# Supplementary material for: Smooth Things Come in Threes: A Diabatic Surrogate Model for Conical Intersection Optimization
Source: J Chem Theory Comput. 2023 May 16;19(11):3418–27. doi: 10.1021/acs.jctc.3c00389 (PMC10269327; doi:10.1021/acs.jctc.3c00389)
Supplement: Supplementary file 1 — ct3c00389_si_002.zip [file ct3c00389_si_002.zip]

Archive with 502 entries (419 files):
- SI/
- SI/RVO/
- SI/RVO/CI/
- SI/RVO/CI/f/
- SI/RVO/CI/f/MECP.geo.molden
- SI/RVO/CI/f/MECP.input
- SI/RVO/CI/f/MECP.rasscf.h5
- SI/RVO/CI/f/init.Orb
- SI/RVO/CI/f/CHNH3.xyz
- SI/RVO/CI/l/
- SI/RVO/CI/l/MECP.geo.molden
- SI/RVO/CI/l/MECP.input
- SI/RVO/CI/l/C6H6.xyz
- SI/RVO/CI/l/MECP.rasscf.h5
- SI/RVO/CI/l/init.Orb
- SI/RVO/CI/d/
- SI/RVO/CI/d/MECP.geo.molden
- SI/RVO/CI/d/MECP.input
- SI/RVO/CI/d/CH2NH2.xyz
- SI/RVO/CI/d/MECP.rasscf.h5
- SI/RVO/CI/d/init.Orb
- SI/RVO/CI/h/
- SI/RVO/CI/h/MECP.geo.molden
- SI/RVO/CI/h/MECP.input
- SI/RVO/CI/h/MECP.rasscf.h5
- SI/RVO/CI/h/CH2N2.xyz
- SI/RVO/CI/h/init.Orb
- SI/RVO/CI/a/
- SI/RVO/CI/a/MECP.geo.molden
- SI/RVO/CI/a/MECP.input
- SI/RVO/CI/a/MECP.rasscf.h5
- SI/RVO/CI/a/C2H4.xyz
- SI/RVO/CI/a/init.Orb
- SI/RVO/CI/s/
- SI/RVO/CI/s/MECP.geo.molden
- SI/RVO/CI/s/MECP.input
- SI/RVO/CI/s/MECP.rasscf.h5
- SI/RVO/CI/s/C10O2N2H7.xyz
- SI/RVO/CI/s/init.Orb
- SI/RVO/CI/o/
- SI/RVO/CI/o/MECP.geo.molden
- SI/RVO/CI/o/MECP.input
- SI/RVO/CI/o/MECP.rasscf.h5
- SI/RVO/CI/o/init.Orb
- SI/RVO/CI/o/C12H8.xyz
- SI/RVO/CI/m/
- SI/RVO/CI/m/MECP.geo.molden
- SI/RVO/CI/m/MECP.input
- SI/RVO/CI/m/C6H6.xyz
- SI/RVO/CI/m/MECP.rasscf.h5
- SI/RVO/CI/m/init.Orb
- SI/RVO/CI/n/
- SI/RVO/CI/n/MECP.geo.molden
- SI/RVO/CI/n/MECP.input
- SI/RVO/CI/n/MECP.rasscf.h5
- SI/RVO/CI/n/C10H8.xyz
- SI/RVO/CI/n/init.Orb
- SI/RVO/CI/r/
- SI/RVO/CI/r/MECP.geo.molden
- SI/RVO/CI/r/MECP.input
- SI/RVO/CI/r/C14H12.xyz
- SI/RVO/CI/r/MECP.rasscf.h5
- SI/RVO/CI/r/init.Orb
- SI/RVO/CI/q/
- SI/RVO/CI/q/MECP.geo.molden
- SI/RVO/CI/q/MECP.input
- SI/RVO/CI/q/MECP.rasscf.h5
- SI/RVO/CI/q/C10NH14.xyz
- SI/RVO/CI/q/init.Orb
- SI/RVO/CI/e/
- SI/RVO/CI/e/MECP.geo.molden
- SI/RVO/CI/e/MECP.input
- SI/RVO/CI/e/MECP.rasscf.h5
- SI/RVO/CI/e/CH3NH.xyz
- SI/RVO/CI/e/init.Orb
- SI/RVO/CI/j/
- SI/RVO/CI/j/MECP.geo.molden
- SI/RVO/CI/j/MECP.input
- SI/RVO/CI/j/MECP.rasscf.h5
- SI/RVO/CI/j/C4H6.xyz
- SI/RVO/CI/j/init.Orb
- SI/RVO/CI/c/
- SI/RVO/CI/c/MECP.geo.molden
- SI/RVO/CI/c/MECP.input
- SI/RVO/CI/c/MECP.rasscf.h5
- SI/RVO/CI/c/init.Orb
- SI/RVO/CI/c/CH3CH.xyz
- SI/RVO/CI/i/
- SI/RVO/CI/i/MECP.geo.molden
- SI/RVO/CI/i/MECP.input
- SI/RVO/CI/i/MECP.rasscf.h5
- SI/RVO/CI/i/C4H6.xyz
- SI/RVO/CI/i/init.Orb
- SI/RVO/CI/p/
- SI/RVO/CI/p/MECP.geo.molden
- SI/RVO/CI/p/MECP.input
- SI/RVO/CI/p/MECP.rasscf.h5
- SI/RVO/CI/p/init.Orb
- SI/RVO/CI/p/C5NH8.xyz
- SI/RVO/CI/b/
- SI/RVO/CI/b/MECP.geo.molden
- SI/RVO/CI/b/MECP.input
- SI/RVO/CI/b/MECP.rasscf.h5
- SI/RVO/CI/b/C2H4.xyz
- SI/RVO/CI/b/init.Orb
- SI/RVO/CI/k/
- SI/RVO/CI/k/MECP.geo.molden
- SI/RVO/CI/k/MECP.input
- SI/RVO/CI/k/MECP.rasscf.h5
- SI/RVO/CI/k/C4H6.xyz
- SI/RVO/CI/k/init.Orb
- SI/RVO/CI/g/
- SI/RVO/CI/g/MECP.geo.molden
- SI/RVO/CI/g/MECP.input
- SI/RVO/CI/g/MECP.rasscf.h5
- SI/RVO/CI/g/C2H2O.xyz
- SI/RVO/CI/g/init.Orb
- SI/RVO/ISC/
- SI/RVO/ISC/f/
- SI/RVO/ISC/f/MECP.S.rasscf.h5
- SI/RVO/ISC/f/MECP.geo.molden
- SI/RVO/ISC/f/MECP.input
- SI/RVO/ISC/f/MECP.T.rasscf.h5
- SI/RVO/ISC/f/init.Orb
- SI/RVO/ISC/f/CHNH3.xyz
- SI/RVO/ISC/l/
- SI/RVO/ISC/l/MECP.S.rasscf.h5
- SI/RVO/ISC/l/MECP.geo.molden
- SI/RVO/ISC/l/MECP.input
- SI/RVO/ISC/l/C6H6.xyz
- SI/RVO/ISC/l/MECP.T.rasscf.h5
- SI/RVO/ISC/l/init.Orb
- SI/RVO/ISC/d/
- SI/RVO/ISC/d/MECP.S.rasscf.h5
- SI/RVO/ISC/d/MECP.geo.molden
- SI/RVO/ISC/d/MECP.input
- SI/RVO/ISC/d/MECP.T.rasscf.h5
- SI/RVO/ISC/d/CH2NH2.xyz
- SI/RVO/ISC/d/init.Orb
- SI/RVO/ISC/h/
- SI/RVO/ISC/h/MECP.S.rasscf.h5
- SI/RVO/ISC/h/MECP.geo.molden
- SI/RVO/ISC/h/MECP.input
- SI/RVO/ISC/h/MECP.T.rasscf.h5
- SI/RVO/ISC/h/CH2N2.xyz
- SI/RVO/ISC/h/init.Orb
- SI/RVO/ISC/a/
- SI/RVO/ISC/a/MECP.S.rasscf.h5
- SI/RVO/ISC/a/MECP.geo.molden
- SI/RVO/ISC/a/MECP.input
- SI/RVO/ISC/a/MECP.T.rasscf.h5
- SI/RVO/ISC/a/C2H4.xyz
- SI/RVO/ISC/a/init.Orb
- SI/RVO/ISC/s/
- SI/RVO/ISC/s/MECP.S.rasscf.h5
- SI/RVO/ISC/s/MECP.geo.molden
- SI/RVO/ISC/s/MECP.input
- SI/RVO/ISC/s/MECP.T.rasscf.h5
- SI/RVO/ISC/s/C10O2N2H7.xyz
- SI/RVO/ISC/s/init.Orb
- SI/RVO/ISC/o/
- SI/RVO/ISC/o/MECP.S.rasscf.h5
- SI/RVO/ISC/o/MECP.geo.molden
- SI/RVO/ISC/o/MECP.input
- SI/RVO/ISC/o/MECP.T.rasscf.h5
- SI/RVO/ISC/o/init.Orb
- SI/RVO/ISC/o/C12H8.xyz
- SI/RVO/ISC/m/
- SI/RVO/ISC/m/MECP.S.rasscf.h5
- SI/RVO/ISC/m/MECP.geo.molden
- SI/RVO/ISC/m/MECP.input
- SI/RVO/ISC/m/C6H6.xyz
- SI/RVO/ISC/m/MECP.T.rasscf.h5
- SI/RVO/ISC/m/init.Orb
- SI/RVO/ISC/n/
- SI/RVO/ISC/n/MECP.S.rasscf.h5
- SI/RVO/ISC/n/MECP.geo.molden
- SI/RVO/ISC/n/MECP.input
- SI/RVO/ISC/n/MECP.T.rasscf.h5
- SI/RVO/ISC/n/C10H8.xyz
- SI/RVO/ISC/n/init.Orb
- SI/RVO/ISC/r/
- SI/RVO/ISC/r/MECP.S.rasscf.h5
- SI/RVO/ISC/r/MECP.geo.molden
- SI/RVO/ISC/r/MECP.input
- SI/RVO/ISC/r/C14H12.xyz
- SI/RVO/ISC/r/MECP.T.rasscf.h5
- SI/RVO/ISC/r/init.Orb
- SI/RVO/ISC/q/
- SI/RVO/ISC/q/MECP.S.rasscf.h5
- SI/RVO/ISC/q/MECP.geo.molden
- SI/RVO/ISC/q/MECP.input
- SI/RVO/ISC/q/MECP.T.rasscf.h5
- SI/RVO/ISC/q/C10NH14.xyz
- SI/RVO/ISC/q/init.Orb
- SI/RVO/ISC/e/
- SI/RVO/ISC/e/MECP.S.rasscf.h5
- SI/RVO/ISC/e/MECP.geo.molden
- SI/RVO/ISC/e/MECP.input
- SI/RVO/ISC/e/MECP.T.rasscf.h5
- SI/RVO/ISC/e/CH3NH.xyz
- SI/RVO/ISC/e/init.Orb
- SI/RVO/ISC/j/
- SI/RVO/ISC/j/MECP.S.rasscf.h5
- SI/RVO/ISC/j/MECP.geo.molden
- SI/RVO/ISC/j/MECP.input
- SI/RVO/ISC/j/MECP.T.rasscf.h5
- SI/RVO/ISC/j/C4H6.xyz
- SI/RVO/ISC/j/init.Orb
- SI/RVO/ISC/c/
- SI/RVO/ISC/c/MECP.S.rasscf.h5
- SI/RVO/ISC/c/MECP.geo.molden
- SI/RVO/ISC/c/MECP.input
- SI/RVO/ISC/c/MECP.T.rasscf.h5
- SI/RVO/ISC/c/init.Orb
- SI/RVO/ISC/c/CH3CH.xyz
- SI/RVO/ISC/i/
- SI/RVO/ISC/i/MECP.S.rasscf.h5
- SI/RVO/ISC/i/MECP.geo.molden
- SI/RVO/ISC/i/MECP.input
- SI/RVO/ISC/i/MECP.T.rasscf.h5
- SI/RVO/ISC/i/C4H6.xyz
- SI/RVO/ISC/i/init.Orb
- SI/RVO/ISC/p/
- SI/RVO/ISC/p/MECP.S.rasscf.h5
- SI/RVO/ISC/p/MECP.geo.molden
- SI/RVO/ISC/p/MECP.input
- SI/RVO/ISC/p/MECP.T.rasscf.h5
- SI/RVO/ISC/p/init.Orb
- SI/RVO/ISC/p/C5NH8.xyz
- SI/RVO/ISC/b/
- SI/RVO/ISC/b/MECP.S.rasscf.h5
- SI/RVO/ISC/b/MECP.geo.molden
- SI/RVO/ISC/b/MECP.input
- SI/RVO/ISC/b/MECP.T.rasscf.h5
- SI/RVO/ISC/b/C2H4.xyz
- SI/RVO/ISC/b/init.Orb
- SI/RVO/ISC/k/
- SI/RVO/ISC/k/MECP.S.rasscf.h5
- SI/RVO/ISC/k/MECP.geo.molden
- SI/RVO/ISC/k/MECP.input
- SI/RVO/ISC/k/MECP.T.rasscf.h5
- SI/RVO/ISC/k/C4H6.xyz
- SI/RVO/ISC/k/init.Orb
- SI/RVO/ISC/g/
- SI/RVO/ISC/g/MECP.S.rasscf.h5
- SI/RVO/ISC/g/MECP.geo.molden
- SI/RVO/ISC/g/MECP.input
- SI/RVO/ISC/g/MECP.T.rasscf.h5
- SI/RVO/ISC/g/C2H2O.xyz
- SI/RVO/ISC/g/init.Orb
- SI/readme.txt
- SI/RS-RFO/
- SI/RS-RFO/CI/
- SI/RS-RFO/CI/f/
- SI/RS-RFO/CI/f/MECP.geo.molden
- SI/RS-RFO/CI/f/MECP.input
- SI/RS-RFO/CI/f/MECP.rasscf.h5
- SI/RS-RFO/CI/f/init.Orb
- SI/RS-RFO/CI/f/CHNH3.xyz
- SI/RS-RFO/CI/l/
- SI/RS-RFO/CI/l/MECP.geo.molden
- SI/RS-RFO/CI/l/MECP.input
- SI/RS-RFO/CI/l/C6H6.xyz
- SI/RS-RFO/CI/l/MECP.rasscf.h5
- SI/RS-RFO/CI/l/init.Orb
- SI/RS-RFO/CI/d/
- SI/RS-RFO/CI/d/MECP.geo.molden
- SI/RS-RFO/CI/d/MECP.input
- SI/RS-RFO/CI/d/CH2NH2.xyz
- SI/RS-RFO/CI/d/MECP.rasscf.h5
- SI/RS-RFO/CI/d/init.Orb
- SI/RS-RFO/CI/h/
- SI/RS-RFO/CI/h/MECP.geo.molden
- SI/RS-RFO/CI/h/MECP.input
- SI/RS-RFO/CI/h/MECP.rasscf.h5
- SI/RS-RFO/CI/h/CH2N2.xyz
- SI/RS-RFO/CI/h/init.Orb
- SI/RS-RFO/CI/a/
- SI/RS-RFO/CI/a/MECP.geo.molden
- SI/RS-RFO/CI/a/MECP.input
- SI/RS-RFO/CI/a/MECP.rasscf.h5
- SI/RS-RFO/CI/a/C2H4.xyz
- SI/RS-RFO/CI/a/init.Orb
- SI/RS-RFO/CI/s/
- SI/RS-RFO/CI/s/MECP.geo.molden
- SI/RS-RFO/CI/s/MECP.input
- SI/RS-RFO/CI/s/MECP.rasscf.h5
- SI/RS-RFO/CI/s/C10O2N2H7.xyz
- SI/RS-RFO/CI/s/init.Orb
- SI/RS-RFO/CI/o/
- SI/RS-RFO/CI/o/MECP.geo.molden
- SI/RS-RFO/CI/o/MECP.input
- SI/RS-RFO/CI/o/MECP.rasscf.h5
- SI/RS-RFO/CI/o/init.Orb
- SI/RS-RFO/CI/o/C12H8.xyz
- SI/RS-RFO/CI/m/
- SI/RS-RFO/CI/m/MECP.geo.molden
- SI/RS-RFO/CI/m/MECP.input
- SI/RS-RFO/CI/m/C6H6.xyz
[truncated: 202 more entries]
