# Supplementary material for: Smooth Things Come in Threes: A Diabatic Surrogate Model for Conical Intersection Optimization
Source: J Chem Theory Comput. 2023 May 16;19(11):3418–27. doi: 10.1021/acs.jctc.3c00389 (PMC10269327; doi:10.1021/acs.jctc.3c00389)
Supplement: Supplementary file 1 — ct3c00389_si_002.zip [file ct3c00389_si_002.zip › SI/RVO/CI/f/MECP.geo.molden]

 [Molden Format]
 [N_GEO]
                   15
 [GEOCONV]
 energy
-0.94282715794215349E+02
-0.94285982967891073E+02
-0.94279780166260281E+02
-0.94270455478795142E+02
-0.94266604809273360E+02
-0.94266935124705682E+02
-0.94267844708740881E+02
-0.94267600421290808E+02
-0.94269955498591386E+02
-0.94266127688185975E+02
-0.94268938823850675E+02
-0.94270286873022997E+02
-0.94270007568032327E+02
-0.94270065390303557E+02
-0.94270075530349033E+02
 max-force
   0.0470815
   0.0298946
   0.0291108
   0.0256035
   0.0324382
   0.0270298
   0.0194287
   0.0209298
   0.0280934
   0.0271985
   0.0262928
   0.0327829
   0.0345056
   0.0353745
   0.0000000
 rms-force
   0.0164421
   0.0106747
   0.0099810
   0.0067498
   0.0076060
   0.0082712
   0.0062737
   0.0054285
   0.0072197
   0.0086782
   0.0064748
   0.0083604
   0.0092085
   0.0094932
   0.0000000
 [GEOMETRIES] (XYZ)
   6
  -94.282715794215349     
 C      0.7710600      0.0000000      0.0000010
 N     -0.7710600      0.0000000     -0.0000010
 H     -1.1562190      0.8777400     -0.5067610
 H     -1.1562210      0.0000000      1.0135290
 H     -1.1562190     -0.8777400     -0.5067610
 H      1.1562210      0.7166730      0.7166730
   6
  -94.285982967891073     
 C      0.6849323      0.0967971      0.0932637
 N     -0.8034261      0.0028826     -0.0092926
 H     -1.2150205      0.8080859     -0.5133385
 H     -1.2142918     -0.0260656      0.9408630
 H     -1.1389668     -0.8416977     -0.4882891
 H      1.3743349      0.6766707      0.6934736
   6
  -94.279780166260281     
 C      0.6022066      0.1483096      0.1269879
 N     -0.8106338      0.0276194     -0.0003805
 H     -1.2438296      0.7803215     -0.5091348
 H     -1.2358439     -0.0243575      0.9093624
 H     -1.0494200     -0.8220913     -0.4672454
 H      1.4250827      0.6068713      0.6570904
   6
  -94.270455478795142     
 C      0.5705650      0.2127990      0.1900520
 N     -0.8219555      0.0446570      0.0066850
 H     -1.2708092      0.7834161     -0.5295923
 H     -1.2809169     -0.0400439      0.9097701
 H     -1.0022917     -0.8363657     -0.4689268
 H      1.4929703      0.5522105      0.6086919
   6
  -94.266604809273360     
 C      0.5346096      0.2435452      0.2119662
 N     -0.8199868      0.0493036      0.0222671
 H     -1.2660112      0.7672245     -0.5226294
 H     -1.3079602     -0.0422876      0.8928190
 H     -0.9573558     -0.8178187     -0.4600696
 H      1.5042664      0.5167060      0.5723267
   6
  -94.266935124705682     
 C      0.5508499      0.2566412      0.2094282
 N     -0.8107124      0.0332981      0.0274262
 H     -1.2520805      0.7835301     -0.5268659
 H     -1.3402625     -0.0333554      0.9286554
 H     -0.9714609     -0.8490407     -0.4910932
 H      1.5112284      0.5255998      0.5691292
   6
  -94.267844708740881     
 C      0.5453156      0.2636341      0.2052229
 N     -0.8083292      0.0301924      0.0242894
 H     -1.2486841      0.7713304     -0.5133223
 H     -1.3243793     -0.0317861      0.9054787
 H     -0.9801276     -0.8388179     -0.4796713
 H      1.5037666      0.5221201      0.5746825
   6
  -94.267600421290808     
 C      0.5435148      0.2986100      0.2049143
 N     -0.8158809      0.0488090      0.0221434
 H     -1.2811727      0.7601630     -0.5295505
 H     -1.3134528     -0.0479879      0.9028868
 H     -0.9644893     -0.8271102     -0.4669064
 H      1.5190429      0.4841891      0.5831924
   6
  -94.269955498591386     
 C      0.5427937      0.3404250      0.1749092
 N     -0.8158009      0.0455888      0.0081989
 H     -1.3052386      0.7613397     -0.5210660
 H     -1.2857007     -0.0365982      0.9093490
 H     -0.9566283     -0.8424348     -0.4688554
 H      1.5081368      0.4483526      0.6141443
   6
  -94.266127688185975     
 C      0.5606163      0.3235608      0.2137409
 N     -0.8324903      0.0368147      0.0254894
 H     -1.3047352      0.7431574     -0.5241306
 H     -1.3236577     -0.0441064      0.8847175
 H     -0.9699559     -0.8149927     -0.4710947
 H      1.5577848      0.4722393      0.5879575
   6
  -94.268938823850675     
 C      0.5495781      0.2981525      0.1844061
 N     -0.8130618      0.0418560      0.0144394
 H     -1.2837485      0.7637215     -0.5214639
 H     -1.2971614     -0.0399172      0.9066116
 H     -0.9765010     -0.8346576     -0.4712156
 H      1.5084566      0.4875178      0.6039024
   6
  -94.270286873022997     
 C      0.5569959      0.3000119      0.1611552
 N     -0.8113518      0.0400041      0.0001880
 H     -1.2958474      0.7683623     -0.5190271
 H     -1.2693196     -0.0328582      0.9132372
 H     -0.9876191     -0.8446259     -0.4710972
 H      1.4947041      0.4857788      0.6322240
   6
  -94.270007568032327     
 C      0.5561972      0.2980204      0.1574473
 N     -0.8098500      0.0372995     -0.0095415
 H     -1.2999560      0.7699540     -0.5151010
 H     -1.2494384     -0.0261430      0.9137528
 H     -0.9951400     -0.8498116     -0.4729221
 H      1.4857491      0.4873537      0.6430444
   6
  -94.270065390303557     
 C      0.5546469      0.2981401      0.1537908
 N     -0.8091896      0.0363966     -0.0122260
 H     -1.3035253      0.7691298     -0.5145462
 H     -1.2380703     -0.0223793      0.9141797
 H     -0.9963292     -0.8501325     -0.4737229
 H      1.4800295      0.4855182      0.6492046
   6
  -94.270075530349033     
 C      0.5548416      0.2981764      0.1535462
 N     -0.8089324      0.0362280     -0.0124335
 H     -1.3036186      0.7693803     -0.5140227
 H     -1.2381787     -0.0223180      0.9135472
 H     -0.9965069     -0.8503844     -0.4733395
 H      1.4799571      0.4855908      0.6493823
 [FORCES]
point    1
   6
     -0.0819016      0.0041161      0.0025470
     -0.0268688     -0.0134093     -0.0007991
      0.0315727     -0.0748392      0.0430170
      0.0293966      0.0015151     -0.0889711
      0.0349235      0.0810935      0.0438912
      0.0128777      0.0015237      0.0003149
point    2
   6
     -0.0290362     -0.0508377     -0.0564926
      0.0167956      0.0287721      0.0476299
      0.0150995     -0.0181664      0.0176274
      0.0032681      0.0081248     -0.0291952
      0.0288725      0.0147304      0.0043992
     -0.0349994      0.0173770      0.0160312
point    3
   6
      0.0409969     -0.0365418     -0.0550114
      0.0186438      0.0156434      0.0470275
     -0.0027732      0.0184009     -0.0071314
     -0.0202656      0.0067134      0.0160188
      0.0000092     -0.0220593     -0.0192345
     -0.0366111      0.0178434      0.0183310
point    4
   6
      0.0164715     -0.0262944     -0.0483835
      0.0071150     -0.0100076      0.0325966
      0.0040181      0.0034046      0.0035214
     -0.0128325      0.0096360     -0.0015270
      0.0015470      0.0056507     -0.0060303
     -0.0163191      0.0176106      0.0198228
point    5
   6
      0.0612993     -0.0005664     -0.0248255
     -0.0083049     -0.0094306      0.0151230
     -0.0065083      0.0176463     -0.0084586
     -0.0208831      0.0046175      0.0220153
     -0.0101015     -0.0203368     -0.0174286
     -0.0155016      0.0080700      0.0135744
point    6
   6
      0.0229944     -0.0120398     -0.0352271
     -0.0510790     -0.0094574      0.0239035
      0.0092839     -0.0151467      0.0122100
      0.0182888      0.0022045     -0.0374459
      0.0026566      0.0248145      0.0154568
     -0.0021448      0.0096249      0.0211027
point    7
   6
      0.0340025     -0.0095674     -0.0362096
     -0.0367149     -0.0035877      0.0229636
     -0.0005578      0.0023679     -0.0034074
      0.0012998     -0.0004091     -0.0057033
      0.0027428      0.0029869      0.0005319
     -0.0007724      0.0082094      0.0218248
point    8
   6
      0.0217151      0.0071570     -0.0395517
     -0.0145507     -0.0169438      0.0231335
      0.0008663      0.0086413     -0.0002006
     -0.0067581      0.0060976      0.0021768
      0.0024906     -0.0047345     -0.0061418
     -0.0037631     -0.0002176      0.0205839
point    9
   6
      0.0225812      0.0219515     -0.0530889
     -0.0129125     -0.0133877      0.0404728
      0.0043758      0.0005069     -0.0034809
     -0.0073748     -0.0005855     -0.0042318
      0.0022129      0.0021458     -0.0038826
     -0.0088825     -0.0106310      0.0242114
point   10
   6
     -0.0192653      0.0058171     -0.0419718
      0.0513977      0.0268738      0.0077599
      0.0053269      0.0125585     -0.0017579
     -0.0211922     -0.0030656      0.0366593
      0.0022863     -0.0344501     -0.0162056
     -0.0185533     -0.0077337      0.0155161
point   11
   6
      0.0234928      0.0046740     -0.0496862
     -0.0175009     -0.0095524      0.0344705
      0.0027091      0.0048480     -0.0022094
     -0.0064607      0.0026198     -0.0013811
      0.0043035     -0.0020173     -0.0053038
     -0.0065439     -0.0005722      0.0241100
point   12
   6
      0.0242312      0.0043594     -0.0619507
     -0.0189600     -0.0074693      0.0546557
      0.0063477      0.0000354     -0.0030153
     -0.0069118      0.0013409     -0.0109575
      0.0062180      0.0033338     -0.0055267
     -0.0109251     -0.0016001      0.0267946
point   13
   6
      0.0288916      0.0036784     -0.0652062
     -0.0199845     -0.0058121      0.0638996
      0.0062110      0.0003177     -0.0061174
     -0.0107295     -0.0011726     -0.0129369
      0.0068281      0.0042672     -0.0060275
     -0.0112167     -0.0012787      0.0263885
point   14
   6
      0.0345395      0.0049935     -0.0668481
     -0.0211905     -0.0030777      0.0639506
      0.0069441     -0.0001260     -0.0061488
     -0.0144353     -0.0028146     -0.0109626
      0.0063631      0.0026559     -0.0062543
     -0.0122209     -0.0016311      0.0262631
point   15
   6
      0.0000000      0.0000000      0.0000000
      0.0000000      0.0000000      0.0000000
      0.0000000      0.0000000      0.0000000
      0.0000000      0.0000000      0.0000000
      0.0000000      0.0000000      0.0000000
      0.0000000      0.0000000      0.0000000
