# Supplementary material for: Smooth Things Come in Threes: A Diabatic Surrogate Model for Conical Intersection Optimization
Source: J Chem Theory Comput. 2023 May 16;19(11):3418–27. doi: 10.1021/acs.jctc.3c00389 (PMC10269327; doi:10.1021/acs.jctc.3c00389)
Supplement: Supplementary file 1 — ct3c00389_si_002.zip [file ct3c00389_si_002.zip › SI/RVO/CI/f/init.Orb]

#INPORB 2.2
#INFO
* RASSCF average (pseudo-natural) orbitals
       0       1       0
      48
      48
*BC:HOST otis PID 6393 DATE Thu Apr 28 09:54:53 2022
#EXTRAS
* ACTIVE TWO-EL ENERGY
 0.533285784727E+00
#ORB
* ORBITAL    1    1
 -1.27969638856600E-04 -7.08863572400136E-04 -2.69403878514611E-04  5.38307896460750E-04  1.91399292700119E-04
  1.42834545844439E-05 -1.38150063431901E-05  1.58337472459266E-05 -1.25837495555691E-05  6.09480847180404E-06
  1.71311686698742E-06  9.18879068065516E-05  4.56021165778383E-06 -1.60260842860777E-04 -9.99709321773032E-01
  6.75455292112155E-03  3.23893751529707E-03  1.36152819923203E-04  5.59337157203050E-05 -1.72919824918201E-05
  2.34833903695325E-05 -3.62135023827899E-06  1.41905243118574E-05 -3.56411514848408E-06  2.44220484542930E-07
 -1.42740449240494E-05 -7.48344830629722E-06  2.79826202228718E-05 -6.57600132478306E-04 -5.04923941955252E-06
 -5.70505696157948E-05  1.35901828161949E-04 -8.39719675105614E-05 -6.77522133165957E-04 -1.00933393660722E-05
 -5.81469472613679E-05 -5.56403781184401E-06  1.67055477338248E-04 -6.46344275933844E-04  7.34924941944140E-06
 -6.19972012972576E-05 -1.50105520851648E-04 -8.60605497164039E-05  5.97515931216843E-05  2.33729619148162E-05
 -1.79592692520635E-05 -6.25491674204923E-07  1.90730888188245E-06
* ORBITAL    1    2
  1.00005714031858E+00 -1.16947964071274E-03 -1.66844514419016E-03 -7.15447566033510E-04  8.76782113614088E-04
 -3.39053053466334E-04 -3.91224359932084E-04 -3.34871211865939E-04 -3.89273628765657E-04  4.10130645561280E-05
  2.59556317964013E-04 -3.99362657036200E-05  4.31026327995750E-05  6.31617583979767E-05 -8.86643172885527E-05
 -7.83352234205393E-05 -2.08660563072622E-04 -4.15876173933743E-04 -5.46522779153922E-04 -7.81927549618030E-06
 -5.07656401250235E-05  1.37284424750626E-05 -3.25435752858739E-05 -3.25087105449775E-05 -5.49902272912624E-06
  3.00035242825462E-05 -2.93176041500090E-05 -8.26731805068003E-05  1.82838804504881E-04  1.20728378401538E-04
  1.66753880976733E-04  4.67591989104578E-05 -1.22731331644932E-05  3.46276675555153E-04  2.15644829582766E-04
  1.84032374238340E-04  6.91582735536067E-06  2.25275790420836E-05 -4.18230919860347E-04 -2.31073830625080E-04
  4.64632652194408E-05 -1.00253820575682E-04 -5.11400335358824E-05  1.38904727442119E-04 -2.30823975505774E-04
 -6.63229601331004E-05 -9.93602135014909E-05 -1.08946991100215E-04
* ORBITAL    1    3
 -2.79045675703079E-02  1.13904066866211E-01 -5.01112215321600E-02 -7.34704619989345E-02  3.23735466783827E-02
 -9.21890254690671E-03 -9.13864164973332E-03 -9.38475711413850E-03 -9.04786540185346E-03 -1.40325730684347E-03
 -2.07906838774955E-03 -9.46570410216149E-03 -1.34541602581338E-03  1.64823288364847E-02 -4.63012331652815E-02
  6.11619117127700E-01 -9.64452685038039E-02  6.16602769934503E-02  4.48700244063834E-02  6.78453753506085E-03
  2.09052237964887E-03  6.82212172647969E-03  2.82022930528076E-03  4.38598949483245E-04 -6.54555403780162E-04
 -5.22407051903071E-03  5.17162154429421E-04  9.51931977370564E-03  1.80100322509803E-01 -1.84865390034696E-02
  1.07434926146014E-02 -3.60087960038570E-02  2.04124010776936E-02  1.77837195410883E-01 -2.04460292143965E-02
  1.03773319086922E-02 -3.78580502670600E-04 -4.09655057402249E-02  1.77950556007866E-01 -1.65152051783236E-02
  9.62976576336338E-03  3.61437706046505E-02  2.08112327622107E-02  5.67198063331387E-02  7.39184185111963E-03
 -7.17320806197853E-03 -6.26679594706911E-03 -6.35004363061899E-03
* ORBITAL    1    4
 -3.98945204499120E-02  5.64412945383606E-01 -5.15418703790442E-02 -4.27524367857025E-02 -3.38211638968484E-03
  6.43801543070046E-02 -2.92546201970127E-02  6.43250577868341E-02 -2.92372443909831E-02  1.50250397388643E-03
  1.10411966079794E-02 -5.40623416152321E-03  1.50873731470217E-03  9.23554118044177E-03  9.80461842231453E-03
 -1.05763123893777E-01  3.21482374995683E-02  3.63722080118251E-01 -2.22588382968240E-02  3.66956857299531E-02
 -2.63637912237053E-03  3.89331270973536E-02 -1.98310359160003E-03  1.48559918794572E-03 -9.46046084141017E-04
 -1.01644377504216E-02  1.33255365366822E-03  1.93991381795549E-02 -1.07411578730407E-01  1.84155898280767E-02
 -6.10286265599256E-04  1.81678602342180E-02 -9.56383745476423E-03 -9.39449918956551E-02  1.69341544078125E-02
  3.26848996267178E-04  4.01365855894063E-04  1.84576120877232E-02 -1.47621195886412E-01  1.66862304835911E-02
 -4.72382607585369E-03 -2.26259500410207E-02 -1.26932233603718E-02  2.84673751907211E-01 -3.97586978994747E-02
 -1.81612667899417E-02 -2.80017126520458E-02 -2.78663445261611E-02
* ORBITAL    1    5
  8.46412381032900E-04 -5.95796591655081E-02 -2.76428485982151E-04  5.78883452363050E-02 -1.31751356492635E-02
  4.62061264253540E-02 -1.46929236821735E-02  6.22921842356627E-02 -1.74916993283889E-02 -8.17263206204734E-03
  2.30274506909723E-03  5.67842406370292E-03 -1.24714918822290E-02 -8.10746892967986E-03 -2.60558261169549E-03
 -2.19818667665450E-02 -5.62488411482356E-03 -1.29999028985661E-01  6.46693226151693E-04  3.62278829695661E-01
 -1.44153215070328E-02  5.32845270348757E-01 -2.16752036731574E-02 -8.03900343750531E-03 -1.05929012840843E-02
  1.82326323762175E-02 -1.15530476383014E-02  3.10397137093088E-03  5.21709595477406E-02 -9.64891927077674E-03
  5.98197643493888E-04  1.23896096601935E-03  1.63634980840043E-02  3.27678769520249E-01 -6.74173796025370E-02
  1.78162129453153E-02  8.55169272746519E-03 -3.97921503450051E-02 -2.94637955671481E-01  6.57380904730756E-02
 -1.94426762723881E-02 -3.37451767035815E-02 -1.27879136471683E-02  6.19789258129931E-02  3.03044300161608E-03
 -1.13182984798265E-03 -6.31274107401271E-03 -5.69088836348216E-03
* ORBITAL    1    6
  1.91529604250816E-04 -9.27329028490477E-03  2.84049265472418E-04  1.05967153992309E-02 -2.59171668187600E-03
  5.29074279659408E-02 -1.06098527548601E-02 -3.23927370085715E-02  4.65673840478521E-03 -1.33077889753401E-02
 -6.15851511635670E-05 -6.72668084773514E-04  9.44633967210285E-03 -2.52038274287100E-03 -6.00232888280819E-04
 -6.15159513244118E-03 -1.25668027403264E-03 -2.32475371652959E-02  1.04516215154845E-04  5.43699482986094E-01
 -2.14811266000096E-02 -3.73203501866318E-01  1.52433350868709E-02 -1.11988329020872E-02 -1.74498680303020E-02
 -1.07293378978499E-02  7.52627921351164E-03 -7.57389657839893E-03  3.75021997625034E-01 -7.90365310077167E-02
  2.30682521310538E-02 -3.93096012893839E-02  2.20777037078804E-02 -2.07096610315728E-01  4.35148411334429E-02
 -1.35840888052531E-02  1.21221811682737E-02  2.44798447505315E-02 -1.51653118649397E-01  3.35779573363556E-02
 -9.28283656021662E-03 -9.72205623660100E-03 -2.04610046190942E-02  1.12293326880896E-02  3.25735251038048E-04
 -7.44450085742025E-05  1.92886554966851E-04 -2.55086454459966E-03
* ORBITAL    1    7
 -1.24600343843089E-03  1.89042409768968E-01 -8.45208324923775E-04  3.68978352071197E-01 -5.04761540908806E-02
  1.50213636856713E-01 -2.99301782149094E-02  1.49727865224317E-01 -2.98745998910469E-02  1.10237214645880E-02
  1.85316041845282E-02  2.39414763773635E-02  1.11679414196919E-02 -4.17343434343857E-02 -1.13706870988011E-02
 -1.61248676354438E-01 -2.66546463759851E-02 -5.49366991248753E-01 -7.73096250655030E-03 -1.03340244041347E-01
  4.47901429945582E-03 -1.04338307673242E-01  5.06898086484204E-03  6.20737191024515E-03  4.30829671227014E-03
  6.28675818408294E-03  6.31891908805267E-03 -1.82212065839311E-02  7.74398419621788E-02 -3.68229994893315E-03
 -5.96662202009299E-03 -1.19956662151165E-02  2.28053159528326E-03  3.19584488798091E-02  2.72012258364230E-03
 -7.98476987482481E-03 -2.89102024203642E-03 -6.48724582377914E-03  1.92239295038391E-01 -2.56963394500916E-02
 -1.14785661018579E-03  2.13925352939303E-02  1.11937157911294E-02  3.82959646296713E-01 -2.93485176083063E-02
 -1.21671367486112E-02 -2.63479333348179E-02 -2.63328661684483E-02
* ORBITAL    1    8
  3.78717840908861E-02  6.15709643098830E-01  7.64471377054626E-02  2.77043429293784E-01 -2.98601417406205E-03
 -5.01187890993959E-01 -2.66403300585144E-03 -5.02826867008221E-01 -2.89251630960591E-03  8.02199112276708E-03
 -1.30184767106282E-02  1.78831483459187E-03  8.05344368826307E-03 -2.34806829477483E-03 -8.44485811693146E-03
 -1.35801540261259E-01 -1.06033945442879E-02 -2.05170476000734E-01 -1.90969450473373E-02  5.61591318834701E-02
 -2.93040961478458E-03  5.90662279981359E-02 -2.23354187949360E-03 -1.72080113361335E-02 -4.70244940244711E-03
  4.92004888379270E-03 -1.72124254589755E-02  4.77850988169754E-05  6.03613905716575E-02  3.04347941561405E-03
 -4.03172003468356E-03 -2.51135396563344E-04  5.32525921884617E-03  1.20713049076716E-01  7.06694035206298E-03
 -5.14442432455390E-03  2.87881492468098E-03 -6.64572224673309E-03 -1.09931207243388E-01 -1.11436935477485E-02
 -2.50271905589433E-03 -6.71275795877952E-03 -2.29641814774709E-03 -2.61685534607192E-01  1.25132130456261E-02
  2.39046033178105E-02  4.07277829336295E-03  4.06209453580232E-03
* ORBITAL    1    9
  1.43095954035949E-04  1.97872254943809E-03  5.00961460457670E-04 -2.10343855485109E-04 -2.85085822390310E-04
 -6.96422700767654E-01 -3.84090615320447E-02  6.97966683585377E-01  3.88669468445606E-02  2.18602847515866E-02
 -9.75229435213954E-04  3.92132141574102E-02 -2.19732237413846E-02  2.23517607245226E-02 -1.88103673668659E-04
 -1.71129825672630E-03 -3.46329295279512E-04 -3.73930612782103E-04  4.75276438839835E-05  6.26947218446399E-02
 -3.35176196503472E-03 -6.68115622407759E-02  1.33349561128862E-03 -2.45121060378530E-02 -6.11835920872804E-03
 -5.14995946538589E-03  2.45092645779152E-02 -3.05705117629787E-03  1.87360822927862E-01  2.12276317208005E-02
 -4.80941802187326E-03 -9.19510828512890E-03  3.04752432293154E-03 -1.32973902870848E-01 -1.38471947040703E-02
  3.78067477230662E-03  4.11058524871393E-03  6.74145918845023E-03 -5.23946463996799E-02 -7.30893894838668E-03
  7.54666073840818E-04  6.78878497412853E-04 -6.60009937659147E-03 -9.50380623947770E-04 -5.39126217261033E-04
  2.85967240737219E-04 -2.36793522428913E-02  2.33634464473167E-02
* ORBITAL    1   10
  3.94816135579011E-02  2.80083605549314E-01  1.06744168560666E-01  1.32701836081630E-01  8.06325577931378E-03
  1.13213361421541E-02 -6.09205632480761E-04  1.25665036234002E-02 -2.69263372888970E-04  4.69410960064386E-03
  4.75136751506802E-03 -6.12754771036752E-03  4.71121086801200E-03  1.05931082111954E-02  1.25645010541758E-01
  9.90908333217322E-01  2.89120310634212E-01 -2.81760850537958E-01 -1.17518268235050E-01  3.70894091180266E-02
  1.52360971292564E-02  3.29105554605181E-02  1.36028711551367E-02 -1.37487530175373E-03 -1.59065020400865E-03
  4.37676733174245E-03 -1.20893749382441E-03 -4.68876371531568E-03 -5.36810553173074E-01 -3.63692995120332E-01
 -3.07009519293540E-03  7.34634904800761E-03 -5.81574689145268E-03 -5.64491528841119E-01 -3.87262068618428E-01
 -4.50300962527016E-03 -1.05463211798721E-03  1.06307505202717E-02 -4.33377502756616E-01 -2.79092141211226E-01
  1.52389914894926E-03 -4.52357235840460E-03 -3.12909752450274E-03 -4.37221691269536E-02 -4.89568187017410E-02
  1.47450175738160E-02 -3.32047534143292E-03 -3.66248101945253E-03
* ORBITAL    1   11
  1.16306772992314E-01  8.11065465117456E-01  2.79961722353771E-01  7.04504248730910E-02  6.44334549728249E-02
  2.97074917754206E-01  1.34897179418023E-01  2.88029334420193E-01  1.18906487464343E-01  1.01755525415174E-02
  3.74931887742716E-02  6.11817818129358E-03  8.84525555856847E-03 -2.02113280189257E-02 -4.29859444060801E-02
 -3.29075255609451E-01 -9.81323075334624E-02 -2.04740718644558E-02  4.17789141371962E-03  2.83859653229208E-01
  1.23600880072804E-01  6.12809578822429E-01  2.75150321012120E-01 -3.45932289954692E-03 -7.79484656176877E-03
  5.75133944752166E-03 -8.48360924794663E-03  1.67770143492072E-02  2.75815006391496E-01  1.99389787021643E-01
 -6.10612982815141E-03 -1.53037992541942E-02 -1.82778751779673E-03 -9.37366665289975E-01 -6.70346970491764E-01
 -2.74096698194827E-02 -7.72686979703816E-03  3.09395338720676E-02  1.21154980572204E+00  8.77419349906072E-01
  5.46133456846165E-03  4.44214807313985E-02  2.31366532714405E-02 -1.06924386053927E+00 -8.11024091597284E-01
  1.84105008754287E-02  4.67727034758869E-02  3.88999412885402E-02
* ORBITAL    1   12
 -2.65970780614875E-02 -1.81744837461514E-01 -6.07707077216111E-02 -8.27821507914055E-03 -1.23074863125845E-02
 -2.84941744272874E-02  1.18994488084266E-02 -8.10194845596197E-02 -6.11889663483506E-02  1.05127752818376E-03
 -1.43928761398125E-02 -7.43291309685056E-03 -5.41109437809521E-03  7.87778166358985E-04  1.05538397682064E-02
  8.07996375467097E-02  2.38649314780430E-02  6.61794944907218E-03  3.06378638379902E-04 -8.06031303130007E-01
 -3.74801403653081E-01  5.56071829989981E-01  2.61875372977570E-01  1.33762391144506E-02  1.89924030398910E-02
  1.30318664183903E-02 -9.36047221971290E-03  4.25084370113723E-03  1.70783945690973E+00  1.23902897576629E+00
  3.35218438904147E-02 -5.63563293038809E-02  3.38207995094571E-02 -1.03612832573315E+00 -7.53253829446227E-01
 -1.61084775298912E-02  9.52450225760953E-03  4.08142790149297E-02 -8.01128794913322E-01 -5.82047030496403E-01
 -1.01367961181939E-02 -2.29475764146360E-02 -2.51926943272632E-02  2.34343871723528E-01  1.87484523464366E-01
 -1.48369659279827E-03 -6.72638867114199E-03 -1.87555871425574E-02
* ORBITAL    1   13
 -1.66389789195482E-01 -1.14541199547567E+00 -3.84174294137360E-01  1.46806817114131E-04 -3.57999160108188E-02
 -4.02001005880173E-01 -2.15771993407628E-01 -3.89858722502413E-01 -2.15729674229973E-01 -2.11917116284277E-02
 -4.69907812202690E-02 -1.65473207054694E-02 -2.09331102774869E-02  1.84591449494403E-02  5.08357463940193E-02
  3.91341506609426E-01  1.13362416836848E-01  1.09419796567637E-01  4.54589236430929E-02  5.14798908924884E-01
  2.50959525174004E-01  5.57194336877973E-01  2.72973278532564E-01 -8.05615107668638E-03 -6.69593096575648E-03
  1.75762236469250E-02 -9.09272277248352E-03 -7.23895882025075E-03 -4.66303436944269E-01 -3.31319395726303E-01
  1.06250715540174E-02  1.17273404117420E-02 -1.03445888137954E-02 -1.16786757082850E+00 -8.46411239687134E-01
 -9.00801186844106E-04  1.32331829457605E-03  4.52896507255004E-02  1.08131176636710E+00  7.67509915519713E-01
  3.71998192156410E-02  3.68209872299643E-02  1.63630174972568E-02  1.38208663518285E+00  1.07956670550863E+00
 -3.25593319127470E-02 -5.81180498697490E-02 -6.43020625019759E-02
* ORBITAL    1   14
 -6.99461852447825E-02 -6.77483357991104E-01 -1.44740893031510E-01  1.38855556942858E+00  5.36659082577971E-01
  2.31033709431034E-01  9.77905620953395E-02  2.24291353891911E-01  9.98877426266434E-02  2.65641996327994E-02
  1.57455311074808E-02 -4.18863020963131E-03  2.69372536206567E-02  1.29715477097389E-02  7.08047821924946E-02
  6.03411516158600E-01  9.71270579329816E-02  1.09105542208525E+00  4.62992662127512E-01 -7.44717096142224E-02
 -3.75899305938944E-02 -9.09592143253193E-02 -4.35924703676383E-02 -9.54808165067922E-04 -9.86375476680970E-03
  2.00839504869953E-02 -4.40774109823575E-04 -2.78646289233987E-02  3.45844074670307E-01  2.04548432945206E-01
  4.34610804978348E-02 -1.42372883025235E-02 -6.67701157331708E-03  4.75897008970773E-01  2.98091650190646E-01
  3.84501341992168E-02 -1.67877477044684E-02 -1.30769262762850E-02  1.57953821534678E-01  1.36731543196301E-01
  4.07982860459715E-02  1.59867752154254E-02  1.20900482235745E-02 -7.24434431270502E-01 -5.58607198673435E-01
  7.44649045809812E-02  1.09393944413917E-02  1.40494793451369E-02
* ORBITAL    1   15
 -4.89048927932600E-02 -2.74844649206267E-01 -3.73124100972051E-01  2.56435251189644E-01  3.59778425384884E-01
  1.02425025373310E-01  4.77465393257140E-05  9.26370639567794E-02  1.70705434896812E-02 -3.27252302157668E-02
 -4.89252817287616E-02 -3.51733727803047E-02 -3.58709889623743E-02  4.37508574456047E-02 -2.46177050619349E-02
  7.70070231896552E-02 -3.35422641927469E-01  1.06092167101565E-01  1.80695426409466E-01 -1.13843541172434E-02
 -2.64497667586012E-02 -5.66817289258734E-03 -2.81704621656820E-02  2.15562595754651E-02  1.07745369299351E-02
 -1.02339765654952E-01  2.70502566951854E-02  1.14798847342665E-01 -6.53769200293213E-02  3.62863079231651E-01
 -5.27671601056672E-02 -1.78435716506388E-01  1.44090374566324E-01 -7.27880319415795E-03  5.65653979113279E-01
 -4.24675577801372E-02  3.50912836135888E-03 -2.59286629190950E-01 -1.40018783788502E-01  1.69774893783798E-01
 -9.48703104797980E-02  1.60078113363895E-01  1.25962564839204E-01 -2.26732042121928E-01  1.42587170435371E-02
 -2.27226027723152E-02 -4.81394606726257E-02 -6.22197452803006E-02
* ORBITAL    1   16
  1.94324302279986E-02  2.30438054596945E-01  3.68476658722939E-02  1.74342378710419E-01  3.07482669544505E-03
  1.03147346027418E-01  9.70469715507731E-02  6.52739139694281E-02  1.48419195889486E-01 -7.46066791722672E-02
 -5.44134767844636E-02 -4.53284230187987E-02 -9.10208257705742E-02 -1.14243141567707E-02  2.91662959804526E-02
  9.53859896946027E-02  1.71089571794553E-01  2.51930727632790E-02 -3.62354768220869E-02  3.77871979452133E-02
 -6.04548828633034E-02  6.75435153064423E-02 -9.14670622396345E-02  6.30378825647903E-02  7.61344693899915E-02
 -1.03304119331694E-01  8.59723598884237E-02 -1.01109065976871E-01  1.62564747763887E-02 -1.05829278437761E-01
  2.75093070449089E-02  1.75277721954403E-01  1.42406926997859E-01  1.47699318253989E-01  6.12445859984404E-01
  8.73338839767873E-02  9.03899447104737E-02 -5.86890886374781E-02 -7.39595526004931E-02 -8.43903135955654E-01
 -1.03465120125390E-01 -2.40713722740794E-01 -6.10613329691262E-03 -3.84080453870254E-01  1.07426486585692E-01
 -6.39555835719267E-02 -2.41771030383909E-02 -5.69423341367948E-02
* ORBITAL    1   17
  1.40258178952163E-03  9.31611529402886E-03  6.75782963356049E-02 -1.13213537460477E-01 -4.21562018546781E-02
  1.18773100365909E-01 -1.25429331592665E-01 -1.13321312722647E-01  8.37082236643318E-02  6.21768443113363E-02
 -4.27919931122104E-02 -2.99112761752098E-02 -2.91148988775353E-02 -3.21804551143515E-02 -8.94197502835952E-03
 -5.88042891346182E-02 -1.77797345911641E-02 -6.26166474379714E-02 -1.44219373803489E-02 -1.03874137635377E-01
  1.12734615715537E-01  6.55934436600997E-02 -7.83121927832144E-02 -7.78055082337041E-02 -1.63217065939266E-01
 -8.38074729600110E-02  3.91862955776178E-02 -5.28095138395287E-02 -1.89225993745959E-01 -9.56709687134343E-01
 -7.54699980945865E-02  1.79943540383995E-01 -9.17216551390233E-02  6.79626613661787E-02  4.54535002618085E-01
  4.51432540459582E-02 -2.35052339127255E-01 -1.08558013664119E-01  6.63133135464622E-02  4.48338302970428E-01
  5.31057811631032E-02 -3.95640947899045E-02  2.53917625251399E-01  1.00691718158901E-01  3.08611533462945E-02
  3.25090417150509E-02  3.11139958972578E-02 -3.91404382239083E-02
* ORBITAL    1   18
 -4.39742160516768E-02  1.13252109027585E-02  1.81279618820381E-01 -7.35072023712446E-02 -1.74312564354603E-02
  1.98760593175996E-01 -1.77860369740899E-01  1.99130024323752E-01 -2.25105782685651E-01 -1.36840056960702E-01
 -2.39851970657828E-01  4.80299165535438E-02 -1.11861745867069E-01 -1.01497736138193E-02 -1.28836418211407E-02
 -1.18390577012688E-01  2.28968506880333E-02 -1.92934798636564E-01  1.00873718205537E-01 -3.70492975108358E-02
 -1.28753075268484E-02 -3.75976106890208E-02  7.86136119947612E-02  5.77496545928015E-02 -5.33190843316101E-02
  7.04223498653498E-02  3.01510430847524E-02  1.03461051109978E-02 -1.43885899419927E-02 -4.33777067935511E-02
  1.33593279518222E-01 -7.93216042376555E-02 -1.62446898059076E-01 -1.01056748242897E-01 -3.12211062842981E-01
  8.99972264011222E-02 -1.36395407771485E-01  1.03580662681464E-01 -3.88189101108942E-02  2.52040341123433E-02
 -3.05291914994415E-02  8.45123047326544E-02 -7.32384540037547E-03 -1.32696753196985E-01  5.10544868617258E-01
 -1.57740199227492E-01 -2.26972482822502E-01 -1.87554851181761E-01
* ORBITAL    1   19
 -2.63001790558501E-02 -1.69073760241495E-01 -4.17008480110121E-01  1.06399835243556E-01  4.70160235258834E-01
  9.99662030316177E-02  1.63336513674788E-01  9.10781238602182E-02  1.38753797761282E-01 -9.58717327327851E-03
 -8.15281173463965E-02 -4.21825911952345E-02 -7.60743714768288E-04  1.24421666144519E-01  1.46839442988761E-01
  7.18011917539549E-01  5.65506960527582E-01  1.23532047036526E-01 -3.14075229023041E-01 -4.73285585270536E-02
 -8.10022585765568E-02 -4.19529152636757E-02 -4.87754736322924E-02  5.02717347993532E-03 -4.20436401066940E-02
 -1.94021052745526E-03 -4.43181934558626E-03  8.72913418785854E-02 -7.42392443966881E-02 -2.42781345635520E-01
 -1.49193534350805E-01  5.70401070312708E-02 -1.69452862434142E-01 -1.42514354029277E-01 -4.16061542801020E-01
 -1.45645514311152E-01 -9.21659086609669E-02  1.57934342469398E-01  1.57750450583509E-02  3.86690323990138E-02
 -2.63599114459746E-01 -8.34602790267263E-02 -8.11122250272897E-02  1.62243951906769E-01  4.24374250282548E-01
  1.18686767691767E-01 -5.39441984157767E-02 -3.03383985013363E-02
* ORBITAL    1   20
  1.30373181456641E-01  7.73847289668521E-01  3.77044751200034E-01  5.88601336847775E-02 -2.43566751154685E-01
  3.01363569776984E-01  7.29366764409080E-01  2.68985897442535E-01  6.45069446031662E-01 -1.32308352154609E-02
 -4.51250197944005E-02  7.66631360148336E-02  1.00119640229373E-02 -2.09223788941392E-02 -7.87817048526671E-02
 -4.02105999735420E-01 -2.94895364783334E-01 -8.93911506212713E-02  6.93666266976118E-02 -1.19540640937913E-01
 -2.16389961740973E-01 -9.01629613957407E-02 -1.18431875639803E-01  4.42319012174085E-02 -4.98105987154820E-02
  5.34627126541967E-02  1.92923226383305E-02 -7.15375169103387E-03  8.97324933361341E-02  1.60909972663978E-01
  1.92418039680107E-01 -1.51108749567889E-01 -1.32478471467388E-01 -3.72069429342729E-03  1.71437727482568E-02
  2.29189650371236E-01 -1.70372821259678E-01 -3.18999489993883E-02  3.98347982650735E-02  2.02447965922883E-01
 -1.96938486938669E-01  8.20021543235674E-02  2.22218184785591E-02 -8.76128747833308E-01 -4.24572617243322E-01
  1.02386193317815E-01  1.37621819278662E-01  2.00974829294289E-01
* ORBITAL    1   21
 -1.74026844922836E-02 -1.01820722753886E-01 -1.24662940253393E-01  4.13895950345796E-02 -3.19479220296468E-02
 -9.61233348962692E-03 -5.70603682429669E-01 -4.44181891377084E-02  5.27156556522870E-01 -2.15919997222007E-02
  3.44952108589149E-02  8.62553906583733E-02 -4.42443998640154E-02  6.17718622194225E-02  3.62825656304726E-03
  2.40447338740608E-02  6.46590567441010E-04  2.49026256589059E-02  1.21972517982853E-02  1.13230842474461E-01
  2.43520434356439E-01 -1.37429775335091E-01 -3.48693538073708E-01 -1.31051842666790E-02  3.34817332059582E-02
  4.69565102448539E-02  5.97722811168877E-02  2.43640828984817E-02 -1.35725815791902E-01 -2.76539424497522E-02
 -2.83605191520408E-01 -2.26051951510061E-02 -1.30563491790263E-01  1.76241466348358E-01  8.90998322554231E-02
  2.76125718750650E-01  1.24887984893118E-01 -3.78441972890308E-02 -3.01002556788800E-02 -6.69403391249141E-02
  1.20907546586252E-02  1.23580108511220E-01 -2.06135142775303E-01  7.72872996920081E-02  8.86740845741148E-02
 -5.19308269830311E-02 -7.19239155115518E-02  4.62840359179946E-02
* ORBITAL    1   22
  1.47643336753666E-01  8.99593607073400E-01  9.62377796991500E-01  2.08316758866141E-01  5.52519812685372E-01
  2.31516188299845E-01 -2.81990450391235E-02  3.20872669712645E-01  6.55221918877163E-01 -5.37337534173301E-02
  2.31721005402379E-02 -4.45439817320591E-02  1.06653199187572E-01 -9.03291264779055E-02  8.03002947406303E-03
  4.22830444106594E-02  8.16822654122864E-02 -1.30121182996761E-02  3.30246874410017E-02  1.89200843805007E-02
  1.08640799562095E-02  1.45844792611300E-01  5.90317747951211E-01  5.41116952223558E-02  1.67033712005041E-02
 -6.94695506491939E-03 -9.63042278119414E-02  2.84762447321410E-02  5.43823584994394E-01  6.64464176793457E-01
  8.89159326009886E-02 -3.08830034551631E-02  1.62676855830309E-01 -7.80762492751147E-01 -6.80171208641855E-01
 -1.47038977948503E-01 -6.58191599795535E-03  1.94000457105693E-01  3.12022914955018E-01  1.95398264179010E-01
  1.02659215816945E-02  5.26002650990242E-02  1.71901664181750E-01 -1.20214429819948E+00 -8.11992789810108E-01
  4.65082724366821E-02  2.30511807065245E-01  1.69835760934405E-01
* ORBITAL    1   23
  1.12347354795237E-01  6.72829831998405E-01  7.56867931104442E-01  2.82415930287446E-01  5.33760906021819E-01
  2.12878449060302E-01  5.20267763399088E-01  1.36145174279740E-01 -1.30547510814481E-01  6.34897294042260E-02
  1.06340353575261E-01  8.69224424060726E-02 -1.42811256408034E-01  8.85569509408173E-03  2.11105286116858E-02
  1.24058904030474E-01  1.05264242138694E-01  4.63818489798552E-02  3.89205264360280E-02  1.92864418642269E-01
  6.29429258231028E-01 -3.87812630198359E-02 -1.90380839743694E-01 -7.55250136953697E-02 -9.83222217868023E-03
 -9.25666499689766E-03  1.25300174083489E-01  2.64153548518029E-02 -9.01897191502049E-01 -8.37171959879825E-01
 -2.05242860184871E-01  1.39753486427665E-01 -1.41448578265459E-01  4.39803171027995E-01  5.90358457380450E-01
  1.59571283597922E-01  1.29346348494763E-01 -3.12626552454895E-02  5.42389270693520E-01  4.09722121134815E-01
 -2.49553524371855E-02  2.56445627557326E-01 -5.50640335690534E-02 -9.84629379956015E-01 -6.95440856118168E-01
 -6.17472167398510E-02  1.67612382983372E-01  2.07991672769590E-01
* ORBITAL    1   24
  7.71086689836931E-02  4.32186768799158E-01  6.61225467631210E-01 -7.40167252553067E-02  2.46088323134998E-01
  1.03154927878934E-01 -7.61504799088345E-02  3.24167961179547E-02 -9.66808104899095E-02 -1.84423795642983E-02
  4.97496038223018E-02  1.07029555326792E-01  4.41081020443647E-02  6.87872480085211E-03 -8.77420329672419E-03
 -4.60276850415633E-02  7.18330983234355E-03 -4.58421732256101E-02 -4.81482163217604E-02 -2.64906390788752E-01
 -7.54045529163369E-01 -2.38239654533959E-01 -6.79421084611761E-01  9.59063229684547E-02  3.24506068814155E-02
 -4.47030497114741E-02  4.80651447317819E-02 -1.11649596056266E-02  4.26520073902066E-01  4.51215375025137E-01
  8.69981017777168E-02 -1.38664235414667E-01 -4.99160010191568E-02  9.07037932616634E-01  9.06745654562020E-01
  7.29223134261530E-02 -1.35658546113518E-01 -2.61369659357941E-01 -1.33307397791171E+00 -1.22951917924155E+00
 -1.99772733972938E-01 -2.89510025198607E-01 -1.36392069698051E-01 -3.82073096552075E-01 -6.25932325567469E-01
  1.31562088371653E-01 -6.65333278111464E-03  1.56849180259136E-01
* ORBITAL    1   25
  8.97496741523077E-03  5.15018441225034E-02  6.96908435553626E-02  1.36407883442486E-02  1.43798889130446E-02
  1.04788546046191E-01  7.51385452888247E-02 -9.15931917752931E-02 -8.15428836636737E-02  2.18735233281169E-01
  2.85457565436535E-02 -8.39684801394929E-02 -2.57802212845857E-01 -5.00620778545284E-02  1.18878285513482E-03
  1.13015236761596E-02  1.15341682552494E-02  1.09353008954635E-03 -1.97018448272164E-02 -3.47450289561467E-01
 -7.40454779891396E-01  2.61623614724190E-01  5.16865193577169E-01 -8.16814893153236E-02  4.78564258139869E-02
  4.58097466667358E-02  1.28144687505066E-01  2.48167158382207E-02  9.21408640940034E-01  5.63850816569418E-01
 -2.17423384968712E-01 -4.07237788526070E-01  1.24016094154295E-01 -4.92457032364853E-01 -2.46041304961068E-01
  1.91815393083306E-01  2.85940199695653E-02  2.70507579285940E-01 -4.59129302929005E-01 -3.17487749697913E-01
  6.47123444409086E-03 -5.34954058171112E-02 -1.88248984512534E-01 -4.59928834205174E-02 -5.46553118556964E-02
 -1.55860228313860E-02  2.11750664911931E-01 -1.85436608191512E-01
* ORBITAL    1   26
 -3.90177419500530E-02 -3.36848923435624E-01 -1.86058368557348E-01 -7.84530735557813E-02 -3.70218837836299E-01
 -4.31685434004082E-01 -4.11102832110505E-01 -5.52840115823821E-01 -4.69299206256215E-01 -2.48427132316332E-01
  2.45792607040221E-01  5.13148030339207E-02 -1.64670147909403E-01  1.12489139943541E-01  3.31900475152192E-02
  2.43266672585893E-01  1.05636276137724E-01 -4.36706432032018E-02 -4.75521387484342E-01  1.22772917086644E-01
  9.42560136719952E-02  3.04168480895934E-01  4.93266331477791E-01  1.39610367557960E-01 -4.04998725697356E-02
  2.56781990753214E-02  5.40637274326535E-02  5.57389563259861E-03  4.61692253785406E-02  1.03567236632304E-01
  1.32566553670069E-02 -4.75874694019465E-02 -1.22496219136588E-01 -7.43596529196729E-01 -4.01478622034454E-01
 -2.28071194281154E-02 -2.15359840340459E-01  1.95198338209251E-01 -5.17774686165594E-02 -8.56547981219674E-02
 -2.81397579217545E-01  8.25814720037199E-02  1.86145027189582E-01  1.00532407348946E+00  3.95191799367291E-01
 -3.44615822503483E-01 -5.11307227086657E-02  1.23595226920023E-01
* ORBITAL    1   27
 -1.38504057535869E-01 -8.82338136016794E-01 -7.96111203383111E-01  4.22608730884609E-01  6.85220351531795E-01
  2.00055392288573E-01  1.84539989823790E-01 -3.35834806902460E-01 -2.14121734351514E-01  6.26693275696256E-02
  1.01539853766390E-01  3.79568687763014E-01 -2.75261393531471E-02  1.63251877267899E-01  3.81966976217165E-02
  1.27921515119648E-01 -3.31337643369272E-02  4.33946090988599E-01  7.84089913642296E-01 -1.24406966348913E-01
 -1.99504417490779E-01  2.61004688136767E-01  4.77529461146912E-01 -2.10017950111761E-02  8.06751843764323E-03
 -9.83405187792652E-03 -7.77374654166349E-03  3.05197478139925E-02  8.79925847381972E-01  3.65032481341216E-01
  2.45544111643054E-02 -6.40261364915857E-02  1.56154246901591E-01 -9.80878718821249E-02 -1.47036949172337E-01
  1.30878561717819E-01 -1.90976371518199E-03  1.50983831518163E-01  5.53324521751602E-01  2.13919529905166E-01
  7.95456952260228E-02 -5.72961351679954E-02  1.23037088435538E-01  6.07036258111389E-02 -7.58078855359001E-02
  3.00906836527731E-03 -3.25523630163936E-01  3.26902957979754E-01
* ORBITAL    1   28
 -1.75294713922764E-01 -1.15396131304509E+00 -9.88627769348695E-01  6.11426394949898E-01  8.73437982632710E-01
 -3.64770648735571E-01 -2.35611039569699E-01  2.85682657022786E-02  5.95979756807631E-02 -1.54517404281140E-01
  2.42611831696123E-01 -2.49619465342332E-01 -3.76467484072370E-02 -2.08746278380438E-01  6.19280634596176E-02
  2.53502922485189E-01 -3.75913326722144E-03  5.96352224785423E-01  9.25053187230340E-01  1.46779963736954E-01
  1.42014363118666E-01 -8.11702335632459E-02 -2.00926388581215E-01  9.91260153983482E-02 -1.30409431904400E-02
 -1.69220609617581E-02  4.31110972442053E-02  2.92224239110983E-02  3.70473567462113E-01  1.44163161960578E-01
  1.70962651419930E-01  1.45947302757940E-02 -2.03966298181676E-01  8.17265610040933E-01  3.74633304700245E-01
  9.86024297794757E-02 -1.31107424243459E-01 -3.42877215537130E-02  4.10558908328763E-01 -6.00087940886514E-03
 -6.48277813315968E-02  8.91365347620394E-02 -2.52615313883828E-03  1.91867594441924E-01 -1.36667269637786E-01
 -1.23373063375485E-01  2.93942638187142E-01 -1.87886043101172E-01
* ORBITAL    1   29
 -4.24352148762833E-02 -2.46185826314148E-01 -7.54794120612146E-02 -6.55802943591748E-01 -4.76627565101014E-01
 -4.50274702783708E-01 -4.70862089174104E-01 -3.69646956697099E-01 -3.84602023154179E-01  2.13409197093726E-01
 -7.84836269248856E-02 -7.63752770993997E-03  1.61492492197392E-01 -1.65241675074930E-02 -4.48874213849257E-02
 -2.45309879043678E-01 -7.12048127345767E-02 -2.38860665153207E-01 -1.89101842735574E-01  2.26169510152787E-01
  3.08914350358902E-01  2.11810860370551E-01  2.63758498247819E-01  5.80395158467294E-02 -1.33398449955230E-02
  1.02018640234149E-02  7.40998185360044E-02 -5.58538625631813E-03 -2.31676626503168E-01 -8.45093842811500E-02
  2.21900335304397E-01  2.29187093594741E-01  1.61755615664725E-01 -3.23665079463367E-01 -1.06826353478162E-01
  4.07652025970255E-01  3.72634152657298E-02  2.65661560730834E-01  2.30131305205423E-01  4.94015535123451E-02
 -5.49365952389838E-01  3.71443784436117E-01  8.65287485128948E-02  8.11060203438954E-01  2.15552926599481E-01
  5.08119240547937E-01 -1.80358587683389E-01 -3.03671847834426E-01
* ORBITAL    1   30
 -7.87960358686670E-03 -5.25099779201497E-02 -2.59614569874816E-02 -7.25817845155034E-02 -4.70701175854430E-02
 -6.49655489765760E-02 -7.70384128430369E-02 -6.78255473264149E-02 -6.42799004068459E-02  5.58880281503626E-02
 -5.58011971716338E-02 -3.63897752269164E-02  2.11090664900861E-02 -2.66596669494197E-02 -4.65264571977398E-03
 -2.88240763917830E-02 -1.82321816893872E-02 -1.71159109723515E-02 -1.43346687833408E-02  1.55996712386697E-02
  2.84648471899556E-02  4.31652758036889E-02  4.27022764634953E-02  2.15700373800641E-03 -4.77518159997341E-03
 -2.15090160527772E-03  1.29657384590129E-02 -2.37711193123300E-03 -5.11490164766699E-03 -2.64959081961403E-03
  5.29965916773186E-02 -3.43422203537660E-01 -6.26087435239465E-01 -3.47278450550274E-02 -8.40238409246594E-03
  5.04228327029004E-02  7.74567475330777E-01  4.13757597760554E-02  3.27270299296471E-02  2.51213389482605E-03
 -9.62814310622306E-02 -3.11966840688969E-01  6.48157032796362E-01  1.27494416751969E-01  1.73996503323340E-02
  5.42734668631920E-02 -3.00932421550555E-02 -1.77281211085582E-02
* ORBITAL    1   31
  7.42826744218058E-03  1.02861648326500E-01  1.27328901666262E-01 -3.97605420065005E-02 -4.57880536112151E-02
  1.24854648192840E-01  3.07477716739727E-01  3.53167165194001E-02 -1.64322063933407E-01 -4.29335515988635E-01
  1.06337825266011E-01 -1.40488008194664E-01  5.22015019496045E-01  1.69847204816110E-02  4.39395921340824E-03
  1.00590641580671E-01  2.37338788671797E-01 -1.29843505116013E-01 -4.70404447708066E-02  1.48425493577258E-01
  1.34523214185167E-01 -1.61206656746404E-01 -1.73682839596409E-01  5.66732092827107E-02  1.53672012276126E-02
 -5.33104244673237E-03 -5.35315788071162E-02  1.62550211956331E-03 -3.97382750852423E-01 -1.33275404195075E-01
 -6.64430918057019E-01 -1.51521190457192E-01  1.49592808428031E-01  5.90530789095758E-02  8.14735828912578E-02
  5.68569586934485E-01 -2.13865400724630E-01  1.69481558491158E-01 -8.71365603519408E-02  2.66469541445629E-02
  1.90617533048503E-01 -1.93488921806055E-01  2.79893975180763E-01 -2.15378750504957E-01 -1.68562287175788E-02
  7.56485385802240E-02 -1.95716636670215E-02 -9.37113227217829E-02
* ORBITAL    1   32
  4.10489602907811E-02  1.09288431384225E-01 -8.24530058381658E-02 -1.18561908844523E-02  7.59148801668334E-02
 -1.51129596335894E-01 -1.37501857909798E-01 -1.79360321697213E-01 -2.39681578456312E-01 -1.00286407321498E-01
 -4.98196625285596E-01  1.90767760649547E-01  1.40571407928449E-01 -4.02135168107673E-01 -5.76250020873346E-02
 -7.12769019143497E-01 -1.27729118087628E+00  4.43801707588915E-01  1.01086207218867E-01 -7.90902440962361E-02
 -3.45946557570358E-03 -4.98282872865249E-02 -6.54121647715150E-02 -2.93124869727901E-02 -4.98246803128092E-02
  1.40186907246388E-02 -2.47566096831351E-02 -2.35020511589336E-02  6.15102640237159E-01  4.06779408986415E-02
 -2.75879573408497E-01 -1.39841613892045E-02  1.59176029304310E-01  7.23391825893745E-01  8.54528648907296E-02
  3.57505144997609E-02  4.38886398821301E-02  8.74306903262436E-02  5.37541139425169E-01 -3.88294259723681E-02
 -2.46977617574540E-01 -7.93474069487001E-02 -1.98914989380077E-02  3.86793292924703E-01 -2.68538629520993E-02
 -1.99758855473883E-01  1.51569337887828E-01  1.25014558976755E-01
* ORBITAL    1   33
  9.36413554833079E-02  4.47788561189995E-01  5.94052380853306E-02 -5.84159116596691E-01 -5.28939528417902E-01
  3.74192125140832E-02 -4.95983162057593E-02 -2.55547204330066E-01 -2.41058114977677E-01 -2.52787205385831E-01
 -1.45840508220918E-01 -1.36117586537483E-01 -1.55665164240856E-01 -1.12805116870435E-01 -5.59917749847695E-02
 -3.72977178939858E-01 -2.92989214229526E-01 -2.92125266290483E-01 -2.10076050972280E-01  5.25567242796990E-01
  4.27465879946185E-01  1.06140892001757E+00  6.37157321783561E-01  1.62014881806898E-01  2.33986814530423E-02
 -1.51636446025344E-01  2.69393218666641E-01 -6.49825360889250E-02 -1.94990388945424E-02 -3.50300923013828E-03
 -5.97275043146030E-02 -2.71033452334659E-01 -2.83318734379369E-01 -1.00966196314122E+00 -4.62286391453665E-01
 -4.58501973496854E-01 -1.78668143986144E-01  5.95021992246976E-01  9.43233509436177E-01  3.80008006191607E-01
  6.00807114958075E-01  3.99667924175544E-01 -1.07945087064754E-02  2.96253923406225E-01  5.43746923022793E-02
  7.08789792676808E-01 -1.44989443162871E-01  3.08983317699084E-01
* ORBITAL    1   34
  8.41967698922704E-02  5.52303548545635E-01  3.50370624851068E-01 -3.92311928848380E-01 -3.48646334157887E-01
 -1.66279269175210E-01 -4.78969853174314E-02  2.71140101506013E-01  1.47639730292452E-01  1.29965266498869E-01
  3.62140887349561E-02  3.06999425064729E-01 -1.81579987000395E-01  1.18208169481147E-01 -4.37495525789132E-02
 -3.78455742042882E-01 -4.83366992511453E-01 -1.89284945324433E-01 -1.22882500392436E-01  1.16370642074640E+00
  5.29445682543080E-01 -5.14462573180528E-01 -1.03462303323574E-01  2.03725748165421E-01  2.27951800622435E-01
  1.23312708115504E-01 -4.65535181736515E-02  1.12453112471241E-01 -1.16554182760306E+00 -6.45057815190216E-01
 -5.08691676972136E-01  7.96404191508137E-01 -5.48799947757083E-01  5.06321632718309E-01  2.20664717661331E-01
  4.01048024984401E-02 -2.74072955649499E-01 -3.80288252470651E-01  8.18766735997220E-01  3.23300457109359E-01
  3.04893484703113E-01  1.49792379005353E-01  3.89911719738994E-01 -1.52250780922153E-01  2.14697455810104E-02
  3.03760377236887E-01  2.50155464751165E-01 -3.36421568435498E-01
* ORBITAL    1   35
  1.08130626916846E-01  1.02728558011785E+00  1.10720542890422E+00 -6.18353747091423E-01 -6.14827679894929E-01
  2.64681696783541E-01  3.49938068893258E-01  2.31966748118806E-02  2.05567700808527E-01  2.13789352024804E-01
  3.92073356179605E-01 -3.71958529906449E-01  1.73151858492808E-01  1.75418694880330E-01 -9.72304728182955E-03
 -3.26883132137556E-01 -8.63218185348614E-01 -7.15379748719064E-01 -3.09222637226095E-01 -9.58402263460889E-02
 -1.75719847224350E-01  2.21391266115877E-01  2.62132862630941E-03 -6.93310960235165E-02  8.15046071678616E-02
 -2.31668003352092E-01 -1.00103922015449E-02  1.93215312022680E-01  7.38664769500519E-02 -9.18041508503986E-02
 -5.18614130051486E-02  2.54944724633493E-01 -2.35399190165241E-01 -3.53270005264851E-01 -3.07121644932195E-01
 -2.14745654397165E-01 -2.10913194668017E-02  6.21793065726366E-01 -4.78743114160025E-02 -2.25832624696374E-03
 -1.74037466294543E-01 -1.76942178908012E-01 -1.66485472491408E-01 -4.41371107666914E-01  1.03818047277406E-01
 -2.21257687125177E-01 -5.02942080238525E-01 -6.32833977989521E-02
* ORBITAL    1   36
 -1.67838683758380E-01 -9.20095533251575E-01 -4.10555733972671E-01  4.44267084095783E-01  6.38310022799855E-01
  1.61767050603999E-02  3.11369952534934E-01 -1.51790071408532E-01  1.90915856527830E-01  2.61132300757606E-01
  1.47731655889128E-01  1.43408625886453E-01  1.76204398323003E-01 -5.51135536116768E-01 -2.81306395765503E-02
 -1.17989614701460E-01  1.15704366375375E-01  7.35442950632049E-01  1.82772462348751E-01  3.83808945423383E-01
  3.21373614264953E-02  3.74030862283594E-01  8.07954809843691E-02 -1.35826598339035E-02  1.70229203617073E-01
  2.16544848921020E-02 -6.61523431064764E-04 -2.94411363106969E-01  1.05171650589189E-01 -6.93003510971136E-02
 -4.09489825703540E-02 -2.39761880969528E-01 -5.10465284218205E-02 -1.31665833977555E-01 -1.84895803904625E-01
 -1.26884438216279E-01 -1.29283660121704E-01 -4.46785937139665E-02  8.42875199053300E-01  4.41553100771501E-01
  1.75719131753929E-01  7.25524951286356E-01  3.73357879092320E-01 -2.04900441231913E-03  1.69218838389360E-01
 -3.74936206334415E-01 -5.64371169170101E-01 -2.28531462931447E-01
* ORBITAL    1   37
 -2.04568321777621E-02  5.54283671393384E-02  3.06141654716736E-01 -6.11558251488683E-01 -3.04674604231426E-01
 -2.63833345525242E-01  1.63986086674130E-02 -7.23769688708334E-02  1.93539493371678E-01 -1.83663584927217E-01
  3.30759540924532E-01  3.73946316503141E-01 -5.39726775267903E-02 -1.72499000063608E-01 -5.33825274159008E-02
 -4.09087629356353E-01 -4.46698227871587E-01 -9.94127455319344E-02 -2.15093860370014E-01 -8.48618899172694E-02
  4.98897163480753E-01  2.30460771910113E-01  5.09690250150036E-01  8.06299271719897E-02 -1.44345659486900E-01
  1.31270361677512E-01  1.21197782270886E-01 -1.00818652632061E-02  3.14688311346470E-01  1.82147930039300E-01
  6.06048292054609E-02 -4.81348280305483E-01 -6.00286233591280E-02 -1.55263886392865E-01  2.57834824511217E-02
 -2.00220438450758E-01 -1.66788616875335E-01 -3.05343528134009E-01 -2.97533267174350E-02 -2.81403002447480E-01
  4.97463407441799E-02 -5.75050299000219E-01 -3.87857652201092E-01  1.53949346683863E-01  1.02227790849708E-01
  4.49274366306179E-01 -3.14711303854401E-01 -7.18255949234364E-01
* ORBITAL    1   38
 -4.28877685752315E-02 -2.04919496463770E-01 -4.82014295133526E-02  1.72211853966821E-01  6.81478490115885E-02
 -3.63808573221792E-01 -2.66808421107140E-01  4.09404890909901E-01  3.81813144955931E-01 -6.19448642053532E-02
 -7.75761368134109E-04  7.41615600150034E-01  2.27808492621356E-01  5.23896693503000E-01  1.14821515425614E-02
  6.31371692059328E-02  3.63879733381263E-02  1.88319992643885E-01  2.45407761537305E-01 -2.61160285942096E-03
  1.93781233232581E-02  4.72286997222063E-01 -1.21446146545401E-01 -2.36744640200029E-03 -7.16404557893581E-03
 -1.00623052746914E-01 -2.04945579721721E-02 -4.59217205670386E-02  4.56507029565972E-01  2.66627425517154E-01
  1.03344786181167E-01 -2.72632596717755E-01  1.91326968724911E-01 -6.60327495992400E-01 -4.66181033462072E-01
 -3.80202417257065E-01  2.90035513017423E-02  6.13772694591189E-01  3.59205587922637E-01  1.83646522758259E-01
  6.28303090400777E-03  2.36396096651824E-01  2.10866581185426E-01 -2.18455850282380E-02  4.73106693869662E-02
 -2.01406618838011E-01  7.59840408324898E-01 -7.29709442037901E-01
* ORBITAL    1   39
  4.35864481946875E-02  2.29709228577336E-01  7.24359844616142E-02 -3.81793716485473E-02 -6.45942914633508E-03
 -3.09005081170835E-01 -2.74753048961020E-01  4.58356551853996E-01  3.30579254497186E-01  5.66269481014260E-01
  2.18679807585275E-02 -8.62858725311342E-02 -6.21075051232158E-01 -8.94899223337554E-02  4.38870242444670E-03
  1.98718877629262E-02 -1.49601433391782E-02 -1.35169712807382E-01 -1.54481614343884E-01  1.11963177023966E+00
  1.35303308945453E+00 -1.29824274649546E+00 -1.51200247257410E+00  1.15216696061727E-01  3.28589963058942E-02
  2.48223255449923E-02 -1.27869325401811E-01  1.74998458438310E-02 -1.20292311523454E+00 -5.36213717250505E-02
 -1.60477214410516E-01 -8.39397033853013E-02  3.55173220351382E-01  9.10700192629123E-01  6.63533146308648E-02
  2.35631068646202E-01 -5.88498717276628E-01  2.17258970284625E-01  1.63047221403479E-01 -1.34103744627743E-02
  8.27522517241051E-02 -5.29441710259361E-01  6.79699519963130E-01 -1.35653476292196E-01 -3.59952575076457E-02
  5.75904056516289E-02 -5.97594425272657E-02  1.30056526861109E-01
* ORBITAL    1   40
  1.77618412021440E-01  8.46534790060041E-01  1.79150490408405E-01 -4.52760462548738E-01  5.03197049622922E-02
 -6.47805675220029E-02  3.70063529304274E-02 -3.05339572755625E-02  6.11317343449794E-02 -1.76699823956526E-01
 -6.34435875436225E-02  1.66011164753087E-01 -7.38572215387611E-02 -1.05171651015978E-01  2.45143497620636E-01
  1.45362951630246E+00  4.96207562376102E-01 -1.90903700499036E+00 -2.05130382454217E+00 -2.56889345016856E-01
 -3.20490568028866E-01 -9.51569229818604E-02 -1.55578615574055E-01 -2.24157631134806E-02 -1.08334475377465E-02
 -1.03515158134927E-01 -1.46336772072217E-02  1.92584265307507E-01 -8.06039485294338E-01 -1.00867100330795E-01
  7.44111590615269E-01  5.97581197671067E-01 -1.93727738006481E-01 -9.13344042428695E-01 -1.51068412759022E-01
  7.07283785354656E-01  1.44773758498345E-01  6.49384065198697E-01 -1.08824666370752E+00 -7.04952128383474E-02
  7.11979547367543E-01 -4.38058606330144E-01 -2.62644723237932E-01  3.31339825228220E-01  1.22474561129264E-01
 -9.29145005764698E-02 -4.18554050942781E-02 -2.17549860970470E-01
* ORBITAL    1   41
 -2.10668807641075E-01 -1.28169255394037E+00 -6.29794620234545E-01  1.35185182924882E-01  1.50066445465509E-01
 -1.00202358177217E+00 -6.03801405372531E-01 -9.15699485798573E-01 -5.54865331659414E-01  5.35133407112913E-01
 -6.39990616033847E-01 -1.48977401131458E-01  4.41159555754075E-01  3.44617257737303E-01  5.20512761837615E-02
  3.75690831682654E-01  3.50208760826779E-01 -1.44287731749059E-01 -1.13192043820032E-01  1.35843450215011E+00
  1.37595272745271E+00  1.10219584709905E+00  1.17330491602428E+00  4.60416553135520E-02  5.00289343270424E-02
 -2.07664424008388E-01 -4.35064185080806E-02  9.43846938473822E-02 -6.29831135117142E-01 -1.29449601136277E-01
  2.50241218278231E-02 -2.91060480235712E-01 -6.91038862419572E-01 -9.26243076459484E-01 -1.50780955685642E-01
  8.22353036169155E-02 -5.88056561173571E-01  2.69760172476581E-02  1.22561144092538E+00  1.58624299955268E-01
  3.23161191470887E-01  5.25182827274138E-02 -2.05258418765263E-01  1.52594528094936E+00  3.03692311624728E-01
 -7.39605716639221E-01 -7.91127802215598E-02 -1.21087146001661E-01
* ORBITAL    1   42
 -4.78607927929422E-01 -2.94691759701676E+00 -1.52373258402366E+00  1.52444038706949E+00  1.02048573116260E+00
 -2.97653388999653E-01 -1.31279579261838E-01 -3.02826930372235E-01 -1.47835875380705E-01 -4.90631456907080E-03
 -2.25435653473201E-01  3.11975902911399E-01 -6.08082814974492E-02 -5.93203255662956E-01  9.47170273949270E-01
  5.95710140061485E+00  3.13339442001273E+00  7.69266188959824E-01  1.10434698317944E+00  1.21106284966807E-01
  8.07634381493307E-02  3.68464702904660E-02  3.74760822202716E-02  5.73420413052185E-02 -5.47736571752451E-02
  1.20699061074546E-01 -1.98352898221384E-02 -2.75503497951245E-01 -1.55858554183696E+00 -1.19719449461738E-01
 -6.50676634260518E-01  6.50243849648441E-01 -3.87606483222932E-01 -1.47868221001093E+00 -1.08299015242511E-01
 -5.77158684911333E-01  8.76476295722813E-03  7.35013741576505E-01 -1.30874110561621E+00 -1.94165166730998E-03
 -5.52278215797875E-01 -5.72483585663061E-01 -3.69843397780178E-01  8.05889866281477E-01  2.55713105222039E-01
 -1.89091248305218E-01 -1.62775063815980E-01 -9.98841062305279E-02
* ORBITAL    1   43
  3.81149183412204E-01  2.02387599907451E+00  5.87991788125497E-01  3.37614397964323E-01  1.70264684542590E-01
  8.24169372454242E-01  1.06637099656435E-01  7.97336251416221E-01  1.33512966670329E-01  1.38532472880949E-01
  5.50375359267598E-01  2.14994513477970E-01  2.86807459181299E-01 -2.50948547836990E-01  9.71349235390569E-02
  5.43153119404215E-01  1.23961048662320E-01 -2.67721674588314E-01 -2.83438913006966E-01  1.72519707421110E-01
  3.18230732938071E-01  3.58141190702618E-01  4.09360399290324E-01 -5.63993096636400E-01  5.60931918888061E-01
 -1.51268778245775E-01 -2.79715430127175E-01 -2.94076732127694E-01 -6.04756717165681E-02  1.22872797153452E-01
  2.41379643423948E-01 -2.05529299863508E-01 -5.22263202824067E-01 -4.57969367386801E-01  2.47649972235190E-02
  1.09102840043817E-01 -4.97488312897122E-01  1.42335677152557E-01 -1.40954743273331E-01 -7.14534275772028E-02
 -3.22143470902545E-01 -1.48616732206280E-01 -1.29207552113534E-01 -2.20952783252272E+00 -3.92536423179114E-01
  4.84456748266101E-01  7.18346524407366E-01  6.23991929903503E-01
* ORBITAL    1   44
  1.22263200951682E-01  7.14464561078370E-01  3.15990055511615E-01 -1.05895751981937E-01 -7.76069878183845E-02
  1.48019857100504E-01  9.22812449922563E-02  3.68769498575414E-01  1.13369240239040E-01  1.89249706726763E-01
  2.08880894466876E-01  6.74950344332546E-02 -2.32404229192202E-01 -1.30286990938881E-02 -5.67271431312403E-02
 -3.76255697622765E-01 -2.50233652101244E-01 -1.18533478414008E-01 -1.38592902696693E-01 -1.96501078472983E-01
 -1.97955850915926E-01  1.03459805220240E-01  1.62219678089123E-01  5.48337296343395E-01 -4.45897013741337E-01
 -5.75416797435050E-01 -8.04471613295320E-01 -3.72897881473975E-01  1.88299706471924E-01  7.12616835868713E-03
 -3.33984483625014E-01 -2.43155477881692E-01 -1.66002350547824E-01  5.11388256870188E-02  5.35532762775351E-02
  3.79671584357415E-01  3.65346696503214E-01  3.28529521203359E-02 -5.16552358081715E-02 -2.39127746390204E-02
  3.98160643743015E-02  2.93562932215132E-01 -5.47356103614768E-01 -6.05688956167573E-01 -1.23654916627813E-01
  1.86738420160849E-01  1.23546971275708E-01  7.42397915973563E-02
* ORBITAL    1   45
 -4.21049081096760E-01 -2.28481367508632E+00 -7.25119156187107E-01 -4.73425041089433E-01 -3.21094085665840E-01
 -6.70217269413044E-01 -1.41400938205745E-01 -6.40783393568955E-01 -1.25455848034296E-01 -7.57168272613757E-01
 -5.36628367374269E-01 -2.34106822110021E-02 -7.37816442754199E-01  1.06556895377806E-01 -7.22736823372793E-02
 -3.66951682657657E-01 -2.58198598339304E-02  4.03835454990956E-01  4.11371161239558E-01 -1.33895155748547E-01
 -1.10420150856234E-01 -4.22934014832617E-01 -3.22235831149134E-01 -5.50869710060661E-01  4.16960877004879E-01
 -4.60579355895896E-01 -4.16687281721816E-01  4.44197476360413E-03  3.63952870858876E-02 -8.01247851733666E-02
  1.54593351424671E-03 -1.32053427555406E-01 -1.49776747788916E-01  6.28427935168485E-01  8.70633679080321E-02
  2.12227965466733E-01 -1.89798323233747E-01 -1.64411526158298E-01 -5.37233693535515E-02 -6.07422055759994E-02
 -3.30078260163090E-01  1.66193528645009E-01  9.23838470231053E-02  2.41369931249986E+00  3.85895473751571E-01
  2.96666149823898E-02 -7.42575176114290E-01 -7.93321755504617E-01
* ORBITAL    1   46
  4.94936727241006E-01  3.09176924717110E+00  1.57909827777261E+00 -2.84936315063857E+00 -1.53734935884328E+00
 -3.29395998017510E-01 -1.36439525971463E-01 -3.09565844486496E-01 -1.21863171793875E-01 -1.36003485354055E-01
 -1.96161342522570E-01 -6.32799229688662E-01 -1.31200796225318E-01  1.13506239632874E+00 -2.78709029707805E-01
 -1.96845758187872E+00 -1.51041997971457E+00 -2.69318873078640E+00 -2.18473900300414E+00 -3.66628951368267E-03
  6.41112366791207E-03 -2.92229353400209E-01 -1.83674333355992E-01 -2.58130331570701E-02  5.70587495719868E-02
  5.21590482264279E-01  9.57535824709967E-02 -1.24385899682853E+00 -9.74833552218269E-01 -2.92272334707105E-01
 -2.96110389340069E-02  3.27151811178119E-01 -1.91548660703923E-01 -3.81631150736451E-01 -1.79633219051985E-01
  6.11277884215978E-02 -2.21944923246316E-02  1.71480197153638E-01 -9.71535369926945E-01 -2.35980089750819E-01
 -5.19224753059854E-02 -3.27533636802369E-01 -1.70511892777680E-01  1.02016896814395E+00  3.36478715462381E-01
 -8.58930593286282E-02 -2.47394214565172E-01 -2.67376676436575E-01
* ORBITAL    1   47
 -2.14784980638974E-02 -1.20728414922067E-01 -4.28162570619826E-02 -1.34252887192155E-01 -6.52074052469451E-02
 -1.73814321761136E-02  1.88374614819424E-02 -1.99993075997489E-01 -1.14411889847475E-01 -3.39917625874418E-02
 -1.56135427098930E-01 -1.11768623234356E-01 -3.43643459734503E-02  4.18466291724212E-02 -3.78444912279780E-03
 -2.51188475554494E-02 -1.63916848720084E-02 -9.30232210049962E-02 -6.24015002553874E-02 -2.02516916101073E+00
 -1.32009892119835E+00  1.24392981889616E+00  8.19704489730326E-01  8.16583406137909E-01  1.02974099306588E+00
  5.64326019106320E-01 -4.99015975828936E-01  2.62990049363343E-01  3.31503102098130E+00  7.27132079214062E-01
  4.55076871546167E-01 -1.00872772511694E+00  5.77159809275344E-01 -1.78624638736842E+00 -3.91573792926396E-01
 -2.38645021361232E-01  1.06371329114554E-01  6.26862215096702E-01 -1.65761217490601E+00 -3.70314501461944E-01
 -2.32548280295444E-01 -4.44240719887763E-01 -3.92398346996666E-01  3.38657266432350E-01  4.27127489754183E-02
 -5.99721542893791E-02 -9.80517790975790E-02 -3.09443551174905E-03
* ORBITAL    1   48
 -5.38958994812691E-02 -3.48239755513500E-01 -1.70938454583750E-01  5.08533486288665E-01  3.23491181969619E-01
  7.57084408864130E-02  4.72516201993269E-02  1.66380756844001E-01  1.15162453441740E-01  7.60862817725693E-02
 -2.86610990499081E-02  1.63365222729917E-01  9.20567268951087E-02 -6.87254620977336E-02  4.33014810104086E-02
  2.99287998469329E-01  2.20377161403930E-01  3.76329788873364E-01  3.08243944671827E-01 -1.24315027849989E+00
 -8.17750487551825E-01 -2.01654635315486E+00 -1.32960164823494E+00  5.33289772309597E-01  6.01282418306888E-01
 -9.49021398889742E-01  8.44473779611278E-01 -3.49074030051852E-01  2.35108046835894E-01  9.11045467770111E-02
  2.68616599058398E-02  3.43085572952723E-03  1.68791963969522E-01  2.99416172214636E+00  7.03696227033008E-01
  3.91531782266781E-01  8.11460079851322E-02 -1.04959759452906E+00 -2.86017782540507E+00 -6.33022479714509E-01
 -3.88065687126655E-01 -9.05140722062855E-01 -4.45823909075471E-01 -2.83132689102015E-01 -1.69256038666349E-01
 -1.31902784601367E-01  1.53321536020516E-01  3.09693672211116E-02
#OCC
* OCCUPATION NUMBERS
  2.00000000000000E+00  2.00000000000000E+00  2.00000000000000E+00  2.00000000000000E+00  2.00000000000000E+00
  2.00000000000000E+00  2.00000000000000E+00  1.46025618808929E+00  5.39743811910714E-01  0.00000000000000E+00
  0.00000000000000E+00  0.00000000000000E+00  0.00000000000000E+00  0.00000000000000E+00  0.00000000000000E+00
  0.00000000000000E+00  0.00000000000000E+00  0.00000000000000E+00  0.00000000000000E+00  0.00000000000000E+00
  0.00000000000000E+00  0.00000000000000E+00  0.00000000000000E+00  0.00000000000000E+00  0.00000000000000E+00
  0.00000000000000E+00  0.00000000000000E+00  0.00000000000000E+00  0.00000000000000E+00  0.00000000000000E+00
  0.00000000000000E+00  0.00000000000000E+00  0.00000000000000E+00  0.00000000000000E+00  0.00000000000000E+00
  0.00000000000000E+00  0.00000000000000E+00  0.00000000000000E+00  0.00000000000000E+00  0.00000000000000E+00
  0.00000000000000E+00  0.00000000000000E+00  0.00000000000000E+00  0.00000000000000E+00  0.00000000000000E+00
  0.00000000000000E+00  0.00000000000000E+00  0.00000000000000E+00
#OCHR
* OCCUPATION NUMBERS (HUMAN-READABLE)
  2.0000  2.0000  2.0000  2.0000  2.0000  2.0000  2.0000  1.4603  0.5397  0.0000
  0.0000  0.0000  0.0000  0.0000  0.0000  0.0000  0.0000  0.0000  0.0000  0.0000
  0.0000  0.0000  0.0000  0.0000  0.0000  0.0000  0.0000  0.0000  0.0000  0.0000
  0.0000  0.0000  0.0000  0.0000  0.0000  0.0000  0.0000  0.0000  0.0000  0.0000
  0.0000  0.0000  0.0000  0.0000  0.0000  0.0000  0.0000  0.0000
#ONE
* ONE ELECTRON ENERGIES
 -1.5951E+01 -1.1571E+01 -1.5164E+00 -1.1181E+00 -9.7358E-01 -9.7117E-01 -8.6647E-01  0.0000E+00  0.0000E+00 -1.2985E-01
 -5.5822E-02 -4.5722E-02 -2.2198E-02  1.1112E-01  2.6272E-01  2.7842E-01  2.9796E-01  3.7340E-01  4.1350E-01  4.7989E-01
  5.0989E-01  5.5970E-01  5.7471E-01  5.9583E-01  6.6616E-01  7.2486E-01  7.7306E-01  7.9511E-01  1.0879E+00  1.1271E+00
  1.2620E+00  1.3391E+00  1.5072E+00  1.5922E+00  1.6460E+00  1.6692E+00  1.7647E+00  1.8121E+00  2.0278E+00  2.0635E+00
  2.0909E+00  2.2640E+00  2.3369E+00  2.4000E+00  2.5953E+00  3.0657E+00  3.2116E+00  3.2369E+00
#INDEX
* 1234567890
0 iiiiiii22s
1 ssssssssss
2 ssssssssss
3 ssssssssss
4 ssssssss
