# Supplementary material for: Smooth Things Come in Threes: A Diabatic Surrogate Model for Conical Intersection Optimization
Source: J Chem Theory Comput. 2023 May 16;19(11):3418–27. doi: 10.1021/acs.jctc.3c00389 (PMC10269327; doi:10.1021/acs.jctc.3c00389)
Supplement: Supplementary file 1 — ct3c00389_si_002.zip [file ct3c00389_si_002.zip › SI/RVO/CI/l/MECP.geo.molden]

 [Molden Format]
 [N_GEO]
                    7
 [GEOCONV]
 energy
-0.23071742333331304E+03
-0.23072711562835246E+03
-0.23072904257821523E+03
-0.23072909794205947E+03
-0.23072911770125921E+03
-0.23072912098289117E+03
-0.23072912150768627E+03
 max-force
   0.0650596
   0.0551306
   0.0512814
   0.0506786
   0.0510944
   0.0512735
   0.0000000
 rms-force
   0.0117280
   0.0083596
   0.0074390
   0.0073484
   0.0074042
   0.0074391
   0.0000000
 [GEOMETRIES] (XYZ)
  12
  -230.71742333331304     
 C      0.0000000      0.0000000      0.0000000
 C      1.3900000      0.0000000      0.0000000
 C      2.0344100      0.0000000      1.3212300
 C      1.4639300     -0.9356500      2.2859700
 C      0.3819500      0.0415800      2.3629800
 C     -0.5321500      0.0483700      1.2117800
 H     -0.5350000      0.0000000     -0.9266500
 H      1.9851700     -0.0807600     -0.8855200
 H      2.9918900      0.4407500      1.5052200
 H      2.0361500     -1.2424000      3.1364800
 H      0.1515200      0.5122300      3.2958700
 H     -1.5899200      0.0092000      1.3683000
  12
  -230.72711562835246     
 C      0.0112249     -0.0468031     -0.0140884
 C      1.4050127      0.0106946     -0.0143546
 C      2.0237798     -0.0514057      1.3182794
 C      1.4849030     -0.9807510      2.2972245
 C      0.3833523     -0.0215809      2.3527996
 C     -0.5478732      0.0607615      1.2251526
 H     -0.5462305     -0.0818657     -0.9282631
 H      2.0062607      0.0181114     -0.9030409
 H      2.9393080      0.4754765      1.5160050
 H      2.0432870     -1.2410095      3.1783309
 H      0.1801000      0.5162510      3.2599635
 H     -1.6051748      0.1354409      1.3876516
  12
  -230.72904257821523     
 C      0.0136644     -0.0510610     -0.0342202
 C      1.4096470     -0.0146639     -0.0164671
 C      2.0216641     -0.0850803      1.3129682
 C      1.4877315     -0.9956236      2.3094764
 C      0.3855398     -0.0491426      2.3489555
 C     -0.5534364      0.0295309      1.2288615
 H     -0.5609310     -0.0612945     -0.9409264
 H      2.0161870      0.0614113     -0.8995276
 H      2.9163313      0.4792153      1.5174063
 H      2.0431107     -1.2084696      3.2068816
 H      0.2033345      0.5303127      3.2385128
 H     -1.6048929      0.1581853      1.4037390
  12
  -230.72909794205947     
 C      0.0132166     -0.0516528     -0.0413650
 C      1.4061614     -0.0233336     -0.0152395
 C      2.0174584     -0.0945590      1.3134224
 C      1.4887655     -1.0006134      2.3176346
 C      0.3858577     -0.0571178      2.3480952
 C     -0.5539702      0.0219302      1.2278205
 H     -0.5632325     -0.0625802     -0.9471290
 H      2.0150232      0.0815501     -0.8935828
 H      2.9093323      0.4739692      1.5180482
 H      2.0524854     -1.1986459      3.2126883
 H      0.2096919      0.5333661      3.2317674
 H     -1.6028397      0.1710071      1.4034998
  12
  -230.72911770125921     
 C      0.0136147     -0.0511798     -0.0413695
 C      1.4050821     -0.0260459     -0.0159090
 C      2.0155312     -0.0948459      1.3132202
 C      1.4894259     -1.0010920      2.3193407
 C      0.3864674     -0.0567759      2.3478213
 C     -0.5542041      0.0198732      1.2280152
 H     -0.5617707     -0.0646429     -0.9473647
 H      2.0146464      0.0881626     -0.8925173
 H      2.9102758      0.4695743      1.5152300
 H      2.0537343     -1.1964049      3.2142238
 H      0.2074380      0.5325158      3.2314035
 H     -1.6022910      0.1741814      1.4035658
  12
  -230.72912098289117     
 C      0.0134420     -0.0523413     -0.0413053
 C      1.4049538     -0.0265628     -0.0158284
 C      2.0152608     -0.0940456      1.3135800
 C      1.4894085     -1.0011201      2.3189526
 C      0.3870398     -0.0556590      2.3474072
 C     -0.5541748      0.0193342      1.2280653
 H     -0.5618819     -0.0668085     -0.9473178
 H      2.0144193      0.0914127     -0.8919852
 H      2.9122596      0.4674627      1.5141006
 H      2.0531819     -1.1960128      3.2144030
 H      0.2058940      0.5316413      3.2319273
 H     -1.6018530      0.1760193      1.4036606
  12
  -230.72912150768627     
 C      0.0133470     -0.0530235     -0.0413844
 C      1.4051191     -0.0268161     -0.0157701
 C      2.0150006     -0.0937339      1.3138167
 C      1.4893525     -1.0010059      2.3189401
 C      0.3871485     -0.0554180      2.3472119
 C     -0.5541243      0.0192387      1.2279893
 H     -0.5621117     -0.0670952     -0.9473740
 H      2.0144454      0.0920309     -0.8919210
 H      2.9125511      0.4671086      1.5138643
 H      2.0532827     -1.1957734      3.2144021
 H      0.2056140      0.5309673      3.2322875
 H     -1.6016749      0.1768405      1.4035976
 [FORCES]
point    1
  12
      0.0619041     -0.0188235     -0.0959635
      0.0412455      0.0222971      0.0178398
      0.0148034     -0.0831846     -0.0634353
      0.0141723      0.1113449      0.0025636
     -0.0604253     -0.0788585     -0.0001253
     -0.0555973      0.0245502      0.1229448
     -0.0122585     -0.0091032      0.0007932
      0.0047115      0.0199297     -0.0056369
      0.0172184     -0.0051739     -0.0112516
      0.0010104      0.0004845      0.0139001
     -0.0189013     -0.0043046      0.0098480
     -0.0078832      0.0208417      0.0085231
point    2
  12
      0.0278390     -0.0052088     -0.0409017
      0.0131100     -0.0012063      0.0334636
      0.0380170     -0.0512207     -0.0698417
     -0.0057123      0.1041817     -0.0016467
     -0.0695713     -0.0533878      0.0086524
     -0.0027941      0.0014762      0.0564601
     -0.0065608     -0.0019509     -0.0009334
      0.0018340      0.0145538      0.0016134
      0.0155932     -0.0125655     -0.0070980
      0.0008406      0.0032868      0.0036398
     -0.0124829     -0.0114789      0.0114052
     -0.0001126      0.0135202      0.0051870
point    3
  12
      0.0119172     -0.0081188     -0.0025249
      0.0054425      0.0024787      0.0244206
      0.0417683     -0.0430075     -0.0664916
     -0.0010522      0.0969079     -0.0000794
     -0.0777287     -0.0427233      0.0103885
      0.0135860      0.0045027      0.0261454
     -0.0005082     -0.0017049     -0.0002018
      0.0008405      0.0116825      0.0032954
      0.0147607     -0.0166737     -0.0072514
      0.0017365      0.0012370      0.0003099
     -0.0129975     -0.0154113      0.0101647
      0.0022349      0.0108307      0.0018244
point    4
  12
      0.0060099     -0.0105764      0.0076550
      0.0107173      0.0046412      0.0213613
      0.0414492     -0.0427766     -0.0654194
     -0.0000574      0.0957686     -0.0049521
     -0.0788790     -0.0399097      0.0109846
      0.0148166      0.0051335      0.0212426
      0.0003741     -0.0007065     -0.0000028
      0.0010752      0.0100599      0.0030577
      0.0149868     -0.0164518     -0.0075426
      0.0007305      0.0006401      0.0013837
     -0.0138474     -0.0155168      0.0104128
      0.0026241      0.0096945      0.0018191
point    5
  12
      0.0037906     -0.0117633      0.0073534
      0.0131089      0.0058655      0.0225012
      0.0422030     -0.0438285     -0.0651267
     -0.0012025      0.0965544     -0.0062774
     -0.0788545     -0.0406753      0.0111668
      0.0152893      0.0058586      0.0209980
     -0.0002176     -0.0002852     -0.0002946
      0.0008715      0.0094438      0.0028734
      0.0149981     -0.0158410     -0.0073941
      0.0009874      0.0005027      0.0017043
     -0.0135732     -0.0151618      0.0106820
      0.0025990      0.0093300      0.0018138
point    6
  12
      0.0038825     -0.0116959      0.0072164
      0.0133092      0.0062380      0.0226825
      0.0424941     -0.0441488     -0.0657076
     -0.0013237      0.0968929     -0.0056182
     -0.0791704     -0.0412333      0.0113412
      0.0153046      0.0061549      0.0210053
     -0.0002310     -0.0002024     -0.0002829
      0.0008331      0.0091814      0.0028334
      0.0146537     -0.0156774     -0.0073333
      0.0010183      0.0003991      0.0015199
     -0.0133035     -0.0150710      0.0105305
      0.0025332      0.0091625      0.0018128
point    7
  12
      0.0000000      0.0000000      0.0000000
      0.0000000      0.0000000      0.0000000
      0.0000000      0.0000000      0.0000000
      0.0000000      0.0000000      0.0000000
      0.0000000      0.0000000      0.0000000
      0.0000000      0.0000000      0.0000000
      0.0000000      0.0000000      0.0000000
      0.0000000      0.0000000      0.0000000
      0.0000000      0.0000000      0.0000000
      0.0000000      0.0000000      0.0000000
      0.0000000      0.0000000      0.0000000
      0.0000000      0.0000000      0.0000000
