# Supplementary material for: Smooth Things Come in Threes: A Diabatic Surrogate Model for Conical Intersection Optimization
Source: J Chem Theory Comput. 2023 May 16;19(11):3418–27. doi: 10.1021/acs.jctc.3c00389 (PMC10269327; doi:10.1021/acs.jctc.3c00389)
Supplement: Supplementary file 1 — ct3c00389_si_002.zip [file ct3c00389_si_002.zip › SI/RVO/CI/l/C6H6.xyz]

12
Benzene
C          0.00000        0.00000        0.00000
C          1.39000        0.00000        0.00000
C          2.03441        0.00000        1.32123
C          1.46393       -0.93565        2.28597
C          0.38195        0.04158        2.36298
C         -0.53215        0.04837        1.21178
H         -0.53500        0.00000       -0.92665
H          1.98517       -0.08076       -0.88552
H          2.99189        0.44075        1.50522
H          2.03615       -1.24240        3.13648
H          0.15152        0.51223        3.29587
H         -1.58992        0.00920        1.36830
