# Supplementary material for: Smooth Things Come in Threes: A Diabatic Surrogate Model for Conical Intersection Optimization
Source: J Chem Theory Comput. 2023 May 16;19(11):3418–27. doi: 10.1021/acs.jctc.3c00389 (PMC10269327; doi:10.1021/acs.jctc.3c00389)
Supplement: Supplementary file 1 — ct3c00389_si_002.zip [file ct3c00389_si_002.zip › SI/RVO/CI/l/init.Orb]

#INPORB 2.2
#INFO
* RASSCF average (pseudo-natural) orbitals
       0       1       0
     114
     114
*BC:HOST otis PID 7204 DATE Thu Apr 28 09:55:48 2022
#EXTRAS
* ACTIVE TWO-EL ENERGY
 0.398103251888E+01
#ORB
* ORBITAL    1    1
  2.31301004952986E-05  2.05370589165807E-04  8.31094256390157E-05  3.35796661490096E-05  1.25848717547824E-05
 -1.48981577260849E-04  2.76041738755009E-05  3.83886300547540E-05  1.37758993524422E-05 -1.49000850041089E-05
 -2.24487728008243E-06 -2.14367245728885E-05  2.19239487922053E-06  2.54017233835714E-06  1.17586027393040E-02
  1.03333208742328E-03  3.33604485258737E-04  3.92610237717925E-04  1.05031978753913E-04 -2.16865962340069E-04
 -1.87628771518400E-05  8.46608780617967E-04  2.52606078836145E-04 -5.68459342607990E-05  5.28534616593875E-06
  1.74260008939260E-04  2.26985865652165E-04 -1.17368667212468E-05  9.86082230193905E-01 -3.66398741827464E-03
 -3.53573451116713E-03  2.48835056023123E-04  3.71964945788569E-04 -6.67457199072978E-05  7.13652647955463E-05
  1.07217429180710E-04 -7.54129235953988E-05  1.13007778876641E-04 -5.93916554042537E-05  1.55295476302816E-05
  4.50590848952168E-05  2.42274157380589E-05  3.43517005908037E-02  4.43320939050875E-04 -1.08869976206447E-04
  3.67899329698355E-04  1.58648276460757E-04  5.20692086971212E-05 -1.57729779419514E-04 -6.15243750212662E-04
 -1.30971200139751E-04  1.16653028926611E-04 -1.22587403883055E-04  5.44149519239478E-05 -1.76082553872742E-04
  1.01956259178696E-05  1.59319660262539E-01  1.42506301594993E-04 -1.65485863983524E-04  4.97376272784826E-04
  3.48846162862658E-04 -1.96884723784504E-04 -1.01446324906915E-05  4.33460484568191E-05  3.84529078336723E-05
 -8.50006337499993E-06 -1.17593129573571E-05 -5.01762428547006E-05 -3.29210430125144E-05  1.41491238566660E-05
  1.53321587213402E-03  2.59702049845281E-04  1.10256561743989E-04  1.18125909757335E-04  4.45410175173183E-05
 -1.65920325110896E-04 -1.41526751319551E-05  2.73124068851227E-04  1.49730261318636E-04 -5.07187728962668E-06
 -7.15829343608686E-06  4.26198590860911E-05  5.50396469722726E-05 -5.41060135048278E-06  3.19801100741169E-05
  1.81113908094319E-05  9.94585438692598E-06 -1.02010088573224E-05  1.58369229680502E-06  4.65922794583571E-05
  1.44228266135817E-05 -9.96160906081541E-06  7.56653237532016E-06  5.83735146491662E-06  1.05364303688871E-03
  1.11433834357141E-04 -2.79777286234229E-04 -1.50777366126097E-04 -4.37270177438817E-05  6.03235817549762E-05
 -7.78980626315978E-06 -1.29747854889078E-05  5.28838451118173E-05  2.59543842363922E-06  1.90712794871892E-04
  4.07790761312231E-05 -4.41628762031903E-05 -6.19728980514437E-05 -5.93972533324496E-05  1.26284370899104E-05
  1.11779417568266E-05  8.97646734919569E-06  2.75277444633575E-06 -1.28432139141466E-05
* ORBITAL    1    2
 -5.58734393363546E-05 -1.32144553861262E-04 -5.16631283768400E-05  2.03476551531421E-05  1.51026755134363E-05
  1.24988096473340E-04 -2.24367103693113E-05 -4.51699039158783E-05 -1.52178176106602E-05 -1.07630889867698E-05
  1.67462234878273E-05 -2.23388534161365E-05  1.39637394891414E-05  1.97093168708898E-05  2.11262529691476E-03
  3.71729285897878E-05 -1.98109033425404E-05 -3.99443928118878E-05 -6.61026632281406E-05  8.85994287848211E-05
  7.27589581513819E-06  4.87505726920831E-05 -2.06280315059794E-05 -1.55086486735197E-05  1.16425086320172E-05
  3.41776858566110E-05  5.87098038339936E-06 -1.27252128980786E-05  1.59988686777555E-01 -1.39395129305450E-03
 -1.01266566653169E-03  2.75595591016033E-04  2.47029112597665E-04  1.69887966551130E-04  3.25164390232485E-05
 -4.54466704446706E-04 -3.65449419196790E-04  4.25219590012790E-05 -5.91289401079289E-06  4.20441652906715E-06
  7.71781226019491E-05  2.11994871876046E-05 -2.52409609331966E-02 -3.22751288424070E-04  8.04868620027945E-05
  8.72795200087504E-04  2.61643206141711E-04 -5.91518358556845E-05  1.08003498915812E-04 -2.76347298095242E-04
 -1.37531970670064E-04  2.13207916726680E-04 -9.65601517911421E-05  1.46089105783308E-04  1.75628833713178E-05
 -1.00674355101509E-04 -9.86183915022096E-01  3.93996456877238E-03  3.69721360660283E-03  1.76429889340717E-04
  3.38547369055732E-04  1.44289822163444E-05 -1.32956755484305E-04 -2.86925299293210E-04 -3.29838140877232E-04
  9.55544855938326E-05 -7.97725383719773E-05 -5.48383632417509E-05 -3.89311980105227E-05  7.68572112074879E-06
 -1.05826984978214E-02 -1.01405271197116E-03 -3.23392260680864E-04 -5.86095543962965E-04 -1.82773101190225E-04
  2.20098124138147E-04  2.55164638246811E-05 -6.92873565258892E-04 -1.80221498415911E-04 -3.44532519638950E-05
  5.27260841296072E-05 -9.73181212917024E-05 -2.57722885584607E-04 -3.60248218274556E-05 -1.30498962960652E-05
 -8.89503830337162E-06  7.61134465085991E-06  8.59973164051150E-06 -8.00749145995404E-06  3.98916769062707E-07
 -9.11106652742499E-06  1.08480522386993E-05 -1.15200661911993E-06 -2.07332981714247E-06  1.53893953403179E-04
 -4.28952825779490E-06 -5.61387383060531E-05  1.27367899533952E-05  5.11887214937734E-05 -4.79345896227327E-05
  2.54452826163674E-06 -9.99468871747541E-06 -3.85534502255339E-05  8.97405731349705E-06 -1.04869591278568E-03
 -9.77082923087953E-05 -9.32442216109845E-05  1.53240096239386E-04  2.70649814423726E-04 -4.59939256869850E-05
 -1.47776599868214E-05 -7.48140296005962E-06 -6.86136449764018E-06  2.93775029795841E-06
* ORBITAL    1    3
  2.08853851532900E-04  1.39327371916223E-04  2.75573331447313E-05  1.16398091989691E-04  6.74984514248929E-05
  6.73079079469170E-05  1.36454541597391E-05  1.32347529254967E-04  7.54511900734770E-05 -6.54784412317243E-07
 -3.49755191491070E-07  4.39528634358488E-06  1.70121620346432E-05 -4.32659718179818E-06  7.94205017174991E-04
 -8.30636978345384E-04 -3.99316101187364E-04 -1.26377528199832E-04 -8.38165025958629E-05 -3.82354401421449E-05
  4.37411270152923E-06 -3.51398152647026E-04 -2.50341863261990E-04  7.90014306891812E-06 -1.46045032158231E-05
 -5.38247039333141E-05 -5.30856387646728E-06 -2.14985452300099E-05  2.98901848739565E-02 -8.19321847025692E-04
 -2.21495486017686E-04  1.52928884231469E-04 -1.71983293029285E-04  2.40458424234673E-04  7.17325632750893E-05
 -1.16293913158868E-03 -5.04340508790458E-04 -2.34336529744328E-05  1.61670893934710E-04 -4.07957122466315E-05
  1.19828721026338E-04  1.19865000609660E-04 -9.98569776485413E-01  4.17576398718820E-03  3.80139334443009E-03
 -2.34898920866481E-05  1.53221023510654E-04  1.62097865737546E-06  8.09826257466342E-04 -6.87915265578165E-05
  1.76063822471291E-04  1.20161080342662E-04  1.77496165101040E-04 -4.90333662519634E-05 -8.02994063426218E-05
 -2.03749748981288E-05  3.04391138094575E-02 -7.18561231293333E-04 -1.79685770333623E-04 -1.10573997301252E-03
 -3.88226191417262E-04  2.51224560237583E-04  6.70785349357833E-05 -4.13508904760289E-04 -4.04926061035934E-04
  1.49301251166914E-04  5.92646990218381E-05  1.68961273268404E-04 -2.11757885522765E-06  5.27746481508046E-06
  6.30481233439504E-04 -8.53529899635077E-04 -4.08216742802751E-04 -2.89350282760858E-04 -2.06673693454207E-04
 -1.20531683768678E-05  8.16684751497867E-06 -3.09645420114234E-04 -2.14490506490918E-04 -1.29989289743865E-05
  2.42640186038154E-06 -5.50467650403154E-06 -3.39499471157231E-05 -5.18152983182085E-05  2.27457334307089E-05
  1.18994789575312E-05 -4.72511360822545E-06  5.19711918801020E-07 -1.51292379808981E-06 -3.84940523135729E-05
 -2.81085874480283E-05  7.90620902720215E-06 -9.43619984192058E-06  2.50523224314038E-05  2.24142635330210E-04
  5.18664385636779E-05  1.72131211151038E-06 -8.25197049699532E-06  1.99325959388415E-05 -1.32561228459875E-03
 -1.75940815645420E-04  1.09717316510219E-04 -2.58054239471995E-04  1.51584384943225E-04  2.32000204084927E-04
  5.72216098504929E-05  2.03742347553256E-05 -9.30727892011762E-06  1.29394732827953E-05 -4.22232886746564E-05
 -2.97928309167763E-05  2.00915393578691E-05 -8.58219837531050E-06  2.17076037733704E-05
* ORBITAL    1    4
  6.84019447803326E-02  7.71230574807707E-04  8.00687007881382E-05  1.09723091638562E-03  3.30134183783809E-04
 -9.56497087717140E-05 -6.12556530846926E-06 -1.02378124058112E-05  1.31350145764557E-05 -1.14903540490664E-05
 -6.03940527073236E-06 -2.77606319733886E-04 -2.73515877197886E-05  2.26462343573154E-04  9.96945721901799E-01
 -3.75213532810428E-03 -3.72383833193408E-03  1.67061935604815E-05 -9.99091042315250E-05 -7.72516530823551E-05
  2.62460117109521E-05 -9.32458872467286E-05 -2.83168939300934E-04 -9.37769147776763E-06 -2.63738057556422E-05
 -4.11532848650559E-05 -7.13559587393135E-05  1.05066073876643E-04 -1.18523475244981E-02  7.18521139944684E-04
  2.05939145992647E-04 -1.96023210740657E-04  1.79317598486502E-05  2.25409722890758E-04  1.57905248966899E-04
 -9.72517667337355E-04 -3.49619830358899E-04 -6.83823476221897E-05  5.40134779264552E-05  1.37600042058990E-04
  1.94647320990804E-04 -2.84497399447725E-05  7.20626536257321E-04  5.88667987621064E-04  3.27195682083376E-04
  2.13488866015796E-05  1.46640213912210E-05  2.46096124336057E-04  1.49462421507070E-04 -2.58339128884220E-04
 -2.24897654079175E-04  9.59846311918140E-06 -4.79776645416870E-05  3.46661641780305E-06 -2.11815741346659E-05
 -1.70460403843838E-05  8.53823703766281E-05  4.79356538892905E-05  2.33069340995443E-05 -8.41204554141255E-05
 -3.80553220713127E-05  5.24571761832495E-05  4.12509528233129E-05 -4.15046519100687E-06  1.60328348182222E-05
  1.66352491400699E-05 -1.83704369966788E-05 -1.41051774355479E-06  2.48104407054504E-05  4.04241335810307E-06
  1.23336701130494E-02  6.97334050068039E-05 -4.95034824150313E-05 -4.75252055950714E-06 -4.53870700076731E-05
 -4.09587989780346E-05  1.16592943198730E-05 -2.16908619796163E-04 -1.20883576453879E-04  1.01317353312078E-06
  2.19917997119397E-06  3.41321278919091E-05 -5.52799852593679E-05 -4.22050974620089E-05  2.28665339642594E-04
  4.23560272498340E-05  6.92447620858458E-06 -3.89909547636953E-06  4.99681871526758E-05  1.11182834074245E-03
  1.81136099719559E-04 -1.61697617201512E-04  6.98676809256194E-06  2.38709929823674E-04 -2.53872784596252E-07
  5.16335134384888E-06 -7.54391164259487E-06 -2.40712650525392E-05  5.13247266518235E-06  1.23482957409405E-04
  6.18302494626941E-05 -1.87741154896447E-05  6.73143345886248E-06  6.54384952258974E-06 -2.75733196141191E-05
 -1.81750963145146E-05 -1.61882409479508E-06 -1.03099383133520E-05 -2.45025299981389E-06  7.76185827819113E-05
  2.81990636200498E-05  2.32006060699617E-05 -3.88583308634401E-06 -5.80575214951838E-06
* ORBITAL    1    5
  1.66735307812382E-01  6.33010037680554E-04 -2.26052085346059E-04 -5.78190250274995E-04 -1.55883304959362E-04
 -7.80557486522525E-05  8.10567587692510E-06  1.19464216600546E-03  3.72939863712858E-04 -1.80216145391734E-06
  7.77446175939097E-06  3.15918716513572E-04 -3.36428703141323E-04 -8.63817935938421E-05 -2.35589738665327E-02
  3.83396552502852E-04  1.60148618250901E-04 -3.38733901850529E-04 -1.49812745252806E-04 -4.06839333476731E-05
  1.35364565634031E-05 -6.43490191306202E-05 -6.32125837506223E-05  7.24087022033127E-07 -6.80006455709366E-07
 -9.92368131481060E-05  9.62630831079145E-07  3.64006034806527E-05  4.55923561407193E-04 -6.53960550926913E-05
 -2.85633062970935E-05  9.72983627941791E-05  7.14322597889885E-05  6.00722798574031E-05  4.74620969258165E-05
 -7.32349740956595E-05 -3.38461804664056E-05 -2.48477248297815E-05  8.30167987078691E-06  1.95703859076435E-05
  1.31640345406629E-05 -1.57593403102610E-05  5.95809371681635E-04  6.58407923720859E-04  3.72180133428090E-04
 -2.58112986983951E-04 -2.31520316084917E-04  2.88279865751266E-04  1.83198264672566E-04 -1.13488042814893E-04
 -9.64271216453294E-05 -5.15540968179142E-05 -1.07323974371712E-05 -2.63431142531921E-05 -8.13177004818801E-06
 -7.78869646746838E-06 -1.04420297103774E-02  9.31418486551510E-04  3.13857441354675E-04 -8.36915388897288E-04
 -3.49990856397510E-04  2.51108301242341E-04  1.74728420696722E-04 -7.52253789783851E-04 -2.46755625502637E-04
  8.74030746039032E-05 -4.07594753575659E-05  1.07851073703854E-04  2.30622561513118E-04 -1.37879981187783E-06
  9.84950265945896E-01 -4.10129969912680E-03 -4.00624289078196E-03 -1.92240313890935E-04 -3.35601618285361E-04
 -9.28524877484601E-05  3.36433615473223E-05 -1.58165649222974E-04 -2.31684214547015E-04 -2.83707098570391E-05
 -5.99606341013734E-06  1.30475060400588E-04 -2.08840087082729E-04  2.12120787222560E-05  3.71221052254510E-04
  8.59965962637254E-05  1.37583862250270E-05 -4.96221741703566E-06  6.65546355269504E-05  5.97191857847806E-05
  3.09105745858363E-05 -9.95920037955829E-06 -2.93370981425705E-06  1.19694153643782E-05 -4.31547354840646E-05
 -3.10638680126298E-05 -3.20171387949240E-06 -1.01108000025768E-05 -1.47361680341067E-06  1.46068132682201E-04
  7.25624457327294E-05  1.22596656501202E-05  4.13945264520340E-06 -1.77069394763048E-05  3.80639987452714E-05
  2.86391042654424E-05  8.68633112232548E-06 -3.10619108431238E-05  6.41510859432149E-07  1.13279427811431E-03
  1.81051762786808E-04  2.88885938144631E-04 -7.55945252555610E-06 -5.29808226581777E-05
* ORBITAL    1    6
  9.82844248847404E-01 -4.78077675320282E-03 -4.30267153049167E-03 -1.84353213503000E-04 -1.59178962077037E-04
 -3.95083449379052E-05 -2.25956397267629E-06 -4.79370655607393E-04 -2.60084488224413E-04  5.11737524897610E-06
  1.83356384472438E-05  1.51208661971981E-04  1.29070439251385E-05  8.84226361118916E-05 -6.52767421160507E-02
  1.61583906141113E-03  7.18005317224876E-04 -1.23212598428469E-03 -4.22551788738759E-04 -9.60091511706005E-06
 -1.44312793028255E-06 -3.11275790538172E-06  1.07118676220830E-05  2.94353055677109E-06 -1.09740764926334E-05
 -2.92680264628724E-04 -2.90084736536797E-06  1.72300701301665E-04  7.58221956555623E-04 -1.19861095552252E-04
 -6.85530391326921E-05  8.39722526317077E-05  7.37999808234165E-05  1.14685078547036E-04  6.57245118790398E-05
 -1.14248707618446E-04 -9.86225078799863E-05 -1.94539419974309E-05  1.83206509972898E-05  1.91342799757137E-05
  1.17719320762901E-05 -4.01770815564567E-06  1.30268708834298E-04  3.50719697873845E-04  1.81665718299172E-04
 -4.57468476385015E-05 -3.99172180789235E-05  1.64268864087688E-04  9.48202606221300E-05 -1.06539944159974E-04
 -8.79923326740510E-05 -9.55949761202627E-06 -2.05973904314962E-05 -6.61903985924395E-06 -1.16347703741301E-05
 -9.44952394829589E-06  1.75280946170052E-03 -9.30572046634723E-05 -4.03101154237468E-05 -7.07293835842886E-05
 -9.51313532489050E-05  9.98236892906642E-05  5.48886887670458E-05  2.87838468722518E-05  1.64912244047084E-06
  1.83790964998896E-05 -7.37059966969143E-06  4.31933975394645E-06  4.70139591384486E-06  4.82677578593293E-06
 -1.67912176829637E-01  2.04989078336914E-03  1.13580337121264E-03  4.94319921101992E-04  1.70346742603584E-04
 -4.80853738047329E-05 -1.75991989605233E-05 -1.29339839384150E-03 -4.21569937671032E-04 -5.64762900742004E-06
  1.69007310254354E-05  2.49855713809579E-04 -2.67424835705328E-04 -1.43838353012146E-04  1.03315114941789E-03
  1.88123195498872E-04  7.46628065728548E-05  3.35060909823898E-06  2.12504532315412E-04  1.00660061390581E-04
  5.60169779980293E-05 -1.86743351959955E-06  2.68227323720353E-06  1.44898498631327E-05 -2.13974419686279E-05
 -1.63889569229599E-05 -5.61100823071627E-06 -8.78798399739965E-06  4.50213485903612E-06  7.08679547066136E-05
  3.89777039512086E-05 -4.54938502884491E-06 -3.08927074339267E-07 -2.49292727075791E-06 -1.20287529473676E-05
 -7.94230110180412E-06  4.53184873506114E-06 -8.21529253798690E-06 -1.28559774793497E-06  3.78517250177966E-06
  3.02901495482160E-05  1.02967536686556E-06  2.73137139827258E-06  1.56535306289979E-05
* ORBITAL    1    7
 -3.60855156919518E-02  2.42208956066234E-01 -2.93660715159181E-02  3.92782877638218E-02 -3.36017176282130E-03
 -1.23095397032046E-02 -5.46343047957535E-04  7.64336239305382E-02 -1.23777027504850E-02 -7.54957410454090E-04
 -6.07846789831355E-04  5.01841268842534E-03 -4.67910653679199E-03  8.93940631317442E-03 -3.22324877535976E-02
  2.16931300680920E-01 -2.98852242508558E-02 -3.99224266665291E-02  1.01072466652926E-02 -1.23465839132221E-02
  2.53269296434229E-03  6.53318581180834E-02 -6.50130039193159E-03 -1.69601891438937E-04 -8.05285120519148E-04
  2.10015737958538E-03  4.77778281387151E-03  1.05997817024877E-02 -3.32750690098169E-02  2.54511576065328E-01
 -2.82172702443992E-02 -7.00546494371984E-02  5.03541558636870E-03 -5.06585690111665E-02  1.33368058881674E-03
  6.23193437403428E-03  3.38676263931740E-03  5.38958149072913E-03 -8.41239649674578E-03  7.86770321931019E-03
 -7.31078769048573E-05  2.47848384078327E-03 -3.80527541115089E-02  2.04036208006708E-01 -4.27309298066278E-02
 -2.71680486152043E-02  3.81418258588541E-04  7.25775693669934E-02 -2.29189256495894E-02 -4.52870719685318E-02
  2.21901756739527E-03 -6.85627237288448E-03 -1.07146456818391E-02 -4.21541840219088E-03 -6.08049193042548E-03
 -1.90466892501393E-03 -3.34213414677344E-02  2.62301687559427E-01 -2.71623266664840E-02  3.17511866002071E-02
  1.79949510901112E-03 -5.39592197139939E-02  1.12965685105969E-03 -6.41367141882827E-02  4.77642235829454E-03
 -1.02357341571623E-02  1.32566444963344E-03  5.23122486822332E-04  5.22723975584711E-03  6.42532618837510E-03
 -3.72175088647913E-02  2.32069435720564E-01 -3.46009774285208E-02  7.59005567049175E-02 -1.31406164175672E-02
 -1.77320146315220E-02  3.35853784399977E-03 -1.61409651076860E-02  8.95620018541621E-03 -1.12485037270527E-03
  1.84970914392332E-04  1.17319937557156E-02  1.45188104168770E-04  5.51373340987728E-03  5.84160989562016E-02
 -3.36019456123591E-04  4.72489538868920E-03 -4.16094116956608E-04  1.00219609307267E-02  5.22373585729841E-02
 -1.24119898529293E-03 -5.97357400672479E-03 -1.98205387365805E-04  8.27291598727314E-03  6.64250545302527E-02
 -8.71542320454854E-04 -1.02138280261024E-02 -5.11678428398528E-03 -2.18578577223654E-03  6.35734857706747E-02
 -2.06084331468477E-03 -5.25255299005721E-03  7.74747848933726E-03 -7.73814379060323E-03  6.84127993322693E-02
 -4.26469554320897E-04  2.13302713569174E-03 -5.56001416799459E-03 -1.01841618789373E-02  5.73677104067092E-02
 -1.74507337751747E-03  1.12176875626012E-02 -7.04742283448486E-04 -2.19488184262691E-03
* ORBITAL    1    8
 -4.79208412598343E-02  3.62133260318736E-01 -3.48679662465803E-02  1.62657019250770E-02  5.17766396041874E-03
 -3.55212412859677E-06 -2.66611941540083E-03  7.35296155580900E-02 -3.14104112430695E-03 -6.25262076688515E-04
  5.13392129998245E-04  6.95864244425917E-03 -1.16572287971588E-02  1.32154661011041E-02 -1.82034737626131E-02
  1.60596501855850E-01 -1.15147067538191E-02 -9.89948091009921E-02  2.32325172744587E-02  3.23211928794993E-03
 -1.31910772967565E-04 -1.75886241993810E-02  1.82221391842490E-02  1.41543773451622E-03  4.35603237730006E-04
 -1.08124863749126E-02 -3.83506656356039E-03  1.27269883433456E-02  2.24096379860807E-02 -2.18052893690797E-01
  1.31023539010120E-02  2.57138335266000E-02  7.95244709874294E-03  6.05153171531575E-02 -5.29195367968092E-03
 -8.24744904294136E-02  2.44960838110141E-02 -6.81063816380880E-03  1.11650179188885E-02 -4.43381107720885E-03
  1.17726628816813E-02  1.57580518731603E-03  4.09205042142448E-02 -3.08191768624280E-01  3.75888161502472E-02
  5.02441378497917E-03  6.17978094287088E-03 -9.82750508676781E-02  1.29249555939294E-02  2.21569709725202E-02
  5.40269229639123E-03  5.46486267977824E-03  9.91905312444502E-03  5.78467727948769E-03  8.01315673896170E-03
  3.79253872213679E-03  1.85821808804056E-02 -1.73370743753030E-01  1.11779506857204E-02 -9.23337856700424E-02
  2.20974239604664E-02  5.96309484380265E-02 -7.32741394680031E-03 -2.73149217689529E-02  1.51262728221881E-02
  1.28156931269310E-02 -9.60922301228536E-04  1.15318744751843E-02  6.15031504225731E-03 -5.29145946894294E-03
 -3.11324638621147E-02  2.24449565269777E-01 -2.38951921934596E-02  3.18956023124760E-02  4.94687609948521E-03
 -1.16070555861190E-03  1.20116449997127E-03 -1.05990657742832E-01  3.38433151665134E-02 -5.88883175873978E-04
  2.58507778693117E-03  1.26104508187805E-02 -1.37263811563289E-02  1.72198771680685E-03  1.27256586595097E-01
 -4.81529250631636E-03  9.12980164384988E-03  1.41064026660570E-04  1.87663880141968E-02  5.17640838114030E-02
 -1.93915293084193E-03 -8.78279997332707E-03  5.63593324243763E-04  3.81681592013764E-03 -7.98372433235962E-02
  3.47170422614449E-03  1.10132151735549E-02  7.01897265729458E-03 -1.85218990126832E-03 -1.19821119385663E-01
  6.86317680793298E-03  9.25932824524561E-03 -8.96396063713176E-03  1.40706387722834E-02 -6.32683985985932E-02
  3.50885015462151E-03 -6.18259139171894E-03  6.43432320585175E-03  6.85126935590525E-03  7.95814761866952E-02
 -3.63328850319903E-03  1.19059985987749E-02  1.99458775337777E-04 -7.34960134527444E-03
* ORBITAL    1    9
 -1.35171405491961E-03  4.19152623657737E-02  1.71641322975966E-03  1.04803009947946E-01 -3.88133484973136E-02
 -1.52876997568445E-03  9.17223062579008E-04 -5.79674191581568E-02  3.17793599775219E-02 -1.13186057117112E-03
  3.58334664192968E-04 -1.37499769791769E-02  6.37374009599973E-03  1.03650869977532E-02 -4.02045944381471E-02
  3.66792571197383E-01 -2.83464154298805E-02 -2.09738203604570E-03 -2.26670586349561E-02 -6.50653327610096E-03
  3.17740409573660E-03  4.65585079000320E-02  1.66941818004121E-03 -2.03051486782234E-04  8.39484387551337E-04
  6.78478066669692E-03  1.15640682084487E-02  1.34281894033216E-02 -2.86762821973016E-02  2.89642775132107E-01
 -2.26617450193999E-02 -1.63883258054003E-02 -1.50624032247769E-02 -1.17298022589730E-02 -8.40074776871434E-03
 -1.04718098132081E-01  9.45462894581257E-03  4.07714049179447E-03 -2.42377053442323E-03  1.19111878299230E-02
  1.40847201771305E-02  1.55241723729416E-03  3.18639002274180E-03 -3.02691370586428E-02  2.30189473060509E-03
  7.94196497409657E-02 -1.19918563202750E-02 -1.05393953032158E-02  1.04398735311533E-03 -5.01139096111375E-02
  8.87439022836534E-03  1.13200422163218E-02 -5.88717360994393E-03  7.54599567026692E-03 -3.40460847001791E-03
 -3.18370230356150E-03  3.10512846648804E-02 -3.09961478231166E-01  2.39442722008432E-02  6.70615013024414E-02
 -1.01311269082888E-02  2.12667485278509E-02  7.37062482869607E-03  4.87457852811883E-02  1.30547400754501E-02
  6.03889577562868E-03 -2.61728037391784E-03 -5.39649000174416E-03 -1.48686477722515E-02 -4.09531039047404E-03
  3.31561869932435E-02 -3.23630706571000E-01  1.97041995735714E-02 -3.80156015473107E-02 -1.25318658829310E-02
  8.47683155943880E-03 -2.22508988598630E-03 -2.62285285873719E-02  2.47755370995332E-02 -3.45204801598107E-04
 -4.18384730419650E-04 -1.45547665306882E-02 -8.27238330110577E-03 -7.35259042899481E-03  2.03598754891869E-02
  4.41444630644450E-04  7.79913012325126E-03 -1.28068588555046E-04 -1.47214072270057E-03  1.52142077238646E-01
 -8.03370386828510E-03 -1.04878868437283E-02  1.10488185225454E-03  2.00253776947748E-02  1.22114259904191E-01
 -5.87142817482755E-03 -1.48093810818792E-02 -6.84140982865450E-03 -6.07397564198857E-03 -1.08858580394521E-02
  8.23798841991556E-04  3.32941436657139E-03 -8.29610774931756E-04 -5.41935425663196E-04 -1.31886786111430E-01
  6.60506161678027E-03 -1.79394394363924E-03  8.34566125931863E-03  1.66705774413221E-02 -1.35118997368560E-01
  5.37076509641878E-03 -2.00330955730055E-02 -2.16139122301192E-04 -3.63345518782229E-04
* ORBITAL    1   10
  1.99538839636230E-02 -3.02950729024621E-01  3.05807166318212E-03  1.05496354980610E-01 -3.04264725871397E-02
 -6.92947861340165E-03 -4.68977388416453E-04 -1.33021050172466E-02 -2.09595596537970E-02  2.01238105431246E-04
 -1.10654953720810E-03 -1.17052095280232E-02  5.10207993155933E-03 -5.67428424912589E-03 -1.55923331357845E-02
  2.50938064208792E-01 -2.52155542550602E-03  1.02327969901468E-01 -2.87012363041670E-02 -3.83206160308440E-05
  3.64906683345590E-04  4.27658813906568E-02  9.83354021640295E-03  8.99384461799027E-04  2.05139254143131E-03
  1.22418234574151E-02  2.64480082183231E-03  3.41559834666656E-03 -3.19659598827871E-04  3.82993646919865E-02
  2.71684772899138E-03 -1.67190296197117E-02  1.97145583940150E-03  6.54346277596179E-02 -1.42622575108854E-02
 -1.80510266479709E-01  2.96278758434079E-02 -2.62806694273659E-03  1.07589951050787E-02  5.53655915982519E-03
  9.84470288339557E-03  6.21953816291110E-03  2.28620845465144E-02 -3.17855324475292E-01  1.02112836350108E-02
 -1.03442095903832E-01  2.73412969293571E-02 -3.49278843902541E-02 -1.30448883486256E-02 -3.36864858323817E-02
  2.58114161719443E-02 -3.70274823116294E-03  1.02493642320843E-02 -2.29535706023782E-03 -2.93107796433249E-03
  2.70481756654510E-03 -1.67594744932852E-02  2.99343222478891E-01 -4.30321723496209E-03 -1.50776096501266E-01
  2.47913918702793E-02  5.17518186927242E-02 -2.22115499528363E-02 -2.91912388595333E-02 -1.69500856931875E-02
  2.70194454029611E-03  6.89630329294481E-03  1.23801517056066E-02  7.45269806442889E-03  3.00624253307718E-03
  1.08833495965558E-03  5.32710727431397E-02  5.04853448109526E-03  3.74421753890570E-02 -8.29661590303304E-04
  5.16460045407680E-03 -1.13553768771274E-03  2.13530696884569E-01 -4.52556280575369E-02  1.67378960077280E-03
  7.33360218928731E-04 -2.44020357502186E-03  1.58728008944809E-02  5.95798926534278E-03 -1.89781188084839E-01
  1.29859780872423E-02 -8.13430225134277E-03  1.24500484614790E-04 -2.07668332715034E-02  1.40580363020811E-01
 -1.23903732092985E-02 -6.12802490910354E-03  1.50047143820641E-03  1.54780692715160E-02  6.06684049592627E-03
  1.42694249003535E-03 -2.09400671853108E-04  2.27698882010458E-03 -5.87156033257718E-03 -2.27891547526935E-01
  1.51552138548328E-02  1.20964834571803E-02 -8.34465232478542E-03  2.11135629835452E-02  1.79019917944946E-01
 -1.23855146239770E-02 -1.69142693775725E-04 -7.58872187228019E-03 -1.90207373814109E-02  1.71973780591759E-02
 -2.74463047135929E-03  2.81144677352643E-03  8.82222082484705E-05  7.55039020947137E-03
* ORBITAL    1   11
 -7.21048276181538E-03  1.45581436561227E-01  1.34454614068679E-03  1.66568934538415E-01 -2.45269386987464E-02
 -2.92879139139212E-03  1.33190252569043E-03 -1.36041531468302E-01  4.21760710702552E-02  3.05433457455085E-04
 -3.09436608226196E-04 -9.74518725743083E-03  7.14766740792994E-03  1.23362268821815E-02 -1.32778721276991E-02
  1.95895687202405E-01 -3.24847519399307E-03 -1.47114789899438E-01  1.74636995656083E-02 -3.68650243941410E-03
  5.62587327854638E-04 -1.29499296085150E-01  3.27686464143674E-02  3.64174076381176E-04 -1.02208603354416E-03
 -8.91895803064171E-03 -6.98850222105592E-03  1.07571185656699E-02  2.28004665190032E-02 -3.61709278486835E-01
  1.00444995893155E-02 -7.95436149923264E-02  3.99286549251352E-02 -6.92578198113875E-03  1.51754941194248E-02
  2.28082663091026E-02  5.24696313506699E-03 -8.96599148451607E-03  2.73047483420917E-03  7.76620731034813E-04
 -6.42974956028888E-03 -5.21546229857524E-03 -8.88389275638486E-03  1.32172005095837E-01 -3.39624937821509E-03
 -1.10918981408291E-01  8.06617753092978E-03  1.82299358919658E-02  4.67561768238530E-03  1.10147005157392E-01
 -2.11450952302493E-02 -1.81290886385190E-02  7.91372484543845E-03 -3.50068099956104E-03  4.15717662581571E-03
  3.89150507737841E-04 -1.44476569710422E-02  2.20640402100975E-01 -7.11204491699062E-03  7.05784597964354E-02
 -9.89968684345317E-03 -4.30105653619091E-02 -6.13435053386249E-04  1.02439523925175E-01 -3.58244638449918E-02
 -1.17628491713740E-02  3.11326176814740E-03 -1.16202115499227E-03 -3.75853870117540E-03 -3.59825014893081E-03
  1.81745617854996E-02 -3.17199482840612E-01 -1.43305562898694E-03  3.95466250580979E-02 -3.47905758674558E-02
  1.92082509368517E-03  3.26567687609665E-04  5.05267525883000E-02 -4.96045915955469E-03  3.38516169182409E-04
 -1.70212557789925E-03 -4.98372303550524E-03  4.07558019648692E-03 -8.76112249748872E-03  1.04551314795021E-01
 -6.25337668140334E-03  1.22276622168720E-02 -2.65672989195457E-04  6.30842546692663E-03  1.18638079228444E-01
 -9.00708628586535E-03 -1.29314988612582E-02  1.45932110089353E-03  7.82672976097444E-03 -2.45587958893965E-01
  1.92566471359337E-02  2.38331010618052E-02  1.22296681410003E-02  5.65773279315335E-03  8.87084655768612E-02
 -6.22434197706233E-03 -8.77242420902617E-03  3.32802162664782E-03 -5.26086552083838E-03  1.57835836721308E-01
 -1.34796142917358E-02  6.63581284196147E-03 -1.01758310359267E-02 -1.36562424682100E-02 -1.84993295409604E-01
  1.32427451409051E-02 -2.05912918720823E-02 -1.27184696971930E-03  4.80644961564555E-03
* ORBITAL    1   12
  2.58636403672773E-03 -2.00678825894321E-02  2.60772437427809E-03  1.12524588954896E-01 -2.25834683231348E-02
  2.73640626827553E-03  1.69565286622441E-03  1.77016729423677E-01 -4.02571361396426E-02 -3.91119469534910E-04
 -8.20093911230039E-04  2.66365073384054E-03  4.63866755848010E-03  5.13601373580088E-04  6.59451372282871E-03
 -2.15765772956899E-02  1.01922039993334E-02 -1.22494710945530E-01  1.97871583411495E-02 -7.24478489600062E-03
 -3.79944582770034E-04  1.70231943689325E-01 -3.01688514074646E-02  2.85365213600562E-04 -3.87547588079140E-03
  1.87303458219206E-03 -4.00570789208669E-03  1.43841401034326E-03  6.82798838344814E-03 -3.00910072304826E-02
  1.21507986897475E-02 -2.13537378712628E-01  3.51159447917638E-02 -9.11416851219338E-02  1.37955310939345E-02
 -2.35684408963107E-02  1.11762017942617E-03  1.21277344208156E-04 -4.07800195648068E-03 -2.56945669462614E-03
 -1.09232071787640E-03  3.18689803333051E-03  3.01179450305851E-03  1.76704519030016E-02  8.08500816691170E-03
 -9.05009120411963E-02  1.68925647325564E-02  7.32356388400701E-02 -1.25318480611651E-02 -1.42742843612930E-01
  2.53616180119960E-02 -6.07675862676815E-03 -1.00690693997777E-02 -1.60089107477131E-03 -4.74694343827085E-04
 -3.75038709649260E-03  7.80480766102880E-03 -2.85422238156498E-02  1.43522432043179E-02  6.98625099793406E-02
 -1.40820482793680E-02 -1.01563489933593E-01  1.49430803560439E-02 -2.04477351291937E-01  3.08324014735715E-02
 -3.94563336315564E-03 -1.45095576380510E-03  2.49167359767092E-03 -3.34206139598964E-03 -1.23488450028602E-05
  6.27481591535234E-03 -2.23532541505074E-02  9.41305803519797E-03  2.14438285003528E-01 -3.99006445593553E-02
 -1.74393223949224E-02  9.14607026956996E-04 -4.68550460336682E-02  5.69005135726622E-03 -4.06242585194395E-03
 -1.31904417537105E-03 -1.85153976950264E-03 -2.80362931603734E-03  3.06133467415927E-03 -2.06995044319903E-01
  7.95067554107515E-03 -1.02039609413370E-02  1.46908653482694E-04 -1.76424949766448E-02 -2.02922286208360E-01
  9.25792782425224E-03  1.10686387703381E-02 -2.45470307324719E-03 -1.68118723872158E-02 -2.23476851695916E-01
  1.31595839973128E-02  1.96097044960171E-02  9.83383202726265E-03  4.87574351120983E-03 -1.64315787840140E-01
  5.29494496480585E-03  8.96714061335271E-03 -3.39521743734947E-03  1.31230977641140E-02 -2.26514470375036E-01
  1.39342159163675E-02 -3.66737975221394E-03  1.04872978513856E-02  2.00232671709141E-02 -2.14174232929327E-01
  9.62074783272394E-03 -2.09512420553887E-02 -1.81762505577969E-03  2.62874714020182E-03
* ORBITAL    1   13
  3.85079379790074E-03 -2.65281825412783E-01 -1.66271449872642E-02  3.75701212934676E-02 -2.08771077032289E-02
  2.14218726569920E-03 -8.94523626321739E-04  7.44169286781887E-02 -4.10791392945330E-02 -2.09524386407568E-04
 -1.54616687894439E-04 -1.07771591544599E-02 -1.58429054198740E-02 -2.46656304859377E-03 -6.08843449894610E-03
  2.42447964488286E-01  9.29710456537649E-03  1.00620185156135E-01 -2.99199189038006E-02 -3.89296346416303E-03
  3.28997510891035E-03 -7.56623574968383E-02  3.30284569297712E-02 -1.94257126087375E-03 -3.99949548473579E-04
  1.09714322186576E-02 -1.64703713123200E-02  7.79146671206119E-04  6.96978658439931E-03 -1.99339024466527E-01
 -3.63705898425285E-03 -1.09485007294688E-01  3.17758093617743E-02 -4.18243570182770E-02  1.92615289498020E-02
 -5.02287731846054E-02  1.16692400782266E-02 -9.84016079712861E-03 -3.74671787625010E-03  1.36692252687916E-02
 -1.06817620035599E-03 -1.00522736900571E-02 -9.91660834787797E-03  2.23126225609729E-01 -2.11090526762207E-03
  8.15340088536026E-02 -1.92270916945344E-02 -6.50489476723689E-02  2.33968695823049E-02  1.26487125867096E-01
 -2.85557383005445E-02 -5.38306266982402E-03 -7.90745951603907E-03  1.06975604765125E-02  1.70719109926836E-02
  3.58294374068992E-03  6.26231328549734E-03 -1.92493037467049E-01 -4.63598316244367E-03 -1.67144328068065E-03
 -2.46906815830351E-03 -3.94254609711429E-02  1.98707296858690E-02 -1.14999700139456E-01  3.29179574716549E-02
  1.04166156394778E-03 -1.07770056254679E-02 -9.50416368069624E-03  1.18216417643041E-02  4.31752132772184E-03
 -3.75620369385871E-03  2.46427499087198E-01  1.34926274986075E-02 -9.82807373900748E-02  4.16853757447834E-02
  1.42225955032581E-03  1.22086461126083E-03  5.06418834640331E-02 -1.42998196483535E-02 -6.41537885278529E-04
 -1.78086770255200E-03 -1.13472004477168E-02 -4.10003881231327E-03  1.43989489580261E-02 -2.28540116627129E-01
  1.06737250600464E-02 -9.87372236723538E-03  1.11327120689808E-04 -1.70011441754394E-02  2.48073075685647E-01
 -1.26061501992438E-02 -1.05747980596358E-02  2.04125810146481E-03  1.78881378909346E-02 -2.34686042327251E-01
  1.13561777049603E-02  1.70939188470448E-02  8.87407171287521E-03  3.19247727091686E-03  2.82828493085233E-01
 -1.45078437921337E-02 -1.25874306979265E-02  6.28615626127584E-03 -1.82880576615816E-02 -2.25201868401291E-01
  1.04115232110259E-02 -3.97916977447425E-03  9.07159276824326E-03  1.58590576486340E-02  2.34699945544180E-01
 -1.12916884673637E-02  1.94784776083413E-02  1.19226796130079E-03 -1.46000082796308E-03
* ORBITAL    1   14
  1.52010952649775E-03 -5.28979069910266E-02 -2.20075432096658E-03 -1.42017473352452E-01  2.25014148701352E-02
  6.52344070513705E-03  3.98059552702306E-03 -2.64491245072295E-01  4.72397755858971E-02 -5.00592729326712E-04
 -1.19077672070780E-03  1.82231382153389E-04  6.91011404106913E-03 -1.85132155744441E-03 -1.89414625915237E-03
 -3.94079204036037E-02 -7.06607442047755E-03  1.26257683291499E-01 -1.95350754545075E-02 -1.53760960107605E-02
  4.57760821068656E-03 -1.10569507101785E-01  1.09305541599852E-02 -2.24200410532053E-03 -3.70916981781910E-03
  1.17315605918024E-02  3.56056278795414E-03 -9.03336923015578E-03  5.62816194415090E-04  3.71365506315876E-02
  4.41002766958448E-03 -1.48047731294575E-01  2.16773690803303E-02 -1.30841641474684E-01  1.53989156792698E-02
  7.16536376231114E-02 -1.27233862097958E-02  6.27744749674279E-03 -6.40422942867175E-03  2.07604488632680E-03
 -1.97273664026421E-02 -4.36947783753561E-03  3.62840037669331E-03  4.40806057529048E-02  9.98964406475083E-03
 -1.50413990952014E-01  2.14340419500751E-02  1.88699117945924E-01 -2.43120603556919E-02 -2.53200359045993E-01
  3.33631373923446E-02 -4.29033333235041E-03 -9.26098733898775E-03 -1.14354574447388E-02 -1.54509312835627E-02
 -7.77994170065363E-03  1.64775957260497E-04  1.36594811260136E-02  1.71630788272563E-03  1.13813192289180E-01
 -2.01611139772910E-02 -1.37063357733278E-01  1.67118545533757E-02 -1.04350656317965E-01  1.82488045436462E-02
 -8.67784175211873E-03  2.16779027272056E-03 -1.90194279373024E-02 -8.43443593796586E-03  6.97309720486830E-03
 -8.67623840887177E-04 -2.61291372719326E-02 -3.92098089564622E-03 -1.94940892932060E-01  3.05562250961679E-02
 -4.42200583275077E-03  3.70915902726364E-03  1.07839746234719E-01 -1.92046639301064E-02 -2.01468604297050E-03
 -4.69886137135690E-03 -9.77994731449919E-03  1.49969477120673E-02  4.21653899587143E-03  2.72457016086340E-01
 -9.83899945031035E-03  1.13841160062878E-02 -2.37966702682250E-05  1.81824390875161E-02  1.33366855489971E-01
 -7.40996867241951E-03 -3.89996936970060E-03  8.21328213824191E-04  1.03471448691337E-02 -1.51085231561882E-01
  7.26612721837809E-03  1.06227992137555E-02  2.97094731578853E-03  6.23425742823063E-03 -3.09828871836462E-01
  1.33277855350165E-02  1.37407068450895E-02 -3.68677279506104E-03  1.96537669488392E-02 -1.67699835000361E-01
  7.41522959013213E-03  7.55713658207378E-04  3.90887970268769E-03  1.31082603454736E-02  1.89495192555581E-01
 -9.41014869518044E-03  1.52127801288990E-02  8.89081369083715E-04  1.49209822979379E-03
* ORBITAL    1   15
  1.45438656152349E-03  1.28068533480793E-03  2.15279816354322E-03  2.65738386820806E-01 -2.47476426563310E-02
 -9.31088633744493E-03  4.72324099067140E-04 -1.84617038197524E-01  2.32546376811854E-02  4.20266801062422E-04
 -4.75236213232864E-04 -8.81284207627136E-03  9.45823174254934E-03  5.87331551813803E-03 -2.84900207223474E-03
 -6.59259115905790E-02 -1.11091535941809E-02 -2.42396398886213E-01  3.34001068355819E-02 -1.04037189164213E-03
 -9.63839630540535E-05 -2.18807361292899E-01  1.18622845817581E-02  1.15449997310832E-03  1.01403132281997E-03
 -2.05199974439876E-02 -5.30382396192431E-03  9.23283890670147E-03 -6.53127686107820E-05 -2.27042133462971E-02
  2.16603136367905E-03  1.79279286501365E-01 -3.16114561742303E-02  1.15511977591511E-02 -6.08059467416722E-03
  2.53970805154212E-01 -2.13961125902798E-02  6.44540439241240E-03 -3.37216837265382E-03 -2.03601329950419E-02
 -6.06620327047322E-03  3.83900717133283E-03 -3.41111160559834E-04 -3.54196037071884E-03 -1.09347589032296E-03
  1.18003295740390E-01 -7.80415787378529E-03 -2.57079262845556E-02  2.86997586571010E-03 -4.25269738616809E-02
  1.94630668302673E-03  1.23085913734196E-02 -8.44573067525478E-03 -5.26569769615647E-03  6.50111362542371E-03
  5.90772615332311E-03  1.88139179956425E-03  2.90750922307944E-02  1.28017068102012E-03 -1.96307172336088E-01
  9.39508183898886E-03  5.19650281559341E-03  6.05675137742765E-03 -3.11185479058640E-01  4.01866575690212E-02
  7.73716397316300E-03 -6.61658653385591E-03  4.77840783837040E-04  2.32067358573267E-02  1.03897256777801E-02
  4.09527802701718E-03  7.15607983340946E-02  1.23018245608005E-02  1.29244150040863E-01 -4.62202952033837E-03
  5.60872603475115E-03 -1.74911733183766E-03  3.49896825383958E-01 -4.50683679776281E-02 -9.26310479133078E-05
 -1.83698064914857E-03 -6.77422587384208E-03  2.34917422720408E-02  7.49252046370391E-03  2.83551159050175E-02
 -1.06805808006562E-03  8.98282389962489E-03 -3.00271456383631E-04 -3.33904761525849E-03 -7.59175220622737E-04
 -2.74420900712560E-03 -8.62102450707131E-03  2.77577333425622E-05 -5.15394665347046E-03  2.10121749939347E-01
 -4.67181053611737E-03 -1.28130566884605E-02 -8.43462983086797E-03  3.50770895082484E-03  3.52609443173609E-02
 -1.56479958971180E-03  1.19504259950104E-03  2.96305525840473E-04 -3.43456357676898E-03 -2.26945990852240E-01
  5.69249043569269E-03 -9.86415602877583E-03  1.02885298293758E-02  1.02358156530667E-02 -3.25933977541241E-02
  1.84651654565725E-03 -1.40329413403094E-03  1.22799596372329E-05  1.22314581872649E-02
* ORBITAL    1   16
 -2.56135162659804E-03 -5.21101025010115E-03 -4.63018433881817E-03 -2.10053372787392E-01  2.65639339989022E-02
  9.09297659312893E-03 -7.70549383772191E-05  1.57697117368568E-01 -3.02971089065018E-02  1.40204303423337E-03
 -4.40416768934767E-04  2.37268808646980E-02 -1.69773180921911E-02 -1.45668025501036E-02  1.14275835920121E-03
 -5.50610169240417E-02  5.57405511838670E-04  2.34664119650727E-01 -2.91709010093200E-02  1.95193940260921E-02
  4.71723521023212E-04 -2.44478947937017E-01  4.03926352085688E-02 -9.68521329020935E-05  5.46644025271096E-03
  3.74958009356047E-03 -2.28842572215489E-02 -3.45281880246046E-03 -4.50622257013862E-03 -1.34728969942668E-01
 -1.70372481342489E-02  2.08669152474674E-01 -1.00202999298969E-02  1.48902874616609E-01 -1.30898037341183E-02
  4.68687123765735E-02 -5.66395541641316E-03  4.01332725850326E-03  8.19992902806780E-03 -4.58952896566453E-03
 -1.32687053404728E-02  7.93500549897764E-03  8.11808792695910E-04  7.95735971513563E-03  2.44008375353987E-03
 -2.22080189907573E-01  1.52121389301124E-02  4.21914845448900E-02 -4.52745122011474E-03  9.10863854875053E-02
 -4.82001065263734E-03 -1.51153790291220E-02  9.95104307799435E-03 -1.64215998336977E-02  3.26530070676663E-03
  5.15358416021071E-03  2.65791888933520E-03  1.20239112531246E-01  1.31576302536942E-02  1.15043988565946E-01
 -6.20458519049371E-03 -1.83820563073789E-01  1.45813360272661E-02 -1.33711561242908E-01  6.22636659336996E-03
 -8.14181643299073E-03 -4.58094116965011E-03 -2.83588754966733E-03  7.75669480298674E-03 -6.97735623655174E-03
 -1.39572053048917E-03  5.62251235942968E-02  4.24266081625010E-04  2.53787640221257E-01 -3.63444004954138E-02
 -3.62844650608172E-02  2.67330265521021E-03 -1.75169954293873E-01  1.76469598744433E-02 -4.84624622111963E-03
 -2.93011752390396E-03  1.60890257765059E-02  3.39436271082599E-03 -9.58357827667365E-03 -3.84427753683939E-02
 -8.70179831207375E-04 -9.88251604242226E-03  3.55827577289761E-04  3.03566437925170E-03  3.28351099379676E-01
 -6.72516317001988E-03 -1.07718784181540E-02  3.31900506659714E-03  1.83285340086598E-02  1.85035104645356E-01
 -7.90351436954564E-03 -1.18698290934145E-02 -3.46262001673921E-03 -1.27502082962630E-03 -5.64107056365206E-02
  1.63167310981813E-03 -4.06214630594201E-03 -2.24704783435921E-04  7.08978738503993E-03 -1.55392523498450E-01
  6.97340412912657E-03 -1.02302031232303E-03  1.52871152782528E-03  1.07555584244473E-02 -2.62316543005157E-01
  8.11808142270628E-03 -1.70060130838043E-02 -2.23910698323416E-03 -1.62615287913358E-03
* ORBITAL    1   17
  3.76886599097901E-03 -2.61115072059822E-03  7.05318500345532E-03 -1.42389650843585E-01  2.04099276470623E-02
 -1.82949340196796E-02 -2.15046078279316E-03 -2.24956076038388E-01  4.05020394242534E-02  2.83674900421436E-03
 -3.74846976298391E-04  1.27120508920809E-02  3.32246274074709E-02 -6.01770599867084E-03 -9.20688454298945E-04
 -3.22552824954000E-02 -4.69172909108491E-03  1.59928735764792E-01 -8.56176016053827E-03  3.39131086333291E-02
 -5.25121948912260E-03  2.68223921958754E-01 -3.46944954098246E-02  3.16039283580274E-03  5.92254277897775E-03
  1.33712893537356E-02  2.98372444757455E-02 -5.62137687089851E-03  4.36129376992456E-03  5.04376269593762E-02
  1.08087323131531E-02 -7.18467797114220E-02 -2.35619339196810E-03  1.88139685272657E-01 -9.51541071650016E-03
 -3.52423099709577E-01  2.53976358742253E-02 -9.79209890285533E-03  9.71513458125067E-03  9.59036603399336E-03
  1.96297751586462E-02  9.88142578996279E-03 -2.93318595794314E-03 -1.58281962596929E-02 -8.38977130100515E-03
 -1.10010462837831E-01  3.84367932058462E-03 -1.54845833956127E-01  1.38996684506899E-02  2.59471716529484E-01
 -1.24934265521267E-02 -1.83855738985722E-02  4.16963253973490E-03  6.73156538620931E-03  2.29660599907579E-02
  1.06728651350479E-02  5.09529707341867E-03  9.68329513791314E-02  1.49037544609827E-02 -7.21765605129758E-02
  9.07643830850773E-03 -9.54102099305059E-02  9.86958047994763E-03 -2.16603433110623E-01  1.26097467397922E-02
  1.37841504349132E-04 -1.15627743652801E-02 -7.30454690381979E-04  1.73013294339059E-02 -1.89424892434520E-03
 -4.66886426971596E-04 -4.84102315828092E-02 -5.02776928533228E-03  7.51699053728004E-02 -1.49550340939660E-02
 -1.25024700627065E-02  1.70650277337591E-03  2.04336072510815E-01 -2.19289905860965E-02 -5.22788566455815E-04
 -2.60957965475049E-03  3.81526790275377E-03  2.62320818765575E-02 -9.16885144764309E-04  3.24999811737219E-01
  2.67835498948328E-03  8.53885490903809E-03 -8.35377828262140E-04  1.50616377606110E-02 -1.91072314945132E-01
 -4.63777299999034E-03  1.39747592504192E-02 -6.32268236513293E-04 -4.11149426919994E-03 -2.06239747526555E-02
  2.60233893012818E-03  3.30216370793280E-04  6.95552769265613E-03 -9.71901709688900E-03  2.16257283471023E-01
 -1.59769747456497E-03 -1.20384700201113E-02  6.96530828137312E-04 -4.99508974438628E-03 -1.93279379086440E-01
  3.06574078294394E-04 -5.58817611276295E-03  4.65377010806938E-03  8.39361361441247E-03 -9.01195916134505E-02
 -3.71540101990740E-03 -4.58018771696963E-03 -9.16327636071769E-04  8.13720841359915E-03
* ORBITAL    1   18
 -2.94237630654671E-04  2.85089543566390E-03 -9.04674551405923E-04  2.42047391414341E-01 -2.72569941466273E-02
  6.16096271390907E-03  1.83682690664079E-03  5.30413798213541E-03 -2.77656089683179E-03  1.82537496230230E-03
 -2.44077772813148E-03 -2.50625988435777E-02 -6.67473636461017E-03  1.45407105153575E-02 -6.15252047036203E-04
  7.86455142012456E-02  3.45786546193321E-03 -2.38071509474837E-01  2.47847018584638E-02  3.88855232725782E-02
 -7.32490675881987E-03  5.57296259745603E-02 -7.49012061246791E-03  4.67209831183158E-03  5.94091414426900E-03
 -1.61871683055121E-02  6.92806429529072E-03  9.81231004577194E-03 -1.74827132651929E-03 -5.22499548132957E-02
 -5.32963556215952E-03  1.29491145211507E-01 -1.45256812732175E-02  2.39552527849220E-01 -1.82253859115563E-02
 -4.48719118682005E-02  2.22351340769640E-03  4.57813803787903E-03  1.19951489702553E-02 -9.28782793601130E-03
  5.86973551812503E-03  1.88087553526475E-02  1.28588412821341E-03  1.59251604267625E-02  4.07648891331985E-03
 -3.68022082672479E-01  1.51770972809150E-02  6.81108070230374E-02 -5.67579822511207E-03  1.72111138494304E-01
 -5.99430411237309E-03 -2.30090878544550E-02  1.77322092570233E-02 -1.78332054168484E-02  1.22020880624044E-04
  2.88329136255357E-03 -2.15240892901409E-03 -2.72420354734968E-02 -6.41121747673923E-03  2.37284287255292E-01
 -2.00803267661895E-02 -2.77816766553566E-01  1.82107889279762E-02  1.03553870601555E-01  2.94820477655695E-03
 -1.36476745812119E-02 -4.47028566101580E-03 -2.55869115555890E-02 -2.85258458814413E-03 -4.98418715964872E-03
  1.79320315174063E-03 -2.91083754201698E-02  2.11285809192105E-03 -2.53002326066932E-01  3.43164598636287E-02
 -3.29816268397973E-02  7.23213494565844E-03 -1.80834277704422E-02 -4.41036042677447E-04 -5.40813641911797E-03
 -8.28180153916841E-03 -2.29195384630275E-02 -1.65110587737966E-02  1.18417865817260E-02 -1.55865203301547E-01
 -9.71027935047841E-04  2.57206312582198E-03  2.46756120760310E-04 -1.07111721452196E-02 -1.63911664584964E-01
 -4.17465656206435E-05  6.27691153624787E-05 -7.29102059121294E-05 -1.02122207826468E-02  2.24882224501063E-01
  4.78597754021644E-03 -1.18675698989098E-02 -1.94575416859815E-04 -4.76942112568463E-03 -8.12597151593947E-02
  4.94851265384744E-04 -7.72974307956600E-03  4.83999523499986E-05  1.02476803158006E-02 -1.30264533300716E-01
 -5.94136567368701E-03  5.34224424008392E-03 -4.39137986332078E-03  1.08108126594156E-02  2.83776633047958E-01
  3.55275845965568E-03  1.48671874382100E-02  4.09395960887214E-04 -3.89630636549852E-03
* ORBITAL    1   19
 -6.91962116473242E-05  1.65000525694927E-02  1.74455105923157E-03  5.81780941522146E-04 -1.34922710998150E-06
 -4.84887109861384E-01 -2.92691412854011E-03  2.01969729046238E-02  7.57510976707791E-04 -8.35016756568649E-03
 -2.12817744170399E-02  1.55874491411638E-03  9.81057006165253E-04  6.35834171794395E-04  7.61870974246560E-04
 -3.56174168549472E-03  1.29692488468321E-03 -5.25070215604147E-03 -3.41949343736096E-03 -3.36991323959888E-01
 -8.14628455969928E-04  2.81324281614480E-02  3.32351673961058E-03  1.98836942461293E-02 -7.11326174232649E-03
 -3.84700074261298E-03  2.25147039096898E-03  2.47229294415935E-03 -4.39720973267717E-04 -3.34206519763192E-02
 -4.39492705841706E-03  1.07480153922196E-01  3.19479948435601E-03 -1.19214079820947E-01  7.22904005432952E-03
 -6.79042898221457E-02 -8.29836305141870E-04  1.17257929766413E-02  1.14907939307884E-02 -2.32612015279453E-03
  7.40516896616931E-03 -1.69619899187151E-03  2.78884119355181E-03  1.37251161989720E-02  5.42542631937530E-03
 -4.47480281207653E-03  2.61157269615604E-03 -4.32628755638257E-02  1.69669602396349E-02 -2.06690816360617E-02
  1.59768510432074E-03  1.21220652954955E-03  1.89234390647680E-03  5.83324620346162E-03 -9.84547474410724E-04
  1.13573704528429E-02 -3.10148979346891E-04 -4.00954623845556E-02 -3.99669361577037E-03 -1.22621806056067E-01
 -2.30932725236410E-03 -1.23178318720231E-01  6.49490667956079E-03  7.73766766254430E-02  2.31288849987881E-03
  7.88123375534981E-03  1.78010185953317E-02  4.02455403082366E-03  3.56170632461931E-03 -5.14642257334609E-03
  6.05704586338471E-04 -9.10533381939427E-03  5.22980602455029E-04  1.35544029907253E-02  4.45082022472497E-03
 -4.10017031974091E-01 -1.76326663083857E-03  1.61410332712698E-02 -1.45595701285369E-03 -1.58352016064089E-02
  1.81704392094056E-02  3.67725097257473E-03 -1.61394830554507E-03 -3.93201187499444E-03 -8.68729791529773E-04
  2.36256416107457E-03 -4.64582523780816E-04 -1.71547717642648E-02 -1.06387181793963E-04 -1.51492481258176E-02
 -3.47185779541747E-03 -1.98626316096513E-04 -1.17730419128223E-02  1.18099690300095E-03  3.35140973626225E-02
  1.48178623152923E-03  2.96441427163450E-03 -4.44506256462344E-03 -1.47584980648668E-03  5.14819605962747E-04
  1.45603240892851E-04  4.89137791075046E-04 -2.81857653685941E-03  3.61737636107662E-04  4.20003326942176E-02
  3.50282331926464E-03 -3.20707535352757E-03 -4.44045472539331E-03  2.35074003160944E-03 -1.58564372258316E-02
 -4.43247317741571E-03  8.91557069475195E-04 -1.44765348990875E-02  6.57818943856172E-04
* ORBITAL    1   20
  9.40385286845878E-04 -3.97046622527192E-02 -4.56658865450521E-04 -2.35635626583936E-02 -1.17057615068611E-03
 -3.17387325104923E-01 -2.29850651220238E-02 -1.77094931574092E-02 -1.84959498474273E-04 -7.73992168581964E-04
 -6.42256943282521E-03  2.29182703460679E-03  2.01996756356884E-03  1.62644924011733E-03  1.96131941716949E-04
  3.28838795677495E-03 -6.73448673892185E-04  1.95434479839319E-02  2.99665166513317E-03 -9.26737233886068E-02
 -1.04345574372442E-02 -9.20506154439737E-03 -3.84413018294243E-03  1.63094959911761E-02  1.25298866306781E-02
  9.98405971458633E-03 -7.61011290136227E-03 -4.01090766404942E-03  2.57432718593633E-04  6.64097970628933E-02
  7.89459739887411E-03 -2.53175526382769E-01 -1.62787054131293E-02  3.27596813949662E-01  1.97318331960881E-02
  1.57090446275611E-01  4.81234681036235E-03 -1.70251791205167E-02  8.68210999592515E-03  1.31880337531490E-02
 -1.08621865245812E-02  1.10864002458069E-02 -1.40651229293037E-02 -3.23048844040013E-01 -3.17984716495367E-02
  1.75107844517639E-01  8.39310590959927E-03  3.03935864647319E-01  1.15804035751725E-02  2.48295433105034E-01
  1.19384660587283E-02 -2.62187990580447E-03 -7.35891941779629E-03 -6.10665042304255E-03  1.55113017742205E-02
 -2.47951764768437E-02  3.10722647500357E-04  6.36668219907826E-02  7.90241096533419E-03  2.52490092066142E-01
  1.15629708083649E-02  3.07420332361265E-01  1.77343482397915E-02 -1.62422064215852E-01 -1.26312430083608E-02
  1.53653790188774E-02 -8.98883176814040E-03 -1.43842352668466E-03 -3.50910435660213E-03  2.17617114282183E-02
  2.67949919006556E-04  8.97822174777877E-04 -7.08805502527056E-04 -1.93055723013405E-02 -4.66788176904480E-03
 -1.50073452670547E-01 -1.20377660990450E-02  1.66648783807704E-02  9.69410685679085E-04  3.26246891746131E-03
  2.13340153205055E-02 -1.05726766672292E-02  4.03526250589747E-03  7.18186250372367E-03  1.81098031936383E-02
  2.05378724881094E-03 -8.08171858581372E-04 -1.08350762364770E-02 -6.95577222650423E-04  4.31902545432452E-02
  3.37290102516959E-03  1.20605064127629E-04 -3.14780542821285E-03 -1.19767525835685E-05 -7.10906640172722E-02
 -1.13661598695475E-02 -6.25487160474235E-03  1.10792772834410E-02  5.49139759661551E-03  1.30209249757899E-01
  2.18417677351109E-02  2.22922349753317E-03  9.64109877606087E-03  3.21645487221552E-03 -6.23478073878310E-02
 -9.76615170024415E-03  7.74286001341329E-03  1.05614752699732E-02 -3.50375912620710E-03  4.10993495924932E-02
  2.56084126026423E-03 -6.48356011683405E-05 -5.29870546872398E-03  2.56243401936731E-04
* ORBITAL    1   21
  2.01060149411257E-04 -6.20699789536055E-04  4.39882295896528E-04  4.27156593776313E-02  1.86754118715017E-03
 -1.70054167281352E-02 -2.79867395226898E-03 -2.73199768569003E-02 -8.66326193469630E-04 -3.35798279349907E-02
  2.07148941022969E-02 -2.45935941378481E-03  2.18133490402121E-03  8.54179738038648E-05 -2.80140513065913E-03
 -3.00394138248848E-02 -8.25030906661811E-03 -1.19964502054934E-02  2.57329416445359E-03 -6.40027120981995E-01
 -6.47250298682286E-02  3.25466361968045E-02  1.36915326962618E-03  1.33090248533018E-04 -4.85263207828838E-03
 -8.31376602983859E-03  5.50232632655537E-03  5.86779525844716E-03 -8.12491147841819E-03 -1.35198529349832E-01
 -1.42195009712876E-02  1.97369652596107E-01  1.45800831193920E-02 -1.74402860356860E-01 -2.44186859196166E-02
 -1.72955051316125E-01 -1.40093531016325E-02  9.55254047992201E-03  2.96514750785544E-02 -2.87326222409549E-03
 -1.98656300329628E-03  1.28062378373562E-02 -1.03287914717882E-03 -2.00567413445687E-02 -2.25770265202011E-03
 -1.68212435561777E-01 -1.22406393603402E-02  1.74206001194818E-02  2.48625645653937E-03  1.30464013607852E-01
  9.24078627420583E-03 -1.62366705173307E-02  1.02930598069577E-02  1.94044932790327E-03  4.27520600468313E-04
 -2.66162747270990E-03  7.86198905899847E-03  1.36968559845780E-01  1.42368454169821E-02  2.61353500680877E-01
  2.25734928912552E-02  1.84850801418399E-01  2.77711438620223E-02 -1.16518368345409E-01 -7.65102522849542E-03
 -1.82591032309890E-02 -2.04176120709990E-02 -6.76737483670369E-03  8.40653412390501E-03 -5.36197017589868E-03
  3.32136574415609E-03  3.18845342013234E-02  9.07860627151553E-03 -7.98576717529830E-03  2.05700615782082E-03
  5.41733085712681E-01  5.46808884334909E-02 -8.15215821833217E-03 -4.08692530244856E-03  4.27045430639375E-03
  2.07953396276933E-03 -1.02874128402911E-02  4.36421161023520E-03  5.75071579357173E-03  6.37472828581398E-04
 -4.29038782840169E-04  9.70331772289546E-04 -6.98211350481005E-04 -6.08535794826472E-04 -4.74431927888236E-02
 -1.58537786017523E-02  6.48609330721376E-04 -2.21565360786238E-02  2.38644439689336E-03  1.25174403125150E-01
  3.20834345260300E-02  5.03797205773478E-03 -6.43029171677003E-03 -6.12478194430604E-03  1.04277157684670E-02
  3.17367184731349E-03 -6.23295481208073E-03  5.30410973082868E-04  4.43860569653335E-03 -1.27617587479102E-01
 -3.32982877725621E-02  8.54422452768444E-03  6.84225440346919E-03 -1.96020581418000E-03  5.12715812944551E-02
  1.62976835162744E-02 -1.17783223012752E-03  1.85544194125797E-02 -1.71889382273813E-03
* ORBITAL    1   22
 -5.57201490357258E-04 -3.98233189587788E-02 -1.90929204255506E-03 -1.46386561425630E-02 -8.88159137574291E-04
 -1.87902595779453E-01 -1.98271747342854E-02 -1.25395921991969E-02  1.33998735437921E-04 -5.06504929841190E-04
 -1.03432567826783E-03 -2.04161893245345E-03 -4.39476441756967E-03  1.01838570890464E-03  6.94437832414733E-04
 -5.55536175011151E-02  8.01939377730072E-04 -2.27409751743952E-02  5.42074991105733E-03  1.13684011954823E-02
  1.98933555247990E-04 -8.07353266656569E-02  3.35531405073555E-03  1.11009339275076E-02  1.01143497465002E-02
  3.47969593134688E-03 -6.84390481715564E-03 -6.17599194543551E-03  7.30577181886057E-03 -6.63950063549687E-03
  1.95492168671659E-02 -1.36971318485111E-01 -2.52663063971475E-02  3.61011087572594E-01  3.54994317356128E-02
  1.28716918865239E-01  3.90163274558748E-02 -2.47243070719799E-03  7.37095331371822E-03 -2.51230658480326E-02
 -7.56558531053237E-03 -5.48828750048886E-03  1.78562402135121E-02  3.09885374961435E-01  3.00635548043459E-02
 -2.39074445041936E-01 -2.05801026771088E-02 -7.13156100611368E-01 -8.06244862143571E-02 -3.43530446900015E-01
 -2.89811882090839E-02  1.25197980303464E-02  1.84755548036553E-02 -5.94151051318018E-03  1.35095905502815E-02
 -2.34054844303448E-02  7.74348314828446E-03  1.04778103409807E-03  1.98103798408015E-02  2.06266683661251E-01
  4.95604734565876E-02  3.74802642345098E-01  3.65371753269191E-02 -8.57584118569438E-02 -6.58812279784803E-03
  8.24780602741568E-03  7.46683239046937E-04 -3.71761772457985E-03 -1.92888937145407E-02 -1.76805588434645E-02
  9.27576708693533E-04 -5.57567319961595E-02  1.39736927012802E-03 -6.27451651312757E-02  1.49121309143104E-03
  1.35072874377371E-02  2.33045125343807E-03 -5.19961333883436E-02  7.15931159432382E-03  4.61249552502325E-03
  1.55784451581005E-02 -1.07456891168620E-02  1.30612975884618E-03  2.10755121457608E-03 -1.29600320684234E-02
 -3.02799761009745E-03  1.48394364294678E-04 -5.70026336528035E-03  1.97860242617134E-04  5.97492418383585E-02
  1.05719952999342E-02 -3.63619550717967E-03  7.08193724655505E-04 -2.22993412580163E-03  6.87463188281409E-02
  1.44865986128457E-02 -6.31114903116512E-03  1.15538889189715E-02 -4.61959598578694E-05 -9.26517620881772E-02
 -9.58151193900064E-03 -4.18266422081960E-03 -1.72910795371489E-02 -5.59302043274650E-03  6.26244711866722E-02
  1.22762687626418E-02  3.58289089795317E-03  1.21259749792898E-02 -6.22782771993842E-03  6.34585376909553E-02
  1.15544295282035E-02 -4.58270238866581E-04  5.90836231993629E-04 -4.26900856035944E-03
* ORBITAL    1   23
 -6.83036898038275E-03 -3.44394092722133E-02 -7.79191783194705E-03 -1.49399803778367E-02 -2.49837434761483E-03
 -9.10165975919229E-01 -7.76175598787574E-02  1.55262578295128E-02 -1.45488771985134E-03 -4.33876731783564E-03
 -1.81147665138864E-03  1.60385737671405E-03  2.70385099414501E-03 -2.58538854038626E-04  6.36044256970584E-03
  5.38236138830037E-02  1.29475591496246E-02 -7.43379991170905E-03 -1.02608929056674E-02  6.07938196742973E-01
  4.44771587639961E-02 -4.62473021575295E-03  5.38135942833976E-03  1.68863195847932E-02 -6.57268529633723E-03
  9.38937646557615E-04 -3.06780297160591E-04 -5.69728746689696E-03 -3.32915201803732E-03 -1.59293886634072E-02
 -1.36893270722311E-02  5.28104245317529E-02  1.49787711155750E-02 -1.27277837921043E-01 -2.66317049844654E-02
 -1.20468441218444E-02 -2.46589676923741E-03  4.45455774111929E-03 -2.07927631822306E-02  9.34443681264599E-04
  5.76878363392527E-03 -5.34040812682752E-03 -3.87798712740955E-03  3.79865485491031E-02  2.91182940876832E-03
 -1.28900845378201E-02 -5.81839415683948E-03  1.08808952941896E-01  7.57192575091746E-03 -3.09799827762805E-02
 -1.40320325756986E-02 -4.20837997371663E-03 -9.00745248291441E-03  2.46616894023701E-03 -9.29064889890251E-03
  1.36471241116643E-02 -5.73463146624081E-03 -5.27952109587986E-02 -1.56925505913031E-02 -1.07644764598566E-01
 -1.34760418657779E-02 -2.05470707202384E-01 -3.64333677393320E-02  8.24602778742625E-02  1.53955651597302E-02
 -2.28387711714484E-02 -4.68131199908009E-03  8.63597433720184E-04  6.68412218454163E-03 -5.42481962610249E-03
  7.39496507669558E-03  6.32752656892216E-02  1.38319706137962E-02  2.84548588457537E-02  1.23137793809590E-02
  7.44064303654877E-01  4.59435700686147E-02 -3.00430112870542E-02 -1.11650498802227E-02 -1.26991255226090E-02
  7.91602041048457E-03 -4.26310055758255E-03  2.77976749336612E-03 -6.48018572350282E-03 -5.57434414959518E-03
 -1.07425267908640E-03 -7.85857502593269E-04 -1.13716647943313E-02 -7.32059845082057E-04 -1.14164267765862E-02
  1.31542847583561E-03  1.19806357333816E-04  8.94900301385911E-03 -1.22707284983729E-03 -2.46544959499321E-02
 -5.62626860090076E-03  9.89428937383660E-04 -6.33927750998183E-04  1.28947507092332E-03 -1.68935325431786E-02
  5.41892090881545E-03 -8.50822861958727E-05  2.49778581738612E-03 -3.96305281434238E-04 -1.87092069203652E-02
 -4.06343330289726E-03 -2.63319095768706E-04 -1.53022514874379E-03  2.17727571267083E-03 -2.09712235084052E-02
  6.87501313040499E-04 -1.26769661988055E-03  1.02545117171488E-02 -6.98085946723608E-04
* ORBITAL    1   24
 -4.37137950028419E-04 -1.46006714944983E-03 -5.44092826987160E-04 -3.88316153789823E-02  8.73529120988303E-03
  5.97301017886870E-02  8.08732383982822E-03  2.11011707965341E-02 -6.30312411193313E-03 -2.08852439349099E-02
  1.41924202236623E-02  9.13701120724155E-04  8.81246402969662E-05 -1.65809526409509E-03 -4.21276320390356E-04
 -1.79093660174712E-02  1.47231212869639E-03  2.93770904697902E-02  1.34278615204982E-02 -4.84383176177178E-01
 -3.00653417098170E-02  8.65117837387168E-03  6.57931008172570E-03  1.21817423947247E-02  2.00708025832571E-02
  1.46531302414692E-02 -1.01491275063352E-02 -4.73039455111435E-03  1.87471725115546E-02  2.66181951544731E-01
  2.63074467452556E-02 -4.31743739530061E-01 -3.65396571126987E-02  5.66811263057420E-01  8.16281904031893E-02
  3.53187736107808E-01  3.50088395709784E-02 -9.04633035909491E-03  2.56499426490864E-03  1.03265825694040E-03
  8.97096076774279E-04 -1.14574305053699E-02  2.59054198384471E-04 -3.93688512653433E-03 -2.45528847230301E-03
  8.94686448674921E-02  2.14697424789187E-02 -2.28876913975661E-02 -2.63895357352443E-03 -5.38765058722729E-02
 -8.99080996203087E-03  2.27164471438563E-02 -1.26781184866329E-02 -4.45341790273995E-03  2.98226617970023E-03
  1.18293545674642E-03 -1.66583377374527E-02 -2.52356467980681E-01 -1.90137715128083E-02 -5.05521122240089E-01
 -4.47187397474729E-02 -4.99642466054768E-01 -6.95244690049368E-02  2.30575364230446E-01  1.29866780780197E-02
 -2.31184396128833E-03  8.12661004857677E-03  7.33669781292281E-03 -7.35695471293203E-03  7.34935247901195E-03
 -1.16893263822613E-03  4.57231092955377E-03 -5.07714527194056E-03  1.80388545598346E-02 -1.45160663852678E-03
  3.48151471004975E-01  1.99238988558354E-02 -4.00339266679699E-02 -1.49082970157122E-02 -7.34453274282313E-03
 -2.14727507265861E-02  1.48885714889191E-02 -6.05369958532155E-03 -1.10625740264283E-02  1.79293364371667E-03
  4.88166072793747E-04 -2.16786527491261E-03  1.32502239747685E-03  1.22031358906534E-03  9.31028018933133E-02
  1.74097912072235E-02 -1.26541163441712E-03 -1.04470700008651E-02  5.44023633942606E-04 -7.84359893882582E-02
 -2.40735186853405E-02 -9.45243040656569E-03  1.27097585899141E-02  8.50780527098957E-03  2.02684969757146E-04
 -2.24203887223121E-03  2.66223722315980E-03 -5.47838596197031E-04 -1.56877591798211E-03  8.46044432456157E-02
  2.62145218472269E-02 -1.19378514496254E-02 -1.17651654167137E-02  4.39453170963411E-03 -8.87032771477913E-02
 -1.71658505921203E-02 -5.78784674729425E-04  7.06100747858165E-03  6.63842531051769E-04
* ORBITAL    1   25
  5.02040289397479E-02  3.58613400054756E-01  1.47620789637840E-01 -9.71589501523649E-02 -4.21018314697438E-02
  1.25789158144217E-02  8.04616120571778E-03 -1.80186065634680E-01 -8.43061169687528E-02  2.34514633980997E-04
  7.03960933768043E-04  1.11704264421129E-02  1.00592851946933E-02  7.63717958857518E-03  6.83890124780726E-02
  4.55443778834104E-01  1.92732124665601E-01  9.85055057043249E-02  4.76345418531309E-02 -5.87462465873472E-02
 -3.20249000113305E-02 -1.28503576776462E-01 -4.22559882888954E-02 -2.30224214190541E-03  1.94029370484747E-03
  1.48065494566763E-02 -1.46661662761157E-02  7.35003668727927E-03  7.48891897307715E-02  4.95922255051359E-01
  1.98235609850486E-01  2.57033968667000E-01  1.25913318893910E-01  1.96539306012776E-01  9.04263922183447E-02
  6.51625583118107E-02  4.18810057743442E-02  1.85237791047276E-02  3.89032857605461E-03 -1.71756270884326E-02
  5.61862495766857E-03  1.65465911520697E-02  8.92598297311956E-02  5.97770602386379E-01  2.38077999975354E-01
  1.04278966084182E-01  4.69802976125172E-02 -1.87893304422198E-01 -8.07085268144687E-02  1.56598773462159E-01
  6.64118971530511E-02 -7.83691944779141E-03 -1.23057997823492E-02  1.60770366114277E-02  2.52639449899270E-02
  6.70280188711094E-03  7.59000711412664E-02  5.02900885096951E-01  2.00535528910508E-01 -4.27392936673069E-02
 -1.23218684657363E-02  2.01338386877760E-01  9.13284728351674E-02  2.47854931486079E-01  1.27053518779267E-01
 -4.72749535993296E-03  1.88466666820767E-02  1.76351672991221E-02 -1.32847354907895E-02 -5.34444888764749E-03
  6.96358655504428E-02  4.57323708697036E-01  1.94985247115064E-01 -1.53055685725616E-01 -5.40641828860056E-02
 -5.12058298707854E-02 -2.91289193743018E-02  3.01761754941728E-02  2.02240456410036E-02  1.22453437525192E-03
 -5.78201381776546E-04 -5.93047006690414E-03 -1.66193661201725E-03  1.96550507232974E-02 -3.90951562462419E-01
 -3.07734173561645E-01 -1.70797746080729E-02 -2.28206896207457E-04 -2.89309867751229E-02 -3.60635768677538E-01
 -2.92886889484667E-01  1.73179487951882E-02 -2.24457702426781E-03 -3.06541620629075E-02 -5.58428574967100E-01
 -4.46158816020443E-01  4.65064039494556E-02  2.35923432769776E-02  6.88920597523156E-03 -5.34830001549910E-01
 -4.27439962161925E-01  2.53184510448983E-02 -1.63378303577198E-02  3.83414240902475E-02 -5.54170359462132E-01
 -4.41327446327006E-01 -1.27465964333136E-02  2.50491052089217E-02  4.35983704941231E-02 -3.49511077534272E-01
 -2.84214547294293E-01 -3.38803127722618E-02 -7.36301484822765E-04  2.80854921697820E-03
* ORBITAL    1   26
  1.01316786013968E-01  6.43784188411663E-01  2.52435134554199E-01 -2.70220076883254E-01 -1.34139172685688E-01
 -9.41018379343321E-03 -3.50127113111883E-03 -5.10243610961793E-01 -2.68275572592683E-01 -7.91784901925364E-05
 -6.78822049243838E-04  3.01289711214175E-02  4.62173237636711E-02  7.33145113651409E-03  5.44821006005550E-02
  3.47492335878085E-01  1.34060941766520E-01  1.19239922875357E-01  5.17154500699686E-02  2.38226547824976E-02
  1.12205681894374E-02 -2.31777048614248E-01 -1.20450124860022E-01 -1.38773022514053E-03  4.44023673234545E-03
  4.80187080636106E-03 -2.98587094446573E-02  1.09298410307694E-02 -5.10894489185586E-02 -3.04845208465210E-01
 -1.15188038017918E-01 -2.63905933901498E-01 -1.40584987691138E-01 -8.51272909858076E-02 -4.16640518646431E-02
 -8.24068704353490E-02 -5.27031464141751E-02 -1.93084713787720E-02 -1.93700766411696E-03  1.67196237114749E-02
  1.44838148578205E-03 -1.36001658094810E-02 -7.80895844671625E-02 -4.81588524888696E-01 -1.86127880075440E-01
 -2.12821938282680E-01 -1.07405589166023E-01  1.52736078825213E-01  8.86214079279085E-02 -3.16323715628533E-01
 -1.53857861692271E-01  7.68929689906687E-03  1.31424346514631E-02 -2.39192060494692E-02 -3.53350612445290E-02
 -1.03148069736242E-02 -4.75846607826196E-02 -2.78877411158868E-01 -1.07086599742899E-01  1.01889539492701E-02
 -1.83487141254734E-03 -7.44493265984406E-02 -3.28482118038719E-02 -2.42439542358031E-01 -1.31592607935450E-01
  7.25506760388236E-03 -1.65907306267730E-02 -9.39043023715471E-03  1.53331387257189E-02  3.98312951168715E-03
  7.19159245839882E-02  4.34752802084798E-01  1.70561863253029E-01 -2.67215201417564E-01 -1.31209413544173E-01
  2.86691591993352E-02  1.25568631706281E-02 -2.12755924625013E-02 -2.56510119611671E-02  2.50766128569268E-03
  9.00746899712612E-04 -9.82070550157315E-03 -1.90603674583745E-02  2.17877041512146E-02 -1.02258708478950E+00
 -8.19419900333176E-01 -4.91250455389242E-02 -1.79438109064560E-04 -8.19935223101675E-02 -4.94896631220988E-01
 -3.96551564210077E-01  2.86236526510245E-02 -3.06807725150842E-03 -3.62612999559919E-02  4.90896435053774E-01
  3.91312079050679E-01 -4.14617205786211E-02 -2.00366820034071E-02 -3.88033416715997E-03  7.49674092096617E-01
  6.01275521730820E-01 -3.68675223980847E-02  1.83685711697864E-02 -5.59084483947280E-02  4.29405931084395E-01
  3.43806706093991E-01  1.26415525611183E-02 -1.93764773192949E-02 -3.36828372825339E-02 -5.27050278612763E-01
 -4.20592815469613E-01 -4.75704611320041E-02 -1.07370658403224E-03  1.22306960381241E-02
* ORBITAL    1   27
 -4.25616935849188E-04  3.87434808813606E-03  2.54055835811347E-03  3.89713414533396E-02  3.08368133623955E-02
 -3.31231227569223E-03 -2.07100197874402E-03 -6.24736360711879E-02 -4.24400421994120E-02  2.71067349257822E-03
 -2.43357447808897E-03 -1.35309623307594E-02  9.42769442095490E-03  8.49712209451335E-03  9.56067119325694E-02
  5.85980683718109E-01  2.28087216758025E-01  3.43548565760509E-01  1.90243927691238E-01 -5.52609552744138E-02
 -3.57614466536420E-02 -4.07818579066945E-01 -2.13001098816040E-01 -7.49046326994285E-03  1.49322153499457E-03
  3.30988820999307E-02 -4.17314154490102E-02  4.71140492917933E-03  7.26523496568681E-02  4.44260014392438E-01
  1.69092676103696E-01  4.00260027331595E-01  2.03686542223632E-01  1.41053697329066E-01  9.58722432670079E-02
  5.87862766688861E-02  2.97432557186847E-02  2.45539999951406E-02  8.62905245851074E-03 -2.11073629675617E-02
  1.79548784805971E-02  2.38662737940121E-02 -1.72327054045687E-03 -9.66244809301478E-03 -3.78747863389672E-03
  8.78605069472500E-03  1.92230015518619E-02  1.49123713858309E-03  1.71230071755213E-04 -6.74367651908996E-03
 -1.17636654531383E-02  6.23833800669014E-03 -2.97973684328015E-03  1.08309713065376E-02 -6.62249686479746E-03
 -6.25434346941574E-03 -7.82804334678218E-02 -4.79611702451953E-01 -1.82547035488980E-01  1.19560596570386E-01
  6.00615377877615E-02 -1.67034204758019E-01 -1.09839720366373E-01 -4.09016250882624E-01 -2.08783825553222E-01
  2.82834245853583E-03 -2.90532418996223E-02 -3.46365139992839E-02  1.25792684679611E-02  9.08536417094289E-03
 -8.91618745048567E-02 -5.52590108172281E-01 -2.16325170177025E-01  5.18513840671792E-01  2.76767942092684E-01
  3.56030007398905E-02  2.56275627444599E-02 -1.41144628188329E-01 -8.44041371460096E-02 -1.36267327891137E-03
  6.26248434166926E-03  3.19321415920536E-02  3.18403588931340E-03 -4.18445506701365E-02 -4.26324278878038E-02
 -3.41046054172524E-02 -6.87570650641312E-03  1.62719023545962E-04 -2.00949144533673E-04 -9.34140473910176E-01
 -7.52034259536167E-01  4.77923146809732E-02 -5.53456449007271E-03 -7.57818555896851E-02 -7.55176749438455E-01
 -6.05236151690886E-01  6.46249043799660E-02  2.58960745774557E-02  1.36823878435157E-02  5.16567610821058E-03
  5.36110441444840E-03 -5.37570773242430E-03  4.71602931364263E-04  2.62230118146390E-03  8.09171436999947E-01
  6.48305975271729E-01  1.58696047489794E-02 -3.01321191273281E-02 -6.80918698862838E-02  9.24518712611955E-01
  7.43296649494444E-01  8.78957592345144E-02  2.02063501497779E-03 -1.02041741000775E-02
* ORBITAL    1   28
 -5.79056469848420E-02 -3.84479393475955E-01 -1.32830478329975E-01  2.41301730468610E-01  1.45701023044805E-01
  3.62784660144024E-02  1.07268845454282E-02  4.58368944773748E-01  2.76101257015788E-01  2.68845209303100E-03
  5.28676397022522E-03 -2.28089846798610E-02 -3.46946149938785E-02 -3.37217543777874E-03  3.66420027765804E-02
  2.28536522689634E-01  8.49079483948429E-02  8.06461742077878E-02  5.44082080559473E-02  2.44714226303739E-02
 -8.13716753729132E-03 -2.04494616657446E-01 -1.09016517184996E-01 -7.77301645352192E-03  2.17084940260977E-03
  2.42099433770407E-02 -7.61082011080601E-03 -3.19870216493895E-03  8.47259012863294E-02  5.54183466943061E-01
  2.08053229927368E-01  4.50356198764726E-01  2.71914387934253E-01  2.24447051613950E-01  1.32133981282593E-01
  1.42666184183810E-01  7.65110357524788E-02  1.22980895239067E-02  7.51317541444983E-03 -2.37805407703529E-02
  2.37272839193861E-02  3.52438512306030E-02 -1.48677579369606E-01 -9.89820637760622E-01 -3.64814496079941E-01
 -5.12948082356125E-01 -3.05119323957990E-01  2.49761914435342E-01  1.44831140977127E-01 -7.65484051689568E-01
 -4.50097035248214E-01  8.31830684290771E-03  1.38219247319382E-02 -4.79737642273567E-02 -7.34040696191644E-02
 -2.15558284167817E-02  7.98956849315937E-02  5.33240454011062E-01  1.95096535424130E-01 -7.47378577071657E-02
 -5.16380431278074E-02  2.59868234607624E-01  1.56347392929270E-01  5.05994549381144E-01  3.02694218357371E-01
  2.42285338204588E-03  1.96515456875620E-02  4.67599691336819E-02 -1.71089194294848E-02 -5.36580514516612E-03
  1.69470344722386E-02  1.16379407107239E-01  4.48088888727344E-02 -1.68418234955553E-01 -9.17272399948176E-02
  2.99520118962367E-02 -5.29270400384661E-03  9.28714428013674E-03  1.81535586396513E-02  3.46139729162423E-03
 -7.52069168609080E-03 -1.11841763571874E-02  1.54394347012680E-02  1.65167053897479E-02  9.05676232714586E-01
  7.25085128891132E-01  3.88222451535395E-02 -8.43903234849878E-04  6.65236551286121E-02 -3.93194834557015E-01
 -3.10554778894002E-01  1.27156761328131E-02 -1.75368175726397E-03 -3.09383382998397E-02 -1.03458305570018E+00
 -8.10940288243137E-01  7.75622083040377E-02  3.00929595810444E-02  2.02952015616094E-02  1.91629763122868E+00
  1.51680129357529E+00 -8.36044080896545E-02  4.18583783534882E-02 -1.25746103088429E-01 -1.10399818246080E+00
 -8.63840238174391E-01 -1.61054310872149E-02  3.46188436818907E-02  8.23289715105363E-02 -2.80778303111502E-01
 -2.22644221459524E-01 -2.48090975505700E-02 -3.14924567112675E-04 -4.38017316622090E-03
* ORBITAL    1   29
  1.47818381086299E-03 -3.83690157861407E-03 -2.67769510528640E-03  9.45991648778289E-02  4.69603653793978E-02
 -1.34566662286340E-03 -3.76034070388042E-04  1.68160059413295E-02  1.81271813857417E-02  3.62245988633215E-03
 -1.53972558591070E-03  2.29240307891283E-02 -1.27174622838930E-02 -1.46237047327495E-02 -7.00151543952701E-02
 -4.86326896142072E-01 -1.55495817878920E-01 -3.75317311004166E-01 -2.25697184007694E-01  1.34358405535961E-02
 -6.08010643738619E-03  5.57566641810757E-01  3.49930097014964E-01 -7.01374327644943E-04 -1.33479176177148E-02
 -9.48216029191367E-03  5.34280496856607E-02 -9.02185261840357E-03  8.25960705973281E-02  5.62874613674691E-01
  1.73391125494923E-01  8.40349168218350E-01  5.02897388376714E-01  2.45994108856362E-01  1.56185991422983E-01
  6.39828101690912E-02  5.71460997091768E-02  4.27752521837317E-02  1.56651629092882E-02 -3.39618474797054E-02
  6.26044727732619E-03  2.62102934604231E-02 -6.15257545971114E-03 -3.58599093360181E-02 -1.30403434607745E-02
 -6.93407580429017E-02 -1.61437106883356E-02  7.09704976971053E-03  3.51781436779302E-03  1.48976090616491E-02
 -6.30358469854403E-03  6.73218889077576E-03 -1.25021489883716E-03  2.44960771542232E-02 -1.72057258941738E-02
 -1.55938236635637E-02 -7.71454138621708E-02 -5.33122153894367E-01 -1.59939831377180E-01  2.97215105998725E-01
  1.60265992816100E-01 -2.70573524292446E-01 -1.71056400630991E-01 -7.82549711958826E-01 -4.78905368831013E-01
  3.98364631532599E-03 -4.72602698075609E-02 -2.56364123374437E-02  2.95681416163025E-02  1.18297219740430E-02
  7.11360017490408E-02  5.03970839286637E-01  1.61471591259218E-01 -7.60050008946232E-01 -4.71820450492989E-01
  1.64013819718734E-02  2.32514888173387E-02  1.14880754022897E-01  5.81723069522200E-02  9.58225476489099E-03
  6.52701441777068E-03 -3.58985574534044E-02 -2.83298435896006E-02  3.70625518607028E-02  9.06707896433987E-02
  6.70934852404788E-02  1.44392163601785E-02 -2.89983953698764E-04 -2.30305628893043E-03  1.21425830201949E+00
  9.56326575058151E-01 -5.95779922845029E-02  9.09949983613141E-03  7.56656308929281E-02 -1.57846624691572E+00
 -1.22366890992109E+00  1.05059914018135E-01  4.86293678195621E-02  1.48266389742689E-02  5.69679873767070E-02
  4.88962883927478E-02 -1.52920352806123E-02  1.70428383625504E-03  3.08008581949541E-03  1.56482951937272E+00
  1.21254814751928E+00  3.08848204734737E-02 -5.19854271800555E-02 -9.86156096491519E-02 -1.35342622614455E+00
 -1.06417569550030E+00 -1.04978131418909E-01 -5.60733655756180E-03  2.34696164962631E-02
* ORBITAL    1   30
 -1.89391818218041E-02 -2.92072987392349E-01 -6.14370930242577E-02  6.27953977229518E-01  4.01774230284850E-01
  1.22805541972079E-02  1.60923109115999E-02  1.11432297856800E+00  7.01994939181722E-01 -2.55452721218351E-03
 -2.21061714508755E-03 -2.98650093390845E-02 -5.16204598525358E-02  1.07829145396881E-03  3.32215554326249E-02
  3.55763299765511E-01  9.79347966261337E-02  5.50602206730292E-01  3.32161745681558E-01 -6.00709425565876E-02
 -1.81578022848466E-02 -8.24204690432174E-01 -5.27466509904923E-01 -2.54325457122304E-04  5.60025216041064E-03
  3.61049366544204E-02 -3.87768939532867E-02 -9.38059500186682E-03 -3.36627752908441E-02 -2.88598052001707E-01
 -8.74600179682768E-02 -4.76822856309128E-01 -3.17479535836554E-01 -1.77477754825029E-01 -8.88173379163886E-02
 -1.37820163052511E-01 -8.25286569333787E-02 -7.43991026898153E-03 -7.40906768482722E-03  2.18365088759722E-02
  2.35712217959497E-02 -2.31905311473103E-02  3.95332062773658E-02  3.22062407848354E-01  1.20469739384262E-01
  1.58386007043690E-01  1.09025579057488E-01 -8.24296424533818E-02 -3.07646539168654E-02  2.33800858864420E-01
  1.60512880000049E-01  5.98485675860468E-03  9.61579070318465E-03  1.55608621927355E-02  2.14176791671544E-02
  1.18115379496276E-02 -2.66220410000789E-02 -2.46256594602909E-01 -7.28762406245812E-02  6.69265244660346E-02
  5.46582032283649E-02 -1.73615420657837E-01 -8.98476090993586E-02 -4.36274435142771E-01 -2.90441354618677E-01
 -2.98550315454831E-03 -9.28786658125335E-03 -2.94650642913881E-03  3.71803005438919E-02 -8.58312521162908E-03
  6.86625116842423E-04  1.89205954370491E-01  3.91985275381741E-02 -9.71021208088561E-01 -6.12815332431403E-01
 -1.88682743126191E-02  6.33641276308167E-03  1.88804031514343E-01  9.82719591406256E-02  2.39716864893981E-03
  1.21021936708232E-03 -4.11973911635131E-02  5.82594156599687E-03  3.53647251365594E-02  2.06754187596705E+00
  1.57852439736721E+00  7.07824512101400E-02  1.48371272832482E-03  1.24479937097476E-01 -1.71611525125498E+00
 -1.31134409795921E+00  6.04311893465855E-02 -8.53159400479002E-03 -9.94670454632064E-02  9.86318336043013E-01
  7.35993743618221E-01 -5.79414613549108E-02 -2.51271167219444E-02 -6.18653661267847E-04 -6.57039321890227E-01
 -4.98471225195111E-01  2.58573796725346E-02 -8.33551422566907E-03  3.80114691975664E-02  8.79016271239108E-01
  6.53820336892439E-01  2.12322508657304E-02 -2.37150754666676E-02 -4.60103062230770E-02 -1.63505071348096E+00
 -1.24961145502611E+00 -1.10651650975530E-01 -4.01268816682290E-03  1.01176862964038E-02
* ORBITAL    1   31
  1.01195577368409E-01  6.57855631771289E-01  2.71482664453807E-01  3.22402855613904E-02  5.58430995269904E-02
  2.84224234316345E-02  3.69118093610383E-03  1.45834641676855E-01  1.33243129276490E-01  1.23326778050728E-02
  8.80988350032662E-03 -4.50808562233157E-02 -4.88229960063324E-02 -3.45566789713279E-02  3.55782512061775E-02
  3.12510968696255E-01  1.25981917441445E-01  4.53220466474500E-01  1.99690805229905E-01  2.82174908325431E-02
  2.78546403216062E-03  3.27437802121614E-01  2.02999917662259E-01 -1.66890730993932E-02 -1.01066542683605E-03
 -5.31177510869208E-02  6.54347906241459E-02 -3.43896172543357E-02 -2.28972816510883E-02 -5.26417270498859E-02
  1.28499616416755E-02  9.89677728305942E-02 -2.51538366233394E-02 -2.09714566685497E-01 -7.31916214183464E-02
  6.91637485148042E-01  3.76765228477062E-01 -5.99485071130597E-02  5.88430831807975E-04  7.68250820240346E-02
 -2.82085470779719E-02 -8.94787853506623E-02 -4.47032385657662E-02 -1.17160574135473E-01 -7.79718175887697E-03
 -5.02518167757034E-01 -3.82506456723426E-01 -1.08557538023438E-01 -1.25651255855012E-01  2.22991238604142E-01
 -7.92140986753568E-03  6.18297918920685E-02  8.27705170276321E-02 -4.14231542237877E-02 -7.79611782084671E-02
 -2.25445186003797E-02 -1.55307631944064E-01 -9.44764470809769E-01 -2.51291162004285E-01  6.90944212084154E-02
  8.89966222275134E-02  4.30131981790397E-01  1.77818432354610E-01  5.93707838585093E-01  2.77533122125540E-01
  4.44427398854161E-02 -6.90705664341229E-02 -9.24243797194724E-02  5.57751412829540E-02  6.71684811593921E-03
  2.49504848109489E-02  2.95555908737190E-01  1.44414416622472E-01  2.01271140225026E-01  1.78566813514719E-01
 -7.60825836045929E-02 -7.16451720438262E-02  6.24918274237712E-01  3.18824686732342E-01  2.55073786920777E-02
  1.31988978993271E-03  3.29345192483827E-02  1.54356837979173E-02 -1.03759227433048E-01  2.83142531559410E-02
  7.35252308024599E-02  2.97202729818831E-02 -2.64716034370972E-03  5.05477256931703E-02 -8.57072269725060E-02
  5.98310037398238E-02 -2.16474376099097E-02 -7.74309211409061E-05  7.11015333606731E-02 -1.57910038275818E-01
  1.14210478010803E-01 -8.63518438469097E-02 -2.99895281185475E-02  1.94902774115521E-03 -1.57346682810261E-01
  1.50347677529926E-01 -8.55576558209032E-02  8.35542807330443E-02 -8.16474969681174E-02 -5.93090848692273E-01
 -1.57066171686005E-01  3.07265895315803E-02 -1.61749962490738E-02 -6.77216638866279E-02 -7.95773587794375E-02
  1.27586150192354E-01  9.94844549332550E-02 -1.24605466036328E-02  1.80662427065640E-02
* ORBITAL    1   32
 -4.52805420748381E-02 -2.99718955925630E-01 -1.24699870548738E-01 -2.07485342003474E-01 -1.05945571411973E-01
 -7.99308440137387E-03  3.19380760432176E-03  2.87071984052417E-02 -2.23515457945101E-02  7.95638612347239E-03
 -9.29693565113812E-03  1.85899243663110E-02  2.05834142112088E-02  1.77674567608315E-02  5.92407782433281E-03
 -4.40527608676719E-02 -6.64246921716364E-02 -2.69864778832758E-01 -1.25083384017490E-01  1.51982308921154E-01
  1.09795335394006E-01 -2.59308426810898E-01 -2.00029916376308E-01 -1.16022860406811E-02 -2.47849235534763E-02
  5.00773734864953E-02 -3.73334167582068E-02  2.97029435055296E-02  2.09598688939694E-01  1.35296909331193E+00
  3.92304214922668E-01 -6.39415120920084E-01 -3.35227860015513E-01 -8.57261797345520E-01 -3.54101420939041E-01
  3.20638177415498E-01  1.50721362468269E-01  4.73695149111651E-02 -1.68684226001748E-02 -9.04788152177407E-03
  1.38358038861491E-02  3.99491380734772E-02  1.59345715448795E-03 -4.34244535587346E-02 -3.29536853081698E-02
 -1.10401408711320E+00 -6.01952887905505E-01  1.87902264444531E-02  3.76633167645377E-02  8.13809572479792E-01
  5.18622353413924E-01 -4.76078142412506E-03 -4.15385192936720E-02  3.58827277438567E-02  1.69683349823833E-02
 -2.79585713586784E-03 -1.17361393833054E-01 -8.25903357734678E-01 -2.54074675158592E-01 -7.50121662910795E-01
 -4.09521985005100E-01  7.40563340008584E-01  2.84662086504827E-01 -1.23176478441893E-02  4.67453266993391E-02
  6.13151014286487E-03  8.74656556729688E-03  3.84954517271555E-02 -3.66345645710939E-02 -1.54782157636695E-02
 -2.80729027629829E-02 -1.83837348673795E-01 -4.84866391637996E-02  1.92739305919667E-02  2.15778032607344E-02
 -1.28999725245774E-01 -7.93498108440752E-02 -1.55981682175206E-01 -5.58763859432785E-02  1.10456909191640E-02
  2.77472646561415E-02 -9.85156518638523E-03 -8.92696779014569E-03  1.35840650132517E-02 -3.11624683520120E-02
 -4.63562629593173E-02 -1.10860201154923E-02  1.50315650929832E-03 -2.45886166615674E-02  8.14805961467372E-02
 -7.96022830973159E-02  8.59135929141403E-03  1.26150691217840E-02 -6.81758333433143E-02  6.72326695850059E-01
  3.21276571052426E-01  2.37321222346268E-02 -1.52072143438353E-02  9.36402216891853E-03  1.61837490294592E-02
 -6.70628305804238E-02 -3.39372187368455E-02 -2.81550796335564E-02  7.10050171614196E-02 -3.47458831594833E-01
 -2.82750202631582E-01 -2.28777306926972E-02  2.86298176977535E-02  3.04850983862473E-02  1.47078160339344E-02
  2.29013074780986E-02 -6.53138984311199E-03 -1.01850046838073E-02  3.82863224804321E-03
* ORBITAL    1   33
  1.24074900429634E-01  5.79294359771783E-01  1.73024881708073E-01  3.83571049229945E-01  1.40772204776307E-01
  3.37475109201937E-03 -2.44120641386224E-02 -7.20408816883288E-02 -1.72960565189064E-01  2.63817384607902E-03
  1.34128451865641E-02  1.06170954479846E-01  1.10578038150924E-01  3.18657295195158E-02  1.70679663172360E-03
 -1.01488664588512E-01 -2.36895294762032E-02  5.99532971584245E-01  3.33585423118964E-01  6.28926209323851E-02
 -1.82653109241715E-02  3.03989104059821E-01  7.78177893552364E-02 -6.70596133444941E-03  7.47200838801856E-03
  5.83636021171079E-02 -9.49905195587011E-02  4.06659302465894E-02 -1.25097249541848E-02 -1.34422592359612E-01
  3.33912836417934E-04 -6.77644371182272E-02 -1.92377877859628E-02 -1.13778038703217E-01 -9.35298315225342E-02
  4.33237934389720E-01  2.37113045658079E-01  1.63189662820707E-02 -9.52758641750135E-03 -1.37712742749116E-02
  1.61868324836038E-02  3.28322433622017E-02 -8.92114123852307E-02 -4.74881474354565E-01 -1.55768033418929E-01
  2.59810220200943E-02  1.71523758787867E-03 -3.23389776645240E-01 -1.48794825748563E-01  1.11894054911310E-02
  3.21752336219027E-02  1.97948036265913E-02  2.49309865808144E-02  9.29887682245570E-03  9.13003522900114E-03
 -1.73431969186513E-02 -7.98060533689105E-02 -6.50645868716273E-01 -1.41181409802619E-01  6.31472989730250E-01
  3.12698021295691E-01 -9.71223365021852E-02 -9.29573442998430E-02  7.19514971304693E-01  4.23416375877204E-01
 -1.43413551696377E-02  2.58493516344746E-02  7.07865149608841E-02 -1.95798330972952E-02  1.40086621289726E-03
  1.71680997562305E-01  1.00860683586619E+00  3.03523674076076E-01  6.47105239946377E-01  2.44627432896513E-01
  7.16332060605903E-02 -3.11994613218509E-02  6.08604029764761E-01  3.42301118547890E-01  1.13424309829093E-03
 -5.42491061816365E-03 -4.54997207770909E-02 -4.87698304157023E-02  9.68231881884317E-02  2.67442684524127E-01
 -1.69546394610832E-01 -4.85513088475039E-02 -5.69340957734575E-03 -1.47936485021445E-01  1.83169673892030E-02
 -1.81508707947496E-01  7.70536195396820E-02  4.01533843035732E-03 -7.55480512140054E-02  8.27051306961001E-02
  1.82604569695939E-02  3.04570722202710E-02  1.23026875292124E-02  2.13520416254711E-02 -1.68052921581361E-01
  3.78249622309857E-03 -1.88565508284309E-02  1.99202006548915E-02 -4.72233725591221E-03 -2.55497875404280E-01
 -2.97908309175163E-01  1.89089053343268E-02  1.47984380796538E-02  9.86179854657011E-02  4.79740520248002E-01
  1.08669821598607E-01 -7.46346016278663E-02  8.78280911097276E-03  5.99283437149320E-02
* ORBITAL    1   34
 -4.68000557844492E-03  4.74531953543417E-02  9.79801182256504E-03  7.39764114033760E-01  5.04219103642723E-01
 -7.66506106197173E-03  3.17892282377941E-03 -3.12363605263778E-01 -1.89307582150813E-01 -1.31926651806491E-02
 -1.11751854270360E-03  9.93937874124741E-03 -6.10901493690739E-02 -3.68427625504553E-02 -2.90468680996078E-01
 -1.83854887178596E+00 -5.53466111425615E-01  2.70866881104934E-01  1.03832970643510E-01 -8.50039311717206E-02
  1.83525542189654E-02 -1.12402531744615E+00 -5.98931701053512E-01  1.21406291434168E-02 -2.09559285060381E-03
 -4.18284053443473E-03  2.83332995659034E-02 -2.56578213693005E-02  1.11481059591237E-01  8.42806462787884E-01
  2.22031464543209E-01 -6.35346546554392E-01 -4.00244329855205E-01  1.12019384706110E-01  9.90638976903860E-02
 -1.05022606688371E+00 -5.72381048195539E-01 -9.50172675552320E-03 -5.54119548606457E-03  2.35785091100398E-02
 -3.42162471861156E-02 -4.78270291266834E-02  8.18243595421968E-02  4.84708355890253E-01  1.42310561616009E-01
 -2.37536438335405E-02 -6.71868053014394E-02  3.13480815816152E-01  1.59929204333695E-01 -1.69949395109156E-01
 -6.07949982611596E-02 -6.44130425894677E-03 -1.92150129167577E-02  2.11198684685292E-02 -2.18274632082582E-02
 -1.62410127352615E-02 -1.08004538498747E-01 -7.50660495451696E-01 -2.46357408138009E-01  3.21959528527435E-02
 -3.24518312017819E-02  1.96060918218707E-01  1.07989098608047E-01  6.57997430547373E-01  3.67833461206039E-01
  3.43222621866697E-03  1.52674036953513E-02  1.83519115954087E-02 -1.09997350111975E-02  3.59742415667057E-03
  1.68675855845028E-01  1.11103144851376E+00  3.13113762291577E-01  6.32442052264907E-01  3.58166957128244E-01
 -4.48722660893323E-02 -1.70716735936004E-02 -1.03993793158780E-01  8.21391935279464E-03 -3.82038797548031E-03
  2.33915832453565E-04  2.81589808167952E-02 -1.05523204625368E-02 -4.23466345098333E-02  1.12806151661390E-02
  1.06314369905648E-01  1.17407637929447E-01  2.57374091932348E-03 -1.00272660527757E-02 -7.97707390944542E-01
 -4.43100258071033E-01 -3.12089074448802E-02 -3.70267451584164E-03 -3.51584975278332E-02  4.63723234350245E-01
  4.35637555440305E-01 -8.34983781217129E-02  4.98158225595315E-03 -8.13374537958785E-02  2.41282895952741E-01
  1.08004495907221E-01 -4.11024038149084E-02 -1.08883249083200E-02  2.46115207874167E-02 -4.80084222419529E-01
 -4.00205893015563E-01  1.43051860726804E-03  4.98563589162951E-03  5.14057243595724E-02  4.99859537494057E-01
  3.78427683616043E-01  6.50448142531258E-02 -2.53016254224023E-03  3.89460696485477E-02
* ORBITAL    1   35
 -1.61737063964389E-01 -1.01367724476522E+00 -3.63634566942027E-01 -1.95569561839746E-01 -1.01569118455577E-01
 -9.49737016075170E-02 -3.27139931561943E-02 -4.58841373038637E-01 -2.97486787270647E-01  1.69748462934180E-02
  3.22613811863730E-02  1.57471873347245E-02 -4.81588357676695E-03  1.65884805213687E-02  1.24560082875452E-02
  5.34349370315186E-02 -1.27510844045437E-02 -4.25099140256435E-01 -2.38473878587574E-01  9.38237662405521E-02
  2.31388859780606E-02 -3.38121677097155E-01 -1.75433741657270E-01 -2.12995763064020E-02  3.73598729580921E-02
  2.71877630200468E-02  1.99299073720013E-02  6.73948279070704E-03  2.17213927445017E-01  1.42233829380545E+00
  4.89754581036334E-01 -6.62588024994606E-01 -4.06789049906538E-01 -6.73190617908785E-01 -4.31924596194688E-01
  1.87882258667632E-01  1.62728125626455E-01 -8.52897284435739E-02 -1.25666311374845E-02  2.12662292766274E-02
 -1.47359071021723E-02 -3.45593016444127E-02 -3.25610205541386E-01 -2.04908822618982E+00 -6.74844658788054E-01
  6.74811644946269E-01  3.67435675460162E-01 -1.26767399948487E+00 -7.28702034374591E-01  9.06283562602776E-01
  5.11272118092635E-01  1.30170594405349E-02  2.36398533317009E-02  1.29272600021293E-03 -2.92735686692778E-02
  1.63051142466989E-02  1.93713786430499E-01  1.24965489121821E+00  4.31191295796901E-01  6.65718997377689E-01
  4.28216033445760E-01 -7.85868260455267E-01 -4.97473537597842E-01 -2.02712078503511E-01 -1.07178753794352E-01
  2.29248206568643E-02 -8.06640404192199E-02 -2.32178499421742E-02  1.21002948617187E-02  8.34775358902752E-03
  9.93207913756804E-02  5.71196613840165E-01  1.28467183754228E-01  1.91650698373596E-01  1.11379026165379E-01
  1.06714141299318E-01  1.91780248223283E-02 -4.25194081894442E-01 -2.22568108727232E-01  4.22015707689748E-02
 -5.63708542119678E-03  2.14459200906181E-02  2.39156985004862E-02  2.49371898101352E-02 -2.93631688481633E-01
 -1.65363287141613E-01  3.62175024822467E-03 -2.44341996985063E-02 -3.43342629751984E-02 -8.03981391230675E-02
 -5.38321873693617E-02 -6.04735265009705E-02 -1.13745272696222E-02 -3.01073173087172E-02  5.11483233503234E-01
  5.07762881516729E-01 -7.96313890893811E-02 -7.76251796348478E-02  1.06067636718886E-02 -1.09374439790844E+00
 -6.26001960766292E-01  5.21384661637414E-03 -3.25463801771383E-02  1.01197958191874E-02  3.85656905983538E-01
  3.92924335532966E-01  5.10560167397949E-02 -8.64763712521090E-02 -3.79658605689412E-02  1.58649363060458E-01
  7.86288837159773E-02  7.07127008475680E-03 -1.17524391557027E-02 -5.06844123545503E-02
* ORBITAL    1   36
 -2.91716121949048E-01 -1.63780705542832E+00 -3.39320055164159E-01 -6.47477092538082E-01 -3.25454757322001E-01
  4.15528444616639E-02 -2.77284431232556E-02 -1.00763269640904E+00 -5.14948600809938E-01 -8.79584574313784E-03
 -1.25080847352225E-02 -2.33069695973852E-02  2.78851317578311E-02 -8.19257367002669E-02  1.74949775025275E-01
  1.11077031040347E+00  5.01637733500108E-01 -6.30821468853656E-01 -5.43973066172240E-01  3.02826006865753E-02
 -3.68992965363901E-02  4.79071081018317E-01  2.49166638517207E-01  2.37689679883306E-03 -4.86898037557539E-02
 -5.57646813136880E-04  4.55694712273329E-02 -6.04145952363969E-02 -1.04472151665418E-01 -6.84892122352207E-01
 -2.26417957604570E-01  3.81388848583079E-01  2.39900047490753E-01  1.69996112037889E-01  1.72572580803912E-01
  1.02325081050593E-01  1.91753186211945E-01  6.09981923288409E-02  2.76665574193144E-02 -2.31115509988921E-02
  9.11316354113742E-02 -1.94247407382127E-03  9.92233969988523E-02  6.04499448967084E-01  3.92873685511811E-01
 -1.95727923050683E-01 -1.38495439705505E-01  3.24384758658842E-01  3.04711820965678E-01 -3.74933809050831E-01
 -2.26742761187966E-01  1.94173303899578E-02  2.90488321337958E-02  6.93874921475523E-02  6.57428978559334E-02
  3.88356213665036E-02 -1.43871807726902E-01 -9.56620385582950E-01 -3.09560936185737E-01  1.04756151441484E-01
  1.72214163094308E-01  1.74294077087072E-01  1.57893281666998E-01  6.46683039681609E-01  4.60487811343757E-01
  5.41844309741419E-03  6.83247453954354E-02  7.61860041067423E-02  4.58719706524812E-02 -4.86153363268066E-02
  2.45259855693220E-01  1.53174926675441E+00  6.24385658404280E-01  9.68346394638028E-01  6.06600922642939E-01
 -1.51924056234302E-04 -7.80646678392199E-02 -2.13599409405077E-01 -3.25413721691295E-01 -3.73915836808723E-02
 -2.56400067748935E-02 -2.81546665560237E-03  5.28674028453524E-02 -5.83430776910886E-02 -1.01437269428209E+00
 -6.72030524279726E-01 -2.03159163846234E-03  1.14482291300849E-02 -2.36047108054509E-02  4.99579358340183E-01
  4.46512701402980E-01 -9.34451359267066E-02  2.56283140212600E-02  1.59958114013052E-02 -2.12027222977915E-01
 -3.25007038520137E-01  6.61759299972069E-02  4.40782261411323E-02  9.34875519018419E-02  1.83190109935780E-01
  4.89374664860597E-02  1.96028026564953E-02  8.16218631580541E-02  5.12341294363047E-02 -3.23177734162479E-01
 -4.23956244287038E-01  7.23811051803591E-02  3.92515217342784E-02  1.28268970292969E-01  6.43215377726831E-01
  5.43045470456684E-01  7.12237241154360E-02  2.01036208325433E-02 -7.01566147574486E-02
* ORBITAL    1   37
 -1.06704733015008E-02 -1.22660297417675E-01 -8.64346720632694E-02 -3.86305877718453E-01  2.03275144377822E-02
  1.45371344881792E-02 -7.69670424234480E-03  1.20913815206641E-01 -1.03572055381217E-01  2.07410493172714E-02
 -1.20757830114531E-02  5.56962960706917E-02 -1.88380790706257E-02 -8.51673889479111E-03  5.36021174293728E-02
  3.08474364282169E-01  5.36452658366170E-02 -3.98633599571705E-01 -4.10403949497494E-01  2.56387627529924E-02
 -7.07639817651721E-02  1.74364285644950E-03 -1.99845888799560E-01 -1.45694976109482E-02  1.16411645716302E-03
  8.93302194406826E-02  9.93408042138886E-03 -2.49554763965014E-02  2.93970721298847E-02  5.84534793356547E-02
  5.29834856354450E-02  1.24695372549841E-02  6.87885998562604E-02  8.18480649360306E-02 -1.41036888900571E-02
 -1.15945892996711E-01  2.32327365003299E-01  1.90996075091312E-02  1.60827226965956E-02  5.59968605265668E-03
  8.65962737735175E-02  5.95221311058193E-02  1.40695126148570E-02  1.09270065177565E-01  2.10328767932456E-02
  7.42254053185097E-02  2.07580589483319E-01  6.02550982854410E-02  5.53406991829654E-02 -1.50835415612257E-01
 -1.92886936570068E-01 -5.89628937320303E-02  5.09781457647657E-02 -3.80738774758152E-02  1.54321858390998E-02
  1.55148451250267E-02 -6.85735582396361E-02 -2.91800195578841E-01 -1.59042964865261E-01  7.08781492133823E-02
 -1.50413306647719E-01  1.32877011257038E-02  6.31704467772428E-02  1.52511222010678E-01 -8.50356255092513E-02
 -1.04511983491030E-02 -2.14416306130211E-02 -1.01525268137065E-01 -1.20497845534590E-02 -9.42176794858945E-03
 -2.22718027536056E-02 -1.07615629559545E-01 -6.94089161499202E-02  2.64133292451779E-02  1.07786056642590E-01
 -1.89273108026596E-02  5.97622080752359E-02  3.26847154629113E-01  4.59060143435941E-01 -8.65270794383200E-03
  1.57119942822890E-02  5.19313913995728E-02 -5.37342551130474E-02 -4.97627952473851E-02 -5.59026562420527E-02
 -9.29824311059846E-02  6.73712780220038E-02 -1.34009060482611E-03 -6.95857022851222E-02  1.79023039292542E-01
  6.71649093289595E-02 -8.57761809517296E-02 -1.85266920738585E-03 -9.60708701369996E-02 -1.10759017357860E-02
 -2.08080851840997E-01  1.00656577302575E-01 -2.39412218353050E-04  1.04908749876800E-01  5.25902765995434E-02
  5.46318660277673E-02  7.31078707497525E-02  1.31897094967192E-02 -6.17981436709360E-02 -8.78302291760871E-02
  1.48481218525939E-01 -3.59470160543470E-02  7.50620564026036E-03 -1.40346775400274E-01  3.28183515371077E-02
  1.30478516196021E-01  7.29026966353975E-02  5.02342496343225E-03  1.03452785258658E-01
* ORBITAL    1   38
  1.15815364709611E-01  7.47797791886510E-01  4.29630942502373E-01  2.61658400006283E-01  1.85889203859553E-01
 -1.14916422305228E-01  3.05449157570869E-01  2.95515150283839E-01  2.34617130955401E-01 -3.90901461637441E-02
 -7.90961067510082E-02 -1.48296792176223E-02  1.78288149282153E-02 -6.26519574713183E-02 -4.06573358917869E-02
 -2.72779932675176E-01  1.33179105587804E-01  3.81901015698125E-01  2.12748431130672E-01 -3.42907499376695E-02
  2.12650369859512E-01 -7.31387947602813E-02 -4.47549919626883E-02  3.43620081714522E-02 -5.79668548876505E-02
  5.32048507859098E-03 -5.00627432613297E-02 -3.97578885716705E-02  2.85821996546722E-02  2.78390711934333E-01
  2.10027778625258E-01 -6.69256572442963E-03 -5.31097537806383E-02 -2.40813185486574E-01  4.17410174164711E-02
  2.44002469784592E-01  9.36122786043713E-02 -2.65809139367705E-02  8.20824170858106E-02 -7.16884984584090E-02
  1.51297747281587E-02 -2.82973699793694E-02 -1.23182152514810E-02 -2.93973908397026E-01  1.55249868986898E-01
  6.44128219682002E-02  1.36780578383774E-01 -3.05071103324258E-01 -8.00726032848965E-02  1.70953165204581E-01
  1.95267611325891E-01 -4.32166781486124E-02 -5.02870957041483E-02  5.37132353277122E-02  4.13853263179910E-02
  8.06811046081838E-02  2.40649503631533E-02  2.46590301870765E-01  2.19339821471953E-01  1.59600407126840E-01
  3.18856857284530E-02 -2.12775166957449E-01  9.17936402735642E-02  1.16879787545598E-01 -6.29742194819596E-02
  8.53107753904302E-02  1.61506496041049E-02 -1.04188453884466E-02 -3.08300303893450E-02 -7.57289645595974E-02
 -4.50137744933713E-02 -2.25452195375416E-01  1.71932033603479E-01 -2.25346718243421E-01 -9.19763132307906E-02
 -3.08745748446752E-02  2.51519224596582E-01  2.28768610408269E-01  1.52215728751204E-01 -7.75943271961664E-02
  1.45040992032590E-02 -6.66918415582413E-02 -2.47098585572582E-02 -4.17440087310993E-02  1.79188829032190E-01
  1.05158069421563E-01  1.93510027138127E-02  3.22467756559741E-02  1.71793630108245E-02 -2.12210704387356E-01
 -2.60424765334547E-01  5.78467824063282E-02  2.55512352534236E-02 -4.76310397849312E-02 -1.67359450787978E-01
 -2.19064015291094E-02 -9.69463707603234E-03 -3.15876060097065E-02  2.86903463915065E-02 -2.27675473351519E-01
 -3.57423784688871E-01  1.13242732855502E-01 -8.44291596678102E-02  1.46164669743600E-01 -2.02853323839709E-01
 -4.09914947657065E-02  1.71323264324510E-02 -2.00681584508681E-02 -1.51063237742815E-02 -2.34204686556827E-01
 -2.09193936580487E-01 -3.21009851448560E-02  3.74860455082756E-02  3.67717779679610E-02
* ORBITAL    1   39
 -1.29609989498834E-01 -8.26925260521902E-01 -4.64422872022665E-01 -1.19605831858493E-02 -6.79296601556814E-02
 -4.64287471988813E-02  1.63765910160230E-01 -4.70596378007794E-01 -4.44375416418461E-01 -2.71946170716704E-02
 -4.65029800844151E-02  6.62443874239359E-02  4.03155707306034E-02  5.43367309260707E-02  3.88165913717786E-02
  2.17774585104632E-01 -5.45214170816788E-02 -2.15305231597238E-01 -1.42802975957327E-01 -7.61574915895818E-02
  1.16668985024684E-01  2.27775329665258E-01  9.98009418895447E-02  3.77789001608260E-02 -1.97041830548511E-02
 -8.57009616521701E-03  4.43823975070119E-02  4.98710215540960E-02 -1.02050528875585E-01 -4.71120654255364E-01
 -3.15781146205784E-01  2.46052003340803E-01 -8.62120496410371E-02  1.36870820687907E-01  1.31018754285442E-01
 -1.00647326509548E-01  6.12800306389708E-02 -2.83819464591937E-02  1.85365685354463E-02  5.74553464925574E-02
  4.86100372160122E-02 -1.06794448211993E-01  9.67711096624073E-02  7.11542886327854E-01  9.10226792572309E-02
 -3.64834105313830E-01 -1.30670467718797E-01  4.09452159331773E-01  5.55048868116263E-01 -2.65406017460037E-01
 -1.43000592649912E-01  4.24075308466496E-02  4.77069639867353E-02 -4.42406114846279E-02 -8.66884469858376E-02
  5.03711458002330E-02 -4.63899465503107E-02 -2.26285002898159E-01 -2.10661764313234E-01 -5.57721469098836E-01
 -4.98326893767633E-02  2.64607985872447E-01  2.75075191949164E-01 -9.43611449233643E-02 -8.98362112663409E-02
  1.12290129351628E-02  2.67593552916693E-02 -4.80095271451090E-03  8.44409261833671E-02 -6.75172651790521E-02
  7.90812759058714E-02  2.73405191383852E-01 -4.18992996267553E-02  2.02549399056010E-01 -3.49164515939688E-02
 -1.23393126579039E-01  1.21910827198805E-01 -5.84627006937104E-01 -3.12449801365582E-01 -5.00308380995324E-02
  3.11762279364272E-02  4.19175881996951E-02 -4.54996110618151E-03  8.69068487399848E-02 -2.70311408821707E-01
 -2.91893451220471E-01 -4.01552502837715E-02  2.28362305807856E-02 -9.22844598746607E-02  3.19266636417370E-01
  2.79701742204834E-01 -5.42354702944183E-02  7.73606333771145E-03  3.38877904313987E-03 -1.88712640594403E-01
  8.53724644084657E-02 -1.76152834473421E-01 -4.48011566051258E-02  3.24614962882914E-02  4.10191356166599E-01
  4.99446112965384E-01 -6.13078786847144E-02  5.80166114159127E-02 -9.32281491120010E-02 -1.68010234173729E-01
 -6.81215849709502E-02  4.57053074225942E-02  1.39714519148166E-02 -6.22825438703906E-02  3.75229019833633E-01
  1.04585161923672E-01 -1.14199902289099E-01  1.83368127172883E-02 -4.60813123153362E-02
* ORBITAL    1   40
 -5.19868572623591E-04 -3.73266156964258E-02 -9.92442901048959E-02 -6.86779252578872E-01 -5.57834653513864E-01
  1.11760802769624E-03  8.12756655396934E-02  4.12262320615773E-01  2.92193903712769E-01 -1.95156348330425E-02
 -1.36732882107178E-02 -2.17668380965994E-02  2.39623329278467E-02  4.67417442321496E-02  5.57364353225902E-02
  9.75728403615784E-02 -2.92566006747515E-04 -6.96908432511470E-01 -1.55196027948151E-01 -9.02117856528038E-02
  4.87598422899416E-02 -3.86833306636928E-01 -3.24966979640846E-01  2.14375209653662E-02 -2.08460922239400E-02
  5.68063703206088E-02 -8.25045295931663E-02  8.07981682685638E-02  4.04555188086147E-02  1.61092683752099E-01
  4.04927878789344E-02 -6.56668078145420E-03  4.29981395710273E-02  2.48471702038449E-01  2.99822776192050E-01
 -7.69381484837449E-01 -3.37772908757799E-01  8.17915427496081E-02  3.16421987710375E-03 -6.88241413002663E-02
  3.54202442018562E-02 -2.37571528292373E-03  2.21799186937463E-02  1.79881442704315E-01 -5.86799409015739E-03
  3.95887870191649E-01  7.22983657317482E-02  9.35207885274348E-02  1.58520858954936E-01 -3.90817203347238E-01
 -8.83078145311413E-02 -6.52778351589737E-03  2.74166518963731E-02  6.03696861390943E-02 -7.26705043062593E-02
 -3.40408787350202E-02 -8.82277193266966E-02 -3.96271209486261E-01 -2.31446386537094E-01  4.97844604446099E-01
  3.54687689053182E-01 -1.58406953907196E-01 -2.01825831539897E-01  3.73030231907018E-01  7.05677618309692E-02
  3.43910286196111E-02 -6.80598582258939E-02 -5.53330319803121E-02  7.44081003786281E-02  4.22329088646363E-02
 -5.42240026371644E-02 -1.44397078855452E-01 -1.34231018367857E-01  1.82299762200959E-01  2.37286080298330E-01
  3.80675395043923E-02  5.06169311881763E-02  7.47854383414849E-01  2.64214823131759E-01  5.12541087129195E-03
  1.27399975767299E-02  5.19220656457967E-02  3.42723689247369E-02 -6.97424998577885E-02  2.74108957146323E-02
  2.04417810154728E-03 -6.26766903177201E-02  1.09767684580762E-02  2.57225368456133E-02  1.55175974985864E-01
 -1.91327342462838E-01  1.05779457784260E-01  9.36955795797787E-03 -1.68841054009581E-01 -8.08266812041091E-02
 -2.24530667454785E-01  8.22562461075984E-02  9.75136921251370E-02 -5.10769903439308E-02  1.26798164521584E-01
  1.74086868108976E-01 -6.06428197612961E-02  9.61092388640627E-03 -9.89688878556236E-03 -2.07391880013109E-02
  2.37530722168745E-01  1.19548633757778E-01 -1.11822440454610E-01 -1.19508022959106E-01  3.26397220813325E-02
  2.56078604468904E-01  1.59758286190941E-01 -5.62791539000477E-03 -4.08523616381647E-02
* ORBITAL    1   41
 -6.08099840618946E-02 -3.87875058807512E-01  2.13160668498778E-01 -1.35964795407601E-01 -2.10146364510046E-01
  3.20799037657333E-02 -1.80826289699518E-01 -2.04816426145608E-01 -3.11437817298666E-01  4.86256968621483E-02
  6.79000670201961E-02  4.66179178645818E-02  1.33700435236383E-01 -4.36019797102466E-02  1.10416701309288E-02
  2.08307735820916E-03  3.06480186770523E-01 -3.82425648818497E-01 -1.34057675617316E-01 -3.69737337984262E-02
 -1.16180771931058E-01 -3.90552895900315E-01 -2.86795720491335E-01 -6.11373086322085E-02  6.49102008757266E-02
  7.57057665514870E-03 -1.27698755721427E-01 -2.95330731435211E-02 -2.63168390185097E-02 -3.92264355251605E-02
  8.50151125895417E-02  1.01045657500699E-01 -6.08697648096899E-02  2.33056078202196E-01  1.98739001585916E-01
 -6.07282496715206E-01 -3.92613942769480E-01 -1.05600289767570E-01 -1.24260618405315E-02 -3.92819017388256E-02
  3.09323033641057E-02 -4.82746503207084E-02  1.13988321328778E-01  7.05097855105947E-01  2.52340773958941E-01
 -1.24188575114027E-01 -2.06851464895857E-01  5.79536047917278E-01  3.94110252112623E-01 -2.42842539030427E-01
 -3.31872233113683E-01  1.96880585549654E-02  4.22831401956610E-02 -1.53841580233378E-02 -8.77473708489458E-02
  5.14342762762189E-02 -2.87010722341172E-02 -2.74270926041946E-02  8.41350914967309E-02 -5.61764040268894E-01
 -3.26419798390773E-01  2.34727258178527E-01  1.80484526041091E-01 -2.05552761718144E-01 -2.82656513462279E-01
  4.66762664935237E-02 -1.14411194790756E-01 -1.36884465619803E-02  1.16324664957934E-02 -5.97925776872287E-02
  1.09372105372663E-02  1.49340199562508E-02  3.24260798954774E-01 -2.28251036561411E-01 -2.07777132467637E-01
 -4.08509989306465E-02 -1.28339382285735E-01 -5.26460717356525E-01 -2.55602921710139E-01  8.61360657362284E-02
 -3.19147112931903E-02 -9.98035220479934E-02 -7.17509960486170E-02  2.75499653738060E-02 -4.22602387841648E-01
 -4.48753722304749E-01 -1.24788523715583E-01 -5.08066173539434E-02 -2.02587785564386E-01 -3.61448755414785E-01
 -4.09969169249296E-01  6.12874549292215E-02 -6.77194785039017E-02 -1.49496613501081E-01 -3.94536892388019E-02
  8.95964851982361E-02 -5.16237040192246E-02 -3.88009871909424E-02 -4.35504939689539E-02  4.68728569061200E-01
  3.21244175038826E-01 -6.12178300810452E-02  9.13604495860341E-02 -1.00449326877374E-01  1.55892147248821E-02
  1.66872649909461E-01 -7.91888777566558E-03 -5.24775140234754E-02 -9.09902164741269E-02 -4.24493170190752E-01
 -4.24291575729343E-01 -1.44666920655607E-01 -6.82215210202621E-02 -7.17363794126743E-03
* ORBITAL    1   42
  2.87960949410132E-03 -1.48223159984395E-02 -6.04536449170299E-03  1.20494822608530E-01  3.00405847493070E-01
 -7.66894304964945E-03  1.76702132292549E-03 -1.02013583801757E-01 -2.06953346058897E-01 -4.17399322842216E-02
  2.27428693947677E-02  1.27995835787735E-03  7.54123702788857E-03  1.18353826411636E-02 -1.53080764691036E-02
  1.90767880722975E-01  1.08449534369189E-01  1.86961600273387E-01 -1.17176548581090E-02 -6.86977549390691E-02
  1.48361430823350E-01  3.36304581597089E-01  1.91813076153653E-01  2.99176591439255E-02 -7.80873735831667E-02
 -8.32205774936754E-02  2.39258318026052E-02 -1.16821547769022E-01 -7.02237691728535E-03 -2.51530026137058E-01
  1.27732109764682E-01  2.68392651670447E-01  1.21280217162943E-01  1.17648028258190E-01  3.70477157489579E-01
  2.34464172832133E-01  6.25079743685582E-02  1.33618107505267E-01  1.21677001451873E-02 -2.66612191554371E-02
  2.47008739079632E-02  4.75673077216437E-03  1.07137435905993E-02  3.80259515742050E-02  6.39243066367063E-02
  2.14167525468598E-01 -1.29298525662291E-01 -6.68256880800992E-03  9.29213224990988E-04 -1.54543641074295E-01
  1.09810497888187E-01  1.63140401329931E-03 -8.51243078991024E-03  5.88195674825611E-02 -1.16348307917434E-02
 -1.80308640957078E-02 -4.80701073752708E-03  2.07888447159374E-01 -8.99887410904558E-02 -6.77339481687610E-02
 -1.53235976076236E-02 -1.06976849551663E-01 -3.20046429294309E-01 -2.36598510308495E-01 -7.78697533530430E-02
  6.40539000772199E-02 -1.12855385810469E-01 -2.87271950214105E-02 -1.62975571710813E-02  1.33437206792798E-02
  2.95757497731251E-02 -8.65207505755234E-02 -5.91513708306732E-02 -1.71122544311047E-01 -1.32177915214130E-01
  6.01145017920942E-02 -1.24988043251224E-01 -2.75509162074269E-01  1.88249590087823E-02  5.56156493011101E-02
  9.04870485110499E-03  4.27421520467113E-02  3.62543840936016E-03  1.20062103816214E-01 -1.17562508675818E-03
 -4.62941392046944E-02  1.06576912392971E-02  1.00939883975608E-03 -2.98543080315852E-02  7.24769042866181E-02
  3.64683698803444E-01 -8.78271501160563E-02  4.53221812511813E-02  1.12875655468312E-01 -3.90944029308926E-01
 -5.43411503320706E-01  1.43135681015600E-01  1.45360816854719E-01  1.55712655793166E-02 -1.72515287090761E-02
 -5.20586077272435E-02 -1.43369412600205E-02 -5.89758995493443E-03  5.15588459069922E-02  2.47029113278181E-01
  4.70074357244553E-01  4.23508049357789E-02 -1.42672161910025E-01 -1.28707046084319E-01 -2.14568420457527E-02
 -2.82994702946849E-01 -1.19229169780520E-01 -2.91604040278431E-02  3.86844405473853E-02
* ORBITAL    1   43
  8.13238945237756E-02  6.14738482743826E-01 -2.84705970000170E-02  7.71110483982961E-01  4.54026890895239E-01
  1.12999913190852E-02 -2.68494722014062E-01  2.23890680077204E-01  2.95678548486187E-01  4.99374964778919E-02
  9.54999463878882E-02 -6.96825659160605E-02 -9.27314571634684E-02 -4.50742412622553E-03 -5.28630449398145E-02
 -5.04355154588798E-01 -1.63526099066579E-01  7.58760749394512E-01  4.84422337194484E-01  4.80421957925895E-02
 -1.48540777520013E-01  8.47676082674346E-02  2.86968538824956E-02 -7.47222686461993E-02  2.58017613911497E-02
  7.56550806608933E-02  2.97133976277766E-02  8.29523602226990E-02 -3.86772735214524E-02 -1.35526620160254E-01
 -1.01943034415537E-02  1.49380569872447E-01  1.76149349435032E-01  1.48973069090304E-02  1.46118206326560E-01
  1.91603519674164E-01  3.67363834266353E-01 -1.86479908917611E-02  4.33411054893950E-02 -5.75410412542953E-02
  7.17084415178992E-03 -2.98615669696226E-02  5.79097303799193E-02  2.64245160630229E-01  2.41930957797962E-01
 -1.06255852946714E-01  5.61301949089618E-02 -1.11551824914831E-02  2.95790583537390E-01 -6.35267242893744E-02
  2.12830512104853E-01 -1.65308879101609E-03 -1.27990929565446E-02  6.26724354826658E-02  8.16487171783158E-02
  9.01497252739130E-02 -1.20071922131910E-02  8.21999663337917E-02  6.51863825304041E-02 -1.70858834607118E-01
  8.30068729571414E-02  5.00788104646017E-02  1.24406781624744E-01 -7.02841581537569E-02  3.39451039261319E-02
  7.65108244168550E-02 -1.24445381736023E-02 -3.53124603531529E-02 -2.54977879086572E-02 -8.34768952610173E-02
 -9.78173650954950E-03 -1.54232747880928E-01 -1.93173671204509E-02 -2.30316484791033E-01 -4.10066974742878E-02
  4.76416136308166E-02 -2.07932941568715E-01 -1.07966544462625E-01  1.81189058947139E-02  5.67736810867417E-02
 -6.60677345641013E-02  4.57144438876908E-02  3.38563776971532E-02  2.01984379196853E-02  6.69172737121491E-01
  6.77764875091591E-01  1.31990021399926E-01 -8.14964340473982E-02  1.61273330624650E-01 -1.77159841687543E-01
 -2.99205862360360E-01  8.69494378320799E-02 -2.78955863131027E-02 -8.15005234496960E-02 -3.18963425921808E-01
 -5.10395551472608E-02  3.45201698929316E-02  1.44917052162572E-02  6.54550843059379E-02 -2.13694940667831E-01
 -3.34558410981893E-01  1.34456465306811E-01  3.01617921005832E-02  1.43313488728960E-01 -1.35471493785527E-01
  6.75133515664951E-02  5.91242965458888E-02  1.95486813251002E-03 -1.20344115033334E-02 -6.61468904018134E-02
 -1.33180922466220E-01 -1.61578219296646E-02 -3.48760377120277E-02 -1.38583788098881E-02
* ORBITAL    1   44
 -7.65377667332285E-02 -3.54548214961492E-01 -3.88445365452035E-02  1.44379046075085E+00  7.02198173573253E-01
 -4.22637791074595E-02  6.03151951511226E-02 -1.08793688884605E+00 -5.76424722400246E-01 -2.83141293776271E-02
 -2.73615550362342E-02 -2.98479560457113E-02  3.57611073609634E-02 -1.81093240791270E-02 -8.66581466968283E-02
 -6.00122018733681E-01 -2.07021519727695E-01  1.16839608712585E+00  6.60977152710387E-01 -1.49305837219079E-02
  7.56585246538988E-02  4.56755286589456E-01 -4.56010606683546E-02  2.58301092935593E-02  4.09586418493660E-04
  7.27583601316553E-02 -5.48249381687773E-02  5.38783959174190E-02 -2.53564203439222E-02 -3.14801342923825E-01
 -1.38477238171608E-01  1.44557201887712E-01  2.56383896778050E-01 -3.72040442840497E-02 -2.41641445315251E-02
  5.43361236847221E-01  3.32932246741075E-01  5.22557659100022E-02 -4.50931353480519E-02  4.57730218027266E-02
  3.90355034973230E-02  8.24707286933467E-02 -4.33565017687393E-02 -2.00765529193078E-01 -1.67724458907781E-01
 -8.88533395102329E-02 -2.22732570915938E-01 -2.01094353999638E-02 -8.79027358156627E-02  1.21351657593017E-01
  2.56154586419967E-02  3.26668620108996E-02 -1.03117158616931E-03 -7.50569189393868E-02 -1.57509173265530E-02
 -9.99584671637707E-03  6.96692021366252E-02  4.63899456743563E-01  4.24113349607482E-02 -4.26581536455627E-01
 -2.33590658473799E-01 -5.43109816265103E-02 -1.65055158813786E-01 -6.35905896885520E-01 -6.17431069164761E-01
  3.88611290693527E-03 -3.21747532465326E-02 -4.75276420224372E-02  3.61177230516939E-02  6.77293131947636E-03
  1.16521028358523E-01  7.52438839465643E-01  2.49893046840505E-01  3.16563954776684E-02  2.24315411695570E-01
 -3.79063130054879E-02 -6.84700758890893E-04 -1.56960872651390E+00 -9.65795311733810E-01 -1.54573290985574E-02
  1.88595480283008E-02 -1.51155421831031E-03 -1.37812833889123E-02 -1.16289603284141E-01 -2.23026616813865E-01
 -1.27078462096795E-01  8.58500683452208E-02  2.90197606680027E-02 -7.10069617528354E-02 -2.92786991652990E-01
 -3.00326431807489E-01  1.46769280587383E-01  4.80703821920189E-03 -1.11832447077583E-01 -1.73377965738662E-01
 -2.25081700183671E-01  1.28819503094131E-01  2.79016109695510E-02  2.63624949890420E-02  1.00754071146590E-01
  1.62466792787972E-01  1.03717037673905E-02  3.88199399405822E-03 -1.35319212539830E-01  6.28434123624742E-01
  3.81382410558938E-01  2.81634476063254E-02 -5.54544344204936E-02 -1.62755012920305E-01  2.64487053411244E-01
  2.81635291067453E-01  1.54832536816574E-01  1.12006826553643E-02 -1.05808147851653E-01
* ORBITAL    1   45
  1.09604249429135E-01  9.88971596248201E-01  3.53118124209943E-01  5.35688431965856E-02  1.22580977376333E-01
  1.38320332416223E-02  8.52463374565597E-02  8.59401902107849E-01  6.75344261875184E-01 -2.14292641051984E-02
 -1.88089978628778E-02 -8.10434505605790E-02 -2.13060886139561E-02 -1.80512454459985E-01 -5.95721932091508E-02
 -4.96457203469322E-01 -9.49556695693033E-02  1.41840657767938E-01 -1.83276905463776E-01 -2.59862562722067E-03
  5.98096314106473E-02 -4.37907929200634E-01 -4.45961574346325E-01  2.27971827607891E-02  2.60502608233371E-03
  3.36997933271743E-02 -1.59853553654505E-02  5.71290295357236E-02  5.75399884513962E-02  2.60596185290365E-01
 -5.09522685755278E-02 -3.46328838110382E-01 -2.92067389239497E-01 -1.07748513986445E-01 -1.32670018997386E-01
 -2.53538645316346E-01  2.47647893121045E-02  7.32351473939831E-03 -4.12109623286050E-02  6.28868809467875E-02
  3.55217951314182E-02  3.22566774908682E-02 -8.80446912585067E-02 -3.82085137854474E-01 -2.89314389396641E-01
  9.35779875712904E-02 -1.38345728588640E-01 -4.80234154438169E-02  3.70340914488074E-02  1.77871495898214E-02
 -1.35007174854199E-01  8.45788617387974E-03  5.30285889177213E-02 -6.28963283936762E-02 -5.78380793850743E-02
 -3.09304299636505E-02  3.40312451567386E-02  1.73442976087674E-01 -1.48353651820309E-02  4.22037715867319E-02
 -4.90408992330306E-03 -9.51975470246084E-02 -1.46447431994644E-01 -2.23858749806242E-01 -1.61762930773806E-02
 -6.51684259868113E-03 -1.46954479133466E-02  7.03046108355162E-02  2.12213193494879E-02  2.79836886352426E-02
 -1.05518587898442E-01 -7.60693813055495E-01  4.79965554762302E-03 -7.07751380930327E-01 -7.04600276449123E-01
  4.45750034726762E-02  8.35125364723489E-03  5.18732653685450E-01  1.21464625902206E-01  5.78394165039114E-03
  1.04816677539719E-02 -6.24587163809263E-02 -2.54797946523927E-02  1.21667116421857E-01  4.41048995261489E-01
  7.49876759824838E-01  1.29516364188990E-01  3.12758896460766E-02  2.39979047246127E-01 -2.74159202431518E-01
 -4.31427909815959E-01  4.02670663941102E-02  1.59119641215605E-02 -1.01524391682623E-01  5.08443839122192E-01
  2.30815542293081E-01 -2.50803985816417E-02 -2.34799044313553E-02  1.34987166679894E-02  1.84175279098492E-01
  3.51329026516800E-01 -1.06241143541451E-01  6.03672387315344E-02 -1.84460378102676E-01  2.00419933905829E-01
  9.63680131844279E-02  7.09398842745869E-04 -1.78150519702231E-02  4.44956159981201E-02 -8.92634288843353E-01
 -9.10460527734484E-01 -2.89612329920630E-01  1.71482180095121E-03  7.88624396624344E-02
* ORBITAL    1   46
  2.70547167906554E-02  2.65792641310960E-01  8.50805470276594E-02  3.43215213372944E-01  4.52334220130084E-01
 -3.30156602067803E-04  2.53460600307161E-02  5.82973309747149E-02 -3.56902033428517E-02  6.18656670376884E-02
 -4.93911886913434E-02 -8.97413109032430E-02  1.73877672292071E-02 -3.46901953093818E-03 -1.78944211109002E-02
 -2.06807283648765E-02  3.93045820328636E-01  4.02921279709381E-01  4.01608447442780E-01  6.83245800357375E-03
 -2.30244095690535E-01 -2.96641948466563E-01 -3.08391727044030E-01 -4.75570150189512E-02  2.52274063428252E-03
  2.89187348141414E-02 -1.14079117639073E-01 -1.32476921250186E-01  7.98090177963969E-03  1.18241392434186E-01
  2.56064036555923E-01  5.01426304869647E-02  3.16495947988655E-01  1.14434765011332E-01  2.11004494503633E-02
 -3.43477778281380E-02 -2.34430415649693E-01 -1.57918961125366E-02  7.90074145155365E-02 -1.01539348517720E-01
  4.01549534582347E-02  2.16075200684955E-02 -1.01695460288407E-02 -6.57425270385052E-03 -8.21957561713127E-03
 -1.83041152654287E-02  2.57152394490169E-01  2.60098339782275E-02  3.78579075701875E-02  1.49304183022866E-02
 -2.30207609892250E-01  3.00616075336177E-02  7.52049066008506E-03  9.05647481315179E-02 -6.40179282510659E-02
 -6.30240773364413E-02  2.34329624282101E-02  5.52532842557065E-02 -1.41726488942169E-01 -3.20974605505549E-02
  3.51202006370285E-01 -9.62615323236401E-02 -6.91056493345095E-02 -1.27525402634479E-01 -1.07709207977686E-01
 -8.00376029143487E-02 -2.86088589472087E-02 -2.18957048803317E-02  4.12750157983840E-02  7.57145233657360E-02
 -1.03820661366266E-02 -2.56761044553512E-01 -3.43727038553311E-01  7.73865841850765E-02  1.38543538411646E-01
 -1.24381812954427E-02  2.00936718421175E-01 -9.42039583443624E-02 -2.22865887364330E-01 -1.80385038331221E-02
  5.32610937505133E-02  1.61580266677825E-01  8.63946254203033E-03  7.53583740865185E-02  1.83404353140617E-01
  2.63627931575413E-01  3.53161913085813E-02  8.59410286924718E-03  7.98604547444321E-02 -9.30570457859435E-01
 -6.18843839014254E-01  1.13370255755970E-01 -4.04968534043404E-02 -1.39277047874456E-01 -4.21730790091812E-01
 -3.40294918909706E-01  1.24394967627532E-01  5.54300958296162E-02  4.81979409511116E-02  2.61332235402486E-02
  1.07566124810197E-01 -1.26799989028770E-01  3.72614813938454E-02  2.54423006834318E-02  3.63796719772023E-01
  2.78045715084576E-01 -8.15562038241163E-03 -5.13260909252043E-02 -6.62059714530236E-02  5.26348831974898E-01
  1.85770106816972E-01  3.92766684870549E-02  3.40148911605443E-02 -1.07274373270633E-02
* ORBITAL    1   47
 -5.19195796102842E-02 -1.72215399915555E-01 -1.25896213641555E-02 -1.23370941934314E-01 -5.06402117831851E-02
 -1.18128887558118E-01 -2.94474174050500E-01 -1.59721578850040E-01 -1.01747842311186E-01  9.13730716296441E-02
  1.04333737091166E-01 -3.97884657831121E-02  4.73543493489360E-02 -9.95654420108957E-02 -1.76873730867161E-02
 -2.20919312621364E-02 -7.88678675216129E-02 -3.27729262005268E-02 -2.49590845895598E-01  3.26526854590538E-02
  9.30691889882807E-02  2.06606314469247E-01  6.63459127524698E-02 -8.21466154513547E-02  7.58176662692482E-02
 -8.75708449477042E-02 -2.00607454071554E-02 -3.36632038991384E-02 -1.50958860850582E-03 -1.15604476647309E-01
 -2.57898684378170E-01 -1.98234158233903E-01 -3.39839884834832E-01 -2.11987180003445E-01  1.12358981458942E-01
  1.34252341748426E-01 -1.58243536504458E-01  2.09927969463100E-02 -3.68044647445121E-02  2.25040894181131E-02
  3.59923189754372E-02 -2.75589662722284E-02 -2.37878055951838E-02 -3.32816885490767E-01 -4.42315079856133E-01
  1.19640721735047E-01  2.35837532723733E-01 -2.61611911984387E-01 -1.36164933967454E-01  1.85559919158947E-01
  2.65045334773139E-01 -6.59465173014744E-02 -9.51556905296561E-02 -1.20141989114090E-02 -9.03461479807129E-02
  2.46206509418915E-02 -7.84687103973394E-04 -1.32667341209549E-01 -3.00879636684594E-01  2.10077618769123E-01
  6.90539069829464E-02 -2.39718687067540E-01  8.94699178103800E-02 -1.10357900940531E-01 -3.97271852819802E-01
 -6.64215827043834E-02 -1.79698157642241E-02 -9.58076109963960E-03  6.02078661577986E-02  1.98090409602662E-03
 -1.20290818712596E-02 -3.62836267171583E-02 -1.39427175844223E-01  2.22136685984682E-01  1.63923920103385E-01
  2.50995229276112E-02  9.79567148749805E-02  7.97596655814600E-02 -1.94084211869046E-01  1.17296670305342E-01
 -2.83222441868334E-02  1.76791684841764E-02 -7.14764126106719E-02 -4.18776762819524E-02 -2.55383013176871E-01
 -1.45921079529571E-01  4.56488186917837E-03 -1.43982341026483E-01  2.59830886613017E-02  2.62647902980742E-01
  1.65685651681886E-01 -2.91129406717083E-02 -9.64132346326809E-02  7.80273697340523E-02  4.79896448767649E-01
  1.89775293409968E-01 -8.06512367757968E-02 -2.47174513951757E-02  3.92110711450549E-02  2.07130988561259E-02
 -5.93107601982527E-02 -8.46636357677522E-04 -2.15340876416230E-01  3.29200088882025E-02  5.63339376473034E-01
  2.84175761072347E-01  6.13010625326684E-02 -4.64661355628988E-02 -7.93460714102600E-02  3.16073207625493E-01
  1.61726399392777E-01  6.90069062348579E-02 -1.07852029550043E-01  2.35696841044217E-02
* ORBITAL    1   48
 -9.52421317514794E-02 -5.68453439516807E-01 -2.66401984648880E-01 -3.81514784662629E-02  6.27384719186024E-02
 -7.30986331957493E-02  1.09800775052881E-01 -1.57691779942335E-01  5.87897742327987E-02  4.91278228224531E-02
  7.85197590106854E-02 -4.19742066230196E-03 -6.10486010658155E-02  4.27712857655551E-02  1.21118740613054E-02
  1.18796654514198E-01  1.05557623620735E-02 -2.03894657345451E-01 -8.75269232581410E-02 -9.23202699355615E-02
  1.58129813042514E-01  2.01687901110970E-01  1.49010688390877E-01 -3.24634355539999E-02  1.06074348926878E-01
  2.19019659283283E-02  1.26174228477678E-02 -2.49987137776099E-02  9.71784460475203E-02  4.61951270362249E-01
  5.37717741013503E-01  4.37060415225631E-01  5.42204762863541E-01  2.06291369731498E-01  3.17576581700871E-01
 -5.74375248183010E-02  1.92865061139075E-02 -6.24325140883914E-03 -3.22332507230411E-02 -1.11000226820609E-01
  3.51121643997512E-02  6.11645835644837E-02  1.60005541222252E-02  1.75248974561961E-01 -1.98921149323009E-01
 -6.85556751909371E-02 -6.51927957389830E-02  1.88240267203004E-01  2.05646525912761E-01 -1.10854812839848E-01
 -2.77839268982374E-02 -1.03766606693382E-02 -1.21567040689087E-02 -7.17911314222383E-02 -1.41951167926818E-01
  3.08123679771247E-02  9.53377443005441E-02  4.78469969921414E-01  5.58885864129056E-01 -2.54270390825493E-01
 -2.65719147222284E-01  2.31547418982032E-01  3.43410340609934E-01  3.53860700839177E-01  5.05366060892124E-01
 -6.65683545542777E-03 -8.16037214053499E-03  9.59395441781381E-02 -8.92011818852221E-02 -7.36533756429475E-02
  2.54753052519703E-02  2.16629875673833E-01  7.96603143066147E-02  2.90812637426469E-01  2.20086612148311E-01
 -9.38096335304317E-02  1.15735013716475E-01 -1.91979719552487E-01 -4.55951443450822E-02  1.10754962797864E-01
  1.05153686238151E-02 -3.73715049704864E-02  3.66070148249634E-02 -1.16366878651860E-02  1.49432142042915E-01
  1.11543484955386E-01  5.68164836418807E-02 -9.05326165066533E-02  7.33496650839755E-02  2.31941153628545E-01
  1.86334795786779E-01 -1.75471036972946E-02 -1.13028136364252E-01  3.47701401113468E-02 -1.01128299544516E+00
 -7.89588822837259E-01  2.98864611589159E-01  6.36711545804618E-02  2.98970227578718E-02  3.98465560386354E-01
  7.33302934949358E-01 -8.44227718807338E-02  5.10947088848060E-02 -1.66977251717360E-01 -1.05660877025802E+00
 -8.37496579249717E-01 -9.83853213263173E-02  8.21950838850362E-02  2.94819037083017E-01  2.38954366553715E-01
  2.07232470904855E-01  4.53922412630765E-02 -1.14455934090694E-01 -7.23154987816655E-03
* ORBITAL    1   49
 -1.12314770620650E-02 -6.87385870859004E-02 -1.05883764017442E-02  3.05965604579285E-02 -1.12104938776693E-01
 -5.19897901326699E-03  5.70357470965584E-03 -1.09282683523613E-01 -2.20253107043770E-02  9.26793126454521E-02
 -5.33432336555089E-02  7.00523314036848E-02 -3.31934444986166E-02 -3.36316032173691E-02 -3.14697310741711E-02
 -2.01897881532272E-01 -2.86166856589675E-01 -1.54323078614597E-01 -2.90764180054914E-01 -4.18614248714025E-02
 -5.45986857116994E-01  3.37494990674914E-01  4.69170582007069E-01 -4.57131215648549E-02  8.24443035317312E-02
 -2.37317073570553E-02  8.79974368211930E-02  4.71506939651977E-02  1.19466229347181E-02 -2.89142521124841E-02
 -1.57153686534235E-02  1.36155641776263E-01  3.02768098023500E-01  9.52602392882645E-02  2.68074827215193E-02
  3.33852977820582E-02  3.16584820760622E-02  3.59759971807303E-02 -7.41488756919390E-02 -2.12397416298596E-02
 -3.48013532508760E-02  7.86865247960727E-03  7.92621472766828E-03  4.62158280454154E-02  1.68971837967800E-02
 -8.16949412443427E-03 -2.25096282866176E-01  1.32131101503584E-02  3.97870959004651E-02  2.21770446894156E-02
  2.25326961167580E-01 -1.83296032995476E-02  1.11942029013354E-02  5.50459191065920E-02 -1.75454035385820E-02
 -2.64155048495629E-02 -1.44333370167223E-02  1.88204886101756E-02  2.73834777751896E-02 -7.43471581094796E-03
  6.71069874517034E-02 -9.15746231147656E-02 -7.89906936121372E-02 -1.26981815236470E-01 -2.68157732187354E-01
  7.97659854902040E-02 -1.24397686938609E-02  9.26508951163014E-03  2.31598338119388E-02 -3.06509719536898E-04
  3.70536716825033E-02  2.55620127451398E-01  2.82961791233538E-01 -2.74870177213502E-01 -4.16539368017727E-01
  6.79792743602143E-02  5.40384425346259E-01 -7.01963259421318E-02  7.20517168406590E-03 -6.83736128372459E-02
  5.53803708455189E-03 -8.92149120599782E-02 -2.00494367155390E-02 -6.62564427739870E-05 -9.47959003480246E-02
 -7.57179646359894E-02 -1.51758823288800E-03 -1.11394154925876E-02 -2.40670354478549E-02  7.19349612241812E-01
  5.66658467283233E-01 -9.21291558900685E-02 -1.13256862417702E-01  1.96910514724152E-01 -1.59850242686714E-01
 -3.21227526166518E-01  1.46127910518230E-01  6.88139439541906E-02  1.36961493449981E-02 -5.33868946316719E-02
 -4.37704749695121E-02 -4.07484222069569E-02  2.67479477988961E-03  5.56367275221137E-02  1.32315007834706E-01
  3.13383480449139E-01  4.98007326793812E-02 -9.23348394476031E-02 -1.28292929575794E-01 -5.99953808068399E-01
 -4.37511864403591E-01 -1.65617964762593E-01  9.60046685562992E-02 -1.23563979292989E-02
* ORBITAL    1   50
  5.05568802723483E-03  8.15968703583521E-02  1.74540337634046E-01 -6.93477624689445E-02 -3.64999724834250E-02
  2.85149039715578E-02  2.03750051119215E-01 -1.29644719964167E-01 -1.09448850023286E-01  1.20490175605733E-03
  8.74845432954765E-03 -2.66410336128333E-02  1.22820997111778E-02 -4.44412392675576E-02 -3.93546252473544E-02
 -1.40706958458554E-01 -5.23793413911694E-02 -1.27129899131151E-02 -8.16091021120172E-02  3.09988954760475E-02
  6.93752486626212E-02  1.46059791505364E-02  6.50134846843689E-02  2.45752227255349E-02  7.74576898561066E-02
 -3.90257418090372E-02 -1.87088741772630E-02 -3.40041227776152E-02 -8.53759584458010E-02 -4.15530102951191E-01
 -2.08822971656304E-01 -8.36827392993841E-02 -5.84797678494295E-02 -5.66574224448015E-02 -4.67398355977099E-01
 -1.60291384447822E-01 -2.80520082918910E-01 -1.00958738455769E-01 -7.97922318450686E-03 -3.65777065676645E-02
  2.77005472225504E-06  4.56281221873222E-02  3.00884082844999E-02  2.02973322772241E-01 -9.37089209488088E-02
 -2.84850598395130E-02  1.72032385508281E-01  3.25427523086309E-01  7.74780870440704E-01 -5.54780200094607E-02
  2.03316477744238E-01  8.84105743663432E-03  1.07023122604539E-02  4.18536357477561E-03  3.08015107089413E-02
 -1.37720572352972E-02 -8.52675321128140E-02 -4.29851448362498E-01 -2.20540481846580E-01 -1.16146068122039E-01
 -2.64064463150539E-01 -4.32356247879451E-02 -4.62605025959757E-01 -1.25084878462233E-01 -1.28296375729462E-01
  2.18489403665084E-02 -9.64516631237863E-02  4.32983475344358E-02 -4.94909267736394E-02  8.00122424129505E-03
 -3.50335336230120E-02 -1.28650714091976E-01 -7.47654164765544E-02  7.19097551542159E-02  1.57483350424565E-01
  1.84317514858426E-02 -2.51059649755966E-02 -2.17681857243740E-02 -6.80605177811291E-02  7.52450140823921E-02
  6.34663337841156E-02 -1.42305532798488E-02 -2.68371522910695E-02 -3.45151267351941E-02 -2.53037401226654E-01
 -1.35696432751007E-01 -2.05478599669195E-02  1.01178689029456E-02 -2.96902252880352E-02 -1.29242405975450E-02
  7.16627384444745E-02 -7.62467247362804E-04 -5.06139810582221E-02  9.71524172118399E-02  2.59881200588553E-01
  2.23707198037213E-01 -6.24929153351138E-02 -1.94980478210645E-01  8.46563059126372E-03  4.53775623960749E-02
 -2.56293083842844E-02  3.81673921260632E-02  6.09198575654870E-02  3.91767479363402E-02  2.55066105622085E-01
  1.97028782962303E-01  2.07277011538341E-02 -1.92554228847646E-01 -3.18744331534504E-02  6.96905250926861E-02
  1.24969336908854E-01  1.06113273011734E-01 -6.76896430189251E-02  4.76270154125819E-02
* ORBITAL    1   51
 -1.56091549014213E-02 -1.48750186175722E-01 -1.77554852979678E-01  2.08888360958726E-01  3.76985757864554E-01
 -2.43332769670226E-03 -2.54442094247261E-02  2.26716755571622E-01  2.67691003693256E-01  7.82903533685332E-03
 -2.26720044242994E-02 -5.65788455802876E-02 -7.92689446327999E-03  6.21828498144658E-02 -4.94168404516847E-02
 -1.92091786879907E-01 -2.13344521503868E-02  2.95624092508509E-01  2.86198444399094E-01 -5.08500841735443E-02
 -3.29763718906058E-01 -2.88909525523841E-01 -4.03003379496927E-01 -1.57754956587027E-02  6.83878670046057E-02
 -1.94651525076928E-02 -9.21693899842738E-02 -7.06441057127988E-02 -3.98772231668169E-02 -2.35904604890868E-01
 -1.62960024969575E-01 -4.54564249301448E-01 -7.95370962800222E-01 -1.17634105015089E-01 -1.85235472511956E-02
 -1.08357456593523E-02 -1.05560164800735E-01 -8.66751424759806E-02 -9.59173686549763E-02  3.74459952225425E-02
  3.67895387894642E-02 -4.14834583016509E-02 -2.45083802266248E-02 -1.82804640806814E-01 -1.38380858886296E-01
 -1.68503675703672E-01 -4.91642099392536E-01  1.77825332902435E-01  2.32396320367573E-01 -1.72413861235047E-01
 -1.42948559825240E-01 -1.36434492521275E-02  2.95895698609497E-03 -4.77832049271608E-02 -9.24054716749502E-03
  5.73427921961330E-02 -7.46738010614013E-02 -3.34929639606362E-01 -1.74360053520255E-01 -2.00344634083600E-01
 -3.17673828118991E-01  1.35103770746233E-01  1.10203623312624E-01  4.48226739162264E-01  6.11008638532252E-01
  1.05547010438593E-01  7.46769168691090E-02  6.63243475609072E-02 -7.58795904912511E-02 -6.52034640048464E-02
 -4.99962791210290E-02 -3.37629489258039E-01 -2.76574228423787E-01  3.45692372497856E-01  6.25564176026132E-01
  9.44273899530504E-02  2.91687035911340E-01 -6.16681044248650E-02  8.00866999651901E-02 -9.67701914740843E-02
 -4.18938199725961E-02  4.95684481087263E-02  8.73085804702180E-02  1.80055096097757E-03  6.06804061052576E-01
  3.10053506715873E-01  8.09487091576827E-02  1.71378563811809E-03  9.14016919999393E-02 -6.21112975641061E-01
 -5.74521857126450E-01  8.06055934873475E-02 -9.93736726711550E-02 -1.38882330893056E-01  9.98218799004483E-01
  7.15560382844697E-01 -2.22867624893235E-01 -8.20418868728399E-02 -4.50710975653688E-02  5.59774062593528E-01
  2.97556041472640E-01 -1.08001713945854E-01  4.33351254927693E-02 -7.88162129706262E-02 -8.39138881000099E-01
 -7.07875421505213E-01 -3.12518360421232E-02  4.35588118066953E-02  1.53423506010223E-01  8.19510744292840E-01
  5.53258870476967E-01  2.31261609388966E-01  1.29572925621898E-01  4.85478783146051E-03
* ORBITAL    1   52
 -4.51362458811851E-02 -3.90578037385104E-01 -4.02847508799545E-01  2.41399394730565E-01  3.35463763245174E-01
  1.89188169799220E-02 -3.91208781724594E-03  4.77863906437148E-01  6.95449443232496E-01 -2.78806896546642E-02
 -1.25915558584666E-02  3.36348653004642E-02 -8.08869972365931E-02  5.06514216623655E-02 -9.46993918372008E-02
 -5.46448637095927E-01 -3.82324405797041E-01 -1.23805987052868E-01 -8.05496199351379E-02  7.61777622007890E-02
  1.27336760532040E-01  1.68469063848590E-01  5.08535536704615E-01  3.27552047790721E-03 -8.42517933675411E-02
  5.19401405507430E-02  4.52820327598368E-02 -3.94826104748463E-02 -1.05670968916258E-01 -4.93453221451450E-01
 -2.63716014004663E-01  3.59254470689527E-01  3.89651000884144E-01  9.37471176689911E-02  1.07825073318790E-01
 -1.71824424488102E-02 -1.00676061225280E-01 -3.94870198836444E-02  8.27479173593930E-02 -1.24132944596536E-01
  5.07403644701505E-02  1.88687923042056E-02 -4.85464579257391E-02 -3.48084426192978E-01 -2.69486372590157E-01
 -2.73343525828012E-01 -3.21576325303287E-01  3.74686382413875E-01  4.53419656303354E-01 -4.22585246703537E-01
 -7.64622285547195E-01  7.87593851850612E-03 -4.81380829624044E-03  2.27657251961270E-02 -8.60414901146546E-02
  4.41221124591164E-02 -9.97935477213464E-02 -5.01034533721528E-01 -2.78394803130595E-01  5.50464900001557E-02
  8.95911092259602E-02 -2.55753260236123E-02  5.50265415669031E-02 -1.49803014759781E-01 -4.34778152714040E-01
  3.30590764280415E-02 -8.76941654364386E-02  3.63486239049540E-02  1.34624928868215E-02 -6.64975491052307E-02
 -1.00701065213942E-01 -4.92564262507018E-01 -2.45097085754918E-01 -1.76265131639075E-01 -9.11167721272988E-02
  5.10075192012372E-03 -1.53184591352673E-01  8.33967410382165E-02  1.51693981547727E-01 -2.87284197681865E-03
 -1.86254435071814E-02 -8.80420319134897E-02  1.75860557856277E-02 -1.83011112813631E-02  1.12588496177999E+00
  5.47385490221993E-01  1.00034023278289E-01  2.82472731920006E-02  2.01495963709826E-01  6.56036255974510E-01
  3.55284507754329E-01 -8.22847908820551E-02  1.01397911518814E-01  1.81527735120273E-01 -4.63917185853379E-01
 -4.59323642932262E-01  6.66557648932042E-02  5.47623518773004E-04  4.21958266650520E-03  1.15324195650252E+00
  6.46167581665474E-01 -1.32831135142770E-01  9.86285314161322E-02 -2.26760137025246E-01  5.15589253653952E-01
  2.94514572977946E-01  3.97426006269010E-02 -6.06143402437682E-02 -1.40531101683512E-01 -6.35704146579298E-02
 -2.16917244180805E-01 -1.10404747306634E-02 -6.17328550288257E-03  9.14502323608627E-03
* ORBITAL    1   53
  1.40206765901953E-01  7.61571302129699E-01  4.62160809948097E-01 -1.14010183470827E-01 -1.97237459781607E-01
 -9.52932574202151E-02 -2.85134105487291E-01 -1.82413259391966E-01 -3.63525493366325E-01 -2.85352343486024E-02
 -1.50077993045751E-02  1.02958585752945E-02  2.18502889384073E-02  9.78563026483812E-03  3.65351845852925E-02
  2.40135193077844E-01  1.24520207536597E-01  1.84858057585821E-01  1.98599476970524E-01  1.01340459121225E-01
  3.22120245404693E-02 -1.37445178559641E-01 -2.00339428470247E-01 -1.43552830781210E-02 -1.17961171439002E-01
 -2.48111580128892E-02  5.69777664165459E-03  5.20310922747243E-03  2.18039565966557E-02  1.89303147929637E-01
  7.88468492071185E-02  1.98454459137382E-01  3.62738828456526E-01  2.04984478557739E-02  1.74700804032237E-01
  1.22812087532504E-01 -5.72907704692947E-02  8.58859429552971E-03  1.50973880121759E-01  1.17353449457917E-02
  7.81289768203218E-03  5.21503868775578E-02 -6.09824411112505E-02 -4.83485738676340E-01 -4.13966277113335E-01
 -3.24925196064981E-01 -3.79678810027033E-01  1.64901539261263E-01  7.05151323135634E-01 -4.47724761567087E-01
 -5.16233796886849E-01 -4.27162260873892E-02 -1.00221834404950E-01 -8.68443556231603E-02 -7.70714855388629E-02
 -6.89874582588173E-02  1.25025352919751E-02  1.61969029291168E-01  8.60136182703265E-02  8.90304192031936E-02
 -1.06482199838480E-01  2.84143045894163E-02  2.03020005688101E-01  1.54908005455674E-01  2.13927171330308E-01
  1.57979659292550E-01  9.96934821983208E-02  2.05207642103650E-02 -3.19511425848366E-03  3.21856226307755E-02
  3.85234464722747E-02  2.31216066497580E-01  1.34392584185069E-01 -2.10142259539384E-01 -2.54918634600581E-01
  1.14626478674457E-01  5.20747542673693E-02  1.52416406911074E-01  1.11104808185864E-01 -1.15258901477485E-01
 -9.88108665836236E-02  3.17064844955696E-02 -2.45458743487775E-02 -2.92124603477412E-02 -7.09185386967103E-01
 -3.83737083246092E-01 -8.90939723049831E-02 -2.50785564912013E-02 -1.50147213274700E-01 -3.61344310393757E-01
  6.36077896057952E-02  5.55467031447798E-02  1.07872884924070E-01  2.52690037700566E-03 -5.61897359813498E-01
 -4.16952859583683E-01  1.16304052235786E-01  6.42050033359476E-02  2.22845627623256E-02  1.22463555835343E+00
  7.95223028681731E-01 -1.62731640252940E-01 -7.28071168707433E-02 -2.34816270049647E-01 -4.80430349949036E-01
 -3.73266542633401E-01  1.80712725979562E-02  9.85497047331174E-02  8.99987847204897E-02 -3.36787571013018E-01
  6.58363954555752E-02 -1.83447205893796E-02  1.20908132688653E-01  5.17241742294871E-02
* ORBITAL    1   54
  7.90814964295617E-03  3.51765106158945E-02 -7.28191629881629E-03 -1.90132327754130E-01  1.95014859305039E-01
  2.77684602007529E-03 -9.03982533010583E-03  2.59384905441156E-01  5.93822137502090E-02 -1.01663595603632E-01
  6.74083412634190E-02 -5.05464152387096E-02  2.31704430122026E-02  1.86372333536240E-02  7.55095749327432E-03
  1.34602006852957E-01  2.93095750945731E-02 -2.26178565302220E-01 -6.13966537042250E-02  1.06987985614594E-02
  1.27321574316531E-01 -1.98900694867926E-01 -2.41111020149001E-01  8.88977666379377E-02  1.43463543549073E-01
  6.10178723595827E-02 -4.46830846324248E-02 -6.60951102618072E-02  4.65948875737418E-02  1.45010508835017E-01
 -1.73272742002921E-02  4.05106968265020E-01  4.94871987294454E-01 -3.29943412004335E-02 -1.33523578116868E-01
 -2.09845863275049E-01 -3.01853512108144E-01 -6.41057680790901E-02 -1.80234525682038E-01  3.42546287201882E-02
  1.87664457606803E-02  9.89049235994197E-02  9.83730346024941E-03  7.11529476499533E-02  6.02702543928661E-02
 -1.07570933714557E-01 -2.83500158668576E-01 -3.82422870499127E-02 -7.76166510013745E-02  1.79651110962428E-01
  3.31838192769234E-01  1.33916417365723E-01 -7.55265250902175E-02 -9.90854766344971E-02  6.11752977529933E-02
  6.70200045414505E-02 -4.64009372446620E-02 -1.77023064325300E-01 -8.85760833730321E-03  4.04904326307285E-01
  5.16536863063513E-01 -3.28930742834837E-02  1.81742315278254E-02 -3.81864592658959E-01 -4.58299719804311E-01
  9.92248382156028E-02  1.12476188890744E-01 -7.45251183862802E-02  2.42607376534178E-02 -6.86019172961066E-02
 -1.15448764445849E-02 -1.33220448222206E-01  8.84402954040787E-03 -6.32068050894131E-02 -2.72643527745488E-02
 -1.35113453527497E-02 -7.90444603118615E-02  3.56628147548910E-01  2.06771100522067E-01 -6.34999977580011E-02
 -1.12040331073905E-01  7.15157000428131E-02 -3.59161478864946E-02 -1.44435746317852E-02  1.84847024819378E-01
  1.48469484228081E-01  8.75664526734134E-03 -1.03629283784862E-02  4.86470738019917E-02 -3.55394298860790E-01
 -1.77335646836539E-01 -3.48725667043268E-02 -7.36240124655586E-02 -4.04526268767891E-02 -2.74766245285399E-01
 -4.47645048041367E-02  1.68916200248523E-01 -1.91895704298353E-01 -1.63178702256721E-01 -1.96501279661454E-01
 -1.28177397089179E-01  8.59417639677411E-02 -3.69026661706174E-03 -3.20600956488829E-03  4.95787324065973E-01
  2.28674911874529E-01  2.33848551478102E-01  1.48199630011792E-01 -1.26469143999607E-01  7.72299046655898E-02
 -7.63053985669910E-02 -5.64518875931318E-02  5.26886031064770E-02  6.52492804145782E-02
* ORBITAL    1   55
 -7.26159947887149E-03 -1.34200853678571E-01 -9.45921433702663E-02  2.15276091174699E-01  2.46451814281218E-01
 -4.25066958203179E-01 -9.11150073975499E-01  3.12175446216313E-01  4.48921705510422E-01  1.34969350383785E-02
  2.70524806878759E-03  2.72165542715691E-02 -3.43201350438933E-02  6.11129996336429E-02 -9.29042148427922E-03
  1.88930003378357E-02  6.50277684045135E-02  1.38314331386362E-01  2.22674954385032E-01  2.78474017921685E-01
  6.02403838396815E-01 -2.33661182203471E-01 -2.65619928927124E-01 -1.72065449203558E-03 -4.41289363007236E-02
  3.91135761063185E-02 -2.01061302217258E-02 -2.78521077535269E-02 -3.00297181152867E-02 -1.50316436193444E-01
 -4.97532064290897E-02 -1.19864395513555E-01 -1.13679265179901E-01 -8.98259284431671E-02 -2.21750486139755E-01
 -7.91168837634292E-02 -1.18745860754845E-01  1.55382643114336E-02  1.25121756869059E-02  3.49790496975639E-03
  3.81557004046188E-02  3.44783257173002E-02  7.08193536491102E-02  5.18860673217568E-01  4.37019505276559E-01
  1.29669483230143E-01  1.57253273655666E-01  5.23780344614081E-02  3.08683504235357E-02  1.59853827927785E-01
  1.67197788316037E-01  2.65951253722981E-02  6.02064567326230E-02  6.99376137434132E-03  1.92238072300404E-02
 -3.23973332217587E-02 -2.05799562551335E-02 -1.17769401859374E-01 -4.72899627134400E-02 -7.43552347826985E-02
 -1.29613060487119E-01 -1.17029890164004E-01 -2.51339737710247E-01 -1.19289626043494E-01 -1.33905613053817E-01
 -1.22835398406591E-02  4.18907696533384E-03  6.12950139239869E-02  1.35625787257649E-02  1.80500327468373E-02
 -1.15013334626953E-02  4.40323443877354E-02  8.77159587404467E-02 -2.81317938176666E-01 -3.54341704738687E-01
  3.33607057690856E-01  6.91963997017562E-01 -4.65339960316118E-02  2.90024027943142E-02 -2.12202860632940E-02
 -3.24917879853288E-02 -6.48463810348828E-02  3.18757136920146E-02  1.34074609758920E-02  6.25533003771495E-01
  4.25403119298603E-01  7.58104011834960E-02 -1.89999270409247E-01  1.23132572530581E-01 -4.53251850066535E-01
 -3.17561904095233E-01  4.23454302196244E-02  1.67707955064038E-01 -7.85825272801318E-02  1.46460600464096E-01
  1.64061566250633E-01 -4.61897217401793E-02 -7.50120061760437E-02 -3.81562129150740E-02 -5.11285652811362E-01
 -2.10881336324880E-01  5.01951732887076E-02  5.49161179888449E-02  7.69343755073215E-02  1.38526526204091E-01
  1.68651969487344E-01 -5.48029345148270E-02 -1.06210843770607E-01 -5.15091750054925E-02 -5.19511585737560E-01
 -3.44574768670129E-01 -8.97895552302536E-02  1.47420414187531E-01 -1.30353774442156E-02
* ORBITAL    1   56
 -3.83036919567929E-02  5.31650890364047E-02  1.72538837711016E-01 -4.47520741416242E-01 -5.13049418752362E-01
 -1.84095308061595E-01 -3.06176751115036E-01 -6.47431060826327E-01 -8.16228716770690E-01 -1.18797700277954E-02
 -4.99881160822222E-03 -4.43935274038451E-02  8.80182313295864E-02 -1.38715824497421E-01 -3.88389615179463E-02
 -3.83621117327661E-01 -2.44239543936809E-01 -4.59696546566260E-01 -6.63961883623736E-01  1.37195428110525E-01
  2.95965362129190E-01  6.38015684831656E-01  8.33504146009234E-01  7.17721070434284E-03 -2.86540360991949E-02
 -1.90837004703642E-02  2.09005302758922E-02  9.31380613935694E-02 -1.17490315626036E-02 -3.77673392770101E-02
 -1.55293669814017E-02  3.06584899565880E-01  2.78614103137421E-01  2.29179048599206E-02  4.23332837057033E-02
 -5.23169308949089E-03  2.38687562701486E-01 -4.43795724624332E-03  7.13068619512263E-03 -2.88418086098003E-02
 -8.10691389854646E-02  4.59396812888665E-02 -2.52305934608866E-02 -7.80936979478546E-02 -7.58797628352721E-03
 -4.71921277766565E-02 -1.00909443275387E-01 -2.50722107200905E-02 -6.51903129165235E-02 -4.45281441838931E-02
 -9.88568567745485E-02  2.31736057199998E-02  1.67333865063123E-02  1.37251260960175E-02  3.67724108644366E-02
  7.95870214663063E-03 -1.75747775669225E-02 -5.45753098681034E-02 -1.91883487368594E-02 -8.84308247763664E-02
  1.48030044584069E-01  4.11913259162768E-02  5.98063037936867E-02  2.50688716006627E-01  3.40721235703086E-01
  2.85903809001157E-02  3.27753513852733E-02 -3.37896493346186E-02 -8.90278027005505E-02  3.65244254316685E-02
 -3.67069636829730E-02 -4.29762001261763E-01 -3.02975490744503E-01  8.05819919492236E-01  1.09472212178624E+00
  1.15114353977835E-01  2.46934715219572E-01 -8.09174512289829E-02 -1.90996824187393E-01 -4.75696226988360E-02
 -3.81406319016541E-02  1.27436578720339E-01 -5.28920128653343E-02  4.39807276283834E-02 -1.25914590135195E+00
 -9.37278564547170E-01 -1.44821684546934E-01 -7.08659748122788E-02 -2.13730910168500E-01  1.39960996794139E+00
  8.49139554203275E-01 -1.76105833053402E-01  1.02036626733366E-01  2.28064883876769E-01 -3.99133106947985E-01
 -3.09670392332662E-01  9.90232293472676E-02 -5.03078644726281E-02 -3.01222369232295E-02  3.80045089132090E-02
  1.37642917109242E-01 -2.92912642910105E-02  1.05874168970720E-01 -5.21669884351028E-02 -3.92335262457279E-01
 -3.18118741230782E-01 -3.71793853132056E-02 -4.12430311314945E-03  6.65742478532729E-02  1.48129403074298E+00
  8.83137253654192E-01  3.00919612051335E-01  1.02583661809909E-01 -3.41074462075516E-02
* ORBITAL    1   57
  1.41808819598969E-03  9.48758731401017E-03  1.24728011970620E-02  1.78096055349924E-01  1.15610463457287E-01
 -7.93419364823579E-03 -5.50032415413528E-03 -9.36143672075733E-02 -5.90075347470949E-02  5.74253851345891E-02
 -2.82603045396570E-02 -8.49757845183675E-03 -1.32282990658578E-03  8.64755783294802E-03 -1.15477628527006E-01
 -6.05152326995766E-01 -3.64703955333317E-01  1.33989136278009E-01  5.25513344811584E-03  1.14846421374106E-01
  1.47636897645917E-01 -2.15105634789461E-01 -2.95041807006045E-01 -5.48052070405965E-03 -8.45970863450415E-02
 -2.93140848432503E-02 -8.05275700920202E-02  5.24746572411752E-03 -1.34421326475565E-02 -2.36857608504942E-01
 -2.30977466027742E-01 -7.10370366965674E-01 -5.68794451091104E-01 -4.11451311634166E-01 -8.20813894120527E-01
 -2.58182984847185E-01 -4.31112725731646E-01  5.96934160900911E-02  1.94745429929801E-02  3.91682994981344E-02
  4.86358201972520E-03  4.21324441338014E-02  1.31362106763778E-03  1.58359868759281E-02  1.82865879412931E-02
  6.55500723649955E-02 -1.59859336514197E-01  6.91606555084218E-03  9.39135868113236E-03 -2.79302830632090E-02
  1.15987225932128E-01 -1.31443250119794E-01  8.90487251325196E-02  3.35107598958415E-02 -5.95514194727154E-03
 -2.77174609144386E-02  4.79845815491751E-03  1.89784086620126E-01  2.05704084730233E-01 -6.05459735698216E-02
  1.88857180716191E-01  4.17545135424689E-01  8.08700751892149E-01  7.25427426897643E-01  6.68103718562594E-01
  1.58856316870120E-02 -5.45214006453757E-02 -2.26379336144874E-02 -1.92236981392861E-02 -4.39120161484477E-02
  1.13509874966665E-01  5.93447809786606E-01  3.68812851581906E-01  2.29565039196232E-01  2.59796229115243E-01
 -1.13440184742836E-01 -1.40394396847661E-01 -1.48814939207497E-02  1.42391241935937E-01  7.75460238980042E-02
  3.17458870728915E-02  4.27029775154809E-02  7.79179722951352E-02 -1.30425851017743E-02  1.03755453561736E-02
 -5.64911570172424E-03  7.53452422296253E-02 -1.08792793601340E-03 -5.10511252336631E-02 -2.06804127877338E-01
 -1.66456276056048E-01  6.18798115471666E-02  1.49571669265322E-01  2.99858262630725E-02  1.22756359123545E+00
  4.62238067442749E-01 -9.44784126412253E-02 -1.18176246949004E-01 -1.13238342932018E-01 -2.46302998202075E-02
 -1.03056692875838E-02 -1.25163342270791E-01 -1.94934764759293E-03  8.11016019611519E-02 -1.19810123918783E+00
 -4.51083944128804E-01  6.85172979345127E-02  1.13662025685065E-01  1.25877942273756E-01  2.06946965140205E-01
  1.70426902323786E-01 -4.70221384503266E-03 -1.50585880976923E-01 -6.44312900802972E-02
* ORBITAL    1   58
  5.35769638757018E-02  2.25652775091192E-01  1.06939403231696E-01  1.11680870131428E-01  1.25411679927255E-01
  7.50989789234274E-02  4.46906606709423E-01  1.76037026239662E-01  1.36365679876884E-01  2.03861019107600E-01
  2.08352186332796E-01  4.76078195201409E-03 -1.96239798321458E-02  5.28732998923283E-02  1.93781425959804E-02
  1.30591800719231E-01  1.22499863925809E-01  2.01112370805124E-01  2.81404287247562E-01  5.36705291247748E-02
  1.86364566165786E-01 -1.14893826377036E-01 -6.13519622081742E-02 -2.22687397484368E-01 -1.15459196781462E-02
  7.56154162508951E-03  4.95341545762946E-02  8.64552561086176E-04 -4.33898976575960E-02 -2.69029985606203E-01
 -1.53887584281507E-01 -1.22370718020529E-01 -2.04367295043955E-01 -2.42850517604187E-01 -2.02751071708362E-01
  1.25253252762231E-01  2.60405473821433E-01  3.82452990481930E-02  1.87333917927110E-01  1.08516536321267E-01
 -1.16474951037967E-01  7.51669335909177E-02 -8.66939060090088E-02 -4.29125978422744E-01 -1.93412835850217E-01
 -2.01864581764602E-01 -2.70360854769827E-01 -6.94973839004400E-02 -9.49209350470584E-02 -1.72659957236553E-01
 -2.08704244856105E-01  8.51826625787504E-02  1.20855592918489E-01 -5.09400781882219E-02  1.96710760710657E-01
 -2.09728455816266E-01 -8.15152710509408E-02 -4.89452323151523E-01 -2.90068930932927E-01  1.16529620142771E-01
  2.43740144483713E-01 -2.01577354313907E-01 -1.47318067761586E-01 -1.38202000489131E-01 -1.73281384273344E-01
  1.25976257957109E-01  1.15702180076984E-01 -3.09702214842054E-02 -2.78482113266275E-02  1.69487357506668E-01
  9.06514815420439E-03  8.08040525296792E-02  1.03394904500228E-01 -1.77190347242490E-01 -1.58039045793821E-01
  2.73852432910768E-02  8.51551753875005E-02  1.28140010194002E-01  1.72018378610126E-01  4.77587117250869E-02
 -9.59154191753545E-02  2.56215291662061E-02  1.71051388668472E-02 -7.04377367204053E-03  2.18013255651103E-01
  8.80381795061548E-02 -1.46987657414472E-02 -4.32759356137944E-01  3.08262215598206E-03 -2.47484188012655E-01
 -1.22044030194957E-01  3.50309157857362E-02 -1.35217063360938E-01 -1.87828714376199E-02  3.37398784749941E-01
  8.61906437817662E-02 -3.73422596002533E-02 -3.16050028097761E-02 -1.39573720662726E-02  3.64228941570586E-01
  8.64579930196753E-02 -2.66719256096079E-02  1.08357399415707E-01 -4.44026739399319E-02  4.46652546022956E-01
  1.15425776615347E-01 -4.16738848646438E-03 -5.40580879266295E-02 -4.75146172015392E-02 -2.21041398109646E-01
 -1.22017987388094E-01 -3.82579483592993E-02 -4.35198324860465E-02  1.99192772500537E-02
* ORBITAL    1   59
  6.07081865130402E-04  2.12665272780004E-02  3.45986473724686E-03 -8.12286762790019E-02  5.65530940786259E-03
 -4.18488881630163E-02 -1.26673125778654E-01 -3.29531968701187E-02 -8.85441951463190E-02  2.85767946285625E-01
 -2.19606105857050E-01 -3.66329721224595E-02  1.41029601987401E-02  2.33416208096728E-02  4.79640351184025E-02
  2.78280047188427E-01  1.99008694784212E-01  1.01956963910602E-01  1.84606099894100E-01  1.22008801813959E-01
  3.34484720253516E-01 -1.25711182609601E-01 -5.55378723069552E-02 -3.04423921895949E-01 -4.61230355856948E-02
  2.01114177481576E-03  4.92455864057592E-02 -1.99980020425267E-02  1.47535090660305E-01  8.38684627607370E-01
  4.61442035564613E-01 -1.09507086254798E-02  9.04703988040642E-02 -2.95193441213423E-01 -4.21070818919368E-01
  3.12640256957164E-01  3.75711894871262E-01  4.88584976558400E-03  1.50368694822977E-02  2.84831410888565E-03
 -3.27727162643092E-02 -6.75545784574094E-02  2.54598309337342E-03  4.10931167556448E-03  1.62311428649352E-02
 -5.55739940878592E-01 -7.60539440635804E-01  2.06654480639854E-02  2.55138023120061E-02  3.65497433147291E-01
  5.00516570787263E-01 -7.25204749274875E-02  1.48207679773065E-02 -1.20821853677492E-01  3.37164417958971E-02
  1.19656530457953E-01 -1.28611361832786E-01 -7.20170994999021E-01 -4.14491043178592E-01 -2.79807034813867E-01
 -3.77488274301066E-01  3.39386133765317E-01  4.30097692501199E-01 -1.05142931307471E-01 -1.97255155303520E-01
 -5.56287190944829E-02 -3.38376753039578E-02  7.95202923283426E-02  1.44409365547919E-02 -5.57591331680760E-02
 -4.73310152967549E-02 -3.05548656293745E-01 -2.42941396799054E-01  2.32198900599681E-01  1.84759265820131E-01
 -8.41479550306813E-02 -3.13287063873093E-01 -4.31939532813194E-02 -1.70470744999552E-01 -1.06935844071467E-01
  3.18395947966255E-01 -3.15970553900839E-02 -4.21006563775866E-02  2.41656448441168E-02 -8.53231797508175E-02
 -2.78609688426936E-02 -5.91964859445922E-02  7.85447733159147E-02  2.83642250386387E-02 -2.28780391191734E-01
 -4.40462125365662E-02  1.95761837224025E-02 -2.19839059601143E-01  5.04850294242268E-03 -1.25596037665867E-01
 -1.36513999465608E-02  4.97130755594899E-03  6.20748344102762E-02  5.05482420979196E-02 -6.43975340373151E-03
 -2.14926329668822E-03  9.82639573066226E-02  3.97279595418459E-03 -6.34075848914940E-02  2.21498166790904E-02
 -1.94462040981852E-02 -2.30014102130254E-02 -1.05776248467172E-02 -2.27354532526135E-02  3.23488964501989E-01
  8.85779854865184E-02  2.51460362004313E-02  2.66630029610262E-01 -1.62153193815820E-02
* ORBITAL    1   60
 -1.19605793188660E-01 -6.17379407546505E-01 -1.46033305795605E-01 -2.96150009183660E-02  7.99502895429446E-02
 -3.75650251940273E-02 -1.40984215663097E-01 -2.19035458637557E-02  1.33292800852543E-01 -4.96226389731290E-02
 -1.12176553414163E-01  3.38827107464321E-02  2.93327563692252E-02  3.55803866271052E-02  1.33745156312261E-02
  1.09392833140812E-01 -2.10904025938577E-02 -2.04292348219955E-01 -1.73987563819233E-01 -8.41772669973875E-02
 -1.41406654872836E-01  2.85003494919112E-02 -7.94746142848617E-02  3.65737051839702E-02  9.00670822907686E-03
  4.24236784312258E-02 -1.05480312971002E-02  5.08057498930504E-02 -2.99563416452600E-02 -1.62267452636897E-01
  6.20267452042526E-02  4.20835846449398E-01  9.19751131920017E-02  3.19376380554750E-01  5.18684495665776E-01
 -4.71611912565489E-02  2.04773103712462E-02 -1.06932621980720E-01  3.02946146041573E-02  1.27257766904052E-01
 -1.21082884908186E-01  2.18983362840523E-01  1.56883107617341E-01  8.41610252498776E-01  3.38845313731720E-01
 -2.70990422225390E-01 -1.66041965323723E-01  1.27422574547779E-01  1.98585874534474E-01 -3.65331147968970E-01
 -1.68486792493193E-01  1.71741091596259E-02  1.51228450700991E-02 -7.79633267803953E-02  1.33877305472992E-01
 -2.37021672398648E-01 -5.24824822856938E-02 -2.88887122735430E-01 -7.34809933709900E-03 -2.47810910412533E-01
 -5.08473663239427E-02  3.71470148255919E-01  5.71351790960472E-01  3.36800411158767E-01  4.38332783624200E-02
  4.61421479490944E-02 -7.87009451621310E-02  5.88269709442936E-02 -8.34425221949072E-02  2.66038220895241E-01
  1.12103801520392E-02  1.02058398904747E-01 -3.02770776063713E-02  1.73444796659730E-01  4.88040632694729E-02
 -9.70594735909700E-02 -1.72311047304550E-01 -1.93318774014735E-01 -2.16721714428507E-01 -1.81376193308456E-02
  7.11576197861218E-02  7.17980762109972E-03 -3.49985526464692E-04  6.16822161801760E-02  1.17029298429471E-01
  6.29998758939420E-02  5.54991833697688E-02  2.50840884271082E-01  7.28443649364878E-02  1.40304621634580E-02
 -3.24632790877770E-04 -6.09176523998747E-02 -9.94284190777211E-03 -4.24432107206847E-02 -3.86350282568490E-01
 -7.33383454733571E-02  1.59830182063705E-01 -2.84225065320790E-01 -1.57860178029028E-01  2.18234930240398E-01
  6.67385247117208E-02 -4.51920860758239E-03 -9.53074750925424E-02  1.09100087676904E-02 -3.62299300924126E-01
 -6.87512105928191E-02 -2.35478338055098E-01 -2.85131840405588E-01  7.54213868538638E-02  7.67471758610868E-02
  1.47155540772669E-02 -8.42295770359341E-03  8.05353867283642E-03 -7.88291843427076E-02
* ORBITAL    1   61
 -2.34361385157682E-02 -1.17914173364739E-01 -6.61236913913651E-02 -5.31978178117573E-02 -8.83500353271874E-02
  1.80660663048318E-02  4.99147104162807E-02 -7.68329633135307E-02 -2.94544359261364E-02 -1.36737600025868E-01
  9.59523271448400E-02 -3.79517845933659E-02  3.10195420512811E-02  2.86255541335398E-02  1.97981868089382E-01
  1.14597918097964E+00  8.06068134394111E-01  4.83660650249136E-01  5.00705616167849E-01 -8.66212669160874E-02
 -2.36692433030968E-01 -2.10917416321763E-01 -4.93916796864351E-02  1.70234324842684E-01 -5.63320975601849E-02
 -9.78442858102768E-03  1.03991503766103E-01 -1.89482433292264E-02  9.10017665398600E-02  5.37727896343740E-01
  2.74962178670103E-01 -1.48481405154338E-01 -2.83481325254101E-02 -3.69117705248284E-01 -5.00020262418661E-01
  7.20574064269844E-01  8.68433871800935E-01  4.71636206610448E-02 -5.90971493943814E-02  1.06730076802099E-02
 -6.67608601304709E-02 -4.30479283121754E-02 -4.23090763213269E-03 -2.94591211311102E-02 -1.06558413888504E-02
 -7.41093605469478E-01 -8.46972442210959E-01  1.09178386112233E-02  1.04475824579822E-02  4.45284095482260E-01
  5.16329860494289E-01 -9.34893059396816E-02  6.37700561685492E-02 -5.38488914595348E-02  2.97864952410932E-02
  2.59778363952357E-02 -7.38232403269440E-02 -4.38423227508846E-01 -1.99984084057132E-01 -7.19319353887067E-01
 -8.32242568727354E-01  3.82742315772347E-01  5.15633826393692E-01 -2.15754368824494E-01 -4.14941205788553E-01
  9.02770710844086E-02 -1.34208045394123E-02  7.12151073620712E-02  2.18659599577593E-02 -1.77014198798804E-03
 -1.87262815602499E-01 -1.09416071409148E+00 -8.05836680800699E-01  4.38367963917722E-01  2.72588144610727E-01
  3.81735944967177E-02  1.97916839267869E-01 -4.25881041059705E-01 -5.15946354152414E-01  1.16477575855807E-01
 -1.30988830572661E-01 -5.06361858362814E-02 -1.00880292873186E-01  8.55274633038231E-02 -6.20559144867906E-02
 -1.43660022297378E-03 -1.89019554421074E-01 -2.09949271940135E-02  1.29517464140446E-01 -6.89794452434594E-01
 -1.61485173807425E-01  6.96339868432590E-02  2.47979166858979E-01 -8.81733316248035E-02  3.75717588755584E-02
  4.76175180443833E-02  2.03190589495586E-02 -4.05905488929555E-02  1.71955791527694E-01  4.17435348879648E-02
  7.39825419068686E-03 -3.45438913078559E-03  2.57416877849708E-02  4.06100132244218E-03 -1.80577150300436E-02
 -4.10867453675786E-02 -1.50994677205299E-01  5.68518205210016E-02 -1.03011131215001E-01  6.82882475516431E-01
  1.53854543097894E-01  1.03518533456983E-01 -2.62507951705985E-01 -2.80132134231726E-02
* ORBITAL    1   62
 -1.63023503404171E-01 -8.29696640305246E-01 -4.87939848610226E-01 -2.39133598923136E-01 -1.52934990521187E-01
  1.78654090065938E-02  7.25866120415104E-02 -3.24047686610339E-01 -3.31853390808267E-01  1.13348795713054E-01
 -2.75994754335045E-02 -3.46448879060205E-02  9.01944582823885E-02  6.00921326191866E-02 -4.11073897381954E-02
 -2.48423375324571E-01 -2.36018137580915E-01 -1.45233514785008E-01 -1.58691938624913E-01 -1.96627651457157E-01
 -2.88338150788706E-01 -5.73538460771876E-01 -5.91225317371479E-01 -6.76584659092726E-02 -1.44972550517701E-01
 -6.39381384761081E-03 -4.04902575827317E-02  9.54726796406772E-02 -3.90762496539622E-03 -9.79473391503674E-02
 -2.01113614200127E-01 -2.03624034994045E-01 -9.31673515105902E-02  2.64543091241359E-01  2.64113736731251E-01
 -4.93431839336442E-01 -6.35201055289499E-01  4.95622190326946E-02  1.12400359411701E-01  1.59879836581566E-01
  2.43375900919876E-03  8.21190995064856E-02  1.62246419164395E-02  3.19981922961634E-02 -1.40528049334377E-02
  7.44044964173291E-02  2.04347915604648E-01  1.64636481973350E-01  7.33339308626829E-02 -5.04664931943675E-01
 -5.43910136603470E-01  1.90156974783432E-01 -6.21599717232716E-02 -1.09644169707675E-01  3.40940469595343E-02
  1.09574157451485E-01  1.85632737801919E-01  1.17108043226149E+00  1.02486365894319E+00 -1.04041621144486E-01
 -1.25536545122503E-01 -4.79543951180312E-02 -1.98181914111869E-01  3.92290798452553E-01  1.92981491205247E-01
  8.95058006533634E-02 -1.71504602036795E-01 -7.64045442360859E-02  4.33337964096731E-02 -1.63119405312931E-01
  1.64726183082543E-03 -9.40763043666474E-02 -1.99537541725742E-01  6.50870736064661E-01  4.68506959065356E-01
  1.37227563226712E-01  2.76021576190283E-01 -3.87816865388095E-01 -5.76895547240046E-01  9.35005053615404E-02
  5.82840819134245E-02  3.48408082984884E-03 -8.69941948381666E-02  5.93260763266642E-02 -3.24530651353257E-01
 -8.54799315997487E-02 -5.41543854601309E-02 -6.84231925408942E-02  8.25461460238817E-02 -4.53826580906412E-01
 -1.19936650386992E-01 -5.78298247456034E-02  9.90555343380330E-02 -5.65108950507898E-02  2.54852409285816E-01
  7.74092604188706E-02 -2.45826732210156E-02  1.11188252226345E-01 -2.06206903823533E-01  5.13868285613502E-01
  1.17401912865575E-01  3.91293819404377E-01  4.49640388146577E-02 -2.25770569019068E-01 -5.33400265555633E-01
 -1.60464919225694E-01  5.00832940198761E-02 -4.58995982573022E-02  1.30538863431819E-01  7.06490190314364E-01
  2.11759757487017E-01  4.84664749160770E-02 -3.19936813256884E-02 -1.06165762546278E-01
* ORBITAL    1   63
  2.81023240900471E-01  1.47974676415220E+00  9.18864159848929E-01  4.66341198517146E-01  5.45169103910840E-01
 -5.58069993966937E-02 -1.43646265358270E-01  2.68617486464769E-01  2.16818430178636E-01  2.03722617964088E-02
 -8.69987670830430E-02 -1.42408895817600E-01 -7.38686730359759E-02  1.08189280249550E-02  8.43712354182754E-04
  7.50592711715522E-02  1.41845459634107E-01  9.08891653910166E-01  1.08366570068830E+00 -1.02285851819820E-01
 -2.09085716449611E-01  5.36107879967375E-02  2.89746189574991E-01  3.56483151023763E-02 -6.43965522835068E-02
  7.52457080845132E-02  1.05132292847846E-01 -9.88308705702220E-02 -2.06395368802671E-01 -1.23897342109344E+00
 -9.86026426164661E-01 -1.30260782533137E-01 -3.75169069212211E-02 -3.23105721664385E-02  9.28272511449014E-02
  3.71220540803728E-01  5.60135939958529E-01  1.63043295449129E-01 -5.06907861234688E-02  9.88535507999964E-03
 -6.22044324620016E-02  1.44789287710203E-01 -4.36147906958269E-02 -1.75898170878215E-01 -7.80224892544567E-02
  3.03927631346908E-01  3.26629218639862E-01 -2.51308479567265E-01 -1.52294334861429E-01  2.82178723463629E-01
  2.22318400236507E-01  4.30377063356117E-02 -1.26829755726338E-01 -8.38575755229954E-02  7.57734504994325E-02
 -7.31268227764731E-03 -1.22649246641349E-01 -6.88274992453287E-01 -4.31918105202637E-01  4.26652231460508E-01
  6.19121090717075E-01 -2.28645272929865E-01 -1.60472339321763E-01  2.62070243468057E-01  3.09268091052607E-01
 -1.28614044211043E-01 -3.70908383914333E-02  3.05271292797253E-02 -1.07186154290278E-01 -8.99946659585477E-02
  1.04928981151470E-01  6.34504629001258E-01  5.28932709881478E-01  3.30862802030876E-01  3.97426178651849E-01
  1.82178850322341E-01  2.46626701689087E-01  4.88555530255945E-01  5.84356048064912E-01  1.01902376852583E-01
  9.95736694102484E-02 -3.34663084009778E-02  1.05034282778255E-01 -1.10758954482160E-01  3.54999099307050E-01
  8.85809158086957E-02 -8.03838022716076E-02  1.08504945122230E-01 -5.92562582639615E-02 -4.33133687267737E-01
 -1.39459478904148E-01  1.90528381126503E-01  3.68961729539407E-02  4.57877559063478E-02  2.35206112093326E-01
  7.88984562527935E-02 -9.22115917303780E-02  2.13766626940639E-02  2.38388318359208E-02 -5.69877584457983E-01
 -1.33051324084511E-01  1.86001739303798E-01 -1.04106777491415E-01 -1.96168721340640E-01  4.56298502558075E-02
 -5.15473222011359E-03  1.40929734862388E-01 -1.47533283499828E-01  7.65533909449383E-02  2.62195199803046E-01
  5.03051862790963E-02 -1.06997675894928E-02 -1.28170589421713E-01  1.73563034895861E-01
* ORBITAL    1   64
  1.98523227229580E-02  1.69589735181345E-01  1.40025052702053E-01  1.82240879358583E-01  4.12798273382466E-01
 -3.81322155986092E-03  2.59330467317152E-02 -5.15263929447003E-01 -5.91130076158241E-01  3.16984092355451E-02
 -7.03863852624977E-03 -1.40983304555984E-01  3.79521232908141E-02  6.70130225692270E-02 -2.68161634035633E-01
 -1.61348091256481E+00 -1.27751450986570E+00 -4.20889295608269E-02  1.01339833814942E-01 -1.81242736854557E-01
 -2.27747690977510E-01  3.95248858461737E-02 -1.31683352015029E-01  7.13606620026680E-03 -7.74154942559883E-02
  1.47076210250056E-01 -6.78212223806593E-02  1.21553859667216E-01  1.57393770545520E-01  9.74880580914822E-01
  6.86295694176254E-01  6.12630524317271E-01  5.18237677425737E-01  2.32895069399610E-01  1.98385697858111E-01
 -2.24547782790699E-01 -3.92590459632314E-01 -4.79145341565749E-02  8.01975543644814E-02  1.02704548828330E-01
  5.05828160334860E-02 -6.60523095703257E-02  1.48818968388099E-01  8.13057372041183E-01  5.63699405167959E-01
 -2.88475122334167E-01 -4.11840762463599E-01  1.23468561789146E-01  1.71818771311769E-01 -5.69401525734873E-02
 -8.53333642295701E-03  2.86736855821777E-02  6.38677231223461E-02 -4.41401205812771E-02 -2.56303301344442E-02
  2.53996804775841E-03 -2.16727321924378E-01 -1.30150948346689E+00 -9.84231992348005E-01  1.54395414886036E-01
  1.50515122530162E-02 -1.61446440544037E-03  1.60924870981857E-01 -5.14656568638837E-01 -3.84076951625724E-01
 -5.63801067255212E-02 -3.17618196975588E-02  1.18509070639397E-01 -4.55648830913174E-02 -2.22611202858870E-02
  2.02495807770959E-01  1.12737792295643E+00  8.11877218257020E-01  2.03765225872378E-01  2.88170068818539E-01
  1.49863014944993E-01  2.27576526063706E-01 -1.33201045800550E-01 -1.85268851576127E-01  1.23511472693435E-01
  5.20227735008747E-02  3.47198860885504E-02 -4.10476876497198E-02 -1.03634980233649E-01 -4.08278414006494E-01
 -1.31242562283902E-01  1.19378903377870E-01  3.03657044618452E-03 -1.26354078429416E-01  2.88571685468122E-01
  9.50846002715038E-02 -1.01954133750361E-01  1.82586809594542E-01 -2.11493278326543E-02 -8.75104018409018E-01
 -2.20864350502595E-01 -2.35890549724545E-02  2.70799983596773E-01 -4.53928246114897E-02  1.21221412796114E-01
  5.41251615512946E-02 -8.64134992712719E-02  1.79836909845371E-01  1.62855351825480E-01  8.02280760315347E-01
  1.45031431771353E-01 -8.74593515772949E-02 -1.77285317519061E-01  2.06582514151529E-02  7.79195403269250E-02
  3.10568933970947E-02  2.12880475048863E-03 -2.28724706978841E-01  1.78740840924811E-01
* ORBITAL    1   65
 -1.16559519751313E-01 -6.43086232947221E-01 -3.19991984894552E-01  2.41347388973499E-01  3.31384875797132E-01
  1.88640698218038E-02 -1.50566867442052E-02  2.53007344648261E-01  2.19715845517355E-01  5.72018856997985E-03
 -1.71117853190204E-02 -2.17873640525758E-02  1.15790188434900E-01 -1.68041541609476E-02 -6.28086338308139E-02
 -3.51467702657044E-01 -2.83007976093973E-01 -8.18362785186148E-02 -8.84811507858730E-02 -7.31818716120340E-02
 -1.49098596353616E-01 -1.87913032262649E-01 -2.29470341527374E-01 -4.42400411939743E-02 -1.46768774581856E-01
  1.51333310558718E-02 -3.66052399801432E-02 -7.86986500032234E-03  2.67274722215169E-01  1.55618525004444E+00
  1.20852335876830E+00  2.22864515072459E-01  1.53609833070016E-02 -2.15451692329151E-01 -4.77603574418539E-01
  1.69935400969770E-01  3.37210005440403E-01  2.22071231910050E-02  7.97009269012365E-02  2.31535589533611E-02
 -1.31155774733777E-01 -1.23840453543213E-01 -3.74947797667413E-01 -2.09261477051534E+00 -1.49400823332594E+00
  8.48770101134902E-02  9.86111804974678E-02 -1.99127603854590E-01 -3.87567055919799E-01  3.68567179771092E-01
  4.96835147651885E-01 -8.88883095192283E-02 -1.27496135977477E-01  6.78782077211895E-02  6.14784550535973E-02
  8.48529008807189E-02  9.21600397629450E-02  5.06103828725500E-01  4.71244128943709E-01  2.99057229506736E-01
  5.29553189060794E-01 -2.85693410522570E-01 -4.80117316321802E-01 -9.28332768051838E-02 -9.75556755152247E-02
 -6.70212002143174E-03  4.16309732222552E-02 -1.16060445991994E-01 -9.62926354751479E-02 -3.04724107869535E-02
  8.72605369131154E-02  5.41114722638828E-01  4.39032062674893E-01 -1.21891793059500E-02  7.10669083847230E-02
  4.74317885942356E-02  1.99018576254162E-02 -1.08718524165266E-01 -1.74800548646989E-01 -3.74500300254211E-02
 -6.20255683590568E-02 -2.91852004984969E-02 -2.30501796269604E-02 -9.62324139450147E-02  4.78973962697888E-01
  1.44598401880124E-01  8.20273750087737E-02 -7.69478393163751E-02  5.44775850097242E-02 -5.32170890401884E-02
 -2.55415210112175E-02 -1.39896515596924E-01  2.09277889089041E-01 -1.00375585143825E-01 -4.21553874292847E-01
 -2.47538184752715E-02 -3.62177015469066E-02  5.42914454977769E-02  6.46365703267205E-02 -6.20919754423885E-02
 -7.24270236958968E-02 -1.60395965325529E-01 -4.14099729134985E-01 -1.33685758837006E-01  2.46582908050459E-01
  1.13913285294930E-01  4.09160089211919E-02 -1.30222871628176E-01  8.92061263717727E-03 -4.21943903506960E-02
 -2.40824820880018E-02 -1.64623923597795E-02  5.70989058155614E-02 -3.78997352431455E-02
* ORBITAL    1   66
  1.15826863968751E-01  7.77880818173535E-01  8.46801956380455E-01  2.70325563124142E-01  5.55153950834443E-01
  9.26644846308320E-03  4.56060350560817E-02 -1.60084998210101E+00 -1.20218363322083E+00 -2.81795400253519E-02
  2.88590187022031E-02 -1.55421325207978E-01 -1.13680252560834E-01  1.11489635911638E-02 -1.46143861814660E-01
 -8.82639046855368E-01 -7.87176252617033E-01  2.82276445927789E-01  5.97017880404193E-01  3.69077547132196E-02
  5.85055108265216E-02  1.32116637932124E+00  1.09398206296302E+00 -8.78048718024472E-03  6.72051343622181E-04
  1.45709202321432E-01 -7.14934762866485E-02 -2.85623090344325E-02 -1.27914093403001E-01 -6.44856370733520E-01
 -2.16661544251901E-01  1.93321875299389E-01  3.02477381908258E-02  8.34478787934886E-03 -2.19117160082983E-02
  5.73474272748409E-01  5.06102985378786E-01 -2.85174218302528E-02 -2.37130870026862E-03 -1.35028055617600E-01
 -1.95833204944284E-02 -2.20623191453275E-02 -4.49539094666107E-02 -3.12205029072518E-01 -3.09261227169745E-01
 -2.99766246384106E-01 -2.23553180411474E-01  9.15068268185486E-02 -8.86177778391216E-02 -2.28593239450835E-01
 -1.62294133882608E-01 -6.09997257258815E-02  1.81374006808046E-02  5.80862951302306E-02 -1.62320464971116E-03
  4.35915280245250E-02  1.09253720168244E-01  6.37167450716702E-01  5.50994971629639E-01 -3.64553217036255E-01
 -4.35707169391082E-01  2.51055074774931E-01  9.29055560057120E-02  3.38878290297031E-01  1.46091968252967E-01
  7.24521072975590E-02 -1.45128844367654E-02 -5.42030026914450E-02  9.30848798282652E-02  4.86557859730054E-02
  1.28890116912854E-01  5.00215580839666E-01 -1.78322562386877E-01  5.38887961675651E-01  1.39909470774401E-01
 -1.48535829180628E-01 -1.06705718462549E-01 -7.60746956431930E-01 -6.48044449024102E-01 -5.75908794735754E-02
 -6.33895386090362E-02  1.03836602414947E-01 -3.70451509772727E-02  7.16413571339520E-02 -1.17484802760725E+00
 -2.74843865423375E-01  1.72066327854368E-01 -5.37472860819940E-02 -1.97255854682890E-01  9.75308639021015E-01
  2.29750183624433E-01  3.08678548810995E-01  4.85462758458468E-02  2.65279623256749E-01 -8.22000348648920E-02
 -2.45293354552168E-02 -3.90685650914289E-02 -8.41896157773985E-02 -1.93062301664227E-02  3.88049410157436E-01
  8.17124609932302E-02  2.20514177680700E-02 -8.36084291654677E-02 -6.31792762563337E-02 -4.94078873089346E-01
 -1.19987681860060E-01 -8.47709443941081E-02  7.14543173337951E-02 -2.85594498275014E-03  4.80785553842780E-01
  1.09245433977316E-01 -9.39361597696811E-02  1.11970959886670E-01  5.44924917446234E-03
* ORBITAL    1   67
 -1.67918798571024E-01 -9.63685302870229E-01 -8.40534802588125E-01  1.59566104434070E+00  1.46838030263615E+00
 -4.09294025013545E-02 -6.35089885068272E-02  3.24567675502967E-01 -8.08983440061245E-02 -1.49631091530767E-02
 -8.73510471974237E-06 -4.93394054741380E-02  2.14121468162295E-01  4.78088461876955E-02 -1.69382047238047E-01
 -7.97350385130100E-01 -1.45445089383622E-01  8.31262609237454E-01  6.64755794333008E-01  3.55934686493455E-02
 -3.18284543954026E-03 -2.99669801801818E-02  2.20914614634732E-01  2.62191841657379E-02  2.29759075902347E-02
  3.62289605020123E-02 -5.19854071587763E-02 -1.33873333477791E-01 -5.85894768528316E-02 -3.29452073813395E-01
 -3.21436061744413E-01 -3.18019595369754E-01 -2.17390851901242E-01 -1.91723577068310E-01 -8.53980916080985E-02
  2.21594119336975E-01  3.45140642437456E-01  2.59643694782093E-02 -3.16484519522889E-02 -9.34765843268511E-02
 -2.25585833401320E-02  1.84102150476785E-02  2.75980193309612E-02  1.85647554913315E-01  1.84650320314586E-01
 -7.12404880815226E-02 -8.62250282267499E-02 -4.73109958698399E-02  8.70162215245327E-02  3.24732444620570E-01
  2.67641060437313E-01 -2.32786526952461E-02  3.48325605027821E-02 -4.83694371451914E-02 -1.64715641382538E-02
 -3.15048571940954E-02  1.65612480492061E-01  8.36934946162965E-01  3.35294398421847E-01 -5.12183068290249E-01
 -5.37750142206367E-01  2.91843682062635E-02  2.05502239850989E-02 -4.55140321237412E-01 -2.89069732547097E-01
  1.28795542435242E-02  3.25560604630573E-03 -3.00727867130973E-02  1.21431019255364E-01  9.97475127549851E-02
  1.61031062687250E-01  8.87842149638060E-01  7.30020040326685E-01 -1.08494432749742E+00 -7.50155677297246E-01
  1.80182678302345E-02  5.13011958298234E-03 -1.04513896305175E+00 -1.30942089783115E+00  2.56994911736387E-02
  1.26666654766683E-02  1.64340627275927E-01 -6.93822813843393E-02 -1.32060666099711E-01  1.09609200774651E+00
  2.53204586400331E-01  3.24410579392429E-01  1.16901982423278E-02 -1.20217739364749E-01 -2.66166336069776E-01
 -6.67621263332916E-02 -4.95058144062655E-02 -2.43516578607454E-02  9.97367227768184E-02  3.00459606266880E-01
  8.50970917539322E-02 -3.74335535279640E-02 -2.07723998311077E-02  2.70481136495544E-02 -2.24265339019831E-01
 -5.39694784702220E-02  1.28267606545024E-01  5.66661442805005E-02 -3.16510789801097E-02  8.94155949431923E-02
  1.29093609737207E-02 -2.12823928198730E-02  7.65826419183267E-02  7.45601164412820E-02 -8.23323366326589E-01
 -1.97119790830141E-01 -1.46267833393697E-01 -7.26076871062234E-02 -4.04114898803845E-01
* ORBITAL    1   68
  2.68679263712153E-02  2.41588704671625E-01  4.19768436858886E-01  1.22153436332412E-01  2.14253774457933E-01
  1.27896325482852E-01  1.56161983685553E-01  1.87529302418668E-01  3.51054805184616E-01  1.37733514222965E-02
  1.36958114689916E-02 -8.83807389995196E-03  9.08706474532419E-02 -1.00170303313842E-01 -1.46021028511920E-01
 -7.74511283958754E-01 -4.12104960353423E-01 -1.77728705413437E-01 -1.18188534075768E-01 -5.85784254753433E-02
 -2.03693889761442E-01  1.24102859111662E-02  7.87354272753185E-02 -5.77657353913986E-02 -1.30403355346524E-01
  7.09585875635744E-02 -9.52144380219960E-02 -6.39553723017628E-02 -3.72078822170404E-02 -1.79686770626716E-01
 -8.16724899469806E-02 -4.78016888319222E-02 -2.99480290615939E-02 -1.11186725602689E-01 -7.02336280437843E-02
 -4.09525236963097E-01 -3.75502654509308E-01  1.67443061332123E-01  9.63965968878920E-02  2.85899913538915E-02
 -7.51516491901032E-02  5.26918119625588E-02  1.86645470719481E-01  1.19083577082817E+00  7.95118522779972E-01
  6.95647033473173E-01  6.32106743529907E-01  1.13835151808861E-01  4.10053632899896E-01  9.21483523713560E-01
  8.11270152687826E-01 -1.37181739139017E-02 -3.75744109164239E-02 -1.13162221725134E-01 -8.01320442379950E-02
 -1.22235450311035E-01 -1.74263563868084E-03  4.97860586986334E-02  8.75140894889990E-02 -3.48717063834204E-01
 -3.22418744027586E-01 -1.30399014251754E-01 -9.21434701930138E-02 -1.09777359820618E-01 -1.16130651618093E-01
  1.55691091950134E-02  1.82830531739915E-01 -4.71424174302516E-02 -5.08718282804374E-02  4.78924588736299E-02
 -1.59474261653101E-01 -8.44811377648540E-01 -4.65140148859782E-01  2.45240154560522E-01  2.44711994363777E-01
 -1.06393178329216E-01 -2.54357038366883E-01 -2.06398517176652E-01 -9.28543795297676E-02 -1.14355941059550E-01
 -1.04437120082092E-01 -1.34623451357087E-01  5.81432991523223E-03  5.16115092609289E-02  1.82214832385788E-01
  8.18559279139850E-02  3.85704836164843E-02 -7.59909961033227E-02  1.20926344276238E-01  2.49250309810733E-01
  7.39429897920879E-02 -1.13025147459658E-01 -3.86976052871725E-03  3.33935484991928E-02  3.80319218300002E-02
  5.95532683374100E-02 -1.63278796511931E-01  3.11363188282896E-01 -3.33618699386583E-01 -1.34483773824865E+00
 -2.64854106377076E-01  8.12362687365529E-02 -5.04448662187729E-02  7.35874787291143E-02 -9.02427829636203E-02
  2.70619764533828E-02 -2.24472086180181E-01  3.23090424827909E-01 -2.98921965513190E-01  4.19189009884055E-01
  1.23032011877803E-01  9.57021852653415E-02  3.66670097860509E-02 -8.61615941647190E-02
* ORBITAL    1   69
  5.42387234766813E-02  2.37068708022776E-01  1.35701769502024E-01  3.28966993496646E-01  2.83860292432542E-01
  2.25299944854729E-02  4.13285105835784E-02  6.61222708897091E-01  6.29652402116765E-01  9.82810736317676E-03
  3.83515771166132E-03 -1.38331824934282E-01 -6.22362552424957E-02 -2.56211648065502E-01  5.13410177128350E-02
  1.27293520670999E-01 -1.56814368223843E-01 -2.06456975997064E-01 -1.42174788282179E-01  7.88137572530398E-02
  1.49143558203016E-01  6.25663501836741E-01  4.44597218907188E-01  3.11264186326544E-02  3.54668018515418E-02
 -8.26367516530872E-03  1.42198162827049E-01 -2.05479412246822E-01 -7.48889375930334E-02 -4.45234881185926E-01
 -4.65941990381391E-01  1.01533623793047E+00  1.04197097989751E+00  3.45971123073926E-01  1.53547737591740E-01
  3.10675856951780E-01  2.07476627457068E-01 -3.79757684976962E-02  3.92432709394798E-02  1.52750962905528E-01
 -3.71406721126850E-02 -1.76074400302507E-01  1.35723870495267E-01  5.86695646929860E-01  2.18407736680711E-01
 -6.78057406536266E-01 -5.41903974325752E-01  5.36075269476455E-01  4.54245826884329E-01 -1.01575266190316E+00
 -7.95121836942087E-01 -2.73694664606904E-02 -4.38375482140910E-02 -6.15441770367353E-02  1.03328980185302E-03
 -1.18460369758657E-01 -9.29374187417848E-02 -5.52152982054995E-01 -5.44436062078537E-01 -1.65150437781256E-01
 -2.50562690213538E-01  4.10594748737571E-01  2.24196006924324E-01  1.03799026006424E+00  1.03570895483277E+00
  5.27856865877949E-02 -2.42730513477681E-02 -1.69629859592212E-01  1.41773939717628E-01  2.86244111169326E-02
 -2.91873261570429E-04 -1.47392108929566E-01 -3.01689314567973E-01  6.39891298529988E-01  4.62375739257038E-01
  4.98123248462234E-02  1.25211691669945E-01  1.47006629502926E-01  1.36774397177313E-01  3.21693908497230E-02
  2.34128074346984E-02 -6.06776689883907E-02  1.71704061286850E-01 -1.65947673647364E-01  8.79937793371682E-01
  1.32808785588057E-01 -1.00765765506043E-01 -7.41351203678164E-02 -3.82446037921467E-02  7.53786314667039E-01
  1.10448505019634E-01 -1.32484450864527E-01 -4.40112600898662E-02 -2.17152352032874E-01 -8.23437500278208E-01
 -2.75572745241051E-01  2.19954410403290E-01  3.06367214613083E-02 -5.45650338387061E-02  1.06780949972884E+00
  2.67054644351790E-01 -2.74290238847721E-02 -1.95006302458212E-01  1.73576862415602E-02 -8.21999263586028E-01
 -2.71805314525816E-01 -1.47708263863933E-01  4.99450597263277E-02  1.57091639090464E-01  7.87135139970637E-01
  1.17179912391713E-01 -1.17137835443254E-01 -4.27736596968784E-02 -1.65337909312302E-01
* ORBITAL    1   70
 -2.14399860827392E-02 -1.06926098525992E-01 -8.92098667193158E-02  5.44908193363840E-01  5.35461543460317E-01
 -2.91917328392834E-02 -2.84194587057582E-02 -2.34716963496044E-01 -2.63794517465022E-01 -7.89849915829738E-02
  4.02392175628371E-02 -1.97806417177352E-01  1.14461644254228E-01  9.86229977872778E-02 -1.75957026071851E-01
 -1.03267271872201E+00 -7.06232349800121E-01  1.00430840867187E+00  9.65907892908043E-01  2.40842065341113E-01
  2.97657934739814E-01 -1.09566214110775E+00 -9.16701863573309E-01  3.55717853047881E-02  1.90896026268646E-01
  7.18002231647656E-02  1.02746563600834E-01  1.46569009326906E-01 -7.77624455284036E-02 -6.17596942496927E-01
 -5.62608772573488E-01 -4.04192809157008E-01 -2.37195638309142E-01  5.56794380735748E-02  6.48088383303566E-02
 -4.18970269012564E-01 -2.97808591853681E-01  2.21314764350171E-02  1.83872698799338E-02  1.39715895129756E-01
  7.30128036807312E-02  1.12851326885251E-01 -3.08811371690419E-03 -2.84036174859123E-02 -4.13095615201116E-02
  8.51415192359185E-01  7.91783245922871E-01 -6.90236825897926E-02 -6.70282443492582E-02 -4.60781215712702E-01
 -4.45071837905526E-01 -9.93658364875937E-02  1.07809558716225E-01  1.84748245720041E-01 -1.10449209736497E-01
 -1.00151647577797E-01  1.29368710867448E-01  8.54734610138033E-01  6.26572140766169E-01  2.11516720393376E-01
  1.77616051834826E-01 -1.01441474074352E-01 -1.01132132030424E-01  3.03917061746010E-01  1.59800657761312E-01
  3.46381384030859E-02 -8.21046932558911E-02 -1.19031763492869E-01 -8.78941752657211E-02 -1.60603005599469E-01
  1.70141094908480E-01  9.68667046102663E-01  6.68053450097097E-01  1.16905613185355E+00  1.06082999742697E+00
 -3.14681166309955E-01 -3.53580089829473E-01 -5.14267932447558E-01 -5.64147586381026E-01 -1.31828404750742E-01
 -1.29229237148404E-01 -1.25059376350090E-01 -7.88445197703181E-02 -1.45191598385301E-01  9.06864481320906E-02
  1.37549241604966E-02 -1.38640579111204E-01  1.98866301197423E-02  6.82781075977664E-02 -1.15231366539856E+00
 -3.08738982150017E-01  2.75573992178363E-02 -2.54119890968003E-01 -2.95500838097570E-02  4.71190037784584E-01
  1.06327355708102E-01 -4.94639322316361E-02  2.76293806156608E-02  2.61358805540874E-01 -5.12306195171133E-02
 -2.23527381633781E-02 -3.34754159568928E-01  2.70820937073052E-02  2.68671886512433E-01 -2.58347897751407E-01
 -6.04511251927632E-02 -2.57547634230340E-01 -3.51407029132329E-02 -1.01386678587740E-02  1.02616863685744E+00
  2.75159945450067E-01  1.87849466987934E-02  2.90300897539408E-01 -2.04932213695654E-02
* ORBITAL    1   71
 -1.06272279432460E-01 -4.30537030495786E-01 -1.02423149518123E-01 -2.36450761714928E-01 -1.60719438208035E-01
  1.71013850329532E-01  1.19471108423239E-01 -4.49118617889721E-01 -3.84164093882574E-01 -1.96734442098500E-02
  6.12680598632069E-05  6.54333470318370E-02  3.72406401351499E-02  1.62045237639338E-01  2.90332008738733E-02
  2.27540237569322E-01  2.79203848748091E-01 -1.20269656836973E-01 -7.79307947149906E-02  1.75770529397461E-01
  1.79134939415515E-01  3.49943310716774E-01  3.15226375505959E-01  1.31265240610328E-01  5.76523000682772E-02
  1.97646362333809E-01 -3.86111172000550E-02  1.69396130125636E-01 -1.77136215942014E-01 -7.37967015608343E-01
 -1.43231439979854E-01  9.52619480102536E-01  8.23118696177779E-01  3.21080814148977E-01  2.04068705999365E-01
 -6.72785005422965E-02 -1.42114647207898E-01  2.10381067172895E-01 -6.26503422877668E-02  6.79955695585567E-02
  1.35034047075309E-01  1.31048998309118E-01  1.60425499085182E-01  1.02563767239927E+00  8.22994972850122E-01
 -3.98311801137129E-01 -3.53154244233685E-01  8.30954408043557E-01  6.55131279513793E-01 -7.38830263762606E-01
 -6.54031816313007E-01 -1.27336419702954E-01 -1.75258196684653E-01  9.01398580333241E-02  1.86191729260317E-01
 -7.65033381022395E-02 -1.87548291409007E-01 -7.72704931728962E-01 -1.18271518109830E-01 -4.10235451022098E-01
 -4.39521504426367E-01  3.56733909843553E-01  2.24167931911924E-01  8.89016672334184E-01  7.07390235056463E-01
 -1.63859110480292E-01  1.64761762387465E-01  1.44312486723472E-01  7.69259515867908E-02  3.90675547594358E-02
  8.23401411016204E-02  5.29097400956667E-01  4.69799301414335E-01  6.19711011612411E-01  5.38145498120807E-01
  1.04787717099399E-01  1.06236433961755E-01 -1.19717608410763E-02 -1.14660257707592E-02 -4.79675056367245E-02
  1.31066407547339E-01  2.87889614061732E-02  3.74647317332645E-02  2.24187274314030E-01 -4.51753644528987E-01
 -9.57618322669154E-02  7.08822161948883E-02 -2.05972511959355E-01  5.97588357358608E-02  9.31694459039355E-02
  7.55510447921336E-02 -1.75471960047471E-01 -3.00119924696112E-01  7.46557553329610E-02 -9.92217037073697E-01
 -2.25700771533880E-01 -1.84767044184767E-01  1.20339164156575E-02  1.97295570759903E-01  4.90080075835320E-01
  2.57199349342411E-01 -2.18204585785260E-01 -3.56365296285755E-01 -2.67416698247236E-01 -1.01460767554396E+00
 -2.30764046279173E-01  2.01967774927697E-01 -6.40164465040286E-03 -9.47122010419562E-02  2.62499901873178E-01
  1.19445853469387E-01  1.25379456822234E-01 -2.70299073742868E-01 -1.45838974451401E-01
* ORBITAL    1   72
  6.15285500779024E-02  5.38489697830424E-01  6.54607101244284E-01  1.98136529341962E-01  2.01287492628918E-01
 -6.44361344107872E-01 -4.93599853510180E-01  4.01918349862421E-01  3.53319951615722E-01  1.13668576724730E-01
  6.53551498303339E-02  1.07296827483136E-01  1.21641011086694E-01  6.25654411779452E-02 -1.51308184265334E-01
 -6.94586371309884E-01 -1.17158053597759E-01 -4.55570358800579E-02  1.00761573965333E-01  1.62580004471502E-01
  2.33957362202252E-01  1.76523151893463E-02  1.14217411620689E-01 -1.22388260446209E-01  2.35605042187700E-01
  1.54276803095939E-01 -5.92612192086118E-02  9.29904805160071E-02  4.08865365750371E-02  2.06078947921429E-01
  5.18769198295312E-02  2.93427036678245E-01  1.94928470187969E-01 -2.89287918107184E-01 -2.36723314230487E-01
 -2.86483749654073E-01 -1.98857616828349E-01 -1.29811341250393E-01  4.99998074916102E-02  1.49540115459453E-01
 -4.97729110711836E-02  1.31602775533523E-02 -2.43269528988363E-02 -3.71248412244543E-01 -5.65320094828176E-01
  5.34632658878078E-02  5.81952476121886E-02  8.19037089431135E-02  3.54578369488716E-02 -1.69617688934536E-01
 -1.27259917472917E-01  1.29996130794938E-01  1.32202434675349E-01 -1.52305497480733E-01 -2.51979007312690E-02
 -2.58200803404481E-01  1.00394910437058E-01  5.32185773384203E-01  1.99190360263277E-01 -3.73951171004939E-01
 -2.94705474399963E-01 -5.04488325891654E-01 -4.04858341334329E-01  1.71773783928983E-02 -6.59460454676464E-03
  1.67981630245088E-01 -8.33607785540651E-02 -6.73719030321412E-02  4.47443442893683E-02  1.28737250351986E-01
 -1.98701227274906E-01 -9.45742172087048E-01 -2.47443612260717E-01 -7.84766362789528E-02 -3.88567325369163E-02
  3.56798869637097E-01  3.78921978496561E-01 -5.32818780147607E-02  1.33785446897014E-01  2.96683008411759E-01
 -1.22168812159776E-02 -7.31724542446094E-03  7.95212734667613E-03  2.21459578784348E-01  1.65287242200423E-01
  8.82751587828773E-02  1.47524061721708E-01  5.62353364415658E-01  1.96823145625805E-01  5.81807655885156E-02
  4.85019941001146E-02 -1.30459157397634E-01  2.22360008779758E-01  1.20918931015055E-01 -1.00931390174062E-01
 -9.16130165340342E-02 -5.56626354313091E-02  3.68401249416001E-01  3.68524873304505E-01  4.25692025399679E-01
  3.94058749638400E-02  3.73496181302323E-02 -5.77238628587222E-02  2.16634358052505E-01  3.59056062354307E-02
 -4.90826112764883E-02  4.12144896614160E-01  3.98575455986398E-01  8.29406809688975E-02 -4.14854869545405E-03
  3.06415142970586E-02  1.92421534102934E-01  1.63006383148153E-01 -8.75187944829717E-02
* ORBITAL    1   73
  3.37375797713791E-02  3.31130147865487E-01  3.68029599971438E-01  2.98288432147961E-01  2.12355278834088E-01
  1.29021350111609E+00  1.14029886832358E+00  5.25717212324156E-01  3.96788107781157E-01 -1.83330681596923E-03
  2.61829469112819E-01  5.04824836176807E-02  8.04665700166142E-02  1.05938515229230E-01 -9.36252696936036E-02
 -3.74938295214609E-01  3.60562438799556E-02  1.99962424967795E-01  1.45161067018762E-01 -9.20435231251675E-01
 -8.09073613944010E-01 -4.28715211030152E-01 -2.81520212031349E-01  1.21191569676213E-01  4.30400798243094E-02
  1.14541202918248E-01 -2.95714182063458E-02  8.89324019385474E-02  2.03265498477437E-02  3.91165435143508E-02
 -1.65397622068519E-01  2.59709333692342E-02  1.90456879356977E-02  4.70974658211468E-01  3.82954593291488E-01
 -1.61186181916866E-01 -1.21320619072864E-01 -1.85953385104662E-01 -1.31438823794046E-01  2.08835629957300E-02
  1.25878186341781E-01 -1.51945278152389E-02  2.77662494812614E-01  1.44875551987136E+00  5.76111782207186E-01
 -4.90039872222971E-01 -4.58078530904705E-01  4.46956700034891E-01  3.72715634903148E-01 -1.00514554803822E-01
 -6.57323950190994E-02 -4.68107378653345E-02  1.37252296245370E-01 -9.83845220175161E-02 -1.88140064263734E-01
  9.66136128301262E-02 -2.23614293729554E-01 -1.30148843919682E+00 -7.72954040554282E-01 -1.70973833496949E-01
 -1.65818942184671E-02  9.71385916381036E-01  7.26927562463433E-01  4.66396502235260E-01  4.02985190705630E-01
 -2.84224847929582E-01 -1.88526921739701E-01  1.38900886783669E-01  1.60435967366345E-01  3.81688018230902E-02
 -3.11041345336061E-03  1.81361184166588E-01  3.77721005314786E-01 -7.47152389358297E-02  1.44381563389512E-02
 -1.28131889991237E+00 -1.04430096387648E+00  2.20673230344575E-01  2.05538866925134E-01 -1.39291805261684E-01
  1.07884722010265E-01  8.34748936863875E-03  1.08207107645744E-01  1.38756180633666E-01  3.20668926753679E-01
  1.13850742259342E-01  7.24672311051024E-02 -5.49179723679793E-01  1.22559913709478E-01 -4.38413197984060E-01
 -6.08297356904137E-02  4.07851370537927E-02  4.80721150101513E-01  1.21609689117172E-01 -8.64210072419180E-02
 -3.55663113501833E-02  2.03036871236533E-01 -3.79619868890451E-02  2.81354812816689E-02  1.41336348334475E-01
  1.15790820231612E-02  2.88773200144278E-01 -3.31698869889000E-01  7.22569013629024E-02 -4.58873109226165E-01
 -1.52048594615772E-01 -1.73051846306099E-01 -5.24407587358026E-02  1.30070372716022E-01 -2.23461034604216E-01
  2.55932186028867E-03  1.02967718854653E-01  5.32563631060805E-01  9.76036925984947E-02
* ORBITAL    1   74
  3.96647226940590E-03  2.16189350813444E-02  2.36909180923453E-02 -3.70526389947462E-02 -9.47451269144631E-02
 -5.03521889595332E-01 -4.43710058444857E-01 -3.11323444576339E-02  3.41656390356199E-02 -4.92716658667845E-01
  1.70541880002494E-01 -7.05600878892631E-02  4.02592395779254E-02  9.93607057999946E-03 -1.83800261660009E-01
 -1.09424067301151E+00 -6.56881864254685E-01  4.44337292358954E-02  5.04014200881347E-02  1.01865808453130E+00
  7.56554088098634E-01 -6.69588900522146E-01 -5.69526545924036E-01 -6.10788673223538E-02  2.11199143812142E-01
 -8.17787823180778E-02 -7.21406293568837E-02  2.98869888368978E-02  3.84238098782972E-01  2.10888052379446E+00
  9.83205142311378E-01 -8.44807605852541E-01 -6.32333220927757E-01 -1.23221255679505E+00 -9.31160328462811E-01
 -2.87173469084948E-01 -4.02758660514176E-01 -1.87122574052369E-01  3.74305283413362E-01 -1.41728538391623E-01
 -9.45398033436176E-02 -1.30982117393631E-01 -7.49729694730854E-02 -4.25902287649701E-01 -2.29057493593771E-01
 -1.06592252690890E+00 -9.50396126707590E-01 -7.11657577225472E-02 -6.52183216353396E-02  7.31028638306806E-01
  6.42344642942647E-01 -2.09394764790570E-01  1.58787184648018E-01 -1.49804653834443E-01  1.04540978175273E-01
  2.81921716712691E-02 -3.04668691377486E-01 -1.66431714680484E+00 -7.18991200569938E-01 -7.43238233828901E-02
  1.18512469591150E-01  7.54357371378058E-01  5.37814794856228E-01  6.75483809028925E-01  5.67377044058318E-01
 -2.65180499307347E-01  8.97855730185917E-02  4.76499504023090E-02  6.41468130845051E-02  1.67754388539618E-01
  1.39778298707634E-01  7.95321074912214E-01  4.22744169212349E-01  6.34796560144895E-01  5.15834565668032E-01
 -1.84459576892572E-01 -3.10879761426831E-02  1.50478204093970E-01  1.49779607962662E-01 -1.48824238365611E-01
 -1.68473671867102E-01  1.87212303377249E-02  8.01000520631546E-02 -1.79757822839144E-02 -3.61739436421774E-02
 -1.85727899390382E-02  1.05524131054136E-02  1.93874084941875E-01 -1.36219630836279E-02 -2.21571109593512E-01
 -8.54895157202293E-02 -6.66944946027831E-02 -3.36416084616566E-01  1.35074539984100E-02  7.95720792764408E-01
  2.21084326128753E-01 -1.02898953735972E-01  2.28698206907651E-01  2.13084147248720E-01  9.02069470604363E-02
  1.07420903458548E-02  5.40815638410785E-01  6.84196651994078E-02 -3.75963319303430E-01 -5.66407524449728E-01
 -1.80897679563918E-01 -1.14901623640821E-01 -9.36373793063749E-02 -4.47887055099423E-02  3.71194720191594E-01
  1.00907100881464E-01 -2.58505629304053E-02 -7.33044688761362E-02  3.36382397923023E-02
* ORBITAL    1   75
 -4.48210829778432E-02 -2.75479921678888E-01 -2.03190235975640E-01 -2.50642890086828E-02  3.09431625718217E-02
 -1.81551401817610E-01 -1.49659714332123E-01 -2.93212367959816E-01 -2.42353454379122E-01  1.66605693652217E-01
 -1.30759044204756E-01 -7.17383101772548E-02 -1.07577686907142E-02  6.57839630009711E-02 -1.33999691972841E-01
 -7.06202955410720E-01 -3.07026369156807E-01 -5.98829223955814E-02 -9.19679667862654E-02 -5.12316409344945E-01
 -4.51271733620711E-01 -5.44814878383542E-01 -4.30360044701367E-01 -1.77617396862114E-01 -1.37316611978097E-01
 -7.38351304083072E-03 -2.53011753943495E-02  1.34619930578478E-01  7.12253203994032E-02  4.43306235957843E-01
  2.35278907389735E-01 -4.88660327925465E-01 -4.79345104933243E-01  1.25863063550746E+00  1.20711162126830E+00
 -4.83797957412092E-01 -4.36544952303325E-01 -1.98286664657926E-01  2.31719848841715E-01 -4.74767003251967E-02
  1.90789280350551E-02  1.11244427536478E-01  6.11047019034111E-02  3.92489704587917E-01  2.41015546944405E-01
  8.56301647827312E-01  4.29765293061175E-01  2.10108004791325E-01  1.79722899312360E-01 -3.60890265551032E-01
 -1.60431825627907E-01 -2.51257873619326E-01  2.36626983877536E-01  1.40857276967183E-01 -6.64144987970809E-02
 -1.13905068255054E-01 -1.45235295310904E-01 -8.06342282222338E-01 -3.20493401975373E-01 -6.13543959715830E-02
 -4.41585516497001E-02 -1.31039508743878E+00 -1.29853527141098E+00  3.29212848805326E-01  3.04841768636431E-01
 -2.15951354574874E-01  1.07117292748357E-01 -1.15223874832404E-01  1.56329595206930E-01 -8.12359465521147E-02
  1.39775492718260E-01  7.24168503759482E-01  3.55580387070178E-01  6.43888056660323E-01  5.79987657959141E-01
  7.32174016221172E-01  6.14675265763300E-01  8.26670607221683E-02  1.30988342699225E-01  7.32160778978688E-02
  1.31123663356629E-01 -4.94873214243552E-02  6.38233124859962E-02 -1.18769445111664E-01 -1.59165655981602E-01
 -5.84285795065816E-02 -2.12612634443534E-01  8.47646292035761E-02  4.46992256201370E-02 -2.78450403128170E-01
 -3.28575705568669E-02  8.88503149388407E-02  2.19100882565667E-01  6.94330704093641E-02 -1.39288833289208E-01
  8.81191337323734E-03  2.88841846896182E-01 -5.92814553217424E-01  4.19539963903421E-02 -1.59402482731544E-01
 -2.48486172396160E-02  1.75870682594241E-02 -1.42953057186032E-01 -1.23695744221141E-02  4.39127287643510E-01
  5.18565888901181E-02  6.55274016260583E-02  5.57253988646488E-01 -2.71126603903176E-01  4.50880128956794E-01
  7.06894097460601E-02 -9.50818006600500E-02 -2.95366024293880E-01 -9.32237877074258E-02
* ORBITAL    1   76
  2.44614859508186E-01  1.34350511987404E+00  7.84600357838985E-01  5.57047334159126E-01  3.69636764285729E-01
  5.19019530788297E-01  4.26778657884655E-01  7.83798810586009E-01  6.49440198279878E-01  1.52177395452973E-01
  1.55892701158945E-01 -2.64595560788155E-02  1.19680904647904E-01 -1.74939726293456E-01 -5.49286898757082E-03
 -1.07319178700245E-01 -3.03513013168722E-01  7.88465484476393E-01  6.48438868356912E-01 -4.22722265344994E-01
 -2.94115790905848E-01 -2.54889616287695E-01 -4.48788409368171E-01  1.80178891772608E-01  2.05378651350819E-01
  4.22847465356515E-02 -4.19335398488208E-02 -2.32384050165259E-02  1.97284026603456E-01  1.08625818058198E+00
  5.10899336765289E-01  4.03501714263253E-02  1.63034558901488E-01 -7.44354376112941E-02  1.67192961504254E-01
  8.61314402717324E-01  6.47521528188575E-01  1.23400682345838E-02 -8.97516625397547E-02 -1.63072726205143E-01
 -1.90333426870797E-01  2.21366711572579E-01 -4.29377012437503E-01 -2.48788922687998E+00 -1.20929569913663E+00
 -3.37970704820125E-01 -2.15872810222223E-01 -1.16966366151350E+00 -9.12140509080919E-01 -5.30775578859997E-01
 -2.61899652976629E-01 -2.36561940055439E-01 -2.30935733481889E-01  1.31394883604604E-01  5.08336066439949E-02
  7.08806148261212E-02  1.56895272811696E-01  7.62471074385576E-01  2.10936848414608E-01  6.44492931245464E-01
  5.20256722378181E-01 -3.46353108937152E-01 -1.49011133063458E-01  9.31266319435229E-01  9.06592856375005E-01
 -1.77816146432693E-01 -2.74605331971337E-02 -1.56377228109538E-02 -2.77921367350210E-01  1.17052461693558E-01
  5.97332735811046E-02  2.53842809332219E-01 -1.30613910073045E-01 -2.05223198701457E-01 -3.73470589380963E-01
 -2.89614702073738E-01 -1.57488988462452E-01  3.95871700940924E-01  1.50098608673353E-01  1.24126165856401E-01
  2.63730500768022E-01 -7.69570559442002E-02  1.60766973910233E-03 -4.68453416178562E-02  5.61844790218224E-01
  1.83614203260505E-01  6.54245465079216E-02 -8.31989527663747E-02  9.75471622632914E-02 -5.39912372894776E-01
 -1.25082287116737E-01 -1.66348634459474E-01  2.50508298100329E-01 -3.93745525181229E-02 -3.96844147595678E-01
 -3.67194346201452E-02 -2.33279382470075E-01 -2.04613014979443E-02  6.17649800619166E-02  7.53219295844037E-01
  1.53669607836015E-01 -5.10723666716055E-02  7.86437714286645E-01 -2.40580782819360E-01 -5.84423697696304E-01
 -1.27873929982053E-01  9.55053024396826E-02  2.85255362860374E-01 -2.41313018243908E-01 -2.35146547165296E-01
 -5.88744425290045E-02  1.40022561806930E-02  2.23583241056554E-01 -1.89448963334165E-02
* ORBITAL    1   77
 -1.57422501091797E-02 -4.73529966699944E-02  2.41245070490443E-02 -7.98607143455535E-02 -2.54577673215018E-01
 -1.38011581738545E-01 -1.14235519893661E-01  1.23661647797023E-01  1.76646763616098E-01 -8.85021900122355E-02
 -3.74898433100929E-02  9.28505868818273E-02 -1.20614051369180E-02 -2.32307134725686E-02  5.15367654778856E-02
  3.11490307842020E-01  2.06722638856157E-01  3.58990689662337E-01  4.68451849375037E-01  3.63135918867187E-01
  2.15581278877761E-01  5.58258104799535E-01  5.74009372121329E-01  7.85065405129865E-02 -1.77691380738099E-01
  8.84679039614907E-02  2.78932955716758E-02 -4.99620872100676E-03 -1.54103654195437E-01 -6.43723352505286E-01
  1.74310209280918E-02 -7.78662028850182E-02 -2.44534956513910E-02  1.54237920243426E-01  9.47191863431286E-02
  2.25548845146652E-01  6.40468568759846E-02  3.54683414851646E-01  1.50229655190166E-01  1.35870211053989E-01
 -6.28663988492201E-02  4.79597004436618E-02  4.92647883152528E-02  2.62837307634704E-01  9.01186066138245E-02
 -1.21484481289750E-01 -2.13596924078042E-01  1.12150485751851E-01  7.22706410214156E-02  5.01850581789091E-02
  5.95557981988727E-02 -1.61162073739252E-02  8.19159681298739E-02  1.82036100069780E-01 -1.44505764241599E-01
 -9.68198511542056E-02  1.44059012688496E-01  5.53376622435904E-01 -1.21850250500802E-01 -3.28542805631500E-01
 -7.00617992071021E-02 -4.56095010587752E-02 -8.46466610464441E-02 -1.21271946381276E-01 -5.00734704884645E-02
  9.43310591554104E-02 -3.85197687291844E-01  5.36426925013518E-02  3.32790783459066E-02 -1.63731734589523E-01
 -8.52872902240822E-02 -4.63944951084930E-01 -2.30467190303129E-01 -4.66773628674291E-01 -4.24609336720759E-01
 -8.55788466016223E-02 -9.62865810203691E-03 -6.94315268873810E-01 -7.16614489098353E-01  1.01326507472925E-01
 -1.14186319251275E-01 -1.24194799945425E-02 -8.63916181221649E-02  1.91259524685887E-02  3.88731721460085E-02
  1.84855330059649E-02  3.86271964141261E-01 -1.64502339827285E-02 -1.55971210106744E-01  1.94082469283296E-01
  4.10799665342461E-02 -4.13727741080944E-01 -4.04595376606001E-01 -2.08291137360812E-01 -5.00386402912153E-02
  3.33849941111849E-02 -7.17942767280579E-02 -4.65753000443369E-01  8.55898038899820E-02  5.25757818550146E-03
 -1.35104375080988E-02  2.79812165042367E-01 -1.06132125210156E-01 -9.97862990938608E-02  1.08795809333414E-01
 -2.71356128339615E-02 -1.82383006356265E-01  4.30646493653045E-01  8.36716204847082E-02 -2.52497353774729E-01
 -5.03223888439939E-02  1.25105278117747E-01  1.72945517504909E-01  5.57613008562754E-01
* ORBITAL    1   78
  4.42594285495169E-02  6.17650803398947E-02 -3.58740635272934E-01 -4.23364486882190E-01 -2.87698582586804E-01
  2.34912244414173E-01  2.69312434818188E-01 -6.79853146247706E-01 -3.43043827125480E-01  1.28300873787471E-01
  2.94929955944185E-01 -1.80745115558120E-01 -2.77040551826610E-01 -4.42716988383308E-02 -4.06043918445737E-02
 -2.13509421007944E-01 -4.22980762531825E-02  1.95677844975335E-02 -2.96417215611188E-02 -3.55988924768867E-01
 -3.02275646348986E-01  4.50956065091826E-01  5.69834882303633E-01  7.60530822566463E-03  1.92507724306798E-01
 -5.78995947788034E-02  1.31650980574666E-01  6.72782331280336E-04 -1.12750439517187E-01 -4.12855636553189E-01
  1.62007784769831E-01 -2.64231895323667E-01 -2.77149366754729E-01 -1.92937467871974E-01 -7.51715333031098E-02
 -5.16057652929846E-01 -6.89728746212895E-01  1.03210329633242E-01 -2.73296715324772E-02  1.92496312563120E-02
  4.38178849361583E-02  5.89230458310776E-02  1.18247668648632E-01  7.46642089284245E-01  4.75549414489985E-01
  1.53140779586832E-01  1.70879701636205E-01  3.46516400679624E-01  3.11314239305124E-01  6.05095548653756E-01
  5.66475514134658E-01 -1.73419611857434E-02 -3.08362529890631E-02 -7.57276272234199E-03  1.59031578011422E-01
 -1.79944520780745E-01 -1.11667069386223E-01 -4.65971921083377E-01  4.91067205353606E-02 -4.61578726736794E-01
 -5.16065995944508E-01  1.31927662368601E-01  1.95133149050900E-01 -3.88652305283655E-01 -5.00535655041510E-01
 -7.26014851974011E-02 -3.53651541839790E-02  1.10233065886735E-01  3.38166753967094E-02  7.04303332540170E-03
 -3.20316105920193E-02 -1.87400673936630E-01 -7.37937070644498E-02  3.11846014742877E-01  4.34852299500040E-01
 -6.28496112741812E-01 -4.87001077832861E-01  1.20173214056495E-02  1.75075733833770E-03  1.95377922667827E-01
  7.40419113161482E-03  1.06456536408743E-01  5.44152201461167E-02 -7.73863160555247E-02 -4.93157398370662E-01
 -1.97174828306940E-01 -2.02636773714735E-01  2.18856870820146E-01 -4.95651319126314E-01  3.20224529499572E-01
  4.58743029911068E-02 -1.95117216299541E-01  4.12068007110735E-01 -4.17698391008272E-01  3.32423355727873E-01
  1.06765938686531E-01 -2.11673825956840E-01 -4.85011208361073E-02  2.22342871890066E-01 -5.47691767358891E-01
 -6.07013099021565E-02  2.07352245295629E-02 -4.67826752536578E-02 -2.04047389383554E-01  1.86253553972838E-01
  5.61666931236916E-02  1.82104005999929E-01 -1.89497251905595E-02 -5.02186647546282E-02  2.52213075434493E-01
  3.30615909299230E-02 -2.83787958247885E-01  5.69825485316328E-01 -1.38784380057703E-01
* ORBITAL    1   79
  2.66039503439997E-02  1.52557912447336E-01  9.38021030182383E-02 -2.10123122739518E-01  1.71994876948668E-01
  6.31835520736245E-02  2.76929002784185E-02  4.06979573473907E-01  1.45821499653013E-01 -7.71876108019336E-02
  4.71734882054683E-02 -4.01309314049656E-02  1.12693124242177E-02  2.79669688257022E-02  1.61700688306974E-01
  7.10362449650359E-01 -1.65427239213468E-02 -3.17197268535322E-01 -3.91778765182331E-01  9.22584784335018E-02
  9.70504403166336E-02  1.81059601937896E-01  2.84648299934464E-01  5.45807742410795E-02  2.02575641505302E-02
 -3.18456920000996E-01  1.87396215524827E-01 -6.17790563649410E-02  2.42782930447541E-02 -6.75720075547912E-02
 -3.81161072435326E-01  5.31175383029908E-01  3.15387645765209E-01  2.90808293297958E-01  1.47902534202478E-01
  3.26070997914788E-01  2.33143446903453E-01  1.02846889262531E-02  1.71389839418120E-01  2.52489419139903E-01
 -3.75310560904595E-01 -8.50336826935982E-02 -5.37822714472384E-02 -2.79325756080450E-01 -9.68371896237911E-02
  2.51473985703139E-01  2.51958008827303E-01 -1.17286057053191E-01 -6.23672663113692E-02 -2.07868578709558E-01
 -2.00641804262639E-01 -1.30371145620758E-01  3.76011387392827E-02  1.80312742369623E-01 -9.65454851309028E-02
 -6.18270255458576E-02  9.09579384177672E-03  2.43620252201265E-01  4.80171607409675E-01  6.75373685498960E-02
  4.37998773070665E-02 -4.55701209593105E-01 -2.66763164089717E-01 -5.12569309579084E-01 -3.23238130453839E-01
 -1.44893357713122E-01 -9.84821116538335E-02  3.49189556041466E-01 -5.50727505234678E-02 -2.03266583777736E-01
 -1.93539538371070E-01 -8.79022292414329E-01 -8.52732441547615E-02 -4.75254401693185E-01 -5.43436807146205E-01
 -5.98830066552574E-02 -4.68867884794030E-02  2.98422548437580E-01  1.70946333690428E-01  1.48906125726119E-02
  4.58099104872976E-02 -8.10244876399732E-02  7.39767694778864E-02  3.20682048196581E-01  1.54134228670972E-01
  3.56736631726106E-02  1.78687564308309E-01 -3.33636894842184E-02 -1.42556066630471E-01  2.90858219831446E-01
  1.90832728144602E-03  3.08573643923805E-01 -6.52872111940963E-02 -4.22925798989425E-01 -4.45715327431275E-01
 -1.97645798630415E-01  4.28530952426915E-01  6.11649779614772E-02  7.39802049454606E-03  5.30739436881158E-02
  1.03833707268016E-02 -7.28589067069926E-03  6.58551356921838E-02 -1.63346641391551E-02  4.38930516207383E-01
  1.99473419135263E-01  2.09166147507474E-01  4.02966801246903E-02 -4.26418621616460E-01 -3.81725453019593E-01
 -4.48644164979339E-02  4.45635169425720E-01  4.34029075198274E-02 -8.80664227469728E-02
* ORBITAL    1   80
  2.11885211382256E-02  1.13289717834857E-01  5.61780692221352E-03 -4.24978729807103E-01 -5.70327337324562E-01
 -1.64546280288152E-01 -8.63008956082419E-02  3.29259590501406E-01  3.57020833978577E-01  2.58882436135202E-01
 -9.02550889464546E-02  4.38435805703836E-02 -3.68067689861984E-02 -3.10209861772945E-02  1.02880725941017E-02
 -5.23673577867271E-02 -1.99611377295268E-01  7.65477092277199E-01  8.72368141624230E-01 -4.15947068625793E-01
 -2.13804442087889E-01 -6.28017364535459E-01 -2.61896138462546E-01 -1.78232181281747E-01  1.19316036225484E-01
  2.51562845009665E-02  1.28795503127165E-01 -7.02978492083712E-02 -2.33675066371854E-02 -1.61804483802858E-01
 -1.22120062290956E-01 -8.02354347650582E-01 -7.88387550155960E-01  1.31171649820501E-01  8.50768708897594E-02
 -3.55718698974775E-01 -4.15853081601181E-01 -2.22984735620813E-01 -2.04378775965216E-01 -4.68724220287855E-02
  2.38451678428886E-01 -1.39550170739871E-01  4.94775581949949E-02  2.99774788858488E-01  1.71726027362110E-01
  7.50504247374344E-02  1.66786301742561E-01  1.48476391957228E-01  8.14538091231018E-02 -9.57311111950172E-02
 -1.38958489522970E-01  1.24041457146688E-01 -3.90168368453886E-02 -1.50781763317792E-01  1.02464102547217E-01
  1.29398844744598E-01 -3.34557847391055E-02 -1.48425516692753E-01 -3.65678218110120E-02 -4.08980482731906E-02
  1.80982556440478E-02  6.33489467373498E-02  4.92121192433312E-02  7.86808829626535E-01  8.90117124456097E-01
  9.89563695681934E-02  3.56068779653355E-01 -2.63697202570135E-02 -6.11800703549992E-02  1.17712907767521E-01
 -3.08511477366398E-02 -4.66177712306982E-02  1.76519531135720E-01  8.14902476085980E-01  5.13015744004445E-01
  4.41835048908962E-01  2.39629299180146E-01 -3.91390170816265E-01 -6.15752211795530E-01 -1.48117419277149E-01
 -5.14172417564561E-02 -6.93064704241543E-02 -9.70666870976027E-02  8.21333279738707E-02  5.06088708421338E-02
  1.70039747029536E-02  4.52351889782260E-01  1.26665927341640E-01 -2.58212477280038E-01 -7.01557069686049E-01
 -1.71800194263612E-01 -1.42941606756642E-01  3.50760162696773E-01 -3.13711071082837E-01  6.70559674226024E-01
  9.08842824146005E-02  2.56515748321154E-01 -5.69876036161330E-02  9.70629876444445E-02 -1.90694773454825E-02
  9.46869860316762E-03 -3.97463853556723E-02 -9.70535370814425E-02 -1.58460917770676E-02 -6.35958925014747E-01
 -7.71670707489700E-02 -1.26407979046470E-01 -9.78119786647797E-02 -3.20864006581362E-01  6.08490236752064E-01
  1.46422517370505E-01  2.74182954479212E-01 -3.29104774766333E-01  3.09264498599535E-01
* ORBITAL    1   81
 -7.34618493906675E-02 -3.48200260390447E-01 -6.44262491801427E-02 -4.02963111819460E-01 -3.12991729012302E-01
  7.79939427021844E-01  3.87165376216708E-01 -5.75266800473281E-01 -3.03599405155259E-01 -1.82127783085994E-01
 -3.97568297009945E-01  2.10410685165368E-02 -5.25953393932186E-02  6.65074197811716E-03 -2.21223544733724E-02
 -1.58661291757132E-01 -1.49717053158131E-01 -5.45553378978505E-02  3.51419701822920E-02 -6.00681201603065E-02
 -9.92415873655955E-02  1.52976600324396E-01  3.10441886351021E-01  3.93146235054960E-01  1.16103939209006E-02
 -8.98699116304385E-02  1.93502309865850E-02  5.73233297672296E-02  6.57086143098342E-02  4.20639455076010E-01
  3.35832956350980E-01 -3.53941560589758E-01 -5.53338700501981E-01 -4.37179870217418E-01 -3.23590541754588E-01
 -3.42255973753549E-01 -3.67782415765437E-01 -1.47297509835019E-01 -8.36305905345210E-02  1.46518194231328E-02
 -1.89621454734603E-01  2.86925994059603E-02 -1.21355304655651E-01 -7.29587807733835E-01 -4.54379851928198E-01
  3.99306686335866E-01  2.54696637234696E-01 -3.24986425001987E-01 -9.69155106605063E-02  4.92266483669078E-01
  2.73129056191610E-01  4.01532943308228E-02 -1.89376845465585E-02 -1.65110162654889E-01 -9.18267391648021E-03
 -1.63148526043896E-01  1.00458245853937E-01  5.83924439338082E-01  3.55079464034178E-01 -2.01928115682472E-01
 -1.07281714049390E-01 -4.98902201841955E-01 -3.85508754077928E-01 -7.58251983035223E-02 -2.72706362498407E-01
  1.37149425805707E-02 -6.53481867546695E-02 -1.73133805473992E-01 -1.72984249746102E-01  1.58872257091025E-01
  2.60444924919898E-03 -2.85229358703864E-02 -9.86395719688921E-02  4.59845815338611E-01  4.63028221037745E-01
  9.48013061523901E-02 -3.57688937253725E-02 -2.19590243320782E-01 -1.36714298966547E-01 -2.36334650275870E-01
  4.33797620848467E-01  4.07151872298179E-02 -1.10924745593177E-01 -7.77344029705690E-02 -4.49949399827704E-01
 -1.14127977897061E-01  3.10803989268436E-02 -7.66299784933918E-01 -7.99864590793271E-02  1.69373044719633E-01
  3.78582064941205E-02 -8.48676807704550E-02 -1.19472115504258E-01 -2.51258045121208E-01  4.09459582347967E-01
  6.98391083764044E-02  5.76367498379323E-02  2.58625416794892E-01  3.99986971956252E-01 -2.91541685179853E-01
 -1.10122035306055E-01  1.16639922551885E-01  1.47984921420078E-01  2.16311745184641E-01  1.22118590915202E-01
  2.04672329314555E-02  3.24763451203712E-01  2.90843021547761E-01  1.65958464634021E-01  3.95025415723144E-01
  8.39886829942578E-02 -1.66035003367136E-01 -2.71527450987435E-01 -3.68248822154420E-02
* ORBITAL    1   82
  1.96728979270127E-01  1.02704284877760E+00  4.47899001889151E-01  2.49175682159419E-01  1.86100366414100E-01
  2.19382552108046E-02  6.36653823762814E-02  3.02402391151729E-01  1.78037540287913E-01 -1.40157989541519E-01
 -1.76300270149333E-01 -4.66694195886866E-02  7.56365506831054E-02 -1.69242678072263E-01 -1.84271603318386E-01
 -1.00005604416998E+00 -4.41223386486716E-01  1.23781023646075E-01  2.37605954180291E-01 -2.56063214622430E-01
 -3.16216464829150E-01 -8.15871010716004E-02  1.69177867368864E-02 -2.56961172723359E-01 -4.13514286521134E-01
  1.08693582484903E-01 -2.55886037425223E-02 -5.50910472524121E-02  1.43732486137051E-01  7.49896670004786E-01
  2.56118682080883E-01 -3.33277350238159E-02  1.87848484666519E-01  6.89874828186235E-01  6.46262972511554E-01
 -5.25417836165269E-01 -5.91475927991181E-01  5.58802118599630E-02 -2.96556315298303E-04 -3.74220105201072E-02
  1.43681358712507E-01 -3.80796801927965E-02  2.17943603128742E-01  7.62251914055304E-01 -2.94110971402821E-01
  3.64011776483534E-01  3.64009230141343E-01 -4.54951523936281E-01 -6.50682066904650E-01  3.40353353781081E-01
  4.15461817667140E-01 -2.09413497466683E-02 -1.89092113174928E-02 -1.28005179733442E-01  3.09980258933049E-02
 -2.59356704941906E-01  1.52246675163665E-01  8.21743254088648E-01  3.39055351380824E-01 -5.03916631125465E-01
 -6.65364828537212E-01  4.86566427738467E-01  4.95227410662136E-01 -2.84533191352912E-01 -8.59253986385459E-02
 -8.54343476848474E-02  4.17624379964571E-02  1.00228312673573E-01  8.43121509598378E-02 -1.56485482384215E-01
 -1.99586359950641E-01 -1.05810384828945E+00 -4.08310423995629E-01 -1.29664226082064E-01 -1.13696356443230E-01
 -2.28084055324605E-01 -2.83289887091094E-01  7.76383943587374E-02  2.28029226414675E-01 -2.69763433695379E-01
 -3.37392062122429E-01 -7.02851146431204E-02  6.26578577991663E-02  8.17639561103184E-02  1.74372627051879E-01
  8.51692247831215E-02  1.10605061330815E-04 -1.97734024850830E-01  4.40890953822381E-02  3.06442216526066E-02
 -3.30151788584312E-02 -1.87671481211676E-01 -3.48750956189258E-02 -1.59144659130493E-02 -3.14679619218999E-01
 -2.63393786189196E-02 -8.64490725663923E-04 -4.15493514027907E-01  3.23233428308987E-01 -4.24925284421729E-01
 -1.09007010802911E-01  1.27036374951148E-01  4.76998318276371E-01  2.34021777100838E-01 -2.54084695797170E-01
 -1.62601311656276E-03  3.84699461528875E-01 -3.82682060564697E-01  8.76944181749153E-02  4.38640654697409E-02
 -2.28658301919469E-02  1.33023485936101E-01 -6.45086742383749E-02 -2.37027286562123E-01
* ORBITAL    1   83
  4.03301864710846E-01  2.37288663785376E+00  1.35949956415084E+00  1.34225457260196E+00  1.19728779678407E+00
 -2.46829346032329E-01 -1.66756519011798E-01  2.18542753704164E+00  1.98546661686227E+00 -3.16867734376704E-02
 -1.65480262570867E-01 -1.33454555300100E-01 -1.80935088005985E-01  4.06872951324081E-02 -4.11887047365704E-01
 -2.08103332058303E+00 -8.14652467978119E-01  7.40130388070895E-01  2.66377115885251E-01  7.15106658464521E-02
  9.02252365419454E-02 -1.21055283752511E+00 -9.76604343007957E-01 -1.67327246685283E-01 -1.34837337458002E-01
  1.98295632212655E-01  2.36291949477230E-01  2.91063998306400E-01  8.83566606541423E-02  5.32223837869937E-01
  4.34025351915904E-01 -2.09887295211639E-01 -1.66442768736133E-01  2.01605992924668E-01  7.09984963652594E-02
 -2.28261384105883E-01 -1.67940989793889E-01 -1.00916870632138E-01 -1.04011959360634E-01  1.07102073204139E-01
  7.04078530932638E-02  2.67341866014697E-01  7.69823068687317E-02  4.15722885634782E-01  1.11027123552835E-01
 -1.77126776881731E-01 -1.13910025879743E-01 -7.70859812850382E-02 -8.61771113349225E-02 -2.02663820411556E-01
 -2.15008751837036E-01  1.20119810695681E-02 -7.25792266169388E-02  9.59250295027821E-02 -2.65630371308588E-01
  3.48448763336543E-01  7.39389538572227E-02  4.04182548070702E-01  3.09047060697729E-01 -1.22973746601740E-01
 -1.45724560567363E-01  1.89117213178879E-01  1.02987621251520E-01 -1.11308366830096E-01 -9.75426140404474E-02
  8.84419939100176E-02 -7.62952824908165E-02  2.32859522326524E-01  7.86176339412500E-03  2.81796298622644E-01
 -4.21886784820808E-01 -2.15194884679318E+00 -9.74207213691943E-01 -1.39568480054588E+00 -9.52643153739355E-01
  2.80032852348255E-01  2.04475572444162E-01  1.76200063116944E-01 -1.18900738401488E-01 -7.72451694211334E-02
 -1.92718190550592E-01  2.93065399857621E-01  2.89588197107465E-01  1.87748648029205E-01  1.47853358028321E+00
  3.38202751754061E-01 -2.59680704911989E-01 -5.02706800970700E-02 -3.16895593124689E-01 -7.48640366946765E-01
 -2.64558187681398E-01  8.74057092584840E-02 -1.50746331836325E-01  9.59333931427651E-03  2.11344019864628E-02
  4.43246310285744E-02 -1.19014157029428E-01  1.23100375193046E-01  5.45307761495685E-02  9.72610113733603E-02
  8.81401972126753E-03  1.00518322578045E-01  1.23085157219550E-02  1.19871692994548E-01 -6.29822502684556E-02
  3.02952459515054E-02  7.01905201064508E-02  1.62622674207693E-01 -1.21267383023634E-01 -7.51261734511338E-01
 -2.79906028203368E-01 -1.60910201796617E-01 -2.30095106019022E-01  1.90122401480710E-01
* ORBITAL    1   84
  5.98445317132719E-02  2.09940957447441E-01 -5.45708716411567E-02 -2.28875163415302E-01 -1.78751425893000E-01
  3.76598835386419E-02  1.09724704904949E-02  7.94003632120961E-03  3.02529384973968E-02 -8.64448052682791E-02
  1.75442871283755E-02 -1.33548964322890E-01  6.46221269502001E-02  1.77172249216115E-02  6.33382891182913E-03
  3.35772397083106E-01  7.39832222532862E-01 -6.03229499662992E-01 -3.39165958908981E-01  3.98208412588100E-02
  3.36368889078408E-02  1.05078307146977E+00  6.93030125844267E-01 -1.13651837121307E-01  1.87961898124332E-01
 -1.00503049360305E-01 -2.86215006320279E-01  1.53578484049203E-03 -1.61134988798168E-01 -1.00582548245060E+00
 -7.26957888004166E-01  3.79021086382996E-01  2.78163327639203E-01  1.20258920163002E-01  1.46978450484888E-01
 -9.70235146706604E-02  1.20176414048540E-02 -1.44712741401100E-01  1.63184877034308E-01  2.57760343970127E-01
 -2.33437375473471E-01  2.91843955538764E-01 -3.58225598425650E-02 -2.45673166070600E-01 -1.91480111493470E-01
  7.53607372095737E-01  4.45782844773684E-01 -2.20618593726060E-02 -3.71206603945946E-02 -4.92684165106953E-01
 -3.14805612016798E-01  2.80849978591311E-02  7.65222360968533E-02 -1.50095252537494E-01  1.16639356876005E-01
 -1.33276055221136E-02  2.13506975709758E-01  1.31075956702374E+00  8.93676640063327E-01  3.16656785579172E-01
  2.08032659416985E-01 -3.81085888514876E-01 -2.80933641695355E-01 -2.60705033865809E-01 -1.04868863759235E-01
 -1.41214781439423E-01 -2.22904167479249E-02  1.15452924623234E-01  6.00011989564887E-02 -5.59809191253678E-01
  8.17918796084674E-03 -3.14721657055160E-01 -7.64628119218533E-01 -1.24976825753853E+00 -9.04108259925301E-01
  4.01052802067775E-02  2.67281087230750E-02  8.98613094160277E-02 -2.23870538317958E-02 -1.86314703573182E-01
  7.92373634480735E-02 -1.07437590677336E-02  2.76162200594948E-01 -6.06819711192680E-02 -1.56430557242424E-01
 -6.52445915306585E-02  1.41019380916505E-01 -3.95765454615233E-02 -2.26125695303018E-01  9.56176008940112E-01
  3.62171984843737E-01 -5.23238584439166E-01  2.40618121269936E-01  3.19744728235433E-01 -1.59988665943850E-01
 -1.97469184386236E-01  7.96406629890425E-03  2.67813734279991E-01  1.30440459051087E-01  5.21543563974611E-02
 -4.23845148624853E-03 -3.13956085645974E-01 -5.44963796386777E-02  2.35296764195470E-01  1.54255871899758E-01
  2.10632995757425E-01 -1.44186991965469E-01 -1.82438171428753E-01 -2.42086592708029E-01 -9.54615825483165E-01
 -2.98797326045607E-01 -3.85182418458606E-01 -2.16050643661367E-01  3.95311808560853E-01
* ORBITAL    1   85
 -4.67220003906960E-01 -2.05245618382913E+00 -2.26015037846764E-01 -1.08783068833431E-01 -4.50670613880111E-02
 -1.60217700251578E-01 -4.99126625307886E-02  1.65249630352449E-01  9.90755374765469E-02  4.16593095238423E-02
  5.57898842034749E-02  1.51538331448440E-01 -7.43875641427938E-03  3.64235931992561E-01  6.64797665533318E-02
  6.00029508286398E-01  5.81144338040660E-01 -8.36372309283076E-01 -7.41502507764593E-01 -1.37124719888688E-01
 -9.11268841296469E-02  6.14208083877457E-01  5.63559267357086E-01 -1.88683951839588E-01 -2.98885263411033E-02
 -1.44286682353034E-01  1.11485331900963E-01  2.68382371383681E-01 -5.28559393973127E-02 -4.26073118016091E-01
 -4.68080380257389E-01  5.45658693472695E-01  2.80469767988617E-01  5.63972965618118E-01  3.32099829641159E-01
 -1.00311624276870E-01 -2.86112129800803E-01  1.44490371215846E-01 -1.49924396457189E-02  2.23988438325279E-01
 -2.92383868392502E-01 -1.20635419571758E-01  6.66397814182559E-02  4.81814236475897E-01  4.92668985022840E-01
  2.54326391005941E-02  1.82930920257850E-01 -1.29688880229287E-01 -7.96086807692527E-02 -1.92626630220265E-01
  1.14149410648545E-01 -2.04565349363687E-01 -3.52491990488089E-01  7.44753051809491E-02 -7.20924207526594E-02
  1.58669078157336E-01  9.10065083695981E-03 -8.08320630977262E-02 -2.77631620676735E-01 -4.22092958988775E-02
 -1.54941102470371E-01  4.97201598579946E-01  2.75107124318406E-01  5.34249996606061E-01  2.43741628967241E-01
 -7.35321104671480E-02  1.28307859837437E-01 -2.97011761885944E-01  3.72629197096047E-02  1.83838679051230E-02
  1.08993835028648E-01  6.70082302938756E-01  3.06038338339862E-01  4.06315281103159E-01  4.81452957674170E-01
 -9.22785664066092E-02 -8.59981955072070E-02 -3.10187946393003E-01 -3.24164895931783E-01 -7.77458626197102E-02
 -1.73000032092560E-01  2.58581067930108E-01  2.86948063327056E-03 -4.72752857285060E-02  4.13426187119310E-01
  1.02648657035562E-01  2.90688858324792E-01  1.26669374445627E-01  3.72033613126838E-01  5.93229634697327E-01
  1.01651778171141E-01  3.51369025261251E-02  1.59660777073929E-01 -5.01865634348596E-02 -4.40920484750284E-01
 -2.05118014116756E-01  3.95546127535514E-01 -8.13975143752629E-02  2.77126844325320E-01  2.78414444146154E-03
  1.28317453793206E-01 -1.59700101427867E-01  4.86816414894012E-01 -2.68846704557867E-01 -4.86849236516109E-01
 -1.46748359874658E-01 -8.51737875303940E-02 -1.03976466528777E-01  3.86553001369394E-01  1.45686524869668E-01
 -4.46454150549338E-02 -2.81958288668430E-01  6.26280663380276E-03  2.03127023980976E-01
* ORBITAL    1   86
  5.45068033435967E-02  3.65685375725231E-01  2.67218732848291E-01 -8.14469230710129E-02 -1.45772817713309E-01
 -1.86404810708902E-02 -1.13353181251535E-03  7.42002948475269E-01  6.19875532167267E-01 -2.93886288014814E-01
  1.74066604634860E-01  3.20453194368119E-01 -2.01258052822120E-01 -2.26536132603541E-01  9.58073764441763E-02
  5.07227040804422E-01  1.71995403407762E-01 -2.16569001211598E-02  6.10613947960705E-02  1.59925267448722E-01
  6.13190298800421E-02 -1.50496158175656E-01  1.43922421551495E-01 -1.37945557923048E-01 -8.54779192280791E-02
  2.64821271105199E-01  2.67274370815466E-01 -1.52477682659304E-01 -1.57327286756173E-01 -8.68609916099994E-01
 -3.75652648071291E-01 -1.74690720230897E-02 -7.17585296313613E-03  1.61861119943934E-01  2.48764986520239E-01
 -7.92248683848070E-02 -2.24114511655033E-01 -2.18449237676964E-01  2.80400213501908E-01  1.90777259685281E-01
  2.03844446433595E-01  3.35489712570129E-01  2.55916182222701E-02  2.21435644932499E-01  2.21936364710934E-01
  5.65651339290310E-01  2.50789465878806E-01  1.01891217693278E-01  7.54268063887096E-02 -4.81882243220357E-01
 -1.41723871146783E-01 -1.96917393170812E-01  1.16724787289217E-01 -3.08503685160823E-01  1.78562405567050E-01
  3.02225179078796E-01  1.69722025504095E-01  9.16245922668955E-01  3.90419737898013E-01 -1.01440525944230E-01
  4.80216037392603E-02  8.55570592484969E-03 -1.65805289265744E-01 -1.10117915744979E-01 -1.06790522063432E-01
 -3.32717953700602E-01 -3.64462287057390E-02 -2.51441333936520E-01 -8.80400026624684E-02 -1.73405832823772E-01
 -2.77954688166485E-01 -1.41330995492419E+00 -5.73310390966621E-01 -4.97330267418889E-01 -5.09755160730199E-01
 -1.83697774577204E-01 -4.97246397476085E-02  1.35648233919917E-01 -1.26188499682245E-01  3.90850691327907E-02
  8.65656564834985E-02  1.47564250617645E-01 -3.36372379628473E-01  6.98001738522444E-02  4.18576197172341E-01
  1.31767274956383E-01 -1.64970436745004E-02  3.38516866330286E-04  6.13966553398898E-02 -2.08067031546228E-01
 -1.15925729889859E-01  2.90432744999272E-01 -8.11210102717407E-02 -1.40099628509314E-01  1.53246684503261E-01
  4.78119536120569E-02 -1.49474595430950E-01  1.65940246835046E-01 -2.32264026420264E-01  4.53342187966905E-02
  5.71806219440986E-02 -5.68351980760900E-01 -3.31538024119532E-03  2.09384987246374E-01 -1.55964271028915E-01
 -6.84916583996911E-02  1.45249368376574E-01 -5.18912348299073E-02  3.07247377936492E-01 -1.69340445374776E-01
 -5.22386964207266E-02  1.58289866458861E-01  7.94274707565949E-02 -1.74018376622394E-01
* ORBITAL    1   87
 -1.44082085012326E-01 -7.10087628557271E-01 -2.85344981887158E-01 -1.07758242095799E+00 -1.15522152645692E+00
  8.09389729762217E-03  2.02641663279119E-02  4.86155244330170E-01  6.63158281358852E-01 -6.75916338531341E-02
  2.39289971337598E-03 -1.65299763966947E-01  4.49677349247999E-02  2.05553458954938E-01  3.13276712740944E-01
  1.50484578983493E+00  4.73781477911405E-01  2.21358797956392E-01  1.21780426276356E-01  4.12086340599254E-02
 -2.77863335350523E-02 -9.70662661161691E-01 -9.45653945819944E-01  9.43502720349409E-02 -3.09926208251739E-01
 -1.69532878676534E-01 -2.14656702145607E-01 -1.20166388408990E-01  2.21252030590775E-01  1.06678331179810E+00
  1.88553893779061E-01 -8.24789160071181E-02  5.54917662007746E-02  1.19901707387015E-01  9.76864375340055E-02
  6.68217589171139E-01  8.25308989295655E-01 -1.23299223031859E-01  3.48515264046940E-02 -2.13861565099270E-01
  1.45803288369387E-02 -2.07521306774070E-02 -9.05853530822989E-03 -9.26074868912370E-02 -8.41801285117914E-02
 -4.03158527141385E-02  8.48604798016807E-02 -6.89823376225185E-03 -2.54178665037149E-02 -7.15664893063457E-02
 -5.52811734420282E-02 -1.41383307961528E-01  3.82063534872646E-02 -1.39113131149699E-01  1.05258296677657E-01
 -4.31992339808611E-02 -1.52944415333380E-01 -7.32564638887022E-01 -1.33309459062634E-01 -8.20535307865396E-01
 -8.65132948555631E-01 -4.31155797648563E-02 -3.95155228021882E-02  2.85974748145685E-01 -1.91765216214643E-02
 -1.23913375825746E-01  3.53038969988906E-02 -7.24684366147226E-02  8.53732633860283E-02  1.19935707276324E-01
 -2.17794582063454E-01 -9.21331838550063E-01 -1.30926055646982E-01  1.49541365306144E+00  1.33864552670163E+00
 -1.20509215426606E-01 -3.19894832921277E-02 -3.16109279224937E-01 -2.54377016623743E-01  2.92212251105510E-01
 -8.22703052108219E-03  1.69322451485127E-01  1.95849457963223E-01  1.07353099272593E-01 -1.32766511223668E-02
 -5.74304752348526E-02  5.81444305840933E-01 -3.45707128100418E-02 -4.00288986578975E-01 -8.19967563299104E-01
 -9.06427023237658E-02 -3.98864031602769E-03 -3.09812500010802E-01  3.66053517550537E-02 -3.37268136377680E-01
 -2.12113399674611E-02  1.30216585213480E-01  8.77311229951350E-02 -3.71780203639088E-01  7.95748285929412E-02
  3.57258015386517E-02 -2.79481958456328E-01  7.51590865510379E-02  1.43815167559617E-01 -1.15237656123042E-01
 -9.57154599367794E-02  3.97108989050939E-01  3.68828907501013E-02  8.36453430000524E-02  1.12451902146076E+00
  1.97794339882853E-01 -2.65866463951987E-02  3.37171710580023E-01  2.68545858638087E-01
* ORBITAL    1   88
 -7.93094713244154E-01 -4.20667270307039E+00 -2.02210500203860E+00 -5.49597121380104E-01 -2.85159196276171E-01
 -1.73653959157827E-01 -8.61536129136562E-02 -8.21067355604266E-01 -5.79062750122750E-01 -7.55250955833999E-02
 -7.82485507579586E-02  1.64935168764257E-01 -1.53633348305396E-01  2.72024190383753E-01  2.63440840196314E-01
  1.47675777276067E+00  7.62666804257790E-01 -1.76073711206448E+00 -1.69481825755496E+00 -9.07746898275543E-02
 -2.82329389606119E-02  1.45193919255818E-01  1.55954859713162E-01 -2.15369284531474E-01 -5.87982090476667E-02
 -5.24810539465503E-02  6.27030965974722E-02 -1.09042336209738E-01  8.17338543353733E-02  5.26600457425243E-01
  3.30360109450496E-01  9.12512044519989E-01  8.61687222483197E-01  2.10009507581287E-02  7.15106867009134E-02
 -4.01058876976811E-01 -2.76226558191399E-01 -1.15778340521237E-01 -2.06013248604438E-01 -1.49721974651739E-01
  6.02759965954824E-02  1.12839122971907E-01  6.89928502040950E-02  1.52360101960475E-01 -2.21964652556994E-01
 -1.81297482296896E-01 -1.68851157105043E-01  1.89781290305352E-01  1.03922237336058E-01 -3.04331706836045E-01
 -2.15308623956567E-01  1.00444455589868E-02 -8.29016186070536E-02 -1.91664430686041E-01  1.50091467408281E-01
 -5.01507878492532E-01  1.38065424863071E-01  7.45811178668051E-01  2.44212111866004E-01 -3.70049886686902E-01
 -1.88526725805281E-01  1.04405550834541E-01  1.02752714469638E-01  8.70288149284788E-01  8.75208848557076E-01
 -8.65304716524328E-02 -2.02292458493429E-01  1.10113819422363E-01 -1.86602686237383E-01 -5.66854250489703E-02
  3.49984210717935E-01  1.92088469148414E+00  9.87369378166146E-01  7.78113954681568E-01  6.44004173635135E-01
 -8.91703760911861E-02 -6.08291079943893E-02 -1.31828263627893E+00 -1.35855546823118E+00 -8.99612179250687E-02
 -1.99295967267497E-01 -1.29412998392823E-01 -1.18145318833676E-01 -1.55650272885301E-01 -2.02737415542549E-01
 -1.90630428191884E-01 -1.19504885931969E-01 -3.17485904549185E-02 -1.54179432950254E-02  5.09015758972162E-01
  1.19764165288562E-01  6.17077765840534E-01  1.40479304538019E-01  1.11952417932843E-01 -6.36165798804240E-01
 -8.69942971794146E-02 -3.09879465772862E-01  2.33556894146161E-01  9.89774783784147E-02  2.97548699412967E-01
  4.68034414774494E-02  1.28557331409710E-01  6.52143670220965E-02  1.02542212717195E-01 -8.39488314503709E-01
 -1.59156194001667E-01  4.83691615512581E-02  3.02533298610785E-01 -1.61296576096794E-01  4.07818049670752E-01
  1.58829076976632E-01 -1.29972534137020E-02  1.32002839761497E-02  4.75924464117800E-01
* ORBITAL    1   89
 -9.73121837528224E-02 -5.05221543617254E-01 -2.10429899339812E-01 -7.12317456880754E-01 -6.10786973556726E-01
 -1.61197482201157E-01 -9.37502055430057E-02 -7.66627146619107E-01 -6.18443558056257E-01  1.11237927045749E-01
  2.07708686262770E-01  6.73244079150130E-02 -6.07134480263272E-02  1.12002899463350E-01  3.23802224569371E-01
  1.74015130862191E+00  7.77746352369988E-01  1.31365145486648E-01  1.09346226516937E-01  5.80507819940493E-02
  7.51046169376465E-02  9.28141603447635E-01  7.70164999716058E-01 -2.96518880439619E-02  2.55207636880497E-03
 -8.62577626450225E-02  3.52831783718691E-02 -2.24461394422241E-02 -2.84859606385169E-01 -1.40739829706193E+00
 -3.51706373063117E-01  2.12188887144755E-02  1.82861707341451E-01 -1.00538305589440E-01 -8.92351435032862E-02
  8.22284560173598E-01  7.37885133455713E-01  2.16853454729813E-01 -5.06075541082621E-02  8.74510541230821E-02
 -2.46175558683301E-01  1.61138608602144E-01 -7.06649130144694E-02 -5.00462750770272E-01 -4.84908630134850E-01
  1.80594473694070E-01 -2.72981961434887E-01 -7.13938896958176E-01 -2.70855598239310E-01  7.00245196119483E-02
 -4.86950186982976E-01 -2.12745009446212E-01 -1.97599899794039E-01 -1.72815376935250E-01 -4.96412364285982E-01
  1.93099830006881E-01 -2.39003372058859E-01 -1.08568337236540E+00 -1.10772723305055E-01  7.08670915158266E-01
  5.75192637338345E-01 -1.69858049810360E-01 -1.93307806044511E-01  1.79083795582312E-01  2.76623778236818E-01
 -2.52730764498257E-01  2.24630527494519E-01 -1.62586317534178E-01 -9.28435281803194E-02  1.45111228665424E-01
  2.14369574021404E-01  1.17498663586412E+00  5.62049203181795E-01  8.30447024913813E-01  7.08890221275762E-01
  6.96473839138667E-02  9.28398524864187E-02  5.38906286618197E-01  4.29380624478776E-01 -2.53953791151477E-02
 -2.14347738397980E-02  8.92392456456339E-02 -7.14587895815141E-02 -6.05011472251624E-02 -5.86070534191609E-01
 -1.23825042778425E-01  1.22743517697917E-01  2.50266485875726E-01  2.22809608224220E-02  2.24792579022511E-01
  4.90044940939602E-02 -1.09620526405572E-01 -8.64014620944035E-04 -2.44628718192926E-01  3.06246716609915E-01
  1.50750980601213E-01 -3.42050976443887E-01 -2.37703328709843E-01 -7.55087616152066E-02 -3.31890478973937E-01
 -3.36460696092353E-01  4.29577674014874E-01  7.91167015432147E-02  8.14017536335082E-01  3.70392175771593E-01
  1.62811367737196E-01  7.49101403943873E-02 -3.34929948734717E-01 -2.33358671336715E-01  3.36402251077084E-01
  4.77396013427927E-02 -1.49946777603667E-01 -4.03755818665318E-02 -1.90771924789382E-01
* ORBITAL    1   90
 -6.35409707242715E-02 -3.39157590192192E-01 -1.53408160800002E-01  4.10315570050277E-01  3.92564940543759E-01
 -9.81628024089263E-03 -7.88440557869481E-03 -4.46750303290158E-01 -4.08557182021827E-01 -1.59288879801239E-01
  1.38661798120129E-01  1.86146599940168E-02  6.35493813913650E-03  1.25192563719582E-02 -2.42375911887220E-01
 -1.10742031410201E+00 -1.73195054978471E-01 -1.35483596436744E-01  4.66842509272173E-02  3.27366128194419E-01
  1.87683882845619E-01  2.57897605712951E-01  2.56739824427098E-01  1.48990361113916E-01 -3.75914163215726E-01
  1.55697503113600E-01  2.33949992780746E-02  2.00317289655422E-01  1.20067938027554E-01  8.42005443907340E-01
  5.76340464515721E-01 -5.13467928493596E-01 -8.20603561603093E-01  1.46382463024821E-01 -9.70598218928173E-02
  3.41982211680231E-02 -3.90511764464079E-02  3.84754037284783E-02  5.42841691176703E-02  1.82498466358415E-01
  1.25956157905217E-01 -2.21800066620585E-01 -8.85919369096909E-03 -5.27566941270571E-02 -3.52632210211285E-02
  7.14255768527703E-02  1.70854376546416E-01 -2.70954780806660E-02  5.23188457952573E-03 -4.35170741751324E-02
 -1.75794340340372E-01  1.59269088057653E-01 -1.27989655395136E-01 -2.09344194553343E-01  7.07615160716496E-02
  1.01855968727917E-01 -1.43211633205882E-01 -9.20532677839057E-01 -5.42313946661803E-01 -2.12178021012840E-01
 -2.59878582439230E-01 -1.66104846963978E-01  8.96694530583952E-02  5.14513829927989E-01  8.38361716574972E-01
 -1.03194826215450E-01 -3.52275280417511E-02  1.08018357612109E-01 -3.09758333004451E-01  6.15854490593317E-02
  3.29389851613485E-01  1.56238226072862E+00  3.74799358863864E-01 -1.65229893348795E-01 -7.30477839100834E-02
 -3.48522832698552E-01 -1.90167613521203E-01 -8.67816801228662E-02 -2.45218767624888E-01  4.13141568331823E-01
  2.16064345137040E-02 -1.18873873892471E-01 -7.30556965783840E-02 -2.19356157695347E-01 -8.24885025661155E-02
 -1.93836991207167E-02 -2.11910002687235E-01  3.02966249863508E-02  1.53376239702493E-01  5.02515814472394E-01
  1.64081306025353E-01 -9.88198546952130E-02 -4.23220168422451E-01  3.16284781879257E-01 -5.02625938498060E-02
 -1.37698792230326E-01  6.05540129150629E-01 -5.97176439280769E-02 -1.07013576691877E-01 -1.15055013477292E-02
 -1.80640843942182E-02 -7.58474798549427E-02 -7.54118768371743E-03  1.32642093781985E-01  5.33276046656023E-02
  1.53363150651222E-01  3.73578078154639E-01  1.81565824770728E-02 -5.56201221265089E-01 -4.59090194016976E-01
 -1.51842727808817E-01 -3.65330025456435E-01  4.39302048188572E-01 -3.98858702081113E-02
* ORBITAL    1   91
 -1.27356279518149E-01 -5.41463019442948E-01 -1.83286643584994E-01  1.20762110703510E-01  3.04865733662425E-01
  3.42694073074172E-01  1.09430574471109E-01  2.38678021748151E-01  4.65658733245225E-01  3.16814793369044E-02
  4.14084067157982E-02  1.30369177406748E-02 -2.01565875102507E-01  2.06945356102178E-01 -1.80023991458386E-01
 -7.21617984000813E-01  8.41104630247676E-02 -6.17020982012272E-01 -5.83415194039367E-01  1.58841622119952E-01
  3.09488752885940E-03  8.45709783283719E-02 -8.87423931873460E-02  4.21762968793885E-01  2.49561606511760E-01
  1.48000204631983E-01  1.27584682747580E-01  9.47365994740594E-02  1.18226882038588E-01  6.82734881256414E-01
  4.28889565874246E-01 -5.40146613228948E-01 -2.22239928071521E-01 -6.59854634057327E-01 -3.78630437173664E-01
 -5.52899325432568E-03 -1.14090646307464E-01  2.64854023167237E-01  3.76924868925325E-01  6.68163284153297E-02
  1.00168310825180E-02 -4.22349016169779E-01 -2.42377084698361E-01 -1.59482925882322E+00 -1.09457922010455E+00
  4.96057768089986E-01  3.36734969972065E-01 -7.06030580667055E-01 -5.71770707207539E-01  7.04997560495600E-01
  5.39885992787839E-01 -2.42327062443878E-02 -3.31603602369185E-02 -1.83822225544338E-01  5.86425958240151E-02
 -1.50882549944734E-01  1.18321397338131E-01  6.33298769843291E-01  3.31810441602768E-01  4.54492401824327E-01
  2.60155513469603E-01 -6.04835117150100E-01 -3.77858307398492E-01 -6.56291585134070E-02  6.29033776410071E-02
  2.00137803808984E-01  4.14332701072437E-01 -4.17854442809698E-01  1.83922982263858E-01 -2.01223074210402E-01
 -1.26516444230056E-01 -4.25902537754572E-01  2.09282158438592E-01  4.68852756205634E-01  9.46623448251324E-02
  1.08320101309710E-01 -2.69194395646662E-02 -3.38204081535341E-01 -4.46849458469552E-01  1.27321021972466E-01
  4.51389731145209E-01  4.61175012685850E-02  1.25633539481914E-01  1.07883796050904E-01  7.13250892671010E-02
 -1.43483917604587E-01 -2.26167759076247E-01 -5.68942987955433E-02 -3.01741365641901E-01  5.36333243421705E-01
  1.13527795364959E-01  7.56388660078315E-02  1.40309703503004E-04  4.28433307532113E-01  6.65380248187693E-01
  1.99045280070482E-01 -1.29880358006220E-01 -3.53130134097564E-01 -1.56015581006996E-01 -4.51083606036178E-01
 -2.42419653731208E-01  7.30294942288498E-02  2.45805008137686E-01  1.74263795067330E-01  3.63727938292149E-01
  8.11811840096064E-02 -2.03406046766340E-01 -3.28263481141571E-01 -9.43090299633436E-02  5.89075529091040E-01
  1.86722710176124E-01  4.81748331009703E-01  7.26277846166571E-02  2.09322654193891E-01
* ORBITAL    1   92
 -7.61201533387461E-02 -5.36334037580155E-01 -4.99473792729719E-01 -5.01977445953491E-01 -3.23389679604432E-01
 -9.88634156660492E-02 -6.13475847290028E-02 -1.12079153221462E+00 -6.43153612247299E-01 -3.91118957749252E-01
  1.98276333241648E-01 -5.33530325428160E-02 -3.88662159526190E-02  3.00957248128669E-02  1.58710488726769E-01
  9.37694837333984E-01  5.82814664199246E-01  3.21840127175752E-01  4.47124186571868E-01  3.13501134472483E-01
  2.13597623472012E-01  6.12188955242704E-01  2.65998633012380E-01 -4.64500277238719E-01  4.36525738302778E-01
  4.18743880617657E-02  7.59078345228488E-02  1.46443997668004E-02 -2.84387357608329E-02  1.40759917536874E-01
  4.79709677634014E-01 -6.97114397974568E-01 -6.68430972768849E-01 -2.87603209380819E-01 -2.97003525303111E-01
  1.52356696317810E+00  1.35401156091725E+00  1.92819189476683E-01  1.40923650331629E-01  1.81534527651174E-01
 -7.12041565774412E-02 -1.68258766329291E-01 -1.36995449192332E-01 -7.43179928008076E-01 -3.11097858347021E-01
 -3.81882761799597E-01 -6.43055984649162E-02 -2.19513061871091E-01 -1.08304581012644E-01 -1.13026051940786E-01
 -1.81559336810258E-01  7.67493004910797E-02 -2.46920088437185E-01  7.92867316520295E-02 -1.17090086495668E-01
 -3.96272078777891E-02 -1.54205626367179E-01 -1.17335314596140E+00 -1.03355736095037E+00 -8.40083322098846E-01
 -7.88172361697925E-01  3.37973357924179E-01  2.32900476795634E-01  1.27525277226927E+00  7.14309279729806E-01
 -1.89316684664885E-01 -2.28915750303315E-01  9.00112047604891E-02 -1.95162252179588E-01  2.85268114480281E-02
  2.41286864053240E-01  1.41778003298542E+00  8.51169588252729E-01  1.45876535371300E+00  9.94781140420870E-01
 -2.56678167525792E-01 -1.24067060591144E-01 -1.45493627936327E-01 -1.29198601017775E-01 -5.26997426417844E-01
  1.15798694166181E-01 -1.01561705058459E-01 -6.31782147324445E-03  3.02113235076731E-02 -9.33858608219226E-01
 -3.73360322247539E-01 -1.69242425682391E-01  1.46103151465288E-02 -3.29987168628101E-01  2.78444523594624E-01
  2.14326048698322E-01 -1.84446291241067E-01  3.57781696218287E-01  2.38911315116524E-01  2.66429342433551E-01
  5.44928632352480E-04  1.52636700187935E-01 -1.86673608714359E-01 -6.40501462772956E-01  3.21395175245825E-01
  8.83552088065390E-02 -4.71284145888732E-02  1.54858291420524E-01 -1.88117184671823E-02 -9.27851566915511E-01
 -3.33197169627068E-01  4.11803812292803E-01  3.67039175138540E-01  3.63078625356156E-01  9.00234111899053E-01
  3.80067888766425E-01  2.06158891801864E-01 -2.85835739992384E-01 -1.10836711227603E-01
* ORBITAL    1   93
 -1.39319645276253E-01 -1.07775382791750E+00 -1.06908067340995E+00 -1.31568416629991E+00 -7.25828304789745E-01
 -2.55296146128070E-01 -1.22527923123715E-01 -2.33015714077022E+00 -1.40587378054155E+00  1.10111679562715E-01
 -1.28481104788788E-01 -4.36585891363453E-02 -8.90542910482147E-02  2.07793816657963E-02  3.78023281729420E-01
  2.24334589586511E+00  1.35790950302132E+00 -6.41067517649291E-01 -3.06370631536362E-01 -2.76582127927627E-02
  4.13187990384769E-02  1.96727330571268E+00  1.26513831056185E+00 -1.50411113078554E-03 -3.82196131046873E-01
  1.03207882505795E-01 -1.07151130285128E-01 -1.19128458448429E-03 -1.94090285397829E-01 -1.24739336045991E+00
 -8.94648074779199E-01  1.46005146802807E+00  7.35350293022712E-01  3.68879637617597E-01  1.58232752731692E-01
  7.31885806217067E-01  3.96630656833103E-01 -8.32934237251032E-02 -3.05062400388324E-01 -3.99840649657509E-02
 -1.36692987913082E-01  1.60606315447954E-01 -2.07929191345593E-01 -1.12732597894314E+00 -4.60987016208816E-01
 -2.66585381702485E-01 -2.34009582517909E-01 -3.72247362064100E-01 -1.73546333616281E-01 -7.33138034162475E-01
 -4.12473694637894E-01 -2.47531753243081E-01 -2.50029797293445E-01 -1.17584004537006E-01 -1.09747224628843E-01
  5.85173366309675E-02 -1.38877128774491E-01 -7.05694930990663E-01 -2.99040608321767E-01  1.31341332052068E+00
  1.20859796131401E+00  5.29184382248754E-02 -1.31615895168514E-01  1.34793359446749E+00  7.21938919100153E-01
 -1.38604043558222E-01  2.08976988152485E-02 -1.43034077547200E-01 -6.83750055858252E-02  1.26806360534244E-01
  4.98299093176631E-01  2.82164376697700E+00  1.57718499968374E+00  1.82185227546511E+00  9.02927646266454E-01
  1.58652484996407E-01  1.63425088681574E-01  5.19474613756514E-01  5.27185419478108E-01  1.52215086831848E-01
 -2.72585419720083E-01 -5.73118127686159E-02  9.90744742234921E-03  8.18747829829305E-02 -2.07692537594925E+00
 -8.06943694560438E-01 -4.25462519711794E-01  3.80349468310159E-02 -6.86438992036502E-01  1.27495441887712E+00
  6.38659641768738E-01 -3.79919624230434E-01 -1.61110277129833E-01  2.94201557515268E-01 -1.16334041483209E+00
 -4.67950102172036E-01  3.87085899909558E-01  3.82619507377384E-01  2.54883715340035E-01  7.62415686453144E-01
  2.46287242798210E-01 -6.58510658153499E-02  3.46386356059323E-01 -6.03623348811210E-02 -7.78484403000429E-01
 -3.71676736524523E-01 -4.37934307211468E-01  2.00181541408612E-01  2.45298903320588E-01  1.10027066203555E+00
  6.30826881382766E-01  5.65202011308758E-01  9.87808166022839E-02 -2.21082704125884E-01
* ORBITAL    1   94
 -1.33138039695920E-01 -7.13325409517773E-01 -3.49280035661871E-01 -8.32220085514054E-01 -8.05395426432477E-01
  1.75767807217589E-02  2.22322253184775E-02  4.39040369315372E-01  4.66395620890999E-01  1.80939388636817E-01
 -1.35899436653866E-01  4.24602670733659E-01 -3.29348763491861E-01 -2.67495976432048E-01  4.55330650285069E-01
  2.49989082098446E+00  1.20765398721288E+00 -7.61093072487200E-01 -2.77194506301355E-01 -6.65016093742303E-02
 -3.91181031736010E-02  1.19768835259898E+00  4.37047931753250E-01  1.19949681915497E-01  1.57538665475636E-01
  3.83480791003468E-01  1.79412729976049E-01 -2.73039980244213E-01 -7.28422777718667E-02 -7.10575129048975E-01
 -7.40077557533404E-01  2.14080112764041E+00  1.29845763262132E+00  1.74642103735092E-01  1.97144486436379E-02
  1.14248179950715E+00  7.08943319877875E-01  1.33084958757878E-01  6.50816235085102E-02  4.26937999385822E-02
 -6.38527013167176E-02 -3.72796820731361E-02  5.73519716327364E-02  3.12452284285116E-01  1.30371260696986E-01
 -5.42776397062884E-01 -4.62670212335572E-01  9.60862574998749E-02  6.63718930065902E-02  3.42397298799126E-01
  2.99953108480413E-01 -3.07480992574054E-01  1.52341333670441E-01  5.00410589422893E-01 -2.60775553171450E-01
 -3.14055978641591E-01  7.55507848926849E-02  7.25426883750097E-01  7.54412835428720E-01 -4.25038078541948E-01
 -3.22900495540048E-01 -9.29023426597390E-02  3.80982370836525E-02 -2.36207170032916E+00 -1.48306645573788E+00
  6.05191305424909E-02 -1.19904125557521E-01  5.15200076022888E-02 -2.09490793843946E-03  1.92074667715746E-02
 -4.98966817054036E-01 -2.60061265250056E+00 -1.07319054502576E+00 -8.81264398417075E-01 -2.93261099232698E-01
  1.19561243089392E-01  2.57627626078853E-02 -3.96486698199427E-01 -3.94565283924734E-01 -9.15775265074988E-02
 -1.41386448746980E-01  2.27820960507415E-01 -4.47314607858619E-01 -5.43903114712914E-02  8.62695484916300E-02
 -5.12014047303150E-02 -3.18613053690734E-02 -2.54584848115433E-02 -3.08186458933534E-03  8.79474525449575E-01
  4.63544416751883E-01 -4.06188284038890E-02  1.29776276073951E-01  5.65274844569934E-01 -1.75921713197598E+00
 -6.19669664173094E-01  4.83731264445937E-01  3.79484201403458E-01 -4.96162202505209E-02 -3.14658120298604E-02
  7.82086442232341E-03  4.13968983055461E-01  1.43387082221284E-02 -2.51045097933028E-01  1.63324791681505E+00
  5.59977469807438E-01  2.85048321193221E-01 -3.80361791227569E-01 -3.53215825514143E-01 -3.26453780221175E-01
 -3.17427096978545E-01 -2.53638124853383E-01 -8.20228155765255E-02 -8.29673761389226E-02
* ORBITAL    1   95
 -1.02791274856205E-01 -5.45779513573222E-01 -2.07272786739762E-01  8.28956296614603E-02  2.76196125651325E-01
  1.28458593323848E-01  1.11626887674177E-01  2.86782477009267E-01  5.77651497687406E-01  3.01022213328628E-01
  4.48914941714561E-01 -1.79820680762093E-02  1.82951627184429E-01 -2.26222045397244E-01 -1.94363326446138E-01
 -1.23913274107575E+00 -9.20159550573364E-01 -7.36642832314485E-01 -5.78017249668759E-01 -1.95583035609066E-01
 -1.17294668538556E-01 -1.43073313759757E+00 -1.19203207343402E+00  1.33143497995483E-01 -1.11369264468739E-01
 -1.35288900721482E-01 -2.44714521008247E-01  1.63921278164595E-01  2.36713225892631E-01  1.31739057300807E+00
  5.26644237909164E-01  1.88453330993562E-01 -1.08248699155871E-01  7.28721451491489E-01  3.94090008839464E-01
 -1.60624389448037E+00 -1.06179574750236E+00  1.79569511204795E-01  9.88577754651164E-03 -3.14143169076265E-01
 -6.88872054250415E-02 -6.63176915178065E-02  6.54781215977455E-01  3.94035396217253E+00  2.15300284737223E+00
  2.70068004320451E-01 -1.00885963678268E-01  1.14661395653163E+00  9.47493146652255E-01  4.31441878066141E-01
 -1.38165470616942E-01 -7.03195510550515E-02 -1.48171137359455E-01 -2.72405143265853E-02  2.12444805472972E-01
 -2.15422571089012E-01  2.16883862509049E-01  1.12496628568051E+00  3.21526088752981E-01 -1.73544713310385E+00
 -1.08775153771963E+00  9.25409310877621E-01  5.17528788821706E-01 -3.37708838540380E-01 -4.32442425466161E-01
 -1.27854466099436E-01  1.75250920415113E-01 -3.28838599797023E-02 -2.24951727939589E-01 -3.02756018354325E-01
 -2.24689540597575E-01 -1.42447380951717E+00 -1.03927178608949E+00 -9.76306285191041E-01 -8.50746845348156E-01
 -2.46851425222969E-01 -1.37336671367569E-01 -1.19997962392549E+00 -9.82863209743882E-01 -2.32725362238684E-01
  3.31415263640616E-02 -4.33107592260863E-02 -2.98948457922036E-01  8.20407621906089E-02  3.83450802172416E-02
 -4.91544215872004E-02 -1.57509633325802E-01  3.20663857195342E-01 -2.72589664039629E-01 -4.65168303063277E-01
 -3.70558849017048E-02  1.73684416851377E-01 -1.04634268843808E-01  6.57977038603390E-02 -6.99143488025771E-01
 -5.23941717679207E-02  3.94021226395477E-01 -6.85465126943468E-02  4.73909038726900E-01 -1.18066443353677E+00
 -7.73001869030023E-02  2.94102792062067E-01 -3.06097748068013E-01  4.16226304247517E-01 -9.17372637892239E-01
 -1.17552532824830E-01  3.17387594839251E-01 -6.37584642379734E-02  6.56064557714186E-01 -4.30373323305785E-01
 -1.96787717345980E-02 -1.39687707094294E-03 -1.19495937158326E-01  1.55551540927922E-01
* ORBITAL    1   96
  5.36623890767188E-01  2.82547994563171E+00  1.09273719209474E+00  4.31494823155425E-01  2.60933354183357E-01
  9.95583629969257E-02 -6.74767906270847E-03  2.57349671483796E-01  1.48382633805146E-01  2.84859227046704E-01
  3.08670156894900E-01  1.21908959880971E-01  1.76980168734650E-01  8.81097034777692E-02  2.08112424621144E-01
  1.16382297843211E+00  4.97966213267311E-01  1.65878144081371E+00  9.58343337354433E-01  4.65081668491187E-02
  9.78505151623595E-02 -1.87382624164294E-01  3.33089607668805E-01  3.18116938479086E-01 -2.09100602896863E-04
  5.30808139097335E-01 -3.07241782006225E-02 -1.18275811606114E-01  3.12927190252408E-01  1.71703039765937E+00
  6.96401750739341E-01  3.07088770657917E-01 -7.30864297335515E-02 -6.54437201692505E-01 -5.39662206554293E-01
  1.87451680882136E+00  1.21155348393812E+00  1.96106041003668E-01  6.03770125727681E-02 -6.54728372975306E-03
  2.76941112370480E-01  2.90607676193921E-02 -6.47299398945233E-01 -4.02142937105745E+00 -2.43228481415554E+00
  1.69352992733380E-02  1.49152219131321E-02 -1.65217699819077E+00 -1.28413998937873E+00  3.74123371680319E-01
  2.87656783778819E-01 -7.50522228005363E-02 -1.68130907715941E-02  5.44287433571103E-02  1.41721097779803E-01
 -1.15604776484708E-01  2.90309601729959E-01  1.56555545964367E+00  6.05520392940216E-01  1.21273943233877E+00
  8.70757409282780E-01 -4.93541786151586E-01 -4.32795200649585E-01  8.94271545126446E-01  3.65996283486538E-01
 -7.98957288393718E-02  1.57369234303560E-01  2.01418467841926E-01  1.37621315977697E-01 -1.40629333071156E-01
  2.16734882160032E-01  1.20841754409433E+00  5.01589402019006E-01 -9.70587816398961E-01 -1.65205046683222E-01
  9.17489496945994E-02  1.06327847629036E-01  1.13129217897530E+00  7.91312537594454E-01 -2.29935792659691E-01
  1.25076898440096E-01 -1.79833975446661E-01  2.90091295970121E-01  2.94998857735126E-01 -2.57909280918753E-01
  2.54066984301006E-01 -9.05384416500798E-02  2.60295368327474E-01 -1.26403257174978E-01 -1.42508208588574E+00
 -3.03184731156764E-01  3.93948426129741E-01 -2.31049322846376E-01 -5.20156264841439E-01 -8.70642068384769E-01
 -8.28410035072516E-02  4.50368904362367E-01  2.90627457069534E-01 -3.93127975362620E-01  1.98824792841318E-01
 -6.71850159929323E-03  1.12807258407181E-01  3.75827430035838E-01  9.55051325053284E-02 -7.85081998538482E-01
 -5.54207366229018E-02 -4.24719852016266E-01  2.53904392039889E-01  2.39750064021032E-01 -1.47886209776998E+00
 -3.23256591159259E-01 -6.74664610349780E-01 -2.40271299911070E-01  1.09346063404240E-01
* ORBITAL    1   97
  3.20751942990346E-01  1.69555735583169E+00  7.96689831868761E-01  5.55905245873532E-01  1.83509257400206E-01
 -1.13608162983228E-01 -8.32629259289931E-02  1.22927522173147E+00  7.00251029128811E-01 -6.74110959734892E-01
  2.40929916499902E-01 -5.42017548133686E-02 -7.44067672811546E-02 -1.27856128487818E-01 -1.50341463398347E-01
 -9.87902465639079E-01 -6.62484592012219E-01  4.14129286389665E-01  3.15331418987445E-01  1.55281683139629E-01
  6.90880382748967E-02 -2.49650692728397E-01 -3.95246344670078E-01 -6.73002138817821E-01 -1.35046037576759E-01
  2.03156174285580E-01  1.66649677993377E-01 -1.96798609895325E-01 -2.99835145922488E-01 -1.87727740553283E+00
 -1.06071595061483E+00  1.17935654207227E+00  7.04372834286848E-01  6.62698708978249E-01  3.76831919922513E-01
 -9.86491564503686E-01 -7.15502043652663E-01  2.13013347631365E-01 -2.91640287416032E-01 -2.44780321870251E-01
  2.27320280389125E-01 -3.70463370339988E-01 -2.04048701639023E-01 -8.99058513865529E-01 -1.45875598199272E-01
  1.03930458947124E+00  5.66656038252049E-01  4.64219308628867E-02  1.98984843494971E-01 -7.63265368288115E-01
 -6.44111129038398E-01  8.60358810359220E-02 -4.22266714529720E-01 -1.20757262673356E-01  6.10816721025349E-04
 -4.01732555450730E-01  2.55887367817997E-01  2.00613183401441E+00  1.64284780482403E+00  1.88619001436142E+00
  1.59197274200785E+00 -1.40167038457383E+00 -1.07910952832674E+00 -7.59892137883667E-01 -7.76546124004908E-01
 -3.46804555986546E-03 -5.79141913742462E-02 -7.44030513624268E-03  2.87877671858020E-02 -4.10103611483974E-02
 -1.78790476700251E-01 -8.75263082961510E-01 -3.52630767938194E-01 -1.10685599391804E+00 -6.35427118462320E-01
  1.46624821958473E-01  2.22607103765074E-01  9.17065807047891E-01  6.53589222123706E-01  2.18568732749605E-01
  5.75624612958670E-01  1.46092521887341E-01  1.79794120346072E-01  1.81599779835677E-01  9.22852656651724E-01
  3.20062265989436E-01  1.46459393984338E-01 -5.72697057745292E-02  2.37684281598626E-01 -7.92105077737396E-02
 -8.13234171580035E-02 -2.03785783628650E-03  1.14815143046188E-01  1.15679210606588E-01 -5.67844866837479E-01
 -2.38141109786383E-01  1.94113976393757E-01 -1.45118925319517E-01  3.07625883717016E-01  1.85627414579544E-01
  3.42308776704520E-02 -5.20028418931031E-02  1.62089805156967E-01  1.25506056419280E-01  8.29575691815660E-01
  3.03164713966474E-01 -4.57416692373294E-01  1.15602591609336E-01 -2.30598006856354E-01 -8.77132235118386E-01
 -3.06411309979397E-01 -1.96179386255002E-01  4.87926100229615E-03  4.98270368497849E-02
* ORBITAL    1   98
 -2.99641001556728E-01 -1.53422197253835E+00 -7.34589941392352E-01 -1.09107385032461E+00 -5.75927478134123E-01
  2.26156811435786E-01  1.24887909682158E-01 -1.49039665113108E+00 -5.71647467305067E-01 -3.01251016196661E-01
  4.34666293713666E-01  1.46145705859291E-01  2.31763494716925E-01  1.38760088681428E-01  2.40323005025733E-01
  1.30417297718662E+00  6.20395513078925E-01 -1.19396016086739E+00 -8.84056193826886E-01 -1.41268084854686E-01
 -1.96485268361601E-01  4.67865685258720E-01  3.64392367108881E-01 -2.14342829662963E-01 -2.32823150519342E-01
 -1.92263528059386E-01 -2.63134724810687E-01 -7.84294144046547E-02 -8.82131414578317E-02 -1.07994231372262E+00
 -1.26786132265896E+00  1.34376433261414E+00  1.33441041108481E+00  1.00030288541854E+00  8.24201794552509E-01
 -9.05091349163430E-01 -7.91981498456293E-01  1.30745647156778E-01  1.91672220250975E-01  9.63831797435267E-02
  1.04305933630783E-03  6.15254605149171E-02  2.28412041174534E-01  9.04467662639416E-01 -1.58301209117207E-02
  8.60292318615421E-01  6.08117507452136E-01 -4.07133529690356E-01 -5.06083079350606E-01 -1.12580921610119E-01
  8.46550071279077E-02  3.18030256991625E-01  2.91371949492185E-01  3.40442363301665E-01  4.09334085182613E-03
  5.15784112671240E-01  2.82938654917052E-01  1.57750424031326E+00  6.43320317930474E-01  1.03058010434055E+00
  6.28501365778086E-01 -3.08745029195857E-01 -1.02695605593856E-01 -3.29343492576737E-01 -6.54997383349660E-02
  3.02932736789888E-01  6.41413097121063E-02  1.51349280051313E-03 -2.88843995498719E-01  5.17218949727909E-01
  3.07391364033984E-01  1.76569210309738E+00  8.63382708395000E-01  4.99540563489887E-01  5.93339035965425E-01
 -2.64949976415114E-01 -1.60190695679929E-01 -3.83042113130306E-01 -2.04300283666933E-01 -1.62352723146464E-01
  5.56948486256210E-01 -5.10918102512920E-02 -4.19011878093245E-01  6.59279057490414E-02 -1.55553724801691E+00
 -4.32497957858913E-01 -2.11125861144977E-01  8.59711982807759E-02 -5.43510530239122E-01  5.02396192054722E-01
  2.67385238113539E-01 -2.80221342520889E-02  3.01317214427845E-02 -1.42789577005139E-02 -8.64873252021524E-01
 -2.29757169126730E-01  4.99771897804194E-02 -8.94478047209968E-02  3.48485641180547E-01 -5.38494985080294E-01
 -1.13946902155002E-01 -3.46858555365889E-02 -2.09147847203639E-01  5.39839514123069E-02  1.90636951668828E-01
  1.68527112333029E-01 -4.79176836763633E-02  1.00777479874632E-01 -1.48715753675889E-01 -1.27869227453625E-01
  1.09328469188350E-01 -2.60290878473994E-01 -8.20387235152068E-02 -6.19145489528667E-02
* ORBITAL    1   99
  8.49781746451196E-02  5.09346086393402E-01  2.88087822342497E-01  4.96492366503800E-01  4.05038479769505E-01
 -7.31820141938287E-02 -3.44052308961196E-02 -2.39184125803300E-01 -9.37986703099260E-02  4.08827175030085E-01
 -2.45505062494808E-01 -7.87404184543068E-02  9.21636170753909E-02  1.04107771993522E-01 -2.72047245276914E-01
 -1.53510625128344E+00 -6.44303039494915E-01 -9.52927160477840E-03  8.92755238510653E-02 -6.24073765077653E-02
 -4.75559405162035E-02  2.53536083764374E-01 -6.66565679465574E-03  2.89525354274989E-01  1.66516910804998E-01
 -1.89675654814300E-01  1.05049493306340E-01 -1.47699776952452E-01 -1.67811035315577E-01 -1.20981796920903E+00
 -8.48004206960936E-01  2.25862840777343E-01  5.41985502569679E-01 -3.85124282341567E-01 -6.31892683183696E-02
 -5.86874864759342E-01 -4.27031218182611E-01  2.17530298216905E-01  1.12934604217833E-01  1.11131189281656E-01
  2.88176061210687E-01 -7.50537311898338E-01 -9.33746701931334E-02 -4.04931775172977E-01  2.06365517390127E-03
 -2.56222837133294E-01 -1.99705538848990E-01  2.23264898790907E-01  1.96983566117404E-01 -1.70599907840622E-01
 -1.41044680032986E-02 -2.39231582215350E-01  1.75261568548179E-01 -6.05005813542924E-01  1.37483045804859E-01
  1.22985536319165E-01  3.83330902340924E-02  5.92898711400805E-01  7.38097556729389E-01  6.70845143385808E-01
  7.21003576274236E-01  1.74116344389880E-01 -9.95783550727014E-02 -3.79711337992460E-01 -4.89290686143687E-01
 -1.95174789850629E-01 -3.83967341557799E-01  2.23146702298520E-01 -5.20927618259797E-01  3.30351247477406E-01
  2.16315617267822E-01  1.19531960076397E+00  4.04797678150334E-01 -6.16293221493008E-01 -2.10827448389030E-01
  1.30633958223938E-01  1.12630672683211E-01  1.21241855652173E-01  8.41759429736781E-02 -1.58987057985860E-01
 -4.22621463397487E-01  5.81312154534810E-02 -9.61882222355763E-02  3.32191493328942E-01 -1.11755195922012E-01
  3.30857722682326E-03 -7.77264723918925E-02  1.69574157348460E-02 -4.49888215803680E-02  7.16001223338561E-01
  5.32166017088489E-02 -2.26360025251235E-01  7.08059917347375E-02  2.64884963796772E-01  6.20857939580772E-01
  6.08924387251560E-02 -1.89768950600609E-01 -4.19988974700431E-01 -8.44531157412127E-02  5.04851727670581E-01
  7.49775704350322E-02 -3.45662420648192E-01  5.47327177371696E-02 -9.72002602604377E-03  6.79247192388058E-03
  1.19117062754216E-02  6.78628586565502E-02  2.85826438724040E-01  1.57387060233088E-02 -1.01064436525570E+00
 -1.32117439642727E-01 -4.23526534327321E-01 -1.49000540458212E-01  7.43175920635616E-03
* ORBITAL    1  100
 -2.74918184364972E-01 -1.65467140464210E+00 -8.64397493280358E-01 -6.61377232726583E-01 -7.87388834568451E-01
  3.03953662879569E-01  1.59398597298558E-01  1.17233717390999E+00  2.52528542115653E-01  2.58404023457280E-01
  3.65881620651108E-01 -8.88135188504702E-02 -5.35004567117259E-01 -2.12515833019455E-01 -1.25987324061585E-01
 -7.75022715885856E-01 -2.85713393487277E-01 -1.55605286124953E+00 -8.69892514745082E-01 -1.60198132925040E-01
 -1.71652094266201E-01  2.07569097069633E-01 -2.56815536827993E-01  3.40693380371927E-01 -2.19829257075446E-01
 -8.88953586812271E-02  3.66438578241937E-01 -3.08048346695933E-01  4.93294465944968E-02  2.10587311999235E-01
  8.35523840750198E-02  8.24149073153048E-02  2.72186411643646E-03  5.80322786496748E-01  4.27852228264352E-01
 -1.07222862091776E+00 -8.88843997431082E-01 -6.99786592489632E-02  2.66310671270584E-01  6.90886507366752E-02
 -1.61749228477534E-01  2.19620401187469E-01  2.65881851943462E-01  1.28157027178095E+00  2.21958790610987E-01
  9.65624708927965E-01  6.47813876265494E-01 -2.23734960289195E-01 -2.34569046260640E-01  1.28389118795048E-02
 -5.56451038215485E-02  1.83168323773759E-01 -2.51923774416369E-01  5.23806543691609E-02  2.19741079852000E-01
  3.50746020710879E-01  1.60248010188316E-01  8.94799418520308E-01  3.25802730691602E-01  3.92959751767347E-01
  2.22771309104862E-01  7.13076248681342E-02 -6.58331724519658E-02  1.02981841903782E+00  3.86291231036432E-01
  5.46556782154163E-02  6.10087047609925E-02  5.19055917661025E-01 -3.66947583695182E-03  2.00602924813270E-01
 -1.78479763357586E-01 -7.76125170918633E-01  2.92077633687294E-02  7.54007792595083E-01  5.64937968539891E-01
 -1.17047670284644E-01 -1.00325859236057E-01  7.77032321129727E-01  4.85753785261169E-01 -2.45568633159816E-01
  1.38873451840796E-01 -4.94585405668482E-02  3.24554622031675E-01 -1.62213896991626E-01  1.36610506066552E+00
  1.32816806009343E-01  3.71532961149898E-01  2.04808092760234E-01  5.83389971027197E-01  1.48506664529395E+00
  2.28971097296941E-01 -8.65113266039185E-02 -6.53519642126016E-02  6.99892042833218E-01 -1.35106920160115E-01
 -3.02569726074981E-02  2.82164710262803E-02  2.63044636842040E-03  2.96344083155325E-01 -9.87803664851435E-01
 -1.11728134737250E-01  3.88889354919733E-02 -6.12428755053094E-02  4.19376597102537E-01 -1.24116620790785E+00
 -2.25315705821486E-01 -2.20335545184313E-01  4.84408287916246E-01  2.71227084150995E-01  8.47520328699990E-01
  1.41145010344438E-01  2.76595664166797E-01 -8.26909473314612E-02 -1.70403649244683E-02
* ORBITAL    1  101
  1.02679389485370E-02  3.39423289949123E-02  1.47425336908300E-02  2.61378520775287E+00  1.69118711416272E+00
 -8.24548246828997E-02 -4.59297171915945E-02 -9.89174554793548E-01 -1.02128129959700E+00 -1.37796073155884E-01
 -1.27544572997532E-01 -5.93592283155543E-01  5.24907594764176E-02  3.12800959848273E-01 -2.64088364004791E-01
 -1.23943949322908E+00 -2.42504814772332E-01  2.04627174125454E+00  1.22498071718899E+00  1.10496239498899E-01
  4.74243275620878E-02  1.21120380898198E+00  1.08011250092699E+00 -1.65415733807063E-01  2.23653024664775E-01
  8.48488877089298E-02  2.09399300965360E-02 -1.58754140248439E-01  1.53571035133656E-02 -1.31510379894417E-01
 -4.85850275593106E-01  1.25907239595537E+00  7.31144538232496E-01 -1.63405669344928E-01 -1.76228508503604E-01
  1.39033870699577E+00  8.26981434327959E-01  2.44251987133340E-01  8.91935748251668E-02 -1.08927763068805E-01
  6.12951960928454E-01  1.30115450511698E-01  2.76758809155131E-01  1.42168100882817E+00  3.76899396737459E-01
 -6.84856423231940E-01 -6.98983324710243E-01 -1.56537211850641E-01 -1.37461875047434E-01  1.03080589121775E+00
  5.40998602419049E-01 -5.90743511179864E-01  1.50851176861108E-01  2.76545039743583E-01  2.30682021821789E-01
  1.22754648082443E-01  7.03369720258348E-02  4.53324448905337E-01  3.70163155369589E-01 -7.59436081449903E-01
 -5.09125061267687E-01  6.98866029546147E-01  4.63246130282068E-01 -7.15236187369857E-01 -6.50291015793745E-01
  2.21865835373314E-01  7.56282411370744E-02 -1.57987361952567E-01 -5.14475469043521E-01  3.26950532911182E-01
  1.98841438196449E-01  7.90392613380362E-01  8.53349891346711E-02  1.93394307476379E-01 -3.76639985217007E-01
 -8.06452438440267E-02 -7.62215793325612E-02 -1.76975798788622E+00 -1.22998614067350E+00  8.15637812792485E-02
  4.25241720654916E-02  3.19074593804035E-02  3.21336448884307E-01 -2.17685070930778E-01  6.55487613129647E-01
  1.15177897175141E-01  4.33736378047840E-02 -9.10813017384292E-02  3.89444607800894E-01  8.46096336189828E-02
 -1.93715215858071E-02 -2.65146730347330E-01  1.56077502816685E-01 -2.31302681893237E-01 -1.42707922120591E+00
 -2.39150769724966E-01  4.52531187093025E-01  3.46221140121148E-01 -3.05472006654187E-01 -1.14490851702490E+00
 -1.43017198381283E-01  4.39163727157036E-01 -1.21714392962652E-01  3.20081201229887E-01  2.43426448711137E-02
  3.16901985118287E-02  3.40319995827190E-01 -7.50444022734507E-02  1.93421118925747E-01  6.32615818141321E-01
  1.41360700501722E-01  4.10837240248210E-01  7.57532692362604E-02  3.43525234577304E-01
* ORBITAL    1  102
  7.33563220578182E-02  2.91805725901072E-01 -4.10617334592014E-02 -1.22705183005465E+00 -8.24643522827211E-01
 -3.28353135736497E-01 -1.42811660745102E-01  3.74489716168391E-01  3.30700918825574E-01 -2.51680782386800E-01
 -8.26620007280335E-01  2.83266053405883E-01  5.62155387470278E-02 -1.12522916991276E-01  2.01160301964974E-01
  9.67251926222456E-01  2.50812908609512E-01 -8.49454603457354E-01 -5.49038822342789E-01  1.34636461511061E-01
  6.17061994849184E-02 -5.32555902544035E-01 -4.63675037586696E-01 -2.26504184429746E-01  5.28567972969259E-01
  3.17864660891858E-02 -8.66419428050018E-03 -7.95993707645355E-02  1.08171660083106E-01  5.29461460344966E-01
  1.40641446904876E-01  9.81920032107011E-02  3.63930689687485E-02  3.31155480783992E-01  2.52054147049155E-01
 -4.19579713761109E-01 -3.33235265601261E-01  2.06435915095949E-01  3.46642813854377E-01  1.86366219970740E-03
 -1.95199089079542E-01  5.86204036096698E-02  2.80057834537301E-01  1.45396223987963E+00  4.24692673336707E-01
  6.78473642970237E-01  2.70836804192095E-01 -3.29203060594477E-01 -2.54662478763222E-01  1.85235502719933E-01
 -1.96929159931101E-01  4.97348548582921E-02 -2.90889335748843E-01  1.58676624275958E-01  3.33220867332384E-01
  3.26914720777391E-01  6.51451890544318E-02  2.03541095139397E-01 -2.45355855305785E-01  4.21113657904599E-01
  3.01209665613551E-01  2.02796377167945E-01  5.32758241421659E-02  1.31251299935919E+00  7.49293574818801E-01
 -1.49416479235983E-02  3.81499472459454E-01  2.91114381811078E-01  4.42554673218673E-03 -6.73064687926944E-02
  1.09486896813992E-01  6.61978581023454E-01  3.00384800647799E-01 -1.29297930023863E-01  1.97706048534612E-01
  3.52582871912919E-01  1.66443033374426E-01  1.11695653629455E+00  7.37228276360377E-01  7.23125705999090E-01
 -3.58204219248693E-01 -1.56235266106716E-01 -5.13191433656446E-02  2.14521758852297E-01 -4.71155602368096E-01
 -5.02352330673534E-02 -2.97377664218561E-02 -4.30333163067274E-01 -2.11471723413139E-01 -2.00911569420779E-01
  1.18493227330280E-02  2.28847202947701E-01  2.91669139849410E-01  5.91435116361058E-02 -2.89091564981540E-01
  3.19699927803001E-02  1.52071471747366E-01 -1.06085278226223E-01  1.33816572786005E-01 -1.28496686641878E+00
 -1.75095636700828E-01  2.31029925668414E-01 -1.21855631553875E-01  5.55953218361779E-01 -1.34614150911618E+00
 -1.89762084388964E-01 -2.89210074191025E-01  2.15567170771473E-01  3.51293605392865E-01 -7.06365794797755E-01
 -5.79575164348541E-02 -3.74804576726595E-01  3.50389488175082E-01 -1.15236412037549E-01
* ORBITAL    1  103
  5.46999932412327E-01  3.46258048931878E+00  2.23109478903873E+00  3.90752469804222E-01  3.58015433378582E-01
 -8.82553930409617E-02 -5.65815022550972E-02  5.56411220040956E-01  4.31674724733314E-01 -6.71877181045094E-03
  7.07825613007820E-03  9.28193618190050E-02 -5.77896532728790E-01  3.55915891945184E-01  2.50537684168075E-01
  1.59475312013569E+00  9.31598489492626E-01  2.33647524879705E+00  1.62750540513771E+00  1.07144787969753E-01
  9.62749264954956E-02  2.25136535039139E+00  1.35870950914160E+00 -1.13401969902827E-02 -9.89464210913170E-02
 -1.48376718293910E-01  2.60021186471749E-01  3.40061342909247E-01 -2.01787148971445E-01 -1.39505387312074E+00
 -9.87671708806418E-01  1.59724819634895E-01  1.88612304900611E-01 -8.64158856429330E-01 -5.56243958576992E-01
  3.05805568033439E+00  2.08027639510303E+00 -3.67209319594099E-02 -2.44077898997463E-01 -6.30829010523493E-01
 -1.74711211203507E-01 -1.44429839097094E-01 -5.75071934551337E-01 -3.57690498887509E+00 -2.18702471022794E+00
  6.60601452436566E-01  3.37746111426438E-01 -1.72164698713713E+00 -1.16536595179916E+00  9.35740868176258E-01
  4.64287465261755E-01  1.68886596104867E-01  1.63444147864514E-01  2.85580636901562E-01  6.21823185638720E-01
 -8.93602493893931E-02 -7.90214249214335E-02 -7.01707191275977E-01 -6.88538607501871E-01  2.35286784215194E+00
  1.53674890901329E+00 -9.68712415423971E-01 -6.32512823994106E-01  1.41079391865319E+00  1.01171125379251E+00
 -2.37496903602147E-01 -7.58812696296357E-02  4.85779848777027E-03 -3.21141637318439E-01 -4.67664807287605E-01
  1.45587590348014E-01  1.14692743182425E+00  8.57324653146470E-01  7.96377325362030E-01  5.11953961610474E-01
  1.61236599549058E-01  1.31413904394501E-01  2.72680648229925E+00  1.72993128631156E+00 -4.66791251662506E-02
 -5.26640124094209E-02  4.07958032773431E-01 -1.36823543203296E-01  3.85936189111912E-02  2.32337206089130E-01
  6.98562760159395E-02 -1.17316450600476E-02  3.28696050087807E-02  1.51618474125546E-01  3.54272811925157E-01
  1.14187181453427E-01 -7.12393583302860E-01 -4.90164581442808E-02 -2.47740830563132E-01 -2.59846198619905E-03
  1.35686850172306E-02  2.50287160493753E-02  1.54961767826750E-01 -3.69860009317253E-01 -1.09482178360901E+00
 -3.67345586871658E-01  2.18470076348174E-01 -1.98398908513503E-01  3.36762735431074E-01 -1.81166514126843E-01
  5.71300649874319E-03 -3.51052850174651E-01  1.94394225067208E-01 -8.45155990141474E-02  1.84149446154892E-01
  5.86071364255076E-02 -3.77700309127950E-03 -5.21297765639948E-02 -6.51223829664657E-01
* ORBITAL    1  104
 -1.82602717034204E-01 -8.20335398427609E-01 -3.11075986942893E-01  5.16579057357673E+00  3.60431567936375E+00
 -1.36120939684653E-01 -8.79625848375063E-02 -3.56829762686460E+00 -2.41616916490753E+00  7.54502235250795E-02
 -5.93160061433906E-02  2.62419978711800E-01 -7.93478982489874E-02 -1.51834717737957E-02 -4.70342675493964E-01
 -2.79380968320957E+00 -1.68984683424159E+00  3.83828079126441E+00  2.69373311020937E+00  3.85472298620244E-02
  3.10886562096007E-02  1.93708114488954E+00  1.40887189420716E+00 -7.86555931866601E-05  1.04094525398459E-01
  1.86397342841850E-01 -4.14970797994992E-01 -3.29698710971324E-01 -4.63420286898831E-01 -2.75534359281558E+00
 -1.55561360353436E+00  4.22895331349417E-01  1.34733910303462E-01  4.27068059923498E-01  2.24898995088498E-01
  1.08888118022377E+00  9.17467181021569E-01  1.50457334541578E-01  2.77607032301845E-01 -4.74360178270884E-01
 -2.60326853831494E-01  5.84211130724534E-02  1.37462778128162E-01  8.05960109087765E-01  4.23913809975583E-01
  4.42010215889228E-01  3.38506935907025E-01  2.92979038622446E-01  1.75945167807375E-01 -4.62969757781239E-01
 -3.04064194160356E-01  1.81254552308674E-01 -1.45852355683434E-01 -1.86682814605809E-01  4.28499632767280E-04
  1.28161134788174E-01  4.85416167460882E-01  2.86499594635162E+00  1.58912269378520E+00 -1.57450449580275E+00
 -1.28855344847713E+00  1.59478316107053E-03  6.74025452902461E-02 -1.05089340526061E+00 -6.22809621008215E-01
 -7.73241101149557E-02 -2.00293687298618E-01  6.67272394264292E-02  5.39205103573891E-01  2.79260792244132E-01
  5.39239370558840E-01  3.09100696984286E+00  1.77466875339805E+00 -4.41276189110128E-01 -2.96588954327740E-01
 -1.81970900282434E-01 -1.50973780154342E-01 -5.13887160700964E+00 -3.68520018500430E+00 -4.48618143820471E-02
 -3.10767619434584E-02  4.34035965639852E-01 -2.90856555306624E-02 -6.77056806190230E-02 -3.33061375931567E-01
 -7.15832923633477E-02 -1.04011644944133E+00  1.48164732893192E-02  5.19882456791423E-01 -2.98323576262425E-01
 -5.44129617620911E-02 -4.19192773984201E-01  1.11652789246125E-02 -5.13720524402439E-01 -4.18845641299621E-01
 -1.55279928981078E-01  2.49202117464353E-01 -1.41483763574891E-02  3.32930234472124E-02  6.37259977981221E-02
  4.40921156262907E-02 -2.93180139440945E-01  9.09889310363592E-04  1.44007529290479E-01  2.55248874838425E-01
  1.16197536105891E-01  1.65655419668326E-01 -3.35549562827989E-02 -1.72596171401638E-01  1.02649507612805E-01
  6.14114518796721E-02  2.22545646525624E-01  1.92125903844247E-02  7.16444471529074E-01
* ORBITAL    1  105
  1.12728878906891E-01  6.41036091490500E-01  3.54981760390792E-01 -9.10943703706924E-01 -9.87371151066857E-01
  1.02237146584193E-02  2.28650245966275E-02  8.14781693752182E-01  7.68393562256273E-01  1.45137729533306E-01
 -1.00728891667738E-01 -3.20746209472838E-01  8.79629113329217E-02  2.04949598056106E-01 -9.90401203672972E-02
 -6.43411509551676E-01 -4.32609669884908E-01 -8.57522179583607E-01 -9.68983268704384E-01 -5.18277933137392E-02
 -3.20684395229581E-02 -2.12219181600224E+00 -1.25781815663638E+00  6.96399533296378E-02  3.02643427877318E-01
  3.41393628602431E-01 -5.34383255806406E-01 -1.77914394353262E-01  2.60026362866061E-01  1.36216319719005E+00
  4.80318403992955E-01  4.62968748572370E-01  8.80551071661689E-02  7.62962206174464E-01  4.22416747245200E-01
 -2.38355976936595E+00 -1.69905579102998E+00  4.59002572486984E-01  4.16827807809462E-01  5.25026632371095E-03
  1.86570469416827E-01  1.47258119279717E-01 -1.73478433054132E-02 -1.01676337987201E-01 -6.11067609309669E-02
  1.42430595445571E+00  8.85039627285013E-01 -1.05597276863067E-01 -6.62172163106759E-02 -8.15495564808983E-01
 -5.19660800732496E-01  5.46487360852741E-01 -3.27585585384424E-01 -1.55250124717418E-01  1.16424865645245E-01
  1.37744858636045E-01 -3.66598091827800E-01 -2.00034214336909E+00 -8.20793689688707E-01  2.72661586210253E+00
  1.81117232505480E+00 -9.09730588514699E-01 -5.12957753635663E-01  9.12394570462214E-01  8.51465835555849E-01
 -2.06340673899234E-01 -6.27799972799582E-01 -2.47067981950856E-01 -2.17199228518078E-01 -9.11928992954485E-02
  9.12767165985133E-02  6.25848647936606E-01  4.21440970942896E-01  1.77154675773136E+00  8.28315084316130E-01
  6.58762292862351E-02  6.26984301734231E-02  2.43897264460799E+00  1.93230402500302E+00 -2.40116361641497E-01
 -2.06739605073572E-01  6.27074722661118E-01  1.19455504689877E-01 -3.53504474926365E-01  1.61827379350954E-01
  3.82130510137904E-02  3.00714696119499E-01 -4.16980270696278E-03 -1.16872318397917E-01 -1.39837905545843E+00
 -2.66651118929790E-01  6.28115239502416E-01  3.36259398572414E-02 -2.09030269780796E-01 -9.59376644846766E-01
 -1.07584369148266E-01  4.24403431723916E-01 -2.13703310571781E-02  4.39986471283315E-01 -1.04191751837088E-01
 -2.63116914495655E-02 -1.81567038873028E-01 -2.32009778948121E-02  1.46097135047956E-01  9.91164014505291E-01
  1.04526670133402E-01 -2.25624457391330E-01  2.31816432572050E-02 -5.90617574899941E-01  1.48915878959864E+00
  2.70203120589130E-01  4.72634553678160E-01 -7.55633269469212E-02 -5.73324660206898E-01
* ORBITAL    1  106
 -9.63224349369005E-01 -5.30014506416294E+00 -2.33733998125152E+00 -6.00307568558580E-01 -2.97344198890324E-01
 -2.56214081776586E-01 -2.09442264903837E-01 -8.74825222535819E-01 -4.33393770222317E-01 -1.11772553884746E-02
 -8.46789352638647E-02 -7.55855961462347E-02  3.08785555284765E-01 -5.43207946739353E-01  3.54377131431981E-02
  2.07506376648257E-01  1.61036522488038E-01 -2.10089907139326E+00 -1.19414138643709E+00  1.84576645725362E-01
  1.48895865534124E-01 -1.22032766725604E+00 -7.40972817381723E-01 -4.32418644440412E-02  2.10925495174866E-02
 -5.40341649734206E-01 -1.13634526806639E-01  3.42923471327094E-01  1.20909743394740E+00  6.92786250362930E+00
  3.34287372404739E+00 -1.67349151353476E+00 -1.11912435572525E+00 -1.97379311102775E+00 -1.23271882150529E+00
  8.29604358714925E-01  4.48593685931503E-01  5.40399166539435E-01 -6.76553144808383E-01  5.54525084480670E-01
  2.21828401271007E-02 -1.50360192282845E-01 -1.52721003650020E+00 -8.92115600326376E+00 -4.43655756770608E+00
  1.16768706051547E+00  7.08304234909244E-01 -3.83881779764011E+00 -2.25104280624499E+00  2.18565918245960E+00
  1.33022656748372E+00  2.60204701816723E-01  5.29291151231006E-01  3.78511394157054E-01  7.17733292926107E-01
  2.00371752838893E-01  1.23777697374669E+00  7.15563077444026E+00  3.56516942555360E+00  1.14960465475816E+00
  6.87216173819691E-01 -1.94252512186475E+00 -1.20526520942562E+00 -1.54257157491640E+00 -1.06154939922270E+00
 -7.92881981300453E-01  3.23639849754987E-02 -2.09781763133491E-01  5.57613473453556E-01  3.51753576356921E-01
 -7.98192663052582E-02 -5.36641374507758E-01 -2.37823010468704E-01 -4.77576385323553E-01 -3.98908999256926E-01
  1.26334943272573E-01  1.18060324843477E-01 -2.73202440639265E+00 -1.57405005375456E+00 -1.46455564993001E-02
 -3.46484317841742E-02  2.30088168252395E-01 -4.52743340389226E-01 -2.37654206784544E-01  1.33368302759066E-01
 -1.53772732922221E-01  1.98514983810891E-02  3.22183164203170E-02  5.63096221708445E-02  1.89145862329258E-01
  2.95320101475955E-02  1.27479524572009E-01  2.20150201536179E-02  1.92709123892228E-01  2.56249730493664E-01
  3.00360985762988E-01  8.16129081011439E-02  8.24796960139896E-02 -1.47179769181082E-01 -1.04411879416699E+00
 -5.27029952432807E-01  1.36643725994245E-01  8.52784981900081E-02  2.54654806026673E-01  5.43842308421378E-01
  3.41884887708171E-01 -1.10784499725584E-01  6.02794575049828E-02 -8.07089180002362E-02  2.96869169260704E-01
  8.84333535176119E-03  2.20799642433315E-01  2.53506435946968E-03  2.81059246193100E-01
* ORBITAL    1  107
 -2.50960186314872E-01 -1.37269674125698E+00 -5.47928913804871E-01 -2.82263350708041E+00 -1.65851700216351E+00
  1.22788125231112E-01  8.14559102730163E-02  1.31242523140574E+00  8.18692842319987E-01 -1.12480649373600E-01
  8.61145754495917E-02  3.50559114607356E-01 -2.78438543952254E-01 -3.64352363041954E-01  7.92549291629884E-01
  4.52057060506118E+00  2.14716074599540E+00 -1.79774508750439E+00 -1.18098275873996E+00  1.51729539448662E-01
  8.53720837590009E-02  4.55595571907025E-02  4.53295548392139E-02 -7.89527975412526E-02  1.82096038646935E-01
 -2.91345851700906E-01 -2.58180676111729E-02  7.56812390864480E-01  2.98169244636491E-01  1.77911628517299E+00
  8.07596455947778E-01  2.51049645035948E-01  3.75134528368440E-02 -5.05300788979648E-01 -4.09290775726356E-01
  9.87106972636127E-01  6.02551687130959E-01  5.01649974457464E-01 -8.60500839189074E-02 -3.78566474181808E-01
 -5.01888747749770E-02  6.24664160433372E-02  4.19773958133842E-01  2.39067992306296E+00  1.08681883693670E+00
 -2.12600905440033E+00 -1.19006026053532E+00  1.13769383663378E+00  6.17018261108240E-01  4.66179483743665E-01
  2.25647143436410E-01 -9.14113029953459E-01  1.80703435552664E-01 -8.49542708302848E-01  1.37923887803358E-01
  1.97566164127086E-01 -4.04827415048873E-01 -2.34537092874596E+00 -1.11149332803658E+00 -2.50072116121771E+00
 -1.44098598453144E+00  1.65269667638627E+00  1.00023751046597E+00 -8.79615684286731E-01 -4.08555699792609E-01
  8.85711915990873E-01 -3.05952021370724E-01  7.16648717821413E-01  7.14216193689171E-01  1.50000448056867E-01
 -8.72697712561308E-01 -4.89367562000947E+00 -2.24832871838334E+00 -8.80714275844070E-01 -5.12966509442092E-01
 -1.22855248923997E-01 -1.08638534623870E-01  3.50576634814269E-01  3.13549600976175E-01 -1.17567815505292E-01
  8.12154746810233E-02 -4.02426629781784E-01 -3.40468183880007E-01 -3.87762570936741E-01  9.59042213697217E-02
 -5.62981178728473E-02  2.46458263080007E-01 -2.07794420198640E-02 -8.57796010305679E-02 -1.97996825376277E-01
  1.41908657972536E-01  3.38660157693956E-02  5.63574846715162E-02 -1.41141915306296E-01 -1.01749982139310E+00
 -1.06222612839776E-01  3.70087973439590E-01  1.48336116349892E-01 -5.12598271473133E-02  3.82364098557925E-01
  1.97988308078519E-01 -2.26183858501060E-01  1.04395536237273E-01  1.32418862526311E-01  2.15976967700410E-01
 -7.74401408157520E-02 -3.38578311251753E-02 -4.77312974956663E-03 -1.64037986592098E-01  2.67164141912977E-01
 -1.24916126638644E-01  1.09593023041749E-01 -3.87460641474063E-02 -1.78566821630895E-01
* ORBITAL    1  108
 -6.05930355897667E-01 -3.05852740025306E+00 -1.05251641570645E+00  4.31134470912883E-01  3.43346449009897E-01
  3.30959358847344E-02  3.84765315498830E-02 -1.13519710315168E+00 -4.91939213492250E-01  7.26273575551911E-02
 -3.89414279278509E-02 -2.45711164040757E-01  1.25094769995878E-01 -7.06325748358722E-02 -4.93952962589882E-01
 -2.79072403287594E+00 -1.26442605586178E+00 -1.04952358660345E+00 -5.75525464322492E-01 -8.34350009309624E-02
 -9.05944129563297E-02 -1.37045623036805E+00 -7.85814783869291E-01  1.08633332512006E-01 -1.56159411778981E-02
 -8.35409558124104E-01 -4.02911063991160E-01  1.40587703554458E-01 -1.73708892964803E-01 -1.00826140615861E+00
 -4.90972161346566E-01  3.67201754660482E-01  2.81263247551345E-01  1.39101656639112E+00  7.90387848135174E-01
 -2.90833064810540E+00 -1.63024636636525E+00 -5.35803457483331E-01  6.46408989688440E-01  4.31830422772901E-01
  1.19377262800850E+00  2.37947738843929E-01  6.12277293041479E-01  3.50028772857953E+00  1.57933469416730E+00
  6.98555955624544E-01  3.35157405919735E-01  1.46957158960701E+00  8.15096672541334E-01 -1.63784748349129E+00
 -9.60142131464597E-01  1.24045046049503E-01 -8.92227006951032E-01  1.46599429758464E-01 -3.70674579299639E-01
 -4.59010372774286E-01  3.88729144023093E-01  2.39832619832990E+00  1.24661073378978E+00 -4.76780591602321E-01
 -1.45325070277733E-01 -6.88964951266628E-02 -1.66112436241933E-01 -6.27830487758698E-01 -4.26697424531443E-01
  6.51786587799340E-02  8.82778162557409E-02  4.56248951026554E-01  3.76339819482065E-01 -3.91310964010812E-02
  9.67781736655805E-02  4.97445834943881E-01  2.08933545016647E-01 -2.15884470228238E-01 -1.67583039192717E-01
  5.68414143619599E-02  2.25314114258017E-02 -2.06216332245780E+00 -1.18332541468158E+00  7.35298697265531E-02
  7.95880625623155E-02  3.84480513778537E-01 -8.55766346242090E-01 -1.23800396501869E-01  2.29701815700583E-02
 -1.40247816715344E-01 -2.38891158405270E-02 -1.73039207643214E-02  7.56682500502228E-02  2.13951506579502E-01
 -5.78674507166021E-02 -2.05335087927350E-01 -1.15409318829277E-02 -3.58654041820936E-03 -1.14270243942420E-01
 -1.02965569951345E-01 -7.28397458150763E-03  8.22659476420352E-02 -2.03893393604238E-01  2.97702236152092E-01
  2.54511740707265E-01  1.50342147320541E-01  2.24398432696123E-01  3.18377448846431E-02 -4.35424916560836E-01
 -6.29788104125081E-03 -2.50778671233242E-01  1.57072954932827E-01  8.86572444246387E-02  7.09555365000303E-02
  4.27931781164370E-02  3.08361360027987E-02  2.36046239200712E-02 -1.10605957221321E-01
* ORBITAL    1  109
  7.09411563188830E-02  2.32751598426608E-01 -2.92587883003055E-02 -1.86105720164739E+00 -9.57738599988191E-01
  4.03843812395273E-02  2.14637097098626E-02  1.13688824013481E+00  5.38508363268838E-01  8.94363817162211E-02
 -4.37881284587532E-02  8.93035383189942E-02  5.00175955381078E-02 -8.46859975897654E-02  1.07945480093910E+00
  6.33350197653376E+00  3.20805644339634E+00 -3.04933515116432E-01 -3.15883174833160E-01 -6.47398454827625E-02
 -6.96623874025940E-02  2.57067082767924E+00  1.63428654190216E+00  7.89711874149096E-02  4.83911752886137E-02
  2.94812751979501E-01  7.73690789233640E-01  5.39534837257624E-01 -1.27056152533621E+00 -7.60534333693430E+00
 -3.91142125915913E+00  2.76064338091935E+00  1.84370269951316E+00  1.33767136332784E+00  8.36986584517943E-01
  9.91318342515167E-01  5.71656385749356E-01 -1.19419333854575E-01  6.29581486043389E-01 -8.14886794749960E-01
 -2.27529525268123E-02  1.73550116792600E-02  4.61000509522586E-02  2.78734217140012E-01  1.46285827665812E-01
  2.14097519829661E+00  1.12774692060156E+00 -1.19329802141856E-02  4.77694117793134E-03 -1.35925542226416E+00
 -7.27332572104428E-01  8.16993560637480E-01 -5.32076782496665E-01  3.41661977635690E-01 -1.41859920368755E-01
 -1.07208629393730E-01  1.03410753365908E+00  6.25872568439150E+00  3.29806436281914E+00  5.26317243658668E-01
  3.75997418335251E-01 -1.38186246152342E+00 -8.39739210512638E-01 -2.54728547606174E+00 -1.65490872818357E+00
 -6.26440874307327E-01 -2.92851573289969E-01 -3.37394811498100E-01  4.33739176587123E-01  5.00052284971799E-01
 -9.27801921936562E-01 -5.46415583580752E+00 -2.79921756563666E+00 -2.07079573074201E+00 -1.35366623509736E+00
  1.14561636685948E-01  1.16012828743725E-01 -3.69899752570111E-01 -1.30336385719179E-01 -3.48197433028742E-02
 -1.39104839685342E-01 -8.15281293789203E-01 -2.07199684993057E-01 -1.43700295079289E-01 -5.03201175864646E-02
  1.83798399002998E-02  3.48366732421904E-01 -3.69846864456171E-03 -2.49627731263400E-01  6.32324309351998E-01
  2.96741344464779E-01 -1.40582217475477E-01  2.87732609883304E-02 -1.74821878362882E-02 -1.00269770041498E+00
 -4.51959432926165E-01  1.15814151303257E-01  9.21286287237490E-02 -7.48239889403366E-02 -1.40078160001930E-01
 -2.94280016264485E-02 -1.56013251881523E-01 -3.24129884647365E-02  1.25177383271295E-01  1.26323135521015E+00
  4.70831052873193E-01  1.67834760157977E-01 -1.47689860193921E-01 -1.71955431806211E-01 -6.27450708233865E-01
 -2.87826362508367E-01 -6.11346592894915E-02 -3.82255091962766E-02  1.86466105478960E-01
* ORBITAL    1  110
 -1.18117239406313E-01 -6.24094814870545E-01 -1.52903521143195E-01 -1.76846267746640E-01 -1.54938496659828E-01
 -8.88923528340457E-02 -6.88270159612127E-02  7.16387245889871E-01  3.05938589257038E-01 -8.13556160767936E-02
 -1.38758970788863E-01 -2.72950296903793E-01 -6.80859110564936E-01 -4.70355932557617E-02 -2.72647510943147E-02
 -1.43967626309309E-01 -5.17843536818574E-02 -2.09205088820950E-01 -2.19405395445962E-01  1.06353181455764E-01
  2.66715516696403E-02 -2.64344996579224E-01 -1.77648018998317E-01 -4.10529413351073E-02  1.37500142981069E-01
 -1.98585953163661E-01 -2.79209732312319E-01  9.70300529919347E-02  3.88903042252085E-01  2.11840560932810E+00
  8.31072615937742E-01  2.37699747068941E-01 -1.57642387915808E-02  7.60997972827221E-02 -3.73700662228026E-02
 -2.56305880673280E-01 -1.71968955471421E-01  6.75274293968409E-01  1.52329399808363E-01 -3.05530484507995E-01
  1.34353831214372E-01  3.24467374135500E-01 -7.32321244748683E-01 -4.17394870424916E+00 -1.79215483786404E+00
  3.03420993489558E-01  3.31586869441440E-01 -4.02896602794546E-01 -3.24596130284857E-01 -3.63611012278997E-01
  6.16524989869294E-02  7.08039611585503E-01  7.49438371617164E-01 -3.48134632357412E-01 -8.94534096316670E-01
 -1.25567397976669E-01  6.09151789951196E-01  3.48249989171225E+00  1.55420702826204E+00  4.93817395940548E-01
  3.90690241353112E-01 -4.77842658262825E-01 -3.95322296214528E-01 -8.50968616858487E-02 -2.82159405136425E-01
 -4.07719126497463E-01  7.58909024989926E-01  2.00182236558141E-01 -3.86416795894295E-01 -7.19183288123647E-02
 -2.00554760309322E-01 -1.09150547818699E+00 -4.83644207285136E-01 -2.73858143873862E-01 -1.72745111892841E-01
  1.99281130088539E-01  8.77033214330326E-02  3.45438724807705E-01  1.27261290216582E-01  1.67970495500718E-01
  7.31821946915915E-03 -1.72856691828667E-01 -2.11787050412209E-01  2.94264347740427E-02  1.17894104737004E+00
  1.47289471852460E-01  2.20857088530306E-01 -5.10619555055499E-02  3.71448352274789E-01 -1.70467781867993E-01
 -7.18215639711176E-03 -4.94602976792459E-02  5.03996376921078E-02 -1.18024419415931E-01 -1.43510889736341E+00
 -2.27797460508777E-01  5.18590627982125E-01  1.26154906181851E-01  1.78053914547814E-01  2.35695963832480E+00
  3.44727011337393E-01 -5.03717700417933E-01  1.09703864433956E-01 -7.67292672940825E-01 -1.35705454920449E+00
 -1.52489896261351E-01 -5.75213092279550E-02  1.40011857932428E-01  5.85588956921902E-01 -1.57129936673369E-01
 -2.58706916471801E-02 -5.61737144741961E-02  5.94311548483544E-02 -8.90928849241689E-02
* ORBITAL    1  111
  9.93327002256753E-02  6.11202588562291E-01  3.26435064446775E-01  9.87514771996507E-01  5.77986186564304E-01
 -1.89264979328705E-02 -1.07162402911234E-02 -3.52360660568642E-01 -1.60939168359878E-01  6.50851548933958E-03
 -1.48335770442103E-02 -3.09066709453439E-01  1.74139087815493E-01  2.60615281647751E-01 -1.13019926331067E+00
 -6.51743659705126E+00 -3.08517825145194E+00  2.80845594099594E-01  3.87792802725867E-01  1.51857998939745E-01
  5.91701077871759E-02 -1.50190484821222E+00 -1.27876319639870E+00  4.29778989962848E-02  7.49721613283300E-02
 -7.88151889995401E-01  5.75974455367664E-01 -4.46205962240648E-01  9.86103586864796E-01  5.89975085128233E+00
  2.96984475994915E+00 -1.53571713826218E+00 -1.40999540483853E+00 -5.64288238465680E-02 -2.17026884633931E-01
 -9.86113847948748E-01 -6.67914794308056E-01  4.33709020845117E-01  2.93834461704767E-02 -2.77994680606104E-01
  4.05186388795316E-01  8.17217365978840E-01 -3.38094654701782E-02 -1.88554469637349E-01 -8.29009911225330E-02
 -2.38292631252479E-01 -8.53999486124244E-02 -2.47900192053823E-02 -1.38115998526591E-02  1.93075688519457E-01
  8.48140027201518E-02  3.10459473008440E-02  1.15695009941929E-02 -2.39780912174110E-01  9.65904543879124E-02
  1.24660710469382E-01 -8.37296326884680E-01 -5.04728552911940E+00 -2.57245799337921E+00  1.02869325313407E-01
 -4.70033182142134E-02  6.05793645481427E-02  2.13657109112650E-01  1.55215218425893E+00  1.35796637776948E+00
  1.42019653318415E-01 -3.77636892705730E-01 -7.74714582570424E-01  2.76702089343588E-01 -1.06637864231829E-01
  8.90027830332919E-01  5.13209642735082E+00  2.43362859299521E+00  1.10908869982564E+00  1.03568484259294E+00
 -1.63021296325191E-01 -8.83251420002027E-02  4.36608622047460E-01  2.36909100133928E-01 -1.08342692274355E-01
 -5.54719052421518E-02 -2.51478983414139E-01 -3.10260862991884E-02  8.67393379777493E-01 -8.73541998501648E-04
  5.33173291922959E-03 -2.89243546814834E-02  4.32965490353781E-04  1.39763761779077E-03  1.38361102409111E+00
  4.65782740290457E-02 -3.60681269736983E-01  9.73908251728978E-02  5.96215629012582E-01 -1.18336848515661E+00
 -3.34977989583736E-02  5.75292370669713E-01  3.10095657625525E-01  1.73323191740577E-01  6.03967647614101E-02
  1.72188809367686E-02 -4.98528815174320E-02  6.47636601213794E-03  1.20665423300300E-02  1.01456547301866E+00
  1.46076518481577E-02  6.26078132585031E-02 -2.90398449274939E-01 -5.06307463859604E-01 -1.18120099409232E+00
 -3.65576349404567E-02 -5.93520303943009E-01 -5.99848980951903E-02  2.22129633165763E-02
* ORBITAL    1  112
  2.21332712125405E-01  1.47257946444976E+00  8.80452736100651E-01  5.30931966031396E+00  3.25152830438032E+00
 -1.15333303726774E-01 -7.13821078924760E-02 -2.45819959199704E+00 -1.36689434184173E+00 -1.17537717507494E-02
 -3.95842002249920E-02 -1.31379565494242E+00  6.39436630819098E-01  9.75020054068389E-01 -8.55859201191179E-01
 -4.53195137776617E+00 -1.83332976293561E+00  4.53040447595134E+00  2.73144278380269E+00  8.10230780203752E-02
  5.96727122333073E-02  1.73944376886287E+00  1.10388338296480E+00 -7.99353803169198E-03 -2.14330618168705E-02
  8.69117254817829E-01  5.88924427396736E-01 -8.65081025519744E-01 -2.64129815991787E-01 -1.33151207950108E+00
 -4.46686061876053E-01 -2.49470200033764E-01 -3.09776039208055E-01 -5.66815910046363E-01 -3.52310360966034E-01
  2.27592168609182E+00  1.49895510844891E+00  5.46077472716908E-02 -2.02823325888141E-01 -2.71824588102288E-01
 -5.82706655136353E-01 -8.71861061472365E-02 -1.18826412760869E-01 -6.51133261441708E-01 -2.65931237889465E-01
 -6.24690580779864E-01 -3.05365069382662E-01 -1.33076670967630E-01 -6.99917668607372E-02  5.54067983660293E-01
  3.18093713596453E-01 -2.18234668648912E-01  2.40271826541370E-01 -1.45832214828971E-01  2.34352311528492E-02
  4.60036488722752E-02  7.17591551836436E-01  3.92281616627173E+00  1.66575621461950E+00 -2.50249694308434E+00
 -1.62097628250663E+00  4.48651241067602E-01  2.44576004555933E-01 -1.68514137804985E+00 -1.02992056607994E+00
  9.30332037827087E-02  1.86221919720447E-01  6.24789927889790E-01  6.92697582193961E-01  6.56754610784989E-02
  2.22752354257668E-01  7.87230810600837E-01 -1.48766214972475E-02 -9.99370811738951E-01 -8.54295885685983E-01
 -1.22142701568533E-01 -9.20115229367748E-02 -4.83188907513248E+00 -2.91019122232161E+00  1.77157523707438E-02
  7.69231135404833E-02  2.75421650924645E-01 -1.38027742613868E+00 -2.42615848922192E-01  1.98572534854924E-01
  7.72350379019401E-02  1.06891933951945E-02 -2.53562018501740E-03  1.75238383986712E-02  3.11757994799428E-01
 -9.60728581576328E-02 -1.66691908665307E-01  9.95150573138781E-03  1.26574791261998E-01  2.64000448766667E-01
 -3.84049749580884E-03 -3.87504033681063E-02 -2.38735291607960E-02 -6.38595015973590E-02  1.33701621166234E-01
  2.25227211513857E-02 -1.05181585643139E-01  2.59012906597322E-02 -1.19082733076481E-03 -4.82335382886410E-01
  2.36493572904691E-02  2.59662936336885E-02  7.59962678606487E-02  2.28729575824421E-01 -1.65690851203251E-01
  1.23550077287889E-02 -9.56641584663288E-03  1.42467166626022E-02 -8.84063649368696E-03
* ORBITAL    1  113
 -1.69740548644401E+00 -9.32401989146226E+00 -4.19890178513356E+00 -9.42726172097521E-01 -6.50518122429679E-01
 -1.02110777323346E-01 -5.45129684004565E-02 -3.72372583156406E+00 -2.24292377151802E+00  3.86348607428648E-02
 -4.82640572913672E-02  1.60790108062417E-02  1.37382094677308E+00 -7.93371305078668E-01  1.00565734516991E+00
  5.66650718757693E+00  2.63538041529425E+00 -1.82095455883423E+00 -9.74448881779207E-01  6.05213890240999E-02
  2.72962847894272E-02  1.95059475274767E+00  1.31218946668604E+00  4.99116246507000E-02  2.07716944919052E-02
 -1.31838273412064E-01  1.00949063050171E+00  5.87990385431270E-01 -4.83351721123413E-01 -2.72797279996261E+00
 -1.25239104201446E+00  1.12136714394955E+00  7.12746209595083E-01  2.90344878773130E-01  1.42139702345498E-01
  1.34878761096010E+00  7.42343624065566E-01  7.67798252532986E-02  1.89331376627822E-01 -6.44815728889609E-01
 -1.47878935577184E-01  1.62130945535328E-01  1.59379242760308E-01  8.36252496863775E-01  3.20294811301515E-01
 -4.07198241725511E-01 -2.25538928802867E-01  7.61570371014701E-01  3.67052773109537E-01 -4.62044771155938E-01
 -2.58620578980980E-01  5.60912583962320E-02  1.48602136596425E-01 -2.44956832456879E-01 -3.13008109317888E-01
 -1.27931469463636E-01 -4.36972928105567E-01 -2.49958372561625E+00 -1.16116995780011E+00  3.30240559410907E-01
  4.66558268650390E-02  4.33185064638177E-01  2.40174994982532E-01  1.54972341257568E+00  9.29936657883025E-01
  1.77983450192755E-01  2.19286958483006E-01  2.11558884114566E-01 -5.60711033563704E-01 -3.16227206559491E-01
  1.46467514568752E+00  8.01418871911330E+00  3.56860152777658E+00  2.67359567742858E+00  1.64148738351928E+00
 -1.15185137730318E-01 -8.15747067812584E-02 -2.36116219149084E+00 -1.24824362199917E+00  2.27434939065587E-02
  1.13745407148065E-01  1.36154793450176E+00  2.01647234989105E-01 -1.14443743154642E-01 -1.57614634041311E+00
 -5.58437205088140E-01 -1.46948520284434E-01  8.12512274356214E-03 -2.28170123131592E-01  1.35881968337444E+00
  4.27382344824336E-01 -3.46604299946847E-02  5.61586723605491E-02  2.94112420094087E-01 -7.80343656532590E-01
 -2.28240314711060E-01  1.34038630673768E-01  1.23714503049130E-01 -9.13990596622636E-02  7.57530396720442E-01
  1.51101502570450E-01 -1.37405899912888E-01 -6.24058862769818E-02 -1.88339226527729E-01 -9.16755645888130E-01
 -2.39893436308703E-01 -1.20739772197983E-01  1.40692708306648E-01  1.13326599982566E-01  1.29387887016824E+00
  4.64207336040839E-01  2.73849258374098E-01  5.56791861635155E-02  1.91953636536690E-01
* ORBITAL    1  114
  2.57612246754317E+00  1.43075375810874E+01  6.46192140128335E+00  1.10219302694793E+00  9.50109303793575E-01
  1.35495673405555E-01  6.44158438825102E-02  4.54541420215303E+00  3.16677323677201E+00 -3.94433836838195E-04
  7.44811635421065E-02  1.30137195847311E+00  5.60559484538988E-01  7.97632140164362E-01 -1.47388677507124E+00
 -8.31004257557619E+00 -3.81690725761400E+00  1.81510885165339E+00  1.19236005621373E+00  4.84609849560847E-02
 -3.25174130841661E-04 -2.16714492148166E+00 -1.66414897180325E+00  1.66973638191949E-02  3.87471002439007E-03
 -4.23716154192188E-01  5.39732593542775E-01 -6.55414540872503E-01  6.34121244262276E-01  3.59996123738560E+00
  1.69008045788447E+00 -1.04415030505830E+00 -8.19738806291023E-01 -1.85500632144951E-01 -1.61746773256673E-01
 -1.22829945188868E+00 -7.43653729404082E-01  2.36579734839572E-01 -6.52332150795211E-02  5.17516839083229E-02
  4.56329064291944E-01  1.97690293205456E-01 -3.54735123732237E-01 -1.89050871557464E+00 -7.32399779029112E-01
  3.51802733222530E-01  2.24007224699470E-01 -4.10386811185973E-01 -1.95803714072604E-01  2.83939029497999E-01
  2.09374549862007E-01  1.84180577502724E-01  1.94695308469371E-01 -5.38970652982895E-02 -1.22270747330080E-01
 -4.83357669856669E-02  6.22477933111185E-01  3.62593611386623E+00  1.77140298451041E+00  5.49339775886547E-02
  2.01625825754548E-01 -3.99095537499207E-01 -3.23658386897121E-01 -1.47504998481079E+00 -1.11716879896565E+00
 -2.11603102187286E-01  1.89178224652662E-01  4.15848677465379E-01  1.05961174313061E-01 -3.72260737384658E-02
 -2.17508334790001E+00 -1.19273273069340E+01 -5.25791565656130E+00 -3.15754798632725E+00 -2.22367660407680E+00
  2.76169412368657E-01  1.50058518513162E-01  2.84881485506256E+00  1.64773800201273E+00  8.16188166806776E-02
 -4.06739988692686E-02 -1.57673010307754E-01  7.29713849192804E-01 -1.07800354625287E+00 -1.14577891308570E+00
  2.36444524425935E-01 -4.09010923929484E-01  8.29730007599392E-03 -7.85757007930623E-01  6.29925398977644E-01
 -1.24581082609419E-01 -3.28655165779614E-01  5.31118553964977E-02  4.11075182237453E-01 -2.87433439391280E-01
  1.16851454641953E-02  2.26562280770739E-01  6.94220652109925E-02  1.01012196574392E-01  3.66861019335767E-01
  8.26279207918186E-02 -8.30369624766333E-02  5.79999452161693E-02 -1.37601085800311E-01 -2.27773527052096E-01
  2.41163823063160E-02 -3.75654933661976E-02  9.07914802617964E-02  2.56960968694673E-01  9.12850928066042E-01
 -1.76357457155517E-01  6.45426525685085E-01  3.49258010594823E-02 -2.00687386950637E-01
#OCC
* OCCUPATION NUMBERS
  2.00000000000000E+00  2.00000000000000E+00  2.00000000000000E+00  2.00000000000000E+00  2.00000000000000E+00
  2.00000000000000E+00  2.00000000000000E+00  2.00000000000000E+00  2.00000000000000E+00  2.00000000000000E+00
  2.00000000000000E+00  2.00000000000000E+00  2.00000000000000E+00  2.00000000000000E+00  2.00000000000000E+00
  2.00000000000000E+00  2.00000000000000E+00  2.00000000000000E+00  1.93522659191125E+00  1.78744526707478E+00
  1.38621136067080E+00  6.46906069044675E-01  7.13248140107450E-02  1.72885897287762E-01  0.00000000000000E+00
  0.00000000000000E+00  0.00000000000000E+00  0.00000000000000E+00  0.00000000000000E+00  0.00000000000000E+00
  0.00000000000000E+00  0.00000000000000E+00  0.00000000000000E+00  0.00000000000000E+00  0.00000000000000E+00
  0.00000000000000E+00  0.00000000000000E+00  0.00000000000000E+00  0.00000000000000E+00  0.00000000000000E+00
  0.00000000000000E+00  0.00000000000000E+00  0.00000000000000E+00  0.00000000000000E+00  0.00000000000000E+00
  0.00000000000000E+00  0.00000000000000E+00  0.00000000000000E+00  0.00000000000000E+00  0.00000000000000E+00
  0.00000000000000E+00  0.00000000000000E+00  0.00000000000000E+00  0.00000000000000E+00  0.00000000000000E+00
  0.00000000000000E+00  0.00000000000000E+00  0.00000000000000E+00  0.00000000000000E+00  0.00000000000000E+00
  0.00000000000000E+00  0.00000000000000E+00  0.00000000000000E+00  0.00000000000000E+00  0.00000000000000E+00
  0.00000000000000E+00  0.00000000000000E+00  0.00000000000000E+00  0.00000000000000E+00  0.00000000000000E+00
  0.00000000000000E+00  0.00000000000000E+00  0.00000000000000E+00  0.00000000000000E+00  0.00000000000000E+00
  0.00000000000000E+00  0.00000000000000E+00  0.00000000000000E+00  0.00000000000000E+00  0.00000000000000E+00
  0.00000000000000E+00  0.00000000000000E+00  0.00000000000000E+00  0.00000000000000E+00  0.00000000000000E+00
  0.00000000000000E+00  0.00000000000000E+00  0.00000000000000E+00  0.00000000000000E+00  0.00000000000000E+00
  0.00000000000000E+00  0.00000000000000E+00  0.00000000000000E+00  0.00000000000000E+00  0.00000000000000E+00
  0.00000000000000E+00  0.00000000000000E+00  0.00000000000000E+00  0.00000000000000E+00  0.00000000000000E+00
  0.00000000000000E+00  0.00000000000000E+00  0.00000000000000E+00  0.00000000000000E+00  0.00000000000000E+00
  0.00000000000000E+00  0.00000000000000E+00  0.00000000000000E+00  0.00000000000000E+00  0.00000000000000E+00
  0.00000000000000E+00  0.00000000000000E+00  0.00000000000000E+00  0.00000000000000E+00
#OCHR
* OCCUPATION NUMBERS (HUMAN-READABLE)
  2.0000  2.0000  2.0000  2.0000  2.0000  2.0000  2.0000  2.0000  2.0000  2.0000
  2.0000  2.0000  2.0000  2.0000  2.0000  2.0000  2.0000  2.0000  1.9352  1.7874
  1.3862  0.6469  0.0713  0.1729  0.0000  0.0000  0.0000  0.0000  0.0000  0.0000
  0.0000  0.0000  0.0000  0.0000  0.0000  0.0000  0.0000  0.0000  0.0000  0.0000
  0.0000  0.0000  0.0000  0.0000  0.0000  0.0000  0.0000  0.0000  0.0000  0.0000
  0.0000  0.0000  0.0000  0.0000  0.0000  0.0000  0.0000  0.0000  0.0000  0.0000
  0.0000  0.0000  0.0000  0.0000  0.0000  0.0000  0.0000  0.0000  0.0000  0.0000
  0.0000  0.0000  0.0000  0.0000  0.0000  0.0000  0.0000  0.0000  0.0000  0.0000
  0.0000  0.0000  0.0000  0.0000  0.0000  0.0000  0.0000  0.0000  0.0000  0.0000
  0.0000  0.0000  0.0000  0.0000  0.0000  0.0000  0.0000  0.0000  0.0000  0.0000
  0.0000  0.0000  0.0000  0.0000  0.0000  0.0000  0.0000  0.0000  0.0000  0.0000
  0.0000  0.0000  0.0000  0.0000
#ONE
* ONE ELECTRON ENERGIES
 -1.1247E+01 -1.1247E+01 -1.1233E+01 -1.1214E+01 -1.1209E+01 -1.1204E+01 -1.1530E+00 -1.0239E+00 -9.6333E-01 -8.0252E-01
 -7.9314E-01 -6.9977E-01 -6.6454E-01 -6.0762E-01 -5.6481E-01 -5.4683E-01 -5.0262E-01 -4.9389E-01  0.0000E+00  0.0000E+00
  0.0000E+00  0.0000E+00  0.0000E+00  0.0000E+00  9.2957E-02  1.1528E-01  1.2090E-01  1.7044E-01  1.8520E-01  2.0958E-01
  4.2020E-01  4.2940E-01  4.4922E-01  4.6976E-01  4.8392E-01  5.4424E-01  6.0254E-01  6.1543E-01  6.2035E-01  6.2797E-01
  6.5774E-01  6.7246E-01  6.7953E-01  6.9369E-01  7.2845E-01  7.4389E-01  7.7080E-01  7.9179E-01  8.0740E-01  8.1883E-01
  8.5344E-01  8.5859E-01  9.0163E-01  9.2184E-01  9.6063E-01  9.7673E-01  1.0034E+00  1.1061E+00  1.1412E+00  1.1615E+00
  1.1985E+00  1.2318E+00  1.2372E+00  1.2978E+00  1.3029E+00  1.3578E+00  1.3876E+00  1.3940E+00  1.4648E+00  1.5427E+00
  1.5446E+00  1.7300E+00  1.7845E+00  1.7915E+00  1.8423E+00  1.8523E+00  1.8738E+00  1.8879E+00  1.9214E+00  1.9373E+00
  1.9593E+00  1.9683E+00  2.0081E+00  2.0854E+00  2.0975E+00  2.1243E+00  2.1504E+00  2.1761E+00  2.2151E+00  2.2346E+00
  2.2924E+00  2.3369E+00  2.3461E+00  2.4404E+00  2.4879E+00  2.5220E+00  2.6300E+00  2.6434E+00  2.6889E+00  2.7153E+00
  2.7536E+00  2.7608E+00  2.8238E+00  2.9159E+00  2.9889E+00  3.0291E+00  3.1659E+00  3.1889E+00  3.3053E+00  3.4002E+00
  3.5631E+00  3.6679E+00  3.8792E+00  4.1881E+00
#INDEX
* 1234567890
0 iiiiiiiiii
1 iiiiiiii22
2 2222ssssss
3 ssssssssss
4 ssssssssss
5 ssssssssss
6 ssssssssss
7 ssssssssss
8 ssssssssss
9 ssssssssss
0 ssssssssss
1 ssss
