# Supplementary material for: Smooth Things Come in Threes: A Diabatic Surrogate Model for Conical Intersection Optimization
Source: J Chem Theory Comput. 2023 May 16;19(11):3418–27. doi: 10.1021/acs.jctc.3c00389 (PMC10269327; doi:10.1021/acs.jctc.3c00389)
Supplement: Supplementary file 1 — ct3c00389_si_002.zip [file ct3c00389_si_002.zip › SI/RVO/CI/d/MECP.geo.molden]

 [Molden Format]
 [N_GEO]
                    5
 [GEOCONV]
 energy
-0.94325443978194045E+02
-0.94324995576798614E+02
-0.94324479996462998E+02
-0.94324580802109949E+02
-0.94324583310137797E+02
 max-force
   0.0678207
   0.0484747
   0.0633667
   0.0631218
   0.0000000
 rms-force
   0.0156891
   0.0092023
   0.0118630
   0.0120779
   0.0000000
 [GEOMETRIES] (XYZ)
   6
  -94.325443978194045     
 C      0.0000000      0.0000000      0.0000000
 N      1.2945000      0.0000000      0.0000000
 H     -0.5703400      0.0000000     -0.9338800
 H      1.8421700     -0.8605900     -0.0150200
 H     -0.5703200      0.0000000      0.9339000
 H      1.8421700      0.8605900      0.0150200
   6
  -94.324995576798614     
 C     -0.0809155     -0.0000006     -0.0000001
 N      1.2960045     -0.0000000     -0.0000013
 H     -0.5335943      0.0053742     -0.9707403
 H      1.8451254     -0.8575859     -0.0088409
 H     -0.5335653     -0.0053736      0.9707570
 H      1.8451251      0.8575860      0.0088455
   6
  -94.324479996462998     
 C     -0.0875782     -0.0000009      0.0000043
 N      1.3144156     -0.0000002     -0.0000007
 H     -0.5524572      0.0073239     -0.9640881
 H      1.8581198     -0.8567613     -0.0065962
 H     -0.5524390     -0.0073229      0.9641056
 H      1.8581190      0.8567614      0.0065951
   6
  -94.324580802109949     
 C     -0.0855362     -0.0000011      0.0000063
 N      1.3222520     -0.0000003     -0.0000003
 H     -0.5617547      0.0073452     -0.9615990
 H      1.8624815     -0.8576833     -0.0065599
 H     -0.5617431     -0.0073439      0.9616175
 H      1.8624804      0.8576834      0.0065554
   6
  -94.324583310137797     
 C     -0.0854320     -0.0000014      0.0000068
 N      1.3223401     -0.0000003     -0.0000003
 H     -0.5614524      0.0073491     -0.9616562
 H      1.8620839     -0.8578926     -0.0065580
 H     -0.5614422     -0.0073477      0.9616748
 H      1.8620826      0.8578928      0.0065529
 [FORCES]
point    1
   6
     -0.1202650     -0.0000008      0.0000114
      0.1281625      0.0000007     -0.0000028
      0.0061447      0.0001900      0.0074647
     -0.0100938      0.0134884      0.0004403
      0.0061455     -0.0001899     -0.0074732
     -0.0100939     -0.0134884     -0.0004404
point    2
   6
      0.0916038      0.0000004      0.0000080
     -0.0017562     -0.0000003     -0.0000032
     -0.0301857      0.0000644     -0.0017776
     -0.0147368      0.0107034      0.0001720
     -0.0301882     -0.0000646      0.0017731
     -0.0147368     -0.0107033     -0.0001723
point    3
   6
      0.1197458      0.0000006      0.0000013
     -0.0463190     -0.0000004     -0.0000008
     -0.0242355      0.0000345     -0.0044437
     -0.0124771      0.0064050      0.0000506
     -0.0242371     -0.0000348      0.0044434
     -0.0124771     -0.0064049     -0.0000507
point    4
   6
      0.1192828      0.0000007      0.0000002
     -0.0590154     -0.0000003     -0.0000001
     -0.0189929      0.0000175     -0.0023133
     -0.0111407      0.0055593      0.0000427
     -0.0189931     -0.0000179      0.0023132
     -0.0111407     -0.0055593     -0.0000426
point    5
   6
      0.0000000      0.0000000      0.0000000
      0.0000000      0.0000000      0.0000000
      0.0000000      0.0000000      0.0000000
      0.0000000      0.0000000      0.0000000
      0.0000000      0.0000000      0.0000000
      0.0000000      0.0000000      0.0000000
