# Supplementary material for: Smooth Things Come in Threes: A Diabatic Surrogate Model for Conical Intersection Optimization
Source: J Chem Theory Comput. 2023 May 16;19(11):3418–27. doi: 10.1021/acs.jctc.3c00389 (PMC10269327; doi:10.1021/acs.jctc.3c00389)
Supplement: Supplementary file 1 — ct3c00389_si_002.zip [file ct3c00389_si_002.zip › SI/RVO/CI/d/CH2NH2.xyz]

6
Methaniminium
C          0.00000        0.00000        0.00000
N          1.29450        0.00000        0.00000
H         -0.57034        0.00000       -0.93388
H          1.84217       -0.86059       -0.01502
H         -0.57032       -0.00000        0.93390
H          1.84217        0.86059        0.01502
