# Supplementary material for: Smooth Things Come in Threes: A Diabatic Surrogate Model for Conical Intersection Optimization
Source: J Chem Theory Comput. 2023 May 16;19(11):3418–27. doi: 10.1021/acs.jctc.3c00389 (PMC10269327; doi:10.1021/acs.jctc.3c00389)
Supplement: Supplementary file 1 — ct3c00389_si_002.zip [file ct3c00389_si_002.zip › SI/RVO/CI/d/init.Orb]

#INPORB 2.2
#INFO
* RASSCF average (pseudo-natural) orbitals
       0       1       0
      48
      48
*BC:HOST otis PID 6186 DATE Thu Apr 28 09:54:41 2022
#EXTRAS
* ACTIVE TWO-EL ENERGY
 0.621455130717E+01
#ORB
* ORBITAL    1    1
 -3.59854627678144E-04 -1.74860080116432E-03 -6.87680345877340E-04 -1.03334964248316E-03 -4.51013749027026E-04
 -2.52026540527414E-10 -3.47500078530218E-11  2.44276588290652E-10 -1.07939378764709E-10  4.87142272044865E-12
  1.28819848076832E-06  4.22563534846794E-05 -8.76398595226776E-10 -2.02510119302493E-04 -9.99588434923199E-01
  7.08443894421876E-03  3.69068075155960E-03 -3.43212721480347E-04 -6.45533233465476E-04 -3.58721853642884E-10
  3.44009484835295E-11 -2.37913454149885E-10  3.44326698861887E-10  3.72828598144295E-11  2.23634365720279E-06
 -2.57610499820711E-05  3.20759372856947E-10 -7.40286228028884E-05  4.26402008000451E-05 -2.06152881017941E-05
  4.30661689978044E-05  3.68316992068893E-07 -6.56940153944051E-06 -6.07958088870641E-04  3.22896442818036E-05
  1.96041834080907E-04 -1.16708031294386E-04 -2.17613713361184E-06  4.26416188803849E-05 -2.06154007736108E-05
  4.30640579696953E-05 -3.68313741849811E-07  6.56852357545348E-06 -6.07958071931224E-04  3.22897366021920E-05
  1.96041790627782E-04  1.16707986402672E-04  2.17604317692839E-06
* ORBITAL    1    2
 -9.99926452238471E-01  1.24882234725708E-03  2.46545402222507E-03 -1.62408374653830E-03 -5.78149542237685E-05
  4.22678301756323E-09  5.61814757398578E-10 -3.31673578411391E-08  2.49275268686431E-08  8.52786300572727E-10
 -9.02242627606169E-07  3.80539974165251E-04 -2.35019122159858E-09 -4.27486210624938E-04  4.97555177851605E-04
  9.06765997045702E-04  6.82914038261079E-04 -3.81691727366758E-04 -8.15893289346924E-04  1.11900804655705E-08
 -1.28558782073462E-09 -1.40785772816464E-09 -2.15389555939710E-09 -2.10288342265944E-11  2.61396772659766E-06
 -3.52427509650135E-05 -2.35073268358042E-09 -4.53640935821242E-05 -1.09454362645910E-03 -1.46352118510600E-04
 -2.43432957748965E-04 -5.06020843680018E-07 -2.88412937491219E-04  2.89290058155258E-05  2.92153107770880E-05
  1.83713109438761E-04  6.18900912910962E-05  1.04745737829456E-06 -1.09450708540296E-03 -1.46359253872170E-04
 -2.43401672084762E-04  5.06360509331143E-07  2.88388771925011E-04  2.89404873130539E-05  2.92122343121944E-05
  1.83712043202081E-04 -6.18914953574464E-05 -1.04704132474097E-06
* ORBITAL    1    3
  5.62637245177915E-02 -1.90113585921826E-01  7.85342829942623E-02 -1.37336228210720E-01  4.90009730984959E-02
  1.17415151406065E-07 -1.61221586745968E-09 -3.35331038609686E-07  5.51067147216165E-07  6.68116317122846E-09
  2.36223463289551E-05  1.71900361180304E-02 -2.32685903121317E-07 -2.63138066166923E-02  4.81625876258367E-02
 -5.91446929725398E-01  8.11517704055684E-02  1.39839534045099E-01  2.39734952307924E-02  1.46311983103962E-07
 -2.27284820680347E-08 -5.85532912680240E-07 -1.52669502744244E-08  2.22869800056133E-09 -1.46764728177962E-04
  1.39353190969452E-02  4.72654724812722E-08 -1.69784151677587E-02 -6.23440243477278E-02 -7.91000590951169E-04
 -1.31842193043123E-02  3.14204303426233E-07 -8.55420722467977E-03 -1.74602239812046E-01  1.25632054924502E-02
  2.06226280503666E-02 -3.50973933553944E-02 -6.21055849344230E-04 -6.23460059449442E-02 -7.91276994285966E-04
 -1.31840767890127E-02 -3.05358877399873E-07  8.55490629214673E-03 -1.74602081279361E-01  1.25631772242466E-02
  2.06226100302505E-02  3.50973754288928E-02  6.21018142203871E-04
* ORBITAL    1    4
  4.20790241303713E-02 -5.09477226741542E-01  4.70648427091753E-02 -2.53847272039883E-02 -3.91192900677087E-02
  1.02808288954767E-06 -2.80790653466879E-08  1.77251734401424E-06 -1.12892884467456E-06  1.27620893789130E-07
 -7.00889347624790E-05  2.74260768904011E-03 -4.12009655891766E-07 -1.73240694750711E-02 -6.35335083701495E-03
  2.72019204959797E-01 -1.52134056459413E-02  3.14771220637685E-01 -8.42397184222387E-02  2.39892741695533E-06
 -2.81145209506319E-07  5.76851931902340E-07  2.56843005303407E-07  1.68165081557740E-08  2.63783013781932E-04
  1.01950648070548E-03 -1.11396250635344E-07 -1.63578629500847E-02 -2.12808022246969E-01  2.29099914580373E-02
 -1.46039112583840E-02 -8.31991903104165E-06 -3.19999714799682E-02  2.13467010817492E-01 -2.61689855557535E-02
 -1.03772365047857E-02  3.95587835717527E-02  6.79338306521881E-04 -2.12800321952788E-01  2.29101505315887E-02
 -1.46024542252631E-02  8.38913757236650E-06  3.19999671590213E-02  2.13469586697045E-01 -2.61695216486420E-02
 -1.03775271721068E-02 -3.95590763388777E-02 -6.79404250052170E-04
* ORBITAL    1    5
  1.42725728092795E-02 -1.08032463993856E-01  3.00015341894333E-02  4.62797794087720E-01 -8.96793132329053E-02
  2.30061786083860E-06 -1.47636611043766E-07  1.47333635784252E-05 -3.85535264419768E-06  3.80759908174244E-07
  1.35822865412284E-05 -3.32543629050200E-02 -1.09625501100837E-07  3.01092151669309E-02  2.05286932392467E-03
  7.37593224698014E-02  8.62148485532692E-03 -4.68452399867578E-01  5.97832940140016E-02  7.37842225950454E-06
 -8.82635417747981E-07  1.11561429412955E-05  4.58908246087690E-07  9.33253080464613E-08 -2.37229139335597E-04
 -3.17769082714753E-03 -7.31643431474822E-07  2.02523594682838E-02 -2.70322515578069E-01  2.02892365717466E-02
 -6.21354331068750E-03  5.06926498936839E-06 -3.55897015027150E-02 -1.71318572499865E-01  1.60515172979593E-02
  2.09210367679641E-03 -2.71639337535002E-02 -4.72740047308052E-04 -2.70294529243070E-01  2.02863410725410E-02
 -6.21033165113615E-03 -4.91146108401794E-06  3.55873403946957E-02 -1.71310197674896E-01  1.60499073188959E-02
  2.09119611879688E-03  2.71629972477497E-02  4.73214228945474E-04
* ORBITAL    1    6
  3.49273487189800E-07 -4.21998163128679E-06  7.19162033961755E-07  1.34199445513151E-05 -2.17649282607531E-06
  2.96925235453468E-03 -5.31381549681105E-04 -3.96673271861838E-01  8.56232269820599E-02  5.85616584432191E-04
 -9.67844282401088E-09 -2.04398969206518E-06 -1.83765272978520E-02  9.96787474968597E-07 -3.91894834501211E-08
  5.02699541274341E-06 -6.87256979245504E-08 -1.44446346958677E-05  1.52170505137853E-06  1.28301346463389E-02
  1.21837925834675E-04 -6.00407749748285E-01 -2.30923069866541E-02 -1.09695974890688E-04 -8.80869159840096E-09
 -1.77879283206459E-07  2.17174726982407E-02  5.63988744136457E-07  2.52833857471277E-01 -3.83161772704556E-02
  2.39334414846855E-02  1.08369515447173E-04  2.43227615755289E-02 -1.74582682566156E-03  3.55282635155472E-04
  1.18072206096609E-04  1.76055833489265E-04 -1.78245106387741E-02 -2.52855008593159E-01  3.83184053943064E-02
 -2.39333604036889E-02  1.08354183828978E-04  2.43260181390646E-02  1.73720878705549E-03 -3.54813446065820E-04
 -1.18116146585466E-04  1.77336205436513E-04 -1.78244927110847E-02
* ORBITAL    1    7
  3.52045823308938E-07 -3.53097776938655E-06  5.97219364964572E-07  5.82641791737575E-06 -1.29231061206404E-06
 -1.93223899894438E-01  1.38891597246875E-02 -3.49264930116174E-03  8.94006331305339E-04 -2.93101845208018E-02
 -2.21297758985682E-07 -4.11048070571195E-07 -4.89559870948007E-04  3.14223399525392E-07  1.02021721036069E-08
  1.91557973752200E-06  5.92417666806637E-08 -4.66048842396814E-06  4.32028023484681E-07 -5.94716351391864E-01
  7.02472308012708E-02 -1.02632621309041E-02  1.14070946801804E-03 -7.80503254592788E-03 -2.61611304409789E-08
 -3.18107890213158E-08 -8.77744465103126E-05  1.90973795272423E-07  2.19365611427398E-03 -8.17303477117691E-05
  2.13656774774378E-04 -6.80737417250215E-03  2.68757320738328E-04  3.33251926325719E-01 -6.35275770495087E-02
 -3.55967727735605E-02  3.67185118448776E-02  6.43333531162255E-04 -2.20237329023561E-03  8.24501320160462E-05
 -2.13935653330564E-04 -6.80729617590542E-03  2.69948650505872E-04 -3.33254664744921E-01  6.35277751021386E-02
  3.55967536232802E-02  3.67188980451597E-02  6.43272401905315E-04
* ORBITAL    1    8
 -2.02960198923174E-07  1.47305643073969E-06 -4.12037539058124E-07 -4.07870494185840E-06  3.62631356457509E-07
 -5.52988431836010E-05 -7.94776122264906E-04  3.67622935369478E-01 -4.14513477146318E-02  5.19297507104099E-04
  1.38539743515693E-08  1.72945957075763E-06 -7.33972014873653E-02 -8.66587485321638E-07  5.96076348814330E-08
 -2.93832840944833E-06 -2.98834873747390E-08  5.39939357887926E-06 -3.48531098636226E-07  9.54944180356058E-03
  1.47547111367439E-03 -7.42165650488832E-01 -6.95669704606412E-02 -2.78177183696456E-04 -6.38614365169840E-09
  8.93464136424319E-08 -2.73879765839142E-03 -1.60500820493285E-07 -3.72899152624838E-01  2.10567611460359E-02
 -1.99338605756176E-02 -1.74129164043734E-05 -1.75377189990377E-02  2.14475641116281E-03 -3.46371820274493E-04
 -2.37906394340392E-04  6.59969347696156E-04 -2.69979910542801E-02  3.72912293968131E-01 -2.10574690026990E-02
  1.99335023286593E-02 -1.74020081398187E-05 -1.75397641017530E-02 -2.14209580880251E-03  3.46201267957374E-04
  2.38039217770524E-04  6.59671550055613E-04 -2.69980040120411E-02
* ORBITAL    1    9
 -3.65605556881887E-08 -2.74564409310851E-08 -8.61090112825478E-08 -1.83760591264070E-07 -2.25519653031345E-09
  9.50968007947369E-01  8.13647012380264E-02  1.61183928637070E-03  1.46752619144546E-04  6.81746032538859E-03
  8.23956240317271E-07 -3.38731978644437E-08  5.19032967297512E-04 -2.01284163895652E-09  2.98795387162351E-08
  2.03987609747862E-07  3.38873003627495E-08 -2.91682055375578E-07  1.12837577772910E-08 -1.66990761844372E-01
  1.90199099930377E-03  3.61454029262803E-03  1.74479764253440E-03 -5.76046133330682E-02  1.01319522179271E-07
  1.04777466875242E-08 -5.28901496387530E-04 -3.59433761858016E-09  1.60185374082681E-03  4.92850582837594E-04
 -1.26175561235982E-04  3.27128517879255E-02 -6.18734162207784E-05  2.65929563371333E-01  1.51780624955516E-02
 -3.40969132807997E-03  1.09979503223124E-02  5.22244186630363E-04 -1.60188447660405E-03 -4.92922397288965E-04
  1.26189511075966E-04  3.27130020998706E-02 -6.19244901616987E-05 -2.65929669821997E-01 -1.51780207482105E-02
  3.40968029753047E-03  1.09979803405925E-02  5.22249588379278E-04
* ORBITAL    1   10
 -1.03897743850771E-01 -6.59711505592418E-01 -2.44741518728301E-01  1.68086915315666E-01  3.33598562249638E-02
  1.05619922545521E-07  4.14070474625829E-08 -9.34711090243774E-06 -3.91980839615893E-06  1.93157630957149E-09
  1.11677918236968E-04 -1.06508783209834E-02 -7.01769813175564E-08 -2.97106103302816E-02 -1.08555546765029E-01
 -8.16137184772413E-01 -2.51022443792650E-01 -3.69593987141162E-01 -1.84693799978188E-01 -1.78444626632741E-07
 -8.23376164552745E-08  2.05987020269694E-06  1.16864743364274E-06 -8.26218745198974E-09 -5.73623942151975E-04
  1.32354764191250E-02  6.21331970976513E-08  1.21020207427772E-02  2.39381424818814E-01  2.06085969951645E-01
  1.93183771566909E-02 -7.97627616125811E-05  9.04015561510785E-03  6.26311653537373E-01  4.54748986338897E-01
 -1.32819729640334E-02  2.84245714532024E-02  4.40547312480479E-04  2.39394892457867E-01  2.06095715468959E-01
  1.93185198940161E-02  7.97731290898270E-05 -9.04080470904008E-03  6.26312059432593E-01  4.54749310925823E-01
 -1.32819934830735E-02 -2.84245900943125E-02 -4.40311942242202E-04
* ORBITAL    1   11
  1.58352560970748E-01  1.16076054203107E+00  3.81512334414661E-01 -5.15438377799903E-01 -2.83528138814271E-01
 -9.46396036831251E-08 -3.59419340081892E-08  9.51731379726000E-06  3.18650851162965E-06 -4.03498699215234E-09
  1.22674380451869E-04  5.16511741337507E-02  9.43354273649388E-07 -1.05039491544162E-02 -6.71996563417590E-02
 -5.45216000707018E-01 -1.53793726130904E-01 -2.66953932093813E-01 -1.77637308158191E-01  1.74120808976799E-07
  9.52068722172549E-08 -8.15113416965100E-07 -6.32297883869031E-07  1.08086352863868E-08 -3.91383076806153E-04
 -3.33824457050654E-03 -1.06633728069205E-07  1.99907035444739E-02 -9.91332095320697E-01 -7.40243073768732E-01
 -9.84314962089501E-03 -6.07694397090659E-05 -5.05033963830945E-02  6.62672184866255E-01  4.62885548023517E-01
  1.50006550263807E-04  3.35985275141671E-02  6.92079918170864E-04 -9.91336344997114E-01 -7.40248178103880E-01
 -9.84139822908088E-03  6.07618594801725E-05  5.05029664576791E-02  6.62671731228105E-01  4.62885204283511E-01
  1.50033223462605E-04 -3.35984958948797E-02 -6.92392230859779E-04
* ORBITAL    1   12
 -1.16955267906146E-07 -6.74363035201868E-07 -1.83967255355744E-07  8.92172992670838E-07  5.39366898277079E-07
 -1.29755614140861E-01 -1.43998897080642E-01  4.45076143897952E-02  2.06600794103017E-02 -2.81977287844188E-03
 -2.36658634450184E-08  1.62474184079300E-08 -2.87508637706745E-03 -2.43459971373023E-08 -9.47038779662818E-08
 -5.28399888724293E-07 -2.30487832942436E-07  8.34298813430858E-08  9.95350932776204E-08  1.07328948865113E+00
  5.68435037718710E-01  1.13430459716764E-02  4.25408260707608E-03  3.78239335522649E-02  3.90764726393475E-09
  4.66701641150510E-09  4.77290247390547E-04 -9.40030649750771E-09  6.01401667516994E-02  4.69796139319373E-02
  2.41672604285256E-03 -2.60877144890266E-03  2.61010732732279E-03  1.67670531624015E+00  1.24954602013483E+00
 -7.11817575162241E-02  7.62191574946266E-02  1.11820871322575E-03 -6.01390675084519E-02 -4.69787568960807E-02
 -2.41664550972998E-03 -2.60908909675886E-03  2.61002067131764E-03 -1.67670527955878E+00 -1.24954601290175E+00
  7.11817387249693E-02  7.62191583826835E-02  1.11808945743158E-03
* ORBITAL    1   13
 -1.86702462226745E-06 -8.78338499794853E-06 -1.63157498833571E-06  2.26946165963684E-05  1.40117019781264E-05
  3.65387591430660E-03  6.04730886715366E-03  1.36945564445552E+00  6.74494614196030E-01  1.13786026822717E-04
  6.24678583228534E-09  8.19479493577595E-07 -8.43917102281674E-02 -6.92286247580283E-07 -2.65242968274934E-06
 -1.48452614346697E-05 -6.53641034910549E-06  2.67085401506819E-06  2.96276883557694E-06 -4.25408854255891E-02
 -2.26059676618370E-02 -1.93568938541682E-01 -1.67160505929075E-01 -1.56553687893130E-03  6.97516214495935E-10
 -2.39035233142549E-08 -6.53387836848249E-03 -1.87483228184022E-07  1.82152123791301E+00  1.42955713662395E+00
  7.34118534324068E-02 -3.81679462529373E-05  7.92206963441571E-02 -6.88311473885583E-02 -5.14342236305455E-02
  2.95010583339511E-03 -3.12816143926983E-03 -5.71171707513324E-03 -1.82150418806190E+00 -1.42954316504105E+00
 -7.34096994464704E-02 -3.81548029081366E-05  7.92190650929106E-02  6.88341146992315E-02  5.14352077535891E-02
 -2.95051228152841E-03 -3.12793660030858E-03 -5.71172898644582E-03
* ORBITAL    1   14
 -2.80835142511556E-01 -1.70155947321259E+00 -7.37304288635809E-01 -1.80240221978169E+00 -1.18177873169987E+00
 -2.00835472834728E-07 -9.47080207030297E-08  6.19557368353461E-06 -3.47240875009710E-07  2.90554923770980E-08
  5.95975068502505E-05 -4.71313563518328E-02  3.19078029966224E-06 -8.22266507149425E-03  2.66377154620504E-01
  1.65100784906926E+00  4.71649280038700E-01 -1.31102110941421E+00 -7.31936937229641E-01  1.36759805295730E-07
 -2.99061974040534E-08 -6.07522295441261E-06 -9.97988171627267E-07 -2.95333791332440E-08 -4.11801118793081E-04
 -3.19126262561212E-02 -6.74348967431146E-07  4.85265175756473E-02 -4.14010281800196E-01 -1.56840329219360E-01
 -9.91063039566337E-02 -1.29879885359196E-04  4.88516231649113E-02  5.13562450652214E-01  4.03458362859381E-01
 -5.96005627926944E-03  5.56879249504799E-02  1.53792562442255E-03 -4.13983768110915E-01 -1.56798440997361E-01
 -9.91012389564442E-02  1.29849423763383E-04 -4.88542869875633E-02  5.13562457926914E-01  4.03458552715875E-01
 -5.96014737498782E-03 -5.56879540098579E-02 -1.53892281947086E-03
* ORBITAL    1   15
 -1.88144476853802E-02 -4.67767035932754E-01 -2.05651260103714E-01 -2.14523881813330E-01 -3.04376522947011E-01
  2.39862688686309E-08  4.08477410417520E-08 -3.27377131409228E-06  2.62451952182526E-08  1.00599062777324E-09
 -1.70180212178932E-03  2.30402613740947E-01  3.21755728446671E-06  1.63830208365515E-01  2.01981975244795E-02
  2.89737767629470E-01 -8.48870326836519E-02 -2.27321448440549E-01 -1.21949266502093E-01 -4.91077464074694E-09
  5.56538837095422E-10  5.35993158939911E-08  4.64425722260570E-07 -1.13446556319065E-09 -3.38496147415131E-03
  9.39438476094784E-02 -1.98888591311392E-07  9.02468030136187E-02  1.37190877407631E-01 -3.84248504419808E-01
 -2.73199990247202E-02  6.33704477941436E-04 -2.04506421396101E-01  8.97037208280402E-02  4.34984184617009E-01
  5.44653865465904E-02  2.09223215476362E-01  2.52382162360779E-03  1.37188620938842E-01 -3.84261111831779E-01
 -2.73131889065744E-02 -6.33726703443862E-04  2.04506459902622E-01  8.97038106018721E-02  4.34984336859858E-01
  5.44653864101581E-02 -2.09223198429735E-01 -2.52513426608313E-03
* ORBITAL    1   16
 -2.38098074072444E-02  1.27345343809730E-01 -2.46152194004960E-01  1.59462384381433E-01  2.52452885646003E-01
  2.96094938326046E-08 -1.45064826435194E-08 -2.83822884134951E-06 -1.01779135140078E-05  1.05203725675115E-08
 -3.28739220324763E-03 -1.23056827389723E-01 -1.08527181321655E-06 -7.57506356048754E-02 -7.92923742026344E-02
 -2.82567425140552E-01 -2.86502790309719E-01  3.76387092993832E-01 -3.30967358200021E-02 -3.60827691054527E-08
 -7.03724593056757E-08  1.48704381361312E-06  2.73768153164896E-08 -1.68568653733298E-08 -5.70518374002166E-03
  9.68236644483268E-02 -7.63713614590569E-07  9.58104179508483E-02 -9.40838489798008E-02  2.70917482426141E-01
  8.95122282312869E-02  1.62118355807881E-03  1.84785005591031E-01 -2.99658740852405E-01  2.32094936642083E-01
 -1.96181926424184E-02  2.70602286415059E-01  6.09203641512484E-03 -9.40687495259425E-02  2.70936574650860E-01
  8.95106615870215E-02 -1.62127189432256E-03 -1.84790103773296E-01 -2.99658535579015E-01  2.32095150681718E-01
 -1.96182308399938E-02 -2.70602344982999E-01 -6.09228337297202E-03
* ORBITAL    1   17
  4.31792228532552E-02  2.66164504105686E-01 -4.65411127267090E-01  5.35611666116419E-01 -1.50945293510822E-01
  1.12636288249743E-07 -4.71793614509367E-08 -2.85875230091213E-06  8.36369831009830E-07 -5.65031005776464E-09
 -7.63206015568207E-04 -4.46067256809869E-02 -1.29582817776987E-06  2.05821086619045E-02  4.99079656876907E-02
  7.02037674741819E-03  1.37259080285830E-01  5.47019786226555E-01  6.11377487591958E-01 -2.03135369579355E-08
 -3.76130046226111E-08 -4.10862372073876E-07  1.05501486167263E-06  3.33834201443022E-09  2.44093816754066E-03
 -1.34406646454301E-01  6.52448956515095E-07  8.32061032020931E-02  3.31673911575746E-01  3.45439120751049E-01
 -5.66855092443660E-04  5.97579633447823E-04  5.30924758618877E-02 -2.29478350613108E-01 -3.06205536961617E-01
  2.80244678828460E-01 -6.28439052573937E-02 -1.04065597836649E-03  3.31675905848247E-01  3.45441127468709E-01
 -5.69834705200501E-04 -5.97569640969934E-04 -5.30946416495108E-02 -2.29478399469197E-01 -3.06205701442663E-01
  2.80244725597355E-01  6.28438774463159E-02  1.04212222006657E-03
* ORBITAL    1   18
  2.11266548074057E-06  6.29536347855181E-06 -5.74989794196190E-06  3.17364701703243E-05  2.70037457477406E-05
 -6.37580032573929E-02  7.27699554481857E-02  2.48089902158351E-01 -1.50878450894803E-01  9.29472041851420E-02
 -2.73570991299858E-08 -3.48274448034099E-06  3.02628250398889E-01  3.82612138373704E-06 -3.49782085444121E-06
 -2.11028576381782E-05 -3.23545793860388E-06  1.99759022801563E-05  1.64429975625115E-05 -6.96856448410678E-03
 -1.95778050858533E-01 -2.90680558093116E-01  7.58976412669671E-02 -8.76800311604607E-02  6.59612525397005E-08
  5.85379112338055E-07 -1.03223060786081E-01 -2.04960703386992E-06 -1.52185406677699E-01 -7.01354343538207E-01
 -2.47010450841615E-01 -3.79146420962263E-02 -1.12954130055201E-01 -1.85668266077564E-01 -3.85650330712701E-01
  1.28091553711901E-01 -7.42958227183333E-02 -8.09726733582894E-02  1.52228340287051E-01  7.01377280829320E-01
  2.47017728003510E-01 -3.79133449325293E-02 -1.12956336567016E-01  1.85643531427837E-01  3.85627521492665E-01
 -1.28090484583743E-01 -7.42887197606199E-02 -8.09724612631607E-02
* ORBITAL    1   19
  7.85344654135282E-07  1.81859689323756E-06 -3.12731060592137E-06  1.37498324841622E-05  1.20082252516902E-05
  1.33616490399169E-01 -2.02286534025102E-01  1.05636235763821E-01 -7.24884591027926E-02 -2.09244590275625E-01
  9.08339138768331E-08 -1.57367835613011E-06  1.31930720644528E-01  1.75975587615976E-06 -1.49112065030216E-06
 -8.90830738635462E-06 -1.32198764356296E-06  8.48337651923597E-06  7.13151130231649E-06  3.84081101968965E-02
  4.57633310838110E-01 -1.27646478329200E-01  4.81847286722812E-02  1.97377178090452E-01 -1.79059196640830E-08
  2.94949193647028E-07 -4.19230907957535E-02 -9.21481757752443E-07 -7.35901989024511E-02 -3.15116543975188E-01
 -1.10940338150465E-01  8.51220465988495E-02 -5.05334045266223E-02  4.29400200093852E-01  8.67808343662570E-01
 -2.92620778028852E-01  1.75577217825819E-01 -3.22487336560630E-02  7.36097613984444E-02  3.15126995809922E-01
  1.10943589534225E-01  8.51189282925656E-02 -5.05345918564339E-02 -4.29411086098432E-01 -8.67818340946094E-01
  2.92621201431171E-01  1.75580361266013E-01 -3.22485951855771E-02
* ORBITAL    1   20
  6.01089301777077E-08  2.22769794984153E-07 -4.79088441056924E-08 -2.72879759461799E-07 -3.19338387485037E-07
  3.93290849826439E-02  1.01308070654273E+00 -2.14342053355821E-02 -3.36207066889990E-02 -1.37007962328044E-01
  3.48472299923189E-06 -6.32597095277308E-08  1.18841849502552E-02  1.04091767318940E-07  4.14578860878307E-08
  1.41080322119404E-07  1.19178628894511E-07  1.50863276882726E-07  1.15554137047355E-07 -2.24452283152134E-02
  1.05647026891223E-02  7.34484990753028E-03 -1.30712078179433E-02  1.46146068799642E-01  1.22941831757305E-06
 -1.39969715767303E-08 -3.80769423800218E-03  2.30161679180995E-08 -4.58400209704794E-02 -4.18518948092264E-02
 -4.96174694622295E-03  7.47186335492005E-02 -8.01859178929684E-03  5.02823856614684E-01  5.72139984797864E-01
  3.12422789175421E-02  3.86939740077565E-02 -5.35108957120325E-03  4.58400576670552E-02  4.18521663459286E-02
  4.96156991385815E-03  7.47261498615888E-02 -8.01866382768379E-03 -5.02824078287311E-01 -5.72140361809648E-01
 -3.12422000729140E-02  3.86939886155165E-02 -5.34749130682186E-03
* ORBITAL    1   21
 -6.23364499690533E-06 -3.55573081409066E-05 -2.91868749944644E-05  2.95636993828580E-05  3.52998613209240E-05
  5.64449522648037E-04  3.16901450277246E-02  1.03006634112025E+00  1.34594006542109E+00 -1.87949168599824E-03
  2.31931598310379E-07 -4.70054557563463E-07 -2.25358938131764E-01  9.88880716976406E-08 -2.90731846798737E-06
 -1.31868158467525E-05 -7.78497508535087E-06  2.03951123090618E-06  3.41261575612290E-06  5.60004570594114E-03
 -1.40352364191953E-03 -3.49627042556387E-01  4.17353930749639E-01  3.58728031210635E-03  7.11461831053878E-08
  1.31496221322302E-06  8.32518290926187E-02 -1.20461964343979E-06  1.59287957624284E+00  1.07923394868105E+00
  6.06518835436777E-02  1.91298720463305E-03  2.85483096680618E-01  2.31289414494753E-02  1.99048422430952E-02
  2.26014873919925E-03  2.47465536661980E-03  1.00806225199688E-01 -1.59282520511409E+00 -1.07920917451488E+00
 -6.06359338015599E-02  1.91346267193186E-03  2.85476938550406E-01 -2.31335494765096E-02 -1.99051561111881E-02
 -2.26328138906702E-03  2.47540052462830E-03  1.00806493646413E-01
* ORBITAL    1   22
  6.35100981195794E-02  4.05658694954256E-01  3.32221927726634E-01 -7.77218820676544E-02 -1.79967146189603E-01
  5.65809690803127E-06  1.27199795228485E-05  4.46890575139352E-06  5.52396405010880E-06 -1.55708926222966E-06
 -4.25488957156437E-01  2.00425570787360E-03  7.17254872448786E-07 -3.48588797250973E-02 -1.74457220405950E-03
 -1.89499342880302E-02  1.58729045043519E-02  4.51615926288285E-02 -3.67683256671538E-03 -4.56282317221101E-06
 -6.26086271500430E-06 -2.36750712918657E-06  2.30241174745411E-06  1.03896158723080E-06 -1.67004846631661E-01
 -5.94334790091543E-03  1.95622523981137E-07  1.12361465291162E-02 -2.49158298828994E-01 -1.31653937229294E-01
 -3.06221682000554E-02  3.61271220529607E-01 -4.72310238666011E-02 -1.77783426212426E-03  2.94500812117201E-02
  6.87163506640118E-03  1.33409396607220E-02  2.65955600694134E-01 -2.49165572483046E-01 -1.31655711476782E-01
 -3.06194158301940E-02 -3.61279098599552E-01  4.72326175050362E-02 -1.77490822920381E-03  2.94478709297343E-02
  6.86861608507055E-03 -1.33428201371814E-02 -2.65955053623529E-01
* ORBITAL    1   23
  2.92225624397435E-01  1.88992327781699E+00  1.53478153071502E+00 -4.09314062878561E-01 -9.14105224408136E-01
 -1.08637752053999E-06 -2.20910146224483E-06  1.71748400283755E-05  2.16839989593363E-05  2.51220011768480E-07
  8.96246652002057E-02  2.09070515491565E-02  3.49200912138162E-06 -1.78285542403937E-01 -8.63163189968687E-03
 -1.01405757535084E-01  4.11132017985244E-02  1.92410558633203E-01 -8.16507341954643E-02  1.19934914994762E-06
  1.49528001466900E-06 -1.01153146075078E-05  1.19699657266515E-05 -9.35064943349064E-08  3.23317293281366E-02
 -1.93245569932406E-02  9.87260934009797E-07  7.73671757882401E-02 -1.20966212728837E+00 -6.29788248981403E-01
 -1.37199330592668E-01 -7.73267418977899E-02 -2.26492479877672E-01  3.72635893265513E-02  1.75359886021077E-01
  2.08319494183300E-02  1.06437761613356E-01 -5.09746861564369E-02 -1.20968727608957E+00 -6.29791463414921E-01
 -1.37185427981866E-01  7.73285247501010E-02  2.26498021764659E-01  3.72614983345846E-02  1.75358940738042E-01
  2.08326950529130E-02 -1.06437068723990E-01  5.09782459292743E-02
* ORBITAL    1   24
  3.00948703140411E-06  2.08722101706060E-05  1.17022653023187E-05  2.33352441741899E-05  1.50039921105370E-05
 -9.55956043293438E-03 -1.26050859268785E-02  1.09938256811526E+00  1.35079680262541E+00  2.65282150344700E-03
  1.34980917068364E-07 -1.57097225770894E-06  1.07744387082852E-01 -2.75414679632801E-06 -3.12159590612304E-06
 -1.63938224278298E-05 -5.22336131531319E-06  1.24261883532152E-05  9.61582064660040E-06  2.74250648017839E-02
  5.95232588525533E-02 -1.82676966916025E-01 -7.55330004615393E-01  2.59987727897583E-03 -7.49909413468431E-08
  2.34269057854551E-07 -9.29730868029228E-02  2.88780541526088E-07  1.14300088189848E+00  6.67918881220359E-01
  1.08660500075360E-01 -6.20658672977197E-03  2.98124665233373E-01  4.86866950334415E-02  2.87166087037387E-02
 -2.57575824913889E-03  2.03266458646763E-02 -2.42984840000891E-01 -1.14300233138362E+00 -6.67918292853652E-01
 -1.08655492654193E-01 -6.20595697944023E-03  2.98131414546930E-01 -4.87005572639372E-02 -2.87187801355626E-02
  2.57686161786360E-03  2.03252092542157E-02 -2.42985177317355E-01
* ORBITAL    1   25
 -9.71804309790786E-07 -5.52492493538693E-06 -3.83441372070456E-06 -2.64419718394265E-06 -2.78086596198606E-06
 -1.93282583739539E-01  3.13315586491323E-02 -5.36170448922898E-02 -6.05056222837273E-02  1.87740616068683E-01
 -1.57511375890581E-06  3.86395434534918E-07 -4.23699249067533E-03 -6.28991524610923E-07  2.10575004876822E-07
  3.93873818309098E-07 -1.18126199222660E-06 -3.00025437831023E-06 -4.10913283682815E-06  8.12913599736704E-01
  1.39347723546144E+00  2.52021728091527E-02  4.33520215508235E-02  2.27639311200668E-02 -2.75056300780830E-06
 -6.65306085859507E-07  5.29403493956737E-03  2.14623418701887E-07 -5.56087829059414E-02 -3.37054646111679E-02
 -3.14180365540063E-03 -1.91313165819386E-01 -1.26480726223623E-02  1.48885774230876E+00  8.76425646503997E-01
 -4.52876681586000E-02  4.64852094967816E-01  1.81283416662853E-02  5.56098131073080E-02  3.37051469713466E-02
  3.14201968118032E-03 -1.91303893477177E-01 -1.26479810361321E-02 -1.48885056523365E+00 -8.76423033406044E-01
  4.52866534229252E-02  4.64851551369576E-01  1.81162417118976E-02
* ORBITAL    1   26
  2.94176853469195E-01  1.60345409797534E+00  1.13112790221509E+00  6.04642582770200E-01  7.88206219634564E-01
 -6.31237511809420E-07  1.22719881498886E-07  1.56344532547242E-06 -1.33225023315524E-06  6.01528845534658E-07
  1.87909196040513E-03 -1.32214945017634E-01 -4.32177603663449E-06  2.68127359648959E-01 -2.63943302922121E-02
  1.11152690728998E-01  4.89968436343501E-01  8.90901659667412E-01  1.34474531300772E+00  2.40215699710227E-06
  4.09382442574017E-06  1.13154588159831E-06  4.32310669181833E-07  3.77209543324697E-08  9.81406483387174E-04
  2.00815551529138E-01  1.26413956633554E-06 -9.77954222141806E-02 -1.12027358006478E-01  8.60746027965531E-02
 -8.01659516191191E-02 -2.13044240762627E-03  7.23370767903227E-02 -1.18673633160684E+00 -4.66019015187026E-01
  1.80458327980394E-01 -1.47362348621988E-01 -1.42204040555420E-02 -1.12034422900907E-01  8.60706955315848E-02
 -8.01662146840023E-02  2.12929923429766E-03 -7.23319543299550E-02 -1.18674505306169E+00 -4.66024105347725E-01
  1.80458577700656E-01  1.47365012594963E-01  1.42241359134619E-02
* ORBITAL    1   27
  4.03631417521241E-03  1.63380709278379E-02  6.86058833168420E-03  2.64591378450024E-02  2.77919017310638E-02
  8.17133016143377E-07 -2.76147231620931E-06  4.32240694795618E-08 -1.85408500691218E-07 -1.70968350707619E-06
  1.70010220771956E-01 -5.64834536078278E-03 -2.41338918426882E-08  4.08941699966331E-03 -2.55118967680350E-03
 -9.58446299634236E-03 -4.50588398373418E-04  2.05092018835381E-02  2.85165178798454E-02 -7.93660187654270E-06
 -1.34412049180656E-05 -1.48184505106574E-07 -1.63599818808247E-07 -5.65513436358351E-08 -2.19169582763602E-01
 -4.58782190960793E-03  2.74596968329064E-09 -6.00307506427930E-03  1.67293229945399E-02  6.24949302704283E-03
 -1.57920635479699E-03 -3.37400828388312E-01  1.67228874636766E-03 -2.20691122230036E-02 -8.53577288369435E-03
  2.21751546747108E-03 -1.17042853775701E-02  5.70793394708075E-01  1.67292346261995E-02  6.24957030574065E-03
 -1.57943090869414E-03  3.37410256933784E-01 -1.67239890950781E-03 -2.20390329232062E-02 -8.51919777718967E-03
  2.21946308395499E-03  1.16936931997216E-02 -5.70793499388499E-01
* ORBITAL    1   28
  3.57958835582186E-01  1.87768397782284E+00  1.12037269374195E+00  6.94111203534705E-01  9.45256993682481E-01
 -7.03659282825756E-07 -7.08888998992601E-07  2.76745541933330E-05  1.22870870361316E-05 -5.30101565457894E-07
  2.12837491191592E-03 -4.40993354390966E-01  4.67379666751594E-06 -9.49602736773263E-02 -3.49601681022565E-01
 -2.11304323806544E+00 -1.72725729151686E+00  3.00761917220733E-01  7.95828840658450E-01  3.34816428063277E-07
  4.85380374009180E-08  2.03405942204407E-06  1.47259969540929E-05  3.92842302511004E-08  8.44531311550171E-03
 -2.52260448536312E-01 -8.14920549680990E-06 -9.73385718246392E-02  1.04099272244305E-01 -3.70938700309436E-03
  1.49700443158742E-01  3.73109035897682E-03 -2.11840860413542E-01  1.94833483452335E-01 -6.39801847345011E-02
  1.22267007840344E-01  2.04840140159948E-01 -2.23097249022970E-04  1.04057450860507E-01 -3.73466699463311E-03
  1.49647132501170E-01 -3.73029260956763E-03  2.11823347401604E-01  1.94833162352889E-01 -6.39800036425469E-02
  1.22266012482347E-01 -2.04838975076045E-01  2.10038742493747E-04
* ORBITAL    1   29
 -7.64212185419362E-06 -4.03596112601825E-05 -2.35500535477220E-05  1.74119850557327E-06 -1.44592859394840E-05
 -9.45740484456986E-02 -1.02116481752218E-01  9.88235289864980E-01  8.57196386619380E-01 -6.37963334849717E-02
  7.23158154803758E-07  1.66552935262271E-05 -7.95044378328473E-03  8.98064058613540E-07  9.35098485431215E-06
  5.97869122739574E-05  5.07831008682585E-05  9.51230270044815E-06 -3.24495192705679E-06  2.81089007539211E-02
  1.29641781972905E-02  1.25365130652645E-02  2.48138475431098E-01 -1.85219554799850E-03 -1.86695815890665E-07
  9.68832338451827E-06 -1.94828103109944E-01  8.48923367335081E-07  8.80790516789024E-01  2.92694364408355E-01
  7.46972727791944E-01  5.95788013768115E-02 -4.27212282471416E-01 -5.25009977137258E-04 -1.55336028759961E-02
  7.77680662172383E-02  5.97417487616681E-02 -1.99009309770747E-01 -8.80794079488426E-01 -2.92691900679622E-01
 -7.46990135640844E-01  5.95774746787975E-02 -4.27211195538193E-01  4.85467594282916E-04  1.55337811498667E-02
 -7.77832264028570E-02  5.97612485834178E-02 -1.99009633567679E-01
* ORBITAL    1   30
 -5.86069811794521E-07 -3.30694284447185E-06 -2.27254734395255E-06  2.22467346574116E-06 -1.29260026723173E-07
  7.57284101646588E-01  7.85413295590963E-01  1.53725308935866E-01  1.32749825012800E-01  4.58975720798121E-01
 -5.48150893080204E-06  1.46322992039577E-06  6.23632610635207E-04 -1.91892615479824E-07  7.64501230223887E-07
  5.18663090980619E-06  4.90915550383557E-06  2.27332538282856E-06  8.46702455642889E-07 -2.58051611789868E-01
 -1.65714636743236E-01 -2.65783641038858E-04  3.18907503220961E-02  3.51061272510451E-02 -8.21966562005909E-07
  9.88030332201832E-07 -2.47611463099118E-02 -4.35317936027390E-08  1.35648587115652E-01  4.47870462125070E-02
  1.03971366962283E-01 -4.67476106513410E-01 -5.69227964946419E-02 -1.12776289838530E-02  1.15872274719937E-01
 -5.68944457492719E-01 -4.09219822195341E-01 -3.47422551599149E-02 -1.35647454346073E-01 -4.47865277414130E-02
 -1.03973960117924E-01 -4.67464599606690E-01 -5.69221211260457E-02  1.12720709565403E-02 -1.15872490650421E-01
  5.68942316542460E-01 -4.09217622566689E-01 -3.47366568108854E-02
* ORBITAL    1   31
  2.49473691214719E-01  9.80428533520902E-01 -1.26707766242952E-01  1.99597837870839E+00  1.41251606102030E+00
 -5.39718622635658E-07 -5.29341789929788E-07  6.23369128961755E-05  3.65315543815643E-05 -1.84276499818507E-07
  3.27950724605540E-03 -5.59528068855882E-01 -2.37311088798717E-06 -1.12394931861748E-01 -2.86468043265231E-01
 -1.43134603806451E+00 -3.02983221947653E-01  1.31118274266842E+00  1.01336278909638E+00 -7.59605896715438E-08
 -2.30791999583479E-09 -3.46568063241763E-05 -3.97284833700501E-05 -1.27293335649889E-07  2.40067242642033E-03
 -1.46800362145189E-01  9.59920500386090E-06 -9.48401789156210E-02  9.97947946596490E-01  1.36057011395191E-01
 -6.01526429378870E-01  3.99656110480362E-03  3.48676294384990E-02 -6.54763700258443E-01 -1.26890108274350E-01
 -3.20906881538724E-01 -5.21382501049459E-03 -7.60933102266779E-03  9.97837958059665E-01  1.36027160276463E-01
 -6.01549850920702E-01 -3.99592812069855E-03 -3.48564590208533E-02 -6.54762359924387E-01 -1.26889638768362E-01
 -3.20907915863993E-01  5.21351294175133E-03  7.65624428431515E-03
* ORBITAL    1   32
 -1.75204598694949E-07 -8.39313773581287E-07 -3.03645943384822E-07 -6.89962361201971E-07 -5.94947825805760E-07
 -1.23666150521582E+00 -6.93790825964331E-01  1.80274706038696E-02  1.17568028790660E-02  2.81292907852434E-01
 -1.64050077836888E-05  1.95551528697470E-07  5.38780677757379E-03 -1.61366002738515E-07  2.36646953165989E-07
  1.27481359332316E-06  5.13313196249474E-07 -4.32958035532349E-07 -4.40578150337353E-07  1.40384415850016E+00
  1.23335454597136E+00  2.38559998405240E-03 -7.88226847445787E-04 -1.76950793897494E-01 -2.34064635882905E-06
  1.29930087745003E-07 -3.52724967194145E-03  2.94834485236696E-08  1.37827235670903E-02  5.96587831440883E-03
  1.00286075728721E-02  8.29361765493781E-01  1.29911497259408E-03  1.13680057434333E+00  2.46842018459471E-01
 -5.70453899173796E-01  2.22320230412268E-03  1.38530367893072E-02 -1.37832424881688E-02 -5.96593795194926E-03
 -1.00282869033800E-02  8.29367952567208E-01  1.29939172052094E-03 -1.13680042889985E+00 -2.46841942522524E-01
  5.70454131097304E-01  2.22343608405186E-03  1.38589185034752E-02
* ORBITAL    1   33
  1.16795373157879E-06 -8.48320237705509E-06 -3.22027553814664E-05 -1.05556190798143E-05 -9.09624811581389E-06
 -5.74813480128193E-03 -3.33281331030604E-04 -2.06479057054729E+00 -1.68132924004517E+00  1.72854740106578E-03
  8.30766604056267E-08 -1.77315986484596E-05  8.74459846489719E-02 -5.67058423727726E-06  4.83987499000052E-06
  3.43248249290021E-05  3.50232049240342E-05  1.47382486028165E-05  1.08699085548722E-05  1.75955858923111E-02
  8.51371430225166E-03  1.34557225523669E+00  1.56856216943466E+00 -8.76855573130873E-04 -8.80858285164207E-08
 -6.97986549325678E-07 -2.26046317826966E-01 -1.37416005335512E-06 -1.46299124671075E+00 -3.26050390337637E-01
 -1.57357289519584E-01  4.06078547925398E-03  1.72188988667372E-01  3.23799285957036E-02  7.97899653392478E-03
 -1.11672340030207E-02  1.72328457346744E-02 -8.08107375092167E-01  1.46301333533484E+00  3.26049199874249E-01
  1.57323135274256E-01  4.06058404088743E-03  1.72188550154243E-01 -3.24144628758686E-02 -7.97797870530388E-03
  1.11449404826895E-02  1.72389357347458E-02 -8.08106962451548E-01
* ORBITAL    1   34
 -8.67119622060513E-06 -4.48003077419630E-05 -3.01434128194960E-05 -6.51828202084204E-05 -5.25456076857468E-05
  1.52583773520899E-02  9.71287401056334E-03  4.90735709384059E-01 -2.41177616582481E-01 -8.49237726542974E-03
 -7.90401216877996E-07  8.18874693174576E-06  5.49274453222265E-01 -1.19527601072092E-05  2.13890634601571E-05
  1.18343422699458E-04  5.33262004790725E-05 -2.34575678879369E-05 -2.82477830458614E-05 -1.43218846468214E-03
 -1.16710199936645E-02 -6.26831845299818E-01 -3.12309751345686E-01  3.13362314493252E-03 -8.27792254235536E-07
  1.40895758447952E-05 -3.29891614715535E-01  4.94649363933884E-06  2.83094320180654E-01  3.57421579357169E-01
  4.92998058486906E-01 -1.24393041228189E-02  5.49534059420648E-01 -1.06688427783790E-02 -1.27815172842219E-03
  1.32210415751385E-03 -2.54508923360075E-03  5.26999472598088E-01 -2.83143665485255E-01 -3.57432463819543E-01
 -4.92986269281179E-01 -1.24376889137760E-02  5.49565010097358E-01  1.06574060064085E-02  1.28550771973470E-03
 -1.30710560514934E-03 -2.51241585073799E-03  5.27000716512591E-01
* ORBITAL    1   35
  8.30882571081447E-02  8.43898909986454E-01  1.02963354343193E+00  1.78925847995106E+00  9.86946729072750E-01
 -6.36440104662824E-06 -1.53264025836148E-06 -1.95816371375291E-06 -1.17953962617575E-05 -2.64430464096728E-06
  3.16136246529863E-01  2.30905005119829E-02  1.07091997959097E-05  6.61671179143920E-01 -5.97807782948105E-01
 -3.22658326571773E+00 -1.16256371688053E+00  5.32702110827085E-01  5.03801871007061E-01  1.85926579528069E-05
  1.48747264832085E-05 -4.39302092197071E-06  5.29141015691412E-06 -1.89968947265280E-06  1.43311270063166E-01
 -3.64175155544092E-01 -1.26462950377489E-05 -2.77666244195528E-02  3.79519233719336E-01  8.96668654392454E-02
  2.93382760184478E-02  2.39777005279635E-01  5.78513139927179E-01  3.08914482048684E-01 -5.50836118309346E-02
 -2.96457030859074E-01  4.86892737754819E-01  1.34640581036170E-01  3.79498178550060E-01  8.96494769955741E-02
  2.93041933113961E-02 -2.39778061655491E-01 -5.78484831905254E-01  3.08882873294148E-01 -5.50917431832551E-02
 -2.96443232891926E-01 -4.86891738504005E-01 -1.34627059351114E-01
* ORBITAL    1   36
  2.43596105875607E-02  2.70031429165094E-01  3.47837815303999E-01  6.34509808683154E-01  3.62707762186848E-01
  2.09816313078073E-05  6.14316914296019E-06 -1.00589208067418E-06 -3.85035210591181E-06  9.60802572602687E-06
 -9.68088275697240E-01  4.24244734366378E-04  2.93503842113431E-06  2.22133662240007E-01 -2.06588307722610E-01
 -1.12115657171528E+00 -4.19509527748305E-01  1.64511304529843E-01  1.42577752297484E-01 -5.84176935481214E-05
 -4.88156136050494E-05 -1.21233462218949E-06  1.98732508484261E-06  5.71663777534782E-06 -3.97572316682783E-01
 -1.29165949753211E-01 -3.90300789111367E-06 -1.16654502872232E-02  1.45659999632861E-01  3.28363165735039E-02
  4.95958216058856E-04 -7.26423496991332E-01  2.01351411734575E-01  1.22522530704137E-01 -2.06181152287710E-02
 -8.58268464012400E-02  1.69988047086536E-01 -3.75042228014507E-01  1.45652483198434E-01  3.28307927713012E-02
  4.85192992831715E-04  7.26426519876562E-01 -2.01342597883856E-01  1.22621568146894E-01 -2.05939359297214E-02
 -8.58676136456228E-02 -1.69989047119380E-01  3.75044707592249E-01
* ORBITAL    1   37
 -3.85122393509034E-07 -2.75958312720521E-06 -1.87115201463400E-06 -3.32033573279478E-06 -3.33571952702755E-06
 -5.41826331948567E-01 -5.32063839414793E-01 -2.14285854151687E-02 -1.57068864463196E-02 -6.01393135117269E-01
 -6.76151295329109E-06  9.37409760841289E-08  1.03986406925055E-03 -5.38561894553324E-07  2.89437096412542E-07
  1.99606947892659E-06  2.26290703054733E-06 -7.89660539672887E-07  1.11076309048486E-06  9.65519262356860E-01
  1.62687233870344E+00  7.94852024802970E-03  2.26594678640373E-02  2.09840499512325E-01 -3.96851508334870E-06
 -4.09692796768711E-07 -3.57680322317765E-03 -4.45783737935382E-07 -1.37152837380965E-02 -2.46036277164091E-03
  2.98914647412389E-04 -5.66951202393200E-02 -1.12200627421277E-03  5.93608386465973E-01 -2.04031571575933E-01
  1.17054894356840E-01 -7.04416533875008E-01 -4.19699442504588E-03  1.37146941745449E-02  2.45998872544825E-03
 -2.96633802769618E-04 -5.66828639823806E-02 -1.12176524316542E-03 -5.93607670057572E-01  2.04032488486609E-01
 -1.17058087635851E-01 -7.04418436153767E-01 -4.19045574121869E-03
* ORBITAL    1   38
 -1.63230613867910E-01 -1.27264538814290E+00 -9.97134749514466E-01 -1.90215598959515E+00 -1.69650994960346E+00
  1.81476906071352E-06  1.39703551279450E-06 -2.25715400529905E-05 -8.44386739667165E-06  1.79379998020061E-06
 -2.22548238634984E-02  1.18772861957005E-01  9.85622140424510E-06 -4.26541993041784E-01  2.83342261182268E-01
  1.69413197577089E+00  1.22337442791173E+00 -4.53980317053765E-01  4.03719637541928E-01 -4.01098939334439E-06
 -5.07406857106853E-06 -1.29980844098683E-05 -1.56393510310670E-05 -2.82886619507836E-07 -7.75242498900297E-03
 -3.69772262548214E-02 -7.95984614975391E-07 -1.72423208617884E-01 -2.89416622428187E-01 -1.05779327841127E-01
  5.32713852528549E-01 -1.49564374287867E-02 -2.47364602559884E-01  5.70284221961058E-02  2.10815356115761E-01
 -6.03225504001706E-01  2.56285370572514E-01 -4.95191257798914E-03 -2.89335676801830E-01 -1.05754561783962E-01
  5.32737426845276E-01  1.49568063442470E-02  2.47340267144277E-01  5.70344986716747E-02  2.10815155034485E-01
 -6.03226244171742E-01 -2.56282666832432E-01  4.97198941093097E-03
* ORBITAL    1   39
  9.36660227057030E-07  5.41018492045222E-06  2.20930870617492E-06  6.39622374611832E-07  2.03885360522166E-07
  2.71757151758200E-01  1.79024559056733E-02  4.47086505272779E-02  1.10399071079011E-02  1.08525092145437E+00
  1.09711496237453E-05 -1.13401572587119E-07  2.18547992580363E-03  1.18463964673445E-06 -1.84122674690766E-07
 -9.92048484241858E-07 -5.63332337977276E-07  2.87088735916328E-06  1.83002841380462E-06 -2.47409493245941E+00
 -1.42935320414696E+00 -3.25748411683644E-02 -1.42935521690279E-02  1.43021530054565E-01  1.81207876131436E-05
  4.34858385920382E-07  8.84452675750708E-03  6.29439415442717E-07  3.79961393752726E-02  1.75610486423358E-02
  1.41853919085926E-02  4.00872328578381E-01  1.62844950078911E-02 -2.15349876839728E+00 -6.48766651894029E-01
  7.60337526000312E-01 -5.40114397754473E-01 -1.85811422706560E-02 -3.79992446993454E-02 -1.75616132837439E-02
 -1.41846635866616E-02  4.00842651593463E-01  1.62866846862995E-02  2.15349638266746E+00  6.48766342456700E-01
 -7.60338440803320E-01 -5.40112241528001E-01 -1.86062223975579E-02
* ORBITAL    1   40
 -3.42319906245466E-01 -1.78853991990876E+00 -1.04829059395740E+00 -2.39444888435458E+00 -1.02728366229347E+00
  1.08574909693478E-07  1.60801967377585E-08  3.06953236153522E-05  1.76548024121014E-05  3.05695392889667E-07
 -1.98216594898356E-03  3.94602009106505E-01 -5.06879108221073E-06 -8.12511511299041E-02  1.09060350620760E-01
  8.31581103787524E-01  1.07938388486769E+00 -2.98317597779547E+00 -2.41388801438169E+00 -6.33621496400799E-07
 -3.80681111211387E-07 -4.02595896484755E-06 -2.99547762410258E-06  9.94299998518469E-08  9.43683475095116E-03
 -4.33505749827283E-03 -3.85309068457434E-06 -1.64159463768768E-01 -1.04628750093159E+00 -2.74104546643034E-01
 -2.93808080163486E-01 -1.54197682640560E-03 -5.67438060561603E-01  1.46761700088718E+00  3.97564353114593E-01
  3.64898131145689E-01  9.45321418773940E-01  2.09754045885373E-02 -1.04633016720751E+00 -2.74123647998542E-01
 -2.93811728502875E-01  1.54218783799648E-03  5.67451938160215E-01  1.46761820012573E+00  3.97564764689340E-01
  3.64897796647346E-01 -9.45321824963113E-01 -2.09705439176435E-02
* ORBITAL    1   41
 -6.87695374739581E-01 -3.86341941953824E+00 -1.42459656668875E+00  1.52620586531332E-01 -6.57925248196104E-02
  1.21451255404244E-06  4.70723303555274E-07 -2.16192904818716E-04 -8.33944989825272E-05  3.11954567397930E-06
  1.09153564876397E-02  3.26901954850142E-01  5.50862261729502E-05 -1.13350866253699E+00  2.74169987808297E-01
  1.40753882760004E+00  4.45459228633500E-01 -1.46513189490345E+00 -8.28844861275127E-01 -6.03164727902034E-06
 -3.72377001070390E-06 -7.85082344508498E-06 -1.15135365033149E-06  9.91555809427431E-07 -2.46502475351632E-03
  1.47469425845931E-01 -5.75145529418337E-05 -2.73142867478158E-01  1.29652664323631E+00  2.39668692743892E-01
 -1.21217985028008E-01  6.22008565973227E-03  8.50888674383641E-01  3.19368626715171E-01  3.66396371065583E-02
  3.86597776082542E-01  2.83897499021468E-01  2.76804235763342E-03  1.29690216050500E+00  2.39792684801941E-01
 -1.21133049057116E-01 -6.21841312970057E-03 -8.51000841484850E-01  3.19379075788675E-01  3.66419841947099E-02
  3.86594413733693E-01 -2.83900535671137E-01 -2.71204125915547E-03
* ORBITAL    1   42
 -6.09537633592354E-05 -3.30752609103376E-04 -1.13599192668298E-04  2.30290673752785E-05 -1.92373826078888E-05
 -1.45226721569320E-02 -6.78204493456411E-03  2.33714078940764E+00  7.82870405912497E-01 -2.55826777586472E-02
  8.48806414262705E-07  3.48614479102889E-05 -4.00598627709984E-01 -9.13172052031184E-05  2.13043630049137E-05
  1.08884927997905E-04  3.81847079422202E-05 -1.20934955299672E-04 -6.80611102627529E-05  4.22156329079218E-02
  2.88078735329500E-02  1.18596854935446E-01  9.33056776627022E-02 -1.40864756110991E-02 -1.01296639452392E-06
  1.61264886425063E-05  8.76383568351823E-01 -2.39132234431060E-05  2.14407701043298E+00  6.74130397074657E-01
  5.89107094568206E-01 -4.66016898879961E-03  7.10093143126023E-01  3.59918215025772E-02  5.71916226272169E-03
 -1.02659197748276E-02  1.18766136033306E-02 -4.18152728643919E-01 -2.14386575478069E+00 -6.74097687664650E-01
 -5.89078053256325E-01 -4.66080326841772E-03  7.09976538813818E-01 -3.59248110971638E-02 -5.70708722865113E-03
  1.03197690503733E-02  1.18237801276563E-02 -4.18152429210854E-01
* ORBITAL    1   43
 -1.63374430382718E-02 -8.25873737886073E-02 -3.01251194035338E-02 -4.40070210535820E-02 -2.96359783203198E-02
 -2.34521134821580E-06 -4.99491956177884E-07 -9.39323545204146E-07 -3.07124114772823E-07  1.55796997857555E-05
  7.28639448569561E-01 -9.22741101129651E-03  9.73563211321116E-08  1.10395772759123E-02  9.92534843989511E-03
  6.38511928129478E-02  4.38489406382480E-02 -3.87370797611205E-02 -4.46700727883432E-02 -2.60089966625182E-05
 -1.30891131008839E-05 -4.96359437941918E-07 -3.66692569195191E-07 -3.49559786632755E-06 -1.15370922612013E+00
 -3.56963612742323E-02 -5.11214652662424E-07 -2.13821602907990E-02  2.38965269241215E-03 -1.22780546629858E-03
  1.64110455486298E-02  3.98287856980037E-01 -3.53097786225467E-03  2.65625741045645E-03  3.61315430954559E-03
  1.31968036886248E-02  1.33077372581212E-02 -6.02886889461896E-01  2.39201620780344E-03 -1.22724492624620E-03
  1.64113259238894E-02 -3.98275984177091E-01  3.52984774596856E-03  2.70497042400291E-03  3.62659110190932E-03
  1.31843794809406E-02 -1.33224791927810E-02  6.02887110259362E-01
* ORBITAL    1   44
  9.10205755807775E-01  4.88611381556009E+00  1.87015534669776E+00  5.04120075675119E-01  7.08139743020700E-01
 -6.79774215525324E-08 -2.92028641813634E-08  3.92161844404221E-05  1.87433051578245E-05  5.73418737510633E-08
  5.60494507194382E-03  1.42244264761388E+00 -9.20131417981544E-06 -8.94472431015972E-02 -2.49374390091738E-01
 -1.71886273470183E+00 -1.37250994171089E+00  1.22741283677197E+00  1.48281146656246E+00  9.22609664541764E-08
  1.36666626557061E-07  2.50722822252390E-06  4.01514693043277E-06  2.03463234451285E-08 -2.15873688109882E-02
 -1.27166431750006E-01 -3.99759289649813E-06  1.51215053767027E-01 -1.65987733526374E+00 -1.64021204772237E-01
 -9.73541612905007E-01  3.03762646356918E-03 -2.75410595915368E-01 -1.63566760492998E-01 -6.69496199775342E-02
 -4.23049838618009E-01 -1.61285779087161E-01 -1.29327126080978E-02 -1.65997690150966E+00 -1.64047409011032E-01
 -9.73527807104433E-01 -3.03757594625751E-03  2.75477278977016E-01 -1.63566948009755E-01 -6.69495851051600E-02
 -4.23049722297962E-01  1.61285658867052E-01  1.29298532116146E-02
* ORBITAL    1   45
 -1.68470754610226E-01 -9.51798528159016E-01 -4.50868606199180E-01 -1.05791512985781E+00 -6.34247306748857E-01
  8.45848721297565E-08  2.44297282679772E-08 -1.73460037155310E-06 -3.95888029385709E-06 -1.74637262125290E-07
 -1.51631190772649E-02  3.68249809812300E-01  3.84807435394341E-06 -2.26095568821916E-02  8.21257425875895E-01
  4.84954734100438E+00  2.26447576101932E+00  5.10941465762053E-01  4.27621634788887E-03  3.35156915069171E-07
  1.51760903718229E-07 -9.90401048825211E-07 -6.37830329467581E-07  1.26024016930963E-07  4.76049351275405E-02
 -1.04459930079384E+00  2.23451869530451E-06 -8.32202126563314E-01 -2.60349214431238E-01  4.78332371725986E-02
  6.59966176406366E-02 -7.29837756601866E-03 -8.53029127102616E-02 -2.23569355845528E+00 -9.98243415605927E-02
  7.45185382919940E-01 -7.15730955192658E-01 -1.17444318552161E-02 -2.60334543879958E-01  4.78391204901570E-02
  6.60001600310576E-02  7.29822024132257E-03  8.53068730091687E-02 -2.23569433513645E+00 -9.98245769205774E-02
  7.45185519255463E-01  7.15731244965065E-01  1.17439374249003E-02
* ORBITAL    1   46
  5.22576030465479E-05  2.65855315893591E-04  9.49598884680176E-05  2.51421769853416E-04  9.59043151487637E-05
  9.24630926699007E-03  1.14855265721922E-03  1.05950388309415E+00  1.96446109405356E-01  1.72152311851940E-02
  2.71203640785297E-07 -2.56251043549508E-05 -1.86335333659450E+00  3.25506107008187E-05 -4.92968637193523E-05
 -3.02149376012018E-04 -1.71379762958345E-04  1.68708849875352E-04  1.24216082642794E-04  4.17040306206939E-02
  2.06640307486251E-02  5.87662045010704E-01  3.24204412351040E-01  4.68796843258947E-02  8.63431349925383E-08
  4.44241865070085E-05 -9.23616338835628E-01 -8.42943043059405E-05  1.98157607987256E+00  3.57988515784118E-01
  1.26782630955816E-01  2.51248798235335E-03  8.55521593873513E-01  6.22516258929215E-02  1.20814317005658E-02
 -1.11304048714519E-02  1.81952854719422E-02  1.06245086694131E-01 -1.98146665498031E+00 -3.57967388508522E-01
 -1.26746049712022E-01  2.51205165427900E-03  8.55503729406446E-01 -6.22806720046408E-02 -1.21152537519105E-02
  1.11432167590620E-02  1.81832400825058E-02  1.06244889950646E-01
* ORBITAL    1   47
 -1.44435928201266E+00 -7.52431689316171E+00 -2.69926778424363E+00 -4.07577564472311E+00 -1.86597043324624E+00
  1.02860833004407E-06  2.15102311364819E-08  6.21693044483890E-05  4.09274140231357E-06  1.99306220012531E-06
 -1.26072389394783E-03  4.44151003730259E-01 -1.14024978348575E-04 -1.17002320687092E+00  1.07762986943575E+00
  6.45999484420388E+00  3.48985379979236E+00 -3.49286060773309E+00 -2.51326222101450E+00  6.02650497959717E-06
  2.92541513007114E-06  3.78646181665993E-05  2.12827407118683E-05  6.08654269215706E-06  1.11738096753872E-03
 -7.63774537597861E-01 -5.20668395168582E-05  1.39281919534639E+00  2.50836003972140E-01 -7.57048908807018E-02
  2.22343290665771E-01 -2.91990498641236E-04  8.83007630247105E-02  2.26637076360755E-01  3.20775540352039E-01
  1.54286133459588E-02 -9.43252881968363E-02 -8.71947455116044E-04  2.50604814509363E-01 -7.57398358950273E-02
  2.22322610354232E-01  2.92625309357111E-04 -8.81937214572750E-02  2.26619313023378E-01  3.20772169042666E-01
  1.54315240483945E-02  9.43312036662611E-02  8.81697942268515E-04
* ORBITAL    1   48
  3.58539012850527E-06  1.88406007313004E-05  6.79642687410752E-06  7.77641398202797E-06  3.95933414733783E-06
  2.55265430643206E-01 -2.09332626266821E-02 -2.49298475766782E-02 -8.82145724013619E-03  5.23135301016324E-01
  6.15412674559495E-06 -8.83609420139610E-07  4.92568865044014E-02  3.12663752774118E-06 -2.48602070225778E-06
 -1.47558778062400E-05 -7.76684181770560E-06  7.59302715687679E-06  5.41344386066562E-06  1.77620604580392E+00
  8.45979103399256E-01  2.02254242686495E-02  9.90642830208564E-03  1.69731341388135E+00 -2.57427577474654E-06
  1.56878200466471E-06  4.60043787598312E-02 -2.70915017632014E-06 -5.09436689876700E-02 -1.07334571875212E-02
 -1.58735985328455E-03  9.39680916937604E-02 -2.06561727923698E-02  2.59744647473686E+00  4.78012473099894E-01
 -4.05663641388334E-01  9.27903271837465E-01  1.41872620565107E-02  5.09394493456780E-02  1.07334841462360E-02
  1.58495157910044E-03  9.39558270683769E-02 -2.06553117395986E-02 -2.59744695380861E+00 -4.78013816862367E-01
  4.05663236627633E-01  9.27902746957306E-01  1.41890375493307E-02
#OCC
* OCCUPATION NUMBERS
  2.00000000000000E+00  2.00000000000000E+00  2.00000000000000E+00  2.00000000000000E+00  2.00000000000000E+00
  1.69871903259634E+00  1.99021887342067E+00  1.30097197925430E+00  1.01009011472870E+00  0.00000000000000E+00
  0.00000000000000E+00  0.00000000000000E+00  0.00000000000000E+00  0.00000000000000E+00  0.00000000000000E+00
  0.00000000000000E+00  0.00000000000000E+00  0.00000000000000E+00  0.00000000000000E+00  0.00000000000000E+00
  0.00000000000000E+00  0.00000000000000E+00  0.00000000000000E+00  0.00000000000000E+00  0.00000000000000E+00
  0.00000000000000E+00  0.00000000000000E+00  0.00000000000000E+00  0.00000000000000E+00  0.00000000000000E+00
  0.00000000000000E+00  0.00000000000000E+00  0.00000000000000E+00  0.00000000000000E+00  0.00000000000000E+00
  0.00000000000000E+00  0.00000000000000E+00  0.00000000000000E+00  0.00000000000000E+00  0.00000000000000E+00
  0.00000000000000E+00  0.00000000000000E+00  0.00000000000000E+00  0.00000000000000E+00  0.00000000000000E+00
  0.00000000000000E+00  0.00000000000000E+00  0.00000000000000E+00
#OCHR
* OCCUPATION NUMBERS (HUMAN-READABLE)
  2.0000  2.0000  2.0000  2.0000  2.0000  1.6987  1.9902  1.3010  1.0101  0.0000
  0.0000  0.0000  0.0000  0.0000  0.0000  0.0000  0.0000  0.0000  0.0000  0.0000
  0.0000  0.0000  0.0000  0.0000  0.0000  0.0000  0.0000  0.0000  0.0000  0.0000
  0.0000  0.0000  0.0000  0.0000  0.0000  0.0000  0.0000  0.0000  0.0000  0.0000
  0.0000  0.0000  0.0000  0.0000  0.0000  0.0000  0.0000  0.0000
#ONE
* ONE ELECTRON ENERGIES
 -1.5909E+01 -1.1574E+01 -1.5413E+00 -1.1736E+00 -9.6700E-01  0.0000E+00  0.0000E+00  0.0000E+00  0.0000E+00 -1.0339E-01
 -6.3214E-02 -3.0152E-02 -9.0706E-03  1.9480E-01  2.8466E-01  3.2249E-01  3.7146E-01  4.0946E-01  4.1691E-01  4.8961E-01
  5.2119E-01  5.4897E-01  5.5402E-01  6.5844E-01  6.9978E-01  7.0130E-01  7.6546E-01  1.1740E+00  1.2460E+00  1.2691E+00
  1.3458E+00  1.4565E+00  1.5081E+00  1.6256E+00  1.6991E+00  1.7132E+00  1.8117E+00  1.8328E+00  2.0007E+00  2.0094E+00
  2.1143E+00  2.1853E+00  2.3798E+00  2.7434E+00  2.9720E+00  3.1199E+00  3.3155E+00  3.4646E+00
#INDEX
* 1234567890
0 iiiii2222s
1 ssssssssss
2 ssssssssss
3 ssssssssss
4 ssssssss
