# Supplementary material for: Smooth Things Come in Threes: A Diabatic Surrogate Model for Conical Intersection Optimization
Source: J Chem Theory Comput. 2023 May 16;19(11):3418–27. doi: 10.1021/acs.jctc.3c00389 (PMC10269327; doi:10.1021/acs.jctc.3c00389)
Supplement: Supplementary file 1 — ct3c00389_si_002.zip [file ct3c00389_si_002.zip › SI/RVO/CI/h/MECP.geo.molden]

 [Molden Format]
 [N_GEO]
                    8
 [GEOCONV]
 energy
-0.14794152229375669E+03
-0.14793142979297670E+03
-0.14792582347573818E+03
-0.14793064992112789E+03
-0.14793226304587716E+03
-0.14793231586946371E+03
-0.14793232638725550E+03
-0.14793232740255348E+03
 max-force
   0.0303355
   0.1183721
   0.0873099
   0.0726315
   0.0588083
   0.0569747
   0.0554410
   0.0000000
 rms-force
   0.0092371
   0.0386400
   0.0234430
   0.0178570
   0.0149969
   0.0148647
   0.0147193
   0.0000000
 [GEOMETRIES] (XYZ)
   5
  -147.94152229375669     
 C      0.0000000      0.0000000      0.0000000
 H      1.0710400      0.0000000      0.0000000
 H     -0.5540900      0.0000000     -0.9163400
 N     -0.6440800      0.0000000      1.1420400
 N     -1.2940200      0.0000000      2.0904900
   5
  -147.93142979297670     
 C     -0.0262753      0.0000006      0.0318779
 H      1.0389161     -0.0000003     -0.0908133
 H     -0.4796546     -0.0000003     -0.9412594
 N     -0.6183710      0.0000005      1.2437505
 N     -1.3357652     -0.0000004      2.0726343
   5
  -147.92582347573818     
 C     -0.0307148     -0.0000024      0.0606137
 H      1.0299610      0.0000007     -0.1507776
 H     -0.5288845      0.0000008     -0.9106413
 N     -0.4398254      0.0000006      1.4024533
 N     -1.4516863      0.0000002      1.9145419
   5
  -147.93064992112789     
 C      0.0192539     -0.0000029      0.0586529
 H      1.0784143      0.0000026     -0.1292315
 H     -0.6838314      0.0000005     -0.7606429
 N     -0.3637569     -0.0000038      1.4194962
 N     -1.4712299      0.0000036      1.7279153
   5
  -147.93226304587716     
 C      0.0428163     -0.0000005      0.0551775
 H      1.0928552      0.0000002     -0.1423105
 H     -0.7056736      0.0000004     -0.7113373
 N     -0.3625711     -0.0000015      1.4082782
 N     -1.4885769      0.0000014      1.7063821
   5
  -147.93231586946371     
 C      0.0397811     -0.0000019      0.0554645
 H      1.0903460      0.0000016     -0.1377966
 H     -0.7053707      0.0000004     -0.7146919
 N     -0.3594051     -0.0000029      1.4069528
 N     -1.4865012      0.0000027      1.7062611
   5
  -147.93232638725550     
 C      0.0386668     -0.0000030      0.0564124
 H      1.0892833      0.0000036     -0.1362838
 H     -0.7058879      0.0000000     -0.7146512
 N     -0.3574077     -0.0000056      1.4061333
 N     -1.4858045      0.0000050      1.7045793
   5
  -147.93232740255348     
 C      0.0386509     -0.0000008      0.0567306
 H      1.0892605      0.0000003     -0.1366093
 H     -0.7057745      0.0000005     -0.7145814
 N     -0.3573511     -0.0000014      1.4062004
 N     -1.4859358      0.0000014      1.7044497
 [FORCES]
point    1
   5
      0.0014765      0.0000003     -0.0084175
      0.0024093     -0.0000000      0.0039539
     -0.0048247     -0.0000000     -0.0028420
     -0.0287107      0.0000008      0.0573257
      0.0296496     -0.0000010     -0.0500201
point    2
   5
      0.0133686      0.0000003      0.0056978
      0.0068850      0.0000001      0.0406719
     -0.0492960      0.0000000      0.0185936
      0.1772353     -0.0000002     -0.2236909
     -0.1481929     -0.0000002      0.1587275
point    3
   5
      0.0666827      0.0000001      0.0177151
     -0.0040462     -0.0000001      0.0400844
     -0.0534130      0.0000000      0.0545820
      0.0537654     -0.0000002     -0.1649917
     -0.0629889      0.0000001      0.0526102
point    4
   5
      0.0419994     -0.0000004      0.0510493
     -0.0097943     -0.0000004      0.0065890
     -0.0063913      0.0000002      0.0250333
      0.0109670      0.0000013     -0.1372537
     -0.0367809     -0.0000008      0.0545821
point    5
   5
      0.0123407     -0.0000003      0.0673857
     -0.0013831     -0.0000001      0.0048450
     -0.0007651      0.0000001      0.0048663
     -0.0348920      0.0000001     -0.1111316
      0.0246995      0.0000002      0.0340346
point    6
   5
      0.0161243     -0.0000005      0.0648318
     -0.0010269     -0.0000002      0.0031854
     -0.0011211      0.0000002      0.0058551
     -0.0415194      0.0000005     -0.1076665
      0.0275432      0.0000001      0.0337943
point    7
   5
      0.0179452     -0.0000006      0.0623139
     -0.0009359     -0.0000004      0.0025374
     -0.0009724      0.0000004      0.0061805
     -0.0457537      0.0000030     -0.1047684
      0.0297169     -0.0000023      0.0337366
point    8
   5
      0.0000000      0.0000000      0.0000000
      0.0000000      0.0000000      0.0000000
      0.0000000      0.0000000      0.0000000
      0.0000000      0.0000000      0.0000000
      0.0000000      0.0000000      0.0000000
