# Supplementary material for: Smooth Things Come in Threes: A Diabatic Surrogate Model for Conical Intersection Optimization
Source: J Chem Theory Comput. 2023 May 16;19(11):3418–27. doi: 10.1021/acs.jctc.3c00389 (PMC10269327; doi:10.1021/acs.jctc.3c00389)
Supplement: Supplementary file 1 — ct3c00389_si_002.zip [file ct3c00389_si_002.zip › SI/RVO/CI/h/CH2N2.xyz]

5
Diazomethane
C          0.00000        0.00000        0.00000
H          1.07104        0.00000        0.00000
H         -0.55409        0.00000       -0.91634
N         -0.64408       -0.00000        1.14204
N         -1.29402       -0.00000        2.09049
