# Supplementary material for: Smooth Things Come in Threes: A Diabatic Surrogate Model for Conical Intersection Optimization
Source: J Chem Theory Comput. 2023 May 16;19(11):3418–27. doi: 10.1021/acs.jctc.3c00389 (PMC10269327; doi:10.1021/acs.jctc.3c00389)
Supplement: Supplementary file 1 — ct3c00389_si_002.zip [file ct3c00389_si_002.zip › SI/RVO/CI/h/init.Orb]

#INPORB 2.2
#INFO
* RASSCF average (pseudo-natural) orbitals
       0       1       0
      52
      52
*BC:HOST otis PID 6645 DATE Thu Apr 28 09:55:07 2022
#EXTRAS
* ACTIVE TWO-EL ENERGY
 0.630206403241E+01
#ORB
* ORBITAL    1    1
  1.33665606903063E-04  7.47845431267613E-04  4.77574607477318E-04 -3.93784984196570E-04 -2.62577735612833E-04
  3.07002554070491E-08 -1.28202755293867E-08  5.38159663125785E-04  3.32834273383850E-04 -5.33984906200496E-09
  7.49318548857472E-09  2.77514251598438E-05 -9.02949091579517E-05  2.12711906084364E-05  8.60936760938450E-05
  3.90303633256043E-05 -1.40002438539458E-05  3.59551277409666E-09 -6.53044186718841E-05 -2.58131373285719E-05
  5.68856899851228E-06  7.49486536762600E-05  3.18005429166090E-09 -1.99765598581209E-05  9.99533663633398E-01
 -5.74188340516590E-03 -3.05147457927036E-03 -3.78935628361894E-04  2.82899034145836E-05  1.45441184688353E-07
  2.59666316959231E-08  4.03305458012051E-04  2.23037013162543E-04 -2.84736648596437E-09  5.38936293646640E-09
  3.42180223315909E-04 -4.40596901157347E-04  2.20603440339983E-04  2.15690879463139E-02 -1.13995610017632E-05
  8.36918393579319E-05  7.76300460967149E-05 -2.53186006853177E-05  9.61326301910148E-08 -8.48718962933795E-09
 -3.59746842824688E-04 -2.96468943749490E-05  6.51222557221507E-09 -9.74390903497682E-09  7.22236711062503E-05
 -7.56103860378430E-05  2.72075438256457E-06
* ORBITAL    1    2
  3.67577532368091E-04  1.85877864156863E-03  7.28789716889557E-04  5.67454810732004E-06  5.86813287384884E-05
  1.37881480898720E-08 -1.45633877345096E-10  2.64483728598785E-04  1.35929183814869E-04 -8.66466381498462E-10
  1.09750951438923E-09 -8.15459595766217E-05  1.31916092129592E-04  3.27653520703379E-05 -3.36290318306866E-04
 -1.08713596597462E-04  8.47527312539499E-05  4.04996584848906E-10  8.59664298896260E-06 -1.63070686734184E-04
 -4.44186791953405E-05 -4.24141997327907E-05  2.82716117614070E-10 -6.12895773998396E-05  2.27625276101765E-02
  4.02656925067518E-03  1.63384915133098E-03 -2.02490150795234E-03 -1.54313804846768E-03  3.05014411618267E-08
  1.49931079285675E-10  2.88937285548962E-03  2.26732689885976E-03  1.67311016439571E-09 -1.47374957058859E-09
  4.54863646381427E-04 -7.07374167663565E-04  2.42525164539318E-04 -1.00078962480858E+00 -2.99623265306536E-04
 -3.44242619602348E-04 -2.35888254513953E-03 -1.31428080251082E-04  3.20031432962368E-08 -5.89342552293831E-09
  3.36900113578782E-03  1.83445473055378E-04  4.47183517674531E-09 -1.12845609376556E-08 -5.60973006715501E-04
  8.75824821794998E-04 -2.91528994342405E-04
* ORBITAL    1    3
  1.00005888340292E+00 -4.44125750112785E-04 -2.16459802532348E-03 -1.17212871438182E-03 -3.69614562464614E-05
  6.40002835751324E-08 -8.25261070085197E-09  2.13099017314271E-03  8.97842868959946E-05 -1.72848694146967E-09
  9.22561989958116E-09  3.20602864095730E-04 -4.42915132008468E-04  1.54894974639598E-05  1.31611435319185E-03
  1.16389690475293E-04 -4.91040046624763E-04  3.43299057980696E-09  1.81490782715833E-05  1.34842728563505E-03
  1.22041084260964E-04  2.42624471758252E-04  3.43469909207390E-09  4.34271218920638E-04 -4.05830427114361E-04
 -5.97534949583132E-04 -5.47458268775588E-04 -7.83225043752035E-04 -8.64806856795845E-04  7.51883022571502E-08
 -4.05494576961660E-10  1.33860464710146E-03  1.46022582578998E-03 -9.69039105756023E-10 -1.44272643845917E-09
 -1.17430838157618E-04  9.52071272650980E-05 -8.25179463667812E-05 -2.52919867395641E-04 -1.42732785224701E-03
 -6.63117219284046E-04 -2.34571976797733E-04 -1.43721941769502E-04  2.58872958530478E-08 -3.29548773610211E-09
  3.46549180587290E-04  1.48162142903891E-04  2.36315713040475E-09 -3.02097648850190E-09  1.86437283911135E-05
  2.49798141727219E-08  6.57275497627469E-06
* ORBITAL    1    4
  3.10604707267511E-02 -4.99423156960803E-02  3.38398168277227E-02  3.21182653918182E-02 -7.26663535702504E-03
 -6.66186604687689E-06  4.74324799408101E-07 -4.99243025477369E-02  1.53881415295415E-02  5.14464930275270E-07
 -8.84676215817022E-07 -6.19528471298733E-03  1.18352962033906E-02 -1.05510986482171E-03 -2.96378638696333E-02
 -2.82510720943413E-03  6.52866432859791E-03 -2.51043732313402E-07 -1.80183290604117E-03 -2.68686349177932E-02
 -1.53097247139145E-03 -2.47338111303713E-03 -2.38922038644803E-07 -6.66465071520235E-03  4.22889945757114E-02
 -5.71236234610289E-01  4.76219018200643E-02  7.97707346831691E-02 -3.35485135989664E-02 -2.01196170184337E-05
  9.68460333550314E-08 -9.09098679461589E-02  4.64542052571512E-02  2.62257851899235E-07 -3.58833880631983E-07
 -2.32913729073473E-02  3.39985197294568E-02 -1.17385765479435E-02  3.45541612778788E-02 -4.42327576318426E-01
  3.22793470061949E-02 -1.09210484828947E-01  2.39183547432418E-02 -1.13659090915941E-05  3.26222329426707E-07
  1.73316777460416E-01 -3.50436757823210E-02 -7.03185298316081E-07  1.01241934268074E-06 -1.89241403043898E-02
  2.76130870166009E-02 -8.66983296064310E-03
* ORBITAL    1    5
  5.22568529225369E-02 -4.36476393109044E-01  4.93276257478598E-02  8.90416353317010E-02 -5.69753675589871E-03
 -7.95637765989883E-06 -8.70525101949167E-08 -1.64120491503709E-01  8.14024451085759E-03  4.64403585039700E-07
 -7.42106892012643E-07 -2.52432507476963E-02  2.81213955521040E-02 -7.81459440201641E-03 -1.34572531711360E-01
  8.45473506719810E-03  2.27567521449708E-02 -3.16226694462007E-07 -2.66280079838026E-03 -1.34621442144381E-01
  7.68584357712797E-03 -9.16179478843432E-03 -2.82273846371136E-07 -2.07199672412851E-02  3.38402128701261E-04
 -2.73268265048491E-01  2.09612624711242E-03 -1.84560026444427E-01  6.34843141166415E-02 -1.36532314306329E-05
 -1.97378856411952E-07  2.98690372709299E-01 -1.01275899267696E-01  1.40706474576536E-07 -1.83655344012389E-09
 -8.31294747599594E-03  6.95656063566848E-03 -4.76875282553836E-05 -1.92055928071455E-04  4.20263719609819E-01
  1.34502656865853E-02  6.82909144265944E-02 -2.08829126531450E-03 -4.75506185867297E-06  5.95866617405447E-07
 -9.77857738184596E-02  3.22240999689150E-03 -4.96868738495708E-07  7.07101788494202E-07  1.02673709965272E-02
 -1.76710145127875E-02  6.02336519178702E-03
* ORBITAL    1    6
  2.99688749959295E-02 -3.16153082113751E-01  3.78976250012540E-02 -1.71118426478052E-01  3.83349895838969E-02
  2.63002848918224E-06 -7.12491918820893E-07  3.07012760090995E-01 -6.88504392535759E-02 -4.93827722252328E-07
  7.11628952401423E-07  1.83039002404471E-02 -3.39253047915604E-02 -9.17983800918905E-03 -3.18352656130924E-01
  2.23900033614809E-02  3.60902947531789E-02  4.51162032855108E-08  1.25112108341941E-02 -3.22871074204876E-01
  2.20323995059458E-02 -2.95482161140868E-02  7.40009228931714E-08 -2.46221417246308E-02  4.51329740061960E-03
  3.67874364457884E-01  7.63600396091325E-03  1.00851444223220E-01 -1.34199290277118E-02  1.37324346171706E-05
  4.50839104146276E-07 -1.70856882807932E-01  2.20776611447105E-02 -2.29647167265436E-07  2.70096428752465E-07
  3.58871336903784E-03 -2.54649960986051E-03  1.95710194279660E-03 -6.81134401896976E-03 -3.20418254853731E-01
 -1.17767925526105E-02  3.42333730070549E-02 -4.55361255015341E-04  6.15972965578184E-06 -2.88023258402863E-07
 -6.15780600523763E-02  4.03208929582845E-04  5.28554074010289E-07 -7.40681504049458E-07  1.69013689629438E-03
 -1.16877473041133E-03  9.02291910030673E-05
* ORBITAL    1    7
 -9.48804542201448E-04 -4.66916141905595E-03 -1.51849175607457E-03 -4.43579366538729E-01  7.28959579501050E-02
 -3.89630992733095E-06  1.34509343654645E-07 -2.66694208300330E-01  4.27264483632826E-02  6.02841700165982E-08
 -2.39920565250763E-07  1.47115677563567E-02  1.19928311098526E-02 -8.93559624882270E-03 -4.25411320311772E-01
  2.14822802988331E-02  3.32757986061850E-02 -1.28886244543026E-07 -7.78292842113375E-03  4.38583869770932E-01
 -2.15366112430701E-02  1.18785098896319E-02 -1.33002314159494E-07  3.30788927120386E-02 -1.88005125150906E-04
  1.27207980864203E-02 -7.81431454536727E-04 -9.10716444582792E-02  1.42766956007544E-02 -6.18411634710692E-06
 -3.28786561962957E-07 -2.77121821016596E-02  5.78883582471325E-04  1.51594493121454E-07 -1.98047960042553E-08
  1.51020589638388E-02  1.06053249248166E-02 -8.61271234451015E-03 -2.46947845768758E-03 -6.77533837794480E-02
 -4.67453823803435E-03  5.70020255516378E-02  6.20217376510223E-03 -2.77027698093916E-06  6.83798997740136E-08
 -2.69841472710045E-02  5.51904707823898E-03 -2.25856221557986E-07  3.51147374559358E-07  3.87388172854483E-03
 -2.59861640950004E-03  1.26116347142643E-04
* ORBITAL    1    8
 -1.39009221894941E-02 -7.96426622569739E-02 -2.59580205522255E-02  1.43240340982804E-01 -1.32694631566549E-02
 -1.37611963736186E-06 -3.15282924185879E-07 -1.60340722082187E-01  3.96514381756274E-03  1.17946754094823E-07
 -1.05332139010524E-07 -1.65048686499236E-02  1.73888566932046E-02  1.54770675708428E-03  1.25741042377819E-01
 -5.03430764173328E-03 -1.03664332900268E-02 -3.31663685493683E-08 -3.59199615440248E-03  3.64662513253090E-02
 -3.52291557850959E-03  6.70689643157472E-03 -3.48131940794513E-08  7.20631451175644E-04 -3.52824123123782E-03
  1.59316955457860E-01 -1.29681218309089E-02 -1.44297917236944E-01  5.39887328994575E-02  1.48142537721200E-06
  1.48723239838489E-07  2.22180452308850E-01 -8.58720132159884E-02  3.63487308222930E-08  1.24782786519688E-07
 -1.33757731095053E-03 -3.80246934841338E-03  2.80787662472779E-03 -2.35623395798684E-02 -6.36227125638576E-01
 -3.84654698035235E-02  3.39185276219124E-01 -3.41257205057700E-03 -7.53364599197588E-07  4.19566221951903E-07
 -5.19094057130207E-01  3.86487652219732E-03  1.46461993608357E-07 -7.10898939286939E-08  2.36408229257267E-02
 -3.63272778714219E-02  1.22721241407838E-02
* ORBITAL    1    9
  1.05252828363286E-06 -6.05463289295587E-06  8.47912168274506E-07 -2.25796106515880E-06 -1.05756221606013E-06
  1.95012524679577E-01 -1.84088437284176E-02 -1.47640721818418E-05  1.81511536341211E-06 -1.54633603098749E-02
  2.76990775545384E-02  1.20617265930169E-06  3.04477344417340E-06 -1.11730228783466E-06 -7.48267882731406E-06
  4.42575454422328E-08  3.80432755562644E-07  6.80004747153502E-03 -6.87078314611284E-07  1.45480899422995E-05
  4.04629332506708E-07  1.28321465872309E-07  6.86282465016804E-03  3.37430799196767E-07  1.28434088069678E-06
 -2.30376586741985E-05  1.36373080056399E-06  3.76645680340263E-05 -3.54468521816482E-07  6.54611497031571E-01
 -7.32998576713509E-03  3.36659678127111E-05 -2.05418416361084E-06 -1.11083555461092E-02  1.29691760977584E-02
  1.14098870163835E-06  2.27793001945323E-06 -9.62330615166499E-07  9.37343335609912E-07 -1.64251846931241E-06
  9.90908369809115E-07  3.01074942195591E-05  2.04084188253383E-07  4.79030103820564E-01 -1.09999923569027E-02
  2.79500274437179E-05 -9.55035207678282E-07  2.54713843270382E-02 -3.72892415546408E-02 -2.64786923728472E-06
 -7.64508761295247E-07  1.48094897537574E-06
* ORBITAL    1   10
  2.50096706053389E-04  7.41212642798394E-03 -9.06548736483748E-04  4.61949019512974E-02  1.10509735157745E-02
  1.52496676499570E-05 -1.43642384776268E-06  3.72796911869974E-02  4.86405855636435E-03 -1.06133666671877E-06
  2.12002127580703E-06 -2.87621250756458E-02 -2.18612987908405E-02  1.71628697356623E-02  9.86610656379162E-02
  6.62790219893264E-03  3.34981931613038E-05  5.42940551207628E-07  3.30151257506942E-03 -1.01571271573307E-01
 -6.83898758109001E-03  2.16849953939595E-03  5.43919528300741E-07 -1.23504900538638E-03 -1.94223113290581E-03
 -4.67671366063044E-02 -3.79476405297710E-03 -5.64710263605631E-01 -1.91965271969327E-03  4.84844784266275E-05
 -9.43613151066269E-07 -3.61641247223676E-01  2.28816769102675E-03 -3.48905031764971E-07  1.09646735685933E-06
 -2.41070918856921E-02 -1.03029053243248E-02  1.48031481603811E-02  5.75790427682396E-04  1.13317339084095E-02
 -1.23069054447671E-04 -4.44060936663388E-01  4.60043932223022E-03  3.50119044209881E-05 -4.11199574421161E-07
 -3.02549621077320E-01  2.89907744949963E-03  1.96227233255175E-06 -2.62622333470567E-06  3.76320106861757E-02
  1.71541221007708E-02 -2.17443909018790E-02
* ORBITAL    1   11
 -1.15765765561995E-07 -5.79431144375369E-06  6.45144348640928E-07 -1.43534198987181E-06 -5.01084138509178E-07
  7.78282960349973E-01  5.96893470450768E-02 -2.97135662582311E-06 -1.24474361404621E-06 -9.95818259129975E-03
  1.83682746550392E-02  8.15814066720238E-07  5.54064112186576E-07  1.05822648719701E-06  6.63090611740646E-07
  1.03090852148170E-06  3.44405886017385E-07  2.45215430029001E-02  8.08141994992342E-09  5.88181035136902E-07
 -1.09831422525649E-06 -3.00730969754258E-07  2.44009404136334E-02 -3.52430085795609E-07  7.14002240852197E-09
 -3.64417942774949E-06  6.93374457690688E-07  7.61470822015431E-07  1.79944125871916E-06  1.01108832197944E-01
  1.59533295855972E-03  5.77353225537977E-07 -2.40379378997349E-07  3.08397872642142E-02 -4.92911273001878E-02
  3.39144858357903E-07 -2.13594820792013E-07  3.28784338707909E-09  2.65227814715064E-07  2.83584661419468E-06
  6.25862371947167E-07  1.11095882239326E-06  1.06324052687574E-07 -5.74961000754728E-01 -5.04279973269796E-02
 -1.86743662858292E-06 -1.07998761283344E-07 -1.02491142159378E-02  1.50295570276352E-02 -5.13255627681080E-07
 -1.43762231596661E-07  5.99114480194624E-09
* ORBITAL    1   12
  1.71504813677259E-06  7.70824287931491E-06  7.96361535036972E-06  4.62653771964627E-06  4.55438622388013E-07
  6.33230501000203E-01  1.44633661766681E-02 -2.48544229344047E-05 -1.22571270660213E-05  1.39318673856046E-02
 -2.30741659701749E-02  2.89736520163555E-06  1.79354527503760E-06  4.94912902976089E-06 -7.29641741116693E-06
 -8.69664329925944E-06  2.41158412563492E-07  1.00882196165023E-02  1.48248232062911E-06 -2.35363138554237E-05
 -1.79079458943891E-05 -8.91366459692848E-08  9.87887234541033E-03 -2.79964624853729E-06  2.83186493858684E-06
  2.39335080502489E-05  2.50075211658081E-06  3.83571237551699E-06  7.56998977509525E-06 -8.47959088017535E-01
 -6.22548966523349E-02 -7.64329434702266E-06  5.08957713054557E-06 -1.24648961628432E-02  1.65974865663676E-02
  2.96368984812431E-06 -1.07652688917305E-06 -5.09102804824238E-06  2.00568396240562E-08 -8.65014689666047E-07
  3.96094350658453E-06 -4.70196892655517E-06 -2.86602467175207E-07  7.30781960515427E-01 -1.63861578833465E-03
 -3.60350424444880E-07 -4.94262132356326E-07  6.87727615338516E-04 -1.58001193694934E-03 -4.13098329880972E-06
 -2.46517739744422E-06  3.82898859941562E-06
* ORBITAL    1   13
 -2.03994039804915E-05  2.53613392399131E-02 -1.46236151387350E-03 -4.15400132937594E-03 -2.76337703327044E-03
  2.10449014311039E-07 -7.91970370990769E-07  2.51646406849939E-02 -1.07600881171005E-02 -2.82771425324510E-08
 -5.74126634359980E-08 -4.07729143125338E-02 -2.97438640449596E-02  2.48657136853477E-02  2.01234126438791E-01
  4.84177932386730E-02 -5.87314761653620E-04  4.95190898396376E-08  9.04240297523591E-04 -2.23189826672470E-01
 -5.77670901705755E-02 -2.27521282539483E-03  1.61406629765519E-07 -1.62162029994337E-04 -4.33602484231580E-03
 -4.91187036069372E-02 -8.56589116089636E-03 -6.66581838032228E-01 -7.54896172434170E-02  1.31530019788868E-06
 -1.01629538250771E-06 -4.22464036100035E-01 -5.12511115147093E-02  1.37921340254049E-06  8.21307832602314E-07
  3.76156030632675E-02  1.29794557854932E-02 -1.88855965995710E-02  1.23812914559257E-04  9.43610513870790E-03
 -2.48354293654368E-03  7.55033186571994E-01  8.64645227776526E-02 -4.45828641338330E-07 -2.16594278701459E-06
  4.92594705318728E-01  6.11312446659386E-02  5.80468220691442E-08 -2.26926222464858E-07  2.63407144656163E-03
 -9.13279383564028E-05 -1.22779016365911E-03
* ORBITAL    1   14
 -1.89544854690139E-01 -1.32297689639392E+00 -4.98030527910666E-01 -2.61391255312556E-01 -1.44255629068757E-01
  9.52717776280975E-06  2.87368667677118E-06  4.13389238188097E-01  2.29990315947922E-01  4.80742443797133E-07
 -8.60534479751625E-07  7.32821101292985E-04 -4.60164663298528E-02 -5.38311543554607E-02  9.40645248970474E-01
  7.42645604875808E-01 -8.23263500675635E-02  4.84200558667315E-07 -1.44274232268562E-02  8.60785131988280E-01
  6.88546706766029E-01  5.26045929160880E-02  4.95833394215346E-07  5.94902649297917E-02 -1.44353658827527E-02
 -7.65688930213322E-02 -4.23046751426618E-02 -6.30705031151050E-02 -4.82246167497134E-02 -1.59845463247729E-05
 -3.66901664994368E-06  6.29674774773829E-02  7.16475988068083E-02 -1.71745212058577E-07  2.55334571531971E-07
 -7.67994023105538E-03  1.13842098555411E-02 -1.61064935792771E-03 -3.02959616383153E-02 -2.31933929782766E-01
 -6.78436306301159E-02 -1.94942454459101E-02 -1.05103059427722E-02  1.31051794377661E-05  3.37167064382973E-06
  6.15374394626182E-02  2.46435633183248E-02 -1.90168732307145E-07  2.50762323298966E-07 -3.39276647592500E-03
  7.18881865225242E-03 -2.16474372802206E-03
* ORBITAL    1   15
  2.31238296780090E-03  1.49975680196510E-02  9.83410747049281E-03 -1.30781682645426E+00 -7.12899823039784E-01
 -2.68170316291291E-06 -7.17676565554969E-07 -7.63341320872279E-01 -4.09042372261162E-01 -1.08394121920441E-07
  1.79290792499770E-07  9.86740200734621E-02  6.99031682069584E-02 -5.52724827313775E-02  1.98615987109755E+00
  1.59077217387561E+00 -1.56132674651129E-01 -1.61762647770232E-07  2.93840076943962E-02 -2.02704843631366E+00
 -1.62539389440083E+00 -5.71938246549475E-02 -1.28792750777381E-07 -1.51937069020101E-01 -2.68046761646871E-03
 -9.60790677271128E-03 -4.94443067467193E-03  2.53076596976799E-01  1.68882455643143E-01  3.25362410867266E-06
  8.71565382169390E-07  1.23874356354589E-01  7.84278628566964E-02 -7.57483069976239E-09 -5.65573375532770E-08
 -9.69401559658562E-03 -2.19312710997047E-03  3.46884370502155E-03  8.41149259912868E-03  4.41567301776021E-02
  2.01469890682050E-02 -1.36100271505742E-01 -4.58715739006928E-02 -2.65350400963998E-06 -6.54872661731179E-07
 -9.91971831538545E-02 -4.45510833049905E-02  3.48068801259727E-08 -5.29968717940917E-08  6.41368699967383E-03
  9.80368410099950E-04 -2.56625538405650E-03
* ORBITAL    1   16
 -3.57323348324243E-01 -2.18484551663956E+00 -9.37086750042124E-01  8.33875949406493E-01  6.10389624540896E-01
 -8.26162906045419E-06 -4.23821433778662E-06 -1.49214654180713E+00 -1.09315196593097E+00 -4.33239905452605E-07
  8.07263211945404E-07 -3.23322494580014E-02  4.52909607524294E-02 -6.48163181551080E-03 -5.46907801320553E-02
  3.83966274552799E-02  4.22359266736365E-02 -5.32290263882265E-07 -3.91731594921059E-02 -6.43485489109974E-02
  2.54519161617185E-02  1.17215496269845E-02 -5.25700787272291E-07 -5.96630471482299E-02  2.84234207345868E-01
  1.78748590509374E+00  5.18481067668677E-01  7.78592115817894E-01  4.99028505263014E-01  1.10590196523293E-05
  3.07472116426119E-06 -1.33229893869105E+00 -8.55732835407383E-01  9.66435417172791E-08 -1.19767906295973E-07
  3.96530813119926E-02 -4.26502516712969E-02  8.10485416569800E-03  1.79173427627412E-01  9.50439835026308E-01
  3.04159596231132E-01  9.69916639502315E-02  1.15659710638954E-01 -9.01042992525543E-06 -3.56327217603603E-06
 -1.02160539440345E-01 -1.30960957165181E-01  1.86455794284430E-07 -2.33205815917363E-07  1.60538433913402E-02
 -2.90216995740949E-02  1.03239247329692E-02
* ORBITAL    1   17
 -1.86233850543780E-01 -8.26053164228249E-01 -6.22526083829196E-01 -7.66137743893030E-02  1.70258088986828E-01
  5.55879830636171E-06  5.17296677387341E-06  1.22845892633791E-01 -3.35387874089470E-01  4.49436373320300E-07
 -8.74388279183503E-07 -6.68501950142074E-02  1.28452516087877E-01 -2.59727585521241E-02  2.40153399412816E-01
  2.04222993587899E-01  3.23141578242119E-06  3.75711302057280E-07  1.10509365403449E-01  2.28147110047911E-01
  9.59401195809843E-02 -9.02884068864863E-02  4.05706395089425E-07  1.51507379824700E-02 -1.81057710968625E-01
 -1.34707598937100E+00 -5.08859283938770E-01  6.24130328253309E-01  5.01248188936843E-01 -1.01197611230251E-05
 -2.31481642260333E-06 -9.06026858171187E-01 -7.55664867630609E-01 -1.09842997610595E-07  1.87877360058715E-07
  7.15645153783716E-02 -8.73626472054037E-02  3.46941326479819E-02  2.95836048671115E-01  1.82713095258509E+00
  3.51282512929036E-01  5.48249787678028E-01  2.99125145607849E-01  8.32605685326712E-06  4.44027400613947E-06
 -8.33179131148981E-01 -4.38347404055732E-01 -2.28417973255069E-07  3.50383862079562E-07  2.88619947699718E-02
 -4.79984945128331E-02  1.92211492506680E-02
* ORBITAL    1   18
 -5.20422310767193E-02  1.88846911331758E-01 -1.43282259726739E-01  7.34935223615100E-02  9.07634489357757E-03
  5.48340723980778E-06  5.63477885721364E-06 -1.26369328461041E-01 -2.25566338706827E-02  3.43559315705172E-07
 -7.14240838995583E-07 -5.28312889201187E-02 -1.38668006334414E-01 -2.76174192276766E-01 -3.54523115747039E-01
  3.20000269161100E-01 -2.76011870020320E-01  4.02483166322226E-07 -1.00063575631957E-01 -3.54556912804901E-01
  2.92412578749702E-01  2.29699863359392E-01  3.88123918430660E-07  1.72230289815953E-01 -5.73555142508931E-02
 -4.34028514621803E-01 -8.65849005746764E-02  6.28377766207827E-02  6.46081249691503E-02 -5.96971457054346E-06
 -1.26033925451666E-06 -8.14810367467429E-02 -8.74335741310713E-02 -8.89125858605327E-08  1.56908465010370E-07
  6.88080383527338E-03 -4.24859283086479E-02 -3.05453840605246E-02  4.01393267331522E-02  2.71479185920442E-01
  7.88725211887053E-02  1.29669505603847E-01  5.89058103408641E-02  3.88323934875640E-06  2.94228907556953E-06
 -2.04482444379983E-01 -8.18624284023316E-02 -1.69778748026624E-07  2.28345809065423E-07 -5.14971738934475E-03
 -3.62227514508286E-04 -7.42044855825031E-03
* ORBITAL    1   19
  5.96908110486086E-07 -3.83580525650109E-07  2.75146772997403E-06 -3.58695787497413E-06 -2.61523939263023E-07
 -7.95991354263386E-03  8.71090398530493E-01 -1.23042632217526E-05 -6.75803506143875E-06  3.91891813942312E-02
 -6.97491061048283E-02 -2.40982616813762E-06 -6.91814133375299E-07  2.67296516138058E-06  5.06366863732822E-06
 -7.92124350067405E-06  5.20215842052922E-06 -9.74931139794043E-03 -3.27810599116340E-06 -1.21151057117386E-05
 -1.79756401075018E-06 -2.73907198362431E-06 -9.24686518826222E-03  2.16334150975494E-06  3.33398780282520E-06
  2.14638099771401E-05  6.95086156327473E-06  2.94482929299756E-06 -6.81460526359328E-06 -2.30522116936297E-01
  1.45637681920990E-01  3.42929632216324E-06 -3.26750710229332E-06 -1.98661518706203E-02  4.68205208098020E-02
  1.16422292488422E-06  9.80582583657429E-07 -3.82765112272173E-07 -1.39653047237453E-06 -9.34618480173574E-06
 -2.35031995359160E-06 -3.06749538689699E-06 -6.67467452405599E-06 -2.08285316778198E-02  2.73487463313664E-01
  7.58340242806107E-06  8.47217014919892E-07 -1.83805583864577E-02  2.58690467965177E-02 -1.04775453271584E-06
 -3.57347725732962E-07  6.41430995861787E-07
* ORBITAL    1   20
 -3.49125816427871E-04  1.02035491265754E-02 -1.18216757635703E-01 -3.98064039222636E-01 -7.01935656359353E-02
  2.92159985378966E-06 -1.58325715351418E-05 -1.06158897336955E-01 -4.19686904613851E-02 -5.41857085265803E-07
  1.02305659070783E-06 -1.55115978581140E-01 -9.45176932939017E-02  7.73522965958449E-02  3.35006719426126E-01
 -2.30269702341925E-01  1.56942865948635E-01  4.57633922740517E-07 -1.53885914347740E-01 -1.90187078208445E-01
  3.49224932251929E-01 -4.80599715424918E-02  4.34995274691222E-07  2.52645084993712E-01  5.61422871300292E-02
  2.58279808544549E-01  5.01678940285978E-02  1.88450225361080E-01 -2.89599500542391E-01  2.43644485901056E-07
 -4.34171823758343E-06  3.90625625837518E-01 -3.82845344229970E-02  2.80701857878049E-07 -1.00771335310234E-06
  1.12337673053110E-01  8.32644989377494E-03 -3.29306110322003E-02 -5.60516635397256E-02 -3.20215915523745E-01
 -1.38502931239705E-01 -1.57569927370123E-01 -3.87142441563084E-01  2.31634750770368E-06 -4.03939291093475E-06
  1.06640410166991E-01 -1.11825186132792E-02  2.63703754862934E-07 -4.01430074912784E-07 -8.24369010586243E-02
 -2.74763967543639E-02  4.59806088229052E-02
* ORBITAL    1   21
  6.83466025987841E-02  2.98077887018187E-01 -3.89957151827916E-01 -2.11346191730327E-01 -9.35726262336410E-02
 -4.06772514723818E-07  2.13163065673740E-06  6.25557337176695E-01  3.04771049934876E-01  9.89978264635917E-08
 -1.52169922847694E-07  5.77995052243876E-02 -3.59035277232227E-03 -4.43932442673356E-03  3.58029107269441E-01
  3.06402473861185E-01 -1.08289095620425E-01 -5.59605391791378E-08  3.84628312524445E-02  5.28382994264773E-01
  2.17176256057857E-01  5.10132838159779E-02 -8.39521694142157E-08  3.71466928764555E-02  3.14327810160020E-01
  1.56664699808545E+00  3.71604323139601E-01 -9.03631653104059E-01 -4.88308617140704E-01  1.08143183871452E-07
  8.55856474580902E-07  1.26278752348760E+00  8.16063345473730E-01 -1.01368085309786E-08  1.35983389086208E-07
  9.36081911094643E-02 -1.56307736725567E-01  7.01766033091606E-02 -3.83280755516643E-01 -2.22312180185280E+00
 -7.97405195913588E-01 -6.96550953155060E-01 -7.27918977257778E-01 -1.05750072874640E-06  3.37177686008687E-07
  1.00337585939100E+00  1.15093369061195E+00 -2.70746076103415E-08  6.31607657414950E-08 -1.26949440422775E-02
  4.30163249542871E-02 -1.61278409817261E-02
* ORBITAL    1   22
 -4.16761880807948E-03 -2.07286409331188E-02 -1.81449637419497E-02  9.04542916509549E-01  1.35533745360530E+00
 -2.00208096475787E-06  9.50920940104720E-07  5.14163634327931E-01  7.65472923367764E-01 -1.59339292290186E-07
  2.00553737919133E-07 -2.22147123828736E-01 -1.54679642977716E-01  1.26951941590227E-01 -1.70608779573094E+00
 -1.30876809262651E+00  4.25954631328136E-01 -3.92078269729662E-07  9.39006911799183E-03  1.72266901882189E+00
  1.32283975536428E+00  2.29276711249649E-01 -3.26246270653580E-07  3.65778208469742E-01 -5.94907477652297E-03
 -3.47142690590522E-02 -8.34865761463291E-03 -1.08375862998931E-01  1.50295220869098E-01  2.65615091159936E-06
  2.09884261861626E-06 -8.95765066973227E-02  6.75698370616600E-02  1.00649483206600E-08  9.87978633638710E-09
  3.73952820486748E-02  3.61679978220306E-02 -1.97901216095202E-02  9.29024624549209E-03  4.80326637618243E-02
 -9.45608666756944E-03 -6.96291223587115E-02  1.90915195099008E-01 -2.36189986220245E-06 -3.08071669133990E-07
 -6.74702683624446E-02  1.00737968266714E-01 -3.35962043146624E-08  4.23942270927039E-08  2.21081242634631E-02
  1.76627529379988E-03 -8.59458719957532E-03
* ORBITAL    1   23
 -3.03872074069255E-01 -1.92080935706310E+00 -1.61783154926471E+00 -1.45652217298143E-01 -3.34000073073433E-01
 -2.12694546196404E-06  1.25866833084202E-06  1.37716608393275E-01  4.74826813418719E-01  5.65670969541062E-08
  2.51860853844493E-07  1.30069364319999E-01 -1.05582999795480E-01  1.16884298537210E-01  1.10185787271032E+00
  5.12822490559479E-01 -2.38599521066865E-01 -2.37620328943707E-07 -3.55131880107322E-02  9.97222980492374E-01
  4.87271281477276E-01  1.36018770586193E-01 -5.37679338996859E-07  1.83374781358632E-01 -1.28938687402757E-01
 -6.25041143015734E-01 -2.74757353405406E-01  3.30870901067335E-01  7.19885853175936E-02  2.84085578143539E-06
  2.28237019450362E-06 -4.75988961060405E-01 -6.28124633790801E-02 -2.21610282064529E-08  1.58837655224743E-07
 -1.63898081909131E-02  6.20380216174392E-02  3.04574484839396E-02  1.15326883122604E-01  7.17047159533384E-01
  3.09249289814399E-01  3.19997429099760E-01  3.33437858479428E-01 -2.62132217191431E-06 -7.51773856208727E-07
 -4.74271310121530E-01 -4.56297259973476E-01 -9.68080210041256E-09  3.09100403996043E-08 -1.57080121239611E-02
  3.93886858209221E-02 -7.73454546618901E-04
* ORBITAL    1   24
 -9.26118247665875E-07 -5.01218880260182E-06 -2.52473668167620E-06  2.15253886958549E-06  1.55363119199817E-06
  9.12367875241187E-02  5.06414545761758E-01  1.06225837309234E-06  2.33061068680119E-06  6.58060357672421E-02
 -8.66021469673157E-02 -2.00988569070815E-07  3.52404418304092E-07 -3.97337575122956E-07 -1.22660461821475E-06
  1.34860439181994E-07 -1.47169417523409E-07  1.11701489407233E-01  8.46675340676735E-07  4.41395187858142E-06
  2.40227256262160E-06  4.62139705014398E-07  8.22357259113098E-02  7.35772199307966E-07 -3.94152865802329E-08
  3.65298182005391E-07 -1.24995418635934E-06  1.84128386377835E-06  2.01600527343392E-06  6.64278678835401E-02
 -3.92502193499294E-01 -9.62286854621218E-07 -2.49389455786353E-06 -9.42747834653683E-02  1.49799512823067E-01
 -1.92755213634065E-08  3.53628943972671E-07 -1.12029583303447E-07  5.68176550662770E-07  2.10324664790083E-06
 -8.97397531486861E-07 -1.98268359181024E-06 -1.27123533568315E-06 -1.89360645083506E-02 -7.27427311067107E-01
 -6.43063603690351E-07 -2.33761757646826E-06  6.24507111409833E-02 -9.11415522127687E-02  4.14782869090709E-07
 -7.36020626593338E-07  3.15233977963211E-07
* ORBITAL    1   25
 -1.20445189351492E-07 -7.96622795975723E-07 -6.42799816685865E-07  3.46600908919988E-07  9.51720917252307E-08
  9.93918034883300E-03  2.29220550686398E-02  2.71487121850113E-08  2.07452005610934E-07 -4.04443661350486E-01
 -2.29719231729530E-01  4.70182306896477E-08 -1.80856811839599E-08  8.31241063202335E-08  2.78376465536512E-07
  8.83655326071677E-08 -6.70397249960974E-08 -4.51520314950361E-01 -5.19272120540741E-08  4.65433562881390E-07
  1.58424993978971E-07  1.34161729784709E-08  4.58381312378177E-01  7.34867604279751E-08  1.27247500060650E-08
  1.21871868965426E-07  3.52129752836785E-08 -3.71556625612877E-07 -1.81884621118016E-07 -8.84598817018633E-03
 -3.30794852215014E-02 -4.29539304950635E-07 -1.74032092705441E-07 -1.19842256455750E-01 -6.57102439760134E-02
 -2.52484586568630E-08  2.52513722589901E-08  5.32063111384997E-08  1.76080624917841E-08  1.04900823141121E-07
  8.53268329525685E-08  2.77537212183301E-07  1.99455284233815E-07  1.29919273512527E-03 -8.64816803162421E-03
  2.00221618433447E-08 -1.30270694245489E-08 -2.67362849435267E-02 -2.67723742874856E-02  3.93481152961668E-08
  3.93309155664114E-08 -1.99054717831582E-08
* ORBITAL    1   26
  1.79823002901265E-01  9.34007557935541E-01  3.91838082254451E-01 -1.61724734966599E-01  1.13935224710613E-01
 -1.14085069466256E-06  2.10529767215631E-06  1.05468170095260E-01 -3.50461395704555E-01  2.45723475876182E-07
 -3.10597198540170E-07  6.59885282751534E-02 -5.66049766531424E-02  8.12082820569638E-02 -1.84697355985112E-01
 -2.14850753022782E-01  1.24861568950620E-01  3.45058194261328E-07 -1.17213196242408E-01 -3.33815349718370E-01
 -2.31543557976896E-01  2.30631185264598E-03  2.19743592116251E-07 -1.47966890462299E-01 -6.06276086033986E-02
 -4.86426109663397E-01  1.84854860654773E-01 -8.88090282697931E-02 -3.07964366393928E-01  1.28497853313324E-06
 -1.18213230686292E-06  2.42384840244378E-01  5.49879679556960E-01 -5.14584104994560E-07  7.12100007865809E-07
  5.05141040544953E-02 -8.93364644982056E-02  2.27972325572489E-02 -7.59609738370902E-02 -1.44226398430608E-01
  4.25854371254054E-01  2.51357978665997E-01  2.82851664244336E-02  6.41086275947946E-07 -2.91067676515300E-06
 -4.28510550446467E-01  1.26907029762210E-01  2.40977382838300E-07 -4.02950125433121E-07 -1.17180911915854E-01
  1.78022815094196E-01 -6.40910553424843E-02
* ORBITAL    1   27
 -1.00438184379703E-02 -3.59975915181723E-02 -2.63580662450683E-02 -7.24439099320346E-01 -7.20387629059135E-01
  1.06713947242141E-07  5.03719763448066E-07 -4.16387547505401E-01 -4.15939657898501E-01  1.63381063401433E-07
 -1.99638063002444E-07 -1.06405963490926E-01 -3.81172514207300E-02  2.74846869793939E-02  8.09836710838976E-01
  2.56694670649447E-01 -1.13834343372395E-01  3.59214179613403E-07 -1.50266803236222E-01 -8.02761394292217E-01
 -2.12182474069086E-01 -2.15422287977252E-01  1.75745436446566E-07  1.47507206784393E-02  1.92992039336487E-02
  1.07592038737487E-01 -1.32342629498748E-03  1.35423498609610E-01  1.10995031285432E-01  1.43774150288044E-07
 -1.09996455074924E-06  1.02759877118842E-01 -1.72920976721032E-02 -3.64048229660747E-07  1.69126898567364E-07
 -7.57517764319093E-02 -2.74617216872684E-02  5.00924868614934E-02  6.97890427303395E-04 -3.58282227129552E-02
 -8.72037077827809E-02 -5.72330636535744E-02  7.06791538195866E-01 -9.08474390000504E-08 -1.38357132171929E-06
  8.35160810464228E-02  4.97740164569660E-01  1.08123913508008E-07 -2.53449787949971E-07  4.06078361096468E-02
 -1.38191873895237E-02  2.34405436020487E-03
* ORBITAL    1   28
  1.14530033516489E-06  7.74360429068832E-06  4.52780558587498E-06 -1.13279584225639E-05 -9.50350165728119E-06
 -5.45078998973329E-02  2.86117353666850E-02  1.77750259073213E-06 -1.26917296383183E-06 -1.50637586738938E-01
  2.57904289432101E-01 -1.31232771296759E-06 -1.30657641216671E-06 -1.36620720109232E-08  8.17599148557948E-06
  4.77061263717599E-06 -2.27765667124920E-06 -2.87826584750098E-01  2.71135021754002E-07 -6.29292504331634E-06
 -1.50242421994969E-06 -1.15610458241469E-06 -2.67833384966684E-01 -7.50162202634810E-07 -1.77417899016510E-06
 -1.18532935406703E-05 -5.51806163683716E-06  2.68400601122404E-06  6.66906002505346E-06  2.80124137131510E-01
  9.53037654554406E-01  6.45331511678050E-06  7.30723006599185E-06 -5.39418823172351E-03  2.32114842444100E-03
  1.60466679322051E-06  3.55356723825285E-08 -1.93995194059572E-06  2.97745163826190E-08  6.44636208109566E-07
 -9.14800107555297E-07 -3.04764407655866E-06 -4.18276093290092E-06 -3.54565237238848E-01 -8.61758832969305E-01
 -4.10362884465402E-06 -3.07393493118014E-06 -2.49968290801566E-02  3.24283451899305E-02 -1.72430644599636E-06
 -1.12642947079037E-06  8.73728694750779E-07
* ORBITAL    1   29
  3.69911248925350E-02  1.88385046242999E-01  2.48022039344920E-01  6.87411642130327E-01  4.93799073765377E-01
  6.64103005934430E-06  2.64212768687817E-06  6.09988810296322E-01  7.43030594436628E-01 -1.98870489611952E-06
  3.43427484882721E-06  2.08891589262154E-01  4.50020869208005E-02 -1.73301927985582E-01 -4.87574872882736E-01
 -2.86476078428503E-01  2.17528139277959E-01 -2.46591366442118E-06  1.19304547261223E-01  7.19519475481137E-01
  3.09345409483587E-01  1.86889057560472E-01 -3.09432860491661E-06  1.10420027978114E-01 -6.69800584386842E-02
 -4.17697908379226E-01 -3.31794894321742E-01 -5.58817530408724E-01 -1.22838970033116E+00 -6.27774735521284E-06
  4.87898301287323E-07 -4.54111288111960E-01 -5.68475581962409E-01 -2.13500793953061E-07 -1.22141457354403E-06
 -1.85771258597759E-01 -1.66488022889314E-01 -1.43512267749930E-02  2.56118756616765E-03  4.16853209578205E-02
 -9.59839051785388E-02  5.51524941409845E-01  4.97657183146651E-01  4.07315026398886E-06 -4.22228134060658E-06
  2.43788562374513E-01  4.99735057850295E-01 -1.13529192440941E-06  7.25310883593267E-07  6.79392455185460E-02
  4.21926335664023E-02 -1.54883095541892E-01
* ORBITAL    1   30
 -2.43351079987258E-01 -1.31316606844374E+00 -1.02431033086522E+00  7.01513071011223E-01  8.07334605146639E-01
  1.68629842076258E-05  1.54832232637443E-05 -5.25614280154809E-01 -8.30667824692470E-01 -6.54219845110686E-06
  1.09495837262038E-05 -5.89665092059508E-02  3.44706633174212E-01  6.75667300354630E-02 -3.86630984998856E-01
 -7.13863127213837E-02  2.93859256075247E-02 -5.44059203292511E-06  1.65320927538478E-01  5.52763139962586E-02
  1.37122953425050E-01  1.69564038889906E-01 -8.03092679782744E-06  5.17347075850202E-02  1.89814420585338E-01
  1.20591451884437E+00  8.51561019947992E-01 -1.42361775785422E-01 -8.24177392422352E-02 -1.86018660791326E-05
 -1.97996786377210E-05 -4.07464820708633E-01 -9.95001932353697E-01  5.76388283539847E-07 -6.71102684099554E-06
 -3.53671557953018E-02  1.41920356073847E-01  1.72406480944085E-01  6.02497281857634E-02  3.03389542652355E-01
  5.75672864783774E-01  1.70349124878369E-01  5.20338449353686E-01  1.32560538283610E-05  4.49909292884943E-06
  1.85363249395384E-01 -2.65353930791726E-01 -4.98106242235194E-06  2.77339097169548E-06  1.17154912243497E-01
  3.00527660134392E-02  1.03396192077444E-01
* ORBITAL    1   31
 -4.88849617222571E-06 -2.74250267224249E-05 -2.29013960712727E-05  1.33488122117170E-05  1.63442785694104E-05
 -6.38611476023406E-01 -7.66848040089951E-01 -5.60294305903558E-06 -1.38594774022316E-05  2.96756530479807E-01
 -4.84276095589434E-01 -1.18693614720987E-06  7.09266977236079E-06 -8.43532517206810E-07 -4.79587722712146E-06
 -1.10353284703468E-06  1.63302932636594E-06  2.02482566429455E-01  4.63124560387577E-06  5.95980112966545E-06
  4.52541232665094E-06  5.55613451032579E-06  3.48687284969031E-01  2.96991519960099E-07  2.93678699718133E-06
  1.87954562460869E-05  1.39743119950055E-05 -6.15323256147983E-06 -6.77716861492626E-06  7.14493340241966E-01
  1.10779448877140E+00 -8.05486900819815E-06 -2.22868325884163E-05 -7.32380564144735E-03  3.29554197500485E-01
 -1.86177792367528E-06  1.16532238557671E-06  6.51675434147843E-08  1.35128068381874E-06  7.32646552795810E-06
  1.28673314163854E-05  5.40386555243304E-06  1.40403169207930E-05 -5.62695881387736E-01 -3.77653584610056E-01
  4.25030099107279E-06 -5.28414192351328E-06  2.50234166105945E-01 -1.10970742983817E-01  1.43429302058467E-06
 -8.24302028984294E-07 -9.83483619405216E-09
* ORBITAL    1   32
  2.98035692612551E-02  4.27256665778187E-01  6.75139954509379E-01  2.85483935985208E-01  9.69482414343334E-02
 -2.97689725819006E-06 -4.38612422473548E-06 -4.59514607244024E-01 -1.21193114446091E-01  1.60748090019612E-06
 -2.52851075698159E-06  1.32376489015076E-01  5.16532924619404E-02  2.47217699591904E-01 -6.16484791425731E-01
 -9.98559625236141E-02 -8.32590427287890E-02  6.99272692391682E-07  1.50018273247346E-01 -5.83119843802233E-01
 -6.40840986128365E-02 -8.33635606326737E-02  1.67350657784807E-06  1.89486105367457E-01  1.09484705297226E-02
  1.22974437473634E-02  2.55596210213457E-03  2.06481863465861E-01 -5.10730050757037E-03  2.87163869873604E-06
  7.30638974771480E-06 -3.59407108013427E-01 -1.10483448055248E-01  3.22117327536594E-08  2.08000529788927E-06
  1.24970776158748E-01  2.02041215370607E-01  5.16572882643198E-01  3.68574084994423E-02  2.07675523718342E-01
 -8.09957379661765E-02  1.25529601447731E-01 -1.18610855532162E-01 -2.44710477967526E-06 -3.31846645677938E-06
 -7.54424098358713E-02  2.24369813540447E-01  1.53698690999774E-06 -4.21786115493149E-07  1.33136865483012E-01
  2.41601823780390E-01  3.24223721807732E-01
* ORBITAL    1   33
  1.42745475439160E-07  5.80998279153419E-07  3.02322795559152E-07  1.04592927335576E-08 -1.46672570768938E-07
  1.76140879929280E-01  2.03903405200866E-01  6.35143493304002E-07  8.13406441821500E-07  3.59535841866570E-02
  1.87342935778628E-01  1.35832246112075E-07 -2.22045091562400E-07 -1.58126697576220E-07 -2.38288007665214E-07
 -2.91917772807240E-07  1.39488860285048E-07 -3.53382830638315E-01 -9.07721862315219E-07  8.12132639255783E-07
  4.08561772745920E-08 -5.03632581210736E-07  2.10113324203320E-01  1.42828429169819E-07  1.72999103481368E-08
  1.95400060554643E-07 -3.04678676984134E-08  1.09543804525564E-06  6.97015738083378E-08 -1.75195551208463E-01
 -2.97299382996555E-01  1.10031417419682E-06  8.53066492174130E-07  5.66858487105865E-01  2.52964960574712E-01
 -2.00389325680707E-07 -2.30340857924562E-07 -9.35282291117800E-08 -1.44033054071812E-07 -8.44555737288694E-07
 -6.31099932486752E-07 -1.00666372044495E-06 -4.63076816231819E-07  1.64788612957175E-01  8.69855372869286E-02
 -2.34640013985728E-07  2.84032973167381E-07  3.93613326877652E-01  3.85199087900847E-01 -1.84385321920947E-08
 -3.72087065292367E-08 -3.15371394614102E-07
* ORBITAL    1   34
  9.00987009085862E-02  4.75909213487054E-01  2.50131429686465E-01 -1.44256801142088E+00 -1.19185430667179E+00
 -1.87634164242726E-06  1.65528572720279E-06 -5.69428906419437E-01 -4.47857289942411E-01 -2.44456812962448E-07
  6.21665291073147E-07 -2.59649082462112E-02 -9.14118446502203E-02 -2.20103304084087E-02  1.28995552499101E+00
  3.73897495068015E-01 -2.19320232116625E-02 -1.41079798172620E-07  8.59971783681800E-01 -1.27039977429421E+00
 -3.98030635073156E-01  6.76092709096799E-01  1.50168126563114E-07 -4.88083667899448E-01 -5.17787765160425E-02
 -3.25780977788539E-01 -2.62031887844182E-01  1.46631600655839E-01  7.48249233022313E-02  2.13400568363855E-06
 -3.34159020185986E-06  3.37253179187814E-01  3.54060941200071E-01  4.56432622115345E-07 -4.40297577501612E-07
  1.54497689855163E-01  7.38688499426296E-02 -7.53711657099795E-02 -2.38669481770058E-02 -1.25766718951750E-01
 -9.64354062356373E-02 -1.49405060465983E-01  1.76649053273386E-02 -1.56265566171172E-06  2.37208119010293E-06
 -7.70679565628233E-02  5.68557324728453E-02 -7.11529901125752E-08  3.17084397985563E-07 -1.40264179654235E-01
 -4.18309148173882E-02  1.12605610535139E-01
* ORBITAL    1   35
 -1.54339419224350E-01 -6.49185784751884E-01 -1.11861470271487E-01 -6.90186526097561E-01 -5.12433300256396E-01
  8.40592355794454E-07 -1.63507333160622E-08  5.05995088770418E-01  3.05538733998827E-01  2.05149663305225E-07
 -3.39741643059476E-07  2.93213219943100E-01 -4.82988171496933E-02  3.73056380053766E-01  5.41832241495572E-01
  1.13255429626471E-01 -8.99544411676574E-02 -5.93390649046840E-07 -4.52466956863921E-01 -3.05306398458564E-02
 -8.65301042167830E-03  6.00983639768678E-01 -5.71802645726753E-07 -1.92082611743422E-01  1.46614788500966E-01
  1.00315470566051E+00  1.28980696968299E+00 -1.28452488871460E-01  7.48252400529006E-02 -1.02861437376339E-06
  7.92554483497731E-07  3.82694077098410E-01  5.51443338544866E-04 -2.34752247967280E-07  3.34930686285898E-07
 -3.00007108128878E-02 -8.43184244607438E-02  2.10647204304991E-02 -1.98423327405407E-01 -1.22623622077480E+00
 -1.07533835755923E+00 -3.38574314885273E-01 -4.28610599591425E-01  1.12526922418489E-06 -6.91226385357271E-07
  5.03998154119252E-01  5.99138050509559E-01  1.33714795139633E-07 -1.94366495983212E-07  5.18634500141636E-02
 -1.22023018264642E-01 -1.06709361455531E-01
* ORBITAL    1   36
 -3.14633196863980E-01 -1.40909342266658E+00 -2.18294731194552E-01  6.61476040424977E-01  4.68567222796814E-01
 -1.49156849977188E-06  5.75673371931294E-07 -1.67053790977780E+00 -1.21450143864818E+00 -6.17583292571614E-08
  1.48039661304595E-07  1.56458929291813E-02  3.14246087358076E-01  4.44331856404543E-01 -4.75076139619585E-01
  3.53593911909139E-02 -3.45427845773425E-01 -3.89864584406917E-08  5.47082424686508E-01 -8.42833767347846E-01
 -7.86737389285407E-02 -2.22717763865243E-01 -1.89658898120379E-08  5.03225431265766E-01  2.03892993828074E-01
  1.14801888396051E+00  5.75312403137614E-01  7.46214149278436E-01  5.83727582764799E-01  1.42740000527575E-06
 -1.06313348540556E-06 -1.07349595499819E+00 -7.40633279069826E-01  5.24541678099732E-08 -3.10243450815376E-08
 -2.95998440676634E-02 -2.98907272144132E-02 -8.28839243288519E-02  1.79657756044982E-01  9.75286585258956E-01
  5.23703199272384E-01  1.71329548551706E-01  4.16896025098824E-02 -7.67396121761105E-07  8.60637084187192E-07
 -2.92308087604011E-01 -1.01390195388053E-01 -1.00518534708664E-08 -4.82539349701724E-08 -1.88291378859645E-01
 -2.38748500109594E-01 -4.74295904972820E-01
* ORBITAL    1   37
  3.72809721436809E-08  3.14672935007614E-07  3.71917403886308E-07 -3.87656841535891E-07 -3.25248577024972E-07
 -1.22686068413499E+00 -7.60506707853506E-01  7.16012823662414E-07  3.55611364681420E-07 -1.87081230250247E-01
  3.71749717434368E-01  3.34379783812324E-07 -3.27131680708063E-08  2.98653077545024E-07  1.77604671370244E-07
 -1.89680599923550E-08 -1.13872739143803E-08  9.37814886747111E-01 -2.94027602368596E-07  4.88400001682707E-08
  7.73193291200284E-08  3.62583543913744E-07  9.78202117160160E-01  8.84528259841447E-08  8.49550925925892E-09
  2.18246642927571E-07  4.39354827607041E-07 -4.18224118146315E-07 -3.12753141483559E-07  3.78349327435705E-01
  5.19982383509017E-01  6.54633298032548E-07  3.42477472112395E-07  1.65974002387700E-01 -2.52749095053785E-01
 -6.69860829580717E-08 -8.39235355247977E-08  4.17554072221663E-08 -1.95783833027932E-07 -1.18022884883265E-06
 -7.87134359123875E-07 -1.78458858338508E-07 -2.14043124165920E-07 -5.03771997398889E-02 -2.38467457430095E-01
  3.03661127794941E-07  4.18162383917532E-07 -1.77578204230943E-01  1.86764177737199E-01  3.55028799322827E-08
 -7.59729226098114E-08 -6.67485347811224E-08
* ORBITAL    1   38
  3.64051185673855E-02  2.83281889903403E-01  2.57832890600296E-01  1.13557645605239E+00  1.20540279070990E+00
 -1.15065682912889E-06  2.62123971509008E-07  1.03577999228854E+00  9.23931620878259E-01 -1.90181833271787E-07
  1.06736705534727E-07 -2.08840691355233E-01 -2.71641233354062E-01  2.93126823233744E-01 -1.14055310513063E+00
 -1.32733683401677E-01 -4.94169568354737E-01  2.30828982232680E-07 -7.90267884622262E-02  1.17820443704127E+00
  1.39819568916413E-01 -1.26674425760011E-01 -1.79233372190419E-09 -3.33851649821873E-01 -2.87908266459405E-02
 -1.45472953496913E-01 -1.39474551619174E-02 -8.00390085124703E-01 -9.98312143686032E-01  1.15447344425859E-06
 -5.34089370986466E-07 -9.46821719968056E-02 -3.31081043009978E-01 -2.25249235614941E-09 -1.25126293169071E-07
  3.48531834181622E-01  1.91441822709095E-01 -1.92262432650317E-01 -6.53810164888601E-02 -3.68231226482935E-01
 -2.38400922217687E-01  6.67395188830310E-02  2.77946295228855E-01 -1.15454104330948E-06  4.64217724480274E-07
  2.02811741151178E-01  3.27963190666072E-01  2.09708437677707E-07  1.14260991286469E-07 -2.49120787559528E-01
 -1.14961046722685E-01  1.41419682419445E-01
* ORBITAL    1   39
 -1.86585032017480E-07 -1.16573800053162E-06 -7.36132394453493E-07 -1.39345209773678E-07 -2.38405001802037E-07
 -2.88125009508365E-02 -9.46152095969180E-03 -1.28012417410878E-06 -7.40979973223248E-07 -6.88114139994735E-01
 -2.75255277819715E-01 -2.12991933170818E-07  1.70621860269075E-07 -7.55086478461440E-08  5.78253579749016E-07
  1.95797041239841E-07  1.36396927393213E-07  6.52730616265689E-01  1.88266799557744E-07 -7.88792203797517E-07
 -1.86534591377366E-07 -1.00147489006236E-07 -5.34820390909363E-01 -1.75382885549033E-07  2.31000709899051E-07
  1.27078668122253E-06  7.75767607726663E-07  3.16449004426560E-07  7.04617411666089E-07 -6.11848288433643E-02
 -3.07255016090280E-02 -8.09527090591738E-07 -3.44022164770464E-07 -3.43552738061040E-01 -1.91384056070302E-01
 -9.09618678821047E-08 -5.41887958344378E-09  2.96100565335984E-08  7.50878168967344E-08  4.00875038850022E-07
  1.07122782134976E-07  3.25541872038533E-07 -2.19559014913648E-07  4.56282537482215E-03  2.13051897445461E-02
  1.35385561214517E-07 -3.45869670440676E-08  6.14955085356629E-01  3.78307972904579E-01  9.19020000292598E-08
  6.64748937610073E-08 -1.23131233546500E-07
* ORBITAL    1   40
  6.61915947052416E-01  3.94230600526544E+00  2.35130709638706E+00 -1.40137921059599E+00 -7.83000705640960E-01
 -1.69573979554666E-06  4.12655994255303E-07  3.13251715876216E+00  1.55212737869968E+00 -1.69502458869732E-07
 -2.38503787164279E-07  6.42125481268722E-01 -4.95094530890797E-01  2.32738481112629E-01  1.32475838825902E-01
 -1.54166826100263E-01 -2.90534460412685E-01  9.19569873893206E-08 -4.12521391170526E-01  6.03289827415458E-01
  8.99782536445032E-02  5.66130869731511E-01 -3.40171156876271E-07  4.20317479377277E-01 -8.01061858823518E-01
 -4.60406529069798E+00 -2.74639895019678E+00 -1.52537569727051E+00 -1.09280917259033E+00  1.63864464803425E-06
 -5.73757605443752E-07  2.37680075929382E+00  1.76426759513040E+00 -1.19682429176547E-08 -2.22133860656955E-07
  5.78026611243890E-02 -6.13501967066507E-02  6.64149332340727E-02 -2.00910059859586E-01 -9.08108762524599E-01
 -1.39142594699071E-01 -7.45035923684126E-02  2.55719194482477E-01 -1.53468424842366E-06  6.55189628856802E-07
  9.70190063795328E-02 -3.24852396821569E-01  1.49199493222663E-07  1.43238680923888E-07  7.63022679683459E-04
 -1.46048099617339E-01  1.50921749967484E-02
* ORBITAL    1   41
 -3.55109715646821E-01 -1.90460212236524E+00 -6.66118858010127E-01  1.66109310786350E+00  7.62327578520481E-01
 -2.53168655854741E-06  8.11134848582637E-07  5.40091034214379E-02 -2.96045016934287E-01 -5.33316934059500E-07
  1.01934029955729E-06  3.53119362460503E-02  2.94018518062318E-01 -7.58570060175036E-02 -8.79494336459415E-01
 -3.74291153146215E-01  2.64310810664437E-01  2.17660177488453E-07 -2.57790547754042E-02  1.40466964366710E+00
  5.21977587066902E-01  1.69649320655409E-01  2.51203270452194E-07  9.64841710855757E-01  3.36752957545797E-01
  1.92516218799213E+00  1.08503582434689E+00 -3.74207752085473E-01 -2.77790594921171E-01  2.59359820608152E-06
 -1.82185469308093E-06 -7.13436680455706E-01 -4.06252686924694E-01 -8.07399317734047E-08  1.50689058785047E-07
  3.79373596867767E-02 -1.33691542714445E-01 -5.28661546859510E-01 -7.38292757245619E-02 -4.68008885931527E-01
 -3.60747649349594E-01 -7.23092520980741E-03  8.96477476555168E-02 -2.27532898676098E-06  1.51975375160554E-06
  3.05884802491205E-01  4.23040618448865E-01  5.18505246641827E-07 -6.60901275034976E-07 -2.59099990350485E-01
  9.40403181396436E-02  6.12037153388601E-01
* ORBITAL    1   42
 -3.14623824098455E-01 -1.63022432986754E+00 -3.78886911048035E-01 -1.46374139741369E+00 -4.10205166325085E-01
  5.50451908584994E-07  1.88987887172210E-07 -6.51643200542083E-01 -4.87614133531789E-01 -3.73667441188815E-08
  7.30831756709114E-07 -2.45834892229018E-01  4.79459515021780E-02  8.58748711674645E-03  1.89370095334997E+00
  5.76335380550780E-01 -1.15023948280258E+00 -6.00315905236175E-08  1.83689706980729E-01 -6.11672177393224E-01
 -3.61277739407073E-01  1.31911052823807E-01  3.82911478944821E-07 -1.22312680079877E-01  9.82602666919330E-02
  4.94462006448932E-01  1.42335282720288E-01  6.52318910797725E-01  4.12780161465267E-01 -9.53918077427403E-07
 -5.97465008051516E-07  2.05912680879972E-01  2.34815876837814E-01 -2.04544068069674E-07  1.62905065649555E-07
 -3.06177696447217E-01 -3.03666043812773E-01 -3.33378296865738E-01 -5.49872449539128E-04 -2.07195502730949E-02
 -4.92841465815466E-02 -1.60513079955753E-01 -2.94023717351706E-01  2.64146366553273E-07  3.31876486583153E-07
 -8.32226240817875E-02 -1.35359170130004E-01  3.28179157521463E-07 -3.26910812709612E-07  4.60230223360339E-01
  3.90592265044327E-01  1.66966543466584E-01
* ORBITAL    1   43
  5.06256574421123E-07  2.77616807052570E-06  8.76283796550790E-07 -8.22770504962883E-07 -6.22909721810024E-07
  4.36568672861494E-01  3.12274072177335E-01  6.88882390174127E-07  8.66882582793600E-07 -2.70927970742856E-01
  1.02197301097795E+00  1.36339285286321E-07 -2.33463924731382E-07  6.32727669346737E-08 -2.48003279556070E-07
  2.92187049667444E-08  5.25049741786841E-07  5.24948583671464E-02 -3.36392358763817E-07 -7.98758725225494E-07
 -1.64980198510723E-07 -9.68427613163362E-08  3.96965958570847E-01 -8.54946573981600E-07 -6.33199723264820E-07
 -3.74657786734540E-06 -1.87834891488891E-06  6.05660119735057E-08  3.03959566453925E-07 -1.21598844951489E+00
 -9.16002546342798E-01  9.37571902608343E-08 -2.66812629644096E-07 -2.39321362069001E-01  2.61863516512680E-01
  1.17079913844907E-07  3.72818336717544E-07  7.86814295031807E-07  2.95673969530389E-07  1.80771764566828E-06
  1.02569689281677E-06  5.70795600882027E-07  3.04892571243908E-07  3.50592481619515E-01  5.66669155803464E-01
 -5.23763204811254E-07 -6.32211014837420E-07  4.86306687694968E-01 -6.16237494700044E-01  3.77198596682640E-08
 -3.21379788083861E-07 -6.87839123493063E-07
* ORBITAL    1   44
  2.34276956296581E-03  3.78438427775157E-01  1.75893949911838E-01  6.87015277207799E-02 -1.19822032415769E-01
 -1.07971305445345E-06  1.12032137601598E-07 -9.88013652191067E-01 -1.95130316230486E-01 -2.10708690338464E-08
 -5.00101809520604E-08  5.68677670969649E-01 -3.58417615395172E-01  4.99340105867048E-01 -6.28007108145437E-01
 -3.71990673232230E-02  3.92555555351934E-01  1.35477814084053E-08  2.67953978762009E-01 -1.30676712105610E+00
 -2.45831781129366E-01 -5.24924841278071E-01 -3.15754354500229E-08 -4.05832063538178E-01 -6.15846496057611E-01
 -3.27276736252350E+00 -1.42129614131798E+00  1.34742163375527E+00  1.43237409196555E+00  1.17525017414694E-06
 -1.76314834343806E-07 -1.88600210317870E+00 -2.05777979435313E+00  1.10572271549906E-07 -1.22056807821768E-07
 -1.26212691400021E-01 -1.78661072004261E-01 -3.27981927002255E-01  7.25449285877914E-01  4.03209953741075E+00
  2.26343593106322E+00  8.92495576281759E-01  6.38787080056319E-01 -9.06029888330064E-07  2.77380065100426E-07
 -1.30404452936631E+00 -9.29303809294836E-01 -1.17516040262934E-08  2.14704856414127E-08  1.28281074369708E-01
  3.00960913563565E-02  2.62224942191114E-01
* ORBITAL    1   45
  9.15439126231459E-01  4.69070235360904E+00  1.62562270226840E+00 -3.82251763508164E-01 -2.10985472142936E-03
  6.19092790459934E-08 -1.00476254351954E-07  6.76961456973190E-01  1.41137928304606E-01  1.20439862294264E-06
  4.56763363174612E-07  5.82391168319143E-01 -7.39036398612828E-01  1.16798914089940E-01 -6.22051562218417E-01
 -1.65046668440598E-01  2.37751550496704E-01 -7.89806946830567E-07  6.24557911555681E-01 -6.72727888222907E-01
 -1.95400064391662E-01 -6.89689292422519E-01  7.49911636048972E-07  1.59476141358751E-02  2.86049960287356E-01
  1.74984866488535E+00  1.24280270086637E+00 -2.31949916681700E+00 -2.03109661393642E+00 -1.24441852666240E-07
  2.15468237451803E-07  3.80673823330871E+00  3.22482846083370E+00 -7.61878144506986E-07 -5.08952247751633E-07
  5.39592428198848E-02 -2.25393953085910E-01 -1.00754191813469E-02 -1.03147774737390E+00 -5.52390607901690E+00
 -2.74821989419443E+00 -1.20556182635407E+00 -7.05349774681026E-01  1.32513814262687E-07 -1.07187619906672E-07
  1.63004977704664E+00  8.67559534726772E-01  5.07091284164145E-07  3.27887434071858E-07  2.17722500244566E-01
 -5.50462401352236E-02  3.35872088311182E-02
* ORBITAL    1   46
  1.16386565550591E-06  5.95784964876825E-06  2.08483499948252E-06 -1.07290005718441E-06 -2.25478451291123E-07
  1.30255528572832E-01  8.23264002029361E-02  7.06423110663214E-07  2.04210267768153E-07 -9.96781011194283E-01
 -3.00746599127464E-01  7.92594131807962E-07 -8.06173775310027E-07  8.79332075767969E-08 -2.60998971499880E-07
 -5.86528128117537E-08  4.84186196491291E-08  6.46327478166948E-01  7.24678508068483E-07 -1.22325157298330E-06
 -3.64237586348931E-07 -8.78980200351841E-07 -5.76102084250369E-01 -2.40029606517450E-07  3.17917389421891E-07
  1.92074543427335E-06  1.39828922967020E-06 -2.29010086299113E-06 -2.57380548492263E-06 -2.66747242277751E-01
 -2.16410338793216E-01  5.18201722728855E-06  4.05390737854464E-06  5.85686496591594E-01  4.70318940721133E-01
 -2.73844118903456E-09 -3.00946920008872E-07  6.80493901998236E-08 -1.27470019269119E-06 -6.82385804715387E-06
 -3.39502890700653E-06 -1.94934608693590E-06 -8.78195217482563E-07  8.67320392285430E-02  1.17368262322938E-01
  1.70537528679949E-06  1.03969904642903E-06 -3.13442191021814E-01 -3.89368508513605E-01  3.15986963882850E-07
 -5.43828042268188E-08  1.43020027375655E-08
* ORBITAL    1   47
  3.82391046410502E-02  1.64537594117795E-01  3.14023529221515E-02 -1.39129880207373E+00 -1.91993112115570E-01
 -1.31784960407536E-06  7.22965874496843E-08 -8.63610561481988E-01 -1.31908893927582E-01  6.88524974373086E-08
  2.98592520323795E-08  8.23761039144171E-01  7.30948100416630E-01 -4.99674266234509E-01  1.94363267442687E+00
  4.35572346553836E-01 -8.37956148624284E-01 -5.10810491015910E-08 -2.28049715869267E-01 -2.11465144280444E+00
 -4.49090248702445E-01 -5.98620969047157E-01  3.92192081253552E-08 -7.15590614913225E-01  5.45197673739953E-02
  3.55079900376198E-01  2.21351412457320E-01 -8.89785230098715E-01 -6.41760423001825E-01  1.66888204858888E-06
 -1.17907617201545E-07 -3.32747896250701E-01 -8.02945194402298E-02  4.05233312641565E-09 -1.67163979398105E-07
 -2.92455397114779E-01 -2.17146982302743E-01  2.60870298828750E-01 -9.14702818739779E-02 -4.48491632899905E-01
 -1.69569559495792E-01  3.79692394789747E-01  3.41453017401751E-01 -1.11139039958064E-06  2.51163673699817E-07
  4.19901515474153E-01  2.70949104979312E-01  7.80222607060664E-08 -3.05512788656960E-08 -6.12404894319932E-01
 -3.68571649767010E-01  3.91076754380788E-01
* ORBITAL    1   48
 -9.68384546289420E-01 -5.16580900443585E+00 -1.92333341391867E+00  4.44347901119212E-02  2.42559638973828E-01
  8.68311779576651E-07 -7.17447404191372E-08 -3.48132620977899E-01 -4.98698686617968E-01 -1.41001287169306E-08
 -1.78169288326082E-08  3.37978262095867E-01 -1.03774550924633E+00 -9.98839784325615E-01  2.13395742614226E+00
  2.52390967160131E-01 -8.55727448319609E-01  2.41789010858676E-08  5.99174032167351E-01  1.75935179773435E+00
  1.82089260719234E-01 -1.88983960311832E-01 -1.03990708051165E-09  9.50688580694977E-01  1.92141252934670E-01
  1.16024043004792E+00  7.93521649048506E-01  5.74145671906717E-01  8.26311516562865E-01 -1.30057827461735E-06
  9.60381449671967E-08 -1.18838740649635E+00 -1.51670601282199E+00 -5.77700063017108E-10  9.15799004590826E-09
 -2.34834195009656E-02  2.39350102982987E-01  1.96878325133415E-01  2.38927375344843E-01  1.09154498440684E+00
  3.85388371147118E-01  1.21223492384003E-01  1.32279649868456E-02  1.04475819821316E-06 -1.44467507737786E-07
 -1.92763769836255E-02  1.21395572544924E-01  2.35246049289523E-08 -5.00014613596396E-08 -3.07581918870166E-01
  2.33657174251594E-01 -1.51532136360854E-01
* ORBITAL    1   49
 -1.21921625828331E+00 -6.36773600418537E+00 -2.36348848936967E+00  1.16653768751450E+00  5.45063214912114E-01
 -1.87175057031577E-07 -7.88045285379555E-09 -1.89075885876452E+00 -9.87056154010127E-01 -1.92105581666125E-07
  3.64601431308644E-07 -5.25314790523447E-01  4.41262382604739E-02 -4.49963928897062E-01  6.81355556889284E-01
  7.12785588039429E-02 -2.96045253332775E-01  6.93200265304395E-08  2.10080622531704E-01  1.06186468344113E+00
  1.40519063770691E-01  1.07720824948978E-01  8.09967837531241E-08  4.73868546397938E-01 -4.98370019035985E-01
 -2.03590802283057E+00 -1.49744242787136E-01  2.96381377336022E+00  1.98057775651909E+00  7.33542716033392E-07
  1.93545281371664E-07 -4.58385362881423E+00 -3.11350842852709E+00 -5.05870612774833E-07  7.87251576979102E-07
  2.32354776539161E-01 -1.81895673694281E-01  1.41262908850321E-01  1.04795136361414E+00  6.13761465727441E+00
  3.41126132011595E+00  1.70927277542970E+00  1.18001599372762E+00 -8.76615172929960E-07 -2.45157355436096E-07
 -2.46038895340338E+00 -1.67710001731541E+00 -4.14690745174672E-07  6.01417947105829E-07  6.92354782132511E-01
 -1.11180917863079E+00  3.47934831979296E-01
* ORBITAL    1   50
 -8.69088181528167E-07 -4.56698638290480E-06 -1.70666907925651E-06  8.67842180933837E-07  3.83293434409152E-07
 -2.94298939705806E-01  1.97500557309450E-02 -1.24372679543739E-06 -6.49397041659523E-07  2.45300204254451E-01
 -5.04379263372987E-01 -4.54082906444981E-07  7.32139409786615E-08 -3.11130986184769E-07  4.14289007244884E-07
  8.07935144776162E-08 -1.74165767908973E-07 -8.33174547588901E-02  1.17648537026338E-07  8.80046336242930E-07
  1.88930517742589E-07  1.09508284295373E-07 -1.16019172488082E-01  3.35104642255308E-07 -3.46355875471134E-07
 -1.38887358157255E-06 -1.00580694590858E-07  2.28810325067544E-06  1.38036340091673E-06 -4.59356216305732E-01
 -2.54376553147782E-01 -3.24402593540964E-06 -2.17966318638687E-06  7.55479020801567E-01 -1.15847155959183E+00
  1.59561339381653E-07 -9.29783976103662E-08  1.04974953374574E-07  7.51919620549478E-07  4.39369053582221E-06
  2.34852925657634E-06  1.16200070199369E-06  7.64544322430978E-07  7.92770917626239E-01  4.21814671053566E-01
 -1.88118075434843E-06 -1.14903502746310E-06  5.92555584123270E-01 -8.48097669632798E-01  5.76429816385467E-07
 -7.25252727949570E-07  1.70120416472768E-07
* ORBITAL    1   51
  1.11338375736333E-01  5.48502396493127E-01  1.65866377308462E-01  4.55020208331250E-01  1.47973986221919E-01
  3.55116137091398E-07 -1.40469774681067E-08  5.87671711374519E-01  1.91447845537527E-01 -6.94649626397215E-09
 -2.07861260695995E-08 -1.01508032104021E+00 -8.40603615767697E-01  6.27237654519772E-01 -1.41270994655073E+00
 -2.20772614131424E-01  5.07237172605242E-01  8.00956950853958E-09  3.29880020422983E-01  1.41655975165653E+00
  2.16674218071619E-01  5.13917435598558E-01 -8.47988292710253E-09  2.64408326805914E-01 -5.88709601830450E-03
 -7.15625445008049E-02 -7.24650691077939E-02 -3.02569535905574E-01 -2.36937130114427E-01 -4.49551128667007E-07
  2.65337173087256E-09  3.49335426615116E-01  2.31727141010259E-01  2.34085946726226E-08  7.52201832590093E-09
 -1.07528353094765E+00 -5.46126277515672E-01  5.88940128061299E-01 -8.27941618470432E-02 -4.43801188028440E-01
 -2.03541485402296E-01  4.18537170501652E-01  1.83476447622891E-01  3.64735219831366E-07 -2.23772359693066E-08
  5.15042466484301E-01  2.36666521519471E-01  1.40955356975735E-08 -3.67204072778464E-08 -6.57201490149340E-01
 -2.29405732934600E-01  3.62624505876095E-01
* ORBITAL    1   52
 -6.15972515241357E-01 -3.10702143275823E+00 -8.59844843354817E-01  1.08207043982037E+00  3.83355227702321E-01
 -3.48845761919847E-07 -7.87298799401540E-09 -1.84933791580432E+00 -6.27106297235126E-01 -6.84739517555378E-09
  1.03453619409820E-08 -6.34918806820560E-01  5.83260724215642E-01 -1.52343188964896E-01 -3.98249640142984E-02
 -4.91825808502762E-03 -3.58275173722625E-02  2.33410703966630E-09  3.53364941041356E-02  1.19413790299898E-01
  4.19236586678300E-03  5.81347776676239E-02  1.86999817571639E-09  6.13393496355170E-02  1.49759546060106E+00
  8.49044550196859E+00  3.89866741424709E+00 -8.68161755675876E-01 -4.13903685227647E-01  2.78498602773136E-07
  3.89652879694754E-08  1.11089606690694E+00  5.13949036804512E-01  1.06462674547709E-08 -1.61588501154721E-08
  1.17087088848353E+00 -1.63604856516257E+00  5.26560162238571E-01 -1.07412856340510E+00 -5.63502389030549E+00
 -2.19304653354831E+00 -1.77716343099016E+00 -7.88847511000115E-01 -2.25175181592817E-07  3.29354999708240E-08
  2.54017903718607E+00  1.13529253094002E+00  1.44363493529023E-08 -1.83320364665530E-08 -5.35210252373849E-01
  8.91824314360803E-01 -3.19071675270344E-01
#OCC
* OCCUPATION NUMBERS
  2.00000000000000E+00  2.00000000000000E+00  2.00000000000000E+00  2.00000000000000E+00  2.00000000000000E+00
  2.00000000000000E+00  2.00000000000000E+00  2.00000000000000E+00  1.95160724721460E+00  1.95457366969540E+00
  1.42722340518992E+00  1.20862212861835E-01  5.45733465038244E-01  0.00000000000000E+00  0.00000000000000E+00
  0.00000000000000E+00  0.00000000000000E+00  0.00000000000000E+00  0.00000000000000E+00  0.00000000000000E+00
  0.00000000000000E+00  0.00000000000000E+00  0.00000000000000E+00  0.00000000000000E+00  0.00000000000000E+00
  0.00000000000000E+00  0.00000000000000E+00  0.00000000000000E+00  0.00000000000000E+00  0.00000000000000E+00
  0.00000000000000E+00  0.00000000000000E+00  0.00000000000000E+00  0.00000000000000E+00  0.00000000000000E+00
  0.00000000000000E+00  0.00000000000000E+00  0.00000000000000E+00  0.00000000000000E+00  0.00000000000000E+00
  0.00000000000000E+00  0.00000000000000E+00  0.00000000000000E+00  0.00000000000000E+00  0.00000000000000E+00
  0.00000000000000E+00  0.00000000000000E+00  0.00000000000000E+00  0.00000000000000E+00  0.00000000000000E+00
  0.00000000000000E+00  0.00000000000000E+00
#OCHR
* OCCUPATION NUMBERS (HUMAN-READABLE)
  2.0000  2.0000  2.0000  2.0000  2.0000  2.0000  2.0000  2.0000  1.9516  1.9546
  1.4272  0.1209  0.5457  0.0000  0.0000  0.0000  0.0000  0.0000  0.0000  0.0000
  0.0000  0.0000  0.0000  0.0000  0.0000  0.0000  0.0000  0.0000  0.0000  0.0000
  0.0000  0.0000  0.0000  0.0000  0.0000  0.0000  0.0000  0.0000  0.0000  0.0000
  0.0000  0.0000  0.0000  0.0000  0.0000  0.0000  0.0000  0.0000  0.0000  0.0000
  0.0000  0.0000
#ONE
* ONE ELECTRON ENERGIES
 -1.5664E+01 -1.5613E+01 -1.1294E+01 -1.4095E+00 -1.0982E+00 -7.7315E-01 -6.4543E-01 -6.2070E-01  0.0000E+00  0.0000E+00
  0.0000E+00  0.0000E+00  0.0000E+00  8.4376E-02  1.6729E-01  3.6885E-01  4.7840E-01  5.2175E-01  6.3208E-01  6.5143E-01
  6.5663E-01  7.5703E-01  7.7336E-01  8.1570E-01  8.3711E-01  8.6242E-01  9.1346E-01  1.0995E+00  1.2659E+00  1.3254E+00
  1.3452E+00  1.3575E+00  1.4149E+00  1.5239E+00  1.6844E+00  1.7016E+00  1.7707E+00  1.8568E+00  1.9552E+00  2.0240E+00
  2.1639E+00  2.2002E+00  2.2640E+00  2.3616E+00  2.4137E+00  2.4256E+00  2.8898E+00  3.1725E+00  3.3436E+00  3.4216E+00
  3.7802E+00  4.6486E+00
#INDEX
* 1234567890
0 iiiiiiii22
1 222sssssss
2 ssssssssss
3 ssssssssss
4 ssssssssss
5 ss
