# Supplementary material for: Smooth Things Come in Threes: A Diabatic Surrogate Model for Conical Intersection Optimization
Source: J Chem Theory Comput. 2023 May 16;19(11):3418–27. doi: 10.1021/acs.jctc.3c00389 (PMC10269327; doi:10.1021/acs.jctc.3c00389)
Supplement: Supplementary file 1 — ct3c00389_si_002.zip [file ct3c00389_si_002.zip › SI/RVO/CI/a/MECP.geo.molden]

 [Molden Format]
 [N_GEO]
                    6
 [GEOCONV]
 energy
-0.77890879943172934E+02
-0.77903019026392656E+02
-0.77900707730218272E+02
-0.77901020474948297E+02
-0.77901018844042852E+02
-0.77901018158345266E+02
 max-force
   0.0600539
   0.0581741
   0.0796642
   0.0779981
   0.0776565
   0.0000000
 rms-force
   0.0158874
   0.0136408
   0.0180855
   0.0183106
   0.0183863
   0.0000000
 [GEOMETRIES] (XYZ)
   6
  -77.890879943172934     
 C      0.0000000      0.0000000      0.0000000
 C      1.4164800      0.0000000      0.0000000
 H     -0.5419900      0.0000000     -0.9325500
 H      1.9584700      0.5994300      0.7143800
 H     -0.5419900      0.0000000      0.9325500
 H      1.9584700     -0.5994300      0.7143800
   6
  -77.903019026392656     
 C      0.0849463      0.0000000      0.0220169
 C      1.4796746      0.0000000     -0.0892149
 H     -0.5139806      0.0000000     -0.8759600
 H      1.8485736      0.6748192      0.7189572
 H     -0.4983475     -0.0000000      0.9340035
 H      1.8485736     -0.6748192      0.7189572
   6
  -77.900707730218272     
 C      0.1510086     -0.0000000      0.0158097
 C      1.5261733     -0.0000000     -0.1163542
 H     -0.5019684      0.0000000     -0.8506170
 H      1.7408181      0.7414341      0.7134202
 H     -0.4074098      0.0000000      0.9530811
 H      1.7408181     -0.7414341      0.7134202
   6
  -77.901020474948297     
 C      0.1567870     -0.0000001      0.0098371
 C      1.5286947      0.0000001     -0.1131326
 H     -0.5116272     -0.0000000     -0.8482146
 H      1.7379742      0.7456247      0.7152819
 H     -0.4003628      0.0000000      0.9497064
 H      1.7379740     -0.7456247      0.7152818
   6
  -77.901018844042852     
 C      0.1574121      0.0000005      0.0100766
 C      1.5287293     -0.0000002     -0.1127599
 H     -0.5117907     -0.0000001     -0.8484198
 H      1.7381340      0.7455802      0.7149824
 H     -0.4011788     -0.0000002      0.9498982
 H      1.7381340     -0.7455802      0.7149825
   6
  -77.901018158345266     
 C      0.1575674     -0.0000005      0.0102691
 C      1.5287365     -0.0000000     -0.1126552
 H     -0.5115809      0.0000003     -0.8484374
 H      1.7381099      0.7455701      0.7147882
 H     -0.4015031      0.0000002      0.9500071
 H      1.7381102     -0.7455701      0.7147882
 [FORCES]
point    1
   6
      0.0709295     -0.0000000      0.0141458
     -0.0207969      0.0000000     -0.0158046
     -0.0050231     -0.0000000      0.0075410
     -0.0141004      0.1134854     -0.0015868
     -0.0169086      0.0000000     -0.0027087
     -0.0141004     -0.1134854     -0.0015868
point    2
   6
     -0.0169291     -0.0000000     -0.0436923
      0.0095359     -0.0000000      0.1099331
     -0.0072600      0.0000000      0.0013791
      0.0024507      0.0574034     -0.0371053
      0.0097518      0.0000000      0.0065907
      0.0024507     -0.0574034     -0.0371053
point    3
   6
     -0.0885718      0.0000000     -0.0594391
      0.0146028     -0.0000000      0.1505435
     -0.0030917      0.0000000      0.0032818
      0.0306149      0.0259207     -0.0463837
      0.0158308     -0.0000000     -0.0016189
      0.0306149     -0.0259207     -0.0463837
point    4
   6
     -0.1011155      0.0000005     -0.0553570
      0.0206201     -0.0000005      0.1473951
      0.0025773     -0.0000000      0.0035545
      0.0307447      0.0239336     -0.0465389
      0.0164288     -0.0000000     -0.0025147
      0.0307447     -0.0239336     -0.0465389
point    5
   6
     -0.1034799     -0.0000004     -0.0555271
      0.0214301      0.0000003      0.1467496
      0.0033117      0.0000001      0.0042776
      0.0308518      0.0242046     -0.0462039
      0.0170345      0.0000001     -0.0030924
      0.0308517     -0.0242047     -0.0462038
point    6
   6
      0.0000000      0.0000000      0.0000000
      0.0000000      0.0000000      0.0000000
      0.0000000      0.0000000      0.0000000
      0.0000000      0.0000000      0.0000000
      0.0000000      0.0000000      0.0000000
      0.0000000      0.0000000      0.0000000
