# Supplementary material for: Smooth Things Come in Threes: A Diabatic Surrogate Model for Conical Intersection Optimization
Source: J Chem Theory Comput. 2023 May 16;19(11):3418–27. doi: 10.1021/acs.jctc.3c00389 (PMC10269327; doi:10.1021/acs.jctc.3c00389)
Supplement: Supplementary file 1 — ct3c00389_si_002.zip [file ct3c00389_si_002.zip › SI/RVO/CI/a/C2H4.xyz]

6
Ethylene (twisted pyramidal)
C          0.00000        0.00000        0.00000
C          1.41648        0.00000        0.00000
H         -0.54199        0.00000       -0.93255
H          1.95847        0.59943        0.71438
H         -0.54199        0.00000        0.93255
H          1.95847       -0.59943        0.71438
