# Supplementary material for: Smooth Things Come in Threes: A Diabatic Surrogate Model for Conical Intersection Optimization
Source: J Chem Theory Comput. 2023 May 16;19(11):3418–27. doi: 10.1021/acs.jctc.3c00389 (PMC10269327; doi:10.1021/acs.jctc.3c00389)
Supplement: Supplementary file 1 — ct3c00389_si_002.zip [file ct3c00389_si_002.zip › SI/RVO/CI/a/init.Orb]

#INPORB 2.2
#INFO
* RASSCF average (pseudo-natural) orbitals
       0       1       0
      48
      48
*BC:HOST otis PID 4464 DATE Thu Apr 28 09:52:13 2022
#EXTRAS
* ACTIVE TWO-EL ENERGY
 0.539090449382E+01
#ORB
* ORBITAL    1    1
  9.99485281282302E-01 -3.17172693132984E-03 -3.06185296987192E-03  1.06589185757352E-04 -7.17789611341554E-05
  7.00449603985711E-12 -1.03718416113341E-11 -3.02354241824878E-05  3.03755460199916E-05 -3.19623414275852E-12
  1.13747765184419E-12 -2.32966582603906E-05  4.95442946344447E-05  1.54192154151545E-04  1.44741532385313E-02
  7.06309545230710E-04  1.40768469806830E-04 -7.75616989861753E-04 -1.40014893917505E-04  4.92159524748611E-12
 -1.28970165313236E-12 -5.44285570336002E-05 -6.60804342917070E-05 -7.24098904593489E-12  8.60885002109724E-12
 -1.81305895193586E-04 -2.03832373889435E-05  1.94270600650187E-04  1.13534105797944E-03  1.14093075311634E-04
  1.82418949692704E-04  3.89228351037738E-13  2.69238142742590E-04  1.11073627759237E-04  2.42906104778784E-05
 -2.80665118857320E-05 -6.36373261547581E-06  1.48287187433089E-05  8.36211819945542E-04  1.09036543891988E-04
  1.53253941068594E-04 -7.91948068027461E-13 -2.30197632133329E-04  1.11073694170248E-04  2.42906452805767E-05
 -2.80665460908333E-05  6.36377879846189E-06  1.48287427510203E-05
* ORBITAL    1    2
 -1.44883884904106E-02  8.96000392310195E-04  2.76529295183742E-04  2.48479623769755E-04  8.67268191455223E-05
  6.45208299566621E-12 -8.35407877537690E-13  1.21527003448069E-03  2.34120489685595E-04 -1.48528122196283E-12
  1.23937106390717E-12 -1.00378919860951E-04  1.04744295422347E-05  1.28628075510309E-04  9.99706224018180E-01
 -2.62970111895889E-03 -2.95032043356368E-03  3.50312630524858E-04  1.67166494558754E-04 -1.68241716348857E-11
  2.54265213515432E-12  4.80006962847897E-04 -1.03914348448071E-03 -5.84206918023557E-12 -8.82968667578983E-12
 -2.16165294904794E-06  3.18938915288701E-04  1.25675125705317E-04 -3.06946907073440E-04  2.85686859343198E-05
 -2.78910850313641E-05  1.11577070789184E-12 -4.87974287655867E-05  6.23429816144631E-04  8.86280337956433E-05
 -8.57077577008086E-05  1.31617227817291E-04  7.99808089154717E-05  6.56174899126366E-04 -5.22745609328252E-05
  1.02248633066560E-04  1.63125110322813E-13 -3.55742707717802E-05  6.23429696921252E-04  8.86279932591632E-05
 -8.57077377704069E-05 -1.31617254155987E-04  7.99808366987289E-05
* ORBITAL    1    3
  5.66577747108193E-02 -3.92721522675775E-01  6.46140640561470E-02 -9.91683556782638E-02  2.37817238550868E-03
 -6.35052310618363E-10 -1.39040075431822E-10 -8.19306621511411E-02 -8.08572826481327E-04  8.55716206822703E-11
  7.92974542574252E-12  7.09226211435525E-03 -2.64823776302188E-03 -2.02447429533719E-02  6.54150737582856E-02
 -3.15545447596080E-01  8.35178282876731E-02  1.08153345180504E-01  5.73585285137656E-04 -3.87507818760088E-10
  2.28276841999325E-11 -3.63892173733365E-02  4.81157113718739E-02 -7.26001420132079E-11 -1.36518035923373E-11
  9.26173589000148E-03 -2.32132425089070E-04 -1.94934902720673E-02 -1.22973030713065E-01  2.63284000851949E-03
 -1.05267223513967E-02 -6.77860074037760E-11 -1.90422900228395E-02 -1.96632445488211E-01  7.16437374037005E-03
  1.91638271356207E-02  1.72769542557170E-02  1.62301973991118E-02 -2.10031860149894E-01  1.51870967135066E-02
 -1.71671863142465E-02 -5.39018179654909E-11  2.55046069287962E-02 -1.96632444927194E-01  7.16437378865503E-03
  1.91638271453263E-02 -1.72769542740174E-02  1.62301973790604E-02
* ORBITAL    1    4
  3.61864877575914E-02 -3.79196495441489E-01  3.43922205648511E-02  6.79890588843138E-02 -3.69831771117057E-02
  2.09432505503084E-09  5.89075146792894E-11  1.11978732769397E-01 -8.00774645347929E-03  2.55164007179195E-10
  7.11681732165988E-11 -7.75437347617733E-03  2.58267540346767E-03 -4.97706895341936E-03 -4.04830566103365E-02
  2.04168115539432E-01 -5.19309368432607E-02  1.57235186558278E-01 -6.44912900804906E-02  5.35437721942374E-09
 -2.08329281687370E-10  1.28200094015984E-01 -6.16001160658784E-02  7.54379640000525E-11  3.84326778970652E-10
  1.13743212803812E-02  1.15833801445096E-02 -7.25150293366978E-03 -2.82149665087709E-01  2.24468369989674E-02
 -1.42364672178717E-02  4.09636893410290E-11 -3.24994849273193E-02  3.02869875230960E-01 -2.04574338012123E-02
 -1.49181498143513E-02 -2.75549894585407E-02 -2.12809663250318E-02 -1.39352770126296E-01  1.21849967101961E-02
 -4.96344519928616E-03  6.85673872952455E-11  2.17016695688302E-02  3.02869868468655E-01 -2.04574340849499E-02
 -1.49181495455759E-02  2.75549895175942E-02 -2.12809659724478E-02
* ORBITAL    1    5
  4.31137834871502E-03  2.72617293174265E-02  1.08423975620656E-02  4.75187635975885E-01 -5.63450488471200E-02
 -6.02766049911753E-09  3.30448335406440E-10  1.88181619816273E-01 -3.05355603546549E-02 -5.94506944478073E-10
  3.01899129703226E-11 -2.60478311625012E-02 -1.64642325065963E-02  1.91927753181055E-02  1.94620430938738E-03
  1.78632898863532E-01  1.70470786888044E-02 -3.84885727293060E-01  5.66552588933375E-02 -1.43683965758029E-08
  5.55834725567436E-10 -1.02157565585771E-01  2.78672505796081E-02 -1.42846675258977E-10 -1.00745474882012E-09
 -1.78174383932787E-02 -2.58024087365798E-02  2.45106255014385E-02 -3.86443769507837E-01  1.75158352093018E-02
 -4.99937724263295E-03 -2.01989961774266E-10 -3.03504713600275E-02 -2.07908972531792E-01  9.06259252305131E-03
 -2.40034809975370E-03  1.77488685524256E-02  8.63580704508832E-03 -5.26013940763005E-02  4.07623898970089E-03
  1.26306722102572E-02 -2.00337519734039E-10  1.38586436438747E-02 -2.07908952579341E-01  9.06259384002392E-03
 -2.40034891804753E-03 -1.77488686690452E-02  8.63580607179199E-03
* ORBITAL    1    6
  3.38418612720604E-03 -3.74067689281609E-02  6.17786148341389E-03  1.64057145499565E-01 -2.72636346644313E-02
 -1.36221965793043E-09  2.15056641562267E-10 -4.27380023046288E-01  7.27510937903639E-02 -1.78968045142047E-10
 -7.56861799016086E-11 -1.39240249364917E-02  1.47871150687916E-02  8.36476579227830E-03 -7.52916892942439E-03
  3.20647728372678E-01  2.97847913145819E-03 -7.50931534284976E-03  1.84330794341887E-02 -4.88752630629750E-09
  1.60919143228141E-10 -2.73615147076222E-01 -1.87975971306241E-02 -1.43441438227233E-10 -3.52173926358652E-10
 -1.06484643844376E-02  1.80158889039581E-02  7.46963985187850E-03  2.38112242064111E-01 -1.57810710704845E-02
  2.01043759528096E-02 -5.79997270190518E-11  1.09595698451605E-02 -5.88156007660797E-03 -6.30963451506676E-04
 -1.15223348029807E-03  2.84045432340013E-03 -8.48963400045025E-03 -4.40912341592615E-01  3.16094709538483E-02
 -2.21734914874852E-02 -2.57229430657836E-11  3.08291148885556E-02 -5.88155286990170E-03 -6.30962839783993E-04
 -1.15223373417363E-03 -2.84045436137028E-03 -8.48963437671532E-03
* ORBITAL    1    7
  1.72989168170439E-10 -2.93053557646655E-09 -3.60283549919026E-11 -1.16804430508965E-08  1.22196143889884E-09
 -1.01310190568217E-01  2.08761485277841E-02 -5.45011316044717E-11  1.26238013206229E-10 -2.43729667050480E-02
 -1.97636233187214E-03  6.39201253995713E-10  3.36012583799861E-10 -5.61991662138861E-10 -4.55154768816873E-10
 -5.63601942325674E-09 -1.12154521701071E-09  1.02523967155291E-08 -2.10401421818842E-09 -6.19111802405794E-01
  2.00531475624020E-02  6.30252595310523E-09 -1.10236925893134E-09 -1.40155396911893E-02 -4.23889861335201E-02
  6.26557995861496E-10  5.53206712361265E-10 -6.52384472885504E-10  5.24431937974257E-09 -2.66830535382629E-11
 -1.46536144264164E-10 -2.98107690982718E-03  3.73953348823309E-10 -4.66247584578725E-01 -4.18860294770330E-02
  1.76082158941607E-02 -2.18801293574594E-03  2.20455362989248E-02  3.23411504736862E-09 -4.23132141309732E-10
 -1.61342947324572E-10 -4.16393448482967E-03 -4.09787794806463E-10  4.66247600798335E-01  4.18860285922608E-02
 -1.76082161727270E-02 -2.18801165375512E-03 -2.20455370251572E-02
* ORBITAL    1    8
  3.11969302758378E-03 -7.45526775276669E-02  1.74246314907073E-02 -1.57859617830648E-01  3.65024498070783E-02
 -4.43212922137860E-09 -7.12068799472607E-10  1.85787535084783E-01 -1.90883124502318E-02 -1.24241665241679E-10
  5.31770051755424E-11  3.47328906034846E-03 -5.63724654856683E-02 -7.59716721766610E-04  2.46304152027886E-02
  3.97158123774113E-01  6.41843934064250E-02  3.64625904854393E-01  3.99328949920933E-02 -7.83819024282616E-10
 -1.42996777095861E-10 -7.05648148497700E-01 -8.59955694670580E-02  1.90555556919242E-10  5.35021088989484E-11
 -1.49750709738812E-02  7.81354628097464E-03 -1.61493861141163E-02 -2.00686629738016E-01 -1.71998411008169E-03
 -7.38550615957023E-03 -1.57851698628010E-10 -1.40235440384466E-03 -1.01168821659641E-01  4.72237176337119E-03
  1.41901676901404E-02  1.08552229359550E-02 -2.56770831937047E-02  3.30234086654608E-01  2.32059406817732E-02
 -4.41076455212095E-03 -1.69231489141136E-10 -1.38473259563105E-02 -1.01168825820152E-01  4.72237011342136E-03
  1.41901677885177E-02 -1.08552229117117E-02 -2.56770832842017E-02
* ORBITAL    1    9
  1.66232294709729E-11  2.74174622897136E-10 -2.06944688592556E-10  7.03745803286734E-10  8.84126451158061E-12
 -9.56878750509646E-01 -1.41288831291014E-01 -2.16223131412988E-09 -1.64531252716983E-10  2.33319232747775E-03
 -1.90817949054886E-03  1.27216187302265E-10  3.18788536341904E-10 -8.16144576528096E-11 -4.35995835273703E-10
 -4.14717227481241E-09 -8.79657270497429E-10  7.70312617858578E-10 -3.86668206619694E-10  1.12066344875310E-01
  2.16534682995993E-02  3.98266728466318E-09  1.97085014229075E-10  4.53581707484284E-02  1.94371900141396E-02
 -3.22311769750012E-11  2.47075009550284E-10  7.37810590583054E-11  1.46771246695995E-09 -2.85922013368231E-10
  5.43794622041451E-11 -3.49578205216346E-02  1.30811071389978E-11  3.30926673750338E-01  1.12907885175950E-01
  1.42976501890415E-04  3.81393293283912E-03 -5.04069574128638E-03  8.02060149976621E-10  1.11467281774124E-09
  2.92111463543022E-11 -3.95441994011872E-02  7.88021270827250E-11 -3.30926669641744E-01 -1.12907885323415E-01
 -1.42976449500405E-04  3.81393335407148E-03  5.04069576874966E-03
* ORBITAL    1   10
 -1.31219602717960E-01 -8.80706444223514E-01 -3.51571773714569E-01  3.05928393935471E-01  1.30612436418415E-01
  7.30959418770289E-10  2.00585929885882E-10 -7.73615742564960E-02 -2.40692669290548E-02 -1.65481365824866E-12
 -5.03781457187397E-12 -3.45739403959390E-02  1.35956385538485E-02 -1.80703981341439E-02 -1.49833986198766E-01
 -1.00454383822570E+00 -4.13106994880876E-01 -3.42602469589430E-01 -1.57973611242941E-01  2.06369707440243E-10
  1.81966762688342E-10 -2.96515351489965E-01 -1.58684663644959E-01 -8.75822644192283E-12  9.97750602590460E-12
 -1.26152603203483E-02 -4.53144599892953E-02  5.98460850053863E-03  3.44881485566646E-01  2.74849780969689E-01
  1.27394364130738E-02  3.15913755271060E-11  3.23248876590764E-02  5.66861027651350E-01  4.47432308390753E-01
 -3.30871858391632E-02 -2.47956084781816E-02 -3.40119534139737E-02  5.85961602418088E-01  4.90045384567590E-01
  2.78862172478368E-02  3.06252873592063E-11 -4.72260065518162E-02  5.66861029819409E-01  4.47432309759869E-01
 -3.30871858623662E-02  2.47956084996615E-02 -3.40119534404789E-02
* ORBITAL    1   11
  1.56073670575681E-01  1.07933811788204E+00  4.01373808401268E-01 -5.32743832239146E-01 -3.11234588603013E-01
 -1.33600661554210E-10 -5.18437859556877E-11 -1.03417817660239E-01 -3.59582795262581E-02 -9.66060571432311E-12
  1.77207916176453E-12  7.16280118022082E-02  1.55959577008326E-02  2.71640282103752E-03 -1.28486944765412E-01
 -8.83347190628357E-01 -3.40029520410642E-01 -4.45974456190477E-01 -2.82427702894533E-01  1.42934119608052E-10
  8.18468505614368E-11 -4.76131032991503E-01 -2.57793789075178E-01  4.72997553322913E-11  3.82142385190862E-11
 -3.32218492963051E-02 -5.33287923491955E-02  2.92293424553148E-02 -1.15410838921864E+00 -9.09180511882368E-01
 -2.94463104375141E-02 -7.41700230880328E-13 -9.31665193239635E-02  8.75685537640259E-01  6.69631314155940E-01
 -2.87309327320985E-02 -3.86446791659586E-02 -5.53442778248487E-02 -7.78850095236030E-01 -6.13944907243557E-01
 -1.28948583016251E-02 -3.11352904549144E-12  6.82461693430350E-02  8.75685538122802E-01  6.69631314733002E-01
 -2.87309327148441E-02  3.86446791940705E-02 -5.53442778353497E-02
* ORBITAL    1   12
 -2.70556625792146E-02 -1.82831331854403E-01 -7.24214291870660E-02  4.75722008843859E-02  2.15829666313376E-02
  6.17658445352122E-10  1.24470944935326E-10 -1.51858194558091E+00 -8.39692990809581E-01  2.17370068751235E-12
 -2.14296599409165E-11 -1.03368437153749E-02  1.16198585100176E-01  3.75763583353229E-04  7.88251185784492E-02
  5.00944192343633E-01  2.01796313972754E-01  1.26836027600978E-01  7.96204111083223E-02 -1.92976399031656E-10
 -6.01784075440518E-11  3.37478910884993E-01  2.72291581219198E-01 -4.66721109605401E-11 -1.88409238912020E-11
  1.47952529908111E-02  7.43947037859568E-03 -4.19979268013414E-03 -1.84093860952498E+00 -1.44481630522027E+00
 -9.66473064854563E-02  1.86728001413705E-11 -1.10473720277995E-01 -3.51591238256507E-01 -2.62740720437309E-01
  2.15622423376500E-02  1.96333142960930E-02  2.46169117936441E-02  2.17414140634468E+00  1.70277898363694E+00
  9.94814292604995E-02  3.62704484476783E-11 -1.28102180424022E-01 -3.51591237963752E-01 -2.62740720520567E-01
  2.15622423532453E-02 -1.96333143165304E-02  2.46169118006266E-02
* ORBITAL    1   13
 -9.37628311817797E-12 -1.05240908240744E-10 -1.05097435351451E-10  6.21788292793508E-12 -4.93782981558192E-11
  2.15873405018636E-01  1.74328670323334E-01 -3.56515642221145E-11  8.53057206789650E-11 -1.46053085878283E-02
  1.16758711156494E-02 -8.81550309596607E-11  1.71051656900931E-11 -2.36013116746110E-11 -9.92771098071200E-11
 -7.13015855418978E-10 -2.29379202687047E-10 -2.96758678695926E-10 -5.69487431468804E-11 -1.24715558450032E+00
 -5.57317120500572E-01  9.01571471591949E-11 -4.65638381953611E-11 -5.79990557023050E-02 -1.14276942963591E-01
 -3.22752356738491E-11 -2.60065528773000E-11  2.26144860862446E-11  5.64169213743103E-11  1.52775590088714E-10
 -1.36707629768162E-11 -4.91536221335965E-03  7.05871514231373E-11  2.29377199691432E+00  1.81912250653341E+00
 -6.37513544261500E-02 -1.08245401434449E-01 -7.09031537931998E-02 -3.23612645811342E-10  5.26103893299039E-11
 -2.72502989884320E-12  1.70469007433484E-02 -3.96688762349670E-11 -2.29377199615770E+00 -1.81912250609292E+00
  6.37513543533416E-02 -1.08245401317054E-01  7.09031537227861E-02
* ORBITAL    1   14
  2.47674360982880E-01  1.47632906381388E+00  4.92607412280889E-01  1.79545605712646E+00  1.06576250094560E+00
  8.82970560227047E-10  5.47141178570862E-10 -1.33508723156374E-01 -6.71857818381042E-02  8.32168569495722E-11
 -5.28404950961363E-11  6.80996339867870E-02 -2.42567059989925E-02  2.68301152348388E-02 -2.55667240999582E-01
 -1.68974287773466E+00 -4.63888144447058E-01  1.58271970802683E+00  9.31489855188636E-01 -7.66482298919587E-11
 -2.15945849858018E-12  2.30206245063945E-01  1.62113993164889E-01 -5.00022806490978E-11 -1.34886121083050E-10
  6.44685155033043E-02  7.66834821296035E-02 -1.80023353965769E-02  5.16494057924456E-01  1.98581555183398E-01
  9.74523907280869E-02  2.96001147835058E-11 -5.12704051917383E-02 -4.26928450713438E-01 -3.49825872170615E-01
  9.18610532715890E-02  1.04035612103051E-02  6.99541565660197E-02  7.98930987339587E-01  2.95908857654975E-01
  7.01412882917540E-02  6.67165529321477E-12  6.72269120060793E-02 -4.26928450532475E-01 -3.49825873053620E-01
  9.18610535143354E-02 -1.04035613656032E-02  6.99541566544757E-02
* ORBITAL    1   15
  6.03457561930775E-02  6.62869089606335E-01 -1.21063557377525E-01  4.02404000076246E-01  6.02574545448537E-02
  7.39880647044644E-10  2.27757133258800E-10 -1.29784582006613E-01 -9.67069139211567E-02 -9.85537612434322E-11
  9.94313783110886E-11 -2.29601543695264E-01 -4.10113097993439E-02 -3.93763118101636E-02 -3.21812072773860E-02
 -4.22981709578840E-01 -2.19420620131555E-01  6.44456145568984E-01  5.55612508026113E-01 -1.81383914257712E-10
 -1.82998353640247E-10  2.21886959062228E-01  1.56401116806905E-01  2.18058326258585E-10  3.44667559769759E-10
 -8.48964013470281E-02  7.17434079127312E-02  6.49618247231929E-02 -1.10634681318303E-01  4.35922132872023E-01
  2.24469418075443E-02  4.07805896385767E-11  2.25224114948085E-01 -2.14050145094410E-01 -1.93146147822687E-01
  1.48045362159686E-01  7.59615926326653E-03  2.50314863745089E-03  1.16509825766392E-01  4.33407752458973E-01
 -2.06363626776622E-02  1.22291067373900E-10 -2.27570720837409E-01 -2.14050143086528E-01 -1.93146144840422E-01
  1.48045362257543E-01 -7.59615882296780E-03  2.50314831805483E-03
* ORBITAL    1   16
 -9.31161220436376E-02 -7.36242757541804E-01 -2.64734856528373E-01 -5.88268045144290E-01 -5.97539393426138E-01
 -1.15888021733069E-09  5.05473384372265E-10 -3.34290128485697E-02  5.96135147670255E-02  1.87003146290625E-10
 -1.97400749928736E-10  9.66712184619498E-02 -2.24780423838336E-01  7.13246764343879E-02  1.86730168769131E-01
  8.66842697371837E-01  3.24175078636641E-01 -8.24062679594281E-01 -2.80444371584119E-01  1.82086948030673E-09
  1.49639326872570E-09 -1.49587792359839E-01  1.56589050925303E-01 -4.26393064007612E-10 -1.03077486974183E-09
  3.23780598931288E-02  1.82429376424078E-01  5.14003411494697E-02  1.41545756184469E-01  3.20653679335355E-01
  5.04268977040701E-02 -1.28617999947241E-10 -5.09192450039366E-02  2.83078343765933E-01 -4.69344169054078E-02
  1.52939072660371E-01  7.84386600572490E-03  1.65408532074459E-01 -2.23658940566377E-01 -6.58469551818850E-01
 -1.88084582408363E-01 -2.41979396566146E-10  1.76157635236221E-01  2.83078343679761E-01 -4.69344228756471E-02
  1.52939073149539E-01 -7.84386722148220E-03  1.65408532971860E-01
* ORBITAL    1   17
  1.13268917152342E-10  2.71166918791169E-09  1.13170979281664E-09  1.29282065047476E-09  2.56658382189649E-09
 -3.55177473551655E-01  6.87632769298535E-02 -1.84631047486130E-11 -3.15244010650227E-10  5.18453335557729E-02
 -7.10820553985909E-02 -8.91574248984066E-10  6.26184238712581E-10 -8.47540793656007E-10 -6.18633790168290E-10
 -3.00209550358504E-09 -1.02006601244122E-10  2.57141628754472E-09  6.24430614561627E-11  4.98504671563235E-01
  4.08719471886005E-01 -2.74585626637428E-12 -9.38262502024852E-10 -1.01003734971059E-01 -2.65713713779262E-01
 -1.65665446366204E-10 -4.84014708986624E-10 -4.39799926679370E-10 -1.99148489518317E-09 -4.58714773499984E-10
  2.47854573751049E-10 -1.72800672480227E-02  8.52182931427485E-10  3.60130526785752E-03  7.16273458382932E-01
 -3.17617429695803E-02 -1.49681303221296E-01 -9.45889397022665E-02  2.73528562524049E-10  2.84753756872051E-09
  7.61996075565248E-10 -9.09714451731986E-02 -1.28638114335087E-09 -3.60130685446857E-03 -7.16273459224338E-01
  3.17617418025880E-02 -1.49681303526235E-01  9.45889387116489E-02
* ORBITAL    1   18
 -8.51632695784907E-02 -1.43503877393724E-01  7.48495761969420E-02 -4.80947180771073E-02  3.56036815863381E-01
  8.38614363071197E-10 -3.04020578386742E-10 -5.24262438132484E-02  9.75647669894079E-02 -1.35157015750517E-10
  2.00903196747278E-10 -1.00609157216035E-01 -1.32442036208070E-01 -1.90677091694580E-01 -5.48087525560823E-03
 -7.01635113916323E-02  3.42889259256424E-01 -2.00973990003934E-01 -4.01035483795802E-01 -1.16772237222020E-09
 -1.04504671749995E-09 -6.02302669040069E-02 -5.86710488618425E-02  3.11034648923978E-10  7.36236581204613E-10
  4.34919027474030E-02  1.01786381810022E-01 -1.12749043612715E-01 -1.35773329760927E-01  3.89780223997641E-01
  2.20592467219452E-01  4.15697888625928E-11  1.94800449774970E-01  4.09294977549413E-02 -1.99657900902055E-01
 -3.66789175734495E-02  2.89647706069309E-02  8.28004986189135E-02 -1.97984562480262E-01 -9.26682557995863E-02
  9.24901675859577E-03  2.42607620137181E-10 -8.85523902243590E-02  4.09294977544570E-02 -1.99657897206013E-01
 -3.66789178523840E-02 -2.89647698649574E-02  8.28004982068132E-02
* ORBITAL    1   19
  4.49394400260266E-02  3.12641116605215E-01  3.21119302283986E-01 -1.46867383139417E-02 -4.44214153056131E-02
 -2.01634684754427E-11  2.82128590987203E-10  1.54586125002342E-01  4.77600498784599E-02 -9.33059910379236E-11
  3.09763954488541E-11 -2.79855264594790E-02  4.64483378344186E-02 -5.92731219833538E-02  2.46768285303682E-01
  1.34978778205373E+00  9.24422458507559E-01  5.10394435233677E-01  3.91719026662377E-01 -1.50529519915440E-10
 -1.19100213050236E-10  3.32780599685320E-01  9.29329037100180E-01  1.30731817934935E-10  5.84279151370648E-11
  9.60772402893555E-03  6.72995176268289E-02 -5.79382947864566E-02  1.55204354140964E-01 -2.86446794773050E-02
 -1.54689222962973E-01  3.48321968693518E-11 -1.08541737924545E-02 -8.59593585114663E-01 -4.79181551696179E-01
  1.41532732945230E-01  2.44090338017208E-01  2.03765228873100E-01 -3.63425547333118E-01  1.32050319050617E-01
  1.37001625786448E-01  2.85562611508185E-11  7.49105061082178E-03 -8.59593585160205E-01 -4.79181551211322E-01
  1.41532733004508E-01 -2.44090338111097E-01  2.03765228987132E-01
* ORBITAL    1   20
  3.36867255433516E-09  1.94948224345531E-08  1.71983464618998E-08 -3.80807819776188E-09 -8.29721554015048E-09
 -2.40819843980912E-02  9.32193178187603E-01 -8.74038012348112E-10  7.56210958419886E-10 -1.65839253112111E-01
 -3.39988808087868E-02  2.18869087534161E-10  1.32923896358695E-10 -1.01139790074347E-09  4.23801261083999E-10
  2.18460755889816E-09  7.25310708685563E-09  2.34644635923120E-09  3.91618691162740E-09  7.87938876332456E-02
  2.41730494455032E-01  3.49230937657405E-09 -3.92892285512822E-09  2.45616207703439E-01  9.35572450745909E-02
 -1.59650970583132E-09 -6.60108359045471E-11 -7.55160278624471E-10 -1.25613515755705E-08 -6.81278949994776E-09
 -8.40042906765437E-10  1.04768132950902E-01 -2.38818119588718E-09 -9.20325801732979E-01 -9.50238017757225E-01
  3.42413616612214E-02  9.40502323686258E-02  6.67324765942044E-02 -9.97462465813314E-09 -6.79808707910725E-09
 -3.08258529895172E-09  2.77935660598528E-02  3.06944055895452E-09  9.20325798034597E-01  9.50238016327505E-01
 -3.42413616226667E-02  9.40502297237982E-02 -6.67324790168576E-02
* ORBITAL    1   21
  2.43131446053654E-01  1.37797490636940E+00  1.14890912009090E+00 -1.21839336091291E-01 -4.29444718094883E-01
  7.03929475999584E-10 -1.22874479569910E-08  6.25322201618515E-03  1.64926300296488E-01  2.36590218523270E-09
  5.54908683222213E-10 -4.40390881266926E-03  7.76738490604527E-03 -2.68416017702698E-02  3.71400403318627E-02
  2.14801426655069E-01  6.13435277521332E-01  3.18028699160015E-01  5.37259661919307E-01 -1.36427230646722E-09
 -3.70603774785415E-09  2.99263834153073E-01 -2.75111183687647E-01 -3.43485944511814E-09 -1.12811546437781E-09
 -8.70371732392053E-02  1.89736266571522E-03 -7.46341638069607E-02 -6.61445635096689E-01 -3.46088777598943E-01
 -4.22583312446352E-02 -1.52363990463278E-09 -1.08998626653668E-01 -2.88759447195712E-01 -1.51163939134198E-01
  9.19143713333795E-05  1.29894482548613E-01 -4.84060344346497E-02 -6.38572772082188E-01 -4.35192693524139E-01
 -2.35287403142295E-01 -3.01843093667549E-10  2.13661121404891E-01 -2.88759472543429E-01 -1.51163964984432E-01
  9.19155659730288E-05 -1.29894485209671E-01 -4.84060328548737E-02
* ORBITAL    1   22
  3.41902414939691E-02  3.88312638967552E-01  5.58997668031919E-01 -5.04436383156675E-01 -7.17172519079536E-01
  5.65209392041161E-10 -2.05845397632671E-09 -7.04638329465879E-01 -1.09239535933386E+00  5.55196904328280E-10
  2.78053954450923E-10  6.71906121651546E-02  1.10564860041500E-01 -2.02847590623142E-01 -3.71577646601383E-03
 -1.45273042025966E-01 -1.75507485238946E-01 -5.65423111845271E-01 -8.35537132258992E-01 -6.32044333707118E-10
 -1.29593520680008E-09 -9.93071676301266E-02 -3.13890548462797E-03 -7.67005747635497E-10 -1.48732417149121E-10
 -9.88849785514864E-02 -2.86065910445527E-02  7.63450237393999E-02 -1.76853201179846E+00 -1.11117888825703E+00
 -1.58954872212484E-01 -4.27977024729283E-10 -4.25772118474926E-01  5.35775504075888E-01  2.56389452711673E-01
  8.38912016074643E-02 -1.13153309325902E-01 -1.13658110165450E-01  3.13848313670092E-01  3.34079294696102E-01
  1.25180565430147E-01  6.29480090020393E-11 -1.08921380981685E-01  5.35775498449984E-01  2.56389447106598E-01
  8.38912022067376E-02  1.13153308816930E-01 -1.13658109881106E-01
* ORBITAL    1   23
  5.71289494151329E-02  4.13250408822272E-01  3.46611565361863E-01 -1.31883292131755E-01 -3.58823856533696E-01
  4.72440894856129E-10 -5.41967362354692E-10  7.44068235031869E-01  1.12194116518040E+00  3.83399343093738E-10
  3.00426930295681E-10  3.78872739721963E-02 -2.30589443710603E-01 -1.27537191063738E-01 -7.73430212030329E-02
 -4.57529303550607E-01 -5.71800715562141E-01 -7.63000395710560E-02 -5.20249726171143E-01 -3.84375656544240E-10
 -9.87078948035979E-10 -1.49217460796691E-01  1.48167584259809E-01 -5.31723676259141E-10 -1.23503923642293E-10
 -1.72129530377067E-01  3.61641457538305E-02  5.22593802128449E-02  9.36030039086335E-01  8.00720853990467E-01
  1.31469695088830E-01 -4.57378560610865E-10  1.72619571436538E-01  3.36534903812287E-01  3.72302856005328E-01
 -3.68464104176663E-02 -6.86486018720601E-03 -1.99086538171064E-01 -1.70008043465060E+00 -1.32180760918561E+00
 -1.59930478625306E-01  2.26455378179255E-10  3.93983313820990E-01  3.36534900691365E-01  3.72302852271741E-01
 -3.68464098328121E-02  6.86485965543233E-03 -1.99086538020103E-01
* ORBITAL    1   24
 -1.89802452335026E-10 -1.16109511678461E-09 -1.09950263519812E-09  2.46584334864133E-10  9.77987716562899E-10
  2.18270428269077E-02  3.58527131305618E-01 -8.40917452847000E-11 -3.27627470025623E-10  1.14980829121197E-01
  3.60381016394942E-01 -5.92991216852245E-11  2.19604171528087E-10  2.61102876263621E-10  2.53791544508242E-11
  2.49785789195834E-10  2.70701674282312E-10  1.63021626798512E-10  5.86101061335707E-10 -2.31541749059941E-01
 -5.59031402934927E-01 -1.14273119895928E-10 -2.98245722020402E-10 -1.50781926457327E-01  7.87369064701191E-02
  3.02243554643345E-10 -6.63229415569501E-11 -7.58983030390305E-11  4.74015744112341E-10 -8.90883472910853E-11
 -3.27823861071814E-11 -3.87863493194422E-01  1.72040726176274E-10  4.13802077065607E-01  4.83268504078240E-01
 -2.23425794482784E-01 -7.92274220726776E-02 -2.68674724276272E-02  1.53046781491685E-09  1.28596738530724E-09
  2.53890789748066E-10  3.27351099679690E-01 -4.48336134024792E-10 -4.13802077758517E-01 -4.83268504773626E-01
  2.23425794401990E-01 -7.92274221184816E-02  2.68674728194442E-02
* ORBITAL    1   25
  1.04030005951670E-01  7.46188594595373E-01  5.83869763483261E-01 -3.88843347046573E-01 -5.03004974286195E-01
 -2.40936780981834E-10 -6.40506585521029E-10  6.12154556506108E-01  6.55635402378803E-01 -5.39224576963766E-11
  3.71038986475903E-10  4.74413404063230E-02  3.78877012633891E-02 -3.00595499343374E-02  1.78587312529071E-02
  1.04713358116967E-01  1.50738595865986E-01  3.80440578968795E-02 -6.49637739209464E-02  1.01943501861431E-09
  2.05197344189040E-09 -5.53001342244620E-01 -4.24931588299476E-01  2.05758813070763E-10  1.63257823864236E-10
  2.66995116840703E-01 -8.42588201517536E-02  2.42552645132465E-01 -8.88873655876574E-02  3.34833910562505E-02
 -6.89650847105092E-03 -4.70973337160568E-10  7.07025887461536E-02  2.86727219028245E-02  8.52861056730326E-02
 -5.92467074036172E-02 -3.57814348130813E-01  2.47258879345149E-01 -1.26866654774915E+00 -4.99481429092112E-01
 -1.02736910192589E-02  3.46613575095100E-10  1.84031215233332E-01  2.86727269821318E-02  8.52861092917371E-02
 -5.92467080181517E-02  3.57814348948851E-01  2.47258879272214E-01
* ORBITAL    1   26
  1.03797795817483E-10  7.71470887031497E-10  5.18757364808886E-10 -5.91775915223940E-10 -6.34076166949043E-10
  2.27170950994804E-01  3.81375830570444E-01  1.05374208069474E-09  1.01146037362839E-09  5.77390299020904E-02
 -2.31294416276589E-01  5.63803895049001E-11  7.33124219313391E-11 -5.26425853598732E-12  4.72090931771898E-11
  1.86910612135203E-10  1.33077286587298E-10  5.22310976533673E-11  9.38541494986990E-13 -8.00670547339905E-01
 -1.46721653840143E+00 -1.00931924402236E-09 -7.96339898315026E-10 -1.39383361976212E-01 -1.38997910210094E-01
  4.72964860491978E-10 -1.51376004366165E-10  3.39149689762592E-10  8.51503169285986E-11  1.78442874176680E-10
  3.43325856187792E-11  3.06860325601054E-01  2.01446667068656E-10  1.68465090332968E+00  1.30794401741366E+00
 -1.75468406957334E-01 -1.78421628785184E-01 -1.73621684217659E-01 -1.67622242248559E-09 -5.84702912225787E-10
  1.00572651121210E-11 -2.30021953883386E-01  1.70588711124462E-10 -1.68465090312961E+00 -1.30794401719652E+00
  1.75468406718245E-01 -1.78421627780780E-01  1.73621685110999E-01
* ORBITAL    1   27
  2.47999937790364E-11  5.30539996980315E-11 -1.99027287692451E-10 -9.15397461593265E-11 -5.66143294925744E-10
 -5.85292389600516E-02 -2.25963297266683E-01 -3.08129529510599E-11 -2.19134072564576E-11 -3.36907940040199E-01
  9.57509043233345E-02  9.26229240935998E-11  2.81756274869140E-11 -8.26746856373747E-11  3.48277880374901E-11
 -8.63662967312736E-11  2.47467214192360E-12  1.45004511622362E-10 -1.46403762218928E-10  8.79180984532953E-02
 -2.64465690105295E-01 -2.51214573328787E-10 -3.33590775625452E-10  3.08485620077774E-01 -2.93871121882823E-01
 -1.14152254114815E-10 -2.80731407571863E-11  3.22200342015202E-11 -2.29942835792537E-10 -1.87711019596844E-10
  1.62729431551571E-11  8.24870180833470E-03 -1.37651849444340E-10  3.69931293435271E-01  3.98256812842608E-01
  2.15671234803624E-01 -8.79134077273255E-02 -3.02286799677335E-01 -6.67269799293333E-11 -6.72341665518461E-11
 -1.19520735716392E-10  4.32430955839922E-01  4.24870385311326E-11 -3.69931292668494E-01 -3.98256812639987E-01
 -2.15671235217911E-01 -8.79134081061661E-02  3.02286799672933E-01
* ORBITAL    1   28
 -3.87898663650985E-01 -2.22381984041809E+00 -1.67510987168321E+00 -9.05369410939826E-01 -1.32247324560965E+00
  5.85099450913778E-10  1.76485209435338E-10  4.39410335727875E-01  3.39076908515960E-01  2.79451195122434E-10
 -6.73077157986241E-12  2.38627310251123E-01  6.15923186026444E-02 -4.66694089290731E-02  3.18608778895824E-01
  1.56342325540136E+00  1.09209077031640E+00 -1.02402655976052E+00 -1.24952236806016E+00 -4.87147449555423E-11
  1.17551586000877E-10 -6.96397826972537E-01 -5.94459163860144E-01 -6.96496809260722E-11  2.64974400296502E-10
 -3.38904797919856E-02 -3.54943527743343E-02  1.70529212892369E-01  2.19689034737087E-01 -1.96885365766023E-02
 -3.48996621032229E-02 -5.03907872006193E-11  7.20128083166034E-02  7.16727631753039E-01  1.34638113400915E-01
 -2.26703671675103E-01  1.98249187314056E-01  3.89346173777202E-02 -2.90513352331707E-01 -1.36434920061778E-01
 -6.18038328712864E-02 -2.24745028599878E-10 -2.91999564679640E-02  7.16727632256778E-01  1.34638114013984E-01
 -2.26703671765419E-01 -1.98249187397643E-01  3.89346170723963E-02
* ORBITAL    1   29
  1.53865675347685E-01  8.48355015838187E-01  3.53024281893704E-01  3.58919202253664E-01  1.46294915667956E-01
  2.61601518620113E-10  3.97092467177136E-10 -9.21778614938618E-01 -7.37784378816282E-01  3.37785753382723E-10
 -3.53026001071894E-13  3.65086216586223E-03 -1.46797527628582E-01  5.06340505403551E-02  9.28883170963084E-02
  6.58278400569976E-01  3.14590891748159E-01  1.29142932458823E+00  7.96522781093392E-01 -4.37779797861255E-10
 -3.09328778970363E-10  1.11970680793744E+00  9.84465986515007E-01 -1.23045292769762E-10 -2.08513532205978E-11
  7.89297355395940E-02 -2.85169415061371E-01  1.03447187345181E-01 -6.06552444359659E-01 -8.97661136062215E-02
  3.51379605864693E-01 -2.86344031609122E-10 -3.29853027333413E-01 -1.04741921307576E+00 -1.45996142781514E-01
 -2.31434265708648E-01  1.32294772394286E-01  2.09690771189609E-01  5.74001823057972E-01  1.93902237556706E-01
 -4.11771051232390E-01 -1.64413852584158E-10 -3.63007135737437E-01 -1.04741921396130E+00 -1.45996143175299E-01
 -2.31434266185108E-01 -1.32294772584030E-01  2.09690771541387E-01
* ORBITAL    1   30
 -2.32098350177770E-10 -1.28417495245591E-09 -5.18028630022364E-10 -9.09195369864432E-10 -7.36160192725085E-10
 -9.09585484003300E-01 -8.78961105291917E-01  8.91629750440797E-10  7.85674679511461E-10 -4.67235834006366E-01
  7.18768194728126E-02  2.52135791969504E-10  2.40383673135438E-11  4.53290506481261E-11  2.73098427324856E-10
  1.55504884074239E-09  7.94033942909168E-10 -8.68740739134623E-10 -7.99758365617034E-10  7.19474411613914E-01
  6.66323843105173E-01  5.89633731396827E-11  4.64253735269428E-11 -5.42700726160222E-02  1.73802517177857E-01
  1.27491829963069E-10 -2.44878050047168E-10  1.52592739503002E-10  5.05919888203823E-10  2.10822942265871E-10
  7.36739996866531E-10  6.68948607275024E-01 -2.91913151933824E-10 -5.05030193294514E-01 -1.65122888946277E-02
 -5.47037378264525E-01  8.56736528217599E-02  1.60822151621806E-01 -1.17136112464628E-09 -3.75858902809010E-10
 -4.93294627048828E-10  3.64925774008898E-01 -3.25253997718440E-10  5.05030193278238E-01  1.65122890151262E-02
  5.47037378639079E-01  8.56736526756339E-02 -1.60822151786583E-01
* ORBITAL    1   31
 -1.08645992264118E-01 -7.77573779130611E-01 -6.67384835498933E-01  5.76718443512357E-01  4.38020723967960E-01
 -3.83581353528160E-10 -4.28694634197382E-10 -1.79713936344870E+00 -1.44694790057139E+00 -1.83067941015122E-10
  4.06735009751208E-11 -1.73917147938932E-01 -9.94119592310832E-03 -5.82478825447856E-02  1.35230333398519E-01
  1.10418019993658E+00  9.65477549407777E-01  4.34160723074396E-01  2.74890627208312E-02  4.61165102548217E-11
  1.56218550767495E-10  9.72656358454863E-01  6.93675270856815E-01 -1.44999082823628E-10  1.74511305957810E-10
 -2.97198072372083E-01 -1.05728251088855E-01 -1.71069428493335E-01 -8.07548913100516E-01 -2.67082424850988E-01
 -8.10687981041028E-01  3.39024085050495E-10  3.08267715359467E-01 -9.36316628421651E-01 -1.27061477447966E-01
 -3.07546175351205E-02 -2.16550554685758E-01  2.18150559448257E-01  1.96039645256839E+00  4.58523100641361E-01
  8.95995857592569E-02  1.79110714686193E-10  1.58044539654275E-01 -9.36316628287371E-01 -1.27061478014544E-01
 -3.07546168751916E-02  2.16550554932097E-01  2.18150559990870E-01
* ORBITAL    1   32
 -1.19854430730857E-01 -3.56181958183034E-01  2.57026752610539E-01 -9.54814927056397E-01 -7.63764600781641E-01
 -7.66734576074173E-10 -4.73229888380050E-10 -1.59833407858609E+00 -1.25805375884211E+00  6.92213272841984E-11
 -3.10010380987677E-10  4.36697969873356E-01 -2.12327378382419E-02  3.70375183999050E-01  2.51087340197504E-01
  1.52967986454495E+00  8.01467936993673E-01 -1.54420044158901E-01 -1.08522292246750E-01  6.88068904607619E-10
  2.14099479133281E-10  1.08213909187633E+00  7.21141381879572E-01 -2.46003291434762E-10 -6.43621176166328E-10
  2.32089980190736E-01 -6.71790927170893E-02  3.07270632719051E-01 -1.85118261821719E+00 -3.34162048062524E-01
  5.65106317091617E-03  2.25893706288504E-10  2.93497441733205E-01 -5.64766885585447E-01 -5.92472972886716E-02
  7.75487074399957E-02  2.50174257305824E-01 -1.81322246325322E-01  5.38607581280592E-01  2.50845111034883E-01
  7.52880593355883E-01  9.21170111945084E-10  6.99766365485905E-02 -5.64766885663248E-01 -5.92472966077593E-02
  7.75487070875062E-02 -2.50174257644321E-01 -1.81322248056816E-01
* ORBITAL    1   33
  5.27472037801077E-01  2.73101583928155E+00  1.05325596804416E+00  6.59268472033202E-01  3.46754332809436E-01
  4.01440114816881E-08  2.16573396582116E-08 -7.81173790726717E-01 -6.87696860430437E-01 -9.80363805832313E-09
  1.50468706207236E-08 -2.69143917626673E-01  2.65031991197646E-02 -3.33365453610237E-01 -3.09764412926437E-01
 -2.24516956116561E+00 -1.81305194637465E+00  1.42829222690890E+00  1.36619970005663E+00 -3.27765508164480E-08
 -7.64542870453940E-09 -2.70698630072927E-01 -2.39534782137081E-01  1.59441275829402E-08  3.05714993589719E-08
  2.35679689256604E-01 -1.39758956898970E-01 -6.34614199965289E-02 -7.79777841713646E-01 -2.11778237078859E-01
 -1.94449720788626E-01 -1.36270587533271E-08 -8.95532825848995E-02  4.65106770838071E-01  1.06640851437583E-02
 -4.41563804815235E-01  2.79134273922020E-01  2.04586614383448E-01  6.51277506264062E-01  2.22645140549467E-01
  3.88754717501537E-01 -4.89542315559447E-08  4.38055001068114E-01  4.65106756415358E-01  1.06640383628850E-02
 -4.41563778656111E-01 -2.79134271958613E-01  2.04586698152885E-01
* ORBITAL    1   34
 -3.47576992232405E-08 -1.79530622608210E-07 -6.85529871363993E-08 -4.45518006365966E-08 -2.37197570733297E-08
  6.23124449315735E-01  3.37517439125669E-01  4.96158939635435E-08  4.37950723542502E-08 -1.49607363024737E-01
  2.28074266411016E-01  1.82379642962815E-08 -1.57753850522105E-09  2.23428359461292E-08  2.06456171208616E-08
  1.49053617792884E-07  1.19353822353332E-07 -9.41364238115555E-08 -9.00194555276258E-08 -5.07576367978456E-01
 -1.24750556219999E-01  1.88766385059337E-08  1.62042340129344E-08  2.44975485887094E-01  4.61358680611065E-01
 -1.52202670492966E-08  8.86604049005420E-09  4.51687784323973E-09  4.90219262514655E-08  1.35830253516400E-08
  1.30830429328897E-08 -2.15672420506956E-01  6.28976427244015E-09  1.16256656387897E-01  3.59513795844045E-01
 -1.98327932139857E-01  1.55495709732655E-02 -6.40010123617749E-01 -4.23887409274494E-08 -1.44553535681811E-08
 -2.46477910537373E-08 -7.50512655690864E-01 -2.85566158590514E-08 -1.16256718116967E-01 -3.59513797281606E-01
  1.98327990758988E-01  1.55496065920109E-02  6.40010096462339E-01
* ORBITAL    1   35
  2.03592256172684E-01  1.15294779345372E+00  5.81527070881257E-01  6.71224905912047E-01  3.83909767741593E-01
 -2.39771064907958E-09 -1.35492311763309E-09 -1.52261043281098E-01  2.85717334899634E-01  1.78098960415992E-09
  7.80913881993545E-10 -3.40889312773424E-02 -5.49933111691990E-01  1.06438193149162E-01 -2.46752129277314E-01
 -1.16241727037942E+00 -2.01225314800334E-01  1.01470267369004E+00  9.33505651199274E-01 -1.20853164412810E-10
  5.54506971157457E-10  6.47729943956278E-02  1.21009067100538E-01 -1.04835570287803E-09  1.56658528201366E-09
  2.19256484916807E-02  5.21266098957881E-01  8.09439412211219E-02 -3.12408498558285E-02 -2.56472787481123E-01
 -5.26152152918348E-01  2.94615273385135E-09 -3.46870281110864E-01 -3.20305888441750E-01 -4.73922599946328E-02
 -4.85409316619294E-01 -6.02898174580797E-02 -1.15891761268709E-01  1.27153477467903E-01  3.24324378925712E-01
  4.26757854921481E-01  1.49209675008696E-09 -4.71034671499344E-01 -3.20305886706872E-01 -4.73922599536829E-02
 -4.85409318827348E-01  6.02898183793063E-02 -1.15891758062878E-01
* ORBITAL    1   36
  8.15477955236943E-10  4.31071369752414E-09  1.84600047039746E-09  2.57933147885133E-09  1.52473399926941E-09
  7.58076862709581E-01  4.00333779474003E-01 -1.04866552212268E-09  5.20632176211145E-10 -6.36222085848324E-01
 -1.83620310943427E-01 -2.32714537823658E-10 -1.79443992366989E-09  7.82717345211631E-11 -8.38411434630867E-10
 -4.04493369895677E-09 -8.07325849335151E-10  3.65456021726960E-09  3.30114424532425E-09  1.08935530313082E-01
 -1.24597950930141E-01  5.03648187699135E-10  6.19811974659460E-10  3.23156770540505E-01 -3.90063630742999E-01
  4.22647168725784E-10  1.57519212285444E-09  2.83294943435731E-10 -3.70045785962474E-10 -9.18245084488846E-10
 -2.03640580287601E-09 -8.86445196127606E-01 -1.21584997375696E-09  1.27273550702447E-01  3.99497747914298E-03
 -3.63399380698265E-01 -9.11668710714402E-02  4.47289023601265E-01  9.20886109163464E-10  1.15917000305689E-09
  1.19439595636733E-09 -5.64425423340703E-01 -1.40256429363414E-09 -1.27273553010679E-01 -3.99497781765541E-03
  3.63399377383384E-01 -9.11668708189184E-02 -4.47289024372539E-01
* ORBITAL    1   37
  2.81544003842101E-01  1.69733570158360E+00  8.99208682418045E-01  1.46167383776229E+00  1.53871999428700E+00
 -2.03843898879010E-10 -1.58509790187694E-10 -1.11121901988841E-01 -1.20591111460591E-01  2.80401702837059E-10
  2.09716660134231E-10 -2.64842470109793E-01  8.11017612040359E-03  2.11859641259186E-01 -4.21281985333080E-01
 -2.22638486232756E+00 -9.05294959674915E-01  6.84080382227465E-01  1.02920216726962E-01  1.08895143005381E-10
  1.62171946917663E-10  2.18829576307459E-01  1.30579765418098E-01  2.02283378915498E-10  1.17006633566958E-10
  5.93740307676328E-01  4.65665024836104E-02  6.53623381591539E-01  1.54603773609209E-02 -2.17283779366672E-03
 -6.39147679519661E-01  3.93770554302805E-10 -1.69854380290172E-02  1.46746347505516E-01 -3.09964274225144E-02
  4.65941018725880E-02  3.88532431830023E-01 -2.67990269235162E-01  1.83053081657415E-01  4.11471628744145E-02
 -6.09471844727300E-01  5.86291954133993E-11  8.30831207117050E-02  1.46746346932128E-01 -3.09964277647776E-02
  4.65941017386416E-02 -3.88532432651084E-01 -2.67990269317409E-01
* ORBITAL    1   38
  1.66267919930042E-10  1.12735713146690E-09  9.78400634554991E-10  1.88623514727293E-09  9.49141405295497E-10
 -3.77787789432296E-02 -2.73728894709133E-03  9.73151121113663E-10 -3.69789682689732E-10 -1.99506692817243E-01
  1.14175784551584E+00 -2.63530049973173E-12  3.96680329211278E-10  7.20000664568775E-11 -8.65243740199334E-10
 -4.50420623673787E-09 -1.34295544024241E-09  9.26487738265518E-10  1.28086630576825E-09  8.25502985482825E-01
  3.23243308482867E-01 -1.06355951905443E-09  4.67080774347300E-10  7.10476862433616E-02  3.41694942625889E-02
 -1.73048330362011E-10  3.29936582888422E-10 -7.54384298245771E-11  1.45365507085130E-09  5.53596559836877E-10
  6.12552585197662E-10  6.84176964933100E-01  1.32008686791525E-09 -7.00649691102565E-01 -3.40260216089029E-01
  3.88603187643379E-01 -9.53075583744619E-02  4.47754490757163E-01 -1.71046448734591E-10 -3.71596215367447E-10
 -7.23978793300491E-10 -8.45637386193814E-01  1.73408981158239E-10  7.00649692745524E-01  3.40260216373623E-01
 -3.88603189478144E-01 -9.53075572002023E-02 -4.47754491822011E-01
* ORBITAL    1   39
  1.55471961095225E-01  1.20910682099868E+00  1.30992429714194E+00  2.61242154981902E+00  1.50128097738571E+00
  1.42056010023726E-11  7.99672384955016E-11  8.23043455602971E-01 -1.70864090669780E-02 -4.45026857920868E-10
 -1.64182203770773E-09 -7.54424240492807E-02  1.33056725384328E-01  7.63820162662829E-02 -7.68843737164012E-01
 -4.25351108560922E+00 -1.86076698517366E+00  1.50060153742931E+00  1.28306488750986E+00 -3.60203771200825E-10
 -3.74172876606457E-10 -7.32784188721912E-01 -9.93577942884951E-04 -6.34291255870587E-10  3.15995301754957E-10
 -1.14064712886994E-01  2.32740909547096E-01 -9.49047261578168E-03  1.61880706731853E+00  4.58765483144873E-01
  2.42199190092078E-01 -1.24051741067548E-09  1.21864504052333E+00  5.14070267544512E-01 -3.83560551357039E-03
 -5.64802271924938E-01 -1.67862864778462E-01 -1.27645160946692E-01  3.63047117144384E-01 -4.27904231296548E-02
 -4.44933993750527E-01  9.55129684889434E-10 -3.77006268091180E-01  5.14070269500010E-01 -3.83560463649178E-03
 -5.64802271612676E-01  1.67862867477799E-01 -1.27645159788984E-01
* ORBITAL    1   40
 -1.22854399429477E-01 -4.67076737544470E-01  3.84589774189982E-01  1.99042531850623E+00  1.09788189028529E+00
  1.01327285479583E-10 -9.09894627308331E-10 -6.07944783719629E-01  7.45362305493130E-02  3.90645447424778E-09
  1.17773776437876E-09  7.53763659288488E-02 -7.57233647347956E-02 -3.04897305148880E-01 -4.71574071290718E-02
 -6.68822971881051E-01 -1.03108749010447E+00  9.19859692835789E-01  4.12317003101129E-01 -2.69334544219719E-09
  9.45915502782933E-10  3.54530659119391E-01 -2.86388160404243E-01  4.09105120391444E-09 -1.35520640506266E-09
  1.55547737459993E-01 -2.34441781758828E-01 -2.13694448733059E-01  6.18945410773223E-01  1.55456558866087E-02
 -4.64329319475734E-01  2.33186746850591E-09  5.08074889356536E-01 -3.31139131227064E-01 -2.02575395585172E-01
  3.99351618082938E-01  2.76326035639807E-01  3.71241518834597E-01  1.75700744996298E+00  5.92009200907900E-01
  1.67360647650198E-01  6.40962561582952E-10 -1.19965061120246E+00 -3.31139152556244E-01 -2.02575405982176E-01
  3.99351622580242E-01 -2.76326052572342E-01  3.71241517290939E-01
* ORBITAL    1   41
  1.05682276382439E-09  4.48239894293538E-09 -1.53254970439885E-09 -1.17477799798753E-08 -6.63433821762949E-09
  4.02775815216870E-02 -1.13447493809826E-01  5.75391393356093E-09 -2.90924153057167E-10  5.68433788638899E-01
  6.55299386721578E-02 -6.64470836008128E-10  5.05396584110683E-10  2.28037672403256E-09 -3.14493565959355E-10
  1.31826541354226E-09  5.85549789903320E-09 -4.64746403214623E-09 -1.30701390517372E-09 -4.43295438068825E-01
  9.24371954504316E-02 -3.09691617054849E-09  2.08571914860667E-09  5.88277344910508E-01 -1.73732813989010E-01
 -1.36658220455968E-09  2.27703430300506E-09  1.20613345127831E-09 -2.18725531490808E-09  4.90928146912314E-10
  3.83349093753184E-09  2.62034734348479E-01 -2.28986749911092E-09  1.49386079212848E+00  7.44734039571750E-01
 -3.52244592576742E-01 -1.14396351908947E+00  6.68485371667207E-02 -1.26818948480529E-08 -4.38457007935002E-09
 -1.52062456686913E-09  1.51911669684234E-01  8.31080304699045E-09 -1.49386078754608E+00 -7.44734036744769E-01
  3.52244585585943E-01 -1.14396351444683E+00 -6.68485423383317E-02
* ORBITAL    1   42
  1.38376616573068E-01  1.17881891167301E+00  1.08010653608017E+00  4.92639346150895E-01  5.96811349550000E-01
 -2.06378286094743E-10 -1.73984314073608E-10  6.47559632104242E-01  4.53276836217360E-01 -5.89798815290729E-10
  1.74071446025073E-10 -3.95028136408760E-01 -7.50447597696722E-02  7.16834134857599E-01 -2.42271678155008E-01
 -1.47830596529244E+00 -9.34390707459497E-01  9.31227512034483E-01  1.72182752506648E-01  6.42031137707375E-10
  4.26065115226122E-10 -6.64094918021326E-01 -8.38369225744270E-01 -4.21240604743728E-10  3.38852898974822E-11
 -8.36843831590068E-01  5.33107509015876E-02  3.35605102571881E-01  3.24827565398657E-01  2.06439593603074E-02
  2.57672884948107E-01 -4.00149916444840E-11 -5.52928270279062E-02  2.94934576017776E-01 -6.20294214010432E-02
 -2.00901880213698E-01  1.37894421090416E-01  6.33101868198291E-01 -4.88165563696596E-01 -7.28826810160801E-02
  2.91445120278766E-01 -2.52200828454388E-10  1.62802838604848E-01  2.94934575837611E-01 -6.20294212490025E-02
 -2.00901880561818E-01 -1.37894421857442E-01  6.33101867754390E-01
* ORBITAL    1   43
 -1.30377118990284E-10 -9.79237894862885E-10 -8.45957875998118E-10 -1.04943613176441E-09 -7.15064436482919E-10
 -6.37587066830316E-01 -4.08522682416400E-01  5.14090644413863E-10  1.05117085390333E-10 -8.51022814236511E-01
 -3.07148852962325E-01  4.18361802882375E-10 -1.15645095251509E-10 -4.70753465978166E-10  4.45820979029223E-10
  2.54398023210566E-09  1.18016231929417E-09 -7.03564921832309E-10 -3.17619934396427E-10  1.20649120813258E+00
  9.62537513183934E-01  5.59698646477081E-10  3.59712630294807E-10 -7.93645825865655E-01  6.80020862127169E-01
  2.54002142715759E-10  3.07113424337462E-10 -6.56951330885146E-12  2.19612048334919E-10  1.55220539044767E-10
 -2.02025141247496E-11 -2.78830486775993E-01  8.35879673369699E-11  6.59133635165323E-02  3.38116435883673E-02
  5.26037163157481E-01 -8.39375472934898E-01  8.92847665222878E-03 -8.77048767579432E-10 -2.50879368270710E-10
 -3.61262966279837E-10  8.21103400733320E-02  3.07420467629416E-10 -6.59133647988946E-02 -3.38116435559181E-02
 -5.26037162765461E-01 -8.39375472909895E-01 -8.92847685269685E-03
* ORBITAL    1   44
  3.14471961196992E-01  1.59566499964641E+00  4.71881717007662E-01  2.02260815095765E-01  1.17057552556618E-01
  6.26945438526846E-11  1.08334275017355E-10  1.85461582058311E+00  5.72052257697599E-01 -2.72571901294996E-13
  3.51532328176641E-10  3.38149954236694E-01 -6.16096491442641E-01 -4.46254499703429E-02  4.36232480044631E-01
  2.25035388318728E+00  4.66286649472001E-01  1.62555415239730E+00  8.28250524716946E-01 -9.95800444805118E-10
 -5.72610897523180E-10  1.28331903179069E+00  2.71479572145433E-01 -3.85827171647558E-10 -7.35231236223974E-10
  2.85976018260604E-01  9.51167631832501E-01 -2.36850599076745E-01  1.45982577675241E+00  5.48353280129197E-01
  1.30394626314748E-01  1.67853744916206E-10  5.37963631239669E-01 -1.86327358653487E+00 -2.18092822419134E-01
  2.55380534629069E-01  4.81446603940722E-01  5.17362902322707E-01 -2.22823945044846E+00 -4.51644096865601E-01
 -5.80362553019503E-01 -2.23415596372008E-10  7.55021947623746E-01 -1.86327358833902E+00 -2.18092822877445E-01
  2.55380535310433E-01 -4.81446603210555E-01  5.17362903084942E-01
* ORBITAL    1   45
  1.42158414802162E+00  8.03306454253376E+00  3.49935496009717E+00  2.27200452758601E+00  1.82484087976730E+00
  3.42829186154709E-11 -2.53345656294166E-11 -3.34198513926306E-01 -2.65334235855636E-02  1.38203802088992E-10
 -2.00748339952695E-10  1.03653510326863E+00  2.96869843428376E-01  7.54656977144304E-01 -1.03641776702544E+00
 -6.12221844714957E+00 -3.13247891857454E+00  2.57336225501316E+00  1.74859044221765E+00  7.75367845719128E-10
  3.48633368863822E-10 -7.86327544609936E-01 -3.97944418654842E-01  4.96747080003555E-10  5.32846201976495E-10
 -8.13971404521742E-02 -1.81046848709876E-01 -8.07522749670126E-01 -2.28186751567617E+00 -2.30714226147101E-01
 -1.02989388925016E+00 -6.08418309577845E-11 -5.71041852306214E-01  6.98266634427160E-01  2.28574611725970E-02
 -2.46443163758792E-01 -1.73578126141441E-01  8.49544023234503E-02 -1.27685785073939E+00  5.77300872308825E-02
 -8.48955349086537E-01  1.34560234977918E-10  1.69784348368468E-01  6.98266636819178E-01  2.28574618930112E-02
 -2.46443164236086E-01  1.73578126276663E-01  8.49544014731813E-02
* ORBITAL    1   46
 -9.40049549067359E-01 -5.29212622404848E+00 -2.43211524394639E+00 -3.86192047971331E+00 -1.96216136100255E+00
 -5.11689192439900E-11  6.15195221801955E-11  2.94352715943267E-01  1.97166356405428E-01 -1.25008751253005E-10
  4.39549290237023E-10  1.19520248701384E+00 -3.80768419721110E-02 -1.26645420607326E+00  1.01504227335622E+00
  5.64673680418134E+00  2.47561641827723E+00 -3.83178189016804E+00 -2.05013749546203E+00 -2.05793810723037E-09
 -8.92134120864727E-10 -4.82600867130974E-01 -3.88052522247530E-01 -9.84897758022043E-10 -1.38146582450830E-09
 -9.68425462365888E-01 -8.10005623297036E-02  1.33550104092837E+00 -4.71929672248061E-01 -1.35537329379201E-01
 -2.79187174559680E-01  1.81089096752989E-10 -3.25478802178045E-02  5.62506750606133E-01  2.25797488032509E-01
 -1.34636234675933E-01 -3.54555650553379E-02  7.16104808988964E-02 -9.80525653650172E-01 -3.57339261219746E-01
 -3.21341906155745E-01 -2.53434859811587E-10  1.31706760385224E-01  5.62506744373459E-01  2.25797486195584E-01
 -1.34636233191907E-01  3.54555644717497E-02  7.16104827972139E-02
* ORBITAL    1   47
  1.39603852364073E-09  7.88541432719086E-09  3.57125866210836E-09  4.63103672991934E-09  2.56960903246180E-09
 -1.17738077314321E-01 -1.17092373579272E-02 -1.59335985514131E-09 -5.38908206243264E-10 -2.97143500630519E-01
  4.13012682276445E-01 -8.87184834982620E-10  1.23048218879760E-09  1.46098646134939E-09 -1.52261976546376E-09
 -8.48607706854317E-09 -3.68400038206303E-09  4.50648299192433E-09  2.65441310601230E-09 -1.89296414360160E+00
 -7.70646167300255E-01 -3.53651363389810E-10  1.26952359667498E-10 -1.17107836352824E+00 -1.30557779682030E+00
  9.13117653550058E-10  2.72127885952150E-10 -1.44038310567655E-09 -1.83390550008906E-09 -2.92445832429403E-10
 -2.07903928743819E-10  1.44053721979616E-01 -7.40613527996781E-10  3.08337079913267E+00  8.96363911287500E-01
 -6.59202033473620E-01 -3.33050156855182E-01 -9.80787897998916E-01  2.18539329408171E-09  6.94788851636425E-10
  1.92145199189198E-10 -2.58463979822098E-01 -6.84805910121211E-10 -3.08337079888084E+00 -8.96363911611817E-01
  6.59202033069836E-01 -3.33050156677020E-01  9.80787897550328E-01
* ORBITAL    1   48
 -1.61677609260047E-02 -1.51906652575273E-01 -9.65600876542853E-02 -8.03621628327133E-02 -9.30643073334664E-02
  7.38229308153702E-11  8.64484780327954E-12 -1.12436004736831E+00 -2.57100136912586E-01  1.30385757503285E-10
 -2.12393151718338E-10 -4.71921351722191E-02  1.73483379727008E+00 -1.05878499275163E-01  3.67016094783221E-01
  2.02329605721530E+00  6.89359595732946E-01  9.36509514268654E-01  5.31210232408461E-01  8.33375558551507E-10
  3.35410575184297E-10  2.56506165407531E-01  3.38475947774472E-02  5.24303096482756E-10  5.86740700877636E-10
  3.63804187149607E-02  1.32185793962988E+00  1.50944866033087E-01 -1.81918379097153E+00 -2.98237913120445E-01
 -2.80064876380424E-02 -8.05197900287334E-11 -7.86757428985757E-01 -1.29536150623217E+00 -1.68896773664981E-01
 -5.41429427896868E-02  3.56510534787043E-01  3.78820030394047E-01  2.11108007349037E+00  4.18365995662719E-01
  1.62705157880477E-01  1.28522196169198E-10 -8.23626199157727E-01 -1.29536150334541E+00 -1.68896772870096E-01
 -5.41429433346728E-02 -3.56510534385249E-01  3.78820029508394E-01
#OCC
* OCCUPATION NUMBERS
  2.00000000000000E+00  2.00000000000000E+00  2.00000000000000E+00  2.00000000000000E+00  2.00000000000000E+00
  1.95587490473782E+00  1.74758324919999E+00  1.29411748893346E+00  1.00242435712872E+00  0.00000000000000E+00
  0.00000000000000E+00  0.00000000000000E+00  0.00000000000000E+00  0.00000000000000E+00  0.00000000000000E+00
  0.00000000000000E+00  0.00000000000000E+00  0.00000000000000E+00  0.00000000000000E+00  0.00000000000000E+00
  0.00000000000000E+00  0.00000000000000E+00  0.00000000000000E+00  0.00000000000000E+00  0.00000000000000E+00
  0.00000000000000E+00  0.00000000000000E+00  0.00000000000000E+00  0.00000000000000E+00  0.00000000000000E+00
  0.00000000000000E+00  0.00000000000000E+00  0.00000000000000E+00  0.00000000000000E+00  0.00000000000000E+00
  0.00000000000000E+00  0.00000000000000E+00  0.00000000000000E+00  0.00000000000000E+00  0.00000000000000E+00
  0.00000000000000E+00  0.00000000000000E+00  0.00000000000000E+00  0.00000000000000E+00  0.00000000000000E+00
  0.00000000000000E+00  0.00000000000000E+00  0.00000000000000E+00
#OCHR
* OCCUPATION NUMBERS (HUMAN-READABLE)
  2.0000  2.0000  2.0000  2.0000  2.0000  1.9559  1.7476  1.2941  1.0024  0.0000
  0.0000  0.0000  0.0000  0.0000  0.0000  0.0000  0.0000  0.0000  0.0000  0.0000
  0.0000  0.0000  0.0000  0.0000  0.0000  0.0000  0.0000  0.0000  0.0000  0.0000
  0.0000  0.0000  0.0000  0.0000  0.0000  0.0000  0.0000  0.0000  0.0000  0.0000
  0.0000  0.0000  0.0000  0.0000  0.0000  0.0000  0.0000  0.0000
#ONE
* ONE ELECTRON ENERGIES
 -1.1263E+01 -1.1229E+01 -1.0222E+00 -8.3632E-01 -5.9662E-01  0.0000E+00  0.0000E+00  0.0000E+00  0.0000E+00  8.5731E-02
  1.2096E-01  1.7261E-01  2.3835E-01  4.7834E-01  5.3839E-01  5.5677E-01  5.8326E-01  5.9426E-01  6.7247E-01  7.5793E-01
  7.6287E-01  7.9426E-01  8.1253E-01  8.3262E-01  9.0829E-01  9.4768E-01  1.0434E+00  1.2171E+00  1.3091E+00  1.5249E+00
  1.6185E+00  1.6414E+00  1.6857E+00  1.6865E+00  1.8652E+00  1.8697E+00  2.0221E+00  2.1745E+00  2.2131E+00  2.2844E+00
  2.2941E+00  2.3543E+00  2.5408E+00  2.6481E+00  3.0243E+00  3.1031E+00  3.1346E+00  3.4424E+00
#INDEX
* 1234567890
0 iiiii2222s
1 ssssssssss
2 ssssssssss
3 ssssssssss
4 ssssssss
