# Supplementary material for: Smooth Things Come in Threes: A Diabatic Surrogate Model for Conical Intersection Optimization
Source: J Chem Theory Comput. 2023 May 16;19(11):3418–27. doi: 10.1021/acs.jctc.3c00389 (PMC10269327; doi:10.1021/acs.jctc.3c00389)
Supplement: Supplementary file 1 — ct3c00389_si_002.zip [file ct3c00389_si_002.zip › SI/RVO/CI/s/MECP.geo.molden]

 [Molden Format]
 [N_GEO]
                   12
 [GEOCONV]
 energy
-0.64178632538697150E+03
-0.64182161256847462E+03
-0.64183206827104436E+03
-0.64183483101347292E+03
-0.64183527096804323E+03
-0.64183537777238257E+03
-0.64183539385595054E+03
-0.64183540426431864E+03
-0.64183540820928147E+03
-0.64183540918246081E+03
-0.64183540945260904E+03
-0.64183540950890756E+03
 max-force
   0.1258673
   0.0743210
   0.0270223
   0.0203308
   0.0196932
   0.0188342
   0.0185679
   0.0189840
   0.0191403
   0.0190702
   0.0190746
   0.0000000
 rms-force
   0.0127834
   0.0076264
   0.0038785
   0.0027026
   0.0026729
   0.0027289
   0.0027739
   0.0027615
   0.0027505
   0.0027463
   0.0027461
   0.0000000
 [GEOMETRIES] (XYZ)
  21
  -641.78632538697150     
 N      2.0129110     -0.5036010     -0.9019870
 C      1.8875130     -0.7787170      0.4313820
 C      3.2622070     -0.8499870      0.9554740
 N      4.0608200     -0.6065010     -0.1071620
 C      3.2697060     -0.4002020     -1.2021520
 C      0.7178700     -0.9580900      1.1371600
 C      0.0618640      0.1880270      1.7710420
 C     -1.0694160     -0.0053220      2.5765650
 C     -1.6793130      1.0713950      3.1668210
 C     -1.1779500      2.3535020      2.9679140
 C     -0.0592780      2.5523010      2.1657640
 C      0.5625000      1.4830320      1.5744300
 O     -1.7862280      3.4153660      3.5545200
 O      3.6057380     -1.0795640      2.1011630
 H     -2.5504850      0.9237660      3.7877440
 H     -1.4594190     -1.0004060      2.7320500
 H      0.6899080     -1.9272590      1.6128600
 H      5.0304250     -0.5823440     -0.0948900
 H      3.6437610     -0.1832060     -2.1918180
 H      1.4335060      1.6381860      0.9549970
 H      0.3253050      3.5501930      2.0150120
  21
  -641.82161256847462     
 N      2.0252159     -0.6283523     -0.9425592
 C      1.9272862     -0.7726726      0.4141581
 C      3.2745009     -0.7789392      0.9910351
 N      4.0717763     -0.5901951     -0.1032333
 C      3.2722859     -0.4610623     -1.2051684
 C      0.7280037     -0.9291234      1.1554015
 C      0.0927196      0.1791941      1.7846452
 C     -1.0471205      0.0029973      2.5951818
 C     -1.6693814      1.0634291      3.1842676
 C     -1.1921024      2.3821048      3.0054128
 C     -0.0581041      2.5578370      2.1826340
 C      0.5512803      1.4953232      1.5779924
 O     -1.7774968      3.3831848      3.5653284
 O      3.6523317     -1.0062637      2.1178346
 H     -2.5372773      0.9204577      3.8031344
 H     -1.4235805     -0.9963309      2.7442036
 H      0.4530386     -1.9377343      1.4141055
 H      5.0557596     -0.5418387     -0.0823444
 H      3.6637950     -0.2565642     -2.1834429
 H      1.4059321      1.6576545      0.9449488
 H      0.3130823      3.5574633      2.0433534
  21
  -641.83206827104436     
 N      2.0436360     -0.5934866     -0.9301288
 C      1.9541331     -0.7925070      0.4205161
 C      3.3028273     -0.8218219      0.9735070
 N      4.1005872     -0.5769346     -0.1279641
 C      3.2917865     -0.5304755     -1.2231238
 C      0.7231951     -0.9156112      1.1749939
 C      0.0971491      0.1760603      1.7829280
 C     -1.0548733      0.0119538      2.5968521
 C     -1.6814857      1.0575962      3.1918388
 C     -1.2267826      2.4067299      3.0254011
 C     -0.0718506      2.5676612      2.1970049
 C      0.5531535      1.5080059      1.6165655
 O     -1.7957152      3.3675987      3.5703725
 O      3.7030938     -0.9631331      2.1009882
 H     -2.5472005      0.9069168      3.8119867
 H     -1.4289558     -0.9886845      2.7431407
 H      0.3454337     -1.9087463      1.3458410
 H      5.0858761     -0.4920216     -0.1069890
 H      3.6827572     -0.3720172     -2.2084842
 H      1.4164243      1.6829752      0.9992869
 H      0.2887557      3.5705105      2.0523556
  21
  -641.83483101347292     
 N      2.0499840     -0.6007784     -0.9218304
 C      1.9821326     -0.7818481      0.4339699
 C      3.3365157     -0.8365383      0.9633128
 N      4.1234336     -0.6371476     -0.1651140
 C      3.2918079     -0.5062663     -1.2329114
 C      0.7526299     -0.8927453      1.2085714
 C      0.1070138      0.1957412      1.7871098
 C     -1.0577688      0.0215334      2.5911805
 C     -1.7074382      1.0530487      3.1794875
 C     -1.2734832      2.4226723      3.0312217
 C     -0.0990819      2.5907198      2.2139725
 C      0.5464110      1.5415365      1.6433735
 O     -1.8604969      3.3660612      3.5631272
 O      3.7648830     -1.0010189      2.0763308
 H     -2.5791083      0.8826192      3.7882855
 H     -1.4207338     -0.9839190      2.7375389
 H      0.3696540     -1.8840807      1.3816048
 H      5.1118813     -0.6106596     -0.1651504
 H      3.6667359     -0.3704149     -2.2282684
 H      1.4201576      1.7344884      1.0450583
 H      0.2568157      3.5975656      2.0760186
  21
  -641.83527096804323     
 N      2.0427763     -0.5967823     -0.9122401
 C      1.9997677     -0.7759580      0.4452729
 C      3.3594351     -0.8422729      0.9593615
 N      4.1289312     -0.6612590     -0.1880663
 C      3.2813316     -0.5273555     -1.2419773
 C      0.7795586     -0.8816750      1.2352035
 C      0.1250603      0.2067348      1.8068499
 C     -1.0571825      0.0261824      2.5868894
 C     -1.7269136      1.0518594      3.1625975
 C     -1.2999705      2.4288536      3.0274072
 C     -0.1071143      2.6025685      2.2325002
 C      0.5512156      1.5586377      1.6668102
 O     -1.9035952      3.3685478      3.5511184
 O      3.8086085     -1.0161390      2.0624773
 H     -2.6092026      0.8706445      3.7536496
 H     -1.4194176     -0.9810448      2.7246963
 H      0.3851724     -1.8717817      1.3906456
 H      5.1176396     -0.6442774     -0.2024155
 H      3.6402164     -0.3851551     -2.2426081
 H      1.4327107      1.7601910      1.0817927
 H      0.2529175      3.6100499      2.1069242
  21
  -641.83537777238257     
 N      2.0381409     -0.5960744     -0.9017566
 C      2.0151759     -0.7641977      0.4581728
 C      3.3809203     -0.8531246      0.9509604
 N      4.1351163     -0.6841954     -0.2109734
 C      3.2724179     -0.5446785     -1.2503606
 C      0.8030833     -0.8675691      1.2598131
 C      0.1375009      0.2187028      1.8250878
 C     -1.0558676      0.0301479      2.5869395
 C     -1.7439570      1.0511239      3.1498726
 C     -1.3212584      2.4310113      3.0243303
 C     -0.1150082      2.6128362      2.2508844
 C      0.5588874      1.5731003      1.6946308
 O     -1.9446971      3.3679424      3.5317443
 O      3.8487495     -1.0317583      2.0452639
 H     -2.6391121      0.8628921      3.7188655
 H     -1.4168638     -0.9787303      2.7150739
 H      0.3966583     -1.8556594      1.3977603
 H      5.1243987     -0.6751235     -0.2396529
 H      3.6158960     -0.3981221     -2.2555960
 H      1.4505557      1.7800695      1.1269040
 H      0.2412080      3.6219760      2.1289248
  21
  -641.83539385595054     
 N      2.0342806     -0.5892536     -0.8928163
 C      2.0234895     -0.7547345      0.4679057
 C      3.3936108     -0.8493294      0.9457894
 N      4.1372707     -0.6965481     -0.2256350
 C      3.2650012     -0.5519321     -1.2554229
 C      0.8160616     -0.8593348      1.2756716
 C      0.1430056      0.2246105      1.8364203
 C     -1.0565814      0.0312554      2.5856433
 C     -1.7542967      1.0508564      3.1397808
 C     -1.3349245      2.4301491      3.0150770
 C     -0.1175195      2.6161035      2.2634362
 C      0.5672408      1.5781420      1.7162502
 O     -1.9661251      3.3651796      3.5158786
 O      3.8726225     -1.0309734      2.0347533
 H     -2.6563911      0.8619171      3.6966293
 H     -1.4164651     -0.9786517      2.7069536
 H      0.4033628     -1.8464867      1.4020105
 H      5.1266899     -0.6966204     -0.2650686
 H      3.5983369     -0.4156212     -2.2652009
 H      1.4676732      1.7854334      1.1630083
 H      0.2356022      3.6264081      2.1458248
  21
  -641.83540426431864     
 N      2.0339200     -0.5922565     -0.8956952
 C      2.0199831     -0.7581590      0.4648001
 C      3.3889806     -0.8479434      0.9476602
 N      4.1350170     -0.6906475     -0.2207894
 C      3.2656058     -0.5492222     -1.2540730
 C      0.8111092     -0.8632990      1.2707067
 C      0.1411263      0.2213467      1.8333013
 C     -1.0573854      0.0304650      2.5845972
 C     -1.7509251      1.0513502      3.1412780
 C     -1.3284403      2.4297635      3.0180353
 C     -0.1142223      2.6133278      2.2606635
 C      0.5662286      1.5744041      1.7104974
 O     -1.9581647      3.3662766      3.5182135
 O      3.8643246     -1.0234939      2.0393980
 H     -2.6516255      0.8646090      3.7012782
 H     -1.4179607     -0.9790513      2.7076145
 H      0.4024729     -1.8514653      1.4016658
 H      5.1241989     -0.6860550     -0.2571876
 H      3.6021459     -0.4128182     -2.2628737
 H      1.4650568      1.7801885      1.1541554
 H      0.2404992      3.6232488      2.1436431
  21
  -641.83540820928147     
 N      2.0329731     -0.5954216     -0.8967406
 C      2.0185440     -0.7596970      0.4639347
 C      3.3874644     -0.8454195      0.9479324
 N      4.1338011     -0.6876609     -0.2197561
 C      3.2647993     -0.5493016     -1.2540819
 C      0.8093215     -0.8652709      1.2696177
 C      0.1396499      0.2194793      1.8319247
 C     -1.0589078      0.0300502      2.5833903
 C     -1.7506317      1.0517771      3.1406184
 C     -1.3266487      2.4295658      3.0168811
 C     -0.1117936      2.6115624      2.2603361
 C      0.5668727      1.5719198      1.7097594
 O     -1.9538307      3.3667462      3.5190307
 O      3.8620202     -1.0151424      2.0410327
 H     -2.6512660      0.8665803      3.7012823
 H     -1.4205270     -0.9791153      2.7062806
 H      0.4028742     -1.8540208      1.4029048
 H      5.1229299     -0.6792482     -0.2554997
 H      3.6020894     -0.4139742     -2.2627808
 H      1.4672215      1.7761402      1.1554060
 H      0.2449892      3.6210201      2.1454161
  21
  -641.83540918246081     
 N      2.0323339     -0.5966415     -0.8962563
 C      2.0188512     -0.7601240      0.4645381
 C      3.3882190     -0.8444254      0.9474759
 N      4.1337870     -0.6879458     -0.2209571
 C      3.2638687     -0.5505337     -1.2546056
 C      0.8099476     -0.8654870      1.2707489
 C      0.1399611      0.2194645      1.8323940
 C     -1.0593774      0.0301643      2.5829468
 C     -1.7516620      1.0518349      3.1395908
 C     -1.3269602      2.4297482      3.0168655
 C     -0.1112039      2.6117025      2.2613097
 C      0.5677886      1.5719833      1.7113356
 O     -1.9550499      3.3670390      3.5178430
 O      3.8638553     -1.0142093      2.0400670
 H     -2.6533205      0.8664181      3.6986113
 H     -1.4218731     -0.9788162      2.7048560
 H      0.4038477     -1.8542399      1.4052498
 H      5.1229566     -0.6779878     -0.2573201
 H      3.6003793     -0.4145377     -2.2634725
 H      1.4692639      1.7761829      1.1587671
 H      0.2463319      3.6209796      2.1469010
  21
  -641.83540945260904     
 N      2.0319475     -0.5972775     -0.8958767
 C      2.0190193     -0.7603279      0.4649738
 C      3.3886076     -0.8443945      0.9473082
 N      4.1336281     -0.6878920     -0.2215251
 C      3.2632887     -0.5508910     -1.2548475
 C      0.8103542     -0.8656005      1.2714790
 C      0.1404334      0.2194883      1.8329589
 C     -1.0594951      0.0302251      2.5825850
 C     -1.7520955      1.0519214      3.1388424
 C     -1.3272609      2.4298395      3.0165354
 C     -0.1109053      2.6117336      2.2619160
 C      0.5684989      1.5719923      1.7123795
 O     -1.9556048      3.3670663      3.5171671
 O      3.8647681     -1.0140635      2.0396878
 H     -2.6541295      0.8664557      3.6972163
 H     -1.4223567     -0.9786887      2.7039496
 H      0.4041774     -1.8542700      1.4062604
 H      5.1227658     -0.6768879     -0.2581648
 H      3.5992944     -0.4150978     -2.2639115
 H      1.4702052      1.7762721      1.1602029
 H      0.2468044      3.6209661      2.1477521
  21
  -641.83540950890756     
 N      2.0318664     -0.5970654     -0.8956986
 C      2.0190717     -0.7604230      0.4651042
 C      3.3886737     -0.8446778      0.9473402
 N      4.1336031     -0.6879626     -0.2215571
 C      3.2631873     -0.5506441     -1.2547634
 C      0.8104731     -0.8656417      1.2716553
 C      0.1406076      0.2194885      1.8331461
 C     -1.0593761      0.0302391      2.5826646
 C     -1.7520821      1.0519470      3.1387638
 C     -1.3272827      2.4298547      3.0164561
 C     -0.1109283      2.6117400      2.2618699
 C      0.5686131      1.5719809      1.7124788
 O     -1.9556751      3.3670733      3.5169722
 O      3.8649117     -1.0147995      2.0396168
 H     -2.6541485      0.8664664      3.6970627
 H     -1.4221931     -0.9786788      2.7040797
 H      0.4039977     -1.8542097      1.4061874
 H      5.1227240     -0.6766213     -0.2581757
 H      3.5990698     -0.4147999     -2.2638603
 H      1.4702034      1.7763132      1.1601229
 H      0.2466284      3.6209898      2.1474232
 [FORCES]
point    1
  21
      0.0125394      0.0132032     -0.0483296
      0.1472426      0.0130189     -0.0879778
     -0.0753630     -0.0205652      0.0764232
     -0.0139037      0.0069739     -0.0358122
     -0.0585055     -0.0040806      0.0037253
     -0.0460458      0.0789429      0.1235174
      0.0509984     -0.1303672     -0.0691202
     -0.0347004      0.0330532      0.0343017
     -0.0086481     -0.0970349     -0.0063987
     -0.1325592      0.2378547      0.1253614
      0.0701774     -0.0213512     -0.0514072
     -0.0168424      0.0558360      0.0025923
      0.0897088     -0.1589062     -0.0865375
      0.0232776      0.0002542     -0.0097101
      0.0070087      0.0091638     -0.0034165
      0.0046698      0.0035587     -0.0031735
     -0.0434423     -0.0060842     -0.0019182
      0.0414742      0.0001326      0.0088939
      0.0001919     -0.0031459      0.0158464
     -0.0092461     -0.0044273      0.0058726
     -0.0080325     -0.0060294      0.0072672
point    2
  21
      0.0130790      0.0253602     -0.0124048
      0.0637804     -0.0079876     -0.0037910
     -0.0613480     -0.0295760      0.0001704
      0.0043127      0.0183905     -0.0212493
     -0.0140708     -0.0156782     -0.0144012
     -0.0232842      0.0567511      0.0545584
      0.0344488     -0.0883588     -0.0540298
     -0.0330117      0.0207942      0.0298874
     -0.0020226     -0.0670839     -0.0063890
     -0.0799530      0.1404464      0.0755107
      0.0465447     -0.0185441     -0.0388265
     -0.0053409      0.0520304      0.0143432
      0.0550958     -0.0947145     -0.0519848
      0.0165715      0.0090833      0.0170825
      0.0007063      0.0018768     -0.0001108
      0.0005165      0.0016055      0.0003544
     -0.0216290     -0.0001228      0.0012182
      0.0091453      0.0014290      0.0029328
      0.0021696     -0.0040695      0.0037855
     -0.0035865     -0.0013338      0.0030841
     -0.0021237     -0.0002983      0.0002596
point    3
  21
      0.0049055     -0.0171784     -0.0232617
      0.0309599     -0.0023840      0.0131068
     -0.0471918      0.0172010     -0.0059157
     -0.0022143     -0.0169304     -0.0069058
     -0.0125771      0.0270193     -0.0107370
      0.0123666      0.0367326      0.0115343
      0.0175704     -0.0462707     -0.0239659
     -0.0251915      0.0092769      0.0195937
     -0.0027140     -0.0402319     -0.0046608
     -0.0268958      0.0510648      0.0292748
      0.0287281     -0.0124168     -0.0226470
     -0.0010545      0.0408040      0.0037407
      0.0161827     -0.0300449     -0.0174063
      0.0195451     -0.0080945      0.0304659
     -0.0004634     -0.0008998      0.0001378
     -0.0007593      0.0009016      0.0009031
     -0.0112221     -0.0012520      0.0030506
      0.0011193     -0.0044022      0.0019123
     -0.0006044     -0.0008528      0.0000070
     -0.0016506     -0.0017726      0.0021170
      0.0011610     -0.0002690     -0.0003438
point    4
  21
      0.0033789      0.0064197     -0.0190433
      0.0215823     -0.0050072      0.0184277
     -0.0384196      0.0068693     -0.0181472
     -0.0084487     -0.0015473      0.0046323
     -0.0119586     -0.0053698     -0.0139109
      0.0201174      0.0307751     -0.0019068
      0.0116530     -0.0328152     -0.0095371
     -0.0192392      0.0048417      0.0146021
     -0.0032208     -0.0246886     -0.0012401
     -0.0111201      0.0195566      0.0102479
      0.0187462     -0.0065157     -0.0130425
      0.0014219      0.0305389     -0.0021120
      0.0080366     -0.0146067     -0.0080857
      0.0185543     -0.0060412      0.0328809
      0.0004517     -0.0006295     -0.0006084
     -0.0005003      0.0013861     -0.0000742
     -0.0100225     -0.0007782      0.0026799
      0.0013261     -0.0000901      0.0017025
     -0.0013005      0.0016601      0.0006169
     -0.0018834     -0.0024997      0.0018516
      0.0008454     -0.0014584      0.0000661
point    5
  21
      0.0069969      0.0035887     -0.0155443
      0.0177523     -0.0028742      0.0248066
     -0.0372148      0.0033540     -0.0271356
     -0.0083410     -0.0014850      0.0084230
     -0.0110381     -0.0001478     -0.0157720
      0.0162111      0.0324520     -0.0051482
      0.0077159     -0.0320839     -0.0110504
     -0.0172213      0.0044558      0.0142539
     -0.0026359     -0.0197985     -0.0008478
     -0.0106763      0.0182905      0.0109608
      0.0153039     -0.0055407     -0.0108816
      0.0040983      0.0273244     -0.0003835
      0.0118069     -0.0198410     -0.0111669
      0.0174209     -0.0044066      0.0325549
      0.0007463      0.0000432     -0.0012090
      0.0001216      0.0015546     -0.0001127
     -0.0090139     -0.0004311      0.0049343
      0.0012520     -0.0002237      0.0006369
     -0.0007382      0.0002808      0.0008714
     -0.0021164     -0.0028120      0.0022744
     -0.0004300     -0.0016995     -0.0004643
point    6
  21
      0.0079164      0.0047959     -0.0145626
      0.0178807     -0.0053325      0.0256612
     -0.0355915      0.0057314     -0.0291397
     -0.0078540     -0.0022403      0.0111231
     -0.0118080      0.0020874     -0.0170922
      0.0117064      0.0331748     -0.0073651
      0.0091419     -0.0329371     -0.0105195
     -0.0178907      0.0049487      0.0131432
     -0.0007821     -0.0194091     -0.0012368
     -0.0139122      0.0198745      0.0096743
      0.0158344     -0.0067365     -0.0105831
      0.0040039      0.0272274      0.0007061
      0.0141951     -0.0217649     -0.0112088
      0.0171472     -0.0048294      0.0329897
      0.0010404      0.0004468     -0.0007146
      0.0004182      0.0013731     -0.0000728
     -0.0076339     -0.0007327      0.0065105
     -0.0002625     -0.0004469      0.0003881
     -0.0004313     -0.0009506      0.0004520
     -0.0024707     -0.0028468      0.0018321
     -0.0006476     -0.0014332      0.0000150
point    7
  21
      0.0073741      0.0041360     -0.0152382
      0.0191967     -0.0040805      0.0246004
     -0.0350882      0.0020519     -0.0285349
     -0.0069810     -0.0009181      0.0121500
     -0.0129454      0.0020630     -0.0169182
      0.0096020      0.0330341     -0.0089583
      0.0115104     -0.0341092     -0.0100197
     -0.0194309      0.0057221      0.0128916
     -0.0007402     -0.0216314     -0.0026383
     -0.0133106      0.0209208      0.0129555
      0.0174448     -0.0076574     -0.0128632
      0.0027258      0.0287784      0.0006562
      0.0128679     -0.0202980     -0.0112818
      0.0175022     -0.0038757      0.0333648
      0.0006581      0.0002029     -0.0003636
      0.0003698      0.0012059      0.0002914
     -0.0067407     -0.0010513      0.0072495
     -0.0011775     -0.0003748      0.0005601
     -0.0003374     -0.0005319      0.0001178
     -0.0023753     -0.0025635      0.0016828
     -0.0001246     -0.0010234      0.0002960
point    8
  21
      0.0075722      0.0040621     -0.0149712
      0.0184857     -0.0045820      0.0250860
     -0.0358745      0.0033858     -0.0282471
     -0.0069727     -0.0011441      0.0111454
     -0.0122492      0.0017091     -0.0166478
      0.0109175      0.0329476     -0.0084723
      0.0107308     -0.0339096     -0.0106077
     -0.0189455      0.0053807      0.0135020
     -0.0011014     -0.0214391     -0.0015312
     -0.0143881      0.0210996      0.0108478
      0.0174160     -0.0069901     -0.0119845
      0.0033144      0.0284944      0.0007351
      0.0135893     -0.0207592     -0.0106404
      0.0172872     -0.0042492      0.0327696
      0.0006553      0.0000414     -0.0005341
      0.0001309      0.0013511      0.0001302
     -0.0073182     -0.0008607      0.0069488
     -0.0004688     -0.0003723      0.0005284
     -0.0003372     -0.0004473      0.0002921
     -0.0023800     -0.0025243      0.0016536
     -0.0000635     -0.0011938     -0.0000030
point    9
  21
      0.0075615      0.0041367     -0.0148004
      0.0182292     -0.0047329      0.0251969
     -0.0361699      0.0041706     -0.0276089
     -0.0069533     -0.0013176      0.0104857
     -0.0119964      0.0013845     -0.0166087
      0.0114386      0.0326061     -0.0084679
      0.0107274     -0.0336489     -0.0106561
     -0.0188141      0.0051639      0.0135138
     -0.0015478     -0.0214122     -0.0017465
     -0.0138005      0.0211888      0.0117294
      0.0171160     -0.0067135     -0.0120861
      0.0035793      0.0283992      0.0008246
      0.0132600     -0.0207644     -0.0109692
      0.0173256     -0.0045664      0.0324814
      0.0006874     -0.0000430     -0.0005639
      0.0000901      0.0013730      0.0001875
     -0.0075379     -0.0007795      0.0068134
     -0.0003604     -0.0003515      0.0005829
     -0.0003729     -0.0003831      0.0003024
     -0.0024371     -0.0024599      0.0014943
     -0.0000246     -0.0012499     -0.0001046
point   10
  21
      0.0075328      0.0040594     -0.0148925
      0.0183513     -0.0044867      0.0250909
     -0.0360375      0.0035060     -0.0276115
     -0.0070435     -0.0011280      0.0105537
     -0.0119983      0.0016024     -0.0166314
      0.0114177      0.0326772     -0.0083599
      0.0107369     -0.0335415     -0.0103825
     -0.0188013      0.0052009      0.0133095
     -0.0012949     -0.0211621     -0.0017484
     -0.0141410      0.0212413      0.0113391
      0.0169749     -0.0068143     -0.0117638
      0.0035664      0.0281572      0.0007996
      0.0135524     -0.0209914     -0.0109360
      0.0173294     -0.0043292      0.0326617
      0.0007638      0.0000451     -0.0005502
      0.0001669      0.0013518      0.0001735
     -0.0075344     -0.0007508      0.0066988
     -0.0005218     -0.0003913      0.0006094
     -0.0004023     -0.0004887      0.0002685
     -0.0025095     -0.0024934      0.0014071
     -0.0001080     -0.0012640     -0.0000354
point   11
  21
      0.0074510      0.0041166     -0.0149663
      0.0184641     -0.0045374      0.0250102
     -0.0360459      0.0035119     -0.0276274
     -0.0069895     -0.0011409      0.0106302
     -0.0120596      0.0015909     -0.0165331
      0.0113956      0.0327376     -0.0083337
      0.0106913     -0.0335731     -0.0103912
     -0.0188298      0.0052873      0.0133499
     -0.0012742     -0.0212154     -0.0017743
     -0.0140339      0.0210962      0.0113244
      0.0170513     -0.0068744     -0.0117975
      0.0034527      0.0281899      0.0007435
      0.0134812     -0.0208712     -0.0108864
      0.0173433     -0.0042949      0.0326395
      0.0007366      0.0000527     -0.0005513
      0.0001955      0.0013498      0.0001907
     -0.0075307     -0.0007636      0.0066731
     -0.0004916     -0.0004252      0.0006031
     -0.0004005     -0.0004833      0.0002805
     -0.0024951     -0.0025101      0.0014465
     -0.0001117     -0.0012434     -0.0000303
point   12
  21
      0.0000000      0.0000000      0.0000000
      0.0000000      0.0000000      0.0000000
      0.0000000      0.0000000      0.0000000
      0.0000000      0.0000000      0.0000000
      0.0000000      0.0000000      0.0000000
      0.0000000      0.0000000      0.0000000
      0.0000000      0.0000000      0.0000000
      0.0000000      0.0000000      0.0000000
      0.0000000      0.0000000      0.0000000
      0.0000000      0.0000000      0.0000000
      0.0000000      0.0000000      0.0000000
      0.0000000      0.0000000      0.0000000
      0.0000000      0.0000000      0.0000000
      0.0000000      0.0000000      0.0000000
      0.0000000      0.0000000      0.0000000
      0.0000000      0.0000000      0.0000000
      0.0000000      0.0000000      0.0000000
      0.0000000      0.0000000      0.0000000
      0.0000000      0.0000000      0.0000000
      0.0000000      0.0000000      0.0000000
      0.0000000      0.0000000      0.0000000
