# Supplementary material for: Smooth Things Come in Threes: A Diabatic Surrogate Model for Conical Intersection Optimization
Source: J Chem Theory Comput. 2023 May 16;19(11):3418–27. doi: 10.1021/acs.jctc.3c00389 (PMC10269327; doi:10.1021/acs.jctc.3c00389)
Supplement: Supplementary file 1 — ct3c00389_si_002.zip [file ct3c00389_si_002.zip › SI/RVO/CI/s/C10O2N2H7.xyz]

   21
FINAL HEAT OF FORMATION =     0.000000
 N     2.012911    -0.503601    -0.901987
 C     1.887513    -0.778717     0.431382
 C     3.262207    -0.849987     0.955474
 N     4.060820    -0.606501    -0.107162
 C     3.269706    -0.400202    -1.202152
 C     0.717870    -0.958090     1.137160
 C     0.061864     0.188027     1.771042
 C    -1.069416    -0.005322     2.576565
 C    -1.679313     1.071395     3.166821
 C    -1.177950     2.353502     2.967914
 C    -0.059278     2.552301     2.165764
 C     0.562500     1.483032     1.574430
 O    -1.786228     3.415366     3.554520
 O     3.605738    -1.079564     2.101163
 H    -2.550485     0.923766     3.787744
 H    -1.459419    -1.000406     2.732050
 H     0.689908    -1.927259     1.612860
 H     5.030425    -0.582344    -0.094890
 H     3.643761    -0.183206    -2.191818
 H     1.433506     1.638186     0.954997
 H     0.325305     3.550193     2.015012
