# Supplementary material for: Smooth Things Come in Threes: A Diabatic Surrogate Model for Conical Intersection Optimization
Source: J Chem Theory Comput. 2023 May 16;19(11):3418–27. doi: 10.1021/acs.jctc.3c00389 (PMC10269327; doi:10.1021/acs.jctc.3c00389)
Supplement: Supplementary file 1 — ct3c00389_si_002.zip [file ct3c00389_si_002.zip › SI/RVO/CI/s/init.Orb]

#INPORB 2.2
#INFO
* RASSCF average (pseudo-natural) orbitals
       0       1       0
     231
     231
*BC:HOST otis PID 10335 DATE Thu Apr 28 10:46:01 2022
#EXTRAS
* ACTIVE TWO-EL ENERGY
 0.288428980543E+00
#ORB
* ORBITAL    1    1
  3.48504962657329E-05  1.93096158570208E-04  9.28826325652488E-05 -1.08732076841983E-04 -9.64402274041918E-05
 -2.90979857050804E-05 -2.19196111244594E-05  1.30655625646821E-04  9.06993118467169E-05  1.94664057181692E-06
 -4.91200409246135E-06  2.18057086502423E-05 -1.10143601237082E-05 -1.29427976391219E-05  1.86857153244587E-06
  6.79973456125856E-05  8.89237145761639E-05  1.03535165579630E-04  8.90026211322170E-05 -7.79958622054909E-05
 -6.82103747754051E-05  3.78442065096855E-04  3.15979701838087E-04  8.93936347088472E-06 -7.01484969493925E-06
 -3.58442996067183E-05 -1.09160914324602E-05  8.84643010034876E-05 -2.82631284587725E-04 -1.44272712334686E-03
 -4.89439637262923E-04 -1.09536204368976E-04 -3.54320549694218E-05  2.02812001828051E-04  1.18574350246066E-04
 -9.97660848212345E-04 -5.99026844605978E-04  4.15217770413293E-05  1.63727922510050E-04 -3.92760951294205E-04
 -2.26846037073799E-04 -9.14056281614856E-05 -3.17645368979547E-05 -1.41987071920113E-04 -3.56913909124686E-05
  5.98015060518438E-05  5.97221694344651E-05 -1.83042329263232E-05 -2.70118053082456E-05  1.09547039525134E-04
  1.46835209243372E-04  8.68792692637457E-06 -7.38850468459631E-06 -1.77173829643816E-05 -2.99964996022118E-05
  6.17551720787514E-05  5.01036654580506E-05  2.49764647999271E-04  7.98260497117652E-05  2.61589609432584E-05
  1.18510946606997E-05 -4.64239634708910E-06 -4.42410927147924E-07  9.58564316919878E-06 -1.65549092083679E-05
 -2.02569057005986E-06 -4.71035759233939E-06 -2.80005518431723E-06  1.67661887574679E-05  2.94882414309835E-05
 -4.20669559368464E-05 -1.90508673539660E-04 -3.94718811715658E-05 -5.50961849964601E-05 -1.35316833669764E-06
 -2.31722631183650E-05 -1.30176734642699E-05 -1.69374819953644E-05 -1.82274315379211E-05  3.08084627571515E-06
 -7.73884071685893E-06  1.73021743897066E-05  1.27365512492047E-05 -1.28832751114244E-05 -5.45142593095202E-06
 -2.90279365582502E-05 -1.15374822990909E-05  9.93325370732595E-08  3.19009400454128E-06 -5.16781987024148E-05
 -3.32111259830220E-05 -1.62971681347317E-05 -1.35516163242887E-05 -7.51193419214846E-06  5.46641804800650E-06
  1.76820664138059E-06  1.44284795023058E-06 -9.77509819581099E-06  8.27971579189169E-06  4.31756410545548E-05
  1.60712546176778E-05 -5.21466774112918E-06 -7.63015921062472E-06  4.13154326719116E-06  3.98202706916643E-06
  1.46186750057452E-06  1.65947744531638E-06  2.26266389223861E-06 -1.37677870298873E-06 -1.23171420666268E-06
 -2.78217156905530E-06 -1.53399340807595E-06 -2.47448036488974E-06 -1.30469211638000E-05 -5.26915405379541E-06
  7.46184229240673E-07  5.18175887697510E-07  8.70555957618593E-06  4.99960098792725E-06  1.61716128382288E-06
  8.91268262518552E-07  3.65895487099039E-08 -1.20817315103246E-06  1.83114091330939E-07  2.98895397347806E-07
  1.12954681992718E-06  7.80194271702518E-07  4.11802311295766E-06  1.91057804028295E-06 -1.34656696836549E-07
  2.44715034477422E-07  5.83093569712540E-06  4.73907567185883E-06  3.04091274960599E-06  2.23046863590218E-06
 -4.03629831719535E-07  3.86631622019760E-07 -4.71529056790196E-07  2.07074621528924E-07  1.51429535954732E-07
  1.51278875067160E-05  8.08454351836053E-05  3.37822389677494E-05  1.81362565949927E-05  9.96202141721067E-06
 -1.91928191259431E-05 -1.14902479647103E-05 -2.74967591856293E-05 -1.83659352105025E-05 -3.29868070531553E-07
  5.39479171552390E-06 -2.82770958311701E-07 -4.03757301164396E-06 -3.52724327707356E-06 -9.09230268606296E-06
 -4.46265619067010E-05 -1.12218799867662E-05 -1.28594647109064E-06  7.41546046010230E-06 -6.93088446978846E-05
 -5.24464491956088E-05  7.94083950139813E-06  7.50257897096638E-06  7.62677528990879E-06 -4.69625846834960E-06
  2.07800670703932E-06  5.83036608209901E-06 -1.97003173575531E-06 -6.95855066856533E-07 -3.55162269371406E-06
 -1.74818433462574E-06  3.96819662584916E-07  1.46516383858270E-06  2.36782301801450E-06  3.13339081075871E-06
  2.04839606885380E-07 -6.02397481573176E-07  3.28043052961272E-07 -2.04420049413153E-07  6.07286303713570E-08
 -1.84341931691087E-07  4.22362777420612E-07  1.00022547436726E+00  1.78632273370388E-03 -1.03118957644743E-05
 -3.95382723163522E-04  7.53815734498385E-05  2.69371300220350E-04 -8.77634688356404E-05 -1.37993154242560E-03
  4.43527950548629E-04 -1.67995795084811E-05 -9.19871438701531E-05  2.00869914927992E-04  1.01587669738051E-04
  9.26733329791267E-05  6.15903310809284E-06  5.06653508222209E-06  7.57427644127288E-07 -8.76843859810898E-07
 -5.92498819291644E-07 -2.41747965876582E-05 -1.83857832095204E-05 -2.22533311851910E-06 -7.26390707376412E-06
  1.50443754879972E-06 -2.28599758473267E-06  9.95394510202619E-06 -1.09960945167268E-06  3.38250284744085E-06
  4.41196675596191E-06 -3.82451808067432E-05  4.64730883952685E-05  5.74738010104119E-06 -1.01807780181317E-06
  3.54686758757786E-06 -5.02184425623021E-05 -1.99676969489700E-05 -2.90127547439065E-06  2.96909804601201E-06
 -9.57553031113168E-06  4.99873128086186E-05  4.60261808266437E-05 -1.51609761652000E-05  4.32425456510987E-06
  8.83807691414768E-06 -2.00202517376999E-05 -1.45157609878710E-05  5.87870250187160E-07  5.81743582508855E-06
  2.02345844788974E-06
* ORBITAL    1    2
 -3.10206257356842E-06 -1.73504292527834E-05 -8.50906750590902E-06 -8.95428473405110E-06 -6.77428641204384E-06
  1.49444805931225E-06  1.22951798124773E-06 -2.18351081653248E-06 -1.76406837121796E-06  1.13172051182331E-07
  1.43167227002227E-06  2.56642653774919E-07 -1.25347636230060E-06 -7.44771295262499E-08 -1.11480975778245E-05
 -6.54330130908208E-05 -3.33999717459083E-05  5.50087024815477E-05  3.90919438301831E-05 -1.19413310352732E-05
 -1.20044181392955E-05 -3.03897688887263E-05 -2.16920476549410E-05  1.03588064676862E-06 -1.18217796023711E-06
  1.71135505350698E-06  6.11969919980913E-06 -3.31469095035299E-06 -2.73531805542594E-06 -1.45930151274607E-05
 -6.73898631253848E-06  5.94970148690598E-06  3.96417004085028E-06  3.84247047790512E-06  3.65299453156857E-06
  6.04675019906498E-06  4.46099830558310E-06 -4.40895909940123E-07 -1.05462277547495E-06 -7.95396294007021E-07
 -2.98689287801530E-06 -1.53486033523107E-07 -9.72666929438189E-07 -5.92696864585460E-06 -3.07493013555960E-06
  1.72000215478718E-06  1.67423772961840E-06 -1.05026852681146E-06  8.72513747660871E-08 -1.28232501800407E-06
 -9.37902574291416E-07  3.76549919140518E-07  3.26300079927345E-07 -5.12681681641580E-08  9.11353320250302E-08
 -5.62977337685195E-07  1.26014704166895E-06  6.77612109543166E-06  3.31338880462041E-06 -6.97229717748165E-06
 -4.66568488354419E-06  2.18440504226702E-06  4.08478209749160E-06  6.10995854139261E-06  4.54620017244965E-06
 -4.49432623668995E-07  6.36222327410246E-07 -8.45329038210217E-07  2.18439669854754E-08  1.12836850964468E-06
  4.36399670935862E-05  2.29223156860715E-04  9.23799965786546E-05  6.39154606382249E-06  8.11577167959903E-06
  8.39895764350412E-05  5.00497245300344E-05  4.13022866481736E-06 -2.68055783467514E-06 -6.75082077045210E-06
  8.59395194241418E-06 -1.81330390007152E-06 -5.81533728305281E-06 -5.98943652669927E-07 -2.03933181442194E-05
 -1.01842250699302E-04 -4.17849892672179E-05 -1.02878482159621E-04 -7.94423472396046E-05  1.55011619462724E-04
  1.21947056582104E-04  9.72706009947187E-05  7.57000842327184E-05  2.95784763009028E-06 -1.84262385567439E-06
 -1.53345207200325E-06 -1.12020856804011E-06 -1.19437161350035E-06 -1.36103495809347E-04 -7.20570293007162E-04
 -3.00181446180108E-04  1.59989519722511E-04  1.09328497487563E-04 -3.06824228412167E-04 -1.89570526211930E-04
 -1.59363707408529E-04 -1.06848491238775E-04  2.73797084770609E-05 -2.58404186254212E-05  8.37915370920447E-06
  1.98501409079737E-05  1.01690202386060E-05  1.07839842399985E-04  5.39723891413720E-04  1.86803884994101E-04
  3.14295207289893E-04  2.27599991048954E-04 -4.28857127083013E-04 -3.50908213386038E-04 -2.86639284341634E-04
 -2.12684086633523E-04 -2.84639552459693E-05  1.91104849973943E-05  5.94427085468657E-06  1.61312526614456E-05
 -7.13966553153746E-06  1.52998654558240E-04  9.13550213661388E-04  4.52545014596193E-04 -4.17578862891707E-04
 -3.39275833671402E-04  7.38754415357897E-04  5.99368212713348E-04  4.02799894065518E-04  3.27347625534078E-04
 -1.55112940516068E-04  1.71418452155495E-04 -1.01148225408926E-04 -1.64418273287511E-04 -1.22239574213485E-04
  1.09262804605435E-04  5.47804169605472E-04  1.91080062788116E-04  2.32205095662169E-04  1.97787395979256E-04
 -5.22715259771866E-04 -3.90464944656781E-04 -2.37636333554797E-04 -1.95508628188453E-04 -3.13745235735462E-05
  2.04557767658092E-05  7.32287542709575E-06  1.35638762312928E-05 -3.05360509199430E-06 -1.34727789161680E-04
 -7.13219549639067E-04 -2.96596517655858E-04  1.93533262694981E-04  1.17998958335333E-04 -3.03903866191428E-04
 -2.01756562876528E-04 -1.79931365168521E-04 -1.11502650036117E-04  2.54968923046072E-05 -2.58016742821487E-05
  1.28477213699304E-05  1.21446763894543E-05  2.19236115575531E-05 -1.00015490640482E+00 -1.16484887625273E-03
  7.96238817722380E-06 -4.98562420687117E-04  1.71174807483228E-04  8.72921534084611E-04 -3.03591207461369E-04
  4.82140479106181E-04 -1.66602879794620E-04 -1.91930556294039E-06 -2.12842545376531E-05  4.41031505671626E-05
  7.76683202402706E-05  3.01699768808876E-05  9.64413205008068E-09  9.34481522656165E-07  6.31765459052428E-07
 -1.02877540784959E-07  2.79351797421452E-07 -5.96609739528379E-07 -6.31703603430545E-07 -8.05222550149393E-07
 -7.30454457493209E-07  3.64119731700316E-07 -8.92337253798350E-08  4.42325582849117E-07  7.61469156305588E-08
 -3.37313657902280E-08  1.75922862370580E-04  5.08992273827165E-05  3.83328671785804E-06  3.59922970863708E-05
  1.74422545967160E-06 -5.50351523059934E-05 -5.25972254071939E-05 -1.80622198483845E-05  6.72849370866879E-06
  1.41356456610920E-05  2.83073924072562E-05  2.09430307723795E-05  4.29133547145083E-07 -9.99731470576006E-08
 -4.25955546878475E-06  1.76651008178450E-06  1.58101635730046E-06 -1.13565570568509E-06  1.36236660341724E-07
  5.05861962097719E-08  7.64819278578572E-06  5.37597963537141E-06 -3.55156989835714E-07 -1.28741815254199E-06
  1.64110977719638E-06 -7.03005676854377E-05 -6.11737832384279E-05  3.68590615089322E-06  2.35020182596420E-05
  3.29747955615667E-07  1.83536088090658E-04  5.66248794063555E-05 -2.95379528616677E-05  5.80690588141282E-06
  2.20022444461288E-05
* ORBITAL    1    3
  3.55759384082310E-04  3.88273510959106E-05  4.46239439104478E-05  5.81802758392448E-05  4.43760211290299E-05
 -1.38545864911916E-05 -1.62685607624944E-05  8.20604328972092E-05  8.49012868583259E-05 -1.78624633754483E-06
  4.43657548895910E-07 -1.82760384454516E-06  1.06390269729034E-05  8.67499511822100E-06 -2.21686001430009E-05
 -8.19273306392110E-05 -1.05814919162903E-05  1.21939152189229E-04  9.49130102773588E-05  2.32300781667698E-05
  1.70151204202930E-05 -1.27805857850281E-04 -1.16671259052623E-04  5.01646851281715E-06  4.26227192588179E-06
 -1.32053786472027E-05 -2.21549106267139E-05  9.71797141775038E-07 -3.03080088768017E-04 -1.48917113005625E-03
 -5.58344508512762E-04 -6.94754209507331E-04 -3.19802434311741E-04 -2.26416901023337E-04 -1.15202805748743E-04
  9.96917602535814E-04  5.03393403363639E-04 -5.78835985912007E-05  4.38277186734732E-05 -7.82708513472064E-05
  2.61343817392936E-04 -2.89989462051529E-05 -9.99466835537914E-01  7.65191905904231E-03  4.22881896666072E-03
 -5.67897920639310E-04 -4.75316602576275E-04 -2.92069390968064E-05  3.01380880442297E-06  7.06987679871860E-05
 -6.07249296977054E-05 -6.86690365743455E-07 -5.67309010251505E-05  1.31819331714525E-04  6.18502826085548E-06
  3.52235568482954E-05 -2.94430816539091E-04 -1.44107185261514E-03 -5.35884902611438E-04 -5.58664332885945E-04
 -2.18051235122598E-04  1.62696025850206E-04  7.42462084212271E-05 -8.67772938138662E-04 -4.00613532098605E-04
  4.04451068061682E-05  2.43023694967684E-05 -6.20347658984328E-05 -2.04927009003672E-04 -3.22470524284507E-05
  2.24698411387787E-05  1.04329553316153E-04  3.08677654308035E-05  3.84407472588665E-05  1.63327520304436E-05
  1.84573788967296E-05  1.18482166263837E-05 -3.99226803548711E-05 -3.42293348244382E-05  1.47727611982964E-06
  9.18740989420214E-07 -4.18273814508091E-06 -6.70161692081483E-06 -3.36227786199733E-07  3.64804773337802E-07
  2.02548132004672E-06 -2.80896898459573E-07 -1.15120162733686E-05 -9.57122194815348E-06 -1.08562281696313E-05
 -8.51218099844641E-06  1.14439861960025E-05  8.43367029760301E-06 -1.12309826256199E-06 -2.48420801366969E-06
 -1.79548571886299E-06 -1.15183028606491E-06  2.25016689926959E-06 -4.91641286636793E-06 -2.47999285718815E-05
 -8.91196999610669E-06 -1.21737430083226E-06  1.19242233091467E-06 -1.12526173674172E-05 -8.69970576306355E-06
  8.77302781743523E-07  3.46018130281516E-07  1.05392663611752E-06 -6.62687355251832E-07 -5.63052141886952E-07
  1.18330470868497E-06 -4.31570562779560E-07  3.29709573939694E-06  1.81864682260450E-05  8.19305345423410E-06
  5.88855530679063E-06  4.01680439381622E-06 -4.78570275142474E-06 -2.79540191195140E-06 -5.12131451108535E-06
 -3.73158852590716E-06 -3.47746870617474E-07  7.79060739206249E-07 -3.30611150278020E-07 -8.07597790510277E-07
 -5.28373607185288E-07 -1.79345844169396E-06 -9.81761159964557E-06 -4.25450433739138E-06 -3.91981369534069E-06
 -2.82078679224215E-06  2.23217992647861E-06  1.33438827291848E-06  3.45019562187961E-06  2.17844404413526E-06
 -2.41899443248675E-07 -2.61268978982380E-09  1.33455845939941E-07  3.98325789468877E-07 -1.89687222169392E-07
  3.18478779694834E-06  1.73147168516859E-05  7.52493416060179E-06 -1.42679522150686E-07 -3.73807108401393E-07
 -2.44202050470003E-06 -1.83641800340908E-06  2.69738208735325E-06  2.11892130749295E-06  9.23936407905612E-08
 -6.08810262117604E-07 -5.36236423507916E-07 -3.87808107921648E-07  3.90933907992485E-07  1.47271863770863E-06
  5.05477193092715E-06 -2.04797079072431E-06 -2.14479740051750E-06 -2.75348301918909E-06 -9.76417192203134E-06
 -6.75077216215478E-06 -4.89966405394825E-06 -3.52405064212219E-06  5.66759347368708E-07 -6.22339759189143E-07
 -4.80125800871104E-07 -1.88553717718767E-06 -1.55935959509103E-06 -1.78086790886111E-07 -1.04499870381931E-06
 -5.24674698278184E-07 -2.96147683511080E-07 -6.97253938599870E-08  4.14298724646409E-07  3.64472840726440E-07
 -3.45125244125763E-07 -1.43945121327051E-08  5.48336658541977E-08 -4.29978013178488E-08  3.41213114308027E-09
 -9.80257641862650E-08  3.36070977148941E-08 -3.17592006100051E-05 -1.33447703952579E-04 -5.67960678892136E-05
  9.43125430715407E-05  9.42088178052741E-05  8.34062884186338E-06  1.13451869489955E-05 -2.86549079272558E-05
 -4.52968754323550E-05  1.69707853592518E-06 -3.55499008122024E-06  7.33990300233440E-06 -7.97267705371417E-06
  1.96964329286729E-06  7.49174000146405E-07  1.60200476332767E-07 -3.68146594591968E-07  4.34051830057798E-07
  3.55541557270817E-07 -4.67864432532249E-06 -1.63521780733509E-06  2.95776246995787E-07 -6.54155039374474E-07
 -3.24840284361243E-07  2.07406843776445E-05  1.00249538750034E-05 -4.46064851310870E-06  2.39897632373500E-06
  9.82514561667901E-07 -5.03915824873096E-04  5.71353846712366E-05  1.14298061203625E-04  2.03412658148443E-06
  3.79622168076244E-06 -9.32798869289977E-05 -3.33764942449491E-05  4.99802530206209E-05 -8.38744085737811E-07
  1.53697294497061E-05  2.29930574251101E-05  2.20287760680202E-05  9.43499987180134E-06 -3.82632888836537E-06
 -1.45215874215415E-06 -4.46929704308097E-06 -4.04600037024586E-06  1.28029515469502E-07  1.01315895610024E-06
 -2.57660896804171E-07
* ORBITAL    1    4
 -1.00005033599269E+00  4.77598113016615E-03  2.28487222481245E-03 -8.82112328315703E-04  8.54883740952129E-04
  3.64589606766986E-05 -1.50732202132832E-04 -3.41674362576183E-04  8.67202956674400E-04 -2.01703760625979E-05
  6.91547743658382E-05 -3.25251258348919E-05  1.54570384746222E-05 -2.89498772832192E-04 -9.39884036929744E-05
 -2.50674115049403E-04  1.13394992398030E-05 -3.03285612178126E-04 -2.42542025817305E-04 -3.38001241480100E-05
  3.20805868217493E-05  1.72754354648140E-04 -9.57276624982833E-05  3.26872324834325E-05 -5.65255258040016E-05
  7.38221525185481E-05 -1.06581076720320E-04  1.06916684040499E-04  3.56141494497493E-05  1.30540291296543E-04
 -1.51032573660888E-05 -8.35527081424438E-05 -3.74159005539794E-05 -5.31046646585084E-05 -4.60507800571773E-05
  2.25573122699323E-04  2.12674588602184E-04  4.17332054522828E-06  1.37167429318325E-05 -3.86319134837495E-05
 -1.44476517721849E-07  3.29362918291759E-06 -2.74103223012997E-04  4.81634952621396E-04  2.05227923411824E-04
  5.62415129333207E-05  9.46726797260663E-05  2.84952821236099E-05  2.52992432066949E-05 -1.33382599483143E-04
 -1.10281731126908E-04 -1.63257452663620E-06 -2.25685508053075E-07  7.63694427865575E-06  7.30204936881730E-06
 -1.13650357102296E-05 -7.58459957912523E-05 -7.13169623551821E-05  6.76833142242683E-05 -3.81459909226375E-04
 -4.31769735991540E-04  2.08403094704589E-05  6.40727149651592E-06 -1.70733800053672E-04 -8.84985016791989E-05
  4.64952767920981E-05 -6.44999307526895E-05  3.80481904722555E-05 -1.45900746828033E-04  2.05811471392916E-04
 -6.44409411245569E-05 -2.99479970448496E-04 -7.87897360324488E-05 -1.67758799850174E-04 -9.81461615689239E-05
  5.96316046493572E-05  5.63595524161445E-05  6.56863047313838E-05  1.11030156980617E-05 -1.49490822259451E-05
  1.56152779144131E-05  9.16613300585638E-06  1.75753923570042E-05 -3.01644164908339E-05 -2.27706910004463E-05
 -1.24139870680347E-04 -5.30101912664198E-05  1.30956256722276E-05  1.67446835958116E-05  2.04276749138635E-05
  9.04586176603418E-06  1.38909842129103E-05  7.91810787341291E-06  4.52405132536520E-06 -9.33179114661938E-06
 -1.10746007888277E-05  7.42669274837999E-06  7.66252098843709E-07  1.30205917696064E-05  6.78093238195845E-05
  2.52884009760689E-05  3.89236839606389E-06  6.79182506922342E-07  3.07311873140617E-05  2.22060848598410E-05
  3.95314902754632E-07  2.99500412971675E-06 -1.87139917284924E-07  1.04481990130340E-06 -2.49062231993212E-06
 -2.40981143314646E-06  2.63825146330266E-07 -1.21812068690125E-05 -6.79706257401782E-05 -3.15238158077424E-05
 -2.24690810896498E-05 -1.67624957985443E-05  4.03907372380688E-06  2.07009593531685E-06  1.82409110971761E-05
  1.16407131133357E-05  6.08582299266293E-07 -1.32600501882614E-06  1.86631799269142E-06  2.78347161051651E-06
  1.47784089671428E-06  9.06432229245698E-06  4.86741583251139E-05  1.98664771363310E-05  1.04332183725112E-05
  5.84957835740969E-06 -1.96237723783642E-05 -1.30899801310035E-05 -8.88521682225568E-06 -6.55821398625596E-06
 -2.12484764388801E-07  4.72721163402192E-07 -8.55024526677388E-07 -1.53124283134022E-06 -6.18500408877591E-07
 -2.57507661307147E-05 -1.40696539020633E-04 -6.29279103130849E-05 -4.65152266020593E-06 -1.23895851361796E-06
  5.96073126686039E-05  3.93982938797453E-05  1.96315476871575E-05  1.03416983480265E-05  2.08807512702128E-06
 -6.18279041455402E-06  1.47347919199262E-06  3.31730081469544E-06  6.40927016486395E-06  8.17948040030790E-06
  5.35763119842624E-05  3.42995677562962E-05 -8.15195626475833E-05 -5.62378577398135E-05  3.65440752439439E-05
  2.76314590286241E-05  4.53801356077070E-05  3.01554601971192E-05 -1.73886586234151E-05  7.10474828423021E-06
  1.87750329180905E-06  4.02496740656704E-06 -5.90711238461874E-06  5.34803914201788E-07  2.50364333510557E-06
  6.32504050104681E-07 -1.74424781004355E-06 -1.65766382989488E-06  1.59174637352519E-07  1.31865889213709E-08
 -7.12455729417872E-07  7.82873518276351E-07  2.54238963219136E-08 -1.60435413538206E-07  2.46628947350107E-07
  5.56701679869456E-07  3.35758562586626E-08 -1.98394153555089E-05 -1.26154659910542E-04 -7.02496302418664E-05
  2.89161321977608E-05  2.00952585871505E-05 -4.08189636771118E-06  1.90444273664196E-06  1.55118168092369E-05
 -2.34650878887247E-06  6.78446669489108E-07 -2.94502319677386E-06  7.62750865684277E-06 -2.60377109704254E-06
  1.13560627944365E-06 -4.39062688318143E-06 -1.60934866750742E-06  1.13214294114210E-06 -6.80354476145771E-07
 -5.63001041843429E-07  3.97947906871663E-10 -4.73181303273321E-06 -5.45351493011232E-07 -3.91243478814675E-07
  1.53009133763968E-06  7.94821861191128E-05  3.25240147987999E-05  1.92440883842799E-05  1.38293202756624E-05
 -3.87088953050510E-06 -1.30874899740192E-04 -1.13111672403335E-05  2.92712222995219E-05 -8.88465807198145E-07
  6.88331574852682E-06 -3.85470642273237E-05  7.38241148736295E-05  2.81491585766068E-05  2.68882098821093E-06
 -1.61527633587218E-05  4.11548287218400E-05  5.89773931355068E-06 -2.45981493855950E-05  1.85989192548660E-05
  4.54947288467437E-05 -4.87016439153254E-06 -1.84647474123834E-06 -1.81085163152780E-07 -4.06724320773840E-06
 -6.48469255392592E-07
* ORBITAL    1    5
 -4.43189749958292E-05 -3.40719964756753E-04 -2.19752429138500E-04 -2.41039471061911E-04 -1.79603924752464E-04
 -1.34221350241918E-06  3.11405961161775E-08 -1.30684750212220E-05 -2.58963002789605E-05  1.52957241458694E-06
  3.94251007087641E-06  2.20520725981750E-05 -1.86191155340860E-05 -4.64076029168820E-05  4.46527605550875E-03
  4.94762435105446E-04  6.18814988838253E-05  1.09264077520472E-03  4.51607083507463E-04 -4.36500758642213E-05
 -1.67470699615559E-05  2.77128666575894E-04  2.32461604572108E-05 -6.87570242437558E-05  2.77291023815524E-05
 -1.25503253609947E-04  3.66010792464209E-04  1.33580576739857E-04  9.99740908733378E-01 -2.04698196447263E-03
 -2.46303622529754E-03  6.88997510156695E-04 -2.89017647145529E-04  7.25749335400703E-05 -7.07820943069039E-05
 -2.43038689344750E-04  3.02045522440185E-04 -2.77746046816877E-06 -2.40380886303423E-04  5.66517828070323E-04
  2.79595624676856E-05  1.05552971669639E-04 -3.41280321484254E-04 -5.70973703370029E-04 -5.52024393015742E-04
  3.66479965019676E-04  5.91211657854811E-04 -7.75830578760443E-05  2.88014514606087E-05  4.31344248368983E-04
 -5.57865084623909E-05  1.17110841361290E-05  1.89776011720858E-05  3.95410716945989E-05 -1.07102867872067E-04
 -1.71277966183297E-04 -4.78607656277491E-04  1.00459945727280E-03  3.95229386845852E-04 -7.40906990105386E-05
 -6.36225254305956E-05 -1.15975528910421E-04 -7.65084854632616E-05  4.96566984293602E-04  3.17508753808779E-04
 -1.28961407552739E-05 -1.38137251114172E-05  3.29901536494567E-05  6.76656410997481E-05  1.74477306382895E-05
  3.92426069852774E-05  3.50386708066734E-04  7.04954211297828E-05  1.66702116251497E-04  5.18629288143756E-05
  4.69187562441570E-05  2.58721890219960E-05 -2.01980584789531E-04 -1.34612110921199E-04  1.49354632533249E-05
  7.45014021885200E-06 -2.17173547243349E-05 -5.09841496107037E-05  1.86036861131632E-05 -1.42158285116131E-05
 -5.97757877370874E-05 -1.52036758971753E-05  2.63222940868278E-06  1.33316775525997E-05 -9.20366628106984E-05
 -6.77460329202302E-05  3.01393073655827E-06  2.68250131830328E-06 -1.48391938176450E-05 -5.11960529562504E-06
  3.88819987141360E-06 -2.65393009727423E-06  5.40440196852505E-06  3.41538858491544E-06  2.24598839335201E-05
  1.24359828294055E-05 -5.04797598795781E-06 -3.21577539738507E-06 -2.82322369019578E-05 -2.01305095307350E-05
 -6.21206815865464E-06 -3.65246831379418E-06  6.60549166713907E-06 -4.40384452941308E-06 -1.87627537007834E-06
 -2.36582173458570E-06 -5.71449958516282E-06  3.02104584594148E-06  1.76440748758022E-05  9.09850778145897E-06
  1.86749778013578E-05  1.27555314345865E-05 -6.80746017499624E-06 -4.81812137359200E-06 -1.38861700360824E-05
 -1.10878626507221E-05 -7.94406713482663E-07  6.64174848026212E-07 -4.10193748341855E-07 -1.26825839284717E-06
 -5.56950053710195E-08 -2.32260762863704E-06 -1.03634884786625E-05 -3.81476591599893E-06 -1.97573299619172E-05
 -1.40522610985214E-05  8.02185791130465E-06  5.71817869171043E-06  1.72426392262265E-05  1.17386729931461E-05
 -2.21620237176013E-06  1.37683998411047E-06 -1.01180750317249E-07  1.10006280809202E-06 -7.72250515248241E-07
  3.22501618216654E-05  1.73038980768683E-04  7.50280663181891E-05  3.02223459860117E-05  1.77553433266579E-05
 -1.28487855402069E-05 -5.88445428135322E-06 -2.92852374216599E-05 -1.88639023815958E-05  1.16347896706771E-06
  4.46859366842880E-06 -3.25659421391787E-06 -8.17331531804322E-06 -3.41518811053044E-06 -1.59895425856437E-05
 -5.42953532221632E-05 -2.47450176577819E-05 -3.77254447506580E-05 -1.73870718708186E-05 -1.20034816805688E-04
 -9.12319304060982E-05  8.29440318505011E-06  5.12324988798275E-06  1.70196794936899E-05 -8.15392870040123E-06
 -8.12770340439471E-08  1.58259629762374E-06 -9.94361778257596E-06 -1.79554018759577E-06 -1.10457986921454E-05
 -5.79653595127839E-06  7.42137492035546E-07  3.27720683670694E-06  7.43129967653686E-06  9.17377727002400E-06
  5.22970008720478E-09 -1.00574870097972E-06  6.69140286737329E-07 -7.00610943050036E-07  4.10520951966164E-07
 -5.65450002626410E-07  1.33117148439864E-06 -2.60618842940001E-04  4.07690320061201E-04 -9.47122880301246E-05
 -1.57025208548826E-04  1.50747324683912E-04  1.61324729580596E-04 -2.27114717522421E-05 -8.07420826598532E-04
  1.15364732969950E-04 -4.12971522926251E-05 -9.52161550843240E-05  3.00652417380040E-04  1.82486286644429E-04
 -6.29215184370774E-05  2.00686639515053E-05  1.41214161972204E-05  1.83139655424677E-06  5.27930532037244E-07
 -8.53805583822098E-07 -6.01394098705581E-05 -4.03406335892270E-05 -4.49556016480340E-06 -1.30887410746039E-05
  2.22950615161551E-06  9.87993050890845E-05  5.99163552988799E-05  3.02708639545404E-06  2.07729273499726E-05
  1.15803244768185E-05 -8.52151123349401E-05 -1.99141941080276E-05 -7.78670343333860E-05 -1.37259723183586E-05
  5.49843454244217E-05  1.30145922213429E-04  2.68604308727425E-05 -3.16289171724437E-06  4.14522345236875E-06
 -1.18061547138655E-05  1.15847363541974E-04  1.00229236099050E-04 -5.87103387139654E-06 -1.29904017027425E-05
  1.71973780539156E-05 -6.62552758491159E-05 -4.61974677283316E-05  3.42316217440582E-06  1.61608799195451E-05
  2.65008968810857E-07
* ORBITAL    1    6
  2.59968318312451E-04 -6.12884865902819E-04 -1.99642933229486E-05 -9.53911825861851E-04 -1.29325167350423E-04
 -1.15667197429485E-04 -3.66460335781027E-05  4.28165571119130E-04  1.86909571634950E-04 -5.46985111124122E-05
 -3.90785154872405E-05  2.67528346037284E-04  1.81929611997085E-04 -2.50297818608720E-04  2.31704983470938E-04
  2.56058393326489E-04  1.59991579574482E-04  2.67739542112202E-04  1.86286328237933E-04 -3.80964393874786E-05
 -1.70447907473043E-05  2.50348977632819E-04  1.40085815260399E-04  4.81079427642656E-06  8.66319494148270E-06
 -6.80806336524930E-05 -1.21926798134549E-05  8.28894815627324E-05 -8.79562915072720E-04 -1.02571523919113E-03
 -4.47694017927738E-04  8.63544080069739E-05  8.48127199691844E-05 -1.18690205695421E-04 -7.48358402385917E-05
  5.89596525640579E-04  3.94815013013752E-04 -1.46052823767904E-05  1.86307924480433E-05 -3.01271456148090E-05
  6.31176750430949E-05 -2.81306003981954E-05  3.37332715004081E-04  6.43975651385869E-04  5.81510191426258E-04
 -2.94684724163920E-04 -5.25223394297580E-04 -8.79080109267050E-05  9.68699605382863E-06  3.72432889861022E-04
 -1.16593476007820E-04  3.47894757787521E-05 -2.17543541876287E-05 -2.14259037370521E-05 -1.27235304493870E-04
  1.20107099630922E-04 -9.99708144139872E-01  2.22290611725265E-03  2.76818123275706E-03 -3.76694611623659E-04
  2.05372519583717E-04  1.75043750047729E-04  1.74792693082261E-05 -8.69662305261472E-04 -3.83065821428182E-05
 -4.24241353889531E-06  7.61030472051567E-05 -1.13407702539687E-04 -1.82177048510863E-05 -1.52847853924303E-04
 -3.49016372050668E-05 -5.57991978372361E-05 -2.10033219522612E-05 -8.30517919037697E-05 -5.48991540128194E-05
 -1.81284810144798E-05 -1.09712638033750E-05 -5.18048107721080E-06 -2.36090223040402E-05 -7.66903815010739E-06
  8.55642297126972E-07  7.73662763824198E-06  8.13475680639861E-06 -2.03764843630321E-05  1.59359711408433E-05
  9.63079242169052E-05  4.63633512151174E-05  2.78798907577994E-05  1.78618441804664E-05  5.56003112642421E-05
  3.69213858644787E-05  2.42824269810431E-07 -4.93482780337261E-08  2.45372062343364E-06 -4.53209497277008E-06
 -6.87622742547456E-06 -2.95203971034760E-07 -6.65366455211534E-06 -1.06263503042697E-06 -4.80406868847385E-06
 -1.18436721949536E-07  1.05480924032579E-05  9.69682492085122E-06  5.01423596222827E-06  3.07415186997156E-06
 -5.85008511206889E-06 -3.39805473710104E-06 -2.22113398487420E-06  5.62783939624298E-07  1.15911794936038E-06
  2.67983067024717E-07  2.20403066850377E-06  2.86500347729105E-06  1.43327456082666E-05  6.25686996494345E-06
 -6.57989739184762E-06 -5.14943077577347E-06  5.88081546716461E-07  4.51399267098961E-07  3.78945443509537E-06
  2.52358012916321E-06 -9.17187971343524E-08  7.03720202394509E-07 -1.84310883341699E-07  7.70389218489692E-08
 -9.81040762329036E-07 -8.46472415606293E-07 -4.31537881724093E-06 -1.35750130906976E-06  1.86063961928788E-05
  1.36170831660030E-05  2.20472521219913E-06  1.63589014122523E-06 -1.29041557613291E-05 -9.74170674402903E-06
  3.18598218685345E-06 -2.59108340555160E-06 -2.06988056327399E-07 -7.30213470053875E-07  7.04720145102026E-07
 -1.37717371039820E-05 -7.34877264676019E-05 -2.97419830923194E-05 -1.30873416274009E-05 -8.10424209758849E-06
 -4.05719147579168E-05 -3.04730668030013E-05  8.98754213369348E-06  5.42540655682543E-06 -4.39302055762894E-06
  1.15302020059048E-06  1.12930110748729E-06  5.64521416438556E-06 -3.48153842512633E-07 -2.09760796522316E-06
 -6.28646513423335E-07  9.59108619319984E-06  6.77220517554610E-05  4.71169978902397E-05  6.72310350489002E-05
  5.06554149837176E-05 -5.40341119702284E-05 -4.13452173498493E-05 -7.20322995908204E-06  4.47647133803516E-06
  5.71769045345332E-06 -8.37797643041375E-06  8.70567995251795E-06  1.68068306190231E-06  1.11851845041181E-05
  6.68357476760662E-06 -1.37473963619833E-07 -1.66106519100868E-06 -8.39357713363247E-06 -1.04881860254057E-05
 -1.60376122600496E-06 -3.90928008785686E-07 -6.88311851995828E-07  8.32739389059152E-07 -6.49333512922059E-07
  1.05716818488914E-07 -1.50828450906227E-06 -2.94020336225895E-05 -1.76264802049853E-04 -8.74033868217098E-05
  1.61433703617631E-05  2.98765970005232E-05 -2.46730770913398E-06  6.72979143515887E-06  2.02825774448446E-05
 -1.24588124398486E-05 -4.94097723639980E-07 -2.33562056602503E-06  4.04097147813784E-06  3.25276254089389E-06
  4.49924126619800E-06 -1.09750245581667E-05 -7.38875130234824E-06 -9.74857232509821E-07 -2.44544652978254E-07
  9.83188891428690E-07  2.37615903684265E-05  1.71714113789212E-05  1.93932637850149E-06  5.60218524452062E-06
 -8.31577858279983E-08 -1.62742500561242E-05 -1.47224112893344E-05  3.79044577829441E-07 -3.89322345788980E-06
  6.70692563684129E-06  7.46578322359871E-05  1.55302659534196E-05  6.43948424772787E-05 -1.21643933376671E-05
  6.71330853936539E-05 -1.20489337882826E-03 -1.99781236186337E-04  1.24220444723073E-04  7.00132580148245E-05
 -3.23270381156986E-04 -1.44648714584098E-04 -1.07151595861097E-04  1.75759522164471E-05  7.41380133959572E-06
 -4.88744916335710E-06  8.07055877664576E-05  5.54258872440652E-05 -5.53780530414323E-06 -1.54111174175697E-05
  1.51616493355394E-06
* ORBITAL    1    7
 -1.16016007584187E-06 -6.50366250307397E-06 -3.59418420645574E-06 -7.22988674634216E-06 -5.54775444507800E-06
 -3.90378530131040E-07 -6.59711304598347E-08  3.74577004010021E-06  2.45090757312390E-06 -2.95686170059620E-07
  2.69799021102717E-07  1.14828635442767E-06 -3.67534665277621E-07 -5.29998836886896E-07 -5.97637397076934E-06
 -4.12355461732183E-05 -2.22039838003719E-05  1.73232085715331E-05  1.17955680305010E-05 -2.76431110409000E-06
 -4.47085173892109E-06 -6.17347576005220E-06 -4.34192121452484E-06  3.17254321891245E-07  2.03353529223718E-07
 -2.93653597389899E-07  1.42972505347600E-06 -1.28265836689659E-06  7.02923593873373E-07  6.03253631321250E-06
  1.92798556352812E-06  3.27733664402777E-06  2.52184004547201E-06 -2.13050408094699E-07 -2.43318179405302E-07
  7.84595159402764E-06  5.38508312371679E-06 -8.63416889131969E-07 -1.27045819678506E-06  1.54756865682090E-07
  7.20361552523124E-07  4.28272193963061E-07 -4.92109660322911E-07 -2.70585957857775E-06 -1.25419922167308E-06
 -1.81592854235816E-06 -1.37439544279745E-06 -1.46939931931819E-07  1.24226477723825E-07 -1.12497875318928E-06
 -1.25734541075020E-06  2.13976664100912E-07  1.48134898079175E-07  3.29006344250363E-07 -2.50883896142302E-07
 -3.22028110709412E-07  8.81219796215782E-07  5.91518591237276E-06  2.92079286159127E-06 -9.25838818634693E-06
 -6.26049627308340E-06 -1.41397970762866E-06  7.12547114341981E-07  6.12615230302074E-06  4.90943627517359E-06
  4.60401753953664E-08  2.02087840856994E-07 -9.97954782406538E-07 -2.43739973132561E-07  1.34216836401729E-06
  4.25813296093498E-05  1.66751976592485E-05  9.07673931167502E-06  2.15843214242952E-05  1.38432268405541E-05
 -1.27560959893800E-06  1.71726373243759E-06 -1.48619668266415E-05 -9.86383284429750E-06  2.71163860485418E-06
 -2.29947016007012E-06  8.91958916986219E-07  4.52461701431688E-07  2.34149258742533E-06  1.66170927087134E-04
 -1.17034325482599E-04 -3.41879131230906E-05  5.79102269592390E-06 -6.88381143220376E-07 -2.50254885700677E-05
 -8.24042053110834E-06 -8.02962644331003E-06 -8.05949743148674E-07 -1.35839532091962E-05  1.04333716402219E-05
 -1.88435469877742E-07  1.22959629445562E-06 -4.37064739101218E-06 -1.67808499905355E-04 -1.17158040446386E-04
 -2.45444681890794E-05  7.43779221923698E-05  4.74315386022004E-05 -8.06178759902217E-05 -3.50090035713900E-05
 -6.52894121528606E-05 -3.96216505321758E-05  3.37078416807324E-05 -2.52003789871372E-05 -2.05453382904439E-06
 -2.23909090358112E-05  1.95933011409211E-05 -9.50182550164299E-03 -6.89579114056177E-04 -1.47344321211823E-04
 -4.18293148523033E-04 -1.34357562245348E-04 -8.46962977550691E-04 -1.74654903155300E-04  1.96317334184540E-04
  7.54761416379549E-05 -2.30139951596483E-04  1.37867112360990E-04  9.66160715968756E-05 -1.22104467316781E-04
  1.83903521306791E-04 -9.99444820726728E-01  3.42901220497663E-03  3.04682133625719E-03  1.36324719037302E-04
  1.21294018441780E-04 -2.33358029253310E-04 -2.59276075791806E-04 -1.35218506344667E-04 -1.21772970529923E-04
 -9.38724672621526E-05 -2.01317240820132E-06  1.52165084332502E-04  2.72570729741693E-04  7.85520285853818E-05
 -8.96010090889172E-03 -6.92598723919678E-04 -1.50089038947313E-04  7.72601017416419E-04  1.74442013197087E-04
  2.56580172996105E-04  1.21855880059632E-04 -5.35155608886958E-04 -1.12143520470384E-04 -8.26234979255663E-05
  1.03514623408958E-04 -8.92472301470387E-05  1.70873876880307E-04 -2.87693726929503E-04 -1.25541030350409E-04
 -7.90023705500225E-05 -6.50486853808946E-06  3.43675137694557E-05  9.34288265358472E-06 -1.11276753324454E-04
 -6.61922438129311E-05 -4.08531690906407E-05 -1.68109380383967E-05  4.17688070709837E-05 -2.63150390061797E-05
 -1.31377244098244E-05 -9.64023965928174E-06 -5.72874375484717E-06  8.90572602301287E-05 -4.40799791491063E-04
 -3.38708020734466E-05 -2.77348136133946E-04  2.68624222695016E-05  4.91476285755329E-04 -3.85495393364842E-05
  2.68802416115524E-04 -2.53470114737138E-05  1.66863174283881E-04 -1.36783046218112E-04  1.06093848572277E-05
  4.68730194803378E-06  6.33890524005834E-05 -1.36698010156061E-06 -8.76331210126893E-06 -5.12685574686186E-06
 -1.49501404378000E-07 -9.48163746496865E-07 -7.37046353643634E-07  1.42527201439686E-06  3.87413933022214E-06
  4.35621226888583E-06 -1.51924117298508E-07 -6.18844071012799E-08 -7.32226290992788E-07 -6.96090954426747E-08
 -2.79816170424295E-08 -2.96337380497940E-04 -1.28418510520717E-04 -4.81734438233161E-05 -3.10489303184975E-05
  3.13692186013373E-05 -1.92910689930106E-05  1.08112989013069E-05  1.12470745690648E-07 -4.40767256809261E-06
 -5.95118123176044E-07 -7.61611294510167E-07 -2.24039536722463E-06  1.65347805524002E-07 -6.87883667113106E-07
 -3.15515727633096E-07  4.19411842393916E-06  2.57403238640993E-06 -1.61750714002442E-06 -5.59349234822651E-08
  8.76050553681704E-08  8.52650509958218E-06  5.40198921228446E-06 -2.53974104371714E-07 -9.55144727310271E-07
  1.98896047297422E-06 -2.91408039767106E-05  4.26702501109972E-06  6.23723134908594E-06 -2.80660189990224E-06
 -4.47870096585591E-06 -3.04411006759246E-04 -1.28851381308713E-04  3.86367878027068E-05  4.78421183751859E-05
 -2.20201294541042E-05
* ORBITAL    1    8
  1.77972861550674E-05  8.94592842701602E-05  2.49783533204651E-05  1.94145675430902E-04  1.76989119807596E-04
  2.21773015873249E-05  2.83075876988798E-05 -1.12774791343507E-04 -1.03845506704817E-04 -4.48430710333646E-06
 -1.01293985103628E-05 -1.86520679381297E-05  2.47355190411239E-05  2.80693357614201E-05 -2.70094768619433E-02
 -4.90519346474481E-04  4.73929716935872E-05  4.05434657492626E-04 -1.17535646912069E-04  4.77666368766361E-05
  6.61355297117534E-06 -3.94410614270122E-04 -4.84482580680034E-05 -4.25572729820450E-05 -1.98095335064081E-05
  6.57381110257690E-06  2.26161233149935E-04 -1.57283719098721E-04  1.30748361086898E-04  2.63620807180787E-04
  7.44221750516060E-05  2.30215412832042E-04  1.90993373737539E-04  4.88698657226745E-05  3.69476894689498E-05
 -2.37692984262084E-04 -1.84343498338284E-04  5.79509734274167E-06 -9.44887341916398E-06  4.33793738789119E-05
 -1.61120023033477E-05 -9.90609413462510E-06 -4.61076823922098E-05 -2.62540868964708E-04 -1.25891080267769E-04
  3.42606750172319E-05  1.40045154739906E-05  3.96148116479182E-05  3.26593387775453E-05 -1.75806299383407E-04
 -1.35116075827131E-04 -5.24060311093299E-06  3.19488345313999E-06 -3.31606040209478E-06  2.37232770190055E-05
 -3.85934757128060E-06 -5.63120641026106E-05 -4.10682587380365E-04 -1.67245323143093E-04  9.96767637826974E-05
  4.54333052308063E-05  2.05007946247900E-05  6.14561430037722E-06 -4.06674855412080E-05 -2.04832125652685E-05
 -2.71165380000025E-07  1.81426644732221E-06  1.06074607075681E-05 -2.14888546477188E-06 -3.55777841088107E-05
 -9.98967444399199E-01  3.76697006778225E-03  3.53513523591174E-03 -1.05393408700627E-04  2.31536033190085E-04
  2.59509703468356E-04  8.43346463533433E-05  5.07164177608737E-04  2.34908182181042E-04  9.93198838620849E-07
  5.53009266768573E-05  5.08854890723030E-05  2.43109209211799E-04 -7.86075496231749E-05 -1.65114342068703E-02
 -8.25253628210311E-04 -2.42077550537699E-04 -8.17492373128334E-04 -4.22324884483504E-04  9.70369686838294E-04
  4.06822415702442E-04  5.30593143517039E-04  2.26301992292754E-04  2.82713053493540E-04 -1.95692208851648E-04
  4.72019979064913E-05  4.02943296002220E-07  6.11186511400606E-05 -3.39600576204000E-04 -5.04460065478673E-04
 -2.02858553548723E-04 -1.32970163513078E-04 -6.36329784978948E-05 -1.50016627420414E-04 -1.12583862255974E-04
  1.20855431206814E-04  7.36682214210565E-05 -9.85510971242041E-06  1.36800833859410E-05 -1.58726573646729E-05
  2.13676079604989E-05 -3.16250662914950E-05  3.07232998710854E-05  1.71616191315261E-04  7.44824352061001E-05
  3.53841440219528E-05  2.49993047560016E-05  2.63341816012562E-05  1.75382261885162E-05 -3.68952131448531E-05
 -2.54952340580614E-05  5.41596578276597E-06  8.31540976797144E-07 -2.22309584762679E-06  8.37365608551605E-07
 -5.92520304246304E-06 -6.36940569255298E-05 -1.18201337287361E-04 -5.61685024965299E-05  6.23050054654585E-06
  5.64292446964960E-06  7.27126837912195E-05  5.08619079421972E-05  1.09839373154264E-05  1.04330143296183E-05
 -2.56872866125912E-06 -1.08265812916908E-06  3.40482503852407E-06  3.61064288003922E-06  4.59963738957160E-06
  1.96765288609497E-05  1.13448614029203E-04  4.95729708539126E-05  3.11478427961382E-06  4.27614139113903E-06
 -7.48900631952685E-05 -5.36173613913987E-05 -2.33307481555249E-05 -1.75349839574819E-05 -1.96623583161006E-06
  3.05177645179514E-06  3.00730472444749E-06 -1.01796916784211E-06  1.95044568914479E-06 -2.69282656463708E-04
 -2.58662238259308E-04 -9.09235333968271E-05  2.11070084305850E-04  1.46328520723863E-04  1.80477988503860E-05
 -8.73869501216108E-06 -1.02169164387960E-04 -6.79530413610633E-05 -3.25612241276793E-05  9.57421115967008E-06
  1.52203071171146E-05 -1.71665320585071E-05  1.40020428211626E-05 -1.71380662245433E-06 -1.02058012923719E-05
 -4.99692286011333E-06 -2.97964636941226E-06 -3.22178311380505E-06 -3.49093223193672E-06 -6.11754362334631E-06
  2.05599022117473E-06  5.91697076261437E-07  1.49096950805003E-07  7.38092816421438E-07 -7.31830022520886E-07
 -4.13837794433899E-07 -1.76495244915575E-06  7.34599155964147E-06  4.20925964347533E-05  1.21159869665360E-05
 -1.60001846907937E-05  1.62381551427036E-05 -6.42238934380801E-07 -1.36086067760242E-05  2.67801301048247E-05
  2.75036569067432E-05  5.18175020064240E-07  7.87234829400919E-06 -1.07086663033873E-05  3.55147638861902E-06
 -1.28979607491847E-05 -1.43234193384115E-06 -3.43009932461314E-06 -1.66080219255741E-06  3.29415353960384E-06
  2.60428129898226E-06 -1.60375141026114E-05  2.14137096690661E-05  2.37523958325354E-06  5.42040749413510E-06
 -7.22358215347701E-06 -1.25610473122416E-03 -2.19532328193242E-04 -3.91695437439737E-05 -2.89499447023272E-04
  7.86798020391490E-05  1.04708535551299E-05 -1.47331667004693E-05 -8.85298755829547E-06 -4.55116331869888E-06
  1.74082253635267E-05  3.40505437007922E-05  1.71219738684375E-05 -7.46355512577147E-06 -1.59800500712035E-06
  9.07765795336359E-06 -1.41494576822715E-04 -6.87273229264839E-05  4.71664854938751E-06  2.21004022486384E-05
 -5.09811992567761E-06  4.70363161779829E-05  3.29069477442055E-05 -6.75265460472281E-06 -4.99638843152904E-06
  4.41691948400026E-06
* ORBITAL    1    9
 -1.31646401098897E-05 -7.47620570034476E-05 -3.69741465486882E-05 -2.50763990656004E-05 -2.07480148645378E-05
 -1.96064429828075E-06  4.46717569531717E-07 -1.48607394493347E-05 -1.09428580508572E-05 -8.33691163313036E-07
 -9.86073007596967E-07 -1.70505379656280E-06 -1.15569862513300E-06 -2.29748485149949E-06 -1.81631602884921E-05
 -1.28642509552693E-04 -4.79278467068365E-05  1.18461769665175E-04  7.43930100116256E-05  4.56189676400358E-05
  3.81121274827653E-05 -7.16341921482122E-05 -4.43603513763105E-05 -7.20143689050895E-06  2.85060976079069E-06
  7.62575347584525E-06  1.26299747063920E-05 -9.73734789150417E-06 -2.89490665334804E-06 -1.39061539911023E-05
 -6.95953548039368E-06  1.61621375304673E-05  1.07235970031981E-05 -7.29849661691330E-06 -2.97629093231832E-06
  2.55724878634909E-05  1.85144705116768E-05  3.18055395731262E-06  4.59596841694692E-07  2.04584271305256E-06
 -2.97128940620235E-06 -4.26399659559539E-08 -2.41623846382801E-06 -1.52755660866571E-05 -8.30629668865755E-06
  3.18008133751584E-06  3.11907436688606E-06 -6.46040011116980E-07  5.62562994342475E-07 -1.35386191141031E-06
 -1.72984006810810E-06  5.98178067918194E-07  6.61779035269660E-07  2.09694471224577E-08 -3.31761362853648E-07
 -1.39356145534623E-06  5.73562028312754E-06  2.97123196851086E-05  1.24656771645510E-05 -2.28654384936233E-05
 -1.38078314825843E-05 -1.47273741081815E-06  3.06018535615592E-06  1.96599845967843E-05  1.43582001170720E-05
  4.28862459976235E-07 -5.23484003192129E-07 -3.01213675129818E-06 -4.75198864782951E-07  3.78255919164988E-06
  1.21856653272112E-03 -7.79859729855825E-05 -3.92264786022796E-05  1.65357081500354E-04  1.05867851651115E-04
 -1.59267801482563E-04 -9.76168062948245E-05 -1.25478285097668E-04 -8.22456422707952E-05  3.85930199854040E-05
 -3.82751568001595E-05 -1.14454545207065E-06 -1.83397926850651E-05  2.37625343331685E-05 -5.98158261595640E-02
 -1.32708754282687E-04  1.99482061601520E-04  8.49353763511975E-04  2.60223930784011E-04  3.34345352632232E-04
  1.93300811689298E-04 -5.80279321768472E-04 -1.73506626211632E-04 -2.45645881107599E-05  6.86733872697895E-05
 -9.74025876215204E-05  1.46660511820492E-04 -2.73014298984785E-04 -9.97401643143184E-01  3.72364137271618E-03
  3.54839401305988E-03 -6.58547161397745E-05  5.55687918224208E-05  8.98462090082584E-06 -2.12880269731095E-04
  5.87466796301652E-05 -7.91214082688277E-05  2.61807678035976E-05 -6.59077507610805E-05  8.80021554809421E-05
  2.29397384956880E-04  2.29633411473194E-05 -2.02447340335957E-02 -7.47941317252580E-04 -1.66487839605166E-04
 -4.79126673071608E-04 -1.28949469019982E-04  9.26904529759554E-04  2.83157414138395E-04  4.75930317785401E-04
  1.35966698428793E-04  3.22288277934109E-04 -2.51030845073633E-04 -1.46629681178172E-06 -1.37404738526076E-05
  9.57756790737883E-05  2.80751530253262E-04 -1.34805869636772E-04 -1.14624097273336E-05  1.54945413806464E-04
  1.12046855718154E-04  1.36058254684297E-04  5.32914036966854E-05 -9.76224698274692E-05 -7.60119053005819E-05
 -2.35043177260001E-05  1.46899036022225E-05  1.01240266254041E-05 -4.61689249215673E-05  4.07512270980048E-05
  5.68138840544974E-05 -3.04888390428731E-04 -1.08787640674857E-04  1.38833280835007E-05 -2.81197251553765E-06
  1.23446004994996E-05 -1.15485596246228E-05 -1.00352821854299E-05  3.83394826793503E-07  7.63504342317671E-06
 -3.72380356436845E-06 -4.87637934858550E-06  1.48324201157587E-05 -1.62233424796395E-05 -4.67097351598584E-03
 -4.06684236335932E-04 -1.34268094732496E-04  1.27834806339498E-04  6.45991493964921E-05  3.89348528893517E-04
  2.27678522903731E-04 -4.14863889288644E-05 -1.61001633107779E-05 -5.48749646504009E-05  3.14031772236056E-05
  2.62597442037662E-05 -3.22863335358702E-05  5.15849427697705E-05 -5.10947547748111E-07 -7.60708495488671E-06
 -4.23414232062850E-06 -3.26457161302442E-06 -3.58685018537614E-06  1.02599833725325E-05  4.85485507724589E-06
  4.09716851163459E-06  3.21065498093099E-06 -1.79812768892756E-07 -1.32123897055273E-06  2.92462016851871E-06
  2.83357586572855E-06  3.51689106416958E-06 -2.79908130042189E-06 -1.68011396918250E-05 -8.80214515982342E-06
  1.19005825656425E-07  3.92520799455830E-07 -1.25853600122280E-06  7.55884857417123E-07  7.77488032345835E-06
  7.99326451278466E-06  1.66487397055894E-07  6.29420307649685E-07 -2.42551504960224E-07 -1.12297416361865E-06
 -4.91619627804249E-08 -1.83406628374907E-04 -2.60070451214441E-05 -3.40604846458201E-05 -7.43370207040453E-06
  2.31021650806063E-05 -1.23253573910149E-03 -2.64138480101124E-04 -1.00837452335810E-04 -2.15704124267732E-04
  4.57106479385821E-05 -3.07500807239325E-06  1.35892056921184E-05 -5.37072787119488E-06 -3.73501202722736E-06
  7.10393447213712E-06  5.84563196265425E-06  4.21141061023742E-06 -3.05369491781831E-06  3.60074505778331E-07
 -2.69576328925281E-07  1.98612996581559E-05  1.29966656368044E-05 -3.95648078303385E-07 -2.35484142763150E-06
  3.89878083760718E-06 -1.58698311502866E-04 -9.27661221785120E-05  2.28149511606868E-05 -7.26064604622355E-06
 -1.81999502919309E-05  1.80626634093968E-05  1.00883529852268E-05 -1.59413809460077E-06 -7.29834349497056E-07
  9.54647769298062E-07
* ORBITAL    1   10
  2.36974986317151E-04  3.77474639690307E-05  2.36392727015747E-04  5.22385273526885E-04  3.61700454173264E-04
  1.06603868218505E-04  3.01584612791199E-06 -5.11913826030028E-04  5.08907682795487E-05 -3.45030934679435E-06
  6.42760378476939E-06 -1.28151355391991E-04  6.99969793293431E-05  1.30966509705254E-04 -9.66920101549728E-01
  3.44815317020252E-03  3.78033474901640E-03 -2.14668103185149E-04 -2.35061803334536E-04 -6.84882172748857E-05
  4.00064300081026E-05  5.11773664292004E-04  1.41144180019303E-05 -4.50410638529108E-05  3.96180780039799E-05
 -7.67364912625581E-05  2.45214489632382E-04 -7.88982995171139E-05  4.28327423670109E-03 -1.03420954250154E-03
 -3.57916528441475E-04  9.19222293863146E-04  3.16391887351570E-04 -4.88428368692311E-05 -8.39170734488664E-06
  3.03156513982890E-04  1.03333171945421E-04  2.72975706108407E-05 -4.91925567780892E-05  2.31388834601947E-04
 -1.08487812418376E-04 -1.69403715231436E-04  3.67827042330837E-05  3.14146896731574E-04  1.81690624426058E-04
 -1.96128809976299E-04 -1.69910382990976E-04  9.81690005770760E-06  5.94724501906987E-06 -1.18159393422161E-04
 -9.25567685342938E-05 -2.26919559966661E-06 -8.77482402555234E-06  9.59697410449637E-07  3.05304841359554E-05
  3.34274161527013E-05 -3.95549558701973E-04 -9.70474911497497E-04 -3.97087945955187E-04  2.84699528248388E-04
  1.76136173823404E-04  8.02964430757426E-05  5.31241807078673E-05 -3.31670784636470E-04 -2.16803678835328E-04
  2.88092652125106E-06 -1.89984512889144E-06  3.58456587773269E-05 -5.20242043872939E-06 -5.97028854677857E-05
  2.55452824850251E-02 -6.66851424670240E-04 -1.94268467015210E-04 -9.56178620375499E-04 -3.28674754701799E-04
  1.88918023637134E-04  2.06418848717980E-04  7.81333961724743E-04  3.21783221031131E-04 -1.27469482239642E-04
  6.48536253014025E-05  4.59435169441814E-06  2.04970531286541E-04 -1.83455397541958E-04  4.00836389413446E-02
 -1.46305984700480E-04 -2.28286941628317E-04 -7.53606818972621E-05 -1.12791692639645E-04  6.67183576527224E-04
  3.79879970907023E-04  1.13767204537418E-04  1.16382586258276E-04  1.03830086132007E-04 -6.52885790455288E-05
 -2.70578296331821E-05  2.89730778896076E-05 -3.52678739649033E-05 -3.55632331599050E-03 -1.55809107869794E-04
 -7.92974479562920E-05  2.97206160962271E-05  1.16827595727598E-05 -5.87069713130346E-05 -5.11242719949258E-05
 -1.91579939707935E-05 -8.66854125963538E-06 -1.22857300703328E-05  3.66296821201682E-06  1.50127043558029E-05
  7.32893690973741E-06  2.54004585534468E-05 -1.35413703942700E-04  7.85199258283659E-05  1.99397252169460E-05
  2.31979601897005E-06 -4.79073785954614E-06 -2.44895203922275E-05 -1.52554062512355E-05 -7.33929650820077E-06
  9.54817682425541E-07 -2.24943191302616E-06  2.02924569006462E-06 -2.58897819875584E-07  2.45370858004935E-06
 -3.00435991707196E-06 -5.66286560669318E-05  1.47027965300211E-05 -1.17571910923203E-05  2.68189287132336E-05
  9.81446006264834E-06 -1.18331586311791E-05 -6.02138579120650E-06 -2.24157951664942E-05 -7.13899671121269E-06
 -2.18924059366696E-06 -1.86193153520333E-06  7.54611101055381E-06 -2.58722654303239E-06  1.42731627537879E-05
  5.18725633717836E-03 -3.30406106166540E-04 -1.93474004160671E-04 -1.61469716389723E-05 -5.33824356904860E-05
 -2.22602644810110E-05  6.45987723638885E-05  6.88464296411314E-06  4.78175224249923E-05 -5.83222909260798E-05
  3.92388507074744E-05  1.27925068216792E-05  2.49515731009214E-05 -9.62793275251447E-06  2.48346854865935E-01
 -8.27202501631765E-04 -8.65362726575988E-04 -1.13077607727709E-04 -9.93743155856455E-05  3.38275548386753E-04
  3.33349583476980E-04  1.33836926304327E-04  1.14810016773602E-04 -6.00193171110702E-05  5.72790058522890E-05
 -2.19922490156423E-05 -1.56244628144983E-05 -5.06673712362030E-05  2.50311216011812E-06  1.49209756760538E-05
  5.81954520605299E-06  9.56988457552141E-07 -5.73512434479433E-06 -8.99652366614847E-06 -1.05356370532405E-05
 -2.05645111590369E-07  2.95199284670203E-06 -1.53075076287756E-06  1.41009540220957E-06 -2.05235207822636E-07
  3.23101413887267E-09 -8.67544835724187E-07 -3.52938457592941E-05 -1.47541008470125E-04 -6.15660298516592E-05
 -4.18221344594327E-05 -3.43749764794662E-05 -1.23277930395662E-05 -5.46477798796579E-06  4.23909357837568E-05
  2.43458457371490E-05  1.68186945843443E-06  3.98003065101142E-06 -1.01889612503198E-05 -6.14749592192748E-06
  8.27128845206513E-06 -1.50109622185425E-05 -1.12137633344002E-05 -1.60578152528953E-06  2.49403469565124E-06
  1.33882192828874E-06  6.97268013956331E-05  5.02803204664711E-05  8.44720102829763E-06  2.52687101410491E-05
 -2.42724578396600E-06 -8.98370905070110E-05 -1.02417381850935E-04 -1.39290464693247E-05 -3.17975097235983E-05
 -2.10293131081577E-05  1.54706046476602E-05  1.26447493371253E-06  2.18680123140707E-05  6.30186505643108E-07
  5.99340152544782E-06 -1.18951851966674E-04 -3.22983358290358E-05 -1.01147858411860E-05 -1.70971067777617E-06
 -4.57545674260755E-06  3.12363555750041E-04  1.11427442491228E-05 -1.00643933172453E-04  3.56940002489649E-05
  8.15817219910100E-05  8.59866888615444E-05  3.02609237210830E-05 -3.04931994533446E-08 -3.29440964045305E-05
 -4.45330014328148E-06
* ORBITAL    1   11
  4.85879514419369E-05 -6.52017531761421E-05  2.05049019941275E-05  1.13154149915288E-04  8.25560568982605E-05
  1.58423917690310E-05 -1.26807672953160E-05 -1.59586914023682E-04 -1.53263420413164E-05 -3.54817804818720E-06
 -2.70232479460664E-07 -3.72387528061684E-05  1.84802509029815E-05  3.37256270319645E-05 -2.51436550624728E-01
  9.70902719671163E-04  1.01714112962251E-03 -1.88997155587746E-05 -4.21569177075530E-05  3.62861065165218E-05
  4.33908142138901E-05  1.46166741866584E-04  1.63747686044269E-05 -2.15797844680979E-05  1.33962505628949E-05
 -1.63114713302179E-05  7.27566042692972E-05 -2.36374093713356E-05  1.12138794073699E-03 -2.01693206926559E-04
 -7.94102301329506E-05  3.49347201714754E-04  1.70623500921158E-04 -3.47177361636082E-06 -2.66229981908692E-06
  4.14393562714328E-06 -3.42794111338471E-05  1.92161107793421E-05 -1.51487943627348E-05  6.87578258802706E-05
 -4.97058157473297E-05 -4.49920185090031E-05 -2.11376467619248E-05 -9.17126771705191E-05 -3.44956203021536E-05
 -2.65985460952816E-05 -2.76994059010715E-05  2.15111402551879E-05  2.45921927874517E-05 -9.01143403549238E-05
 -6.84553123909001E-05 -1.85937722762457E-06  4.17569885379767E-06 -8.00231785050738E-07  1.38896206269484E-05
  2.28764069202121E-06 -1.01719390310290E-04 -2.39192215368881E-04 -8.53257131668224E-05  2.29128094310525E-05
  6.19694879597705E-06  2.63894490999742E-05  3.44671835023217E-05 -2.25194121032015E-05 -6.35683000622986E-06
 -6.52739185907104E-06  4.36141514576529E-08  4.69919321805799E-06 -3.39892536277032E-06 -1.28732964621743E-05
  9.26555968636560E-03 -4.33575007735030E-04 -1.55100514409570E-04 -1.06526624792352E-04 -8.81773700274501E-06
 -1.99499845550945E-04 -8.69607829401475E-05  9.94777876218545E-05  3.78085453157369E-05  1.94064895490186E-05
 -3.62688266003108E-05  2.80100450439977E-06  4.50376850556284E-05 -2.97729722757994E-05 -1.37240871110518E-01
  1.58356188487597E-04  4.73915398868272E-04 -5.06879143879743E-04 -2.51382499322713E-04 -6.88723168637141E-04
 -1.15449430159559E-04  2.75228208835439E-04  1.29088739468667E-04 -1.41011609566966E-04  9.25398136493883E-05
  8.05971715272724E-05 -1.22687044236980E-04  1.74868850493637E-04  1.25582476111108E-02 -6.03245909689909E-04
 -2.54646834055654E-04 -3.35578339279695E-04 -1.68058694862784E-04 -4.10503780279828E-05 -1.20450819692079E-05
  2.54480101686435E-04  1.32306320539153E-04 -2.57091058507615E-05  2.90325093216572E-05 -2.30581703077346E-05
  5.07901211517911E-05 -7.71691722920996E-05  5.46479986946736E-04 -1.92332309164573E-04 -6.97003551838292E-05
 -2.56667531163093E-05 -6.84951595265492E-06 -2.92143370057329E-05 -3.86097421178203E-06  1.03215729292082E-05
  1.80990087976509E-06 -6.15842820044346E-06  2.48649554969327E-06  7.77013952443327E-06 -9.38066287831482E-06
  1.65139451832557E-05  2.18768681050324E-04 -9.57483427030929E-05 -3.54399037627702E-06 -1.09047697798052E-04
 -5.01507205032665E-05 -1.11544524016914E-04 -9.18055430076831E-05  6.74845722930960E-05  2.68664257396919E-05
  8.90795840383976E-06  5.95567077592361E-06 -2.75469789156523E-05  1.25232074417987E-05 -5.28205847983948E-05
 -2.04514180854425E-02 -9.23630024598674E-04 -2.49768269930181E-04 -5.30162843210513E-04 -1.65456933673922E-04
  8.41437998193750E-04  2.42277099963797E-04  4.94095469998086E-04  1.47431421097933E-04  2.99579637744026E-04
 -2.37846490147792E-04  8.30775105036119E-06 -1.79139288753828E-05  1.11301091292937E-04 -9.57122940397414E-01
  3.52249371508392E-03  3.40186738737109E-03  1.44231187058606E-04  1.19724011264813E-04  3.12394727121035E-04
 -4.74617531167840E-05 -6.54717885265179E-05 -6.97874459370750E-05 -4.44498379301544E-05 -4.32651361521847E-05
  1.45847868557657E-04  1.37884130190357E-04  1.67490248050372E-04 -8.09155766497734E-07 -9.71592004645328E-06
 -5.97579601689761E-06 -1.19789405382804E-05 -1.08987723105896E-05  1.31002599880041E-06 -3.75669720278500E-06
  1.01069199184853E-05  7.87937966147681E-06  1.25731167917510E-06 -1.42694301881632E-06  7.88692610622210E-07
  5.88161185863579E-06 -1.99443433233547E-06 -4.51816905395978E-06 -9.68222135747582E-06 -7.29102996445974E-08
 -2.74480773769397E-05 -1.67997284693827E-05 -6.05816205796930E-06 -7.83384386826919E-06  2.17172950885503E-05
  2.31121950650781E-05  2.70032098828174E-06  3.36797618693095E-06 -7.61329740419916E-06 -1.05024153951133E-06
  1.57458086292461E-06 -3.43314740127526E-05 -2.37942500300932E-05 -6.55372787719077E-06  1.50740551518674E-06
  5.23915928262309E-06 -4.17095537906574E-05 -1.01893174867806E-05  7.13956019426262E-06 -7.98924527228476E-06
 -7.95375582372745E-06 -1.20721461641806E-04 -6.27858159099172E-05  3.80277148853639E-07 -1.88881176115827E-05
  1.40334818024287E-05  3.43773388697061E-05  1.47026106933914E-05 -1.05115657404867E-05 -3.13706988891883E-06
  6.95635249571460E-06  4.21577854722713E-05  3.86721753422500E-05 -6.57261934654983E-06 -1.00457332947521E-05
  1.29814934050117E-05 -1.39118543169702E-03 -3.78039505330440E-04  2.40500204641503E-04  8.06073680906918E-05
 -1.67956462735851E-04 -1.09905752863664E-04  2.74342163389021E-05  1.25625674973452E-05  1.99219179300186E-05
 -5.91558081299550E-06
* ORBITAL    1   12
 -8.76264286625648E-06 -5.77051152548640E-05 -3.00599976987895E-05  1.36122240293469E-05  1.43736541408367E-05
  1.50448718833776E-06 -1.44468058686705E-06 -4.28040029930704E-05 -3.67119506464729E-05 -9.67819828451331E-07
 -2.19504268558707E-06 -7.51320801103044E-06  1.82875241250023E-06  2.41987734630550E-06 -3.89063946246910E-03
 -2.68838574054540E-05  2.49846843564645E-05  2.98782080889796E-05  1.16644351810552E-05  7.27429201692692E-05
  6.62922623490469E-05 -5.61634536359774E-05 -3.46463161423829E-05 -9.50000777951823E-06  9.01532694589530E-06
  4.46017541862656E-06  1.28687164699328E-05 -1.53644657317994E-05  3.47779978206919E-05  8.82797583433632E-05
  3.40199281854562E-05  5.24324165682059E-05  4.17403559718013E-05  8.81436544499073E-06  7.08296791295784E-06
 -5.38860193048452E-05 -4.23651624516971E-05  1.00103698762843E-05  1.00995263414183E-06  7.89599627673694E-06
 -1.41883917632923E-05  1.17017881921385E-07 -1.91080011561636E-05 -1.09908471357984E-04 -5.51536029820692E-05
  1.99312415566514E-05  1.42521515717528E-05  7.72221242387779E-06  8.95382411337539E-06 -4.67312667289668E-05
 -3.64091729335140E-05 -7.21750860058178E-07  2.09778443560559E-06 -9.68789989546900E-07  6.02036949456562E-06
 -4.11120846354509E-06 -9.51622682069467E-06 -4.70496936993064E-05 -1.78465318953183E-05 -6.64462940871038E-06
 -7.70628750051563E-06  5.14007921807770E-06  7.86073481383655E-06  2.42136207979229E-05  1.89743029202456E-05
 -2.05831100938770E-06 -1.28115685370662E-07 -1.29495332434655E-06 -6.95613519502152E-07 -3.62587125484309E-06
  1.63271530652506E-02 -8.80291289819492E-04 -3.08914315276054E-04  4.77711815981990E-04  1.66911834137184E-04
 -7.30623984840784E-04 -2.44735740238060E-04 -3.07203595361555E-04 -6.11115019119447E-05  1.89674673468179E-04
 -1.74985230540173E-04 -2.66202213180601E-07 -3.82958797341108E-05  6.08211941442885E-05 -9.87142183290693E-01
  4.11837992640302E-03  3.86241307402431E-03  6.88223744751274E-05 -8.28448204505881E-05  1.47110935651741E-04
  1.10768626571104E-04 -3.16643079625724E-05 -8.86424480019339E-05 -2.32224536320515E-05  3.39605786636389E-05
  8.19699068494045E-05  1.46164767609210E-04 -6.08361315573914E-06  5.86368628951485E-02 -9.76124545659661E-04
 -4.34382409803663E-04 -7.24650739920389E-04 -1.72119549686981E-04 -1.27126033256057E-04 -3.19648963778700E-05
  5.56487579726882E-04  1.66982471977212E-04 -6.11034967064500E-05  8.49483398461077E-05 -8.24706264163329E-05
  1.14882985227116E-04 -2.47223933443348E-04  1.88958883544266E-03 -7.90550325162498E-05 -3.17507493939234E-05
 -3.55826841088328E-05 -2.90841010943989E-05  8.02720852817331E-05  6.91850460992007E-05  1.81361430725099E-05
  1.97131382924674E-05  1.83090365411895E-05 -5.94013564108041E-06 -3.45150769198844E-06 -1.17165578335261E-06
 -4.10924470358959E-06 -2.86520115621402E-04 -8.77356598920322E-05 -3.82965589243912E-05  1.08726576025379E-05
  1.20808604772082E-05  1.17668979567031E-05  4.42964815737807E-06 -4.73552695650304E-07  1.63353080358105E-06
 -1.11931725434998E-05  7.29754275123499E-06  2.11461790340222E-06  1.58846412255632E-06  1.42380635943535E-07
  3.67774372432976E-03 -8.73905716563425E-05 -4.47371164781988E-05 -5.14842177903728E-05 -6.14475547103411E-05
 -4.52001902431392E-05  4.58561411834669E-06  1.21901191473046E-05  3.56891327709494E-05 -1.30238180645437E-05
  1.42061044667318E-05  4.86746829445411E-06 -4.69842369835649E-06 -1.52888828588211E-06  1.43515852184040E-01
 -1.34395324371850E-03 -7.57178447780119E-04  4.29796703902708E-04  1.58338640755733E-04  9.71577733763571E-04
  3.30027195957236E-04 -1.39222569856877E-04 -3.19766075849597E-05 -2.04712437473812E-04  1.28770987352049E-04
  6.96956910322489E-05 -1.45392677650936E-04  1.60314966214588E-04 -2.24332618433355E-07 -4.34407857162913E-06
 -5.02166271251404E-06 -2.52704786551905E-06 -4.80472501257357E-06  8.24648612617232E-07 -1.86943338141999E-07
  1.94946545014057E-06  2.08419870603202E-06  6.57808278580816E-08  1.60522277644915E-07  8.58284895940786E-07
  1.31688207030028E-06  2.42173608088851E-08  2.50366103182971E-06  1.46800537820044E-05  6.60603288109911E-06
 -2.80594116329375E-06  7.76443338117788E-06 -2.02349247844777E-06 -5.38981894149800E-06  6.32333687742947E-06
  6.49794932399144E-06  1.91573449228222E-06  2.35335360849854E-06 -7.91129214772050E-07 -6.64054068540348E-07
 -3.12407838375671E-06 -4.37402931727465E-05 -1.77206975944610E-05 -5.21579417358558E-06 -3.05251589408099E-06
  4.54287880677684E-06 -1.00153105026553E-04 -4.65395720603810E-05 -1.87577608622051E-05 -2.55125069059047E-05
  2.14401767301152E-07 -1.64915081299143E-04 -7.42454813106803E-05  1.07260685923842E-06 -2.26179513403136E-05
  2.11914657401007E-05  1.19455632639652E-05  2.97861612276403E-06 -7.97876043533961E-06 -9.95697183014516E-07
  4.64052802078219E-06  3.48444023304570E-05  2.04049075657394E-05 -2.46298060536322E-06 -4.08702381511940E-06
  6.62841243496483E-06 -1.60597162293105E-04 -1.44456160276877E-04  1.55375436016783E-05  1.26894955492293E-05
 -1.95149257078053E-05  4.29682824904171E-05  3.14435182143617E-05 -5.53500127904970E-07 -9.32518023312925E-06
 -2.34329412924247E-07
* ORBITAL    1   13
  3.47925841165805E-06  1.98580129044121E-05  9.70385884365659E-06  9.24971615074336E-06  7.38055589305652E-06
 -8.61119573774301E-07 -1.01569293237157E-06  1.72784563224049E-06  1.06857500692305E-06  1.36123533829807E-08
 -3.84512399148424E-07 -1.53230652477601E-07  9.68076574113323E-07  6.86002161867948E-07  1.67498661312062E-05
  5.40378717000904E-05  2.90341043133148E-05 -4.39886231898339E-05 -3.24933262541343E-05 -2.46689580846461E-06
 -1.57445485574286E-06  2.39985616580859E-05  1.76504137145676E-05  6.30851842244015E-07  4.05161543998445E-08
 -1.15913115764467E-06 -3.97467729658476E-06  2.23696043443157E-06  5.25022043995036E-07  3.75112691067603E-06
  2.07906751872464E-06 -8.31273743864286E-06 -5.26032624286828E-06  1.79027112947503E-06  3.38005904547622E-07
 -1.43417539105576E-05 -9.89319262934953E-06  1.44575225618703E-07  9.03035269922839E-07 -1.01897230782968E-07
  5.44614651353226E-07 -7.19871035617076E-08  3.66107928847523E-07  2.47365960648650E-06  1.58681204935816E-06
  7.69730012537977E-07  2.98574341313597E-07  7.63853484043076E-07  1.13245842555217E-07  8.54832882319828E-07
  1.07720463792234E-06 -3.40332727908863E-07 -1.37088406640525E-07 -1.83696541174875E-08  2.67623845714990E-07
  4.19784117592445E-07 -1.30879497567156E-06 -7.98367948810403E-06 -3.45743965002350E-06  8.91409169705815E-06
  5.61829979350516E-06 -1.68355591559376E-08 -1.30308942922974E-06 -6.38824173896329E-06 -4.77648361635521E-06
 -1.81544861345221E-07 -1.53203610739488E-07  1.13621273479381E-06  1.17470916321016E-07 -1.38783758924214E-06
 -1.14345235600871E-05 -1.50279151933806E-06  2.82367953229182E-07 -4.51452678070926E-05 -2.74082692946319E-05
  2.58515883233830E-05  1.49541138173201E-05  3.55875166468082E-05  2.20297184045863E-05 -4.73058315675002E-06
  4.23069065581351E-06 -3.09166886795937E-06  3.68432133690189E-07 -9.13938892551301E-06  8.21363417120173E-04
  1.78509620341483E-04  4.98751770906684E-05 -1.70477483936401E-04 -1.11575170645441E-04 -8.17849262819698E-05
 -6.67387831435371E-05  1.14605197607764E-04  7.40459363174546E-05  3.87922784924630E-06 -9.97086061796436E-06
  1.59238243799903E-05 -2.21960102505217E-05  4.29347540570344E-05 -2.03958045544658E-02  1.03424018739384E-03
  3.78254061475945E-04 -5.77286975796658E-04 -2.01253105123771E-04  8.85406564817448E-04  2.64751631134453E-04
  5.40013948593796E-04  1.81777242849290E-04 -2.72522945412117E-04  2.11583320928692E-04  4.15608342085316E-06
  6.71494158056447E-05 -1.12122839245242E-04  9.99089581507018E-01 -4.07264481198606E-03 -3.92315650925407E-03
 -4.87609327266487E-05 -7.07759578719564E-05 -3.47511069594871E-06 -3.09314925029863E-05  3.23326744484997E-05
  5.04230294663936E-05 -5.95362500295906E-07  4.45382712165765E-05 -9.39327155763547E-05 -7.62666937931915E-05
 -1.19790044577657E-04 -9.55393127431831E-03  7.14297364404669E-04  2.12404495965697E-04 -5.40047183147862E-04
 -2.22067567307063E-04 -1.02283378933086E-03 -3.22465489462853E-04  2.63494248201920E-04  1.21430673158438E-04
  1.90695217411034E-04 -1.03359433027849E-04 -1.03949966420264E-04  1.57433770016146E-04 -2.29816396778277E-04
 -2.59331827583014E-03  3.60698461784191E-04  1.49372195677269E-04 -2.73553227258643E-04 -1.80462963376888E-04
 -3.33573346632456E-06  6.61986620060279E-06  2.01334183098075E-04  1.33791874792531E-04  1.77506576633834E-05
 -2.07055258118208E-05  1.61763723722256E-05 -2.89752744737346E-05  5.06947308584451E-05  3.37956432083327E-04
  2.19897733370575E-04  8.38049888579884E-05 -1.33585769754851E-05  2.18648468108311E-06  1.32290512732993E-05
  1.55055219687878E-05  1.12089445258467E-05  3.08955535717826E-07 -1.44261524892004E-06  5.19170482982993E-06
 -8.65390071617906E-06  8.08532435333282E-06 -2.11748525202824E-05  2.63177598700025E-05  1.17706484774552E-04
  6.40323646801407E-05  4.97087069534232E-05  4.63179411162182E-05 -1.20000872266832E-05 -3.02652884430114E-05
 -3.80542653556491E-05 -3.82312602109726E-05 -1.53089140883578E-05  1.16362974442713E-05  7.17411525676771E-07
  1.35476041196666E-06 -3.79561266178144E-06  1.78045933145128E-06  1.14183300206065E-05  6.77291556205155E-06
  1.29777463052697E-07  1.18261706833356E-06  4.09007661007848E-07 -6.30090278108580E-07 -4.74904413287127E-06
 -5.17623795596299E-06  1.26567477905927E-08 -3.81621839998857E-08  5.72810309668574E-07  6.82652479675011E-08
 -7.58207008024119E-08  1.26034586384692E-03  2.61089516107075E-04  2.31543262922523E-04  4.59877911924311E-05
 -1.63990503728636E-04  1.26858256171308E-04  2.58368176757772E-05  1.73605927180887E-05  2.71138735348700E-05
 -8.82576244616988E-06 -2.47564830496744E-06 -2.85005031790338E-06 -1.51932136578510E-06 -2.54063454959477E-06
  1.52168221450273E-07 -2.87602525497225E-06 -1.94108560106106E-06  1.23341242099641E-06 -3.59198925844021E-08
  2.16789861921951E-08 -7.66045461174200E-06 -4.91838194003471E-06  1.80836258773058E-07  9.45763777639747E-07
 -1.73998905080115E-06  1.55149485612902E-05  1.34002449277658E-05 -5.50161981487239E-06 -9.44355293521359E-08
  3.94960323386670E-06  8.66874842101165E-05  4.52468518980118E-05  5.45422851495512E-06 -1.92675869864685E-05
 -6.44706215337859E-06
* ORBITAL    1   14
 -5.12617431524972E-06 -2.96121260915331E-05 -1.52151664405366E-05 -2.35150002459658E-05 -1.77179921587649E-05
 -2.33017211841934E-06 -6.77908897545460E-07  7.94528598187529E-06  4.81034401927061E-06 -1.12283711683313E-06
  5.87677328144364E-07  2.68939585685953E-06 -1.11937734233983E-06 -1.86785492263174E-06 -4.17211117225930E-06
 -9.95191197857939E-05 -5.23982661672686E-05  4.93455624241567E-05  3.30134851250775E-05 -1.12549267700493E-05
 -1.02189099896978E-05 -1.38711881937069E-05 -7.57269075161578E-06 -1.15700673882642E-06  8.47358391285556E-07
  1.53381027639204E-07  4.70199465570652E-06 -2.27085278414169E-06  2.81770041789405E-06  1.12526898991984E-05
  3.80745297714177E-06  1.66168838413865E-05  1.21841686426833E-05  1.23888945234715E-06  2.65174003149194E-06
  9.17137391572571E-06  6.67893282140376E-06 -8.12197517354402E-07 -2.25255135999696E-06  1.24704632759535E-06
 -1.43602332934546E-06  4.71974225811416E-07 -4.86021688312505E-06 -2.74846556954832E-05 -1.30477864087507E-05
  1.73756167501945E-07  3.95252383114470E-08 -5.05239420255508E-07  1.09070204747287E-06 -6.83161380860745E-06
 -6.11081848587911E-06  6.33141273101207E-07  7.61672050074387E-07  8.10093829343984E-07 -2.05522845904348E-07
 -1.70228858903845E-06  4.32288068567217E-06  2.64788882261216E-05  1.43057343423453E-05 -3.08844515475254E-05
 -2.13212517953030E-05  1.40104008779676E-07  4.69263993583329E-06  2.58055831002774E-05  1.98214624963254E-05
 -2.93256464541028E-07  4.74581179023104E-07 -2.96749117787490E-06 -5.66798633541207E-07  4.61127327659306E-06
  1.67132428096617E-05  3.99765741367529E-05  2.00542873162238E-05  6.30160924810500E-05  4.12753162301332E-05
 -5.37464902326023E-06  1.31419286314251E-06 -4.49614062811325E-05 -3.04701120040930E-05  6.09447265762298E-06
 -5.92248733224062E-06  3.82025548992132E-08  4.61141369647223E-07  3.71973802227142E-06 -7.22963205215445E-04
 -1.84314009382704E-04 -5.30852770494878E-05 -1.32326281276242E-04 -9.84659481016885E-05 -1.74811491597932E-04
 -1.11489435066740E-04  7.65915176131054E-05  6.05472666014361E-05 -2.68283143223780E-05  1.52687535455510E-05
  1.18012937075127E-05 -2.05964086158518E-05  2.88177535709039E-05 -1.74898436442301E-04 -2.45026594660339E-04
 -9.37719262866874E-05  9.84272627603369E-06  1.53757596653135E-05 -1.39329449660180E-05  3.51691459929956E-06
 -1.10962601144515E-05 -1.26868990582809E-05  1.29162361373842E-05 -8.54480835087768E-06 -4.14318110137723E-06
  1.29049911620530E-05 -1.20138880365754E-05 -2.66617134911818E-03 -3.26767884221916E-04 -1.24187517734443E-04
 -9.21914720922099E-05 -5.45463685047407E-05 -3.22431663505913E-04 -2.14789867292775E-04  2.84029349937644E-05
  1.40751146885544E-05 -4.29122604816211E-05  2.67142574450027E-05  1.74697744752543E-05 -2.10120418709919E-05
  3.19598164507115E-05  9.06233366028908E-03 -7.17951638825138E-04 -2.11784098934591E-04 -9.24720278272636E-04
 -3.04443291360272E-04 -3.11717310333065E-04 -1.56285481608603E-04  6.34698686393554E-04  1.96786646376225E-04
 -1.87820117739905E-05  6.31668682726293E-05 -1.08648745876550E-04  1.62612268650380E-04 -2.97887456358654E-04
 -9.99068212582792E-01  4.09230960445935E-03  3.93750721768630E-03  4.06953518204429E-06 -3.43274486470983E-05
 -8.60323331331785E-05 -1.00979986752079E-04 -9.64611191291616E-06  3.97522239985627E-05  3.65498302351378E-05
 -5.60717440545187E-05  3.54996330454704E-05  1.56786524510182E-04 -1.52955044176259E-05  2.14627655146269E-02
 -1.05042888182563E-03 -3.87249700448703E-04  5.21135668865956E-04  1.61075677417615E-04 -9.81034964492284E-04
 -3.29870258938996E-04 -5.22178029319296E-04 -1.70726625584212E-04  2.96299582505776E-04 -2.18449353703859E-04
 -2.69456664525719E-05 -3.03739731485245E-05  5.51651762268092E-05 -2.61373791182228E-05 -1.16541907174515E-04
 -6.33703878600868E-05  5.95153777051107E-06 -1.00274342124297E-05  6.12090148917937E-05  6.24852140648957E-05
  5.22904341013145E-06  1.60156304033271E-05  1.43778417899713E-05 -1.19438026883557E-05 -2.00212915668772E-07
 -2.04601940111584E-06  5.17422166464400E-06 -2.14884405410757E-06 -1.34583021115519E-05 -7.48490252294789E-06
 -1.48655180511602E-06 -2.04947672905873E-06  4.12411284968241E-07  2.50856693713611E-06  7.24824009669081E-06
  7.70876567362912E-06 -3.22154112673303E-07  2.32873997553958E-07 -1.20695472448255E-06 -3.06144819934267E-08
 -2.23180851986314E-07 -1.04635809336308E-04 -5.42376349511378E-05 -1.57926046602566E-05  1.20884648261655E-05
  1.27245549509969E-05  8.14784464852141E-06  3.97561136256482E-06  2.41074134568966E-07 -2.01986309639001E-06
 -1.78145713301339E-07 -5.64032971769041E-07 -2.09626616306823E-06 -3.01185203290554E-06 -1.69236843011779E-06
  1.60411175278418E-06  1.31778611776811E-05  7.79530401837573E-06 -5.75565253560564E-06 -1.00767225993925E-07
  5.04592527276028E-07  2.97397268431304E-05  1.91186691072834E-05 -9.24526086609606E-07 -3.43024679735092E-06
  6.31444035630774E-06 -1.76848502165779E-04 -5.92042851206179E-05  3.33601250834530E-05  1.21828563498584E-05
 -2.13485667232608E-05 -1.24300934309121E-03 -2.47037867187225E-04  1.05342039879020E-04  2.63096611159855E-04
 -4.59356435870126E-05
* ORBITAL    1   15
 -1.10184713875078E-02  1.83234885053864E-01 -1.02925785742479E-02  5.21261592133186E-02 -1.07806626955811E-02
 -5.65049303550784E-03 -1.20183573985752E-04  3.69516902371622E-02 -2.03947400569886E-03  2.52370551507474E-04
 -1.47298160411354E-03  1.34336703491538E-03  1.01392812007197E-03  5.94858932402348E-03 -1.68300797247602E-02
  1.18458146493506E-01 -1.22281968574214E-02  2.31024146489773E-02 -1.97751182958548E-02 -1.49540065618998E-03
 -6.59350342515910E-03  1.26168338429519E-03  1.71040563268193E-02  3.19107945812070E-04 -2.44589559425062E-03
  3.18425973075435E-03  1.21366778545962E-03  5.37757728598618E-03 -5.29840005116423E-02  2.88149091641897E-01
 -4.91933141461320E-02  4.46946991516191E-02 -2.10005646926596E-02 -4.60274425322366E-03  3.95743809050621E-03
  2.88433348122592E-02 -2.31117165910795E-02 -8.62018355825475E-04 -1.20035361266405E-02  2.77333157951366E-02
  5.27159455047213E-03  6.97316154232420E-03 -2.70683946863745E-02  3.43362666549556E-01 -3.17167344477786E-02
 -7.83920496344492E-02 -8.96141773506566E-03 -6.73260624580460E-03  3.62414821345732E-04  2.26419409895252E-02
 -2.46448936054895E-03  6.25268260661894E-04 -4.80121717525050E-03  9.37180802714261E-03 -1.89494949295850E-03
  5.47131787518321E-03 -2.97517066820920E-02  1.35913518915960E-01 -3.22436298085398E-02 -9.04959902747966E-03
  1.05449089824875E-03 -1.33752256032643E-02  3.77044649569215E-03  5.85461698624526E-02 -2.15529158106388E-02
 -6.82971879292880E-04 -2.36064088503269E-03  1.65156323855489E-03  5.61765886031061E-03  9.01006619422326E-03
 -9.13782487393798E-03 -9.71186064372914E-03 -1.80113022710357E-02 -6.83926645307454E-06 -9.87662831711125E-03
  4.73907202916119E-03  1.59895246299784E-03 -2.41765127158570E-03  3.19777055654943E-03  5.18344925036990E-04
  5.99517002244984E-04 -7.97872653487418E-05 -1.42133199967350E-03  6.96397978251318E-04 -1.29535485460271E-03
  3.18800543821420E-03 -1.52026781862982E-03  2.79950977323524E-03  7.45359864786539E-04 -3.29509150288929E-03
 -1.02969811072046E-03 -1.05518537718754E-03  3.24516800865145E-04 -7.57861602056609E-04  1.85339035627272E-04
  4.42182732441081E-07 -5.46631439579346E-04  3.82749988165984E-04  6.25434173341605E-04  4.92177711334290E-03
  1.20036244462252E-03 -2.17624428698968E-03 -2.27717482193298E-03  6.40347184253344E-05  1.63516193178809E-04
  1.24195305721610E-03  1.30865468013921E-03 -1.01537404701969E-05  2.78479748284067E-05 -7.59767255377987E-05
 -1.02474775038457E-04 -2.83242397072227E-04 -7.39002819195264E-04 -3.52262403026677E-03 -1.72273544076658E-03
  2.69776244454169E-04  1.13954628435844E-04  1.54889702876506E-03  1.01550978233611E-03  3.80794260423483E-05
  5.52964564379465E-05  6.98773027889906E-05 -1.39331201958312E-04  9.40021491004982E-05  6.89843695280785E-05
  1.58040248383730E-04 -8.41222012811390E-05 -1.16287298941488E-04 -2.92689125522431E-04 -7.46768810580748E-04
 -5.92640415591357E-04 -1.36522300974165E-04 -1.97980574523615E-05  5.55024876908982E-04  4.56045060846782E-04
 -1.49493646761626E-04  1.30333202152513E-04 -2.18489245302671E-06  3.05733883585114E-05 -3.78327950785821E-05
  9.17854734910143E-04  5.73672142279264E-03  1.96384607598692E-03  1.04332643228103E-03  4.84341988134371E-04
  1.84224104118857E-03  1.66311645342415E-03 -9.82181320518283E-04 -5.21560448606489E-04  1.68420667254679E-04
  8.68382109492536E-05 -8.57181028327560E-05 -3.45875130349770E-04 -5.84035809039996E-05 -1.71445837415759E-03
 -4.65332401331120E-03 -3.77905261399548E-03 -4.67774104203623E-03 -3.13572692604734E-03 -5.03162384198136E-03
 -3.05022646848626E-03  3.51069425325076E-03  2.80099348974565E-03  2.87212580697816E-04 -1.30912024959554E-04
 -2.70858320014936E-04  5.63359055918565E-04 -6.61500773640605E-04 -6.83685746799804E-05 -2.98199773359013E-04
 -2.42702986556434E-04  1.14121822214019E-04  1.85278250201451E-04  4.34159827861778E-04  6.16951040064767E-04
  7.39976589683013E-06 -3.33742024010516E-05  1.64743424659792E-05 -2.42836925221491E-05  2.48349465132106E-05
 -5.57071010524405E-06  5.64605219335992E-05 -1.61819050289833E-02  4.86288875855063E-01 -1.02589870555226E-02
 -2.41716314592459E-02  9.60487797224224E-03  2.18682634842734E-02 -5.24652461004166E-03 -1.11886309302160E-01
  2.34905690168902E-02 -1.24479835433729E-03 -5.00707409294180E-03  1.41003141438976E-02  6.19809779146136E-03
 -6.78278223972084E-04  1.60596345921180E-03  1.15227034475696E-03  1.89547865177881E-04 -1.05607261795669E-04
 -1.50238961416123E-04 -4.52679195777864E-03 -3.95710260541164E-03 -2.79397942874776E-04 -6.53487697000014E-04
  1.48084251083279E-04  1.48343113409236E-02  6.05933529314474E-03  1.40246413050438E-03  2.29469007377976E-03
 -1.38431417870966E-03  9.80740055492853E-02 -1.58121874671105E-03 -2.08973944856571E-02 -6.79689482140004E-04
  2.88728917894937E-04  2.48396346506530E-02 -8.77395843264937E-04 -1.28672624638895E-03 -1.24226895157494E-03
  6.44470413286613E-03  1.83422627426684E-02  1.29119614627161E-02 -1.26385466807622E-03 -1.36545987331721E-03
  1.14046586005299E-03 -5.75112629854729E-03 -4.49466728972982E-03  2.39291339071762E-04  8.78428279037531E-04
 -1.65811710689065E-06
* ORBITAL    1   16
  2.09624776961947E-02 -2.68541037476308E-01  2.42376178116943E-02 -7.63024104536004E-02  1.62036316795713E-02
  5.13386004765048E-03 -5.27402584593378E-04 -3.81782363336978E-02  5.93347713996619E-03 -7.49712472983285E-04
  2.18435850323612E-03 -5.20421340181218E-04  2.50535057983172E-04 -1.00532549603122E-02  1.03936322097712E-02
 -1.23353885897270E-01  2.63231059742229E-03 -2.50149557059735E-02 -4.64297752804917E-04 -1.32094421902649E-02
  2.90190513522122E-03  6.31606757265264E-02 -1.01586633338860E-02 -2.22101366181081E-03  3.81710952520742E-03
 -7.23699868639640E-03  9.64548390660007E-03 -4.15523490196885E-03 -1.11810737200627E-02  1.13082406216025E-01
  1.01972883615883E-03  2.52395440990020E-02 -1.21841368224091E-02 -3.21877122322607E-02  1.61482087848619E-02
  1.56874644414085E-01 -7.85630153077738E-02 -4.35265094474508E-03 -6.52954404104851E-03  2.01766800921008E-02
  2.10620505829817E-02 -2.43999984571316E-03  1.64334838258250E-02 -3.17203259454029E-01  1.30169550717868E-02
  8.39280858954867E-02  1.64620525285075E-02 -7.66007570489318E-03  1.25167477549527E-03  4.80193083256372E-02
 -3.73643641756436E-03  4.59650825867581E-04  2.56236908681025E-03 -1.69683109558577E-03 -4.50962471192003E-03
 -9.42549892025875E-03  3.89717846064233E-02 -2.01404132118698E-01  3.75513782975945E-02  3.61684778336145E-02
 -4.17783617586100E-03  1.73280071797097E-02 -3.44260520341644E-03 -7.67553097629824E-02  1.70047878179774E-02
 -5.42233307097926E-04  3.23197276231432E-03 -2.08335280801958E-05 -1.70496878564843E-03 -1.50182165530740E-02
  3.60963373087177E-03 -6.41894245716759E-03  7.04016197994163E-03  8.87583408718696E-04  5.71040583692832E-03
 -1.02561578538124E-03  1.54542323185904E-03  7.66586904736864E-03 -8.16983325527670E-04 -2.40701995386834E-04
  5.44014820322382E-05 -7.68990975007375E-04  1.90438183040733E-03  1.04622915698265E-03  4.91674727209148E-04
 -5.54532298112174E-03  1.62302004767976E-05 -3.47573386217883E-03 -1.54297329746819E-03  1.34817140005799E-03
  2.86903872765524E-04  2.32199876827674E-03  5.23973301872997E-04  2.29751576933276E-04 -2.26910408035155E-04
  1.35632224914412E-04  4.51327828225204E-04 -1.89092167419018E-04 -2.45871053751074E-04 -3.10506398054835E-03
 -7.03491952055077E-04 -4.15500400567466E-04  1.01094761536921E-04 -9.72014395671953E-04 -6.39297840975613E-04
  1.11943762673037E-04 -2.89671189653595E-04  5.80065488257986E-05 -2.35248965145825E-05  3.02009206447273E-06
  8.95652132536741E-05 -4.42136311953442E-05  3.46356874453474E-04  1.13898393866567E-03  7.06297868979193E-04
  1.47541738123007E-04  1.94806565541586E-04 -3.50894731260450E-04 -2.47992832100441E-04 -1.06606209787596E-04
 -1.52731092111738E-04 -5.30838677438837E-05  3.75407536785393E-05 -2.52216672076595E-05 -1.53305217232757E-05
 -4.04039278902373E-05  9.70305609135897E-05 -2.05024597817032E-04  1.76248881665882E-04  4.64952817359254E-04
  3.67818630854023E-04  3.11254918749130E-04  1.76092527544549E-04 -1.76597043553953E-04 -1.82844465502690E-04
  7.36347768839821E-05 -5.91133487332089E-05 -2.58289067600609E-06 -4.58222666059083E-06  6.07501358935621E-05
 -1.32976613202166E-04 -1.88812656311842E-03 -4.48980725967709E-04 -1.94041227364396E-04 -9.06533542850603E-05
 -8.02534095706846E-04 -8.18519890526607E-04 -3.48665954484570E-04 -3.83103258848503E-04 -9.68083541048670E-06
  1.11937064472899E-04  1.08604529813078E-04  9.94044447990728E-05 -4.73604397319443E-05  8.65562547664521E-04
  3.96488785375775E-04  1.91825579157411E-03  2.29369350846857E-03  1.90737813941630E-03  1.02021693791371E-03
  2.53998367535636E-05 -4.97170904270720E-04 -3.79325314007147E-04 -3.18553415345940E-05 -1.28716586474689E-04
  1.84979483518729E-04  2.75373395006836E-05  2.57854089339554E-04  2.92874303078381E-05 -2.28088322531852E-04
  8.85483676454012E-05 -8.61266482625713E-05 -3.66425534683877E-05 -1.13356797035166E-04 -2.46356248106138E-04
 -1.38663879901808E-05 -1.37745004697973E-05  2.33684131716907E-06  5.66118915930284E-06 -1.07305338725256E-05
  3.58476285113464E-06 -2.03115742196463E-05 -1.46174839151750E-02  5.59338653399596E-01 -4.90028989250527E-03
 -3.50759333912266E-02  6.35506898876371E-03  1.93019514383843E-02 -4.90717394474896E-03 -9.99058261451655E-02
  2.38812250529930E-02 -1.34108930186722E-03 -4.48357554388342E-03  1.17028217652044E-02  7.23549970508875E-03
  1.28815901098634E-03 -1.08400402345919E-04 -1.61665881820653E-05 -2.69996809820977E-05  3.00973292717801E-05
  2.28683835504029E-05 -4.51307099873847E-04 -6.75739049642558E-05 -3.12763753821555E-05 -2.62765337961414E-05
 -9.80233401560334E-06 -1.55839302014893E-03  1.06955574384013E-03 -3.80483223594714E-04 -2.29596825671293E-04
  3.26212654888542E-04 -7.77723834379990E-02  5.65187919245606E-03  1.45521726825903E-02  4.52000452501037E-05
  1.80988983486940E-03 -4.43919360280339E-02 -1.06253331386485E-03  3.21464809820736E-03  1.86548842501255E-03
 -8.76415222485910E-03 -7.73684792491781E-03 -4.38009142072717E-03  3.62251012499485E-04  7.38704864966368E-04
 -9.74307026306468E-05  1.98052129626561E-03  1.61321158981999E-03 -8.50394141128660E-05 -2.81991468089465E-04
  6.87451105969258E-05
* ORBITAL    1   17
 -2.22862146825216E-04  4.36859930906813E-03 -1.60574025342483E-04 -6.94387738151625E-04 -3.20229347240879E-04
 -3.95187100920657E-05  5.81137259578264E-05  1.29277566908284E-03 -1.52012087753302E-04  5.41802423235395E-05
 -2.21119608807440E-05  1.87806670615932E-04 -2.16300817619153E-04  5.08009785333655E-05 -1.71964165824016E-03
  1.64289898280717E-03 -3.27846854619474E-03  2.88227425185982E-03  4.28924718832950E-03  8.87257653655737E-04
  5.29553490518948E-05 -8.01264095496760E-04 -1.30706960652874E-03 -1.37927454915119E-04 -3.89531906904810E-05
  2.88921589878862E-04 -2.12289558123404E-05  3.46797931289512E-04 -2.84196698063435E-04 -2.81503511452213E-03
 -9.41250914875302E-04 -7.18980018151993E-04  1.16437520278636E-03 -4.07700433769861E-04 -9.04897437139459E-05
  2.38844601506959E-03  4.48058793560818E-04 -1.36533250620887E-04  3.90936457469538E-05 -1.88141441201056E-04
  2.35177587625306E-04 -4.47023214558619E-05  6.89392930775166E-04 -6.72962461086398E-03  1.03754985831774E-03
  4.73616661233977E-04  3.29734972032343E-04  4.10874137152693E-05  3.46794444229911E-06  8.16879279119925E-06
 -3.13563562740969E-05 -1.46712816109834E-05  8.00338355798495E-05 -1.67396447065073E-04  5.30933262384675E-06
 -8.73011295205785E-05  1.90586051159607E-04 -1.40263989904115E-03 -4.05904072646252E-05 -1.45571376438028E-03
  6.45806074602520E-04  2.26636769205448E-04 -2.22186873434641E-05 -1.52624428433967E-03 -3.14730902301171E-04
  7.91871805456780E-05  6.84533573027563E-05 -1.67231016020738E-04 -3.91031531622306E-04 -3.87990654161284E-05
 -2.36719815324731E-03  1.03581439236945E-02 -3.67324105078828E-03  4.04665339422882E-03  3.74137295306254E-03
  2.38590470030620E-03 -2.33976201897691E-03 -3.21655656912243E-03 -3.84042504098337E-03 -2.48018827222968E-04
  2.91540103968411E-04 -7.68252142132439E-05 -4.60673185037209E-04  3.68642466411641E-04 -7.51956177367022E-03
  3.95564180442774E-02 -8.54170280418468E-03 -2.20585030409876E-03  4.15563756219607E-03  1.32293123958701E-03
 -9.02827326312377E-03  1.95873721496358E-03 -4.12272825502189E-03  6.97986253463539E-05  3.13463308342849E-04
 -1.01783228572748E-03 -1.71591748204865E-03 -5.87155585194201E-04 -8.80878932061583E-03  4.92354149374589E-02
 -9.53311632677539E-03  8.16070931217438E-03  4.11556871550827E-03  2.08692108462000E-02 -3.72498329637242E-03
 -3.32296169919610E-03 -3.56439877869115E-03 -8.69981173462940E-04  1.01267635578388E-03 -6.68767691540470E-04
 -1.18063527856632E-03 -7.17670203989924E-04 -1.80635119585002E-02  1.05615093428200E-01 -1.71583423564042E-02
  2.35328890801469E-02 -9.86368711559452E-04  3.33639407286987E-02 -1.35188357487762E-02 -1.29569279937538E-02
 -1.07642688991682E-03  2.23967844782152E-03  4.98677879824015E-04 -4.86539219409816E-03  1.87100301226518E-03
 -9.25235979288214E-03 -4.23374522157901E-02  3.13707774827849E-01 -3.64191105176296E-02 -4.17423323551748E-02
  1.33066570071317E-02  7.19454317089269E-02 -2.29377053834685E-02  3.99721631251202E-02 -1.27446336516097E-02
 -1.32933433222290E-02  1.49769687846975E-02 -9.12354768599979E-03 -1.49585515965804E-02 -1.08590983463037E-02
 -1.78365471604566E-02  1.04021127932660E-01 -1.68990572735179E-02 -3.19566263111674E-02  1.06184210831843E-02
 -1.73873654602334E-02 -2.92227194201368E-03  2.13219942086685E-02 -8.32626947304226E-03 -2.83092546176795E-03
  1.63699147899891E-03  1.47953345574158E-03 -7.72335208570098E-03  6.59643382804967E-03 -8.37897733353514E-03
  4.95514282500925E-02 -8.83027376379463E-03 -1.86311335853139E-02  1.15441268343592E-03 -4.76711712236625E-03
 -6.78925775663880E-03  1.30641268162291E-02 -1.71860520496408E-03 -7.26806022052831E-04  9.90237903495978E-04
 -7.59467596650429E-04 -1.09414107834289E-03 -9.04523340407928E-04 -1.44802774281430E-02  7.14142095416636E-01
 -3.96196138981619E-03  5.35182319459254E-02 -8.84631895249358E-03 -9.38945170430281E-02  1.53358258915827E-02
 -5.18478178197262E-02  8.46769430594621E-03 -1.05441808345325E-02  1.00793456103492E-02 -3.60579720081012E-03
 -5.44511046706902E-03 -6.06426906652017E-03 -9.85845398096002E-05  4.63551950216163E-04 -2.62624289489255E-04
 -6.34510675843878E-04 -2.06731202856535E-04  4.65107209394577E-05  6.66094633515190E-05  2.00597755682237E-04
  1.83382021081276E-04 -2.58181363639513E-05 -1.46997552098508E-05 -3.47479151413510E-05  7.85141714452575E-05
  4.58635070077361E-05  3.78440091486075E-02  3.74942597416348E-03  5.89126180478935E-03  2.70934818544279E-03
 -3.97194854629799E-03  1.30776403904434E-02  2.19400357335677E-04  4.19331639678187E-04  2.51067660205097E-03
  2.40296114245342E-05  4.31047432650411E-03  1.29519021688742E-04 -3.22763422386529E-04  9.55940129894190E-04
  1.47514871314306E-05 -2.95283060246195E-03  1.41025781650732E-04  6.28984834352770E-04  1.40556596818927E-05
  1.48943536226667E-05 -9.37854210382928E-04 -3.30350704461855E-04 -3.47161890878197E-05  5.75147099270195E-05
 -1.73340972852894E-04  1.33416378392782E-02  7.54944928996920E-04 -2.03284036166265E-03  2.91961725466280E-04
  1.53501401143062E-03  3.69730174370433E-02  3.61245052382940E-03 -3.84584454972447E-03 -6.08323580425900E-03
  2.04721913313484E-03
* ORBITAL    1   18
 -2.61953212388464E-02  4.56020838512447E-01 -2.71586296564564E-02  5.43656133850263E-02 -1.63131303621200E-02
 -1.04736521865722E-02  1.82048357855039E-03  6.44629520715655E-02 -1.15007907797357E-02  1.71982273345703E-03
 -5.02431265439983E-03  8.77505839506139E-03 -5.15452845276895E-03  8.83094337163002E-03 -2.84033772260145E-02
  2.45235783586477E-01 -1.56494773061060E-02  5.73231576024678E-04  1.40844327866735E-02  1.37811124056526E-02
 -6.07877137107937E-03 -6.36789320887741E-02  2.50450309325922E-02  2.00014523729632E-03 -8.36393158175810E-03
  1.96462998754150E-02 -8.71293660011460E-03  4.71713927255314E-03  7.61671173415322E-03 -2.51174421686486E-02
  8.81788717143367E-03 -7.21960097483580E-02  3.25168469968083E-02 -1.52468403696452E-02  7.75802797554338E-03
  6.58662386312544E-02 -3.17727125119160E-02 -5.07305347063292E-03  1.22753879377962E-03 -6.16858005681731E-04
  2.32429093361414E-02 -1.81523395234003E-03  2.49438870903653E-02 -4.60422100059670E-01  2.56460736298571E-02
  1.79155776141700E-02  4.29012403717236E-02  4.37301322095430E-03  4.46919776822048E-04 -1.83152393979809E-02
  3.55683692173965E-03 -1.24230849001718E-03  4.36146971681706E-03 -7.49249269267595E-03  4.23330574879365E-03
 -6.36078022882045E-03 -3.01454704749541E-03  8.79311023927772E-02  3.02670387510672E-03 -1.68406855624404E-01
  3.90214598052370E-02 -1.74110516636658E-03 -1.99132120142871E-03 -1.63116546260312E-02  1.50974024639637E-02
  6.48994035448200E-03  1.39846629750606E-03 -1.26146809202823E-02 -2.75886715436844E-02  1.13825246614034E-02
 -1.64026638358975E-02  1.00126336660002E-01 -1.78394701904517E-02  2.20210486971570E-02 -1.15849419512892E-02
  1.85005369182467E-02  1.37687084524667E-04 -2.69957310913425E-02 -3.76722771853614E-04  4.47789691230947E-05
  3.79068939488003E-04  1.01835784811919E-03 -8.85337971131458E-03  1.09958046256175E-03 -7.96366516304328E-03
  7.36537317344607E-02 -3.39879139737172E-03  1.02116207296785E-02  8.87247079072346E-04 -3.95544139105320E-03
  5.46126348019446E-04 -5.14837524537994E-03  1.45097109141714E-03 -9.53537569875022E-04  1.31315852881595E-03
 -1.58725651472080E-03 -3.01984569591669E-03 -6.96473233975380E-04 -4.17386256963856E-03  3.21705650367070E-02
 -3.46652329478459E-03  6.48874403061533E-03 -3.00883921176709E-03  7.23705730474090E-03  1.82070397285314E-03
 -4.15392035573715E-03  2.07367451055215E-03 -5.33649991823965E-04  3.46098409313535E-04  1.18686435308706E-04
 -1.91048260753936E-03  1.03101052562002E-03 -2.45708083761808E-03  9.23935546474975E-03 -2.97248007684449E-03
  4.34643486177304E-03 -9.71583218395952E-04 -1.28219022069005E-03  2.78363391607419E-03 -3.37871923976893E-03
  1.10183775797141E-03 -3.18616744381202E-04  2.43257412442427E-04 -3.64923909194288E-05 -4.33697268097760E-04
  1.22328953433223E-04 -8.58117145089967E-05 -6.63835042739903E-03 -1.29906854375547E-03  5.52634658377183E-03
 -1.72091189876223E-03 -9.26520643994362E-03  2.89373417230415E-03 -5.47550415674124E-03  1.57557522965580E-03
  1.11275608463686E-03 -9.84175797551148E-04  2.83353189102139E-04  3.44791213013010E-04  5.68550738790929E-04
 -2.17919614085326E-03  1.45541135727050E-02 -1.66793092389686E-03  6.52461770157553E-04 -1.50598946985289E-03
 -7.96395377786726E-03  1.11323187539222E-03 -1.45132952469247E-03  1.33606047016854E-03 -4.12781343671951E-04
  4.32940270548903E-04 -3.97143725581575E-04 -1.56959065609245E-04 -6.37298947953615E-04 -6.25009571776347E-03
  3.60377517221914E-02 -6.03716354405267E-03 -5.60737646988081E-03  1.09226182258226E-05 -9.14802138694439E-03
  3.53972785368315E-03  2.08203826401261E-03 -3.03962945653810E-04  7.47193627474563E-04  3.09503336301924E-04
 -1.53216396450089E-03 -4.99822084440513E-04 -2.01349625489093E-03  7.36493548448356E-04 -4.36368232588736E-02
 -9.45098192081424E-06 -2.37709987535834E-03  5.25014075313427E-04  4.41905236795068E-03 -7.63934699307950E-04
  2.48339371125351E-03 -4.47250911792268E-04  4.50774971586238E-04 -4.59337260657233E-04  2.04996126245278E-04
  3.14239243591568E-04  3.03728522817844E-04 -1.91861340840182E-03  1.19289537301494E-01  7.77661948732837E-04
 -2.85794941320119E-02 -2.04188415025763E-03 -3.48022281458732E-04 -7.37276938212011E-04 -2.66945162310849E-03
  3.34803866171493E-03 -7.34700959460150E-04 -1.21264916811022E-05 -6.19932187286306E-04  3.99963359330886E-03
  1.59519308688999E-03  2.26733583219848E-03 -3.22414739832600E-05  4.02624528294284E-04 -3.02040889725018E-04
 -3.37040070272761E-04  1.00015441282558E-02  2.83423746344895E-04  9.70021302834116E-04  1.55613271874011E-03
 -4.36229848071040E-04  3.20514632608137E-02 -2.38130513233528E-04  1.55870623903175E-03  4.71760069237521E-03
 -2.26480101261186E-03 -1.92520625817420E-01  1.29874606466987E-02  3.57461767439261E-02  8.85059463753731E-04
  6.59636145701725E-04  6.44931102875870E-03 -1.01522684506137E-03 -6.91235973631048E-03  2.41610661110567E-04
 -2.13894525224219E-03  1.49759100885178E-02 -3.31138718937010E-04 -1.81152213929198E-03 -1.62398887511905E-03
  9.08138036985753E-04  2.95910123699666E-03  1.42160112206307E-06  3.28573218771195E-05 -5.94804488536766E-04
 -1.12036902055833E-04
* ORBITAL    1   19
  5.84884577553008E-03 -1.21693885426133E-01  5.21723371571033E-03 -3.36492322559547E-02  4.15304184006756E-03
  1.00190119124899E-03  2.86884972245632E-04 -1.26869983593918E-03 -2.70083372914579E-04 -2.53083296734556E-04
  1.16412094941575E-03  1.90508498787130E-05  4.88285585532339E-05 -3.59324720788211E-03 -5.80185492871958E-03
  1.25732822391432E-02 -1.10151675735315E-02 -6.28133632644755E-03  2.37395245374762E-02  1.06426873734628E-03
  2.72835290803521E-03  3.20584864784231E-02 -1.76944374427780E-02 -7.63624947920037E-04  1.83240531972101E-03
 -4.32186674801422E-03 -1.26805980796214E-03  4.31049355596446E-03 -4.81556638907528E-03  2.33414687848971E-04
 -8.65110686542205E-03  6.87771055722938E-03 -1.53551231194043E-04  3.80736746860753E-03 -2.84058620435209E-03
 -9.57322844698854E-03  1.38197042711834E-02  6.90513549071198E-04  1.92888479289012E-04 -2.63813192091158E-03
 -5.41821980961605E-03  1.45873214251568E-03 -2.89395090136795E-03  8.90991302481219E-02 -1.34768131824040E-03
 -4.85432911074862E-05 -1.06579244003040E-02 -2.00306720036073E-03  2.72976531925610E-05  1.09683254847553E-02
 -2.25035004215195E-03  4.60648389146865E-04 -6.54120057648713E-04  9.08042424007711E-04 -2.07598473098653E-03
  1.22662058987979E-03  4.78124496823383E-03 -5.46867570257658E-02  1.56093806817907E-03  4.60378262580892E-02
 -9.36530469671887E-03  2.18216241224994E-03  5.42036291692359E-04 -5.25610232739994E-03 -5.63135769494877E-03
 -1.56431379235197E-03  2.28540778755641E-04  2.86053268196293E-03  5.79161040165096E-03 -4.80138615168961E-03
 -1.90528375360738E-02  1.51588835891035E-01 -1.78787531004267E-02  6.98635743755295E-03  1.28196775573211E-02
  4.23595786115508E-02 -6.79372912477580E-03  1.62275528876666E-03 -1.75138699351444E-02 -4.39075286340327E-03
  4.67494571165732E-03 -3.08851397118826E-03 -5.18148584932186E-03  7.20325365808693E-04 -3.84934965960174E-02
  3.43671198506250E-01 -2.28372282269118E-02 -1.24446763450734E-02  8.87619645831106E-03  1.22747604667249E-02
 -2.29916541271158E-02  1.35647553174281E-02 -8.48496322500261E-03  2.36819261390872E-03  1.17877974891395E-03
 -8.25367822479885E-03 -1.38833370764232E-02 -4.09924974982712E-03 -3.62864335017579E-02  2.57302861496440E-01
 -3.19056192255795E-02  3.86883764903635E-02 -8.34996158221635E-03  6.76113010590610E-02  1.33563128732634E-03
 -1.99580391238703E-02  5.79241222701038E-03 -2.06024642019659E-03  2.82415112391447E-03 -2.20267371592562E-03
 -1.32609483982044E-02  3.71929303104474E-03 -2.56131734681413E-02  1.66356887276022E-01 -2.16423353758380E-02
  5.44288822495256E-02 -4.97615236293508E-03 -1.60697662698260E-02  1.14770126836269E-02 -4.20041381663258E-02
  5.26808458301267E-03 -2.18952102992986E-03  3.24127834868754E-03 -3.18663940499789E-03 -4.79975276318175E-03
 -3.27493859660642E-03 -1.02359387355264E-02  4.27256178621054E-02 -1.59701240436179E-02  4.83510851761751E-02
 -1.27529065963324E-02 -8.41678435556264E-02  2.40456150305907E-02 -4.67605671236877E-02  1.25914918707277E-02
  9.16925504298273E-03 -7.01474404971603E-03 -2.92176746056305E-04 -1.16023269175948E-03  2.74031822277002E-03
 -2.51921960303503E-02  1.58996305702394E-01 -2.17266510331092E-02 -4.24977908090053E-03 -5.96799586776748E-03
 -6.82607086391020E-02  9.81055926477667E-03 -5.59387754264215E-03  5.51569169450917E-03 -2.25674789079752E-03
  2.98520838110488E-03 -2.76581191972616E-03 -4.98354034984697E-03 -2.49032300230312E-03 -3.39445709301090E-02
  2.58215474305172E-01 -2.81673482677690E-02 -6.45173944293138E-02  3.51134637637238E-04 -3.06796420890866E-02
  8.21851407189111E-03  4.29589646076897E-02  6.05364835993861E-04  2.95881849169270E-03  1.64983701606774E-03
 -8.17415658122100E-03 -4.40849953774629E-03 -1.09710149670559E-02  3.54191610342904E-03 -2.78144154412595E-01
 -1.76146900323176E-03 -1.11239366131335E-02  2.05570832671711E-03  1.91100876619783E-02 -3.70354803237143E-03
  1.07177464701566E-02 -1.97385599324769E-03  2.02128568684504E-03 -2.14124691897531E-03  1.11726446817828E-03
  1.83627460379035E-03  1.43626740734556E-03  6.13964752400859E-05 -4.85393365925724E-02 -2.07142298342467E-03
  1.98774878346387E-03 -7.49936194774112E-04 -1.10412575037792E-04  5.57822273674819E-04  2.84219659063026E-03
 -1.11998791423785E-05  1.77690849126205E-05  1.33562515984447E-05 -2.36770211144486E-04 -4.99226294847354E-04
 -1.43654003293733E-04  4.01408312641174E-02 -1.83225652167121E-04  6.01868333296732E-03 -7.54162762165723E-04
 -4.53370272236720E-03  7.76304316499354E-02  8.99415750081545E-04  6.05749258242102E-03  1.18424078679365E-02
 -2.86108726805508E-03  4.95762061149656E-02 -1.73676631080286E-04 -1.35097314452983E-03  8.65067189087511E-03
 -1.63506063469837E-03  3.94118904051665E-02 -2.54385514806343E-03 -6.84749446249782E-03 -1.89093836038293E-04
  1.01893378922562E-04 -1.26368956385077E-02 -9.66143689400813E-05  2.23073082184267E-03  3.39199369069776E-04
 -1.08485671650140E-03  7.47063123359620E-02  1.35388632916528E-03 -1.04181667081294E-02 -3.27617969639348E-03
  7.39952756429066E-03  3.79842816658365E-02 -1.67946931637234E-04 -1.25654666406427E-03 -7.13277120445125E-03
  3.14893895769273E-05
* ORBITAL    1   20
  6.06491587124265E-03 -1.61297527296075E-01  4.01719026221748E-03 -9.36289522591892E-02  1.51793097250864E-02
 -1.48632614032611E-02  3.02068901891659E-03  6.28612840620234E-02 -1.33583971860833E-02 -7.03273210914015E-04
 -7.20414977932813E-04  8.03010313112367E-03  7.09572954842124E-04 -8.91760104244494E-03 -2.65472222359960E-02
  2.88819133917794E-01 -1.33120881548722E-02 -3.94150860722936E-02  3.95864834478455E-02 -1.19228302412678E-02
  5.25555886282320E-03  7.28099690793093E-02 -3.05121711346281E-02  2.37409612380055E-03 -1.62698755584097E-03
 -4.27631538388625E-03 -7.76055132395526E-03  1.76477850081030E-02 -1.26970316655686E-02  7.85060582257096E-02
 -1.69704649371225E-02 -3.89111134919427E-02  1.46994334167148E-02  1.15186729792201E-02 -3.38443486785326E-03
 -5.16713623490847E-02  2.02889974666465E-02  1.41284459421274E-03  9.62347498684915E-04 -8.52477225337728E-03
 -6.07661889899325E-03  8.22742718201229E-03 -8.52843274920913E-04  6.55007425284356E-02  6.40747293449699E-04
 -1.48522572783050E-03 -8.13632673007014E-03 -1.20434809371853E-02  2.16359463445239E-03  5.88174864370146E-02
 -1.20898295741434E-02  1.62147001274633E-03 -8.21817834802880E-05 -1.12906480143109E-03 -7.51583811647415E-03
  1.42876678290810E-03  1.77300605315742E-02 -1.94513701053921E-01  9.81507367628927E-03  7.18993614502827E-02
 -1.01035150801345E-02  5.15455868406529E-03  2.65860351575906E-03 -1.58107999969287E-02 -1.42666218803587E-02
 -1.93570292971987E-03  1.36778194428697E-03  4.71014946719710E-03  4.69123037581062E-03 -1.31943601279363E-02
 -3.84124937330236E-02  3.81070560852969E-01 -2.93356435317778E-02  6.45196303962309E-02 -1.53611933120269E-02
  5.44880081724937E-02  9.48713962936871E-03 -2.74626398166452E-02 -6.26850944819099E-03 -2.82051221529040E-03
  3.75564239296431E-03 -7.53662550693884E-03 -1.77921972833721E-02  5.13431224708828E-03 -1.13243482720244E-02
  1.60687200498262E-01  1.10360404422046E-03  5.45683242073553E-02 -1.61208524894363E-02 -5.81145805984283E-02
  1.74723394201021E-02 -3.79263503113079E-02  1.71853654304025E-02 -4.90676823229482E-03  4.23500582646967E-03
 -4.12115102540044E-03 -4.59297066209730E-03 -3.28729269838314E-03  1.13344866601368E-02 -9.41073698036628E-02
  8.48135844566231E-03  2.51165578827453E-02 -1.74220352295077E-02 -5.15028402651347E-02  1.33944641454917E-02
 -2.52460032179022E-02  1.36148386818716E-02  2.20685734462529E-03 -3.24311991358417E-03  3.04525003469851E-03
  1.01864517713097E-03  5.42035143132924E-03  2.25107682620624E-02 -2.06607164908638E-01  1.24971174565538E-02
 -4.68857722042428E-02 -1.22349861322721E-03  1.97201999438792E-03  6.15368504765983E-03  3.51311657494953E-02
  1.94556791950681E-03 -1.81698734890549E-03 -1.28917243262415E-03  5.37623289726559E-03  4.19141412736895E-03
  6.55998637836284E-03  1.44034287646606E-02 -1.25263242825869E-01  1.39141333901142E-02 -3.89779876703377E-02
  8.49638695146718E-03  8.09622138269621E-02 -2.15893232202023E-02  3.92835988070354E-02 -9.29763360328568E-03
 -9.82157221841147E-03  6.46649102392522E-03  2.58657435769075E-03  3.87467083461983E-03 -4.79717472736145E-04
  1.66949341854259E-02 -1.54075673294659E-01  9.50996379535967E-03  1.66958126874429E-02 -7.18530652324558E-03
  4.32419955476537E-02  3.13105320701273E-03 -6.70181301677796E-03  5.74110965993131E-03 -1.03408927981131E-03
 -2.51142994799136E-05  1.61764077084296E-03  7.43156565435414E-03 -1.88037261229069E-03  4.05133221017375E-03
 -2.07814449170229E-02  4.51807858163431E-03  2.71782132416712E-02 -5.15258512017321E-03 -4.78333459565026E-02
  2.13854798347754E-02 -2.57939213239659E-02  6.13369361652914E-03  3.51394725918813E-03 -2.25161917853760E-03
 -1.64451807352740E-03  3.00236124723490E-03 -3.36827520835308E-03 -8.23050454802560E-04  1.98907335868352E-01
  3.59195317409867E-03  1.33951328716406E-03 -3.02151649533648E-04  8.99927944227419E-04  5.53693441265801E-04
 -7.69294787937922E-04  3.35282877601849E-04 -4.36701838457689E-04  5.41600039476371E-04 -4.14627295773361E-04
 -9.41590277503508E-04 -2.66412347472153E-04  3.69469924120946E-04 -1.28992156376060E-01 -3.17922080846315E-03
 -1.25000924559840E-02 -8.87243680827988E-04 -6.51786291721773E-04 -1.31073577823995E-04 -1.47679140623014E-03
 -4.04318573609125E-05 -2.04549118945736E-04  3.38368677665526E-04 -7.65531004245306E-04  8.73961005489039E-04
 -4.92392816000980E-05 -5.80232464164494E-02  3.87176201673345E-04 -7.59346456799609E-03 -1.67876288077996E-03
  5.34173732383061E-03 -1.72850911881791E-02  2.58827785275726E-03  1.38521631621204E-03 -3.93128921305687E-03
 -1.39564725060006E-03  1.28884197953835E-01 -6.47562843745593E-03  2.08329075173190E-03  1.79058948237586E-02
 -8.27489806850992E-03  2.94323687271671E-02 -1.73060645735789E-03 -4.71947308549628E-03 -5.56915487578354E-04
  2.18251145453860E-03 -6.65202153360919E-02  2.67283659568712E-03  5.14485491782560E-03  1.83131808428967E-03
 -8.20618917509700E-03  6.85196899497129E-03 -2.23606367911378E-03  4.68457940739512E-06 -3.66953962476405E-03
 -1.32470457542450E-04 -3.89463917111011E-02  1.24237143593695E-03  3.04566429872037E-03  5.54292543820771E-03
 -1.51200910235225E-03
* ORBITAL    1   21
 -2.30553607703298E-04 -3.20871911496318E-03 -7.17005059481848E-04 -1.24343658529513E-03  5.16684803295356E-04
 -2.61678200523550E-03 -1.47503312593528E-05  5.76834964643215E-04 -9.66397360451321E-04 -2.09270129999717E-05
 -2.73995039380297E-04 -6.76891397202138E-06 -2.76911498107492E-05 -1.31170872931794E-04 -2.22094745349161E-04
  1.57601466736436E-02  1.97042677127720E-03 -1.24109860387541E-03  2.09812684862203E-03 -2.76325295439690E-03
  2.63690047292348E-03  1.71206813794444E-03 -1.30299771436390E-03  1.10955949625524E-04 -2.84063204398614E-04
  4.07213662175203E-04 -3.71528030230741E-04  8.82390023592635E-04 -6.99498555038882E-04  7.99020209177870E-04
 -1.26371610424595E-03 -1.16319959563159E-03  8.04920124371684E-04 -1.08016725962051E-03 -1.03530932837490E-04
 -1.45143817560195E-03  5.79459930670888E-04  3.93497844161571E-04  1.47397130699071E-04 -1.87868832795506E-04
 -2.09500105925212E-04  2.55539998293374E-04  4.46566473132937E-05  5.24667858290740E-04  1.73811752965066E-05
 -3.47982199578026E-04  1.82866052045741E-04 -8.06636432027260E-04  8.57470322059038E-05  1.50794379724924E-03
 -1.53270363470601E-04  8.10997004740378E-05  1.01046306648316E-05 -7.11559531359729E-05 -1.64429726668366E-04
  4.46611225046716E-05  3.13228951105303E-04 -4.13734064771841E-03 -1.38863706638931E-05  1.52659655686851E-03
  3.95529699998663E-04 -9.85941991731524E-04  7.74829147289929E-05 -6.80340207116179E-04 -6.17297372751653E-04
  5.81418347253594E-05 -4.34955211713973E-05  1.00924366027326E-04  6.60919643198083E-05 -2.87493092395636E-04
 -5.22426906877297E-03  3.67948468234588E-02 -6.27756901790675E-03 -1.41369560262866E-02 -1.09839255821676E-03
 -8.23412792847346E-03  5.54454660661298E-04  1.04521015988678E-02 -2.03466120181011E-03 -2.57372944921124E-03
  1.08922426538377E-03  1.16093006769704E-03 -3.48752845018281E-03  3.63946628995532E-03 -1.82170187506138E-03
  3.09724948054173E-02  7.89992779961836E-04 -6.29519134596820E-02  2.98991727572843E-02 -7.24005626401973E-02
  2.96405702258370E-02  3.86680517226318E-02 -1.76175518877609E-02 -4.39205076139351E-03  1.52402973049958E-03
  4.42008525279283E-03 -8.87146484682962E-03  1.26325145717842E-02 -3.57767515675468E-02  3.35263471769085E-01
 -2.34711061511552E-02 -1.23884209935600E-02  1.55170603217120E-02  5.38916953115325E-02  1.21951067062684E-03
  1.59162794413028E-02 -1.15476173826082E-02 -9.38159868973311E-03  9.27525229452716E-03 -3.70165912337073E-03
 -1.25504051042762E-02 -1.41501271027240E-03 -3.15011548657177E-02  2.93597586478928E-01 -1.66893733759661E-02
  3.89268816203124E-02  4.46659759579891E-03 -4.31327729592045E-02  2.48875856897950E-02 -3.42543294151149E-02
  1.45861490001285E-05 -7.37529822016454E-03  8.93836844274439E-03 -6.45362753672647E-03 -4.90078559162183E-03
 -1.06047883649850E-02  2.75756060697503E-03 -2.62522784361418E-02  2.51130608040330E-03 -7.00224878084084E-02
  3.58870907072242E-02 -4.34325953482808E-02  2.77503502185321E-02  4.59125630828980E-02 -2.29118539718592E-02
  2.58475651729269E-03  1.17163509981704E-04 -4.89003216718059E-03  9.07549689644014E-03 -1.36197358859210E-02
  3.71844037519692E-02 -3.56257852421620E-01  1.86491243129790E-02 -1.17250169498128E-02  1.68742589488392E-02
  7.63617053571763E-02  1.96806640413537E-04  1.83786206976361E-02 -1.21632786171262E-02  9.80390643552306E-03
 -9.46251781297479E-03  3.62576603875920E-03  1.32143233648937E-02  1.09128142305068E-03  3.73579352625488E-02
 -3.36009561639706E-01  2.58693910827194E-02  4.43051350928199E-02  2.84361497527793E-03 -4.61761291893589E-02
  2.73582351319256E-02 -3.83481202373696E-02  1.48184614573089E-03  7.60587679124474E-03 -9.55157284450683E-03
  7.26840657794970E-03  7.31236175025628E-03  1.08005299622156E-02 -2.74424689972908E-05  3.33907350842932E-02
  7.48846780168310E-04 -1.81363237240830E-02 -7.92282889429094E-04 -1.50371103682294E-02 -7.36032241403216E-04
  1.13415839762789E-02  4.91887873701332E-04  8.85019351465579E-04 -1.91090172435441E-04 -1.14158665957674E-03
  1.56598405924882E-03 -2.76851335804432E-03  4.08111505977125E-05 -3.12645147782349E-03  4.80518866835302E-05
 -7.81867214475039E-04 -1.17589567617976E-04 -1.22875812821480E-03 -3.63651805536118E-04 -4.77862677332038E-04
 -1.67611946379474E-04  2.88119693247630E-05  7.90203956466106E-05  2.63980297084374E-05  6.21827827778801E-05
  5.52624978563363E-05  1.03010145038951E-01 -3.61340104327844E-03  1.32507426145622E-02 -1.72331529193437E-03
 -9.97751205537316E-03  1.26001703480982E-01 -5.64676310002005E-03  5.19827869483349E-03  1.87864658662369E-02
 -1.30467698191458E-03  2.52949631419407E-02 -1.22543353181864E-03  1.58509809937417E-04  3.82043624661242E-03
 -1.76278952247724E-03 -4.89346762154223E-04 -2.01048782983403E-04  1.10920029964171E-04 -2.72423932006510E-05
  3.76160896445179E-05 -2.25709513568062E-03 -4.25822602219440E-04  1.14421944505938E-04  1.84302231132182E-05
 -3.25046899816019E-04 -1.19223280744881E-01  5.75108771670285E-03  1.53889697912788E-02 -9.51543278262254E-04
 -1.15141525783125E-02 -1.18858892161133E-01  3.71537129716867E-03  4.17062534088786E-03  1.85410048735949E-02
 -6.44816608109198E-04
* ORBITAL    1   22
  3.67652796011772E-03 -4.52557724825917E-02  5.98176154069147E-03 -7.70501708057974E-02  1.98333359527138E-02
 -2.93117359320997E-02  4.37312407074697E-03  1.17082635428707E-01 -1.73227980823664E-02 -1.65635727324987E-03
 -3.45247875847469E-03  1.30983888132729E-02  5.51658428195034E-03 -7.39066412001173E-03 -2.08422343863937E-02
  2.89922509732911E-01 -3.71526825293782E-03  4.37055033256842E-02 -1.06438459011325E-02 -1.40375571405918E-02
  2.43987554755701E-04  2.59607753079344E-03 -4.88724680821684E-03  2.40513330012164E-03 -4.29977454527208E-03
  1.64666934707314E-04  1.88252225448572E-03  1.30917586836144E-02 -1.50369990005328E-02  2.12042122507179E-01
 -1.11307504326953E-02 -5.84326287162713E-02  1.14426975044427E-02  2.15715001337728E-02 -1.79114081948281E-03
 -1.22663235030463E-01  1.14606133260006E-02  1.79522295514035E-03 -1.26173445367957E-03 -3.89173662516441E-03
 -3.30582769634452E-03  1.26906094272349E-02  1.34313267187167E-03 -3.84548571694090E-03  2.30884805362894E-03
 -4.79436270957448E-02  9.96905334706487E-03 -3.22672171022601E-02  4.90075879476147E-03  1.44713919373219E-01
 -2.17262220616197E-02  2.86453916878224E-03  2.36707794091719E-04 -2.85870266233631E-03 -1.29726569180153E-02
  1.74727147058897E-03  2.34306520053166E-02 -2.74814184465199E-01  1.54131582434106E-02  1.82687819902719E-02
  5.67236813769387E-03  7.41099475658507E-04  5.55347033237015E-03 -9.86890253513999E-04 -2.47385054174230E-02
 -1.62083166730806E-04  1.51919841605909E-03  4.38911249087381E-03 -3.28155846419171E-03 -1.52996537319283E-02
  7.73241641343812E-04 -3.33408952642631E-02 -3.19861578113346E-03  8.12730523387630E-02 -2.43353956497753E-02
 -4.87770922450284E-02  9.47030342848056E-03 -5.39873634156212E-02  1.83646135740761E-02  7.01620441826107E-03
 -5.72903308929999E-03 -3.23129491137227E-04 -3.35314045996643E-03  8.47649484301858E-03  2.40363534105333E-02
 -3.06456301545196E-01  7.13596700769311E-03  6.33736085780044E-03  3.35932685947226E-04  1.31288344760424E-02
  9.57485933679323E-03 -1.85526250999396E-03  1.22785371458420E-03 -6.38476922286730E-03  1.41606060339625E-03
  6.65312497099293E-03  1.00189715712149E-02  4.09767259689418E-03  5.30292320419039E-03 -8.73907763585050E-02
  2.55447420164397E-04 -6.91171645327573E-02  2.39717881535192E-02  2.95614308514587E-02 -2.16789079529366E-02
  5.48104067266439E-02 -2.02903144819750E-02 -5.85242651241788E-03  4.85882321119805E-03 -8.58279988424237E-04
  8.68370934512908E-03 -8.56753172264557E-03 -1.88741772766256E-02  2.25352325547058E-01 -6.47432552179954E-03
  3.60459458926272E-02  7.23868022727988E-03  3.85039382403171E-02 -2.04001830612422E-02 -2.16216413312650E-02
 -8.16751398608460E-03  7.56792537054816E-03 -2.74281529798047E-03 -6.65192960003972E-03 -3.48973407488845E-03
 -7.63109688627643E-03 -1.94449087343375E-02  1.97051513111423E-01 -1.74596769189733E-02  4.13569071920495E-02
 -8.87833332390596E-03 -9.21739494556258E-02  2.34135459052917E-02 -4.28129572929654E-02  9.71003791524767E-03
  1.34579689991293E-02 -8.60594772655918E-03 -3.92304469836341E-03 -6.24638602048586E-03  5.33782821912107E-04
 -1.25690122984539E-02  1.70550997531219E-01 -1.98270189136610E-03 -4.03479986211692E-02  1.51002254943953E-02
 -2.49630499118927E-02 -1.51857286176881E-02  2.64592496633354E-02 -1.33019767148473E-02  4.37470238283213E-03
 -2.87801079140866E-03 -8.76729376467719E-04 -9.38112889925707E-03  5.41126913237979E-03  5.82359166699880E-03
 -1.23223322059343E-01 -2.29187783193250E-03  1.16547879370008E-02  9.71450090214732E-03  7.55850853277051E-02
 -2.93539676766610E-02  2.44024681874810E-03 -1.06691052076322E-02 -9.09811221372440E-03  4.37597480769984E-03
  5.40483397643442E-03 -2.52696781402894E-04  7.24217345931809E-03 -6.49356367136893E-04 -2.20780375817857E-01
 -5.98890757372313E-03  7.07156900360294E-03 -4.45995698687194E-04 -1.75265286051532E-02  9.26096030593652E-04
 -7.54392382515805E-03  4.71173820252222E-04 -5.85925455296573E-04  4.34608335085665E-04  5.25466489382425E-05
  4.92580684019408E-04 -3.83459796087040E-04  2.33380042678606E-04 -1.59804598850262E-01 -2.35274029980062E-03
 -1.53276941761219E-02  2.73019355437124E-04  3.52022362357828E-03 -2.65016241004018E-04 -2.27662276820945E-02
  9.80342610732982E-04 -2.79813156395989E-04  2.64324611698086E-04  1.67014925794516E-04  1.39150579942712E-03
 -6.76943723214248E-04  7.17346788432579E-02 -2.20267236278644E-03  8.35798912912401E-03  3.96044039633158E-03
 -5.60472183458787E-03 -3.70291981903528E-02  1.63488158654544E-03 -5.66717945360756E-03 -2.35387070009321E-03
  3.89187133267215E-03 -4.51195812203821E-03 -6.00170486423552E-04  3.70432921313186E-03 -1.99007962102868E-03
 -2.44577498085039E-03 -3.87210327845926E-02  3.47989008438593E-03  6.29889931029675E-03 -1.01435597160002E-03
  5.54873381989621E-03 -1.35519776035926E-01  5.80165239687811E-03  6.30149724071140E-03  3.75633212824795E-03
 -1.71324224083252E-02 -3.90544492957563E-02  1.39699753383552E-03  4.77600743787232E-03  4.05577418714370E-03
 -2.70112567703256E-03  4.99341032075834E-02 -1.18508772612117E-03 -4.79882765856912E-03 -5.50690585614228E-03
  2.83721950249662E-03
* ORBITAL    1   23
 -8.19020382390291E-04 -6.26981871954547E-02 -5.58763278963691E-03 -1.41105928600659E-02 -7.96539418288107E-03
  1.03925039994086E-02 -1.80269535243533E-03 -7.07623739994650E-02  6.92412226599128E-03  1.61183384116039E-03
  1.85777844487082E-03 -6.55651447895207E-03 -8.30226275144982E-03 -2.97102814614988E-04 -3.64932930080978E-03
  2.66920452128496E-02 -5.41971927002023E-03 -1.43448163237303E-01  5.69626031360878E-02 -3.44181078837831E-02
  4.42762878407816E-03  7.97645506949076E-02 -2.07024223473896E-02  4.39756391769920E-03 -6.20986374847545E-04
 -2.08418997285573E-03 -1.12875722773515E-02  1.61941153927302E-03  1.20549206537691E-02 -2.56757330780213E-01
  2.01280526594793E-03 -3.12822879481654E-03  1.39272975162328E-02 -3.44538924829397E-02  2.69397748987348E-03
  1.54463343136024E-01 -6.79270798182073E-03 -1.34334609017584E-03  5.15851981718091E-03 -7.10726210377176E-03
  4.95996644635318E-03 -9.50080928033308E-03 -3.12003401283282E-03  3.82406644888102E-02 -5.43589138698395E-03
  1.27855154276394E-01 -2.77539016361802E-02  4.82923671805096E-02 -5.23565989024644E-03 -2.22077080159983E-01
  2.08740484405423E-02 -3.09551091172759E-03  1.04901591200146E-04  1.60612858164544E-03  1.49416922064845E-02
 -1.50021567482187E-03 -1.88001569734378E-02  2.07179344011015E-01 -1.70790714546646E-02  8.36364080268299E-02
 -2.35382149871794E-02  7.88954319641845E-03 -5.70865745530367E-03 -3.09971040816706E-02  2.51426489462307E-02
 -1.54383435255851E-03 -8.69325763939841E-04 -2.04315712408757E-03  1.01294735311617E-02  8.78084018190707E-03
 -2.14826815213984E-02  3.42528102257990E-01 -8.05974313187072E-03  7.26393225678531E-02 -1.19989036642438E-02
 -9.23327846365177E-03  2.28596999009579E-02 -3.98335626968964E-02 -5.62232971301347E-03  9.10016005174121E-04
 -2.83817390625588E-03 -3.33441931922389E-03 -1.42007652012465E-02  3.77774903266853E-03  1.10415519052110E-02
 -1.33767440728045E-01  4.84754592907565E-03  5.01155355434168E-02 -1.83079158516062E-02 -7.69216496381743E-02
  2.54111665349937E-02 -3.69421937531874E-02  1.96732461368492E-02 -1.26189298459438E-02  7.84990454183807E-03
  2.21562667323076E-03  5.84075691436716E-03 -1.38764960836333E-03  8.91842837952611E-03 -1.80711430259583E-01
 -2.65157724451913E-03 -4.18024942988366E-02  8.22987300631989E-03 -7.62850723790563E-03 -1.58927191169178E-02
  3.02306476663015E-02 -8.96973808567204E-03 -5.78004491350353E-03  3.49013776202437E-03  1.86812230439414E-03
  9.19479836271936E-03 -4.02243298644835E-03 -7.36638079868904E-03  1.30293833959327E-01  6.81138265332690E-04
  1.48740307747821E-02  7.90636605495298E-03  7.40108224713221E-02 -2.43939698754969E-02 -1.02952889139014E-03
 -8.91815163841726E-03  9.75540406913100E-03 -5.68935974399321E-03 -4.44676056232879E-03 -1.33747095564510E-03
 -4.30397063887548E-03 -1.67535886141294E-02  1.91413873591223E-01 -1.51578135154597E-02  3.41301230302028E-02
 -6.93178714439950E-03 -6.78121290137739E-02  1.54100447486336E-02 -3.47900753538380E-02  7.00723869927249E-03
  1.18866279797798E-02 -7.57235017235554E-03 -3.34939306690907E-03 -6.42137363002553E-03  1.16400290360374E-03
 -6.18354536641642E-03  1.10872756342754E-01  7.60233253682425E-04 -5.78616414454768E-02  1.63446968694418E-02
  5.12586527133907E-03 -1.59711786800400E-02  4.31431372272474E-02 -1.42071213042802E-02  6.40519548127983E-03
 -4.95681594176492E-03  7.14159144534679E-05 -7.03661178865679E-03  6.29884220885379E-03  1.01717355164191E-02
 -1.66255059615137E-01  6.05255573653176E-04  2.05422745618594E-02  8.17074207152387E-03  3.62520106171474E-02
 -1.52538152372848E-02 -9.18074971440243E-03 -8.46163209385356E-03 -7.71502882146630E-03  3.67107794489323E-03
  4.52805094014131E-03  4.01462426769569E-03  3.63636915073833E-03 -1.58657623558567E-03 -1.79677286860385E-01
 -6.13366592036123E-03  1.45748016415011E-02 -8.48241360044726E-04 -2.78772561012962E-02  1.48931682402308E-03
 -1.40975997627118E-02  9.38614068430632E-04 -1.38320817259087E-03  1.19370711477722E-03 -2.27111019755759E-04
 -1.18582244488478E-04 -7.16559221941619E-04  5.40707373353857E-04  1.30332450605262E-01  1.86883420784896E-03
 -1.15479894387394E-02 -9.73249633355603E-05 -1.16138497264588E-02 -9.63815385040052E-05  4.39635145568899E-02
 -1.96703432692690E-03  2.85269764289560E-06  6.16910335200312E-04 -2.17547911846144E-03  8.87560512076719E-04
  1.82023917781950E-03  4.37455318556757E-02 -2.41503801196072E-03  4.38096830447114E-03  4.35477150068929E-03
 -2.66732266465028E-03 -5.84507583309953E-02  6.02077491451238E-03 -4.34829621579007E-03 -5.73327010011650E-03
  2.61040963428766E-03  1.43703869283846E-01 -1.14345102337977E-02  1.67256061250236E-03  1.63535814511402E-02
 -9.45522181663847E-03  1.21568854958013E-01 -1.15709194524885E-02 -1.80838236277439E-02  1.04451407553022E-03
 -7.74721579505697E-03  1.59485061883444E-01 -7.60928129070796E-03 -4.53975825201529E-03 -4.33204799665213E-03
  1.97139439422208E-02 -5.57527332085834E-02  4.95090838729121E-03  5.57084922276941E-03  3.30416053899331E-03
 -3.74494398066709E-03  3.61798941731974E-02 -1.48483150942060E-03 -4.30227126440627E-03 -2.99638315271501E-03
  2.77708677124664E-03
* ORBITAL    1   24
 -1.28223315353829E-04  3.49619065256756E-01  6.59977807002767E-03 -1.41027683443883E-01  1.32264789432225E-02
 -1.71087801970149E-02  2.76944852126881E-03  7.60080410561181E-02 -1.17107071167026E-02  9.03985955910918E-04
 -3.79969038431148E-03  1.32824992646259E-02 -5.18845773691218E-03 -5.16447033745598E-03 -2.19544300014649E-03
  1.37892421413135E-02 -8.28822783467476E-04 -1.09759273950400E-01  2.98762927726069E-02  3.57082977904664E-02
 -3.80208521127138E-03 -1.80486073304894E-01  2.06207023336823E-02  1.67155757983887E-05 -5.22438362087703E-03
  2.10559339989655E-02 -4.41876001670249E-03 -1.20840908221222E-02  6.52153916266829E-03 -2.15087913807306E-01
 -8.91427346968173E-05  1.31480282905953E-01 -2.14995646450894E-02 -1.47583899615930E-02 -1.03738274811834E-03
  8.78236720508982E-02  2.73503010061103E-04  4.32461829896503E-04  5.42741466206725E-03 -1.29268259560699E-02
 -3.16675510866842E-03 -1.83364939261274E-03 -5.57340632753393E-03  1.41417166838370E-01 -8.03229104262313E-03
  3.52625892346850E-01 -7.80270391301554E-02 -1.40947246231928E-02 -3.71453958028936E-04  1.15880001034491E-01
 -9.26544859123308E-03  1.19093271267809E-03  2.10834125632102E-03 -8.67727629718826E-03 -4.73995615349099E-03
  4.33481317307063E-03  1.55761904104595E-02 -3.00587565469598E-01  6.83743315519288E-03 -7.74045939627825E-02
  1.74042197709835E-02  1.17133945643587E-02  2.62616340675627E-03 -5.29524283070895E-02 -9.38545844339441E-03
  1.23654637925248E-03  8.89687303595967E-03 -2.38986271919105E-02 -6.88098199830915E-03 -3.33915209931888E-04
  6.83185770618284E-03 -2.52150967788828E-02  8.88964137955986E-03  7.32364332523937E-03  3.16239094844193E-03
  1.75368455668983E-02 -5.73219941688981E-03 -5.53651740044109E-02  4.84112150963451E-03  2.14768718530023E-03
 -1.85430335549691E-03  5.87133633863244E-03 -4.35459560680988E-03 -9.28167007492444E-04  3.45379501037379E-04
 -1.01213103042892E-02 -2.27567912463345E-04  7.95457949809659E-03 -3.16737035852361E-04  3.25592111524185E-02
 -8.27422612061999E-03 -1.42646860852973E-02 -1.49726468005809E-04  2.44330085686747E-03 -4.40655277634680E-04
  9.78942710665918E-04  3.95358530677962E-04 -2.99242508960189E-04  5.79393093678989E-04 -3.96752697598540E-03
  9.71512366858094E-04 -1.50237022709892E-02  2.89840854312756E-03  1.31316511631119E-02 -4.10720224789057E-03
  1.02850437271978E-02 -2.41317806907498E-03 -1.07086983177526E-04  9.93128098530405E-05  2.13313448921658E-04
  7.01756708119258E-04 -1.00711290741994E-03 -2.37635596091985E-03  3.48936278762898E-02 -5.28232981511784E-04
 -2.93711491569898E-03  2.57064251931578E-03 -6.99230943273743E-03  1.57496394114333E-03  6.67624786250916E-04
 -1.63183961528789E-03 -8.77599114896352E-04  1.09662003885531E-03 -6.06329731187942E-04 -8.63094577427805E-04
 -9.07982631622918E-04  2.27236474729329E-03 -2.93044205037255E-02  2.07119169081052E-03 -2.30080065287799E-02
  5.42956137144660E-03 -8.24560034411555E-03  2.92347620189618E-03  1.56512103470724E-02 -3.54366686089481E-03
 -9.28525234086709E-04  8.18451972452171E-04 -2.00083103358068E-04  2.05902338800437E-03 -1.92877252784115E-03
  2.40503286676155E-03 -4.61507060261292E-02 -3.38213343712648E-04  1.91912150480379E-02 -3.55332360933137E-03
 -6.69040038766147E-03  6.21965403129290E-03 -1.64232143501361E-02  3.39237898132154E-03 -1.33487105115500E-03
  1.06862718943068E-03  3.92898335735086E-04  2.33924859765710E-03 -1.37521818764612E-03 -3.38144668767055E-03
  5.77437741777057E-02 -6.21143649150585E-04  1.29202958918680E-03 -5.35095814823435E-03 -1.13799322048025E-02
  2.18571839133157E-03 -5.96579647588670E-03  5.02302053728656E-03  1.69062327505195E-03 -9.91351072127589E-06
 -1.43157277263845E-03 -1.53779124837321E-03 -1.07219940654635E-03  3.26411859003921E-04  2.35377431844875E-02
  9.04733687166614E-04 -9.28327159129160E-03  2.29482838648306E-04  3.06264635931828E-04 -1.27796893705192E-04
  7.04338966177366E-03 -1.59269371539280E-04  5.18236255958035E-04 -3.24214584829679E-04 -1.72027412688437E-04
  4.54832710406444E-04 -4.49646665752635E-04  1.56574990752507E-03  7.50941296609714E-02  2.84803456973169E-03
  6.75746504593026E-02 -5.81121843792361E-03  1.49093139839288E-03  1.21451613002333E-04  1.36357563493506E-02
  3.90718099666345E-04  7.38134788604293E-04 -4.68270615513652E-04  8.61902989274655E-04 -3.94804867155749E-03
 -3.42266871152948E-04  1.95693230948328E-02 -1.09518073395098E-03  1.98423498666558E-03 -3.52866626579203E-05
 -1.49839559652937E-03 -9.93336618211023E-03 -8.83705416961573E-04 -1.09770735034014E-03 -7.88997879831166E-04
  5.79700947266516E-04 -4.63325213104533E-02  5.61177816275100E-03  1.34625108141721E-04 -5.44353763475520E-03
  1.62373200710900E-03  3.72647705313000E-01 -3.48177059472177E-02 -5.05035230110577E-02 -1.57986213333244E-03
  5.54299902432504E-04 -1.27426605855981E-01  1.46158942189604E-02  1.30897013563952E-04  3.07172754755327E-03
 -1.38820142743492E-02  3.45374554493682E-02 -3.78683763759634E-04 -3.42653447499515E-03 -1.19534692425356E-03
  2.00430810334285E-03 -2.04841083430877E-02  8.70740202600843E-04  1.53687732639461E-03  1.95595004246818E-03
 -9.01959185892981E-04
* ORBITAL    1   25
  2.07567025634663E-04 -8.10942395282895E-02 -1.61202441329748E-03 -5.05294376817010E-04 -2.29172079904820E-04
  9.91887660693971E-03 -1.42337555286962E-04  5.58026091188618E-03  3.64085811201113E-04  1.83397529398057E-04
  1.13467493884974E-03 -1.15656043460201E-04  6.08924751656102E-04 -1.00049814208907E-03 -2.66469791730228E-03
  4.76248689259470E-02  2.09937657457537E-04 -1.12662409098188E-03 -3.52322003183065E-04  1.32012096397946E-02
 -4.64327665032476E-04  4.07001295543734E-02 -4.97905726434560E-03 -1.12505622802250E-03  1.45526350893965E-03
 -4.07007462636782E-03  1.88869064118451E-04  2.55519965617993E-03  1.37017763002115E-03  4.93962699445265E-03
  2.41900830142939E-03 -4.47609223814101E-02  1.07372772744961E-02  3.65080555647341E-03 -1.40810259501487E-04
  1.05054237040707E-02 -3.07281958137142E-03 -1.29216631976387E-03 -4.03450824796826E-05 -1.09969358139549E-04
  3.31292308164998E-03 -7.14903449162674E-04 -1.71679766238391E-04 -2.14706626012499E-02 -9.16379571648603E-04
 -2.86590016732452E-02  8.06571705101281E-03  1.97542447369965E-02 -7.16409591130293E-04 -7.30326521853821E-02
  4.13658427375379E-03 -1.07947355230035E-03 -1.79609311784102E-04  1.45320207566431E-03  3.42471427130415E-03
 -8.95620509128084E-04 -3.98558712749489E-03  6.28620895951086E-02 -2.69427866733378E-03  5.02404780267641E-02
 -1.11868040678203E-02  6.34430468497497E-03 -1.47388716643358E-03  5.71308992947633E-03  5.03525602177086E-03
 -1.27938725106055E-03 -1.35130711151011E-03  4.96290440263964E-03  3.68441382269612E-03 -4.93788554281965E-05
  4.03676491273351E-03 -5.73734712190723E-02  3.21052479994635E-03  5.95508506192320E-02 -4.83173198150061E-03
  3.90916455448082E-02 -1.05184869644160E-02 -4.02694338856843E-02  7.67660202563459E-03  4.84331059500181E-03
 -4.05023831755466E-04 -2.65335586790441E-03  3.10960095084637E-03 -1.09305712743293E-03  1.35224793963199E-03
 -9.21284140453170E-03  1.37408119414858E-03  1.38989447940635E-01 -2.49298388207899E-02  1.55246777890075E-01
 -3.14176741161376E-02 -8.36739659864234E-02  1.33564324888160E-02  5.10442494174879E-03 -2.58132537248292E-03
 -3.68201137743462E-03  6.18744281481651E-03 -9.57507216311295E-03  1.35812583229269E-02 -2.34762024265221E-01
  3.36160023503305E-03 -7.62947130564449E-02  1.12342700387076E-02  8.58265401503956E-02 -3.34521715076356E-02
  6.77821874017808E-02 -1.21433045776189E-02 -4.04311662575763E-03  1.65950885405639E-03  2.75860342391520E-03
  1.15900574329873E-02 -3.34924882652273E-03 -1.77496008497956E-02  2.96577411960762E-01 -1.81653858200725E-03
 -2.00857584179582E-02  2.17475717125868E-02  6.92018878164573E-02 -1.38150170549172E-02  2.35182482608273E-02
 -1.80597307569061E-02  4.70245783934115E-03 -1.75175001912861E-04 -7.12615228919326E-03 -6.14683847828646E-03
 -7.60526671267799E-03  3.26490233324168E-03 -4.60452401933617E-02  2.86212994630886E-03 -1.55116243576337E-01
  3.91772378682726E-02 -1.22819299016942E-01  3.30003404054674E-02  9.83370647899097E-02 -2.45762466944201E-02
  2.35451212076016E-03  2.32985171602670E-04 -4.75751392780028E-03  9.78688389058504E-03 -1.37831030545630E-02
  1.72707851682050E-02 -3.09512715550013E-01  6.88450438627176E-05  8.55619063870093E-02 -1.23474074616879E-02
 -5.40936433945597E-02  3.46220918255135E-02 -7.01853899887508E-02  1.38606138496689E-02 -5.13597547747481E-03
  2.44901445179327E-03  2.55396292603238E-03  1.43818083412332E-02 -5.49611759692049E-03 -1.77511918437530E-02
  3.08907285111558E-01 -3.33486784297542E-03  3.66079949872412E-02 -2.50616521092078E-02 -9.93316608209091E-02
  2.21846226346607E-02 -4.04125105855527E-02  2.09837837770926E-02  7.92271392051137E-03 -2.30735360862500E-03
 -7.93290504750285E-03 -7.90868762350946E-03 -7.12213879652849E-03  5.54027185210505E-04  3.50407978419440E-02
  1.48163175240618E-03 -5.64135305554999E-02  1.01030899491773E-03 -3.74756898905115E-02  1.93287046223095E-04
  3.69276402303714E-02 -6.85909186600478E-04  2.10910152248314E-03 -8.26917665128224E-04 -1.88963812277949E-03
  3.19245667194728E-03 -4.75858479318836E-03 -4.03464813430645E-05  5.70506268213645E-03 -9.41740310244456E-05
 -2.19904462778225E-02  1.33889787010804E-03  3.25404959374344E-03  4.60676601724366E-04  1.07412360770252E-02
 -3.44697793219082E-04 -4.04147625631281E-04 -5.58673422890215E-05 -1.17516930870461E-03  1.48485754211073E-03
  4.09204735065494E-04  1.54614287573461E-01 -1.16904645046440E-02  1.50687042053409E-02  4.17475594699335E-03
 -1.05337315811547E-02 -1.46151612895695E-01  1.17152863323540E-02 -9.52569630355578E-03 -1.37143275056090E-02
  5.14423421327104E-03 -7.15645502346007E-02  4.30925322561458E-03  1.51498960047715E-03 -7.66403695058129E-03
  3.61431841093031E-03 -3.51179513411466E-02  3.50688209032717E-03  4.48599024666394E-03  6.92542100765376E-04
 -1.71993641475192E-03  4.68728576361916E-02 -2.37511077695828E-03 -4.79028577133398E-06 -9.11371745665727E-04
  5.45561562639907E-03  1.70337608079387E-01 -1.74542049395347E-02 -1.61689299959999E-02 -6.94698061491347E-03
  1.11524454017397E-02 -1.49515454701513E-01  1.26783450452198E-02  9.15626701218754E-03  1.53671985410410E-02
 -4.71113004902950E-03
* ORBITAL    1   26
 -1.23963754984176E-03  8.84168530077459E-02 -4.36506891413267E-04  6.66214092025532E-02 -8.12830323361304E-03
  2.29251253534394E-02 -1.54781463123763E-03 -8.00058205615224E-02  5.30793441387384E-03  8.83608935740850E-04
  1.85585570424170E-03 -7.00247093832070E-03 -1.56500621812153E-03  6.08879856943638E-03  9.67764234971466E-03
 -2.12621744153982E-01 -2.32488752320403E-03  1.27553625522375E-02 -7.85344878441636E-03  2.66081977442845E-02
 -1.10040357445920E-03 -3.09891100793998E-02  1.03627107732257E-03 -2.55363399108320E-03  3.43017745363074E-03
 -9.47364617333004E-04 -1.45084268644014E-03 -5.79652508759443E-03 -5.36827352544222E-03  5.76554443633160E-02
 -5.06343353373899E-03  1.18964868643517E-01 -3.33051920914291E-02  1.98321688118291E-02 -3.45739796085822E-03
 -5.84750399582306E-02  9.73789131641280E-03  1.97767606166412E-03 -3.07938122982368E-03  5.68547262646468E-03
 -1.17419090247530E-02  1.32430740044444E-03  2.47636111001040E-03  1.36705048776255E-02  5.32809366609525E-03
 -6.76934773379173E-02  6.93537654509041E-03 -4.16821066809690E-02  1.70734576421150E-03  1.99882405968829E-01
 -7.51809631852511E-03  1.79282199646370E-03 -3.82328673748082E-04  4.74918382282336E-04 -9.23584425205483E-03
  1.39412387148917E-04  4.77093789865265E-03 -3.58030326503984E-02  6.74075990286379E-03 -1.37610498543651E-01
  2.61389020262817E-02 -3.99880446255410E-03  1.16274655805126E-03  1.49576478909226E-03 -3.77156296051537E-03
  1.84856314744139E-03  1.68810411581663E-03 -5.79309107983548E-03 -8.79604971355715E-03  1.81570711780412E-03
 -9.99436131187089E-04  7.85223039763407E-02  5.62676411204554E-03 -1.16411274680100E-01  2.17194007659529E-02
  7.47184407367762E-02 -8.29536457710791E-03  8.52524046141987E-02 -1.49922546433518E-02 -8.42983886600359E-03
  7.36092691507395E-03 -1.85480724406654E-03  4.19242050904279E-03 -1.17341257720831E-02 -1.20758812272103E-02
  2.69344053300438E-01  3.29144294670400E-03  3.68467052108723E-02 -1.57883510594023E-02 -2.62370843481984E-02
  7.73529582993548E-03 -3.31366861241036E-02  1.21758500714445E-02 -2.56187718999622E-03  5.51890636333332E-03
 -6.09502286844801E-03 -5.46205833944945E-03 -8.62152858011286E-03  1.54842869221037E-02 -2.55423713279409E-01
  3.65452508324372E-03  1.17028585925439E-01 -2.82184726120566E-02  1.02019949502136E-02 -1.78018984442050E-02
 -8.46469947096505E-02  1.84779257736712E-02  3.26979016253304E-03 -4.90195386601646E-03  4.88043109091165E-03
  4.04385737187939E-03  6.98012953631106E-03  3.98595780799927E-03  5.38295058876793E-03  5.82897441249296E-03
  3.31583528040297E-02 -3.04899693498773E-03  2.14935380779177E-01 -4.39185782627205E-02  4.12075345251629E-03
 -3.44905783493484E-03  1.61361148297227E-02 -1.14508572021456E-02 -2.66422812081402E-03  4.54666264745669E-04
 -4.89651629317033E-04 -1.73103387884153E-02  2.80895395626896E-01 -1.29524827570191E-02  8.22850142362907E-03
  4.95069301627477E-03 -1.07080417395664E-01  1.39543237440635E-02 -2.05117832247895E-02 -1.85196507550610E-03
  1.10984143647422E-02 -5.78254053043672E-03 -5.96743431814195E-03 -7.63558620222805E-03 -2.92522509546825E-03
  9.71819871027913E-03 -1.11398888049781E-01  4.93584484679045E-03 -1.31425536060682E-01  2.88989302241052E-02
 -2.11159410760496E-03  5.24129563653077E-03  9.63667572930074E-02 -2.05213337747596E-02  1.07396158821233E-02
 -9.40550340698839E-03  2.35120083239031E-03 -1.21984532841772E-04  7.01278020319236E-03  1.07271217000937E-02
 -1.25695658247925E-01  6.57605198395490E-03 -3.01906215659162E-02  1.27435536686078E-02 -1.58951954638307E-01
  3.10647436917759E-02  6.26927770599663E-04 -4.82790723695372E-03  7.60482461904670E-03 -5.72746547219018E-03
 -2.25585326878100E-04  4.97473681424483E-03 -1.27450688219258E-03 -3.18188628729221E-03 -1.85821114362664E-01
 -7.38935335230941E-03  2.18499966440837E-02 -7.92619897224331E-04 -7.21286769986035E-02  2.05032121050650E-03
 -2.56681100145398E-02  8.80769641221596E-04 -2.94201806761142E-03  2.87632748326293E-03 -1.16921876517873E-03
 -2.39966577064447E-04 -2.78344092638830E-03 -6.54831348804367E-04 -4.10273360509005E-02 -1.11724703364348E-03
  6.01172095191922E-02 -1.82115314591884E-03  1.18137150004440E-02 -6.12023256478715E-04 -4.16301089797983E-02
  1.03131545424543E-03  7.06851194095968E-04 -1.26630888991498E-03  3.68404620075639E-03 -4.31356216005074E-03
 -1.93324613953427E-03 -4.26242912488212E-02  1.81607138768243E-03 -4.75774146690311E-03  6.77368331611641E-03
  4.38337187794897E-03 -1.79320380113673E-01  1.10235421469132E-02 -4.30770024889756E-03 -2.01866546464131E-02
  4.61845255669337E-04  1.02536608909773E-02 -2.71698156888012E-03 -3.62102241519618E-03  2.55215682814354E-03
  2.20330214869193E-03 -5.05288611600872E-02  5.61999346840266E-03  6.70811301055425E-03 -9.09935212467449E-04
  5.63037432158106E-03 -6.66577845364282E-02  3.52690789624041E-03 -1.37036809795727E-03  1.68250474491532E-03
 -7.99741556832279E-03 -1.08441841348929E-01  4.96106995782903E-03  1.01925282799839E-02 -2.34976730765578E-03
 -7.99475228228039E-03 -1.04520747057885E-01  6.52621232072285E-03  2.57629877354078E-04  1.38434436250748E-02
  1.67464085596866E-03
* ORBITAL    1   27
 -1.76535341234261E-03  6.85804949314972E-02 -3.76030695546391E-03  1.08995378601029E-01 -1.79583609756875E-02
  4.78170380397264E-02 -3.20700566058383E-03 -2.32340468583701E-01  1.21761089922285E-02  2.60730065168973E-03
  3.70419623844073E-03 -1.70369604772368E-02 -1.05651133035908E-02  8.64538235515722E-03  7.95251274108015E-03
 -2.33709421095790E-01 -7.98042752383620E-03 -5.97572991564348E-02  1.23822972756604E-02 -3.12077244926686E-02
  4.22933967756419E-03  7.71674206686115E-02 -2.16561466438314E-02  3.32718476842779E-03  3.45630916632785E-03
 -1.05703101785406E-02 -6.89170570547023E-03 -4.05660180772387E-03 -1.07604838254966E-02  9.37352303271700E-02
 -1.55425477220429E-02  1.73666163610937E-01 -4.62563010907340E-02  1.43969294677633E-02 -2.32424008669862E-03
 -5.74679316960042E-02  8.41594428481786E-03  4.39870766195046E-03 -2.10050999232721E-03  1.42515474738993E-03
 -1.95414996982549E-02  4.84038480732336E-03  1.92687332230238E-03 -6.70744283279364E-03  2.93122498049763E-03
 -3.82021688773058E-02  2.40669064766018E-03 -7.05593907663053E-02  1.94930267461524E-03  3.22373417718937E-01
 -9.45195198374569E-03  3.15211758375813E-03 -6.34741593293740E-04  1.44743532382958E-03 -1.50096812269266E-02
 -1.86302739194887E-03  1.28808747581840E-04  4.77161407343163E-02  3.28279961916337E-03 -2.13046888804889E-01
  3.61019989558923E-02  1.34890221378945E-02 -3.40171370611146E-03 -1.01798188325000E-01  2.35039309355445E-02
  3.81667341863958E-03  2.61762188829892E-03 -1.11326013457636E-02 -1.60607706242921E-02  4.56733156668330E-03
 -1.13500768590837E-02  2.24223923656309E-01 -3.48887528459734E-03 -2.95291901670132E-02  7.89411507749904E-03
 -5.45044599111894E-02  2.33599128281065E-02  5.41955859233011E-02 -1.67868110158447E-02 -2.01626421898767E-03
 -2.33687998777029E-03 -4.33056356181353E-03 -6.26422145952261E-04 -6.67952724167058E-03  6.65968162823041E-03
 -1.47816987274533E-01 -1.21951588536106E-03  6.62677738270226E-02 -1.68137200167423E-02 -1.02717822406419E-01
  1.29070866036106E-02 -4.95221185004622E-02  1.55425241172258E-02 -6.70905026995740E-03  3.62135435025305E-03
  3.76577586016356E-04  8.50066538188857E-03 -4.41215587147122E-03 -4.13958356016514E-03 -3.76730518345520E-02
 -1.04243267558146E-02 -1.12840106824191E-01  1.86619181928821E-02 -4.57603910038476E-02  5.41437553970974E-03
  7.87659222425727E-02 -1.40134020558849E-02 -7.69708103517442E-03  5.93119511866212E-03  1.31142296124635E-04
  4.00265936564602E-03 -3.97739545498800E-03 -8.11322580711546E-03  1.27590779946497E-01 -2.27729804178605E-03
 -6.55431909454663E-02  2.11464698682375E-02 -6.29190617318015E-02  1.01410731853972E-02  4.08834191769914E-02
 -1.40763045248520E-02 -2.18301879561864E-03  2.32376235769654E-03 -1.64097438123561E-03 -1.88083629094368E-03
 -2.15809472958700E-03  5.00479249521270E-03 -1.19882933954826E-01  1.04890776417943E-03 -4.93567560757460E-02
  6.27727992467908E-03  1.68453955419258E-02  5.20836514951191E-03  3.89008591249782E-02 -4.00720333924401E-03
  8.86788316086343E-04 -1.54709593429233E-03  1.63621094978225E-03  4.90929129187922E-03  2.66140435125604E-04
 -5.51685345385984E-03  6.60271514857480E-02 -2.96022696180283E-03  1.05669211731854E-01 -1.91768057869303E-02
  2.03782571852744E-02 -1.02664291447005E-02 -7.50218492192350E-02  1.24846211534088E-02 -5.46174079719701E-03
  4.61270547124612E-03 -8.46695741235791E-04  8.77343839755689E-04 -3.36845718830624E-03 -6.90062098616869E-03
  7.38912880983224E-02 -6.24047370126645E-03  7.12647411388071E-02 -1.44357969216074E-02  1.20412758753529E-01
 -2.58120115538886E-02 -3.39641578754938E-02  7.15886683514109E-03 -8.86541052637147E-03  6.38754748344355E-03
  2.37017173505591E-04 -5.73088944953981E-04 -1.72136780022256E-03  7.87175123690313E-04  4.15627222172963E-02
  1.16518364906700E-03 -2.24765663236763E-02  3.95239328435863E-04  9.66376176087809E-03 -1.03874060565784E-04
  1.79326618964571E-02 -2.92691486924516E-04  1.45992516985177E-03 -1.06905884478547E-03 -2.20006854996876E-04
  7.44569750267095E-04 -4.24151608548774E-04 -2.75610690337266E-03 -1.22456804144116E-01 -5.79183465168678E-03
  7.68425578161341E-02 -1.78306916593309E-03  2.26228636304566E-02 -6.16901712058612E-04 -1.09057677695772E-01
  4.11458978961051E-03  8.73770445033979E-04 -2.30192079546831E-03  7.80198525221149E-03 -4.82726614735597E-03
 -2.54808556374053E-03  1.36942921461832E-01 -8.10461997019413E-03  1.21463047616198E-02 -1.53616232164479E-04
 -8.96813705945448E-03  7.48562978966205E-02 -8.07024148831007E-04  6.64833181544093E-04  8.56662752732958E-03
  8.51622551996301E-04  1.76591679693592E-01 -1.10681050540608E-02 -1.85861867984901E-03  1.71896019089705E-02
 -7.95073871708803E-03 -3.34878045281343E-02  4.70584581581079E-03  3.93966854681768E-03 -1.77196587624657E-03
  8.78387417206229E-03  4.33782280901203E-02 -1.11941130964198E-03 -7.81471892185249E-03 -7.45063677030700E-04
  1.92234836731554E-03  1.12901503654362E-01 -6.28699138298233E-03 -1.09133221657920E-02  2.79457282559408E-03
  8.53321348498253E-03  9.23129438813072E-02 -4.14295378231028E-03 -8.59943884252183E-04 -1.09168706233327E-02
 -8.03039072705143E-04
* ORBITAL    1   28
 -8.55320514457031E-04  1.48818383899146E-02  2.74435909129556E-04  1.15542989428569E-03  4.42799895245999E-03
 -2.61944550456378E-02  1.10095574932930E-03  1.52187506055926E-01 -4.74553812202330E-03 -1.74494193888714E-03
 -8.65433119521631E-04  2.44129997216392E-03  1.05785061886384E-02  3.15832457687009E-03  4.62209144168831E-03
 -1.35872108427066E-01 -2.03434604285650E-03 -5.38114216330120E-02  1.80565234217719E-02  3.60764924377126E-02
 -3.81484916342503E-03 -1.57734147378489E-01  1.87313889119967E-02  1.74353206054159E-03 -2.46935042547420E-03
  1.06700834584057E-02 -1.08659130204365E-02 -7.34998994648176E-03  1.16187596182769E-02 -2.43177754680760E-01
  1.48131450508331E-02  1.10587222194690E-01 -5.72486701921403E-03  1.25447875188315E-02 -8.74145466275732E-03
 -2.94860910967944E-02  4.14711765208686E-02  1.03501543539235E-04 -2.60833964712627E-03  1.45232761647898E-02
 -4.91762655683168E-03 -1.37749554553984E-02  8.48410747018598E-03  1.40169271626566E-01  2.16058347132445E-02
 -2.61094727526389E-01  1.82202742605579E-02  3.06919326239139E-02 -1.30154363183100E-03 -1.65391715211778E-01
  8.22503565287504E-03 -2.61891786811655E-03 -1.37021616535000E-03  3.27230450317326E-03  1.24419439398429E-02
  2.21181766198748E-03  6.43661995551517E-03 -7.97491195974248E-02  8.57698608238353E-03  4.76464721149025E-02
 -7.91889013406592E-03 -5.86284872760388E-02  1.35104538924110E-02  3.08465259382020E-01 -6.48674371021249E-02
 -4.64413684739554E-03 -2.29769210689973E-03  8.75391076102356E-03  2.09328900255926E-02 -7.19202668169827E-04
 -1.83804542914572E-03  1.32902581097075E-01  7.39141394611679E-03 -1.01363778669907E-01  1.69808529681082E-02
  1.23168361382709E-02  4.02336597939252E-03  3.97738660794388E-02 -1.42634919633175E-02 -4.52467432271043E-03
  4.46163127125181E-04  2.53987557752025E-03 -1.57355129154235E-03 -1.14491750347314E-02  1.12094013215438E-03
 -1.30899975559338E-02  1.08396106572171E-03  4.11256624035765E-02 -1.13674005172010E-02 -1.04737632587162E-01
  1.33773350293772E-02 -5.32579944924043E-02  1.13813047367244E-02 -3.66005396020485E-03  4.43959498814793E-03
  1.01402314627697E-04  3.25488192647821E-03 -4.40979662746076E-03 -1.10551148449331E-03 -6.18814670724351E-02
 -7.12403506796763E-03 -4.11989832799724E-02  5.83590562559565E-03 -5.71733417304612E-02  5.96101713307350E-03
  1.96956964445800E-02 -3.65528253012055E-03 -3.70092030423758E-03  2.24820328497632E-03  1.64041740751778E-03
  1.89145925873384E-03 -1.35776178465079E-04 -3.47355358817220E-03  6.81678024395185E-02 -4.32065610342333E-04
 -5.38950823742483E-02  1.53919834831344E-02  7.59281898428889E-03 -3.33761025591394E-03  4.02363907715460E-02
 -1.15054787710720E-02  2.37723586791952E-03 -1.29789410103482E-03 -1.02156525523814E-03 -6.03502901886333E-04
 -8.94498639744494E-04 -2.17046025174821E-04 -1.79300221954969E-02 -2.27974542740911E-03 -3.06060966551065E-02
  4.66457149128781E-03  1.00306120546905E-03  3.00485096754397E-03  2.23860156675687E-02 -2.91969536512095E-03
  3.80470542230122E-03 -3.08177156685930E-03  2.01920856858235E-04  1.24110914361038E-03  6.47848615581967E-04
 -2.96741983907657E-03  3.80860787611004E-02 -1.73134040437006E-03  4.32916259132079E-02 -7.13953521557543E-03
  3.49594580013350E-02 -1.15684522014951E-02 -2.88192652649809E-02  3.82136803199251E-03 -7.58876392559971E-04
  8.31774113969533E-04  3.21391359604269E-08  6.57302799675770E-05 -4.13648293857788E-04 -1.40282418766552E-03
  5.64992311930583E-03 -2.29469806067259E-03  5.27756728027417E-02 -6.94438390187924E-03  5.47267084432716E-02
 -1.04700368506162E-02 -3.60440238503743E-02  3.72269327097719E-03 -4.14982049190216E-03  3.52246187895078E-03
  4.66590566555661E-04  1.20252537834470E-03 -9.35174545954022E-04 -6.10049785598270E-04 -2.27621278814419E-02
 -1.62684627430128E-03 -4.36056954300459E-03  2.10694900659713E-05 -1.72619865143445E-02  3.05424691721461E-04
  5.19610217133572E-04 -2.07790216350156E-05 -1.14792634954885E-04  3.43434553681638E-04 -4.88528799053603E-04
  7.98259475400399E-05 -9.80344097383952E-04  7.46581282725642E-03  2.77283486445794E-01  1.50109077012788E-02
  1.24023729506717E-01 -3.13126657613890E-03 -3.84072848886741E-02  1.64253326732730E-03  2.10077655655606E-01
 -9.24658230256762E-03  1.96607828800266E-03  3.02282294833497E-03 -8.96664265687255E-03 -1.00319174664173E-02
 -8.76604103668073E-04  9.33243228463834E-02 -5.13433398189605E-03  7.57318103264583E-03  1.54832339597817E-03
 -5.42509577103159E-03  3.86036085557011E-02 -1.31214449991282E-04  1.00001994035119E-03  3.70820812400281E-03
 -3.20385528101189E-04  7.03579952595652E-02 -6.13675335564066E-03 -3.60994624194806E-03  6.65905123036271E-03
 -1.66911309656831E-03 -1.70982061907176E-01  1.66923308616923E-02  2.02556183787469E-02  1.45221148644444E-03
 -3.27776203999770E-03 -3.07828401036524E-01  1.33807219533068E-02  1.30187607649031E-02  5.82408905226682E-03
 -2.51467562575210E-02  5.25099269013344E-02 -7.73538163490893E-03 -4.98172422215965E-03  1.60456921627374E-03
  3.45589668986197E-03  6.88676914580802E-02 -1.91518693896970E-03 -1.65742035209953E-03 -7.05540349322398E-03
  2.05140050272289E-04
* ORBITAL    1   29
  1.02447721665227E-03 -1.09145043886295E-02  1.86764243137686E-03 -4.51032404008609E-02  4.80280198272174E-03
  8.65817764121483E-02  9.25401150716296E-04  5.69425447000731E-02 -2.56277340666132E-03  5.09116040404087E-03
  3.96453271230186E-03  7.23402673014237E-03  1.66664352089736E-03 -3.12205322963480E-03 -1.31482351679037E-03
  2.85375841009613E-02  4.18122413412082E-04  5.38628284014603E-02 -1.36427304742134E-02  1.41380078759104E-01
 -8.80498247418551E-03 -2.20834803806594E-03  5.59015904920061E-03 -6.57539402126089E-03  2.86637663365271E-03
  6.53474729314156E-04  8.40399301202303E-03  7.15276305337666E-04 -1.39361188769334E-03  7.16970978529267E-02
 -5.84717475046138E-04 -5.21357079936314E-02  5.87847881773811E-03  8.28084226913512E-02 -7.24750095259545E-03
  3.26161527293017E-02 -1.85270799129317E-02 -2.00120759963822E-03 -2.71213690376653E-03 -1.54084296150124E-03
  6.25200288623502E-03  9.08310695820749E-04 -2.97264885223504E-03 -4.66816533577143E-02 -7.11766580207326E-03
  5.08667440537653E-02  3.52188082546121E-04  1.20524265533476E-01  2.41717770183059E-03  1.23336826456015E-02
 -2.62124515156662E-04 -4.36444940168707E-03  3.62953741862862E-04  4.58938894020591E-04 -2.25237031232410E-03
 -6.03520272050966E-04 -1.14577391419529E-03  5.27626888955945E-03 -1.85478017046385E-03  5.07397687686501E-02
 -6.97894453949806E-03  9.08125257367065E-02 -8.33188801121232E-03 -5.04070427350147E-02  1.26956252401529E-02
 -2.25528390909128E-03  5.17746689634708E-03  4.95710071422985E-03 -3.76379075678851E-03 -1.09248017486320E-03
  5.01142602787994E-03 -7.84355555910996E-02  2.24025919011747E-03 -7.59580671631394E-02  1.43967435519275E-02
  2.78866270945529E-01 -4.54020692111404E-02  1.90867816405452E-02  6.40724736500268E-04 -2.20109251488298E-03
  1.33514469737986E-02 -1.74460402356278E-03  8.45506247839445E-04 -5.05710821517517E-04 -1.66915817645444E-03
  1.05471331474009E-01  5.03926332916528E-03  1.33678720740949E-01 -1.44833154580369E-02 -1.34772845010907E-01
  1.04405979081880E-02 -1.29846128247129E-01  1.04583028193780E-02  6.64878411590746E-04  2.46189235658340E-03
  1.20797849612295E-03 -3.18023368252383E-03  5.25664717443060E-04 -1.80402738344686E-03 -1.83664461642800E-02
 -4.78414156331762E-03 -7.49826514974426E-02  1.15636122332668E-02 -1.54660328451159E-01  2.37053924752571E-02
  3.13441378005847E-02 -4.43223595123371E-03 -8.95845447284545E-04  3.75096107161518E-04  7.38100957419454E-04
  2.38285763758729E-03 -7.52399071906009E-04 -3.12775385299861E-03  8.39241787875382E-03 -5.80148822904744E-03
 -1.05028135043710E-01  1.91485392796995E-02 -1.36469002370768E-02 -2.96133330524034E-03  7.16927394220975E-02
 -1.47514199726178E-02  3.45738191760651E-03 -2.61441923245450E-03  1.33423999153776E-04  2.42298541254863E-03
 -7.01722316023172E-04 -5.38400092107809E-03  1.06290913401831E-01 -7.77615631643752E-03  3.65933866105790E-02
 -3.66236050687209E-03  9.12525471052599E-02 -2.00440354614989E-02 -1.69546967194055E-02  2.95613617320395E-04
  1.02847537273612E-02 -8.00559049012729E-03  2.75307952462164E-04 -3.88899776450410E-03  5.58877603965796E-03
 -3.94396757513178E-03  3.49714319480996E-02 -6.20341771971995E-03 -6.91973670329796E-02  1.25023657486768E-02
  1.97759828027693E-01 -3.98179874116128E-02  7.45485268562948E-02 -1.45350635360184E-02  8.62633722813833E-03
 -7.51269032337479E-03  2.56072248301549E-03 -4.06428078173250E-03  9.33357609954482E-03  1.70395483972799E-03
 -9.07481071873144E-02 -5.09247881561866E-03  1.49296621340635E-01 -2.27745091870221E-02 -9.41809285607451E-02
  1.39949848709170E-02 -1.23896128487234E-01  1.90466893549385E-02  3.69494185094523E-03 -2.98258868267304E-03
  4.36849795344481E-04  3.79574905600603E-03 -2.68498611541122E-04 -4.68510754000206E-03 -1.57595645309743E-01
 -9.62336932820043E-03  8.42345477240618E-02 -8.82625251703667E-04 -6.78272350448258E-02  1.43509589504340E-04
 -7.05000568181220E-02  8.52779940371926E-04 -5.05420352378839E-03  4.40300821056196E-03 -6.90878851541837E-04
 -3.61739502169224E-03 -4.92227419627572E-04 -2.26614610031517E-03 -6.26826158070820E-02 -4.09577195869745E-03
 -5.03931314379160E-02  7.65814163586432E-04  8.72462721291805E-02 -1.00308783651512E-03 -4.64055472457563E-02
  2.29576608277248E-03 -2.23791246698307E-03 -5.61350234246604E-03  5.45794872480936E-04  3.52377995335353E-03
 -5.26699352569091E-04  1.26178680885877E-01 -4.42604732560990E-03  9.64193392856324E-03  1.41400472689005E-03
 -7.02560472364541E-03  1.42912967936805E-01 -1.19029737554921E-02  3.53353711238469E-03  1.20918080964314E-02
 -1.39123933056836E-03 -2.45831605526199E-01  1.93854074013915E-02 -1.84550846352000E-03 -1.69881707000292E-02
  1.42903068568314E-02  2.61937637254122E-02 -3.04734070898961E-03 -3.22802200031900E-03  4.29939434906497E-03
  2.94053351330698E-04  8.74050319712423E-02 -2.56121182958954E-03 -1.51385298701550E-03  1.69739255922734E-03
  7.65478244201805E-03  1.17378070421074E-01 -1.19191800531533E-02 -7.73915774310037E-03 -5.19259385654234E-03
  4.97766345577647E-03  1.60047088529726E-01 -5.78256823651245E-03 -8.86305806859271E-03 -1.23346897770367E-02
  4.75167986269322E-03
* ORBITAL    1   30
 -3.10112116401019E-03  3.81772887158793E-04 -3.69543296550786E-03  1.68348524088429E-01 -9.89286800090910E-03
 -8.21608646010756E-03 -2.33771878953104E-03 -1.45581506080605E-02  8.36473672359081E-03 -2.77657056689386E-03
  5.21904106965677E-04 -6.40825019689273E-03  1.06847489793236E-02  6.96190095532381E-03  3.99615429409292E-03
 -2.96168080208665E-02  5.84920615809198E-03  2.71255664426480E-01 -3.71244401467152E-02 -2.07413599186559E-02
  5.01646725515840E-04  5.99839354388896E-02  4.14674587786705E-03 -2.44055146695095E-03 -1.30008338560221E-04
  2.35565367121681E-04  1.36282969529291E-02 -4.20865712782543E-05 -2.05381514635064E-04  7.24669065265778E-02
  1.68777259188636E-03 -2.62027735757419E-01  4.44789267334937E-02 -3.75596633591584E-02  1.00101423271773E-02
  8.19438665417375E-02 -3.34826754486686E-02 -3.18725215994961E-03  1.80088979895194E-03 -4.98900629744743E-03
  1.62871417951525E-02  2.73929578747277E-03 -5.34102578011105E-03 -4.68764776255085E-02 -1.01514304801516E-02
  2.36831402961324E-01 -2.32924696468155E-02  1.97396384640933E-02 -7.71781081298309E-04 -1.58287846384211E-01
 -7.01485839950416E-04 -6.45171060919631E-04  4.07849414590297E-03 -1.41729842548140E-02  8.67527182250442E-03
  7.56699196032369E-03  5.81973307817934E-04 -6.92404684512802E-02 -4.28253345868490E-03 -1.28998056573537E-01
  1.37264442746857E-02 -3.99673131250226E-02  6.28039105712690E-03  9.23104274746193E-02 -2.64960440875480E-02
  1.34128538147448E-03  3.36013190740510E-03 -1.87372217440686E-02 -7.86660775085037E-04  1.17362397318065E-02
 -7.60058531235881E-04 -4.69161324963622E-02 -3.97630188840816E-03 -1.28101479656083E-01  1.63199031305988E-02
 -8.11349641843410E-02  1.19191515697118E-02  1.80513702693981E-01 -2.27453786077467E-02 -6.39915602426478E-03
  2.19417669501700E-03 -3.41027297272199E-03  1.06625144073532E-02 -8.31141437020622E-03 -2.31525476187860E-03
  2.72190984089848E-02 -2.38720255800308E-03 -4.74284997664679E-02  6.38382535579663E-03 -1.32554566593095E-01
  1.14887005314021E-02  5.93035370909457E-02 -4.49060167430168E-03  5.92712045045488E-04 -2.45406356658821E-03
 -2.49183974328427E-03  4.78739779121128E-04 -2.63924157079461E-04  4.68692795352504E-04 -5.61283752604581E-02
 -4.13687822126967E-03  1.04145327972023E-01 -1.23606946017509E-02 -1.14234585735393E-01  1.66665325896791E-02
 -7.67928280074279E-02  1.03223368334387E-02  4.38255848751142E-03 -3.87499425966633E-03  6.36191104882562E-04
 -1.63950161456054E-03  6.33044213389615E-03  1.18530367991070E-04  1.63901992660029E-02 -3.05850056196901E-04
 -5.30055497355633E-02  1.10799310208783E-02  1.60266912033091E-01 -2.66779168169249E-02  6.51558718882807E-02
 -1.21296018438745E-02  9.38652394266805E-03 -6.96991344736932E-03 -2.30657275232373E-03  1.52273266759696E-03
 -1.42262066251442E-03 -1.71230928220048E-03  3.87285884352300E-02 -2.43930071099186E-03 -1.06291932897890E-01
  1.88811586985600E-02 -7.57446597756430E-02  1.10241963103615E-02  7.10127762263823E-02 -1.30577981821607E-02
  4.81808797284097E-03 -2.98683928887403E-03 -2.10047722178603E-03  1.64747337739579E-03 -3.07318215408249E-03
 -1.28159108216353E-03 -1.11379084986100E-02 -2.71288271097095E-03  9.48703417369720E-02 -1.21776871319241E-02
 -6.07616919849258E-03  2.07607645185156E-03 -6.46773587863051E-02  8.89717614238831E-03 -3.79890870394017E-03
  2.20501471626145E-03 -4.05874053380090E-04  2.48534325364670E-03 -2.36775475795185E-03 -1.19292284323251E-03
  2.98244245042739E-02  2.78055837916255E-04  4.63919016062499E-02 -8.93087130537734E-03  1.11120798046410E-01
 -1.77821051097668E-02 -3.31175575060526E-03  2.91959222064421E-03 -4.99348450284595E-03  1.49002427372692E-03
  1.76724963561166E-03 -1.25503204137128E-03  1.63722064305904E-03 -1.79403940141919E-03 -5.65784523082082E-02
 -3.63395441684623E-03 -3.02432021337949E-02  6.15218572157836E-04 -8.40988941339314E-02  9.66456642566509E-04
  1.33142243774579E-02 -2.12311886825191E-04 -5.66530661963592E-04  1.25880057579259E-03 -2.06558439989956E-03
  1.29800384011217E-03 -4.50460181898732E-03 -3.15917818427669E-03 -8.29431444449462E-02 -6.02827716225174E-03
 -2.41931787066259E-01  1.65225038465708E-03 -1.66753040540487E-02 -1.22361591452724E-03 -2.95260923609693E-02
  3.43584078976766E-03 -2.33122510472474E-03  1.29956802986370E-03 -2.06451887676023E-03  1.40755944758014E-02
  3.95002178175352E-03  6.18992109561163E-02 -3.78847339938312E-03  4.18838796879416E-03  5.75362317121462E-03
 -2.12811112233970E-03  3.57146147122985E-02  1.07907205989004E-03  5.12651796928094E-03  2.55944509999192E-04
 -3.07899997192841E-03  1.21305572254376E-01 -1.02337804710027E-02 -3.82246848062167E-03  1.02371036001545E-02
 -1.11030908406343E-03  2.14039561421414E-01 -1.40407857794680E-02 -2.10747429765403E-02 -1.32060671112738E-04
 -6.04416911247697E-03 -1.75837701062948E-01  8.07332344614596E-03  9.06935511678386E-04  2.21955396404204E-03
 -1.36546395089580E-02  6.56233000240981E-02 -1.88385941745461E-03 -4.83874199266462E-03  2.78833121660382E-03
  4.89413660866167E-03  2.75021410337622E-02 -1.26553450947979E-03  1.54111422270274E-03 -3.79015275598057E-03
 -1.43311403399026E-03
* ORBITAL    1   31
 -5.67976474635365E-03 -3.79638880042357E-02 -1.10840426556921E-02  2.47644300536977E-01 -1.86498102583211E-02
  7.38221439427480E-02 -3.05189952695651E-03 -1.54703848870744E-01  1.34169817686725E-02  2.60160113976784E-03
  5.74412618177404E-03 -2.00999636036644E-02  3.11856832317669E-03  1.49046532770026E-02  1.95693116890757E-03
 -5.24351116941405E-02 -4.95758747644845E-05  3.25521054891514E-02  1.00310796562179E-02 -3.54792228766875E-03
  3.08399535458351E-03  1.81049432489011E-01 -2.61880834131256E-02  2.94185970662194E-03  2.82119945232715E-03
 -1.26160611999797E-02 -7.67979185634953E-03  5.33589000595316E-03 -1.31752016956536E-03 -5.68775464521635E-02
 -4.64422181882095E-03 -9.92850444875365E-02  1.76755871712378E-02  2.59886555360923E-02 -3.82537664950481E-03
  4.94409100631429E-02  3.19104651164527E-04  1.53604957441331E-03  6.57344238777889E-04 -4.88768649689391E-03
 -2.58339728785216E-03  1.85238184114719E-04  1.79345362167306E-03  4.35395941799013E-02  5.61586053353558E-03
  7.05740343613600E-02 -1.72247986814174E-02  7.42614007066114E-02  8.66236190776792E-04 -4.86924530580682E-02
  1.92571985892414E-03 -3.22668769906826E-03  2.94972210204158E-03 -1.08479291206933E-02  7.15851100327094E-03
  6.85083516069551E-03  2.90429252915294E-04 -1.58214475151191E-02 -2.42986970660043E-03 -2.35906971588956E-01
  2.80177449190853E-02 -9.40400733646666E-03  6.84417781307008E-03  1.80918851569867E-01 -3.78031168172748E-02
 -4.28337670011491E-04  7.45558762902722E-03 -2.03234395776836E-02  4.50555088782468E-03  1.58956095416332E-02
  3.07442745145685E-04  5.87887530725786E-02  6.07172762783064E-03  8.82927772280470E-02 -3.16305847085060E-03
  2.98070385683204E-02  1.60480633350190E-03  4.24234358109740E-03 -2.40321009885810E-03  4.30962015435985E-03
  6.16709140518508E-04 -6.88390072063256E-03  4.20111225803968E-03 -7.64188056756942E-04  1.84350595458446E-03
  1.19085640206023E-02  3.86900393587972E-03  1.45383035219353E-01 -2.30662476588996E-02  1.39404107201727E-01
 -1.45299785028519E-02 -5.46953825096554E-02  1.44048788569199E-02 -3.51330053211949E-03  1.86286489118381E-03
 -3.84752187171768E-03  4.15727955349336E-03 -7.51951093502835E-03 -7.00483958221218E-04 -1.43938916822445E-02
 -1.59178498696760E-03 -1.51834876772559E-01  1.53195242363264E-02  1.55717024149988E-01 -2.65226851792902E-02
  1.44573072627911E-01 -1.53386577437088E-02 -9.54652244439652E-03  7.71198050337531E-03 -9.84231333342744E-04
  3.69279894854817E-03 -4.36615833759272E-03 -2.16972684274233E-03  3.66365932459642E-02  1.77289233240980E-03
  2.39424498089495E-02 -1.89812373767679E-03 -2.42692287333005E-01  3.75994287476950E-02 -4.57330009347435E-02
  5.80525136231356E-03 -1.27311314475461E-02  8.22315930864132E-03  2.80317378490351E-03 -4.66692987902008E-03
  5.19469789538033E-03  1.98792082265160E-03 -7.18028679385297E-02  1.17907128284566E-03  1.54308865399457E-01
 -2.74388653018660E-02  1.28982327356222E-01 -1.52089875657813E-02 -9.44858287200665E-02  1.76447752069561E-02
 -3.66455591681984E-03  1.25059285888910E-03  3.21077557638389E-03 -2.33713499048580E-03  6.25066275180438E-03
  1.60096700741712E-03  3.05863119839091E-02  4.25909589975927E-03 -1.26262633664526E-01  1.65794139812598E-02
  4.32716638489913E-02 -1.16545767511963E-02  1.04825100702775E-01 -1.39965604577007E-02  5.47774370134175E-03
 -4.86691692242684E-03 -3.75050994438974E-04 -3.00608534114763E-03  3.20924224976502E-03  9.80252280798712E-04
 -3.10532590446664E-02 -1.06053701052687E-03 -2.91841936107399E-02  8.87466466369150E-03 -1.89937523482003E-01
  2.49203521650629E-02  1.08018071327138E-02 -4.39344246724029E-03  6.10530091844617E-03 -4.64779285231526E-03
 -2.69590840635215E-03  3.26388945831225E-03 -5.95461148847904E-03  2.13384192490483E-03  6.30489993659326E-02
  3.95982824939415E-03  5.61923840690000E-02 -4.82829506258180E-04  1.23378782863382E-01 -8.92027571746152E-04
 -2.22123490543133E-02  4.32061791009637E-04  4.26863447843697E-04 -1.76228789274373E-03  2.78920345258934E-03
 -2.26945079133467E-03  6.67739752866058E-03  1.09990134443799E-03  2.01526337525918E-02  1.71780052329219E-03
 -9.74139017271277E-02  4.95732144730820E-04  2.01601156392383E-02  1.84938534825120E-04  6.55935773636898E-02
 -2.15135358757683E-03 -1.39899658634811E-03 -9.51312159527058E-04 -4.52769023389943E-03  4.27397054887031E-03
  1.37652559485960E-03  1.04016417378530E-02  4.61343064526862E-04  1.19612128252719E-03 -7.65098342566364E-03
 -1.72550176937102E-03 -8.09609052572231E-02  2.28299471883092E-03 -7.26106609770393E-03 -2.77827300177117E-03
  5.47728961654397E-03  3.74288178144089E-03  8.79732061029367E-04  2.05546771272582E-03  8.26617593910950E-04
  5.12364944437910E-04  1.05731948277874E-01 -3.26143854709361E-03 -9.21470961497144E-03  2.47139875935071E-03
 -2.02371421425259E-03 -2.69232566026352E-01  8.91375170521675E-03  6.24199002644706E-04  5.60521417844644E-03
 -1.95292477589400E-02 -7.47748814088414E-02  1.49900235989602E-03  5.72441158353136E-03 -4.21853609757412E-03
 -3.97894634032066E-03  8.79197738836089E-04  4.58235536817507E-04 -3.48227013743420E-03  2.22499276800968E-03
  3.06521728664351E-03
* ORBITAL    1   32
 -2.15152253542120E-03 -1.98683465593832E-02 -5.06160310840681E-03  4.23895334574217E-02 -4.55250064562116E-03
  1.21717869375317E-01  7.45284881869260E-04 -3.59651953685835E-02  1.65774931947946E-03  8.65353555010784E-03
  3.97380283991825E-03 -4.89636217273992E-03  1.45304434958829E-04  2.88378096396437E-03  1.30426517722068E-03
  3.19724739007883E-03  4.17227311886361E-03 -3.34720617808812E-02  1.07069208680545E-02  3.76430349096818E-02
  4.65947551031305E-04  5.91817750252453E-02 -1.24655466561290E-02  1.05864331601103E-02 -3.74966471339273E-03
 -5.69349317054786E-03 -3.65007278976849E-03 -1.47052365983000E-03  7.57546326702302E-04 -4.91352403726223E-02
  3.31991449575939E-04  1.10746620385403E-02  7.18966774983758E-04  1.31654020934491E-01 -1.76017040141752E-02
  2.48695700398237E-03  1.23040624547194E-02  7.16258440403950E-03 -1.88443265767146E-03 -4.10923732910546E-03
 -4.25359307650766E-03 -6.55372492961712E-04  1.47738593017334E-03  2.48766184499161E-02  3.29505226401649E-03
 -2.32159332710516E-02 -3.22689682090970E-03  2.29487412475727E-01  7.66893391118217E-03  7.21317540348623E-02
  1.21229967835545E-03 -7.30308738071291E-03  1.40181680008215E-04 -1.64484539922073E-03 -1.69066641860505E-03
  1.38059573864135E-03  8.70600177993073E-05  4.51222421199497E-03  4.53180151865437E-04 -5.96684906252611E-02
  6.23952001659371E-03  1.25934158702805E-01 -5.18616896586705E-03  5.52052021537572E-02 -5.24858863179190E-03
 -7.51599503820647E-04  1.08375913766672E-02  1.40478809721147E-04  3.60700219983765E-04  4.66862029828969E-03
 -3.79153090488512E-03 -5.48060722778703E-03 -7.30381012027790E-03  7.87414123404535E-02 -6.05030758186849E-03
 -1.07485475155851E-01  1.15105417485459E-02 -2.70752990616733E-02  1.66483863959015E-04  8.48103444719769E-03
 -8.64921134148461E-03 -9.63028973338719E-04 -9.21265720555475E-04  2.87420609929563E-03  2.13955033924907E-03
 -2.28048463432737E-01 -1.35847938044157E-02  4.54994882860867E-03  1.05466693641728E-02 -6.96376705137684E-03
 -1.50672208953998E-02  1.61509373293983E-02 -9.32080508401055E-03  9.20357602857871E-03 -9.42330757606351E-03
  1.48860487237414E-03  2.82984818388631E-03  5.25928810100295E-03 -1.91415776922345E-05  1.58854474991794E-01
  1.24424133752094E-02 -4.63638584728084E-02  1.62559428808621E-02 -1.26311704676963E-01  3.79778852172785E-02
  2.43926429701957E-02 -7.59934819769453E-03  1.01623100301373E-02 -3.53855013758604E-03 -9.69764780490889E-03
  6.77070208459361E-03 -1.74205744114643E-02  3.38232078943844E-03 -1.66823446204513E-01 -7.97506830987724E-03
  1.32326407238153E-01 -3.74870088269457E-02  9.15397179651382E-02 -1.22222023748754E-02 -8.29056130361287E-02
  2.57354799718660E-02  5.22137528909415E-03 -2.15892254123311E-03 -5.23451279716012E-03  1.33881118187887E-02
 -1.57693969126384E-02 -3.95066155358580E-03  2.32668503427025E-01  5.06533352063926E-03  2.27759458124086E-02
  7.24322210307035E-03 -6.16709459462207E-02 -7.70469814885664E-03 -2.38526516034744E-02 -6.77098496979005E-03
 -7.22818773475025E-03  7.13400537073566E-03 -2.86148781457055E-03 -3.53291397461010E-03 -5.03264898898206E-03
  2.49720160036395E-03 -1.74274397728567E-01 -9.76027386384110E-03 -8.97850679171810E-02  1.86961007639041E-02
 -1.24660772641352E-01  3.93319859352974E-02  5.27718444425961E-02 -8.76439222745247E-03 -5.79139114145997E-03
  3.30035611778428E-04  8.03810315135303E-03 -6.48029151359774E-03  1.72215879439518E-02  4.69850741166125E-04
  1.60356696987090E-01  1.33734235632728E-02  1.21096775173100E-01 -3.34194488538720E-02  3.72851812071731E-02
 -7.70536002298640E-03 -7.60442230723390E-02  2.25507006895851E-02 -2.05822628184105E-03 -1.13021947530837E-03
  5.04888244095520E-03 -1.51687242524343E-02  1.74832663821896E-02 -2.53305062847333E-03 -7.45557139325735E-02
 -3.62560130515206E-03  3.87641371095356E-02 -4.38103702439502E-04 -7.83004110990946E-02  3.82533831006240E-04
 -3.63154814485759E-02  6.15622802323166E-04 -3.66540147022236E-03  3.22662019877702E-03 -9.24249024942683E-04
 -7.62300404515314E-04 -2.08802265593897E-03  2.76875683949123E-03  5.59638788184871E-02  4.82319770649359E-03
  3.27231038284126E-02  6.30108193800230E-05  1.11174911954346E-01  9.35070892671855E-04  1.01177455651816E-01
 -2.64413882437037E-03 -1.66271441932536E-03 -6.15679741648204E-03 -5.84665660978540E-03 -2.95716171674298E-03
 -1.59173050298331E-03 -2.64102843159991E-01  8.31880300475567E-03 -1.70012148657931E-02  9.54594864955196E-04
  1.27491785322970E-02  2.38791602039336E-01 -5.51493486573826E-03  6.46857553832234E-03  1.57252372559822E-02
 -2.32577375232759E-03  8.20326531475214E-02 -3.17773068741043E-03  1.41751816631839E-03  5.08876286152967E-03
 -4.49514669453960E-03  1.24405390108061E-03  1.44753661937478E-03 -1.43980400037113E-04  8.68153888059473E-03
  2.69451150284183E-03 -4.30058327100546E-02  2.38579749073858E-03 -5.60115226779458E-04  6.00281416502351E-03
 -1.96334450765807E-03  2.30858908421751E-01 -1.45739736281773E-02 -1.36921452963556E-02 -1.82333762794073E-03
  1.03211043015292E-02 -2.47621325235892E-01  1.10886300271939E-02  4.85344004415705E-03  1.92232073906674E-02
 -8.42163065394208E-04
* ORBITAL    1   33
  4.72794399291299E-04 -7.34656390218577E-04  1.30749215868133E-03  2.13680080572205E-02 -2.81153136391535E-05
 -1.79166301161043E-01 -2.71840966675048E-03 -4.90595744182399E-02  9.40623884707697E-04 -1.38787544602919E-02
 -4.64937262867737E-03 -3.13057984172778E-03 -2.55752768035752E-03  7.25490849025729E-04  3.87380061443820E-04
 -1.16713443121314E-02 -3.94714517141614E-04  5.29700000926609E-03 -1.88059163133771E-03 -1.08507603479803E-01
  8.54139820310426E-03 -1.11726786010805E-02  1.99812921389508E-03 -1.14324448988460E-02  5.66447079742440E-03
 -2.35200315746773E-04 -2.48855536477510E-03  9.48395953393691E-04  3.60378012593109E-04 -2.47082450560069E-03
  7.83988417948982E-04  1.85401465473159E-03  3.25034746478422E-04 -2.27739692340521E-01  2.47998194810415E-02
 -4.60055600665211E-02  5.74777945124064E-03 -9.86324959176078E-03  5.60484333434911E-03  1.79040748400240E-03
 -2.38309448693509E-03  1.44166256017243E-03  3.38134178310176E-04  3.72430548545457E-03  1.04745856019056E-03
  1.36830901823581E-02 -8.26671808966794E-04 -4.15633059209788E-01 -1.42713186516547E-02 -8.96988297483248E-02
 -3.07594556036868E-03  1.28827782491584E-02  2.63100809096292E-04 -5.92286136518960E-04  3.12842296583950E-03
 -3.58294981658746E-04 -3.55182777772325E-04 -2.47089258963617E-03 -9.12701584628444E-04 -4.87090251340454E-03
  2.10604141539848E-03 -2.27467606080645E-01  1.21918727268347E-02 -3.94898899281602E-02 -6.71859675863730E-04
  5.46741117513769E-04 -1.72576542172211E-02 -7.64555610009395E-03  9.85332161103749E-04 -3.42655122436788E-03
 -9.47776533849402E-04 -4.82435605485451E-02 -4.96644811095908E-03  1.80511179188168E-02  2.55959746276541E-04
 -2.80256355940605E-02 -3.73341632711305E-03 -1.66547991362309E-02  6.31943117137633E-04 -2.01387458333238E-03
  4.58165707234425E-04 -9.45821269552027E-04  1.31433671425127E-03 -2.17497740876840E-03 -2.61518415713785E-03
 -6.47963120464981E-02 -9.90568945126287E-03  9.73220736781759E-02 -3.24072748832247E-03  5.34555207740852E-02
 -2.15253628913809E-02 -7.07837280325805E-02 -8.04491143448966E-04  1.15950645983986E-02 -8.46073508697712E-03
 -2.10884667884236E-03  4.73213483118514E-03 -3.79911213782026E-03  4.52914804715508E-04  5.27021341012648E-02
  5.08478755316711E-03 -9.53357533193662E-02  2.04189256656511E-02 -1.42100869472887E-01  3.34813372689770E-02
  4.92557601174091E-02 -1.03558927447375E-02  7.90256248831573E-03 -3.95112901895363E-03 -4.75621313594306E-03
  5.28959052576523E-03 -9.96693874022372E-03 -1.31785091481716E-04 -9.57866099729131E-02 -8.70188450426666E-03
 -2.47463692162831E-02 -6.52924492768154E-03 -9.36158695372434E-03 -2.80279287303887E-03  1.71476671042785E-02
  4.67023293614977E-03  3.00240714146757E-03 -1.63183249142022E-03 -1.52022950623254E-03  6.70663146442681E-03
 -6.20698293655979E-03 -3.45625765424952E-03  1.70886555681307E-01 -1.71805936384555E-04  5.91678844005666E-02
 -2.63999256207039E-03  6.39648521085637E-02 -2.40517279474224E-02 -3.56131591140948E-02 -1.16370310879909E-03
 -1.47879434932490E-03  1.14426878474646E-03  6.50345110154569E-05 -5.85229452087250E-03  3.24224025171860E-03
  2.26485715271687E-03 -9.59726254755855E-02 -5.55272940982714E-03 -1.24984826868424E-01  2.27864065543654E-02
  1.42913044719941E-02  1.03689433309094E-02  9.34541357424125E-02 -1.51677233080371E-02  4.22865533370577E-04
 -2.63537846448819E-03  5.70505347635203E-03 -5.10721279032335E-03  1.31238272353468E-02 -1.42543572457140E-03
  1.00881455533159E-01  4.03967841286410E-03  7.43689445491276E-02 -2.54134095625427E-02 -1.34630034711298E-01
  1.17557735622162E-02 -7.54057698485492E-02  2.06111497790572E-02  6.87003247763220E-03 -4.93657729154797E-03
  4.01240018309624E-05 -4.93129166800193E-03  5.08203212495187E-03 -4.44735945397167E-03 -1.24110383214418E-01
 -8.00180385647476E-03  9.21663784487265E-02 -1.68485076059658E-04 -7.59785902957542E-02  7.33875831256979E-04
 -7.92361397599625E-02  1.03689585519041E-04 -5.58710182451371E-03  4.73155968488548E-03 -5.04302943623388E-04
 -3.47598096012916E-03 -3.79455586113153E-04  1.54134064918456E-05  1.14920572585898E-03  4.97044246591631E-05
  1.58287869141005E-03 -6.32527161467121E-05 -2.23445996195009E-01 -4.96476920095812E-04 -4.05309280683597E-02
  1.62081079853845E-04  3.93218892450137E-03  1.30777593357683E-02  4.44869165051340E-03  5.78655636390684E-04
  2.55799151802969E-03 -3.16722349690207E-02 -1.43209285042666E-03 -1.63132774243388E-03  8.60729223935622E-05
  1.21233462262565E-03  2.17168810551324E-01 -2.61389531249663E-03  4.82130329936195E-03  1.51048087562968E-02
 -1.63418997508451E-03 -8.48601949035226E-03 -4.48490243457875E-03 -4.28682038764539E-04 -1.56482904172766E-03
  9.73433100931714E-04  4.54469651110639E-03 -2.01953502671876E-04  1.51969288475062E-04 -1.56780181593188E-02
 -3.34997925053515E-03 -1.60682667721098E-02 -6.98303321282622E-04  3.23499993546627E-04 -8.83945761824364E-03
 -3.17581533419923E-03  1.50988352118412E-01  3.83696770946719E-03 -1.05062825925067E-02 -5.39502015201411E-03
  7.01200773727629E-03 -1.07551925995064E-01  1.99508248763069E-04 -7.91462962969713E-04  9.91126850951568E-03
  1.89780687404910E-03
* ORBITAL    1   34
 -7.28684159755735E-03 -1.17221495073936E-01 -1.57621455972003E-02  7.94595307925164E-02 -1.94517006666829E-03
  5.47902171384602E-03  3.60388580562790E-04 -5.33637463639889E-02 -2.72514160080072E-03 -3.77010107808974E-04
  5.80482551566950E-05 -9.97836468474261E-04 -1.51311967041423E-03  1.46245891995339E-03  2.98104784257297E-03
  1.43671571560008E-01  1.49939234199421E-02  1.58631901113245E-01  1.01362369997499E-02 -1.01015224755041E-03
  7.74595140226317E-03  5.74114867958219E-02 -3.14071742160785E-02 -5.51142156748638E-04  3.17039497950083E-03
 -1.26731083327874E-02 -2.63838712153040E-03  1.13232116400409E-02  9.46273270429283E-03 -9.92969908336267E-02
  2.09704578593538E-02 -1.36850461361929E-01  3.63755716941493E-02  4.25006937991162E-02 -2.04792006705610E-02
 -2.70743438605319E-01  1.11699014213206E-01  3.34166529697485E-03  7.09594810692019E-03 -2.62715281751634E-02
 -1.79051306166984E-02  1.15951867887835E-02  1.99011127094253E-03  7.58841607673852E-03  5.21311240257669E-03
  6.39883317440003E-02 -2.08708719052666E-02 -6.68917945344004E-02  4.40879010932861E-04  2.06153021711805E-01
 -9.79771543069032E-03  4.22211018355548E-03  2.69074709926381E-03 -1.20574290193822E-02 -1.50308252462344E-02
  6.97872243369442E-03 -2.39063758797260E-03 -2.31790286462470E-02 -3.27519146886360E-03 -8.67033124327051E-02
  1.34781281361904E-02  1.92809860103807E-02 -4.75840686533288E-03 -1.76449477781715E-01  2.62106629025668E-02
  4.01662296094425E-03 -1.02611321790258E-03 -1.64610066982487E-04 -2.05080440496094E-02 -3.10699077416497E-03
  6.11829720739926E-03 -1.94322276063753E-02  1.08603349957784E-02  4.31444666744176E-02  6.14340229201117E-03
  1.60771805865901E-02 -6.16708164721649E-03  1.87088380692496E-02 -2.74116793204568E-03  4.53965145748877E-04
  2.64470688287600E-03 -3.63546842580889E-03  1.36358839786585E-03  4.96719493663684E-03 -4.39168902120661E-04
  4.08642249069456E-02  2.53211912989284E-03 -1.07927688159954E-02  4.69364802173674E-03 -7.26880098586430E-03
 -5.44111261160913E-04  3.32571093469876E-02 -5.15300823625120E-03  3.20177253648572E-04 -1.36796041773067E-03
 -2.10380269092041E-04 -2.35252301357510E-03  3.05072193447516E-03  8.39995489164779E-05 -2.50152951369175E-03
  4.35698781490459E-05  4.84478881195945E-02 -3.92385904862290E-03 -3.03909240746310E-03 -8.94215802984832E-04
 -2.37124986319338E-02  2.47353415336812E-03  1.16509188219319E-03 -1.07966824278554E-03  5.54906029545363E-04
 -1.68973026307123E-03  4.31424958066840E-03  2.61530682124829E-04  1.09002167447454E-02  1.03806333135071E-03
 -1.89812857536962E-02  4.02824330089227E-03  2.11943061240769E-02 -4.34013981058501E-03  2.24807916278110E-02
 -3.93261521639602E-03  2.13870235357532E-04 -6.30569033669938E-04  4.47778788145667E-05 -8.27165772285998E-04
  1.61369493808681E-03  1.18419877565110E-05 -7.45403239219907E-03 -1.12588630379098E-03 -2.37475718852008E-02
  3.81517872981885E-03  2.49143662637483E-03 -1.54105821606321E-04  2.22445385415893E-02 -3.32805222600599E-03
  2.35172422613232E-03 -1.79891613956642E-03 -6.45009909644755E-04  8.57621210745415E-04 -6.50648689717487E-04
 -4.98477147295420E-04  1.10800773216163E-02 -5.58434213436855E-05  2.87689908181527E-02 -3.12622172357429E-03
  4.77509080927878E-02 -9.81154229131864E-03 -7.67576863626898E-03  8.12570571530584E-04  1.09665307343901E-03
 -1.11022465685773E-03 -1.27317804369567E-03  1.47460143569899E-03 -2.31468049075278E-03  4.45441213121840E-04
 -2.38694766993400E-02 -6.07602293709003E-04  1.55604778149451E-02  8.70666895811932E-04 -5.91033451001384E-03
  1.02432982776939E-03  1.49601077009477E-03 -1.44449435297662E-03  1.46648311630781E-03 -2.09377234332745E-03
 -1.48224747893968E-04  8.95855471879517E-04 -1.31758076131879E-03 -7.76681362486561E-04 -2.02170577060608E-02
 -1.54689198728061E-03  2.88821185238901E-03 -2.96400357005610E-06 -2.33060453551452E-02 -3.33817899533821E-04
 -2.07996579636618E-03 -1.16690924115700E-05 -5.40283712685741E-04  5.13407560898497E-04 -6.01857401707963E-04
 -1.04390083761815E-04 -9.47420362783109E-04  1.97863470949911E-02  3.74659010431804E-01  3.39161629588425E-02
  1.53375025946499E-01 -1.87317944098484E-03 -1.40770606786685E-01  1.33953714197624E-03  6.17103098349506E-01
 -1.37439142797785E-02  2.88020263670619E-03  1.09246040671364E-02 -2.85872414888939E-02 -1.28347734564543E-02
  4.93233816330546E-04  2.99053141310658E-02 -1.57118801661948E-03  1.83968244681160E-03  9.21974375696039E-04
 -1.01271159293739E-03 -1.95101470918817E-02  1.83877228060371E-03  7.12066183630939E-04 -1.67335380949351E-03
 -2.89240022896452E-04 -4.02741651448709E-02 -2.16122025826866E-03  7.41661616640287E-04 -2.78679352647205E-03
  2.74209047401673E-03  9.72210789684957E-02 -1.30064673950558E-03 -6.91141069628910E-03 -2.56987981009666E-03
  6.62935033586536E-03  1.39364313131201E-01 -3.37147397320272E-03 -6.85498920758352E-03 -2.27583127709276E-03
  6.86499192787889E-03 -8.26757928865603E-03 -3.20240622577608E-03  1.37112772190085E-03 -3.97323817052881E-04
 -1.58180446124400E-04  6.28116129351579E-02 -1.52431741808356E-03 -1.24246677418980E-03 -4.74666066069464E-03
  5.13066232533100E-04
* ORBITAL    1   35
 -3.47453931854923E-04 -5.82039992329402E-03 -8.66474512901259E-04  2.14997748773805E-02 -2.01644786566222E-03
 -1.25538441174803E-02 -7.84137380738677E-04 -3.70868866697341E-02  1.46446978729374E-03 -2.07929065701559E-03
  9.86188024649412E-04 -3.43993543108815E-03 -1.22720801611935E-03  1.60559833505955E-03  9.03264429190971E-04
 -7.68408738372253E-03  1.94583523833853E-03 -3.41250149060509E-02  2.65522183796448E-03 -3.55071559164816E-03
  2.93347361199756E-03  2.88205065363275E-02 -2.52125591200005E-03 -3.06802520383436E-03  1.96105312969813E-03
 -2.43780472319761E-03 -2.28507487054586E-03 -4.67915724771747E-04 -6.18293604141624E-04 -8.19841569788009E-03
 -1.42076463042097E-03  1.50892127220120E-02 -3.00213211000155E-03 -5.15507271631504E-02  5.43372984624066E-03
  9.53494077113890E-03 -3.66120425901233E-03 -3.43504055048144E-03  8.97842456609815E-04  1.23164003548098E-03
 -1.33937706621861E-03 -6.93076917642067E-04  5.02412591998044E-04  9.76148341040700E-03  1.13746616056129E-03
 -7.35616063488426E-03  1.88170554129718E-04 -9.91020588992067E-02 -4.81577129332969E-03 -3.46106680609972E-02
  2.39198625011529E-05  2.32204677304266E-03 -1.00527788638926E-05  1.82848181513697E-04  2.19317793815335E-03
 -3.55708645095055E-04  1.12302705679331E-04  7.14100133760945E-03  3.54327237952100E-04 -2.12695239954628E-02
  1.89292916960105E-03 -5.05863571753763E-02  3.29313795746422E-03  2.20711917462716E-02 -4.10926463538763E-03
 -1.81518173651509E-03 -3.18953129155276E-03 -3.79759703989297E-03  2.65320243743675E-03  9.40934401130347E-04
 -1.25896399931851E-03  2.99338922967262E-03 -2.81691850974611E-03  1.32504621845242E-02 -3.80044389510509E-03
  1.98333211504139E-02 -7.32043701210003E-03 -1.64022640717264E-02  3.47551287444347E-03 -1.08507294310971E-03
  1.42836574941321E-03  1.33265018603388E-03 -3.29648946981420E-03  5.67775962107620E-03  6.25727958191097E-04
 -1.19796299746671E-02  7.42361477974173E-04 -8.14567310763108E-02  1.66734250783883E-02 -9.80369184588762E-02
  1.35299598994682E-02  4.61481247492347E-02 -1.05006632805660E-02 -6.74437332598162E-03  1.91590493430038E-03
  8.89407053759475E-03 -1.30510415071627E-02  2.18278116847620E-02  1.75101944437866E-03  1.15295151269113E-01
  1.07196645522883E-02  8.58994479277915E-02 -1.01857694398206E-02  2.83364332369780E-01 -3.53609725798448E-02
 -2.58229349404854E-02  3.03319645114778E-03 -1.36195590180266E-02  9.83270008534280E-03  1.79012847805226E-03
 -2.94946299730660E-03  1.10892037155214E-03 -1.20923488931205E-04  5.27899740360481E-02  5.17350219997327E-03
  2.31318616003466E-01 -3.50711512569016E-02  2.78720317570225E-03  8.34942948155535E-03 -1.69915343000070E-01
  2.68324941895995E-02 -1.02293659772641E-02  8.68657170374173E-03 -1.34313594345372E-03  2.76585287449810E-03
 -7.14627144152902E-03 -2.54068729761439E-04  1.56562623324290E-02  1.66924674533585E-04 -4.89704342342436E-02
  1.42312371948571E-02 -4.60257235943591E-02  1.11409022704166E-02  2.99701068673907E-02 -9.01441745746727E-03
  5.50067528515421E-03 -9.23289684258360E-04 -7.59067308185876E-03  1.12310217769400E-02 -1.89840693775477E-02
 -5.25113282638926E-04 -7.29691623098418E-02 -8.04629065064272E-03  6.56529867565880E-02 -3.24895957493582E-03
  2.61655705527326E-01 -3.94900931145734E-02 -1.48115117987260E-02 -2.81161247293831E-03  1.10441096574626E-02
 -8.53871666221486E-03  3.38894897041415E-04  5.39212745715094E-05  3.65772317733085E-03 -1.23494226405760E-03
 -8.63807551782354E-02 -8.39318230541993E-03  2.65586965336763E-01 -3.74960548986830E-02  3.28527106027645E-02
 -3.20025347788268E-03 -1.90638824153286E-01  2.71613285296974E-02  8.50883017530351E-03 -8.16673678190867E-03
  3.21516251827557E-03 -4.74235862848709E-03  1.11593338183158E-02 -3.12156723728993E-04 -7.84702915613167E-03
 -5.15737199162105E-04  1.98379290993320E-02 -1.66135696820390E-03  4.74660630435569E-03 -1.55699039986244E-03
 -1.39679692187228E-02  1.03427819943993E-03 -1.52252750786047E-04  3.13611686965045E-04 -4.23239130931372E-04
  3.51986658943237E-04 -1.04238319643701E-03 -9.85689302391850E-04 -1.73289260001871E-02 -1.76778678452433E-03
 -3.38288844337977E-03  1.78207706768156E-04 -4.26230745525461E-02 -3.97698777341071E-04 -4.02047359689024E-02
  6.05000142790543E-04  7.39482979210210E-04  2.22360109123642E-03  2.51825827007373E-03  5.13502027138622E-04
  4.70142891838264E-04 -2.59007288672018E-01  9.30995963663834E-03 -1.53598209583435E-02 -3.11015345352587E-03
  1.09327383682660E-02 -2.48699143020400E-01  7.48995743047610E-03 -7.20513107819307E-03 -1.46994166306846E-02
  3.33837695941987E-03 -3.56900577212103E-02 -5.83396381652759E-04  1.56682169342625E-03 -1.64395259185592E-03
  2.76310680263268E-04 -5.20561531487506E-03  8.90288119706358E-04  4.74641033073686E-04 -3.79140588628602E-03
 -1.22748866908873E-03 -3.72709294252380E-02  1.09478980084414E-03  3.72340361473181E-04 -1.26004555828731E-03
 -2.54834488430317E-03  2.87245635742544E-01 -1.05160915111437E-02 -1.71487013015230E-02 -3.66428389488916E-03
  1.22613417318430E-02  2.28327688723534E-01 -8.29885101547092E-03 -6.87901096835350E-03 -1.57033881916841E-02
  2.85728356088695E-03
* ORBITAL    1   36
  4.10680752408041E-03  6.35500611204012E-02  1.00872110797416E-02 -1.48950100146792E-01  1.30938617626010E-02
 -3.66056813329823E-02  2.06470793918738E-03  2.03644335280764E-01 -8.27518700200092E-03 -3.91999327448901E-04
 -5.73486205437239E-03  1.85984035253738E-02  7.64171986276191E-03 -1.13150615311820E-02  4.03079355135123E-03
 -7.98687224401597E-02  2.68822835321824E-03  2.16509474570214E-01 -4.10307933397540E-02  7.88104015492042E-03
 -5.61583334899518E-03 -2.26490420049605E-01  3.56864429187300E-02  3.40148700039163E-03 -7.73701999027080E-03
  1.71047935274646E-02  1.68270824456414E-02 -1.37938586520907E-02  4.41705444321431E-03  7.59556639169682E-02
  1.14109616073468E-02 -4.07816243120205E-02  7.37811928412566E-03  3.61697636511122E-02 -1.64233986622643E-03
 -3.96451252124962E-02 -6.28541151581846E-03  2.37839065150014E-03 -1.82399682274646E-03  2.79757870005467E-03
  1.03838412995184E-02 -2.29042090805496E-04 -5.07031371603667E-03 -6.92069026239608E-02 -1.14781243663314E-02
  4.38769739276948E-02  5.73974435925851E-03  8.48696655589462E-02  5.35900936622250E-03  2.89699289933252E-02
 -3.08169056073636E-03 -9.98219842338389E-04 -8.52984112552659E-04  1.70403809748770E-03 -5.48637142112812E-03
 -1.19424499550789E-03  4.27662836790847E-04 -4.96062194592761E-02  9.70307099115617E-04  1.58684417409546E-01
 -1.70081562930492E-02  6.85013087178755E-02 -6.18196022883352E-03 -1.15303746098420E-01  2.09746106000799E-02
  2.79324945383751E-03 -1.01507878820795E-04  1.43445510231156E-02 -9.63492571461071E-03 -9.06575424166895E-03
 -2.82560955957606E-03 -2.09463019114594E-02 -5.27237150149661E-03 -2.34107790746472E-01  1.98617595324083E-02
 -2.55447982898944E-01  3.38894481171690E-02  2.29817090704823E-01 -2.57912001607345E-02 -5.10348501630442E-03
 -8.35501708094731E-03  5.46286357657581E-04  1.69004517436599E-02 -3.13499569346755E-02 -1.25697964172711E-03
 -2.05500618585865E-03 -3.06313605731989E-03  5.98465975923575E-02 -1.41673544728622E-02  4.68357740944006E-02
 -8.78760581814195E-03 -6.43728531302903E-04  9.53163504092285E-03  3.33465075890240E-03 -3.05719903531816E-03
 -6.00184428420258E-03  7.88669622032824E-03 -1.18944391545159E-02  1.17709099565242E-04 -6.42473619482275E-02
 -4.36505886483267E-03 -6.15142701730974E-02  2.72930046406581E-03  1.34988759459167E-01 -1.96000141725312E-02
  8.23911680245658E-02 -5.87374614211728E-03 -9.03783258796778E-03  6.72066079900569E-03  1.34493690505534E-03
  1.64267841888642E-04  1.66794430962128E-03 -2.09183107559068E-03  4.58727402943862E-02  1.51841841129399E-03
 -1.47740794711172E-03  2.78594421715835E-03 -1.58242413485700E-01  2.20587523791432E-02 -5.67162456319857E-03
  8.25259986017055E-04 -7.64077236042309E-03  4.27390547595451E-03  2.17884934622780E-03 -4.50276185993852E-03
  6.43077318793858E-03  1.27360722490971E-04 -1.35595797088230E-03  6.97327209419703E-05  1.21708081347218E-01
 -1.56111757103249E-02  1.07318027961540E-01 -1.36671743348732E-02 -6.53884880195311E-02  8.87380980420719E-03
 -1.10202585727003E-03 -2.10167535468061E-04  1.11337384060827E-03 -1.89008066777578E-03  3.26638578672975E-03
  2.55677259056535E-03 -4.04774693355709E-02 -1.40965464407146E-04 -1.12300427506219E-01  1.78807220071871E-02
  4.33290446996491E-02 -5.72002903293488E-03  1.00416165500995E-01 -1.40228576804973E-02  2.24602083661481E-03
 -3.94463532631167E-03  3.00162586463309E-03 -4.65300174137969E-03  8.80363621988808E-03 -8.41617687869437E-04
  5.20099313545322E-02  2.02402287490986E-03  8.38893241210766E-02 -1.16846884812151E-02 -1.34836495412020E-01
  1.05800254272616E-02 -6.45246332308418E-02  8.93503331692625E-03  7.34287796688356E-03 -6.43608309343754E-03
  1.03777865100120E-03 -3.44369401078158E-03  4.34513728719240E-03 -1.28581279084020E-05 -1.19715960346808E-04
 -5.55353058332039E-05  8.56892171182693E-02  8.00196540963538E-04  7.55616825654692E-02  7.57805245782205E-04
 -4.73321117236620E-02 -6.15908500825506E-04 -1.65821845706004E-03  1.55448548501486E-04  1.66660748723578E-03
 -2.82122767551921E-03  4.73159543924669E-03  4.01958308851257E-04  3.85270575852949E-03  1.22845072337903E-03
 -1.68045813411018E-02 -1.21486935738954E-03  2.50128459322672E-02  1.49294571656772E-04  2.42844444731743E-02
  1.34834108208551E-03 -5.83990639339626E-04 -9.67461373620677E-04 -2.44385658641765E-03  7.46027498537037E-04
 -1.29136880885623E-04  4.82311239472912E-02 -5.59291429466991E-04  3.36408319636391E-03 -4.94472451053136E-03
 -2.67392871442761E-03 -1.21104548857575E-01  4.68847572346074E-03 -4.49448048540912E-03 -7.25755723031342E-03
  3.35468548793753E-03  3.40150870235974E-01 -1.32143887279594E-02 -6.97768259733775E-03  2.11534923582978E-02
 -8.90211061858161E-03  7.92110791789832E-03 -3.43860368109633E-03 -1.20276726498889E-03  3.21748892996996E-03
  1.04944187610106E-03  1.72953658074316E-01 -1.24122086667060E-03  3.99826246658237E-04 -8.09128741650553E-04
  1.07914781480730E-02  1.08149116062234E-01 -5.65475869401917E-03 -6.06628632780496E-03 -3.95581587463236E-03
  4.44961724403973E-03 -3.91444450288572E-02  8.58190153785737E-04 -2.71424101532591E-03  4.74302854225020E-03
  3.04150426014692E-03
* ORBITAL    1   37
  2.65485923862733E-04  1.09987655329608E-02 -3.43705666063973E-04 -3.77096830217639E-03 -3.45181309491309E-03
 -6.70014646212431E-04 -1.09362753668996E-03 -6.73646028045383E-02 -8.27372399441428E-05  2.16685300441896E-03
 -1.44501418433674E-03 -5.94268703638104E-03 -3.30200553733911E-03  5.59190099815687E-04 -9.23121078267311E-04
  3.43731340523179E-02  1.65393575615113E-03 -1.14507259784564E-01  1.31560717444924E-02 -9.59206814197090E-02
  4.41478880805376E-03  4.88951795635063E-02 -8.85506376622066E-03  1.10779803061894E-02 -3.54553166105293E-03
 -2.75297272728603E-03 -5.29868154196380E-03 -1.94144623300927E-03 -1.26421322147551E-03 -3.70966206445022E-02
 -4.32448557318174E-03  5.60101835224362E-02 -8.47724396658155E-03  3.69978614684221E-02 -3.72516084795038E-03
  3.19653041159846E-02 -4.46198663572073E-03  7.56669422473713E-03 -3.74117011951645E-04 -1.13609536479674E-04
 -1.61501117737934E-03 -1.15852956070580E-03  1.96857409836427E-03  3.18407032091944E-02  3.88779990163580E-03
 -4.67237979598530E-02  1.18679388741027E-03  1.28628308181446E-01  7.36075406852789E-03  1.48934760249995E-02
  2.88786991996252E-03 -3.07983991242869E-03 -5.98272942268555E-04  2.14702058780483E-03  1.67882673883466E-03
 -1.14547789636177E-03  5.62187757369268E-04  1.65416173268933E-02  1.31625281394396E-03 -2.13911524286203E-02
  3.95788736654576E-04  3.17556629415088E-02 -1.42109000321437E-04  5.29462395892437E-02 -5.73927447705198E-03
  2.55766439421294E-03  4.68493428091630E-03 -1.01619778561631E-03  6.99131160169313E-03  2.51707346504146E-03
 -3.65684325746510E-03 -1.21382113770719E-01 -1.37791866521912E-02  1.98488592083882E-01 -1.85537129652125E-02
 -2.57933245051173E-01  2.19316108875291E-02 -1.12147424488070E-01  1.11838874848766E-02  8.87027039553657E-03
 -1.27585821737676E-02  2.55528074989624E-03 -2.55802867943608E-03  8.36204931894911E-03 -4.08566193596124E-03
  4.62992494451448E-02 -5.69417013452691E-03 -1.34063713413056E-01  2.51539858008521E-02  2.64193887019762E-01
 -3.56294431351093E-02  1.59310944509923E-01 -2.28023091417392E-02  2.18946015853648E-02 -1.97075462997408E-02
 -1.20077912661883E-03 -3.67734458474404E-03  8.92602302598697E-03  1.24958064969401E-03  5.27135873388465E-02
  4.61257593588068E-03  1.60447986273900E-01 -1.33618012156834E-02 -2.97805726971916E-02  9.20145913255507E-03
 -1.05862936779895E-01  1.05555184170419E-02  1.54411601768589E-02 -1.25875949347726E-02  2.09100202320129E-03
 -7.50275422284879E-03  1.38162047194840E-02 -1.30130715446208E-03 -6.74520372317708E-02 -1.01261377895883E-02
 -1.53298786077624E-01  1.21436322232395E-02  1.89195911771849E-02 -9.79014525283217E-03  1.28434826793504E-01
 -1.04080158672235E-02 -4.40426103799314E-03  1.57464125667270E-03  3.10245005850317E-03 -1.88055575042194E-03
  7.15191155898953E-03 -1.15586692414708E-04  7.03579614913901E-02 -6.83241406317884E-03 -9.08514730949788E-02
  2.46410508454090E-02  1.69464880600673E-01 -4.43916266595416E-02  1.01366293780758E-01 -2.47393470355863E-02
  9.60331437291159E-04 -5.74906920694154E-04 -1.54323796349168E-03 -1.48091803269162E-03 -9.35848696319395E-04
 -8.61412598092617E-04 -7.24754430480862E-02 -1.00058247212124E-02  3.87239701256143E-02  3.35452757382201E-03
  2.17177134324373E-01 -2.11544256253392E-02  1.29072210340450E-02 -5.21833484924262E-03  6.43581999021931E-04
 -6.10207134596227E-04 -1.49539808126906E-03  5.78938828894137E-03 -6.20324299774004E-03 -5.44134347617935E-04
  4.03346840044209E-02  8.34818424945455E-04  3.04730557851377E-03 -4.97470191634972E-03 -1.94227614714274E-01
  2.15459334847410E-02 -1.48274572713702E-02  5.59360307610910E-03  2.16064776060234E-02 -1.53777989178583E-02
 -3.25623084182226E-03  1.50823857803473E-03 -2.15559924044608E-03 -1.07728671213415E-02 -2.39605866268906E-01
 -1.91122084422810E-02  1.65827648033659E-01  2.60691805031331E-03 -2.74734855321403E-01 -4.21764275313893E-03
 -1.50362892757305E-01 -2.49515186699934E-03 -1.16256587369307E-02  1.07435440730913E-02 -4.23370130824706E-03
 -6.19993317696008E-03 -6.46966917729761E-03 -7.72909587257882E-04 -1.41743357088781E-02 -1.30815659218441E-03
  3.73433806644151E-02  1.53822092205397E-03  6.10996397244831E-02  1.46359855157602E-03 -3.38112921654071E-02
 -5.22876016755985E-04 -4.72317377443802E-04 -3.49568846949810E-03  1.68566420228665E-03 -1.61344790215886E-03
 -1.04743710213675E-03  1.50247889873279E-01 -8.75154275974484E-03  8.56555854922150E-03  1.47431824299725E-03
 -5.67784805026192E-03 -6.36943977545800E-03  3.60346595380296E-03  4.61992844438912E-03 -3.05310331667932E-03
 -3.07197184776828E-03  1.15023724242452E-01 -3.33936498532929E-03  5.31037417105740E-03  3.75724733575042E-03
 -9.25066539337117E-03 -3.25393057166982E-02  1.32075163074300E-03  2.31413773912483E-03  5.08644793831365E-03
  9.62557060046943E-04 -4.94706191985667E-02  5.28073558496580E-04  7.00644543223631E-04  2.11003662540110E-03
 -2.04342709995793E-03  1.69121714895234E-02  3.09508875631621E-03 -2.75874585231681E-04 -6.53214414923927E-03
 -1.26465629136066E-04  1.64610149110675E-01 -9.65971931974330E-03 -4.27139382018300E-03 -1.04316276894677E-02
  2.11223706503979E-03
* ORBITAL    1   38
 -7.45525217415940E-04 -2.86101629577708E-02 -9.49442937617609E-04  4.06919418653809E-02  1.56808683530164E-03
  1.60533716166172E-02  9.30547092125553E-05 -5.46508713905403E-03  2.28907150267979E-03  1.17239261959309E-03
 -2.90681533108114E-04 -1.56033262422679E-03  7.89741926457693E-04  1.57720131806688E-03  6.48445955448990E-04
 -1.51389851617762E-04  1.02606998061501E-03  2.66498629040814E-02 -2.63734207966055E-04 -2.00479065765983E-02
  3.25497390670052E-04  7.66242093143498E-03  1.19359984663369E-03  7.09924864023798E-04 -8.75197154619042E-04
 -6.91998633567976E-03  3.02650912783662E-03  3.23645742239703E-03 -3.90406600856817E-04  1.14611402621612E-02
  1.35126049602718E-04 -3.24055483789909E-02  5.03974742444769E-03 -9.28057004665398E-03 -9.52503991372094E-04
 -7.48465017070067E-03  4.52419190313460E-03  1.25266177626538E-03 -2.63187287492171E-03 -1.32203984729422E-03
 -2.12213620189844E-04 -6.71995785145073E-04 -6.41449146007251E-06 -4.76099776417329E-03  4.85472436901086E-04
  1.56755497263118E-02 -2.96773644546521E-03  3.56493874497428E-02  2.40326724025005E-03  1.46417054248220E-02
  6.54086005942034E-04 -3.99993747124226E-04 -3.55823736409298E-04 -2.30011683007990E-03 -5.58963490633726E-04
  1.02105293465945E-03 -1.11727947228942E-03  2.47879272405013E-04 -2.29887853007721E-03 -2.33153895706213E-02
  4.35112925748741E-03  2.48362966058878E-02  2.82129192465503E-04 -2.42530018056702E-04 -1.20925437008891E-03
  5.57839777068563E-04  1.71368974072138E-03 -6.06243168426350E-04 -1.79690173025026E-03  8.63040582900115E-04
  8.01501892608895E-04  2.63906865318547E-02  3.01714439052467E-03 -7.48252399739939E-02 -1.93473263046204E-03
 -3.99951844092253E-02  1.96613485107446E-03 -7.99172306559763E-02 -2.11118934953268E-03 -7.26551324722331E-03
 -8.66076028194742E-03 -7.79551237305369E-03  1.73853774372248E-03  1.88639914596114E-03 -3.94423015880808E-04
 -8.37529490358143E-03 -7.82793811262531E-05 -1.80052137991298E-01  5.12653046048019E-03  3.50099862919504E-02
 -2.09502371944738E-03 -2.03719049002102E-01  2.65828141999489E-03 -2.97494869723261E-03 -4.85055170818511E-03
 -4.61009609992421E-03  1.62327884253710E-03  1.57075909430337E-03  3.36826334892147E-05 -8.00336831568315E-04
  9.41558183281531E-05 -1.46224258055628E-01 -1.31730076239103E-03  4.56413845600203E-02 -2.24990345799199E-03
 -2.20592658111048E-01  9.15838210616328E-04 -8.97906093503026E-03 -1.21621942897132E-02  2.39280407723480E-03
 -3.84661332068791E-03 -2.06858657710824E-03 -3.11928984356281E-04 -2.33627694278680E-03 -5.33785075437345E-04
 -1.77400005720246E-01  3.19358807896867E-03  8.79720668094691E-03  1.61402610242253E-03 -2.11077252314887E-01
  1.15342429341171E-03 -6.88368199156513E-04 -1.42594769961282E-03  1.53583483754060E-02 -6.31380073827814E-03
 -6.86980780623477E-03  8.61164554741090E-05  5.79010779446450E-03 -2.11294949098568E-04 -1.69903327159281E-01
  7.55665075894106E-03  6.10691330477438E-02 -7.17636099943024E-03 -2.43643478510589E-01  9.01633493536741E-03
  8.75467830439155E-04  3.35812169965396E-03  2.62113774686725E-03 -8.41350094342089E-04  3.48719936008608E-05
  7.97605927626347E-05 -9.62951119305873E-03 -8.40675778467471E-04 -1.67217952453542E-01  3.90795811464634E-03
  2.31295202564311E-02  1.93511846000732E-03 -2.06575082912955E-01  8.09190092864959E-04  7.73258117169683E-03
  1.42621112994274E-02 -2.11193251557412E-03  2.38146479508963E-03  6.81675044900325E-03 -7.83573835462349E-05
  1.09932841119805E-02  8.57369041384049E-04 -1.39592646478719E-01 -9.59016866187170E-04  2.66848443527089E-02
 -1.32617405978752E-03 -2.11160083296876E-01  3.37702129305090E-03 -7.37345637325286E-05  6.64163439903558E-04
 -1.24032527221359E-02  3.75590647613879E-03  9.62991257042584E-03 -9.00584397634480E-04 -1.76010204233948E-02
 -1.51858023647566E-03 -1.31046622346064E-01 -2.18850525925672E-03  1.36725644774310E-02  4.18510113861187E-04
 -2.37095664648691E-01 -4.71639561678423E-03  5.84999381767964E-03  9.18603847274226E-03  8.28846237521896E-03
 -2.36493249894072E-03 -2.44567406863084E-03  3.03457080746868E-04  8.09835647342856E-03  1.70575879317333E-04
 -3.25646957745940E-02 -1.83294530516350E-03 -3.28655120849137E-02 -7.62424118922869E-04  2.42109534602625E-02
  9.63604618470570E-04  1.27539416200157E-04  1.45638438625851E-03 -1.18732834351148E-03  1.28490480509445E-03
  5.84679467247030E-04  2.17375003107244E-02  1.25271524007682E-04 -4.34732371534385E-03  4.27648964933419E-04
 -8.48133575421739E-03 -2.41912064460518E-02 -2.25090193420375E-04 -5.66080937705445E-03 -5.08647586546548E-04
 -7.44340225413561E-03  2.29440858292927E-02  3.54630899262916E-04 -1.92977539679037E-03 -4.89796236130260E-04
 -3.05359576432598E-03  2.05299796108349E-02  4.59774145234187E-04 -1.38521889087884E-03  1.43735397264408E-03
  3.25741238519272E-04 -4.13890835831348E-03 -9.71862441202125E-04 -8.63366030090500E-04  9.40196044477026E-04
 -3.77667484363837E-04  2.26158226108792E-02  9.17477105062540E-04 -6.22607155277766E-03  8.19490227051045E-04
 -5.97372291367844E-03 -1.97048452928399E-02 -7.26138272966439E-04 -5.25881780927200E-03  2.16184125476117E-03
 -7.15127657185543E-03
* ORBITAL    1   39
 -3.07851385703678E-04 -4.50493907824593E-03 -1.28952225424237E-03 -4.86139168019327E-03 -3.22395715387276E-03
  7.06728138069772E-02  2.83518147051547E-03 -5.72415791742401E-02 -6.53630317296608E-05  3.29902585963494E-03
  3.06348507229629E-03 -3.57073714212686E-03 -2.50567994409417E-03  9.16683436246951E-04  2.84158309279497E-04
  3.97674933975772E-02  3.67305378096060E-03 -6.39286657347488E-02  9.42988557220125E-03  1.86684098562546E-02
  3.18325530594989E-03  6.53868286362114E-02 -9.73669072547551E-03 -1.82658047819985E-03 -9.34987825300702E-04
 -5.54698173332186E-03 -1.75264057390240E-03  1.98778100559677E-03 -7.31151919952476E-04 -1.47100899507482E-02
 -1.47798207111205E-03  8.82805106096558E-03 -1.61748813730827E-03 -4.63778393759603E-02  1.06164496323271E-03
 -4.00019454512774E-03  3.28400145895340E-03 -3.35396419130815E-03 -3.75144630258471E-03 -3.07239738622330E-03
 -3.86415010397488E-03 -7.98551022132417E-04  1.59259890119889E-03  2.22422793282462E-02  3.29780191842409E-03
 -1.79574630351512E-02 -6.44847615193438E-04 -3.37057647243082E-02 -3.13973583114678E-03 -1.23479866134020E-02
 -1.13009076357126E-04  2.56790875856579E-04 -1.74268731805488E-03 -4.61576294753742E-04  9.05886460891533E-04
 -7.61767198893658E-04  3.15328398396224E-04  8.80410731065386E-03  7.05390815602937E-04 -2.22008741754428E-02
  3.63455449488687E-04  2.48741986207516E-02  1.47700232394683E-03  2.59993589900363E-02 -2.36402981505529E-03
 -4.96471716355547E-03  8.15703072612580E-04 -2.59291865800411E-03  3.75280308526122E-03  1.77239356223229E-03
 -3.72833655007229E-04 -4.87994093672930E-04 -2.11508306086010E-03  4.51450551721103E-02 -5.58868428963180E-03
  5.55817860548212E-02 -9.05816061551670E-03 -5.30121755173903E-02  6.37414238348154E-03 -5.10766497786040E-04
  3.25333756774803E-03  3.64917567898789E-03 -9.18562738987248E-03  1.68585686770692E-02  4.03180251386199E-04
 -5.90657868555997E-03  1.12958123980216E-03 -2.12879441400758E-01  2.46056458748162E-02 -2.06629312002446E-01
  1.99884123509037E-02  1.38718699676262E-01 -1.61743836411677E-02 -6.69060994474510E-03  3.40331945161526E-03
  9.83467416818459E-03 -1.39386687567626E-02  2.23485745959689E-02 -4.71037770524360E-04  1.44543391460497E-02
 -1.77617910169959E-03  2.15514861205081E-01 -2.46029514890999E-02  8.50722579622721E-02 -1.88079060545187E-02
 -1.27397177551330E-01  1.59901170190496E-02 -8.26732432775694E-03  3.20660590816229E-03  1.09475259576116E-02
 -1.65038558940702E-02  2.67339735815594E-02 -6.98586922302864E-04 -3.35628228401067E-03 -1.32723155220843E-04
 -1.72872530071237E-01  2.79134321115413E-02 -1.28414806204250E-01  1.09503591890048E-02  1.35957100017448E-01
 -1.92594478677373E-02 -3.86336512062669E-03 -9.99056274927928E-04  9.07991192557641E-03 -1.43308350126609E-02
  2.67737899093321E-02  4.37464602365185E-04  9.34543288270551E-03  6.80399236802155E-04  1.82084424684644E-01
 -2.26683659410439E-02  1.60478330113574E-01 -2.53570400795121E-02 -7.96166170059543E-02  1.23903656000032E-02
 -6.10548399993122E-03  2.24465638073776E-03  5.97103547693865E-03 -9.16683287109718E-03  1.43723109359894E-02
 -5.68513797392877E-04 -1.22973796152861E-02 -3.03238191465462E-03 -1.31679770905989E-01  1.75952060043052E-02
 -1.96757455700148E-01  3.48524142411244E-02  9.72617168447462E-02 -8.63267858142441E-03 -1.44193798172865E-02
  5.37744757582810E-03  1.04678607899824E-02 -1.56395292821033E-02  2.30220532594823E-02  1.20261647012227E-03
  3.44186815971778E-03  3.72889939411157E-03  1.34834303620139E-01 -2.43667793239625E-02  2.31224497802716E-01
 -2.52154215797759E-02 -4.80681498708761E-02  1.48725616411380E-02 -9.31893438585341E-03  2.91281531214331E-03
  1.18153184116079E-02 -1.65813904896100E-02  2.65447149708232E-02 -5.33828052768586E-04 -1.01996950198001E-02
 -8.19802499826913E-04  1.49116465434731E-01  7.27695729004674E-03  8.93224545992417E-02  5.33878679217487E-03
 -6.31903327229954E-02 -3.62285750903796E-03 -3.67556717923488E-03  4.61953934346257E-04  1.70171419682636E-03
 -4.39686338889688E-03  6.70382165434804E-03  1.23422002340635E-04  1.84464555595371E-03  2.83830760109173E-05
  1.00492790438392E-02  5.88611093531718E-04 -8.37357753889136E-02 -3.11091820894526E-03 -1.26634347931437E-02
 -9.24907949066478E-04  1.05955878363210E-03  3.53138647575918E-03  1.38142613225815E-03 -3.22302940766092E-04
  6.08659210323308E-04  2.93527400109263E-01  8.09099758112167E-03  1.41502343023600E-02 -2.95942042643979E-03
 -9.96025186751728E-03 -2.36782471407640E-01 -1.03783005127992E-02  1.65957876637738E-04 -1.23471301340628E-02
 -1.19820086001148E-03 -9.95234706260984E-02  9.59338344569283E-04  2.69803806392028E-03 -4.05521447726752E-03
  1.11029252943415E-03 -1.05065954728689E-02  4.08723576977497E-04  7.79048634421911E-04 -1.32874637760747E-03
 -3.71705817230443E-04 -3.21724659469498E-02 -1.17118938923299E-03  4.28584871399201E-05  1.30577650983267E-03
 -1.09331880501441E-03  2.36477070075469E-01  9.72708089180340E-03 -1.03005035260144E-02  4.09994160561211E-03
  8.72423241872093E-03 -3.10666537053376E-01 -7.79005025774047E-03  3.46182509427108E-03  1.80499137885456E-02
  8.52697862483615E-04
* ORBITAL    1   40
 -1.62297726996377E-04  4.27572436633346E-03 -9.51795131605165E-04 -2.38667568438543E-03 -1.29391740738509E-03
 -3.28197597816555E-01 -1.62648154625895E-02 -8.79121525643452E-02 -4.69937040357022E-03 -2.04053841684076E-02
 -4.66848612173544E-03 -2.37559084195339E-03 -4.74487067481859E-03 -9.85758112514507E-05  3.02727991348915E-04
  6.53940277905717E-04  1.11203037869721E-03 -2.88050085097665E-03  1.06137696179764E-03 -5.23321495667108E-02
  1.99995258042189E-03 -3.18080277900970E-03 -1.91916398541169E-03  5.76853427433527E-03  1.83225022799739E-02
  5.63685705478518E-03  1.66045683243347E-03  3.98357330633112E-03 -7.34816889162531E-05  1.44726495144420E-03
 -3.86984146428728E-04 -1.33983898465083E-02  3.76907688462862E-04  2.98868019236033E-01 -7.38132701790012E-03
  5.67717187915000E-02 -2.72919821708636E-03  1.35688857251293E-02  4.26697267018928E-02  1.64316270240957E-02
 -4.21711564429751E-04  8.39977952665280E-03 -1.08301069665457E-04  4.11447706025783E-03 -4.55030621381622E-04
 -1.03124968083535E-04  1.22274251933785E-03 -1.29099603304111E-01 -8.21182848459110E-03 -2.71668986859718E-02
 -1.94560859089942E-03  1.72754351669736E-03  1.48065851536289E-02  5.56357145898352E-03 -2.01972509095433E-04
  2.93858143822623E-03  4.29361387926250E-04 -1.54433211585917E-03  1.08763247809959E-03  7.80278323607080E-03
 -1.53334322496060E-03 -3.17771387952793E-01 -7.32830896111093E-03 -6.32296974461596E-02 -1.61961964666831E-04
  1.53178385517192E-02 -1.05523062831495E-02 -4.58482446265819E-03  4.90039220430078E-03 -3.10623836765595E-03
  1.06224708285647E-04  3.94288274401825E-03  4.76285423805937E-05 -6.02919232797216E-03  2.51902042952710E-05
  1.84249166849908E-02  3.02290118247244E-05 -1.04595568749484E-02 -1.74439278177528E-04 -2.29375155941119E-03
  3.22907273562143E-03  7.74559159534324E-04 -1.51677042539996E-03  2.94152404592512E-03  9.74221144492402E-04
  5.99827052171290E-03  2.34938465238326E-03 -2.62317609785359E-02  1.43892826849465E-03 -3.57793965143324E-02
  5.79508909963157E-03  5.25383352201487E-03 -2.75516097351299E-04 -1.08597191549632E-03  8.51369711578977E-04
  6.55049375823170E-04 -1.33070093006331E-03  3.16920870382025E-03 -2.30816505766649E-04 -8.21755217316520E-04
 -5.94909652802377E-04  1.18182252192372E-02 -3.79418970680014E-03  1.16283515641682E-02 -3.70068164299157E-03
 -2.49807038638164E-02  1.85408665769447E-03 -2.35971918471797E-03  2.33668661076163E-04  1.02497877896034E-03
 -1.77449940970149E-03  2.82817723908156E-03  6.49243484406147E-05  4.34978476040233E-03  7.75854246792358E-04
 -2.67028144430418E-02  3.56322290902084E-03 -1.31076105185070E-02  1.78183653631536E-03 -3.64095706633506E-03
 -2.42336987931586E-03 -2.96513073790620E-04 -5.19042730130566E-04  1.93741139884052E-03 -2.03253519071678E-03
  2.54555679190249E-03 -1.94715739371674E-04  1.69408427778155E-03  1.06713494018882E-04  1.49820459530508E-02
 -3.23947266079601E-03  1.68747317670062E-02 -1.51943370244498E-03 -3.28428407998451E-02  2.83557214309980E-03
 -2.57071757576089E-04 -3.88855327435116E-05  3.80230708332882E-04 -8.07912406263203E-04  1.76766089240771E-03
  2.82560956657553E-05 -3.38440639411385E-03 -2.32178835541141E-04 -2.88455055121908E-02  2.14919322815213E-03
 -2.49340164445922E-02  2.81576010516650E-03  5.58832303249022E-03 -1.02233361782907E-03 -1.34002805408912E-03
  8.45190242751035E-04  9.19490979663602E-04 -1.95968597740779E-03  4.10662711256215E-03  5.31669954591024E-04
  5.37052711127777E-03  1.62155988427342E-03  3.16736328852806E-02 -1.14297863904217E-03  3.59696961239234E-02
 -1.44852126082342E-03 -2.32484688934176E-02 -6.20639036964099E-05 -1.79745542199021E-03  8.47417398996255E-05
  9.51696231331896E-04 -2.38112124036788E-03  4.71941121946838E-03  2.90586788095685E-04  4.97142598032716E-03
  5.42087939178060E-04  2.25727499099531E-03  4.59993293766157E-04  2.71012361747881E-02  1.00963652394202E-03
 -2.42270319099251E-02 -1.10103553641885E-03  4.62013977871501E-04  3.76219172899466E-04  1.08332997415936E-03
 -5.35271737211609E-04  9.65691250463268E-04  6.18131442685301E-04  6.31054547833776E-03  9.44828000919114E-04
 -3.23082407111390E-02 -9.74741125516419E-04  6.32397272843075E-01  2.38403502893550E-02  1.41764779579422E-01
  4.15973205415212E-03 -7.21380674447988E-03 -2.56365009117682E-02 -9.87010977614788E-03 -3.19947429981939E-04
 -4.82107913200668E-03  3.26127417690004E-02  1.95805033619817E-03  1.19075261221104E-03 -3.39382677224865E-04
 -1.64817130924791E-03 -3.34059453504016E-02 -3.63496703182558E-03 -5.55207563547753E-04 -1.67869216287120E-03
 -4.34918253509879E-04 -1.91839389846327E-02  5.51619984085391E-03 -3.31368912006208E-04  5.07434426957658E-05
 -2.20686102561614E-04 -2.68832892645204E-03  8.12847500629136E-05  1.93012036202093E-04 -5.50931940367410E-03
 -1.16627300076079E-03 -1.70992928987483E-03  1.72513859930314E-03  3.86441479817683E-04 -1.08926231688145E-02
 -2.02438135848712E-03  2.93366996683397E-02 -9.12826630413226E-03 -1.06202336618896E-03  1.31346040220477E-03
  1.88496544882498E-03 -3.90869796470631E-02  1.23210154211027E-03  6.59501656086858E-05  2.27812847935834E-03
 -1.43693367095376E-04
* ORBITAL    1   41
 -2.07417720993923E-03 -5.16033483607278E-02 -2.56857718105355E-03  8.34762711602867E-02  5.80695107751905E-03
 -7.62246924300809E-03 -2.51451212720373E-04  1.00276736831269E-01  6.26613474055174E-03 -7.16087785492525E-04
 -2.32637088616155E-04  3.52079682757740E-03  3.63612079677013E-03  2.89198912134177E-03 -1.68146557386007E-03
 -3.28713463907395E-03 -5.62902023559457E-03  4.65630669851513E-02 -3.36112647682034E-03  4.52531003147971E-02
 -4.51723521502546E-03 -3.25366472539645E-02  1.03121343388306E-02 -2.55479743577986E-03  9.10487451469531E-04
  2.42106215954313E-03 -2.83424439442690E-03  1.91843295886669E-03 -4.75918203229746E-04  3.92041895721768E-04
 -1.15950376595315E-03 -2.54010785313529E-03  1.73100361296172E-03  3.45699262913916E-03  6.67246756412287E-04
  5.46369580570438E-03 -1.16048493530072E-03 -3.47411298943982E-03  1.50392588305019E-03 -7.85573017466636E-04
  7.03352187852901E-03  1.89216478576019E-03 -1.74322104434317E-03 -3.79516341449526E-02 -3.12027945236735E-03
  3.73472045598193E-02 -1.75577023839602E-03 -3.43398146695664E-02 -2.96932053863503E-03  1.46519679017905E-03
 -2.65415471830081E-05  4.16868360631824E-04  5.54118555194332E-04 -1.07858428746581E-03  2.36053310867362E-05
  1.40631314001501E-03 -1.50326727539552E-03  9.24784767424990E-03 -3.67361390826327E-03 -6.40405563306993E-03
  6.62182865815919E-03 -7.45275195262364E-03  3.05084007133405E-04 -1.79146117691323E-02 -1.00208697789718E-03
  3.82217822330643E-04 -1.64622679807331E-03  1.35241070897072E-03 -8.68006096810545E-03 -9.16984368251866E-04
  1.99848386020424E-03  9.90726892466289E-02  8.59613646657443E-03 -9.10159822098571E-02  5.93764558556052E-03
  1.21953712716413E-01 -5.44617080022217E-03  4.74420946829428E-02 -6.00140083625230E-03 -3.65931991920271E-03
  5.38594944980788E-03 -1.34799519231451E-04  9.65772889367071E-04 -4.39977576627392E-03  1.61263864618623E-03
 -1.43340969920736E-02  2.86240122073740E-03  5.98507335996995E-02 -1.26554791500928E-02 -1.00422201983699E-01
  1.46128244754950E-02 -6.08494351066643E-02  1.11235698129582E-02 -1.77976417327927E-02  1.54275026943279E-02
  9.70687204835627E-04  3.35123153406709E-03 -7.08361521622494E-03 -3.35880837054958E-04  4.15513273222164E-02
  8.53928551951817E-04 -1.12244302239724E-01  9.29587398160009E-03  1.77070940239110E-01 -1.74197997222637E-02
  1.10958377611090E-01 -9.04696130921366E-03 -1.48720528958330E-02  1.15566566399333E-02  1.96325860273127E-03
  8.02549737713280E-04 -2.19402845208601E-03 -5.49929596311432E-03 -5.48648099453334E-02 -1.47307372305587E-02
  6.36269798976406E-02 -2.35366555651262E-02 -2.07740433995016E-01  1.94196738202564E-02 -6.19947466679521E-02
  1.98989668253563E-02 -2.18617113972672E-02  1.77955904690718E-02 -8.22252705503499E-04  6.94924193810678E-03
 -1.09456677134115E-02  2.26121011144637E-03  7.56652312591828E-02 -4.16295358163589E-03 -1.34476096847807E-01
  4.04265381298621E-02  2.31121556495001E-01 -6.91524969606082E-02  1.48174358061816E-01 -3.93325995870424E-02
 -2.98071821271711E-02  2.42006032699391E-02 -1.10767639697013E-03  1.96645989944590E-04 -1.06883080806051E-02
 -5.10202125156284E-03 -4.71632957625302E-02 -1.34387322076376E-02  1.53460182361203E-01 -8.37506025712987E-03
 -1.33833391712131E-01  3.33277673871172E-02 -1.18531648824811E-01  1.03230101163479E-02 -2.46717376796147E-02
  1.76413235974105E-02  2.50763168176674E-03  2.39933906526614E-03 -4.64496815857529E-03  5.34981345229166E-04
  4.51636553786187E-02  2.67277120712346E-03 -1.12630294606067E-01  1.29365387894346E-02  1.78357001554347E-01
 -1.83477460624665E-02  1.13060582885796E-01 -1.15532121075968E-02 -1.35191361573250E-02  1.14281925891964E-02
 -5.89703031585597E-04  4.43308329972142E-03 -8.47534548004916E-03 -1.36153883484692E-02 -2.38714222970612E-01
 -2.17872063674986E-02  2.62187545511927E-01  7.11130939290078E-03 -4.61230606204441E-01 -1.24509345895906E-02
 -2.32522637956100E-01 -6.03921293552097E-03 -1.81964463605275E-02  1.64289780437190E-02 -6.28602752282593E-03
 -8.21045671924597E-03 -1.01689502384688E-02 -4.36698661592640E-04 -3.14048378931181E-03 -7.35739129098381E-04
  4.12093698960201E-02  1.33776587265450E-03  1.63716431189374E-02  6.23126258879324E-04 -1.90956870238575E-02
  2.97349904286883E-04 -1.14450696523219E-05 -6.67171001703205E-04  6.05625571231722E-04 -7.96387859419142E-04
 -3.09882544443752E-04 -1.33926687706141E-01 -7.17311526948242E-03 -4.23252284208124E-03 -7.79136002198593E-03
  2.51894494306574E-03 -1.06717664303214E-01  6.15165224915249E-04 -6.55975220254185E-03 -1.41431859646254E-03
  4.74230168207681E-03 -3.86063616070760E-02  1.10013237896327E-03 -2.17022870728690E-03 -1.96052661778820E-05
  3.13130297202942E-03  2.61188215636728E-02 -3.28907070400944E-04 -1.31664903134052E-03 -1.46876742566188E-03
 -9.06596155393333E-05  2.44828733338100E-02 -1.24102773463176E-03 -1.02605279926785E-03 -4.40295539443210E-04
  1.83645170765308E-04 -1.28326589371886E-01  1.56558659223236E-03  4.96931664866880E-03  7.17979571651420E-03
 -2.51489322988455E-03 -1.20389984344965E-01 -6.37385599770486E-03  7.59201924838804E-03  2.09766769281815E-03
 -4.84430894316346E-03
* ORBITAL    1   42
 -1.35101630261653E-02 -3.23818448181080E-01 -1.96326558090670E-02  4.94095847316614E-01  2.99595368533864E-02
 -7.43139221626531E-02 -5.77342505772531E-03  3.91722385882468E-01  3.24530904534545E-02 -2.12162675056632E-03
 -5.26274250949734E-03  4.67364132513502E-03  1.34255674119137E-02  1.65329486608406E-02 -4.96345780194273E-03
  1.62967500584594E-01 -9.06233466402333E-04  3.05658329871858E-02 -5.22988713879532E-03 -2.38052192166058E-03
 -8.41530514211166E-03 -3.59410076059164E-02  4.04047353422613E-02  6.51288172317071E-03 -1.21149505634743E-03
  9.60996367186617E-04 -2.65447282943014E-02  1.82951618997156E-04 -3.71851728577653E-03 -8.51987536814592E-02
 -9.82326547396368E-03  8.66078863914132E-02 -1.80963957846818E-03 -1.98119928352351E-03  2.66171353122762E-03
  5.69783480498188E-02 -1.28551296027208E-02 -8.83500959628629E-03  7.32269813334998E-03 -1.89753831501939E-02
  4.82534350755873E-02  1.24425597353392E-02 -7.84168797916791E-03 -1.85874674732765E-01 -1.45737070728970E-02
  1.51797464578243E-01 -9.60385106508153E-03  5.00870078953910E-03 -9.41906835431015E-04 -5.95306688398534E-03
  2.92127710727386E-03 -6.99154088190157E-04  6.02934764321341E-04 -3.30519991793516E-03  5.01753872961043E-03
  5.46503394692070E-03 -8.43696239711429E-03  9.53393785705543E-02 -1.94597452374227E-02 -8.31972221860986E-02
  3.86381770392151E-02 -7.60825695974713E-03  4.13697152369911E-03 -5.80405232225567E-03 -1.34646950533065E-02
  7.57150597410634E-03 -2.05032573967680E-03  2.12065495545922E-03 -3.38071436803310E-02 -5.14362272323836E-04
 -4.85134715074117E-03 -1.42439470764001E-02 -1.07788692464557E-02  1.72211352081739E-02 -1.32521076034130E-02
 -2.06203699528685E-02  1.80154903068361E-03 -3.21546156511729E-02  1.43315246640318E-03  9.24263557352581E-04
 -9.20655819419950E-04  2.09709057292191E-03 -4.42387180812407E-03 -1.44686920489752E-03  1.05923607622507E-04
  3.71676517831464E-03  6.22274106683513E-04 -2.26263491937692E-02  4.93774434956950E-03  1.67348950570971E-02
  8.08345825237485E-04  1.93121542965630E-02 -1.23283658767666E-03  3.13569601606768E-03 -2.62318020152647E-03
  1.15448883714003E-04 -1.94499491371546E-03  2.70711029695106E-03  6.35192784038873E-05 -1.83317268390186E-03
  1.57246656888657E-04  3.04953837101332E-02 -2.90748448802016E-03 -2.52621379514731E-02  2.00937667060960E-03
 -2.72386845286212E-02  2.56106603847303E-03  2.28030274499893E-03 -1.97010058970434E-03  4.24897161486797E-04
 -1.04450421093432E-03  1.51933700296678E-03  8.59277267229899E-04  6.59336548366107E-03  2.22781457785130E-03
 -1.83606812687144E-02  4.98842974678743E-03  2.96449234206237E-02 -2.59477344565102E-03  1.69599976047371E-02
 -4.16397748056621E-03  3.35525439816887E-03 -2.73468954410164E-03  6.07730236203147E-04 -1.67295192634029E-03
  2.95644287954940E-03 -5.64397221142834E-04 -1.08280326472607E-02  2.11444783212868E-04  2.93626225789454E-02
 -6.73692372013402E-03 -2.80143349926018E-02  9.59387871275575E-03 -2.38460116102972E-02  6.24033137891820E-03
  4.67906521872456E-03 -3.77909366781772E-03  3.46691682611653E-04 -3.41481097216279E-04  2.21784444288825E-03
  9.46787082359724E-04  5.30273788944986E-03  2.35068187242829E-03 -2.86183771945530E-02  1.83910844506388E-03
  1.31979993009473E-02 -6.04425846254868E-03  2.50187796140551E-02 -2.22199784446259E-03  3.10419495282644E-03
 -2.49451779402733E-03  1.36164096593252E-04 -9.80609540711305E-04  1.61512082481706E-03 -4.08644311522686E-04
 -4.75963907914898E-03 -5.19201138379992E-04  3.34745223189267E-02  3.52315255470367E-04 -1.88810337042461E-02
  3.34889767245045E-03 -2.43243347668904E-02  7.15518242350761E-04  2.36659562140414E-03 -1.77576055350827E-03
  5.20502873436244E-04 -2.18915591645119E-03  3.16484378523868E-03  2.01533976837876E-03  3.42541115386753E-02
  3.26876529922772E-03 -3.06426213204105E-02 -5.97854046669657E-04  7.34954377227987E-02  1.93211146835508E-03
  3.38082277694518E-02  7.49809230812059E-04  2.48779537049214E-03 -2.48592788507935E-03  9.32433006158408E-04
  1.02561224353452E-03  1.82059586098780E-03 -2.18862012638896E-03 -2.39764196400955E-02 -2.61970338046764E-03
  5.01270293815135E-01  2.28112785541344E-02  7.62126757925617E-02  3.26900660938275E-03 -2.10906691893385E-01
 -6.22207961840590E-03  1.95836971117883E-03 -3.76718441410519E-03  9.31747096870094E-03 -1.24765972133782E-02
 -3.71508811638109E-03  3.50764487126082E-02  1.93087269188750E-03  1.35174864918966E-03  1.14876487519265E-03
 -8.50811554643644E-04  6.96614431180582E-03 -9.65489663808932E-04  1.11461930453502E-03 -2.58856623665781E-04
 -8.89506032909753E-04  7.04147108670011E-03  1.78891959066674E-03  1.07360433859137E-03 -1.42862242785302E-04
 -1.43196006104052E-03  1.00797510508396E-01 -1.53652529531812E-03 -4.27830909320545E-03 -3.10075212348114E-04
  7.10786171696986E-04  3.89992740818987E-02 -8.85328713776544E-03 -5.28379308372468E-03  3.04534891784204E-08
 -2.11847331969390E-03  2.77017440115243E-02 -5.98396506903586E-03 -7.22364387901738E-05 -1.34370439500500E-03
  5.80446767263099E-04  1.08142363778485E-02  2.98724284251435E-03 -1.20836241696759E-03 -1.55628547320054E-05
  9.69975919531199E-04
* ORBITAL    1   43
 -3.06528636620409E-03 -8.01504780507882E-02 -4.83937214581387E-03  1.17771614779422E-01  8.98064899158741E-03
 -1.51134292586824E-01 -1.22226624359444E-02  2.75498784144956E-02  6.68326564952900E-03 -4.94688763857181E-03
 -5.88665920778453E-03 -2.16377541711452E-03 -2.89744318770107E-04  3.91787703200385E-03 -8.11140253120167E-04
 -2.33464361614363E-02 -4.59319728212622E-03 -2.06753663627453E-02 -6.04898861689918E-04 -9.74585235844104E-02
 -3.66778264709769E-03 -4.73460889166376E-02  9.97562771405292E-03  4.69366967542609E-04  6.18306749671937E-03
 -7.62531826628602E-03 -2.79835809699474E-04  7.23652979289311E-03 -1.77185898266035E-03 -9.98622334819780E-04
 -3.21836772669616E-03 -1.16055410720085E-02 -3.97739168313813E-04  5.46065132595564E-03 -4.73498623868766E-04
  1.86717889270790E-03  1.15883545188972E-03  1.00681474094389E-02 -1.08061238156456E-02  5.03024294389494E-03
 -1.04864740401302E-02 -7.42798379252657E-03  2.44933370970771E-04  5.43995022712635E-03  9.55936984735475E-04
  6.92316718104205E-03 -3.01799189440853E-03  1.86330928473946E-01  2.04553667946872E-02  1.03660069446446E-01
  8.68960056045473E-03 -5.18526449010210E-04  1.24701592792360E-03 -2.22088239963762E-03 -1.27270735116297E-03
  1.21290572498908E-03 -1.55721189988245E-03  1.59012533925770E-02 -3.85616915915961E-03 -4.17680524320650E-02
  1.15966049703193E-02 -2.84694196175462E-02 -3.64373679182224E-03 -2.39226864226731E-02 -1.70918220816301E-03
  1.49958866162618E-02  3.33109446263694E-03  2.74070445725677E-03 -5.17433322344850E-03 -1.23529484113121E-03
  1.58814801504928E-03  5.49654147363787E-02  6.53579516099410E-03 -1.42988313862333E-01 -1.01909735672562E-02
 -2.13289642164494E-02 -3.09050875652954E-03 -1.82899683862942E-01 -4.49360501518490E-03 -1.24278698678065E-02
 -7.43972767147175E-03 -7.16360421170091E-03 -2.18495422721431E-04  2.36794689303676E-03 -6.32482580548429E-04
 -5.10776274378025E-03  5.04210600518317E-04 -2.02791974934062E-01 -6.04809371022714E-03  4.50064243754682E-02
  1.45177273951577E-03 -2.89156709465893E-01 -1.30608520103100E-02  2.67642140780618E-03  1.80295651614264E-03
  1.30322350254956E-03  1.63875979772925E-03 -1.70623546248910E-03  4.12776336999460E-04 -4.50168698344650E-03
  7.70446770105023E-04 -1.02100414399102E-01 -3.90872069113846E-04  1.87503804248045E-02  1.75246700465210E-03
 -1.33421135190815E-01 -4.78648021484012E-03  1.65756810828136E-03 -7.82737511842842E-04  1.36096064703719E-02
 -4.61128460258115E-03 -8.24836733805992E-03  1.06046626601622E-04  5.69558321036417E-03  5.51347476620581E-04
  2.76986921164975E-02 -1.40511546892458E-03 -1.16999069803008E-03 -3.59141322253286E-04  3.23715678227804E-02
 -5.90633010139992E-04  1.00465204098684E-02  1.26312751417511E-02  2.07037993552077E-03  1.65452254407092E-03
  1.93780091477069E-03  7.22833515446565E-05  3.93162721824336E-03  2.99002794938463E-04  1.81191550001463E-01
  2.14249607609001E-03 -3.66127057503831E-02  8.22517531086633E-04  2.35169067479385E-01  4.09080430582713E-03
  1.31890781836628E-02  1.32526562450326E-02  1.35527078711200E-02 -1.82525170106818E-03 -5.07203092428439E-03
 -1.53309977680846E-04 -1.08604120610729E-02 -1.15431364354881E-03  2.43725486336397E-02 -5.82833143054982E-04
  5.02868600138773E-03 -5.92062725676073E-04  4.68067603105283E-02 -2.01602998819720E-03  4.19420691211146E-03
  1.44034200573943E-03  1.33773346464286E-02 -4.42099126412234E-03 -6.30405933592588E-03 -1.97566885843437E-04
  1.24355972228828E-02  3.28532949227618E-04 -7.41400238115096E-02 -2.31324931884617E-03  6.02384962107916E-03
  2.21497969928960E-03 -1.32822178649524E-01  8.88139157543335E-04  1.05714657991570E-02  1.19611834151726E-02
 -1.02064391446599E-03  2.31615145363419E-03  4.92346681995571E-03  2.55628565350217E-04  3.40120766616225E-03
  3.92276165378662E-04  3.14475122901209E-01  1.86178327631306E-02 -3.49382520822116E-02 -2.28159572851547E-03
  4.15982971547685E-01  2.45134945864587E-02 -1.00278988962194E-02 -1.20266192277866E-02 -1.18286552768904E-02
  2.02295795849325E-03  4.13289909593755E-03  4.74845153721557E-04  9.86621517935176E-03  5.35298649215984E-04
 -1.95086100126180E-01 -1.32503363857895E-02 -7.79618435810917E-02 -6.67997718837954E-03  4.29017330701127E-02
  3.08992147519537E-03 -2.92617299753242E-04  2.22769341120128E-03 -1.61058520892584E-03  5.02772636294740E-03
  1.39629370620913E-03 -3.06396037024306E-03 -6.72456556907744E-04  9.63668585602338E-04 -1.13034009160738E-04
  1.65965488173164E-03  5.57746608326126E-03  2.72917443184666E-03 -3.63742037169509E-03  9.03077553620403E-04
 -5.11347292832617E-03 -2.49750979127170E-02 -1.05716488833203E-03 -3.28143625616568E-03 -4.35190031496000E-03
 -4.48200059145559E-03  2.17953805049913E-02  1.03726112059802E-03 -1.74657045327112E-03  8.16415560344746E-03
  3.08776070114107E-03  1.70126899195644E-02 -1.14631990023409E-03 -2.17862388522957E-03 -1.06240189709938E-03
 -9.15481566898234E-04  1.88267900865442E-02 -4.20388701275631E-04 -4.56165273668415E-03  8.31365780219156E-04
 -2.88132413106061E-03  3.06922500007710E-03  9.48460037941490E-05  1.07173596026008E-03 -1.53036102704480E-04
  2.08992832195733E-03
* ORBITAL    1   44
 -1.69210446959829E-05  7.80520565796730E-03 -5.49479191336543E-04 -1.82115340957850E-03 -1.53804503302614E-03
 -4.81765461055279E-01 -4.05468553804156E-02 -1.19946409109921E-01 -1.01824867096102E-02 -1.82362316170610E-02
 -1.29056107560717E-02 -5.18792490932970E-03 -3.61272471746073E-03 -2.24033142861259E-03  2.91076907532708E-05
  7.08780080882038E-03  8.73560554057140E-04  1.37728151815116E-02  1.57598017719615E-03 -2.22495339315644E-01
 -6.81700663489880E-03 -3.55998816697013E-02 -4.74628511195844E-03 -6.77987895790577E-03  2.26499822495400E-02
  7.64813457989374E-03 -1.02078061508322E-03  5.21970010141499E-03  6.96777764470073E-04  6.85718601294453E-03
  2.24048586456451E-03 -5.41246593927153E-03  8.55059143544460E-04 -6.30868333310770E-03  1.92004579240384E-03
 -3.55369691754441E-04  2.45501815900672E-03  1.60646361421985E-02 -3.28542729676574E-02 -1.48327887674450E-02
  7.75577908486258E-03 -7.23967055277608E-03 -1.09712612907575E-04 -3.32161085904999E-03 -2.99051265227270E-04
 -1.68829358941893E-02 -2.33581277860886E-03  6.17747870326079E-01  6.99339670742553E-02  1.13403212651720E-01
  1.35298260271972E-02 -1.34512958299025E-03  2.02423076070685E-03  9.65068850955390E-04 -1.93388653998051E-04
  5.57524404946623E-04  4.35566157194983E-04 -9.58509701478596E-04  1.16063371508157E-03  6.61945028219440E-03
 -2.32162136838114E-03 -1.39898826348274E-01 -1.51533130768263E-02 -2.40635565777833E-02 -2.65968451951018E-03
  4.36959942258342E-02  1.15511299983509E-02  3.28055442888632E-03  1.04638097739740E-02  4.21203918630498E-04
  1.20793836327459E-03  8.33915955451381E-04  2.04947017621250E-03  4.49580025971361E-03  3.84988778827547E-03
  9.86889718602732E-02 -2.95939280643165E-03  2.22183424365984E-02  1.60960483890087E-03 -8.29726754224719E-03
  1.50674786573350E-02  4.25625819852244E-03 -3.92225857650500E-03  3.35191242456249E-03  5.08484106455991E-05
  3.72995093881730E-02  2.58142504037477E-03  1.00221264994756E-01  1.21208378353709E-03 -8.33490598117625E-02
  7.65127334860765E-03  4.74960344411517E-02  4.76074339642602E-03 -2.56589153585667E-03  4.05003849242098E-03
  1.95179996548760E-03 -1.05606173069271E-03  3.94461457380020E-04  3.88380927732133E-04 -3.74205743796426E-03
  5.26011101159023E-04  2.63934878454796E-02  3.62464355818906E-03 -4.71226540365055E-04 -1.28339891762643E-03
  6.79165841646255E-02  5.19416159025644E-05 -3.39055238070079E-03  3.96032134651783E-03 -2.63492332575228E-03
  1.51178018325423E-03  2.28406272782582E-03  2.53126999340132E-06  1.38065828738511E-02  1.00279139461644E-03
  2.02893264517162E-02  3.87365597362381E-04 -1.06207568694487E-02  9.33914358684839E-04 -1.91690447059702E-03
  2.58952560270953E-03 -3.49980088690696E-03 -3.95109827623837E-03 -2.06384755969507E-03  6.27881398021511E-04
 -1.21299838710396E-03  1.18410833667373E-04  9.52514975006298E-03  7.94222447548673E-04 -4.35972105201644E-02
 -1.19261597749778E-03  8.78196609571900E-03  7.65219642721886E-04 -7.40560042421917E-02 -1.83377007438841E-03
 -5.68591529045371E-03 -5.70044838635107E-03 -7.03544640701439E-03  2.18353955910035E-03  2.04440130735983E-04
 -5.45037732826401E-04 -7.42236228797444E-03 -1.54940505622025E-03  7.41147104321169E-03  1.52546292324345E-03
 -1.84946795975133E-02  1.75732589581502E-03  6.74926573052076E-03  1.60807659905794E-03 -3.34554010298053E-03
 -1.13052724678421E-03 -3.24444839998174E-03 -2.27645648276780E-04  4.49622178772212E-03 -6.50452660130852E-04
  6.21482721737007E-03 -8.57262618906036E-04  7.23256184870181E-02 -9.35205454602464E-04  2.99214312223011E-02
 -1.74656844060964E-03  4.08296074233664E-02  4.36564256399341E-03 -4.50575055790067E-03 -1.73567388057894E-03
  1.76726552316590E-03 -1.05724011511301E-03 -1.54112045655149E-03  6.08268626845939E-05  1.53974767655208E-03
  1.28066617909439E-04 -8.94137774844960E-02 -6.33975205581204E-03  4.28567104999344E-02  3.08383527617669E-03
 -1.70934629963468E-01 -1.18867274586152E-02  3.24162241697432E-03  4.09671103612886E-03  4.43911179502933E-03
 -1.06676433927055E-03 -5.42789264033193E-04 -4.26030541906888E-04 -3.97481340323179E-03 -8.80895371161042E-04
  5.05799517879972E-02  3.57140078857887E-03 -3.02172582403266E-01 -2.51360940523951E-02 -7.17130328465687E-02
 -5.08261974222112E-03  2.52526978718629E-03  8.72838496028928E-03  3.46180796251652E-03 -7.30288572886414E-04
  1.40739421722045E-03 -1.12624576444771E-02  5.85419390730302E-04 -9.62495414466744E-05 -4.84590400788880E-04
  1.59705432364612E-04 -8.62907875917048E-03  3.47943466362389E-04  5.58690889793752E-04  5.21481636298257E-04
  2.67596841186482E-03 -1.02700774454591E-01 -2.97159233987280E-03  4.72474307514520E-04 -2.38498501955709E-03
  3.76458094806614E-03  1.44126697599073E-04  5.11730372866610E-04 -7.30040034726262E-04  2.67097504648878E-02
  5.18525021218684E-03 -5.62568097309605E-03  5.80027103173328E-04  4.89571721577244E-04 -5.04244257276675E-03
 -8.99792201643715E-04  2.74252463332450E-02  2.82886858345331E-04 -1.41816968472214E-03  2.33687220046817E-03
  5.90051429618893E-03 -2.40610575080854E-02 -7.68485202832196E-04  4.50118737364102E-04  8.96284535926344E-04
 -1.03695231848413E-05
* ORBITAL    1   45
  7.53201142476430E-03  1.69354960308036E-01  1.18416768014059E-02 -3.07355773700892E-01 -3.46872011876420E-02
  4.45875221897595E-02  3.17376346313955E-03 -3.60444397606113E-01 -3.01859263586505E-02 -1.50428384170068E-03
  4.88644242715394E-03 -6.61429403852507E-03 -1.96701967784003E-03 -1.15734285555055E-02  8.82665700035042E-03
  8.91473328271627E-02  2.94761994187970E-02  2.29970982093490E-01 -2.73367518168369E-03 -2.56759888358724E-02
  5.64513755707479E-03  1.79786108048869E-01 -2.82759931396654E-02 -5.65227620388041E-03  4.13409943779624E-03
 -8.83077236961916E-03  2.50649740697324E-02  3.19779854235697E-03  8.27558103098123E-03  1.38589561113474E-01
  2.08233994333273E-02 -1.69918019073826E-01  2.28432958740918E-02  9.32769988368229E-03 -8.70124578885317E-04
 -3.94585929810526E-02  7.85152493819223E-03 -1.02550977885646E-02  9.11005525144268E-03 -3.58076190656047E-02
  5.44530032179477E-02  1.93425772823022E-02 -2.44702050837633E-03 -6.19459561389890E-02 -3.96270842992261E-03
  2.35946646204212E-02  1.75437292130080E-03  7.64426287972016E-02  6.75714771184184E-03 -2.63657800251943E-01
 -1.97843992186762E-02 -4.16081856044463E-04  3.32619209724371E-05  3.41923230087829E-04  2.01099584636770E-03
  2.05063645562557E-03  2.66926243635966E-03 -5.36126830212845E-02  9.40096781670090E-03  6.22448376031024E-02
 -3.73534815892529E-02 -2.48950211041627E-02 -3.26482062047324E-03  5.51412733314655E-02  6.20519617989581E-04
 -4.09105153069703E-03  4.04314592732772E-03 -1.26630690078568E-02  3.03512994565563E-02  9.75593893756591E-03
  8.59590423713513E-04 -3.41060642886944E-02  2.89799335344312E-04 -4.13732917378411E-02  8.29816205214033E-03
  2.60621164419447E-03  3.85934704071576E-03  7.51071863991014E-02 -7.91194197245429E-03 -3.50564200388332E-03
  6.90248746246839E-04 -1.09428678405372E-02  6.88316814784359E-03  3.28503103928385E-03 -1.24514033275249E-03
  5.40488119040298E-03 -1.48153778860800E-03 -3.37020133765044E-02 -6.04025795431825E-03 -1.30432947831625E-02
 -3.22572189606899E-03 -8.85830325335938E-02 -1.63883530168282E-04 -3.25652865170570E-03 -8.09699970637553E-04
 -3.96962234673372E-03  2.51693779683001E-03 -2.51689929409788E-03 -3.90744365438967E-04 -1.32541623095059E-02
 -1.13607430931307E-03 -6.61145130511287E-02 -5.33560160018044E-04  1.54952343180484E-02 -3.74864521383136E-04
 -4.51779464463747E-02 -3.41043952190653E-03 -2.28049350798880E-03 -5.38367563030469E-04  2.16211569998218E-03
 -6.04920821314304E-04 -2.87115827536462E-03 -1.53308748886156E-04  4.98141589621643E-03  7.52285231593185E-05
 -5.86858579427880E-03 -2.71679388283658E-03 -7.28512056426311E-03  1.33405684004070E-03 -2.95476816701379E-02
 -1.33945292031628E-03  2.67065933170401E-03  4.63275409573059E-03  1.92863252207941E-03  5.35404206612964E-04
 -1.46727235008343E-03  2.11941011953185E-04  5.26557816962464E-05  2.03577960242708E-04  3.83025694967130E-02
  2.36180545072604E-03 -6.00573776935233E-03 -7.72135165023213E-04  6.17917234637167E-02  1.30616720824036E-03
  4.67479449012695E-03  7.29201550197749E-03  6.48842132345832E-03 -1.01672074770062E-03 -2.24741590550700E-03
  5.03579695020097E-04  6.90075736105311E-03  1.37006328686797E-03 -3.19608328142909E-03 -7.74326459438110E-04
 -1.50695071140884E-03  1.55391124779263E-03 -2.18350578195405E-02 -2.33056623535512E-03  1.67531999642063E-03
  2.37227394502245E-03  3.65311031263488E-03 -7.71188969064323E-04 -2.29604260726281E-03  5.12882308658662E-05
 -1.66833211421654E-03  2.40510923378171E-04 -5.54966818695190E-02 -3.21555277344540E-03 -5.46078030915886E-06
 -4.85258583025984E-03 -4.33559493717021E-02 -7.52207634039383E-04  5.58344217681567E-04  3.11364534680625E-03
 -2.41503976371945E-03  2.57860222008150E-03 -3.87970733399544E-04 -1.63069360635983E-04 -1.49729351893594E-03
 -2.88102893722657E-04  1.08699977958361E-01  7.89836900408336E-03 -3.11237813254211E-02 -1.90551834652157E-03
  1.47976384604439E-01  1.11781430852355E-02 -3.44533389766594E-03 -3.50182880866724E-03 -3.96272468224899E-03
  6.52435452956858E-04  8.37937764022312E-04 -5.05358060319661E-04 -1.26170096234436E-02  1.14530520537695E-04
  6.82217070995535E-01  5.44997104452506E-02  3.26639769613342E-02  3.14761475238966E-03 -1.24495476962831E-01
 -1.40779604828228E-02  2.38417107372529E-03 -6.91516048147814E-04  3.32784459249626E-03 -1.34318115207705E-02
 -3.23538586326903E-03 -1.29437452773231E-02 -8.14449476952447E-04 -7.17692047202489E-04 -2.89763395645605E-04
 -2.58327228802153E-04 -3.64504882487027E-03 -6.99110160793016E-04 -2.08235903982843E-03  2.07031845257585E-04
 -1.77410705400199E-03  3.21353300961999E-02  1.00874957721426E-02 -1.81112331986246E-03  2.94283411533654E-03
  3.02979175805684E-04  3.84758696901186E-03  6.75869245943406E-04  2.13058901847929E-03  2.34335239330372E-03
 -6.89173070401267E-03 -1.04047879535880E-01  1.14739507065531E-03  5.43191637756643E-03 -5.75616462507338E-04
  1.32209262772115E-03 -3.76999718887531E-03  8.76846596706551E-03 -1.59978791907161E-03  1.42141583369280E-05
 -1.50515993464653E-03 -2.59199721925264E-03 -2.50495872894631E-03  5.42465010121114E-05  2.60610842486456E-04
 -4.32702985503583E-04
* ORBITAL    1   46
  3.81385328631763E-05  2.77775352110687E-03 -6.39709357070963E-05 -4.99191866257450E-03 -1.01303363721132E-03
  2.39815912701636E-02  2.30006213602919E-03  1.93610091951031E-03  5.50149302540932E-05  1.07481001789656E-03
  4.25242351782602E-04  2.51657133834694E-04  1.17343239649846E-04 -1.17110302505373E-05 -9.33736171992669E-05
  4.39600606056140E-03 -5.23276198284996E-04 -9.54790760340978E-05  5.84622888569944E-04  5.36062959611196E-03
 -4.94530284273295E-04  3.96786350425480E-03 -7.08169624936069E-04  2.44132144107383E-04 -1.16403243528796E-03
 -9.99398708295310E-05  8.67158579995850E-05  6.01639368247940E-04  1.57480147825100E-04  2.42451687431855E-03
  2.77278654041147E-04 -2.06144402278583E-03  3.29575987044518E-04 -1.82740449324898E-04 -2.79903697846526E-04
  1.08694694714909E-04  6.88560212547547E-04 -5.43969572589060E-04  1.28423781202406E-03  2.74604891718662E-04
  2.28114784993759E-04  6.68155886711146E-04  5.01466853697501E-05  4.11301859162550E-04  1.50737886826058E-04
  1.44504336009863E-04 -1.03766422453815E-04 -2.03398175333116E-02 -2.64232537035628E-03 -6.19196959493716E-03
 -7.34011704895490E-04 -5.37168485996240E-05 -2.46265079247559E-04 -5.99061521295837E-05 -3.97373954188917E-05
 -1.42173020462303E-05  1.60195730890879E-04  3.91787732116830E-04  4.28064433353167E-04 -5.91475815577791E-04
 -8.51798722338561E-04  1.15659603058904E-02  9.90598507854316E-04  3.21565419223715E-03  5.79486946422053E-04
 -1.92745954873317E-03 -2.59196114329658E-04 -2.31941283337261E-04 -1.79212930599660E-04  2.77879019297550E-04
  5.11737765847637E-04  1.76597207413903E-03  1.30751800272383E-03  5.29368190463265E-03  2.29905883766281E-04
  5.15408150012497E-03  1.84332066278771E-04 -1.51543016955616E-03  5.17559156604921E-04  6.35282414140445E-04
 -2.32595809403462E-04 -2.97590106427195E-04  7.72712969180710E-05 -1.25734987937776E-04 -3.83740492931735E-04
 -2.59774580618587E-03 -9.76863114902196E-04  1.45350708876401E-02 -3.51225318769931E-03  1.40461548240196E-02
 -2.98663149844604E-03 -7.07904808843891E-03  2.17447483274601E-03  1.16901193266789E-03 -2.92918790584614E-04
 -1.53417395916774E-03  2.55371025415231E-03 -4.26468938346641E-03  6.84079879651892E-06 -5.11952153850347E-02
 -1.81409889513660E-03  8.18756219764611E-03 -1.09859816913025E-03 -7.50227381547862E-02  7.89734791039563E-03
 -1.23632656436854E-02  2.11283578401010E-03  4.61799952632096E-03 -2.24504011478580E-03 -2.77949336602891E-03
  4.56338502130582E-03 -6.51118263059148E-03  7.98653343005683E-03  1.66341358235395E-01  2.38498958859587E-02
  3.75579862521768E-02 -1.26391808740466E-03  2.02755452991311E-01 -1.62002892198886E-05  1.53130543829003E-03
  1.14685726601019E-03  8.98772450026673E-03 -5.84328343294379E-03 -3.24514848698228E-03  5.90930044545389E-03
 -6.73546743692977E-03 -2.53872726582739E-05 -1.87942973679121E-03 -1.75674231126307E-04 -7.14896768140035E-02
  3.44649721942938E-02 -6.29523275306004E-02  3.10105015857003E-02  4.28101725179881E-02 -2.14377819607595E-02
  1.60912978284446E-02 -3.89177223348792E-03 -2.02488186580066E-02  3.09114604223963E-02 -5.07894255434113E-02
 -7.51883603006576E-03 -1.62649380579512E-01 -2.31412460558623E-02  1.64821594865511E-01 -2.10672057013813E-04
 -2.04440510407884E-02 -1.47099278213841E-03 -1.26544485163450E-01 -1.73146264846561E-04 -3.36874711064937E-03
  4.54322355655845E-03 -4.30846639660608E-03  5.44343645218109E-03 -1.18024257989037E-02 -3.57334764330516E-04
  4.75334740661624E-02  1.07984250995816E-03 -5.88043857715414E-02  5.65906912621866E-03  3.02481126241645E-02
 -5.25215543100544E-03  4.56471864915164E-02 -5.00126294848040E-03  5.93221425187061E-05  1.12894034127484E-03
 -3.09586514163395E-03  4.36174211943019E-03 -8.19600965935805E-03  3.88642858254317E-05  5.29246543174479E-04
 -1.21476860287275E-05  6.29135996221948E-01  5.12447877444031E-02  5.74508507871311E-01  4.68499052853507E-02
 -3.91416008516919E-01 -3.19407938370029E-02 -4.17654110687727E-03  1.07493841872721E-03  5.18549960175179E-03
 -7.81382610369442E-03  1.27355319044783E-02 -7.14939625535512E-05 -3.00579780664831E-04 -1.90011212621421E-04
  4.52152602223373E-03  4.73701909568937E-04  1.33325942141327E-02  1.37505604281819E-03  2.44714720964210E-03
  4.19826376007904E-04 -8.78721944632962E-05 -3.68130686013270E-04 -1.42540733290028E-04 -1.01177890549088E-04
 -7.77524662146352E-05 -1.93754362139477E-02 -2.65339227473225E-03  1.50155890407728E-03  1.58346861773219E-03
 -8.20175048980326E-04  7.82051929015430E-02  1.09679701614755E-02  2.16481736754382E-03  1.23774635947024E-03
 -1.31383480888140E-03 -6.16885750519270E-03 -1.56093124545624E-03 -2.87026450237838E-04 -5.38132314690781E-04
  5.10887484868705E-04  4.92793809240757E-04  4.52104057296829E-04 -4.38041515884621E-05 -9.14783105769470E-04
 -2.43122164863817E-04  2.51109801879169E-04  7.09520595140415E-04  8.07019238692369E-06  3.76208681637967E-04
  2.14702629618962E-04 -7.74686010345532E-02 -8.33647763922183E-03  1.91667963898131E-03  1.96076739775937E-03
 -1.33165844317225E-03  1.84230295406234E-02  1.30975393756669E-03  1.66805184210834E-03  1.34969973831524E-03
 -1.15773742855447E-03
* ORBITAL    1   47
 -9.48259558553018E-04 -1.19353876858650E-02 -1.97709780188963E-03  6.66802277318710E-03  1.27320039738167E-04
 -4.86404296226760E-03  3.79992133729180E-04 -7.51569569209432E-03 -5.36068959939991E-04 -5.89541163117442E-04
  2.96641424498905E-06 -6.48574589403702E-04 -1.54644239988159E-05  1.74421803665064E-04 -3.51829076487493E-04
  8.67253802988135E-04 -1.06375298246366E-03  4.12996540978402E-03 -1.05249604231544E-03 -7.54825623427634E-03
 -2.29600323430083E-04  5.23332313890852E-05 -3.54546497839147E-03 -5.00019456522836E-04 -2.45541747200879E-04
 -1.35027880551887E-03  5.98770455556055E-04  9.12212739183771E-04  5.38232562255491E-04  7.85381109121610E-03
  5.26758955492910E-04 -1.01842277920314E-02 -2.27456594723846E-04  4.57591409937494E-03 -6.70288402895942E-04
 -1.49085017525778E-03 -6.34078343193416E-04  9.41913993919143E-04  7.15878565299377E-04 -1.26382523850910E-04
  9.76573157428928E-04  8.04258385395101E-04 -9.31304136186039E-05 -2.39694055736463E-03 -1.05791293234005E-04
  3.93855657456622E-03  8.79464745503402E-04  6.33966041089700E-03  9.16453988697099E-04 -7.78067253828450E-04
  3.19382853134242E-04  1.63840491284598E-05  3.55496261841145E-04 -2.85490886908683E-04 -4.67050152369376E-05
  3.99185784256462E-04 -5.20779265602980E-05  1.25140438021432E-03 -2.36077123404432E-04 -3.70283873948379E-03
  2.44163133041107E-04 -6.15362739751930E-03 -7.60882727675450E-04  3.32478531358860E-04  4.60789021124868E-04
  6.58346708309593E-04  2.54207242656518E-05 -2.80635333724333E-04  2.26218320742871E-04  1.46061321047749E-04
  2.92506767165970E-04  1.49399561978454E-03  5.06733692684288E-04 -3.67252456959025E-03  1.31400616814383E-03
  5.64202027818378E-03  1.35428763809960E-03 -9.26102651557807E-03  2.42634657077994E-04 -1.54591610761693E-03
 -1.20254869948043E-03  6.71763884268216E-04 -7.03314823508638E-04 -4.47644496535254E-04 -3.52953430545356E-05
  5.65282217888588E-04  3.31835133091304E-05 -1.21668036555948E-02 -1.99641312130237E-03  3.29838588169173E-04
  7.82320246948186E-04 -1.50142134242805E-02 -1.37385628872789E-03 -8.25540630211490E-03 -1.54299674733360E-02
  1.67371898839493E-02 -8.48565619889539E-03 -1.32523071952674E-02 -6.85091051117054E-05 -7.54246083931437E-06
 -5.01186585072506E-04  2.51608947646859E-01  1.91477825520127E-02 -4.60231189266230E-02 -4.44310760289152E-03
  3.44018070327210E-01  2.70803908822716E-02  1.12721917653176E-02  1.31187581256527E-02  1.30989188197754E-02
 -2.48258056038959E-03 -4.04403331310511E-03  6.16718707874067E-05 -1.82807334238669E-04 -1.70020708841912E-04
  2.54308587807497E-01  1.81932511315516E-02 -4.69977405578495E-02 -2.91497984100551E-03  3.45591152047621E-01
  2.44549864342270E-02 -1.08924060391276E-02 -1.19625219301976E-02 -1.46617484504994E-02  2.77013620422451E-03
  5.00920408814355E-03  6.28882986412965E-05  7.01865755253845E-04  1.71996817629569E-04  2.23661923892180E-04
 -1.58573732671282E-04  9.09723397921395E-04  1.31979846918822E-04 -2.23072802182158E-03 -5.24810933206125E-04
 -8.42391324552084E-03 -1.53545946746715E-02  1.71462638187479E-02 -8.74578713810674E-03 -1.32549135525435E-02
  5.62615211180554E-05  2.59843307941165E-03  4.01305559551894E-04 -2.54711788197295E-01 -1.74507389814053E-02
  4.33011866947182E-02  3.09985915126575E-03 -3.45432383161897E-01 -2.45452714122028E-02  1.22747572938398E-02
  1.47491376615674E-02  1.22949835223503E-02 -1.80891094279136E-03 -2.68240553584522E-03 -1.60534066059955E-04
 -2.24925074531709E-03  2.21153791921492E-04 -2.51187683820759E-01 -1.77457001884714E-02  4.50189664736468E-02
  2.81130951256548E-03 -3.46378484511698E-01 -2.40244737606108E-02 -1.03595457310778E-02 -1.13043174655480E-02
 -1.42348240334949E-02  3.18456842266648E-03  5.06761978271099E-03  8.74704281064669E-06  8.99323425210809E-05
  2.55339437435966E-05 -8.70228195529252E-04  3.52265029418224E-05 -2.48112633763952E-03 -3.08959473837984E-04
  3.59229923773386E-03  5.23459263750977E-04 -1.11026200261807E-04 -2.10797545786230E-04  1.30344273930807E-04
 -5.67524813549494E-05 -1.87261415976678E-04  2.68015926901827E-04  3.02027094755889E-03  6.36934712242938E-04
  3.58524437380268E-03  8.59393765167764E-04  1.36303507773122E-02  7.70534319876233E-04  3.47230888181738E-03
 -6.47236334003463E-05 -1.83434410618305E-05 -5.22400057343425E-04 -2.20446172310455E-04  5.94997957375611E-05
 -6.43576134791921E-05  8.21605302185927E-04  2.93685451545955E-04  8.49037659854415E-03 -1.59524963522533E-03
  1.15092294201441E-02 -2.48133027495574E-03 -1.66208627937314E-03  8.49839472392525E-03 -1.79616435595111E-03
  1.17857129553622E-02 -2.71310112430971E-06  2.87630379346230E-03 -4.72634607919922E-04  1.47930749107701E-04
  4.18384801969339E-04  1.32829970907584E-03 -1.09760251278854E-03  2.84186530483780E-04  2.63555590135201E-04
 -5.19611302550715E-05 -6.28848509566392E-04  7.60486315486107E-04 -1.65902469833955E-04 -2.03176228757488E-04
  5.85868551634897E-05  1.27769438077223E-03  2.07326836692070E-04 -8.47641830302228E-03  1.53540731662745E-03
 -1.11207037257424E-02 -1.72195254373764E-03  1.81020429184446E-04 -8.40255736591966E-03  1.46218129700024E-03
 -1.13510912522689E-02
* ORBITAL    1   48
 -1.62490560698993E-03 -3.71305792813631E-02 -2.91543250185162E-03  3.12664825032376E-04 -5.16108661978142E-03
  7.39401128437449E-02  7.41377833332637E-03 -7.08814581009943E-02 -5.29275842839788E-04  2.95053998217602E-03
  4.87058899650638E-04 -2.78165464879218E-03  8.21717924596904E-05  4.58917471415756E-04  3.00888296563937E-03
  8.21886047190306E-03  7.58576280998448E-03  5.41648582873903E-02 -4.44429097701631E-03 -3.92709064451659E-02
 -1.55045456886159E-03  2.83388175891791E-02  5.55634519490949E-03  8.84651221012321E-04 -1.03579835725406E-03
 -1.92580278714849E-02  1.17374293769978E-02  9.23365259327015E-03  2.66327395819984E-03  6.98867185218427E-02
  6.88212824611779E-03 -8.65426110541690E-02  6.08284289608596E-03 -6.65477054960588E-04 -6.76614984962185E-04
 -2.41631080027661E-02 -1.87405653612894E-03 -1.16518276109447E-04  5.69902621547131E-03 -2.50816203838860E-03
  8.61167230058937E-03  1.76961721047604E-03 -1.52515906154937E-03 -2.51988689470182E-02 -2.15094913413350E-03
  2.26808113138740E-02 -1.54379037500160E-04 -3.18837228302504E-02 -4.84814106248897E-03 -5.20794331456591E-02
 -6.44425316975619E-03 -1.34042487449301E-04 -1.92387291753686E-04 -2.98615224086998E-03 -4.52869672538307E-04
  1.84913851910594E-03 -1.61585637129147E-04  1.88632544890239E-03  3.48001275420538E-04 -2.74060694855892E-02
 -4.61905194549541E-03  3.48364169032303E-02  2.49088383800905E-03  9.67247352347544E-03 -3.35160847757253E-04
 -5.00490401496009E-03  3.84096505320638E-04 -3.55253288581055E-03  2.69729556199682E-03  2.76522631113384E-03
  1.16622074120750E-03  5.54838520814254E-02  6.90773352484157E-03 -2.44306145758587E-01 -2.56386493236469E-02
 -5.61699820558014E-02 -3.86741939026386E-03 -2.66169053287370E-01 -2.47324424309427E-02 -1.02323904695916E-02
 -9.78338932454512E-03 -1.02364181655290E-02  3.00471158438023E-03  2.72094083180854E-03 -1.67357958086092E-03
 -2.15161495000804E-02 -2.00812247724402E-03 -2.10661281169892E-01 -1.92866862977391E-02  5.79977997760709E-02
 -5.10692167512743E-04 -2.86697264747977E-01 -3.43646669272322E-02  1.15111605162048E-02  1.18768378947773E-02
  1.05431907125692E-02  1.18651068648548E-03 -6.91577149022491E-03  1.30186717698027E-04 -9.50671745890475E-03
 -1.94545499620252E-04  3.34789229508585E-02  6.76723083504695E-03  1.17971509946106E-03  2.05115744763015E-03
  5.39965480226979E-02  2.60096719295718E-03  1.15758988163747E-02  1.04441797953363E-02  2.15525592029471E-02
 -5.74724960393056E-03 -1.00033177720154E-02 -8.22472199458320E-05  1.20707131981440E-03 -3.46467822855120E-04
  2.02530500599472E-01  2.32339756215310E-02 -3.93814662176676E-02 -5.01612807918939E-03  2.75224265784694E-01
  3.46493114965417E-02 -7.64809854878803E-04  1.00690210495223E-03 -1.00394944410474E-02  3.41703242266498E-03
  5.57048130593307E-03  1.96190151092587E-04  3.31051285707152E-04  3.69429385910956E-04  5.40998636613543E-02
 -1.93928751377543E-03 -1.04002416618468E-02 -6.30030413478360E-05  7.49687774118631E-02 -1.49051805296381E-03
 -2.58268000173322E-02 -2.95010003640681E-02 -3.11917019178030E-02  5.36629953709401E-03  9.37007719147215E-03
 -3.27993547168087E-04 -9.13986961607103E-03 -1.35242051110250E-03  2.03045342025971E-01  2.43887042972403E-02
 -2.43311571494657E-02 -3.17223327367431E-03  2.85858947824771E-01  3.34065398100493E-02 -5.93698826687631E-03
 -9.91455710086080E-03  9.61249657753967E-04 -1.85350481140923E-03 -3.87131801905953E-03  3.72089134061378E-04
  1.35226508599110E-02  8.25727885791269E-04  3.59757962468151E-02  1.52849041575141E-03 -2.74690849474086E-02
 -3.91136464040929E-04  6.40962085383710E-02  9.54648685643897E-03  1.81991211435053E-02  1.94225736138786E-02
  1.08521052765269E-02 -1.72644601232346E-04 -1.28535814291626E-04 -6.44112475966983E-05 -6.15598332504447E-04
 -1.43862544372256E-04 -3.46705588198529E-01 -4.29251890269793E-02  5.88499927843836E-02  7.62019192717970E-03
 -4.63468979136699E-01 -5.71786918702634E-02  6.43327739380395E-03  7.19255620990473E-03  7.43357715759907E-03
 -1.19562869622633E-03 -2.24836149661940E-03  9.63238586897953E-04  8.79891851596750E-03  2.42188767967007E-03
  5.38150786106214E-02  8.36486764400166E-03  4.77935891252312E-02  5.33276051528759E-03  1.39453739614238E-02
 -1.59211434427638E-03 -2.66300424665882E-04 -1.02877575513245E-03 -1.05696042165800E-03  4.37299950364158E-04
 -6.05931980621720E-04 -5.21981089569132E-03 -2.73014747956499E-03  5.27148910763932E-03 -1.04103029448032E-03
  7.97107244455740E-03  8.30443037188999E-03  5.74195793616680E-03  8.60453811955723E-04 -3.43742502659577E-05
  5.47459412446177E-04  3.45754070803963E-03  9.58319014099918E-03 -6.06291246024704E-03 -3.72451745450595E-03
 -9.18522639379189E-03  2.58247341209494E-02  3.20877567140675E-03 -1.90232438908164E-04 -1.70658684767887E-03
 -1.99429190686314E-03 -2.42192465833957E-02 -2.57604144922777E-03 -3.98286116353436E-04  1.26190159861596E-03
  2.10579364646002E-04  1.22539136848079E-02  6.62066363989658E-03  2.40445042516537E-04 -8.05067859608259E-04
  1.54820514305893E-03  5.32901387459092E-03 -1.28384768337127E-03  5.73714693417720E-03 -7.38331947819039E-04
  8.08971932431603E-03
* ORBITAL    1   49
 -6.34618838676956E-04 -5.39461165444324E-03 -1.82980305463943E-03 -7.32642217360378E-03 -2.41307887863307E-03
  9.49178023133634E-02  1.94004321130545E-02  3.14987074740619E-03  2.70607483733787E-03  1.81038527020292E-02
 -2.32848857536072E-02 -9.37876293924883E-03  4.33140003266507E-03 -6.45718993594951E-03 -2.42674848060973E-03
 -9.76410643699944E-03 -2.66888511731600E-03  3.68443328424521E-02  6.98703110528940E-03 -7.04193478767563E-01
 -8.61062249834981E-02 -1.43152241953956E-01 -2.35241665050963E-02 -1.59403967612931E-02 -2.73054838863937E-03
 -3.93597112854312E-03 -5.55650652771365E-04  5.95951350557790E-04  2.67160362344983E-04  9.88435204009050E-03
  1.69231507122239E-03 -5.00030299094875E-03  2.72603728390927E-03 -2.86284188086618E-01 -3.45005630301762E-02
 -5.76297244913396E-02 -2.89111278771389E-03  3.08146750912571E-02  4.05761036597623E-02  1.38951367680660E-02
  6.93304854168119E-03  7.43346303489175E-03  2.54308060289005E-04 -7.56918017826109E-04  4.76524937912560E-04
  4.56103558173145E-03  9.70237636220045E-05 -6.91597237939198E-02 -1.58207269997714E-02 -2.04011712611750E-02
 -3.36416961180233E-03  2.08332139711536E-03 -1.80743399473470E-02 -7.15416636681482E-03  8.55124748504622E-04
 -3.93057850270022E-03  2.71171951718577E-04  1.94096260603958E-03  4.94736232922566E-04 -1.86259563957680E-02
 -3.25817175573893E-03  4.86171557533385E-01  6.94201407241929E-02  1.03040262016986E-01  1.52794623964509E-02
 -7.50848029235214E-03 -4.37878780096169E-03 -2.56913001056780E-03 -5.01946043865523E-04  4.53173996298807E-05
  1.39267562679946E-03  3.06306444485242E-03  2.48043943332357E-03  3.89434350297040E-03  1.80081450562608E-02
  7.15259087250750E-02  1.24080667021211E-03 -9.65882832314410E-03 -1.51563426049683E-05 -2.98776601667063E-02
  2.90334422333762E-02  6.96404636716779E-03 -8.87009376322152E-03  7.44659493218477E-03  6.89252754980386E-03
  1.35994203199021E-01  1.94383477404174E-02  1.28966670997578E-01  9.48090797506999E-03 -1.18021580592737E-01
 -5.62910975352696E-03 -1.16177340076926E-03  6.53807079171836E-03 -1.27512714645988E-03  1.68635824183416E-03
  6.59709570781267E-04  2.98779860190419E-03 -2.47196598078392E-03  1.51928453785100E-03 -8.58779076683586E-03
  3.39322262028186E-03 -2.68962601962267E-02 -4.96582187482328E-04 -7.97998603851093E-03  5.30823062688657E-05
  3.68883586326596E-02  1.48318568021192E-04 -5.77654378951566E-03  2.31124166428684E-03 -2.83941962433366E-03
  1.07884969886044E-03  2.66454727301763E-03 -1.11532641646652E-03  7.65819469707676E-03 -1.94612015686710E-03
 -1.32816122311414E-02 -4.03106617394708E-03 -9.82292042521214E-03  3.38469546296926E-04 -4.36265409637679E-02
 -5.06474480334867E-03 -1.38152540811782E-04 -8.88842754817848E-04 -5.75807735928201E-05  1.66972478366029E-03
 -2.54922167514374E-03  1.73293044954732E-03  2.29174840696480E-02  3.87634381247082E-03 -3.54108297411351E-03
 -1.11048658917133E-03 -3.33721625949023E-03 -8.57316475014806E-04 -2.47206065997487E-02  2.33052547227192E-04
  2.57889102963359E-03  2.12388182351660E-03  2.42245983063794E-03 -2.26803063417949E-04 -2.28941019550787E-04
 -2.69078105157510E-03 -1.92623315051236E-02 -6.73614431718309E-03 -2.47870580568646E-02 -1.77029583130614E-03
  1.26591950662067E-02  5.93298581599660E-03 -1.81504571909918E-02 -3.74186192654086E-03 -4.36168435225223E-04
 -3.78683349960390E-04  5.90222222071851E-04 -1.14969366818571E-03  4.56937184722891E-03  4.77486146253462E-04
  2.57043726926416E-02 -4.81349566081785E-05  3.51545226584307E-02 -1.42541035235231E-02  1.79569050299884E-02
  5.98206671175163E-03 -3.20865023365615E-03  8.90064637622737E-03 -1.99626848941180E-03 -3.07040094619703E-03
 -5.41792359000812E-04  3.54565073827501E-03 -4.21909408418016E-03  1.02984928949791E-04  2.65649098413082E-04
  8.03031930652581E-05  1.55963049614161E-02  2.68497583900421E-03 -2.84485577001253E-03 -5.53957664983164E-04
  3.87031841805305E-02  6.22357286183677E-03 -1.71999601911606E-04 -3.85717898099739E-04 -1.96833253257246E-04
  1.85501560773289E-04  2.26332245557960E-04 -4.26114173679532E-04 -1.83805039994461E-03 -1.56613554171875E-03
  1.68837130037270E-04 -1.17946287953533E-03  3.91655526584998E-01  6.91124765703472E-02  8.62370354252587E-02
  1.59074236601549E-02 -6.71397635391011E-04 -3.96880971319343E-03 -1.73119398761207E-03 -8.08473399087451E-05
 -7.87284963637287E-04 -1.25270909637217E-02  6.71134935596649E-04 -1.89376769038733E-04 -3.25240605062771E-04
 -1.49652624699721E-03 -1.46944015073395E-02 -7.81182544740537E-03 -1.65276457517237E-03  1.42792223967997E-03
  1.92311684440512E-03 -1.96422252927126E-01 -3.72877466696623E-02  4.35783438800650E-03 -1.82374013339542E-03
 -3.67130934329989E-04  2.56466321400181E-03  2.21770192757416E-04 -2.22882928722358E-04 -1.68010856496353E-03
 -5.10118098025661E-04 -3.28604199227513E-03  1.08403246741711E-04 -6.30657334837580E-04  1.92963105960661E-02
  4.19731243535631E-03  5.01759780511370E-02  2.00571608414223E-02 -9.45176525907549E-03  6.20728461703647E-03
  5.64779539419018E-03 -2.03685376019617E-02 -6.09864115003993E-03 -4.40746332058882E-04  2.32853014677809E-04
 -8.60698932180009E-04
* ORBITAL    1   50
 -1.08712780326919E-02 -1.38505725106385E-01 -2.10996606532603E-02  3.31076993601037E-02 -3.02143089769031E-03
  6.61058450461480E-02  2.27884152750663E-03 -1.09648586128857E-01 -7.04703418121046E-03  2.17455212687654E-03
  3.32792655404070E-03 -1.93169763191475E-03 -2.67557245849747E-03  4.62283469623761E-03  9.32625742121507E-04
 -2.27204956184320E-02  3.70544766787316E-03  1.24491880698413E-02 -2.06778487720386E-02  7.05796033934839E-02
  2.30310853007382E-02 -3.12531709182894E-02  2.60129029899257E-03  5.94236617173037E-03  9.26403586881369E-03
 -4.15491274002341E-02  2.28716500753770E-02  2.38364671120100E-02  1.27363136583090E-02  1.66128293377755E-01
  2.68094227356501E-02 -1.48242873769644E-01 -1.55762811175586E-03  6.53945307950144E-02  1.66554518488135E-02
 -4.34808771618239E-02 -9.75995233756301E-03 -7.27678162439301E-03 -2.68600405232056E-03 -1.56983740791551E-03
  1.15199961501925E-02 -3.95616387761219E-03 -5.29904552319978E-03 -5.69168482226720E-02 -8.96984710088992E-03
  2.40241663901000E-02 -1.59526992999963E-03 -1.03776131289554E-02 -2.62488323563805E-03 -6.32030736302835E-02
 -1.24510396419915E-02 -5.28123100276784E-04  3.45930712837984E-03 -4.19887552189107E-03 -1.85853052368136E-03
  3.95975970518419E-03 -5.67084147439576E-04  1.11423376291392E-02 -1.72359267712957E-03 -5.77712447448820E-02
 -6.05034810709658E-03 -4.16533054521085E-02 -1.05952946506547E-02 -1.92706426205006E-02 -5.10422099751497E-03
 -5.04147453548050E-03  2.68935765618106E-03 -2.88064578909294E-03  3.14661047845927E-03  3.47691071026114E-03
  4.76186104921976E-03  1.28978534772897E-01  1.82033241476497E-02 -4.85713842727305E-01 -6.56793879815683E-02
 -1.24005377317595E-01 -2.75431074733622E-02 -5.93443550024555E-01 -8.15628339872080E-02  1.18829588274866E-02
  8.57901681776775E-03  1.91702247412340E-02 -3.37033303731111E-04 -7.39083811196348E-03 -2.48157009424864E-03
 -5.14329701929460E-02 -3.11813725513422E-03  1.88027680059985E-01  4.75200651483594E-02  1.14099257719940E-03
 -1.93576029441162E-02  2.58843831215947E-01  3.07227375406104E-02  1.83553520586415E-02  2.18329211896461E-02
  1.77033280150323E-02 -4.38670816297696E-04 -1.11934437042362E-02  8.03559988705705E-04 -9.32009610407661E-03
  6.10631694867819E-04  1.52386756463625E-01  2.67176763654880E-02  4.17011591510109E-03  1.07331631208511E-02
  1.85283651849435E-01  1.55956596929848E-02 -1.24171268457605E-03 -1.37070373329491E-03 -1.51666602808966E-02
  4.55174084244321E-03  8.06167350388118E-03 -6.92701366726224E-04 -3.48404904990114E-03 -1.38942715776422E-03
 -1.16801539709990E-01 -2.45811587041338E-02  1.76594953649688E-02  2.36454483069345E-03 -1.44874902977347E-01
 -2.32956465332487E-02 -8.97167873149739E-03 -1.26618982942563E-02 -1.70712746083008E-03 -2.26415300114607E-03
 -2.20506331844836E-03  1.06964006704311E-04 -5.35924673498654E-03  1.27533003887044E-04 -1.35289310972325E-01
 -1.11495070522152E-02  2.33205755654673E-02  5.60646464450558E-04 -1.76118702921433E-01 -1.49694061140637E-02
  1.20794691580605E-02  1.44612231057638E-02  1.46872700068238E-02 -2.60932774226612E-03 -5.26158662530726E-03
 -1.19508480585395E-04 -8.73283272529591E-03 -7.36229377934229E-04 -1.23800499425653E-01 -2.30927552029592E-02
  3.38266109410240E-02  5.59465957301541E-03 -1.57734890254299E-01 -3.00659710589740E-02 -2.27794501003788E-03
 -2.04405828641249E-03 -1.40365591511976E-02  4.95606133334128E-03  5.20071547951443E-03  7.61355026657706E-04
  1.74426085015501E-02  2.54975037306243E-03  1.30253649571173E-01  1.48156705899429E-02 -5.91235878545020E-02
 -4.97403688432762E-03  2.18449547516315E-01  3.04441250640303E-02 -8.83915873556480E-03 -1.75909528248918E-02
 -1.08253505978054E-03 -3.48291600587231E-03 -1.12692319635054E-03 -3.77767722299453E-05 -1.46017034970281E-04
 -9.81188014142994E-05  1.53133361807965E-01  2.82187834182347E-02 -2.98024632561274E-02 -5.04683477358996E-03
  2.08050349770522E-01  3.88724118846038E-02 -6.06942538091588E-04 -7.78434705864422E-04 -7.84146173714936E-04
  1.28386202800123E-04  1.97467452330317E-04  1.80787433404184E-03  1.56882505523157E-02  4.13152851988027E-03
  2.58123792235731E-02  1.01913060117366E-02 -5.26098764640126E-02 -1.15253339411142E-02 -5.51630220066396E-03
 -5.72238736610049E-03 -1.08497095060267E-03  7.79327405436885E-04 -7.19847186615889E-04  2.26865527379307E-03
 -1.08618928008153E-03 -9.70912838112361E-03 -8.05214600963512E-03 -4.47193742014041E-03  6.62381194324830E-04
 -3.97162662642368E-03  3.77785322834679E-02  2.82765624578360E-02  6.33490403746234E-03  8.87641823034481E-04
  5.34435695904390E-03 -4.91561480972864E-02  1.66375880040223E-02 -2.16539079553862E-02 -4.09444328491511E-03
 -1.70946289504866E-02  5.96679848720556E-02  1.90527895703557E-02 -5.29582844787925E-04 -1.00503107588315E-03
 -2.96276151657927E-03 -3.49822512392469E-02 -9.45505846459918E-03 -2.02119512143745E-03 -2.87012564680921E-03
 -7.06227705043343E-04  1.48626144644989E-02  9.14252374700711E-03  6.99822740928123E-03 -3.50184869855531E-03
  7.23805256055928E-03  9.07959529637185E-03 -4.74549800908991E-04 -3.71617535732882E-03  1.32334898441065E-03
 -4.85904711234325E-03
* ORBITAL    1   51
 -1.52491318653780E-03 -2.61917865782240E-02 -8.54490635318691E-03  1.95235420178467E-02  5.76509646131841E-03
 -5.91713267302742E-03 -3.42108983706459E-03  1.88019010559419E-02  1.23287752215257E-02 -5.95642447796118E-04
 -5.66908901371009E-04  2.51968111502291E-03  2.96925196296781E-03 -3.20833020325048E-04 -1.19819280207322E-02
 -1.36439620104272E-01 -5.73197203184710E-02 -1.41008246836582E-01 -7.78960182180262E-02 -2.27419599760599E-02
 -1.74987889107996E-02  7.17819071810497E-02  4.66015258752316E-02  2.17176428529447E-03  2.66066855823728E-03
 -8.13977914795551E-03 -9.57007726573863E-03  1.14207104141778E-03 -5.01350193023212E-02 -2.97940982518719E-01
 -1.46641974100995E-01 -6.59790765204031E-02 -6.16637821238891E-02 -2.36227912422307E-02 -1.71098124642568E-02
  9.58010362281543E-02  6.60068543357280E-02 -2.75371845786791E-03  7.50976496720683E-03 -1.53326223185210E-02
  1.07766406302405E-02 -4.92936415726820E-03 -6.66114630567526E-02 -4.64116748738073E-01 -1.58258106641349E-01
 -4.95442674399921E-01 -2.85369623673476E-01 -1.80716562378337E-02 -1.11340322314897E-02  1.88608028270732E-02
  1.60653663131184E-02 -1.36519985430239E-04 -2.92392872117695E-03  2.08775439820316E-02 -5.93156792846819E-03
 -2.37211074667703E-02 -1.37674295161809E-01 -8.65307096197427E-01 -3.50426473906938E-01 -1.79471088127614E-01
 -9.36338396733209E-02 -9.42872327158102E-02 -4.65313880590058E-02  4.27569380151654E-01  2.06010249101085E-01
 -5.27312346809111E-03  2.06041936101303E-02 -5.05235483423000E-02  2.36153890950700E-02 -3.89974729616824E-03
 -2.38410064421777E-02 -1.29471159115189E-01 -6.41352527967314E-02 -2.43137150391454E-02 -3.52164062440007E-02
  2.33856971921921E-02  5.13242447302141E-03  3.06157742957433E-02  2.06956868016295E-02 -1.32123757679607E-03
  2.43364140711495E-03  2.25163316185411E-03  5.64485284707453E-03 -4.18937925505708E-03 -7.03087189342546E-04
 -6.61547467560191E-03 -5.56133190937487E-03  9.39612756348082E-03  4.77970202170176E-03  9.61920734364026E-03
  4.23650530130759E-03  1.73614480625260E-03 -4.60222448553784E-04 -1.52309609303711E-03 -1.03925921739250E-03
  5.15204061989834E-05 -5.59505162566469E-04  2.26800292009968E-03 -7.54073958694730E-04 -1.09331955005452E-02
 -5.06149924351814E-03 -9.74243820708897E-03 -4.07918479240881E-03  1.21296636353763E-02  7.55361915462967E-03
 -3.52902351200740E-03  1.44870442450916E-03 -3.46766748436094E-04 -1.76838349796305E-04  3.26931999659655E-04
  9.97085756637224E-04  2.98173055007239E-04 -3.52508449817306E-03 -2.68746149973790E-02 -1.02821791678402E-02
 -4.59497723615649E-03 -3.04884623109584E-03 -4.07080423959218E-04 -1.36117803284767E-04  5.19276897510070E-03
  2.53095125368709E-03  5.85789412466160E-04  2.06761066551262E-04  6.79340035614496E-04  4.89624400866793E-04
  7.72240406751794E-04 -3.00580426382385E-03 -2.08988536205996E-02 -1.02533009071865E-02  5.03305986318447E-04
 -1.50761652754733E-03 -1.92684315081891E-03 -1.21984551909534E-03  1.13840661662327E-02  2.95790807314352E-03
 -6.05261612076629E-06 -4.23311945734828E-04 -3.24176778819675E-04  1.00161636816324E-03 -5.67844224848285E-04
 -1.37579043568841E-02 -8.54849456212635E-02 -3.62692088393955E-02 -2.01775927392016E-02 -1.25327904933610E-02
 -4.89855262946576E-02 -2.39898865870112E-02  1.11003097963829E-02  6.90375374071023E-03 -2.29611020858384E-03
  5.78528564816991E-04  3.54177528338206E-03  8.13644271565813E-04  3.83450982100645E-03 -1.33320487253869E-02
 -1.03188902173049E-01 -3.68009792210583E-02 -6.20324595569786E-02 -2.40132816680510E-02  1.40851451575160E-02
  9.59324217269109E-03  3.27635303861502E-02  1.45632776528769E-02 -1.54860428760722E-03  9.09175337300113E-04
  1.83484016411989E-04  4.59639782203666E-03 -2.85780805307167E-03 -2.08761260804137E-04 -2.92121156624563E-03
 -9.60375792357757E-04 -9.30160808076281E-04 -4.75743705393120E-04 -7.24743623702409E-03 -4.00957390041280E-03
 -8.81904534042229E-03 -2.30464267864506E-03 -3.02013226353794E-04  2.24465113387057E-04 -1.48331869497766E-04
 -3.41140724097465E-05 -2.30677785601935E-04 -3.79463940067111E-03 -5.11655133793519E-02 -1.30432382916250E-02
 -5.23869444877154E-02 -8.83995746718674E-03  6.64705659686097E-03  2.30075530398773E-03 -3.68527260953258E-02
 -2.12993490393589E-02 -1.66185239505406E-04 -6.73337185393814E-04  2.03252310362220E-03  1.00176863426703E-03
 -3.86955830247001E-04  1.91024150991083E-03  1.12478953809287E-03 -5.91943929846594E-06 -2.35233707244013E-04
  5.36018855174852E-05  1.76206203565316E-02  1.15114175636840E-02 -6.43926482679472E-05  1.49452326681510E-03
 -1.95713045534065E-04  9.65502641827600E-03  9.41691873350833E-03  4.05986802569213E-03  1.37155483096208E-03
 -1.69464914179684E-03  9.89396297681974E-01  7.60128083186117E-01 -9.25320448587313E-02 -7.79666022981331E-04
 -9.54292776692054E-03  9.29783091401377E-01  7.58922118125201E-01 -2.64738321918423E-02 -1.87316933539306E-02
  8.72924892138375E-02  7.28540231001513E-02  6.22894258933804E-02 -6.25455933510806E-03  7.69171861321467E-05
  4.48950765751127E-03  1.01433253608951E-01  8.11274991006680E-02 -3.01073231339882E-03 -1.09508647652894E-02
  8.38814643551034E-04
* ORBITAL    1   52
 -1.97507160314220E-03 -2.92590091860674E-02 -5.85955278040387E-03  2.09187762428551E-02  6.94185359152473E-03
 -2.99437084903411E-02 -5.78568853559120E-03 -1.15180288153087E-03 -2.94149380653584E-03  6.59269046086487E-04
 -3.98319415228958E-06 -3.12502719937212E-03 -2.53164099335796E-03  1.26585531667971E-03 -2.28595947893568E-02
 -1.17684032983336E-01 -5.90560844095625E-02  1.32723835892586E-01  1.03889070226285E-01 -2.14397983361225E-02
 -1.67655630169040E-02 -3.14506664611190E-02 -2.61755576955881E-02 -3.02476974007547E-03  8.90921887560941E-04
  5.33844066377247E-03  1.07406932636023E-02 -6.76234967484304E-03 -1.38645187786031E-02 -8.30329327242350E-02
 -3.36279978225820E-02  6.71507844096490E-02  3.62180992058058E-02 -3.42763535459809E-02 -2.94997758672016E-03
  5.63366115327085E-03 -1.65464575507536E-03  1.40421387334641E-03  4.62091566601925E-03 -8.40728704532713E-04
 -6.71973374048017E-03 -1.91317565393129E-03  3.60129800627095E-03  1.79522202596123E-02  8.60778108756489E-03
  2.77828922812276E-02  1.15237328373673E-02  3.92827856438601E-03  1.57633853534187E-03 -1.00431511321798E-02
 -8.65189445677369E-03  1.65823022978508E-04 -2.05033396962228E-03 -1.98421175041733E-03  2.89610665864359E-03
 -4.06475185934738E-04  9.24495131377319E-03  7.17946360606036E-02  2.08459814343209E-02  2.80377242421670E-02
  1.85800299117412E-02  6.40949111198781E-02  2.08228327823623E-02 -5.84287814423932E-02 -3.92615718096943E-02
  3.30086021329821E-03 -1.72590772114609E-03  3.31228309346967E-03 -3.11254551257011E-03 -3.59657231379652E-03
 -6.76811985770042E-02 -4.68425720928256E-01 -1.90203151937079E-01  1.54295041262016E-01  8.54639271664172E-02
  3.53605385196780E-01  1.68969770431015E-01 -1.94299331103004E-01 -1.30958328891549E-01  1.05597235711841E-02
  2.17793754541292E-02  6.85652030716885E-03 -4.94684537972639E-03  3.30001025467640E-02 -3.13510311084970E-02
 -1.81344226066337E-01 -8.80841363553189E-02  3.76699756517061E-02  2.76879014629334E-02 -1.64485939091310E-01
 -1.10750835097532E-01 -2.23626355899264E-02 -1.74233978224317E-02 -4.43154257887440E-03 -1.70205332885683E-03
 -1.87343760920817E-03  8.75686053083484E-03 -4.37636264833512E-03 -1.04550966504822E-01 -7.04422067945741E-01
 -2.78169882911605E-01  1.96304582303565E-01  1.00300958309885E-01  6.03349401562118E-01  3.22064145905196E-01
 -8.02794273492164E-02 -3.99400717029123E-02 -3.06229612046420E-02  1.01276695235675E-02  2.67880511462876E-02
  2.80203579892220E-03  3.70489811648670E-02 -8.62060008764543E-02 -5.55068399351345E-01 -2.28208068715636E-01
  2.08069335651068E-01  9.52387521155918E-02  6.07874837174408E-02  3.92106426987896E-02 -1.53690742789619E-01
 -6.58827665627715E-02  2.31172737539663E-03 -1.96141782286606E-03 -2.39931304314547E-04  3.16855172487118E-02
 -1.92377040031097E-02 -1.25528262619370E-02 -9.67673013474305E-02 -5.03692272997813E-02  2.40427046341480E-02
  1.35569649111790E-02  4.88772111504070E-02  2.91765961883796E-02 -1.64168574201515E-03 -4.92118533338226E-03
 -3.58626272496527E-03  1.43106362435905E-03  3.15558069018923E-03  1.47391765464786E-03  4.72756240702786E-03
 -1.87246185931014E-02 -1.40473095278851E-01 -5.60344113790674E-02  3.90293180453490E-02  1.73157535428128E-02
 -8.54177815251560E-03  1.26464005949844E-03 -2.26579592299150E-02 -1.07709598884854E-02 -6.60677969613058E-04
 -6.14277218883856E-04  3.49665162592450E-03  4.39793971744198E-03  2.02259721411751E-03  5.09513863080420E-03
 -3.93183651208645E-02 -6.90836099273954E-03 -3.39825840516577E-02 -2.29018386747521E-02  2.65500791273982E-02
 -4.03508351460062E-03  7.44436738682254E-03  8.75309473517292E-03  2.94322923490473E-03 -1.75581626557589E-03
 -3.45732113387704E-05  2.15958918991319E-03  3.31769440709331E-04 -3.85404906883786E-03 -3.76036221044747E-02
 -1.35836027292953E-02  2.76568350664054E-02  1.08153873180630E-02 -2.78656550080745E-02 -7.36993635216010E-03
 -2.94047571879164E-02 -1.05147592210212E-02 -1.32069496850735E-03  9.61860223373705E-04 -9.84035447856501E-05
 -2.91915429852328E-04 -1.11591780544784E-04 -4.17582006139612E-03 -4.96683486790106E-02 -1.11762096580650E-02
  2.03947868832398E-02  5.82351857356608E-03  4.33669574842898E-02  9.08179280411473E-03 -8.84580053520034E-03
 -1.79916303256072E-03  3.92659244663821E-04 -9.83669952010326E-05  4.29333079113900E-04 -5.71813965500098E-04
 -2.54897623387654E-04  5.44047260337435E-01  4.39834435738684E-01  4.54687445386242E-02  2.25005995524070E-03
 -3.36409459034771E-02  1.07174325906549E+00  8.58406859088629E-01  3.62361654022024E-02  9.21628005724320E-02
 -1.32933693481705E-02  6.42772857340381E-01  5.16393043539655E-01 -3.37157045721983E-03  5.79466176709107E-02
 -2.32471392604870E-02 -6.35225206806551E-02 -4.61947844998309E-02  4.07667794568050E-03  3.32475755275445E-04
  2.99313352273550E-03 -1.41413823485035E-01 -1.08381973882040E-01  2.69797032051579E-03  5.16825620220557E-03
 -9.11698331595963E-03  3.55389787665593E-02  2.63366035869960E-02 -1.43535665281834E-03  2.37049466576917E-03
  1.09720273629576E-03  3.27912205931189E-02  3.22329885305687E-02 -4.59570808281511E-04 -3.69838286331254E-03
  2.13692177749473E-04
* ORBITAL    1   53
 -4.07724846295163E-02 -2.40031490230185E-01 -9.90550129869335E-02 -1.18482786091810E-02 -4.99107288521997E-02
 -8.93470237970969E-03 -4.63335457214865E-04 -2.43401393829623E-03 -2.04795323036642E-02 -8.28234644942618E-04
 -3.01554079278011E-03  1.23933233872845E-02 -2.03920660947559E-03 -7.87097798759835E-03  2.90236841221662E-03
  1.86551992877022E-02 -1.66618091667803E-02 -5.24075009297006E-02 -6.23734555008890E-02 -2.91352102506110E-02
 -1.88692471014390E-02  1.10570806296027E-01  7.47763921127923E-02 -1.50481719690143E-04  5.46682559387967E-04
  1.87594122983095E-03 -5.56717791097431E-03  7.15182602396096E-04  6.17941305112387E-02  2.73560603246828E-01
  1.23327979800394E-01  3.70142456607154E-02  3.85925425445032E-02  2.62296998898236E-02  2.06464775469587E-02
 -1.34483181623579E-01 -1.00682769037884E-01  3.23000905381534E-05 -1.10914677359578E-02  2.40495933242331E-02
 -4.57160246587270E-03  1.90424752701600E-03  5.11002538884592E-02  4.01835833332545E-01  1.09487890752470E-01
  8.05046562522334E-01  5.34090752271892E-01  2.17768861941530E-02  1.50870282835952E-02 -2.44784771728480E-02
  2.21601520740166E-03  3.24704354575555E-03  5.57696770323448E-03 -3.14991303335096E-02 -6.55969500180523E-03
  3.10992447090492E-02 -6.66818096998844E-02 -5.12831381890167E-01 -1.69939873124468E-01 -3.26713251059655E-01
 -1.79823251101116E-01 -2.07821778622638E-01 -1.19870507068896E-01  8.91564415140695E-01  5.50235671680718E-01
 -1.10025559281787E-02  9.80413248136175E-03 -2.86646444491742E-02  5.37564119915946E-02  8.92541590949284E-03
 -7.36093026895086E-03 -1.21982616350400E-02 -1.31946367889577E-02 -5.29540262245331E-02 -2.96295723575790E-02
 -1.12919872872475E-01 -6.83200066556332E-02  5.52839496973603E-02  3.26781241149092E-02  8.33635245416766E-04
 -7.20324451551892E-03  6.12606231338680E-04  5.43317837069102E-03 -8.37188644463024E-03  5.75666734105343E-04
 -4.32358864950458E-03 -2.36839700201657E-03  4.62512007466850E-02  2.77390109777077E-02 -2.18078899036468E-02
 -1.83927624348198E-02 -1.84947712637016E-02 -2.29125429394999E-02 -3.12115076348428E-03  4.28361466978741E-03
  1.65979858587308E-03 -1.10106076306840E-04 -9.10453790517225E-04 -3.07135611039291E-03 -3.03781732021909E-02
 -1.11959545135172E-02  9.93010857234593E-03  7.31296180589679E-03 -5.43897501037636E-03 -3.38322010091128E-03
  5.05652165966149E-03 -4.34875780640978E-03  2.48013041890796E-03 -2.03147941246479E-03  9.06998120387462E-06
  4.65230586641700E-04  3.16976238453037E-03 -9.49595744521060E-03 -7.87184509135422E-02 -2.83480236575437E-02
  3.78450864919338E-02  2.43445893859597E-02 -1.54158154000114E-02 -8.35932473042107E-03 -4.48153669176929E-02
 -2.32598292406788E-02 -1.69837173300276E-03  6.38187446678142E-04 -2.64675757268545E-04  4.51547485164656E-03
 -2.28776905694621E-03 -1.13602312088460E-02 -6.61377587491866E-02 -3.37944929454783E-02 -2.13269672787425E-02
 -1.51252084517189E-02  1.54323068084801E-02  1.03984694271600E-02  2.10596339186704E-02  1.37482632694906E-02
  9.65390630996792E-04 -5.72499943764577E-04 -4.63959492581162E-04  3.42172826983723E-03 -1.91939849794963E-04
 -3.29336813929505E-02 -2.25561406986722E-01 -8.77583900093362E-02 -5.79209949898391E-02 -3.47449441169817E-02
 -1.77953777599721E-01 -9.70697403404314E-02  3.45580478142383E-02  1.32479145021634E-02 -1.02407780885894E-02
  2.97466518049106E-03  8.76402154168751E-03  2.13051282436882E-04  1.22784556045363E-02 -3.27941608783151E-02
 -2.06729246556654E-01 -8.36196009050180E-02 -9.44657645878826E-02 -4.63885323174617E-02 -1.56176608595979E-02
 -5.54851725436421E-03  6.74369442860769E-02  2.94902370346887E-02  1.72362211700796E-03 -2.23486991980777E-03
  1.85762463510134E-03  1.00511936814122E-02 -6.77109566583377E-03 -3.71606235482019E-03 -3.38102982022217E-02
 -1.14281503559646E-02  3.80897132605007E-03  5.00920389898518E-04 -2.04876113725369E-02 -6.66466564277548E-03
 -6.48341837667675E-03 -2.36190811984152E-03 -3.76414869853011E-04  4.58355243441666E-04 -1.96344549726316E-04
 -3.80988479903791E-05 -3.34218425234751E-04  1.21826390795339E-02  1.19355534358785E-01  3.15821504034313E-02
  6.86642544371613E-02  3.85068954004208E-03 -1.28603871005031E-02 -1.11042735795833E-03 -2.21037947057790E-03
  8.88297903488865E-03  9.52694463186224E-05  9.49423494934609E-04 -1.48486870651193E-03 -1.19245286518163E-03
 -6.12102407872129E-04  1.06668845270515E-01  8.49165048204661E-02  7.25025366090471E-03  1.21083517217894E-03
 -5.91636233978026E-03  2.46952346604527E-02  1.70777288434372E-02 -9.60867173550680E-04  1.98624442554027E-03
  8.91353617421340E-04 -2.20614592408305E-01 -1.65283856802487E-01 -2.74122009086877E-04 -1.50496895516611E-02
  6.71677711306787E-03 -1.62806912157518E+00 -1.21833218907016E+00  1.38808658317502E-01  4.26346308090397E-03
 -1.04116724241413E-03  1.66593383837072E+00  1.29232559436357E+00 -5.30052853795454E-02 -2.60944201413042E-02
  1.15231097616402E-01  2.29461444206644E-01  1.81054926795193E-01 -1.83475388288977E-02 -9.15798643617715E-04
  1.12383853815744E-02  3.48023911733192E-01  2.76160017985840E-01 -1.03378291801421E-02 -3.10947798693343E-02
  3.84821260843730E-03
* ORBITAL    1   54
  1.47263749399651E-02  7.30036263786609E-02  3.82853818209371E-02  8.64929775634707E-03  1.75574183773293E-02
 -4.64461311106710E-02 -1.40718523698666E-02  2.84781750653207E-02  1.92565010494928E-02 -3.24670573031243E-03
  8.51258010190691E-04 -2.88998195538200E-03  4.24580606663140E-04  9.35129618095495E-04 -8.31610532577190E-03
 -5.86491829837727E-02 -2.52988663669778E-02  1.76800059455167E-02  1.45058701526539E-02 -2.65225212818825E-02
 -1.41212506849283E-02 -3.75248952426783E-02 -1.78831078596307E-02 -2.62933715882030E-03  3.52405729890674E-03
 -3.98730295883829E-04  2.28161475292339E-03  2.36335602985698E-03 -5.33976151639915E-03 -1.36347061930382E-02
  1.20798677640780E-03  8.91089067460783E-03  3.16674467855603E-03 -1.43097589946957E-02 -5.89826390671563E-03
  2.43216137299109E-02  1.50719452877990E-02 -3.37565471043393E-03 -2.35808480197054E-04 -7.05541801882098E-03
  1.95946769970009E-04 -2.05684713828984E-03 -6.64117764444449E-03 -6.34262387971373E-02 -7.93150844879119E-03
 -1.52698816550519E-01 -1.17438160960714E-01 -2.67603566771714E-02 -2.23664731651226E-03  3.40732462284428E-03
 -3.48158469052636E-03 -2.87160878367897E-04  1.36406149692812E-03  6.35462095709793E-03  3.85197237007003E-03
 -8.28158863230464E-03  5.11948998955939E-02  3.54138080498096E-01  1.36922264300786E-01  1.40081442597734E-01
  7.12844105503114E-02  5.68096244114930E-02  5.37535833707765E-02 -3.76770013790115E-01 -2.12614230935996E-01
  4.22521897760906E-03 -7.50112178913023E-03  1.55519687578225E-02 -2.21863509304986E-02 -6.47035815742870E-03
  2.70336900317035E-02  1.92204296158864E-01  6.73910396589472E-02  2.12415865392853E-02  2.77987132880184E-02
 -2.01998652473791E-01 -1.20023810705381E-01  5.70958015319932E-02  2.14983464574241E-02  4.82223780998628E-03
 -1.91702827228457E-02 -2.41268886696623E-04  2.61620686511792E-03 -7.21361644589031E-03  1.94377765679465E-03
 -1.11138771151120E-02 -3.93250515455288E-03  4.51268861797576E-02  3.13378313130011E-02 -9.26895936700203E-02
 -7.18627572482795E-02 -5.01441729445568E-02 -4.08976040952785E-02 -1.11027031510681E-02  9.22079270863988E-03
  2.16660090598529E-03  9.98656319479673E-04  8.72812013791224E-04  7.26525412035414E-03  2.81933002344939E-02
  1.43036187167822E-02 -7.01615824796842E-02 -2.23669949783261E-02 -1.56070471190099E-01 -9.07779244202883E-02
  8.15574081775715E-03  7.65860175709605E-04  1.49579007699041E-02 -8.90125425532012E-03 -3.55162141645343E-03
  2.33347125222284E-03 -3.09686209008632E-03 -4.25726332703178E-03 -8.84632189762590E-02 -2.34123859749800E-02
  8.34837824315349E-02  5.34016754391442E-02 -6.61808028683832E-02 -3.08570801361925E-02 -4.72439015686345E-02
 -3.87266000870639E-02 -3.46304038639447E-03  3.58291281634826E-03  1.83850120052674E-03  4.69291520911980E-03
 -1.43301473641304E-03 -3.65102439740438E-02 -2.05192289589177E-01 -1.03313243925400E-01 -6.86870294902019E-02
 -5.27951171648793E-02  5.65724156441137E-02  3.73165336481027E-02  7.26915528052927E-02  4.68140640099883E-02
  2.72598670465171E-03 -4.39818226058816E-03  1.65862295240586E-03  1.01592184080584E-02 -3.79783856243758E-03
 -1.06239010300488E-01 -7.29404285003508E-01 -2.82157680673566E-01 -2.40228898248101E-01 -1.23899369793987E-01
 -6.43467667941599E-01 -3.56841355487370E-01  7.04605424204216E-02  3.83871375421419E-02 -3.65532379150384E-02
  1.41423159432730E-02  3.07279889882438E-02 -6.45821836975031E-04  4.41648649054470E-02 -1.06442828569163E-01
 -6.59312959031853E-01 -2.67906001059386E-01 -2.84377032608981E-01 -1.35181584522364E-01 -9.93235303623144E-02
 -5.43322878159165E-02  2.03520449765522E-01  9.65287398301683E-02  6.64305144917360E-03 -7.32362528724332E-03
 -9.56954178058667E-04  3.85631423565637E-02 -2.28444185522431E-02 -1.24687969987119E-02 -1.11272388721345E-01
 -3.76583318874432E-02 -3.61594488517225E-03 -2.87451021833968E-03 -6.34970381525175E-02 -1.96159130714219E-02
 -1.47257965290817E-02 -3.30991001926266E-03 -9.76122590225603E-04  8.46864673743493E-04 -5.23840142589517E-04
  5.71095004311557E-05 -1.35679590171312E-03 -5.00113172300085E-03 -4.63421359781516E-02 -1.24336775708705E-02
 -2.03946198765227E-02 -1.77553038907599E-03 -4.23090205914966E-02 -2.39087514340069E-03  8.93882499089560E-03
  8.16919344598411E-03 -1.44651636771574E-04  1.11106520685999E-03 -6.07544125182380E-04  2.17710229917514E-04
 -8.25825188739207E-05  1.58422932530563E-01  1.23385912187396E-01  1.02123391103866E-02  2.30364436401657E-03
 -6.15080855367017E-03 -2.25981565423202E-01 -1.81627149473176E-01 -1.15918883996947E-02 -1.81420685221667E-02
  3.90628030010401E-03 -4.00297950603853E-01 -3.09226999301006E-01 -2.01626738479976E-03 -2.71693635685004E-02
  1.85142919605215E-02  3.14432774285145E-01  2.35636442727944E-01 -3.09154736541097E-02 -1.45055260303159E-03
  3.88911949225906E-03 -7.54027754608933E-01 -5.85080401707431E-01  2.02945763619422E-02  1.06320009573227E-02
 -5.09530189382266E-02  7.72177433666406E-01  6.15525846822328E-01 -5.74136179855969E-02 -3.14334327526141E-03
  4.32414837781931E-02  1.22989839946801E+00  9.78886483315519E-01 -3.84348463050953E-02 -1.08712741204593E-01
  1.29320180937785E-02
* ORBITAL    1   55
  1.38806184381474E-02  1.20745202859214E-01  3.31886393874110E-02 -2.52774840890208E-02 -6.43057324059942E-04
  2.06185197654528E-02  2.06527177673370E-03 -5.94602471195080E-03  9.35814274959303E-04  2.55220533075239E-04
 -2.82974847997525E-03  2.00763088936264E-03  3.75289097384591E-03  9.44714923144157E-04  1.96295907013212E-02
  9.96161950072335E-02  5.03479789662866E-02 -1.22241923171672E-01 -1.02735259503517E-01  5.97154329372495E-02
  5.89777339089459E-02  7.96870999961327E-03  9.31692598488026E-03 -3.92561441651072E-03  2.78444368999395E-03
 -2.48843951039601E-03 -1.21614387473333E-02  1.24980624670951E-02  7.23730743810709E-03  5.43375659803186E-02
  1.15902732440751E-02 -1.05495304144883E-01 -6.03879130503852E-02  1.07156041807088E-02 -4.93722732871025E-03
 -1.24581268591099E-03  1.46243951838675E-02 -7.55561236424707E-04 -4.45870251721180E-03  1.80177448270979E-04
  8.66972301739095E-03  5.29992019861912E-03 -5.68163907681624E-03 -3.73661891772369E-02 -1.39894729139540E-02
 -1.35666859578817E-01 -7.49168100129216E-02 -9.56828322614569E-03 -5.76453122941029E-03  2.14062739001724E-02
  1.43781795524946E-02  4.78941733528201E-05 -4.85488974385967E-04  5.18361048970458E-03 -3.59674644413321E-03
 -1.33404223664835E-04 -1.26855206969860E-02 -9.42939034926146E-02 -3.37897984813863E-02  1.25669832767261E-02
  6.64542388001494E-03 -2.11900028510680E-02 -4.82329426548558E-03 -8.66204871048585E-03 -9.80455149942190E-03
 -1.72023107111487E-03 -4.51631913442136E-04  7.66619634531932E-04 -1.25549405938635E-03  4.34773696341182E-03
  1.02033898456171E-01  7.08147620200533E-01  2.66259376885592E-01 -8.94930921639214E-02 -3.64541365640110E-02
 -6.50811833275555E-01 -3.63353570417598E-01  2.68657845698868E-01  1.59186537870356E-01 -3.09483477958545E-03
 -4.69733834055002E-02 -7.77705408274158E-03  8.79294071723405E-03 -3.91025522110440E-02  3.84073695178152E-02
  1.85986945484099E-01  8.70156208466403E-02  1.10402027055187E-01  7.55605982623404E-02  7.18113951453652E-02
  3.83394025431424E-02 -7.97067841797754E-02 -7.54350629043268E-02 -6.49044571738568E-03  1.59371689772739E-02
 -2.41898621208966E-03 -2.94354882698844E-03 -4.71005085992210E-03 -4.24049211204197E-02 -2.27719708752829E-01
 -1.00764365226792E-01  5.78163502867964E-03  1.40726582860464E-02 -1.27266846047752E-01 -1.05051128337889E-01
 -9.18639995590075E-02 -4.02059347408296E-02  1.36782363880668E-02 -8.63319756336292E-03  7.52924017070508E-03
 -3.27020581224501E-03  1.96972690363324E-02 -8.43443920989786E-02 -5.88965813336269E-01 -2.22138947960360E-01
  7.14705263876883E-01  3.98346693972327E-01  5.91502325160777E-02  1.78644507205450E-02 -4.34641924828787E-01
 -2.72284144798491E-01 -1.51458793646408E-02  1.76169829477031E-02 -4.83512536810211E-03  4.90646852812921E-02
 -4.54491793707719E-02 -3.16917931364402E-02 -1.57524187079827E-01 -7.98571767860436E-02 -2.82508599800506E-02
 -1.61282208250213E-02  8.46626970467717E-02  6.98922967349492E-02  5.66119674838102E-02  2.64327760613209E-02
 -1.74618654469168E-03 -6.13700776154244E-03  7.72094314374575E-03 -2.57020007297055E-03  9.02795302630385E-03
  3.74198000305341E-02  1.82971777788248E-01  8.50621638840431E-02  4.20513844458439E-02  2.44505046316862E-02
  1.23751105959023E-01  5.35262405152346E-02 -9.15242378320910E-02 -3.15971542595618E-02  8.49440900815966E-03
 -3.84543744292903E-03 -9.63944458027233E-03  2.35952305752145E-04 -1.48752843667766E-02  1.73079736379778E-02
  1.52441914680685E-01  4.92572270572215E-02  1.89574191663142E-01  9.63336402596869E-02  2.52717718115493E-02
  2.27712851996829E-02 -7.46097333755338E-02 -4.72775196520282E-02  2.66914327914834E-03 -9.84281055164184E-03
  2.44232391815841E-03 -1.57285301417475E-02  1.66465230447610E-02 -1.17300427038026E-02 -1.01858139995937E-01
 -3.37640666116324E-02  4.35565641310240E-02  1.07787105012651E-02  1.86126527402680E-02  8.60749907102069E-03
 -4.58207249085421E-02 -1.18054634777519E-02 -8.28559087866507E-04  6.49516474314151E-05  5.37136227838516E-04
 -1.21690808847774E-03  7.78859259612025E-04  8.42688340390982E-03  8.82788107768655E-02  2.18060543144207E-02
 -2.94720537338805E-02 -5.75049881478437E-03 -4.10465750098697E-02  5.13360584749477E-04  4.17457822614163E-03
 -3.81706276564766E-03 -1.06832116598229E-03  5.75880394109316E-05  7.46618919940377E-04  5.77977522318863E-04
  1.10321727975230E-03  1.41644386838104E+00  1.12229569959108E+00  1.04595242658869E-01  1.52720262945435E-02
 -7.12607136914166E-02  4.49024849360758E-02  3.64632652406671E-02 -1.10412742879713E-02  8.79321600069331E-03
  1.35549244253252E-03 -1.32714506549610E+00 -1.03981735811848E+00 -3.32668647943058E-03 -9.68512498918124E-02
  4.93203868763486E-02  2.72348784784306E-01  1.98423247777495E-01 -1.58176116126051E-02 -3.55246535049848E-04
 -5.73051141796164E-03  5.12110881835654E-02  3.31283214579608E-02  3.24880571049037E-03 -2.03021930154754E-03
 -1.31325910915161E-03 -3.18716058721048E-01 -2.60594210059197E-01  2.41830117395166E-02  3.02893616083526E-03
 -1.57380656632125E-02 -2.56348303371116E-01 -2.16201485823917E-01  6.63978945045225E-03  2.79909773920380E-02
 -4.82227939231218E-03
* ORBITAL    1   56
 -1.13326465590369E-02 -7.67565691580265E-02 -2.41456409745925E-02  1.41338909347733E-03 -4.40313334811186E-03
  1.14209324689904E-01  4.26632112593598E-02 -7.48822458539049E-03 -6.36296214456838E-03 -2.97061654061003E-03
  3.56265571124191E-03 -1.99217889235885E-03  5.82236411705102E-04  5.12432673683076E-04 -5.29305915430632E-03
 -2.66525577331917E-02 -1.36590840664578E-02 -1.70928350221518E-02 -1.99628217735984E-02 -1.58032621765614E-02
  1.45840186180638E-03 -8.30099303117138E-02 -5.96357253641872E-02 -4.82986962671508E-03 -1.11890611953961E-02
 -4.22958222626272E-03  6.08610111786350E-04  2.06109240802633E-04  4.66392512537577E-03  3.41661732091276E-02
 -1.96923475033150E-03 -5.54737031529718E-02 -2.32343903865321E-02 -3.94998314553060E-02 -2.04766116799274E-02
 -3.28347438093810E-02 -1.59328486202888E-02  8.98980193350123E-03 -2.62555629170812E-04 -1.38900805827376E-03
  3.45932382495753E-03  4.81753320716261E-03 -2.13517438835693E-03 -1.93024200118459E-02 -4.98629792053381E-03
 -2.56179476664062E-02 -1.35114492980873E-02  8.47725380627165E-02  2.34405771938927E-02  1.72757990458382E-02
  6.06966490299033E-03  1.89063244431696E-03  3.00754541854009E-03  1.42719562971776E-03 -2.69248425593085E-05
  1.36503153730156E-03  3.81111888036961E-03  2.56011141495346E-02  7.02703443647532E-03 -4.52903070542237E-03
  2.60906936985362E-04 -1.31731516865172E-01 -3.86199028425590E-02 -5.16156658447190E-02 -2.24536051937920E-02
 -9.78421696505525E-04  1.97103393051015E-03  1.92800741546513E-03 -2.99899973975789E-03  1.55120858601544E-03
  1.42025206898930E-02  7.94164954730060E-02  3.04765811579562E-02  3.06350316784911E-02  2.72542642913907E-02
  2.23054599378337E-02  1.54630968179331E-02  1.54992660698313E-02  2.13718415222377E-02 -9.84449669341356E-03
 -1.02209920257011E-02  3.86004695773554E-03 -5.49247014684272E-03 -8.02098632102444E-03  1.00468869626458E-02
  5.20766696881214E-02  2.01970213697968E-02 -5.74017316991130E-02 -3.44118001506472E-02  3.36377287075749E-02
  2.71055542643339E-02 -1.09300493656373E-02  7.76365983112912E-03 -1.19338667390721E-02 -2.38825880014387E-02
  2.93490422417163E-02 -1.59230975565560E-02 -2.16373414565902E-02 -1.13576691127786E-03  1.33431709833701E-02
 -8.78895669344683E-04  3.16555258776263E-01  7.06112420882411E-02 -2.04839741393895E-01 -1.05754120399166E-01
  5.26358819491967E-01  1.56869561244454E-01 -9.36494896129843E-03 -2.11837681460803E-02 -1.99587585903860E-02
  3.92396466133985E-03  1.97663766819379E-03 -8.46085309185612E-03 -7.18154973055667E-02 -2.44305604504002E-02
 -2.07775234231368E-01 -7.03027547768656E-03  8.61049318385114E-02  2.96905490558825E-02 -5.91936361215189E-01
 -1.98042679838578E-01 -1.69717716128108E-02 -1.17047740658557E-02 -1.34294632615604E-02  9.94243213696299E-03
 -5.28861354711385E-03 -1.23149881562856E-02 -5.83886301812398E-02 -2.83302965950079E-02 -3.01973653402283E-02
 -1.19039133245841E-02  4.14645991851743E-02  2.85140081515978E-02 -7.01652017961674E-03  6.07094963601890E-03
  1.36304453743453E-02  2.31928685497997E-02 -2.28387903775926E-02  1.33381316011475E-02  2.24618787504810E-02
  3.96749435351887E-03  9.96601022530135E-03  6.24412204306346E-03  3.49735468554026E-01  9.13233717131616E-02
 -1.13669385178326E-01 -4.97211388417549E-02  4.75444045808229E-01  1.29654318664631E-01  8.61172486298060E-03
  1.34510496465488E-02  1.29297783462478E-02 -2.73791150211272E-03 -3.45505629884501E-03 -1.41619226489135E-03
  2.66672061916172E-03 -1.16921091213945E-03 -2.75386021071531E-01 -5.68832735268866E-02  5.79461591187512E-02
  1.30620477739106E-02 -4.94469214966103E-01 -1.50882842380489E-01  1.71796968961562E-02  1.85665893424725E-02
  1.75077411837014E-02 -3.33590694943188E-03 -3.18068673526740E-03 -4.46238029757433E-03 -3.72645366217673E-02
 -1.25897774490262E-02  1.80448174883577E-02  2.28834423405294E-03  1.27271055615256E-03  2.32199326587588E-03
  1.21768861163296E-02  4.99671350833053E-03  1.73785592875735E-03  2.92946470481054E-03 -2.95225996298700E-03
  1.49382261043440E-03  2.54669697707196E-03  4.66731301494346E-03  3.57437102329807E-02  1.08836304686805E-02
 -5.38488351198477E-03  3.04717214982487E-03  4.16414773798413E-02  6.50048266970733E-03 -4.74235495593816E-04
 -6.72643396166089E-03  1.17082236332764E-03 -1.18322057215457E-03  5.51669759534265E-04  7.68845667636635E-04
  1.18350488677254E-04  2.93212650435021E-01  2.29941673740017E-01  3.28254621859146E-03  6.33738377604882E-03
 -3.69975599874438E-02 -2.24541138349042E-01 -1.72869303289001E-01  1.25695468497373E-02 -1.85521624882767E-02
  2.97749605450950E-02  9.60955392279250E-03 -4.05505485347666E-03 -4.79479591852146E-04 -2.93973760873164E-03
  7.47187517108665E-03  7.29870252452645E-02  4.92361292257434E-02 -1.84670030207059E-03  5.38594344661133E-03
  1.11450702960991E-04 -4.81232562037706E-02 -3.68630602569458E-02  1.44427941890692E-03 -7.47312490425047E-03
 -4.73609076450139E-03 -9.62020286574851E-02 -7.14939112762975E-02 -1.23697681591945E-02  4.75260907048670E-03
 -2.70812679488648E-02  6.13391397872321E-02  4.65223135436457E-02  1.47384028677027E-02 -7.14627415689066E-03
  2.38882617810229E-02
* ORBITAL    1   57
  1.06479836695714E-02  9.03354781282506E-02  1.71228459171132E-02 -5.29737631446201E-03  5.87314642080019E-03
  3.51034989384870E-01  9.69036284132812E-02  7.25890605373902E-02  1.56635336522336E-02  1.05650791707707E-03
  6.01094431053978E-03  2.71148904761063E-03 -1.51250077340312E-03  4.04221802146109E-03 -1.36778689421783E-03
  7.00307650603031E-03  1.18218664461055E-02  1.04211990068064E-01  7.35874925152643E-02 -9.39243983985262E-02
 -4.71116185645204E-02  1.00463291026058E-02  1.22731357558235E-03 -5.95480031116512E-03 -2.77084617888682E-02
 -3.22312728594003E-03  3.42612717264966E-03 -1.45652453722762E-02 -1.18751267888304E-02 -7.72430242777487E-02
 -2.20985110629479E-02  7.95272252764542E-02  3.11710039033491E-02 -1.71690448384199E-01 -5.43654926959729E-02
  5.66203075317266E-02  4.42561579860164E-02  2.00385730982462E-02  2.88411124703379E-03  2.42312715796077E-03
  3.37664598505592E-03 -1.14223059548112E-03  7.26665386333296E-03  5.18544020516262E-02  1.10817705863087E-02
 -2.24694250403100E-02 -9.95526852394780E-03  2.48606597116535E-01  6.13565833676910E-02  5.51324761079410E-02
  1.54446790915975E-02  5.78643728118435E-03  2.14276196753066E-03  3.86859172924406E-03  1.12411498534349E-03
  1.21099950496925E-03 -2.18514494526442E-02 -1.41809127270058E-01 -6.56360543049930E-02  2.41496941674810E-02
  1.18518153985437E-02 -3.33644655907115E-01 -1.30691940992337E-01 -1.23811286109575E-02 -4.15236002485170E-03
 -1.19719405033523E-02  1.19443993579468E-02  2.22465064099775E-03  1.13408536962515E-03  5.93255677082428E-03
 -3.48875687478611E-02 -2.97267063769861E-01 -1.01997754682495E-01  8.98269891619493E-02  3.05214515001970E-02
  5.06306185461292E-01  2.95839091236863E-01 -7.37230731861866E-02 -5.58114562860527E-02 -2.19907176206905E-02
  2.45301651271280E-02 -1.19319362296764E-02 -7.12999784123233E-03  1.96177565034349E-02  4.69483804942944E-02
  2.38614948494576E-01  9.62148608327599E-02 -4.08108912357891E-01 -2.14582861018709E-01  2.10603096022119E-01
  1.71736661325104E-01 -1.24385803762430E-01  7.37489518097467E-02  1.19966298731211E-02 -1.60256038084778E-03
 -4.65437343203016E-03 -3.75779197149226E-03  9.49661916802791E-03  1.98530203481544E-02  2.30302183081480E-01
  5.68284653852462E-02 -2.13245884166965E-01 -1.48556047746698E-01 -6.65196523742485E-01 -4.00720482975449E-01
  1.96683826867782E-01  1.01271317293396E-01  1.99873339739987E-02 -1.11330674298233E-02  9.51783818499139E-03
  1.49812270791319E-04 -3.37016178702219E-02  8.95860274710429E-03 -1.75556832705455E-02  7.24764675356510E-03
  5.54478405699052E-01  3.21751652244643E-01  6.68662357584668E-02  5.83330728102695E-02 -1.72766699462964E-01
 -1.54717716415095E-01 -2.25038471739815E-02 -6.43257614476713E-03  2.00705237134359E-03  1.36796276708523E-02
 -2.92891492824501E-02 -6.58606402678876E-02 -3.07453980318650E-01 -1.38709356239767E-01 -3.38139531030178E-01
 -1.26032514927941E-01  2.67599828891726E-01  1.62466877766517E-01 -2.05951199216148E-01  9.01396688366535E-04
  4.44041845878630E-03  7.96176690386854E-04  1.89561185053744E-02  5.23605478605682E-03 -4.52326610552223E-04
  1.27850856840881E-02  1.54096087866314E-02  1.55783516069149E-02 -1.63833847839581E-01 -1.05317999740925E-01
 -5.10305506731790E-01 -3.19701517098989E-01  2.84944371183168E-02  3.79877296710129E-02 -2.95004891232656E-02
  1.15700929141755E-02 -1.41995761741133E-02  3.96743509948648E-03  2.89822418783101E-02  2.04151050856052E-02
  1.99093174830128E-01  5.70182343326208E-02  7.20778554619367E-01  3.65302311981451E-01  1.41940874323255E-02
  3.55438278505231E-03 -1.05977993462896E-01 -1.58551218823127E-01  1.49304977307089E-02  1.13142641576055E-02
 -3.54104376722133E-03 -8.25473184245287E-03  2.00581507174496E-02 -2.75128496511802E-02 -2.22232993921321E-01
 -7.59550756376942E-02  1.15669137626100E-01  1.83407168309950E-02  3.00491579344868E-03  2.77788557979061E-02
  1.86964324971613E-01  7.54086562501301E-02  3.47377813531722E-03 -3.95689957981048E-04  3.05402907941759E-03
  7.79645004439525E-05 -3.60978368536834E-04 -1.27009196947538E-02 -9.48111781205021E-02 -3.22790698833002E-02
  1.72563072857652E-02 -1.31100617150169E-03  1.41054866059963E-01  2.31950267694999E-02  4.22425943299916E-02
  3.07338995009739E-02  3.43590259317046E-03  2.21707545799831E-04 -1.47663372636941E-03 -1.05394369919077E-03
  9.01014324136796E-05  8.04855273784457E-01  6.22903873772840E-01  5.92073419069417E-02  1.10039409065856E-02
 -2.59553798331853E-02 -1.24119976315716E+00 -9.41539704724313E-01 -1.85517206523521E-02 -7.45525762386293E-02
  1.79122138282742E-02  1.03073641569633E+00  7.61455661302062E-01  2.16605818931137E-02  5.20506339152003E-02
 -3.44092241000528E-02 -2.99491350746851E-02 -1.56085531546244E-02 -2.60702747513122E-03  1.64142298227533E-02
  3.73557323981083E-03  1.65745437347973E-01  1.20463390297124E-01 -3.37333054736810E-04 -2.32191393072549E-02
  1.72440475042856E-03 -1.04810995251485E+00 -7.83639868038045E-01  6.22526363272430E-02  6.11105415709395E-03
 -2.56895043306886E-02  7.47574513959350E-01  5.86127583446743E-01 -2.42905487091661E-02 -5.62352133026433E-02
  1.22409004715139E-02
* ORBITAL    1   58
  7.67609667948091E-03  5.93125042360855E-02  1.52800376786913E-02  2.30808610317865E-02  1.30500832956809E-02
 -6.59192881312278E-01 -1.82874983787514E-01 -1.11497729162333E-01 -3.22888772898243E-02  2.24845687262792E-03
 -7.54201310467137E-03 -2.77214491757583E-03  1.68526855423708E-03 -2.27826732774167E-03  1.07011340151212E-04
 -3.02950419701981E-03 -3.01263627854566E-03  6.61600058966265E-03  5.49782927958972E-03  2.43635359623163E-01
  5.51733341215580E-02  8.45730893477151E-02  2.30355960099069E-02  9.14945771962488E-03  3.31806835428248E-02
  1.78050558928414E-02 -8.89451467012764E-04  2.57416006365369E-03 -1.88563151837187E-03 -2.52371520989185E-02
  3.31787141341172E-03  3.51152479997960E-02  1.03020609905329E-02  1.70118108966920E-01  4.53745684099065E-02
  6.88863415358006E-02  2.36706626057113E-02 -3.34144889288812E-02  4.53434420329815E-03  6.52342661672064E-04
 -8.49957636862705E-03  3.72665729530658E-03  3.97387709934730E-05  3.88125266720984E-03  5.08706166769937E-05
  1.78853700365101E-02  5.15953662003711E-03 -3.86829814025558E-01 -1.05263375344151E-01 -6.46894571740063E-02
 -1.60924612023626E-02 -1.12904380800908E-02 -1.55893983866354E-02 -4.99688182133951E-03 -8.90679227873657E-04
 -4.75141503241481E-03 -2.04858366940524E-03 -1.34188335932661E-02 -2.84822415964155E-03  7.91488083042845E-03
  4.58146027803523E-03  6.97923779151162E-01  2.20656926622274E-01  1.61023430809300E-01  5.21913645192258E-02
  3.01496730771502E-02 -1.74943604006758E-02 -7.04642069720611E-03  6.98183643117086E-03 -7.32743087802645E-03
  5.48377539187699E-04 -1.47545345292677E-02 -1.20449928512624E-03  4.93159758485615E-02  1.14737452273874E-02
  9.08997293041849E-02  4.05302830015966E-02  9.50346939165544E-02  3.47193218672224E-02  6.14533158440497E-03
 -1.70425402635638E-02 -1.28449710984702E-02  5.79750826234819E-03 -1.97120344103004E-03 -3.34460153205209E-03
 -6.03406270184340E-02 -7.95544940989205E-03 -3.04249047591696E-01 -9.10658554454499E-02  1.34026569498678E-01
  4.95122060553956E-02 -2.96064507550449E-01 -5.92616345241369E-02 -3.86915645664272E-03 -3.05681260864776E-03
  2.32395760670325E-03 -8.90300714500466E-03  7.03809712649616E-03  1.72796374147118E-02  1.40325242348719E-01
  4.23466760275457E-02  9.95151526529010E-02  2.33426845952845E-04 -2.65276805305573E-01 -1.56659947343081E-01
  2.56503567320695E-01  8.97236690607222E-02  1.19452686005755E-02 -1.49449420909347E-02  1.23327196836345E-02
 -5.63759718726609E-03 -2.32645481636128E-02 -3.65815506659790E-03 -5.01435503698784E-02 -1.21069216173456E-02
  1.91420746315022E-01  1.17531222856876E-01  4.39837823989130E-02  2.23067882203137E-02 -9.64390915140315E-02
 -6.61718131088843E-02 -2.20436309269948E-02 -1.69829284169908E-02  6.83705516666207E-04  1.21380612961522E-03
 -1.45173054201287E-02 -1.16971587580565E-02 -6.39661609938406E-02 -2.43098419857139E-02 -2.44429774993785E-01
 -5.62475991295140E-02  8.16685947298839E-02  3.78283372623171E-02 -3.07577725345225E-01 -6.97356964102823E-02
  6.46099532777001E-03  1.12859056634564E-02  7.67259143248492E-03 -1.50361772137774E-03  3.28226092358942E-03
  1.22948112550945E-02  7.85164608862496E-02  2.78021636661485E-02  1.15340563358156E-01  4.05531279450672E-02
  4.27726076168483E-02  3.26233337067911E-02  9.17690360770918E-02  2.77327594178977E-02  6.25215789189012E-03
  2.34303363709310E-03 -2.27992382522940E-02  8.02667578763392E-03  7.14888855315093E-03 -1.03562905531744E-02
 -7.27704127124442E-02 -2.46413590347299E-02  5.44284875665251E-02  1.61000619351580E-02 -3.34378202242097E-02
 -1.75002468582624E-02  1.75372826551581E-01  6.78685925023705E-02  7.32405658455887E-03  2.40768968381483E-02
 -7.70662780248459E-03  6.60093128837232E-03  6.04402355888975E-03 -3.32816061214163E-03 -2.58976960586319E-02
 -9.17028677350702E-03  1.43336063851882E-01  3.81372252208000E-02 -1.25994497296554E-02 -4.45947332582085E-03
  1.68835794973872E-01  5.88055626691546E-02  2.27563855492263E-03  2.06849325443568E-03  1.77528289163179E-03
 -2.26004403554837E-04 -2.52678093171088E-04 -4.87964581022704E-03 -3.79309636037149E-02 -1.18431248635213E-02
  4.53680321652647E-03 -1.34305014706915E-03 -1.05376538890267E-01 -4.23400900482823E-02 -1.19090684573324E-02
  2.23196182592953E-03 -3.20227261169957E-03 -5.54052954261106E-04 -1.09732094218331E-03 -1.53575899738883E-03
  1.99019329197229E-04  3.55181541024794E-01  2.68601946433084E-01  2.34157464806080E-02  4.84720532605828E-03
 -9.55783384304098E-03 -4.34617790608925E-01 -3.41280034488700E-01  2.10666323072612E-03 -3.39147283525099E-02
  2.01489106979907E-02  2.31784733649385E-01  1.09363085691058E-01 -1.95442681428874E-03 -6.57156605863665E-04
  9.61174939200834E-03 -3.58780169544852E-02 -1.88924612568369E-02 -1.41216331036591E-03 -2.84807748188250E-02
 -4.10260935944501E-03  1.63274005036166E-02  1.10762955651242E-02 -6.55424326825736E-04  4.90753491277297E-02
  1.04249759384280E-02  9.95560829754829E-02  8.02150123255865E-02  8.07879994691723E-03 -6.09085758463300E-03
  1.87202131722078E-02 -1.37828969817643E-01 -1.12141590452796E-01  1.09938718378635E-02  9.90301530136218E-03
  7.82142732361260E-03
* ORBITAL    1   59
  3.59496214105093E-03  2.67271037072909E-02  9.42324864023035E-03 -2.11885740999952E-02 -2.48259796034068E-03
  2.23522509294132E-01  6.97322186563385E-02  1.17834711571682E-01  3.47594541644183E-02 -9.28413088141381E-03
  3.76488711825785E-03  1.29559515145993E-03  3.35284663518626E-05 -5.11558262082502E-03 -1.00244600424829E-02
 -6.71242045115391E-02 -3.62016687736901E-02  1.81112809051646E-02  9.36438023854200E-03 -1.65018361882483E-01
 -3.84478518823002E-02  1.26712366762955E-02  7.80709641571391E-03 -1.74567645220054E-02 -1.70939781938216E-02
  1.46134903411217E-03 -5.01339387000087E-03 -1.04195885634599E-02 -2.91110541119219E-04 -2.86325270762154E-02
  2.44140777204758E-02  7.72753701446412E-02  2.26109812690045E-02 -1.83788309224367E-01 -3.34353244615248E-02
 -7.89954100678168E-03 -4.00867137778113E-03  1.59959719274283E-02 -1.74845792725416E-03 -6.75194432027494E-03
 -3.27740499877625E-03 -3.22252706274866E-03 -7.12277063162080E-03 -3.92981197326620E-02 -1.08183593123065E-02
  3.71888223343184E-02  1.32727945930250E-02  1.65394585573117E-01  5.79457102874859E-02  7.41128485062068E-02
  2.41609949819952E-02  9.45992600247310E-03  8.73113887362226E-03  3.32344412468336E-03  4.25179762828125E-03
 -7.66917738846238E-03  2.49802612185646E-02  1.62906425145537E-01  8.38713278188239E-02  6.72688604940690E-02
  1.56721444427277E-02 -3.47977130592282E-01 -7.79679810618823E-02 -1.02091955204394E-01 -2.48810753558727E-02
 -9.94620409498300E-03  5.64458002060618E-03  4.81935179591090E-04 -5.99366622309767E-03 -4.94593040809836E-03
  2.79331046037047E-02  1.82747986105052E-01  6.62374878390759E-02  1.49617462937118E-01  7.18080888379753E-02
 -3.35298376448611E-01 -1.95619013379287E-01  2.42048213652657E-01  9.64545590406597E-02 -1.24268181347213E-02
 -4.21210927014569E-02 -1.49649619081425E-02  3.39249066843858E-03 -9.19748118919844E-03 -3.92285689828619E-02
 -1.44986370751161E-01 -8.01385537039127E-02 -9.26059121017187E-02  4.03951370783588E-02 -1.73579739895874E-01
 -1.56388153430978E-01 -4.99270812612189E-01 -2.16048720107608E-01 -6.09636441333059E-03  6.55338403873938E-03
  6.66595944532269E-03  6.77661202067355E-03  4.04284542305294E-03 -1.21766538002809E-02 -1.66939253856163E-01
 -3.44277659374376E-02  2.68299652974937E-01  1.30302310689259E-01  4.13972619431286E-01  2.64007246846784E-01
  1.36883350544236E-01  2.32111673633991E-02 -7.57634748558209E-03  8.03691153992477E-05  2.80290648996187E-02
 -1.25335812475184E-02  1.61912784017091E-03 -2.92799448451584E-02 -1.20857092812157E-01 -5.81005215875186E-02
 -1.85724866240291E-01 -1.48957232947629E-01 -4.55602413317921E-02 -4.06320407929595E-02  2.93535123904795E-01
  1.57961047041855E-01 -9.51559968831518E-03 -2.86933060055706E-02  6.45079785570927E-03 -1.00631496605201E-02
  1.46541072641307E-03  6.73988191593600E-02  3.19805546253192E-01  1.39132799142549E-01 -1.26319571031658E-01
  3.58683082742054E-02 -1.74547554495295E-01 -1.31320465780535E-01 -4.98027172473761E-01 -1.79096062028195E-01
  8.18785027871323E-03  8.88819057547177E-03  6.30244507318514E-03 -1.35746143884063E-02 -1.86118240066014E-03
 -5.94557827620275E-03  4.33353590602057E-02  3.69683620224743E-03  3.20344768545953E-01  1.92757315705427E-01
  6.73413967091937E-01  4.22563097686014E-01 -2.05567735995413E-02 -4.10092828562250E-02  3.00328543593065E-02
 -1.73746339081172E-02 -3.93879504649761E-02  1.55995857513611E-02 -5.42083307211463E-03 -5.03829608733801E-02
 -4.08144270138869E-01 -1.23795667992774E-01 -5.54330648801818E-01 -3.85617565090717E-01 -1.08549052206308E-01
 -4.66497600149362E-02  7.10776703056906E-01  3.62447363731228E-01  1.60213607539751E-03  2.84261974911720E-02
 -7.28683403579405E-03  3.56530238673362E-02 -2.15828420261624E-02  2.98637432169930E-02  2.38368165103280E-01
  8.18435217110831E-02  1.77961853093449E-01  7.14245827911077E-02 -4.36241327482896E-02 -5.57135218889481E-02
  1.69084998804272E-01  3.90221042730236E-02 -8.01216529595303E-04  4.81789405621568E-03  1.99450551955061E-03
 -1.40651667408685E-03 -2.07985418805476E-03 -4.51716550437539E-03 -3.72947462043096E-02 -9.70986627480283E-03
 -1.78877105994277E-02 -7.81026516200280E-03  4.75362278759028E-02  4.50920449318073E-02  3.43750464001933E-02
  1.77651539022729E-02  2.65242151308522E-03  3.01220875788902E-03  8.17602237382101E-05 -1.94004140371333E-04
  3.57867975625000E-04 -4.09255569838837E-01 -3.07985985712128E-01 -1.75812912503063E-02 -1.08541158510280E-02
  2.54324765941583E-02  8.22749869007588E-01  6.16247309530803E-01  1.91139115467084E-02  4.63263911819620E-02
  9.06466461109681E-03 -7.83349566133494E-01 -6.23375519990022E-01  8.12913187525675E-03 -4.67353745027121E-02
  3.43635198130679E-02 -8.75912707303243E-02 -4.42879254752401E-02 -7.76727552077799E-03  1.67569947512511E-02
  9.58405692092567E-03 -1.70851798368549E-01 -1.24881183169298E-01  3.13551380871263E-03 -2.35538228626635E-02
 -9.41782052645625E-03  1.50798333829275E+00  1.15329934405527E+00 -7.40939266491985E-02 -9.41512696404304E-03
  6.94238770038939E-02 -1.10250636506834E+00 -8.53194789038125E-01  4.04287873449187E-02  7.54848724100014E-02
 -8.28188254410358E-03
* ORBITAL    1   60
  5.18197516790847E-02  3.65925013844660E-01  1.13149939295718E-01  4.04585737541614E-02  4.90788700633848E-02
 -1.25706080288773E-02 -9.56071393948453E-03 -7.99614713438542E-03  5.93575555284455E-03  2.79666242951119E-03
 -5.80000014257657E-03  2.68267989261122E-03  3.71179483177807E-03  1.06514583908004E-02  2.93533871099227E-02
  1.76490002494889E-01  4.20468704877800E-02 -1.76521031499708E-01 -1.23159290046297E-01  1.05833113251038E-01
  7.32015445615829E-02  1.28857873511062E-01  5.51416750050630E-02 -5.30242852989327E-03 -3.28657797160700E-03
  3.95339445196836E-03 -1.68033318818185E-02  2.08619731142318E-02 -1.20204262362951E-02 -7.61475239654995E-02
 -6.92393140114387E-02 -1.27872663489579E-01 -8.09746960651376E-02 -6.19245124296955E-02 -1.97933069240426E-02
 -8.54958218735786E-02 -3.27255413465819E-02  1.92706672100841E-03 -2.07115685704867E-03  3.75118266322077E-03
  5.16876787067887E-03  1.65485964424854E-02  8.86054939978088E-03  6.29796458003551E-02  1.18705892808133E-02
 -1.62693390882584E-01 -7.53091406355640E-02  2.22948989421697E-02 -2.93315518839697E-03  3.39393372991072E-02
  1.64886029657913E-02  7.78413350958125E-04 -8.46899149879981E-03  3.09718950194945E-03 -2.26918224550870E-03
  8.16207330697302E-03 -4.88396931126394E-02 -3.29045579707490E-01 -1.46525223976436E-01  7.88757987715078E-02
  6.28876839061823E-02  5.59793203651887E-02  5.25698661982201E-03 -4.23176914603088E-03 -3.61089220064610E-02
  3.88140903359774E-03 -3.02685206573679E-03  1.10909482680882E-02  2.96652639640553E-03  4.11067815734664E-03
  4.88721571426142E-02  3.47070757289559E-01  1.15325954800379E-01 -7.50352282578710E-02 -7.91512590829155E-02
 -3.38276261717556E-01 -2.06178468527435E-01  2.89448921268982E-01  1.67565539569568E-01 -6.05758226783508E-03
 -3.26469263637691E-02 -9.59358210183960E-03  5.01602102105611E-03 -1.72735421563166E-02 -5.37528016822710E-03
 -4.91453719754201E-02 -2.09821364162962E-02 -5.85097168809335E-02  4.25579449564921E-02  9.77010755956645E-02
  5.79722355115647E-02 -1.96938160920193E-01 -1.06341855172453E-01  5.63215546914390E-03  2.03048351126842E-03
 -8.81748852375353E-03  8.84771955551610E-03 -2.50070540479753E-02 -7.36037462849354E-02 -5.22872563628748E-01
 -1.83828347866808E-01  4.71118314155863E-01  2.42732608495070E-01  8.13502919870491E-01  4.80636580684538E-01
 -6.68511507797751E-02 -6.76795970405921E-02 -4.25203423114646E-02  2.16811541928058E-02  3.09334912532918E-02
 -1.08066918422964E-02  2.72824138463557E-02  3.77489664570893E-02  2.86679997987583E-01  9.63803006605636E-02
 -6.04976750008563E-01 -3.80121887341993E-01 -2.04387512964680E-01 -1.14078070451940E-01  4.59650884387294E-01
  2.78392956623507E-01  1.09878677618834E-02 -2.87119349564663E-02  5.91768916273939E-03 -3.93020504229138E-02
  3.50796892708681E-02  6.62116951914483E-03  2.97881712305055E-02  1.12391467487837E-02 -1.82065287893475E-01
 -8.86953958280900E-02 -6.30131969156595E-02 -6.76940891529419E-02 -1.30947163495401E-01 -4.90392482867025E-03
  9.45400226619369E-03  4.44118066742966E-03 -6.15922280731340E-03  9.46859288935936E-03 -2.07299696145193E-02
 -4.12538569800429E-02 -3.14578079716455E-01 -1.08546610951374E-01 -2.71364060479097E-01 -1.65529276726687E-01
 -6.29046580392833E-01 -3.87542673466411E-01  2.17526038644497E-01  1.03324439639565E-01 -3.66390564481001E-02
  2.24998769072483E-02  6.54136992454202E-03 -2.25381399252434E-03  2.95147544938971E-02  6.45973786632449E-02
  4.64194014907435E-01  1.48492367666196E-01  6.72666762054595E-01  3.83525332687869E-01  1.46538989655865E-01
  8.80729171189076E-02 -3.75740235310231E-01 -2.39999181686960E-01  2.94027245287305E-02 -1.12849149959301E-02
  3.35094740461936E-03 -4.01089040584950E-02  4.39549086456067E-02  2.01708474423977E-03  1.64523921713457E-02
  5.41251117468850E-03  1.04024009025260E-02  3.30181830771754E-02 -6.96402926562182E-02  2.86564262618872E-03
  1.21115559740168E-01  2.03709601074007E-02  9.46996596749193E-04  1.30363351580208E-03  1.00910847955948E-03
 -3.83655408307892E-04 -4.28509663140244E-05  2.39395850837687E-02  1.93546557306662E-01  5.93769360879094E-02
 -1.63640110796170E-02 -1.20899321966827E-03  5.19049462917888E-02  3.07484261414624E-02 -3.62102996992884E-02
 -4.31779333872331E-02 -9.37162950516518E-04 -1.18079678348329E-03  4.03751022271941E-03  8.77151689071604E-04
  2.47058918800311E-03 -1.30572474378420E+00 -1.01960345246280E+00 -7.96060060570670E-02 -1.67666682194142E-02
  6.08821241137291E-02  1.69129693280534E+00  1.31368270699268E+00  4.25960965050039E-02  1.01568535796099E-01
 -9.52348297394695E-03 -8.78314239422630E-01 -6.81826175810040E-01 -9.46556205324540E-03 -5.37274479897499E-02
  3.64108335733724E-02  2.55478554437473E-01  1.77526712524368E-01 -1.66882500736667E-03  2.49732888595402E-03
 -9.71377246520483E-03  1.73743211101830E-01  1.12548602484136E-01  7.00533940749857E-03  3.88754727444346E-03
 -6.30671771796836E-03 -1.34253734509163E+00 -1.06830918241795E+00  8.11000074573426E-02  1.44176945719791E-02
 -5.25890986058939E-02  1.23183167268316E+00  9.52678919232106E-01 -2.99822119810276E-02 -8.30534277385536E-02
  1.86210259067421E-02
* ORBITAL    1   61
  6.96433594220099E-03  6.02774119725571E-02  1.04020071511163E-02 -1.02865198781721E-02  6.56159586028108E-04
  2.80005141776941E-01  8.05880077139530E-02  7.46451893443475E-02  1.66949639781850E-02  1.71137935952503E-02
 -1.44682145396464E-02 -6.21047823179993E-03  3.67326022052231E-03 -3.87429371380331E-03 -1.73455937378972E-02
 -8.10870213095277E-02 -3.04838262138701E-02  1.41594227138255E-01  8.58611869041973E-02 -6.14907660507051E-01
 -1.53815043509585E-01 -1.24532130863364E-01 -4.56218184606339E-02  5.08463930797334E-02  6.68017397239490E-04
  8.44802893443783E-03  1.59912717860791E-02 -1.19040275194244E-02 -1.07866556469367E-02 -7.46375807640867E-02
 -2.24506752733997E-02  3.76160396078534E-02  2.01491529526837E-02  1.02716770766655E+00  2.50442670447842E-01
  3.09588184494242E-01  1.06853667126887E-01  1.40551184125900E-02 -2.32939380062327E-02 -8.65646708055514E-03
  1.75866061726184E-03 -4.79444381687935E-03  4.67589795548303E-03  3.07992440288666E-02  8.52523206829043E-03
 -6.94101128352968E-03 -1.00086406458623E-02 -3.62526957738659E-01 -1.17890017206777E-01 -5.28761177079593E-02
 -1.47184672567267E-02 -2.54562037122931E-02  3.38209440880923E-02  1.57051123506089E-02 -5.69007017391358E-03
  7.39178632126247E-03 -4.83724536573274E-03 -3.14020631330848E-02 -1.74003217568980E-02  3.58345220304188E-02
  1.57466347441514E-02 -3.48838766990060E-02 -1.88097806627738E-02  2.51526421288542E-03 -4.68519468784788E-03
 -4.88808007212481E-02 -3.60632620136915E-03 -2.23560147411783E-03 -1.08930958355084E-02  2.72054325308744E-03
 -2.09250142007736E-02 -1.65470404682225E-01 -6.23787150090932E-02  2.15280009817147E-01  1.20687682133662E-01
 -3.32742793495304E-02  6.63315713488800E-03 -8.08397978338851E-02 -7.46339082427095E-02 -3.59104824445570E-02
  4.21706357444816E-02  5.44445825070710E-03 -1.19463439882506E-02  2.52612916587802E-02  5.36145262616338E-02
  4.19477020455259E-01  1.09573096808451E-01 -6.15148435759092E-03 -2.62727681277502E-02 -2.26334467133196E-01
 -8.39265834686026E-02 -1.21702098908886E-01 -1.48402673653848E-02  2.06869570264773E-03 -7.84686448120356E-03
 -5.07829667781335E-03  1.32934575902427E-02 -7.55366446060031E-03 -2.35464592565660E-02 -1.62868060094602E-01
 -5.38362729932141E-02 -4.73700681401985E-02 -1.52728866484552E-02  9.27540880411128E-02  7.92461031806447E-02
  9.51916522787666E-02  3.55534626596986E-02 -1.59282031440095E-02  6.19306362750711E-03  1.29311186415825E-02
 -3.03756270784409E-03  7.57534760054754E-03 -1.27448672227983E-02 -4.73551058063438E-02 -2.87373912043292E-02
 -2.89165397148264E-02 -2.28529350950232E-02 -2.28556872403087E-02 -3.77277280498374E-03  4.45579320768882E-02
  2.62225506637979E-02  2.32921382002257E-03 -8.90823693816742E-03  7.41089009795307E-04  8.47060741578221E-03
 -7.33363510079310E-03  1.08658882370964E-02  8.86848430722741E-02  2.20264058767602E-02 -5.28881853480306E-02
 -1.95776961915568E-02  7.28455560095772E-03  5.22113467284717E-03 -6.60168923354949E-02 -1.27745202102977E-02
  5.27102434161651E-03 -7.98532283529349E-04  1.43655311065139E-03  3.33939869081848E-03  7.27880585293397E-04
 -1.37211794952604E-02 -8.74036791917414E-02 -3.21164996383662E-02  7.45342389664582E-03 -2.24495110557297E-03
 -3.93863024264010E-02 -2.84593991333033E-02  4.99533221602542E-02  1.63153950793795E-02 -4.60899955547841E-03
  4.95608573827363E-03  3.00545393022322E-03 -1.36535522152257E-04  1.26565985967477E-02  2.17784306352650E-02
  1.42509272440975E-01  4.04454890187520E-02  6.84871288530744E-02  2.35406562481479E-02  4.41577879335272E-02
  2.38037435035180E-02 -4.09720443677169E-02 -4.05259451690136E-03  8.67039318619982E-03 -3.63283515703331E-04
 -4.85099083457653E-03  9.92683247113863E-03 -2.98281146471255E-03 -3.31676182215061E-03 -3.05803966454426E-02
 -8.91605754258102E-03  3.55669280400440E-03  5.05225512385819E-03  1.32743288052625E-02  1.11116971642179E-02
  4.95104132067358E-02  1.67860449621864E-02  3.32538796417263E-04  5.36670778724462E-04  7.18148817183490E-04
  4.36236932998203E-04  2.12288564947540E-04 -1.09691603386871E-02 -7.88574105885766E-02 -2.72301011881444E-02
  1.98228219764279E-02  7.51905612623578E-03 -5.51394390593349E-01 -2.31469360079614E-01 -9.09006063315822E-02
 -1.94718397465657E-02 -3.08562084824267E-03 -1.30747283562047E-02 -6.55156088619225E-03 -1.69484718792967E-03
 -2.45694112951748E-03 -1.11064422310703E-01 -5.61959461434062E-02  4.76728336209097E-03 -5.14146921789296E-03
 -1.20209100932566E-03  1.41855532023272E-01  1.29646747621103E-01  4.16163495846066E-03  2.39000065544895E-02
  4.73249754395089E-03 -2.96989423721993E-02  7.75348407452483E-02  2.03265553764422E-02  2.63995427530731E-02
 -1.92755328469807E-02 -1.03456505537201E-02  2.31543106727585E-03 -3.76441995107260E-03 -4.39334875243260E-02
 -6.78836894114014E-03  2.33146217240666E-02  1.35996651524254E-02  2.17813955621100E-03 -5.03038945460689E-03
 -8.77420908028840E-04 -1.38337635800170E-01 -9.84561128086845E-02  4.86953308157111E-03  1.13690667317581E-02
  6.59386106032338E-03  8.46592559677777E-02  8.46688666225103E-02 -6.67643543020253E-04 -1.22141751176007E-02
  4.65921374697116E-03
* ORBITAL    1   62
  8.99122587920650E-02  6.32697113730974E-01  1.77095268414359E-01  7.73336484738822E-02  3.85329164307194E-02
 -5.43984987590160E-02 -2.75235352337446E-02  1.39246848876387E-01  6.78504284698742E-02  1.09592464999406E-03
  4.74260779476850E-04 -4.32957156428287E-03 -7.32290450285779E-03  9.78542399072054E-03  2.09510299710974E-02
  4.54519131123632E-02  3.63031082279804E-02  2.20141267011979E-01  1.48127635289522E-01  9.16819578552896E-03
  9.07469569246193E-03  3.19245857797942E-01  1.44284436506329E-01  1.29851751225122E-03 -6.79819965207376E-03
  6.57272736995922E-03  2.50345674151854E-02  7.68407055092261E-03  1.06606470948308E-01  6.34701263043312E-01
  2.97459621690583E-01  3.75486736382562E-01  2.32180957618624E-01 -2.90573592482254E-01 -1.22823683709187E-01
  9.64718995114125E-01  5.69548228822106E-01 -1.11305512064035E-02 -6.59739772432414E-03  1.36247613156863E-02
  1.24434973720761E-02 -1.05059842799846E-02 -1.32855869349028E-03 -5.27167978191836E-03  5.77037679253265E-03
  8.29838610878291E-02 -4.06025482940953E-02 -2.72811738042569E-02 -2.13440197040003E-02  2.29699211746109E-01
  1.37326027235539E-01  1.48091951583534E-03 -5.96704193288868E-03  2.00434608809664E-02  8.28915601737976E-04
 -2.95352691891599E-02 -1.01981931181641E-03  3.35777250556486E-02 -2.75852125763863E-02  3.77877216225065E-01
  2.01612394021575E-01 -5.67673548173747E-02 -2.38419302119452E-02  3.22831125510469E-01  1.63110683344448E-01
  2.19129626823017E-03  9.61019697564757E-03 -2.97493375509459E-02  8.61081400747314E-03  1.31950164212975E-02
  3.87376752380213E-02  2.73405942179237E-01  1.27958469894675E-01 -1.20303264350939E-01 -1.73542899593003E-02
 -1.73234943902517E-01 -1.88551732941187E-02 -5.61886054392518E-02  4.18181461866334E-04 -1.07325537856478E-03
 -6.55159162241726E-03 -3.71989157255091E-03  1.83996975084027E-02  3.16157105868820E-02 -4.69611206386358E-02
 -2.73707497612353E-01 -4.41309139877743E-02 -1.41910531443339E-01 -6.57582207727919E-03 -1.16536622730691E-01
 -1.00347674913614E-01 -1.18916172846620E-01 -3.42058259075472E-02  1.05628868351863E-02 -7.73489770646465E-03
  1.51682725947389E-02  2.96137197546147E-02  8.61723538904093E-04 -1.71541728803336E-02 -7.04418583483145E-02
 -1.31349868518838E-02  1.56353637253239E-01  8.52588452912992E-02  1.38257785577046E-01  9.62744117944398E-02
  1.80854141523355E-01  4.05926444827186E-02 -2.40445784792927E-02  2.57906094026917E-03  2.55279245955339E-02
  2.73092030150750E-03  2.82687923771238E-02  3.17522877712840E-02  2.43440244889242E-01  9.06142516973799E-02
 -1.56145835727791E-01 -7.32261301091477E-03  1.36253470331256E-01  8.73657013549120E-02 -1.95902445482690E-01
 -1.05674121197619E-01 -3.94524359942488E-03  9.22461350469723E-03 -1.12094696712727E-02  4.19436224087391E-02
 -1.50084126471360E-02 -1.98632990795261E-02 -6.18014220858838E-02  2.27778365937649E-02 -9.59704966762711E-02
 -9.51985417644802E-02  3.89757395414124E-01  2.10104270036787E-01  5.15333371664901E-01  2.08953851932465E-01
  4.85408258804749E-03 -8.35975991864157E-03  6.91182927139075E-03  2.13496182800841E-02  8.36863336533891E-03
  3.66077048130749E-02  2.36647519954302E-01  1.03093696709686E-01 -2.78393977717908E-01 -1.58773917776763E-01
  5.61647900540802E-02 -4.06066802073756E-02 -5.33695684175953E-02  1.52102769576143E-02 -2.51599086419557E-02
  9.37274046873787E-03  3.45000128374177E-02 -2.13795291373706E-03  1.84006826303939E-02  4.31587751920078E-02
  3.39878115857393E-01  1.20325421051920E-01  1.09124437580896E-02 -6.17703738780752E-03 -8.08379157400034E-02
 -7.32565758372966E-02  1.41862495362135E-01  1.12889654435036E-01 -7.82377692863570E-04 -5.73051981885157E-03
 -6.30640288065399E-03  4.16799479066861E-02 -8.92284086755720E-03 -6.01890102627658E-02 -4.71006746214945E-01
 -1.49614384510757E-01 -1.96078852583581E-01 -1.26774744402603E-01  2.35823249569234E-01  1.83365540705821E-01
  4.50499503454591E-02  4.23147788762476E-02  4.58173726008169E-03 -8.92128638837059E-03 -3.16050117744842E-04
  4.59119508402912E-03  5.62830864223873E-03 -1.67779653646023E-01 -1.19769131063930E+00 -4.01652889686224E-01
  1.32470039151447E-01  1.41374295393310E-01 -7.83776821266181E-02 -5.42281229295421E-02  5.31940799460144E-01
  5.18549188031721E-01  1.95107371585068E-03  1.28563085786389E-02 -2.69495829001576E-02 -1.41730119981437E-02
  1.62436741682951E-03 -2.35138549338649E-01 -9.50676940338197E-02  2.31036765036771E-02  2.20870906204116E-02
 -4.28008379390865E-02  2.69687799516608E-01  2.60778270072622E-01  2.42289802668581E-02  3.74635048372406E-02
  2.27317351722817E-03 -4.56435619718993E-01 -2.87666848185304E-01  5.85207408351219E-03  2.28552587427719E-02
  2.50934573753190E-03 -3.43951648532517E-01 -1.35268953880096E-01 -7.05509061012896E-02 -2.25022821027430E-03
  2.65606298601354E-02  2.70449813618302E-01  2.20424852535321E-01  2.15175836923166E-02 -5.17554141909371E-03
  2.63597102307596E-02 -1.59772534066537E-02  3.59389259314884E-02 -2.36368675672191E-02 -1.51459807351762E-02
  3.74545241090636E-02 -1.14963527436130E-01 -2.38168465684937E-02 -4.21575061383379E-02 -3.14522468273078E-02
  7.29409509883316E-03
* ORBITAL    1   63
 -8.83665142902888E-02 -5.92063526091051E-01 -1.79546136197357E-01 -1.51818834096120E-01 -1.03919071975881E-01
 -2.83425541935538E-02 -2.00773597511437E-03 -2.64059047107790E-02 -2.62387240540473E-02 -5.38317729946892E-03
  2.44926744994959E-03  3.98188883701231E-03  4.08386801549702E-03 -1.24967773422706E-02 -3.90265039377146E-03
  1.97119449403354E-02 -1.27289545303993E-02 -7.16486521813249E-02 -4.77355741187956E-02  6.33493699795095E-02
  2.45011025900443E-02 -1.39665642454960E-01 -6.70985473148921E-02 -2.20981485805718E-04  2.52232088041452E-03
  4.42099469607413E-03 -1.23582876849144E-02 -3.53308236237082E-03 -4.88533317599051E-02 -3.09425076130502E-01
 -1.30080347712514E-01 -1.51238122900423E-01 -8.17319221657056E-02  2.22014890172405E-02  3.35900363064700E-02
 -3.52556186546903E-01 -2.09329313958444E-01 -3.00184066198857E-03 -2.08275723934316E-03 -6.47981068002300E-03
 -6.33704247310877E-03  4.79087562177133E-03  9.01862664768027E-03  5.28101541128259E-02  2.09715413399103E-02
 -3.99405395315231E-02  1.18430961192178E-02  1.71485345763671E-02  1.93424821488057E-02 -9.19007695431196E-02
 -5.55746969587552E-02  2.00336026098861E-03  1.55591464676903E-03 -9.35448515134710E-03  5.70659741085639E-03
  9.18949569940928E-03  4.09471818491349E-02  2.48565834871486E-01  1.13226449904483E-01 -3.55876708979794E-01
 -2.24565091916210E-01  3.58814265165750E-03  1.98639728402420E-02 -1.12756750815490E-01 -4.12817041933980E-02
  4.05793260985920E-03 -3.00737112279204E-03  4.60304857635951E-03 -7.30071757651031E-03 -7.28332929785845E-03
 -3.62338721084170E-02 -2.25121457554212E-01 -6.70872423941682E-02  9.99495175660984E-02  1.30844127007238E-02
 -1.99238162994108E-01 -9.63012078594813E-02  1.01739154602159E-02 -2.92433459109085E-02  1.49164482761495E-02
 -2.53577132852903E-03  1.23921538940058E-02  6.40387719810226E-04 -4.94212008661928E-03 -2.54137797061533E-02
 -1.17264563269017E-01 -3.30299542909235E-02  2.68190788744650E-01  1.26263197827079E-01 -2.58210518546873E-01
 -1.64307413568167E-01  1.08810890524494E-02 -6.90334401264838E-02  3.05499221720014E-04 -1.54978881182034E-02
  5.78778821575820E-03  2.05462887310299E-02  1.08136589465434E-02  1.77224544904935E-02  1.69076544645019E-01
  4.48634237022594E-02 -6.47474849217133E-02  2.14100122128668E-02  2.74409053438479E-01  1.67385508113941E-01
 -1.73094271188874E-01 -9.92604381089030E-02 -3.06343564085734E-02  1.72982584726432E-02  3.39638795591934E-02
  2.35022772645778E-03  5.54367511741498E-02  5.96665281101249E-02  4.32088146791356E-01  1.59151474735601E-01
  1.95248392546222E-01  1.75262025791128E-01  2.50252807053640E-01  1.87589320448827E-01  2.14532694630238E-01
  1.77169222958434E-02 -1.67184880144429E-02  8.78670249139197E-05  8.72858857381750E-03  6.00830454629193E-02
 -5.27186433083688E-02 -2.95158751043324E-02 -6.29513711798315E-02  5.72774637151136E-02 -7.11525196288681E-01
 -3.25578904740374E-01  9.10224867050198E-01  4.71349070173937E-01  2.24995293030143E-01  1.84414398169169E-01
  2.04058122663440E-03 -9.48419639535928E-03  1.99339153107621E-02  3.17760313495345E-02  1.35293972506076E-02
  6.39523659739119E-02  4.57077543583937E-01  1.65833505446182E-01 -8.34121107449066E-02 -1.36491427193676E-01
  2.66071227470056E-03 -8.57691950776043E-02  3.75210424103004E-01  2.05411880027264E-01 -3.79565238473283E-02
  2.17576747079184E-02  2.48004713111164E-02  1.04580871327153E-02  5.74554518991311E-02  1.59671639382563E-02
  1.49441052886404E-01  3.84009941375546E-02 -3.13613421483135E-01 -1.79990070906701E-01  4.03360177743934E-02
 -1.55376617378507E-02  2.86431913040140E-03  1.72529874756146E-02 -3.60328612887099E-03  4.67985534539346E-03
  6.11198392441206E-03  4.89219250419031E-02 -4.31803158051286E-02 -1.22526886752462E-01 -9.55519547563606E-01
 -3.06356352094467E-01 -1.92992327570988E-01 -1.65889219365956E-01  4.45774656879639E-01  3.51596532842476E-01
  3.38018219140501E-01  2.48009704946624E-01  1.66282709722076E-02 -1.11469363540512E-02  8.74573957077632E-03
  8.28280848158896E-03  7.70717355801623E-03  6.40742685161578E-02  4.61905007654315E-01  1.52025828109451E-01
 -5.49350580168744E-02 -5.03287500468360E-02  4.97485270694575E-02  6.86068036537226E-02 -2.09139670539300E-01
 -1.93414878763667E-01 -1.39267132891398E-03 -2.50553338646291E-03  1.06911199268052E-02  5.76420305102205E-03
  6.34426120860053E-04 -3.17348370655841E-01 -9.18983609088009E-02  8.08590585937802E-02  3.96239257157044E-02
 -2.69145294246764E-02  2.99184548590385E-01  3.14454660881684E-01  2.15565283036901E-02  5.66451595103982E-02
 -2.86566744964450E-02 -1.67789732051187E-01 -1.36940197593197E-01 -9.31595498441947E-03 -4.32716351107266E-04
  3.36832779136322E-03  1.61180931570252E-01  6.60445093162010E-02  2.89051936071360E-02  3.52998186360851E-03
  4.86968234015927E-03 -1.46028382698315E-01 -1.07402136972986E-01 -2.32235923216668E-02 -1.41990393351304E-04
 -2.14865280257231E-03  2.72058925656841E-01  2.81201560320520E-01 -5.00613846723820E-02 -1.91782557883005E-02
  1.25192775787614E-02 -3.11146533190524E-01 -9.65273171273192E-02 -3.84448525118049E-02 -6.64538011823821E-02
  4.49036356425207E-02
* ORBITAL    1   64
  1.04288020911203E-01  6.37171258043274E-01  2.29896259508646E-01  2.51375606243935E-01  1.82555252767024E-01
  4.03924658382471E-02  1.83558755897422E-02 -1.04008930997916E-01 -2.48939564631841E-02 -2.57012828314612E-03
 -3.08833702443483E-03 -2.60711926673921E-03  2.17210407572326E-04  1.35322795023252E-02 -5.36562744633287E-02
 -3.11838611684397E-01 -1.50146269873589E-01 -1.85865973415983E-01 -1.38571909912116E-01 -7.20067571339471E-02
 -2.82560646973747E-02  4.27073235920097E-02  2.39705048668820E-02 -5.24749914967133E-03 -1.96200643144024E-03
 -6.32220639671879E-03 -2.10866185258170E-02 -1.43323352435457E-03 -6.18856999154836E-02 -3.32340525083920E-01
 -1.73697119058134E-01 -1.48217796537162E-01 -1.57064284605569E-01  2.07369255151304E-01  1.26997942027488E-01
 -8.96064868878034E-01 -4.98880055825077E-01  8.09865816975652E-03  4.45237355915129E-03 -2.72369732672905E-02
 -1.52414835426693E-02  1.30034663063067E-02 -6.61596084920900E-02 -4.12985175864764E-01 -1.47492975402681E-01
  1.08904497598586E-01  1.26793404909356E-01 -1.07319181861484E-02  1.64427526423059E-02 -2.97253674531024E-02
 -4.54482923498105E-02  7.25040687067657E-03  3.86072284029005E-03 -1.23483213683248E-02 -1.60140831299516E-02
  1.50272532708530E-02 -6.08767207235055E-02 -4.04968767416183E-01 -1.03018264736575E-01  4.61799829282560E-01
  3.33283979929073E-01  2.25104708718292E-02  4.46196812130499E-02 -1.34128170728862E-01 -6.29853185019974E-02
 -3.63172438703647E-03 -9.66180964222468E-03  2.30102041624288E-02  1.40250411078883E-03 -1.31082878755030E-02
 -3.63243378366969E-02 -2.35750027492624E-01 -1.33208364755499E-01  1.65259416940737E-01  4.68348710683323E-02
  7.09366380416138E-02 -1.41750926473467E-02  3.55937741582503E-02  5.55229054738261E-02 -2.21335603714979E-02
 -2.41890367274973E-02 -2.47248940569417E-02 -2.03200286796085E-03 -2.48607695500582E-02  5.05554245530053E-02
  3.37444253944425E-01  6.79834313154688E-02 -1.79817948687634E-01 -4.75900518434899E-02  1.38738767792014E-01
  6.00586281629121E-02 -4.46217493574731E-01 -1.42389554887877E-01  6.41053251882090E-03  9.93206978463831E-03
  1.05363849554465E-02 -1.09687567814570E-02  8.03628770570317E-03  1.99066798962918E-02  1.27965351972945E-01
  2.79323749717963E-02  2.04698946387007E-01  6.63266001745948E-02  3.41658749168678E-02  2.48401335575274E-02
  4.03457790065915E-01  1.67771602839596E-01 -1.13186028014994E-02 -1.58573839753710E-02  8.48513172349271E-03
 -4.59147651120535E-03  6.85697391707985E-03  4.15395869811638E-03  2.74524764965927E-02  1.90799775315595E-02
 -3.11765730324964E-01 -1.00983877043794E-01  1.88513903755806E-01  1.06315443706220E-01 -3.54228573007594E-01
 -1.56533646685906E-01  5.38651511347365E-03  1.72973495771537E-02 -1.94245223607615E-02  2.57111419860498E-02
  3.84955225010112E-03  1.70670205533700E-02  1.48943920991183E-01  7.15818838918643E-02  3.04755442388698E-01
  6.47461698426583E-02  1.96859921586208E-01  1.16830384081914E-01  6.10201542652358E-01  1.86500082856669E-01
  1.57157769855228E-04 -7.46332451765402E-03  6.43288162334475E-03  6.56682057919223E-03  7.56537181038882E-03
 -6.46786612456333E-03  6.83976898720272E-03 -2.18291260384307E-03 -2.92561359956537E-01 -1.26913989127816E-01
  1.18755883103585E-01  3.41203860628891E-02 -4.10669168643066E-01 -1.59036711261146E-01 -2.24502598095150E-02
 -2.33583697584882E-02  2.45945943880031E-02 -4.48492946298664E-03  6.49974926326750E-03 -5.26104402459090E-02
 -3.52666469711070E-01 -1.25428773522386E-01  1.97836698158016E-01  4.46806422034424E-02  1.48353990446345E-01
  9.60882804046630E-02  4.79410800142430E-01  1.71856975677764E-01  2.99391865860078E-05  6.39867818200025E-03
 -1.65734385423397E-02  1.77066571902169E-02 -1.11657156511613E-02 -3.51735573147695E-02 -2.79563055447345E-01
 -8.65784675682696E-02 -1.99654995432537E-01 -1.52524740929209E-01  1.73592732696287E-01  1.14272998063043E-01
 -7.46877845805143E-02 -3.78546339813067E-02 -2.08609880283959E-03 -9.71166045220296E-03 -4.36521959538090E-03
  4.17240568500745E-03  3.67826029646605E-03  1.33157811041441E-01  9.24548573499641E-01  3.23321924083895E-01
 -1.32073959963968E-01 -1.78823848080554E-01  5.33135474338852E-02  8.09546079538878E-02 -3.61555520687218E-01
 -3.91726671825886E-01 -4.32950104057362E-05 -7.28702409565972E-03  2.28178450567548E-02  8.47130248866778E-03
 -2.00323075609247E-03 -9.45692249366658E-02 -3.07555523567189E-02 -8.10128844425299E-03  1.39127983129958E-02
 -4.32303106863202E-02  5.11573143970996E-02  3.69252505044368E-02  2.06944111923585E-02  2.06659733540645E-03
  3.35668618145872E-02  2.41926296083482E-01  8.44019838267223E-02  6.98765219556908E-03 -4.07619451347171E-02
  1.02274191135888E-02  1.02798350250807E-02 -2.13476703385328E-02  4.98509079423926E-02  1.54149742527022E-02
 -5.78367616289390E-02 -1.88323867351449E-01 -1.34882192982385E-01  3.50420725985062E-02  2.50942717046909E-03
 -1.88183022752317E-02  3.26167403280395E-01  2.65230904878575E-01  1.25729841276403E-02  1.00161100091306E-02
  3.57896526994278E-02 -2.34562304861057E-01 -1.03729121991182E-01 -2.97668665785456E-02 -2.04119708923172E-02
 -3.60792020938563E-02
* ORBITAL    1   65
 -2.11349868339439E-01 -1.34694568220910E+00 -4.61556504591071E-01 -5.02957773018829E-01 -2.95237239939681E-01
 -5.21866746990982E-02 -2.35830081456327E-02  2.01235530772989E-01  5.34269453002534E-02 -3.41241929070389E-03
 -6.04281918189804E-03  2.64195053750868E-02  1.32069771555108E-02 -2.18925702971861E-02  4.72224444496086E-02
  3.47837918724040E-01  9.06356222072029E-02  2.26503413976000E-01  1.78281720552437E-01  4.10506209836940E-02
  2.55656392038118E-02 -2.55225966744752E-01 -8.50719463168087E-02 -1.90634476411499E-03 -6.30631034515086E-03
  2.57660163151763E-03  1.01629463752740E-02  8.69374567361929E-03 -6.51258789588408E-02 -5.10216050631722E-01
 -1.46998159333216E-01 -1.29592366624037E-01  3.70783536710858E-02 -1.46285028724092E-01 -7.10289692855648E-02
  7.26734716039812E-01  3.85337328797668E-01 -4.90616018502542E-03 -1.66996139335812E-02  4.72965894054564E-02
  2.48126757436536E-02 -9.28859424880360E-03  2.10754675881417E-01  1.33898399599657E+00  4.40726493914966E-01
 -6.22742193375261E-01 -3.81860577823935E-01  4.38359130724424E-02  1.04302378041618E-02 -3.01882550042531E-01
 -1.06504695630248E-01 -7.63118121324775E-03 -3.29697069223619E-03  1.56723431957499E-04  4.01298104954182E-02
  1.84307218801552E-02  3.04516922700057E-02  1.23542902582407E-01 -1.55549046086337E-02 -1.30754654885159E+00
 -8.57243458929329E-01  6.10512156049038E-02  3.62304921680109E-02 -4.83233728500230E-01 -3.36811603157720E-01
  4.00951353579441E-03 -1.36844049906830E-02  3.24220398269361E-02 -2.23465874644245E-02  5.20055773879677E-03
  4.32906036147389E-02  1.75294388345961E-01  1.03710973465314E-01  9.11387827951439E-02  8.13293436482339E-02
 -4.94490080077389E-02 -3.19189850425255E-03  1.34784473355037E-01  4.68683042930171E-02 -1.09966244966623E-02
 -2.58161691599625E-02  2.03683155502983E-03 -1.51331770159653E-02 -2.94165304047521E-03 -1.02650516110503E-02
 -4.59065623886501E-02 -7.72808952247585E-03 -2.42746277636965E-01 -7.79391361230958E-02 -5.15253529761870E-02
 -2.78516384341335E-02 -2.25785514980382E-01 -5.94559980496792E-02  6.77997633784178E-03 -3.34355097964256E-03
  3.48153685293065E-03  6.68212831540050E-03 -1.32137775382684E-03 -2.45223617138501E-02 -1.50714179995499E-01
 -4.44224641016927E-02  1.58363055097363E-01  6.64053852082979E-02 -5.31837869764749E-03  3.39222266451696E-03
  2.03972636782508E-01  8.56789079534336E-02 -1.18861934544730E-02 -7.98759539227677E-03  7.53788104802409E-03
 -3.50097444733388E-03 -8.67937697038340E-04 -2.92514366815230E-03 -2.58099102268491E-03 -5.05663515345372E-03
 -1.72125548423164E-01 -7.39461118664257E-02 -3.71593486330421E-02 -2.90599781982727E-02 -2.11917650850516E-01
 -8.48809319326025E-02  4.91652429559133E-03  7.24607307047984E-03 -8.62291154033980E-03  7.96689639714969E-03
  7.06305256838830E-03  2.59361259222294E-03  1.07273984352299E-02  2.77968608915665E-03  1.89951317737009E-01
  4.83320435474989E-02 -9.39484036465541E-02 -4.07509527314107E-02  2.81800417150570E-01  7.59778876091741E-02
  2.22515840344533E-03 -3.23849238889264E-03  5.90392355951710E-04  1.09745894040298E-03 -1.89444465488303E-03
  5.33366709100143E-03  2.66932233033961E-02  1.21833921959840E-02 -1.77275335136678E-01 -7.27705389997188E-02
  1.87248157710401E-02  3.22464835988483E-03 -2.24446557272716E-01 -8.64668985209677E-02 -1.07363308307229E-02
 -1.05554841444356E-02  6.69934441524860E-03 -3.55847099423235E-03 -4.83729689697540E-03  2.10833798436809E-02
  1.42143666687826E-01  5.65390720373055E-02  1.87963124917175E-01  6.05641578675019E-02 -1.00333149495494E-01
 -5.65876924515510E-02  2.08504237074871E-01  7.11952668330055E-02  1.13324886770013E-03  5.53394283298457E-03
 -6.77637913987096E-03  8.79862525961686E-03  5.52674998429488E-03  4.55540578518489E-03  3.51550179287485E-02
  1.12837465375421E-02 -5.30107260577164E-02 -2.59536838745488E-02 -4.48720895287384E-03 -1.03402374152079E-03
 -8.95315689138312E-02 -7.04480928337480E-02 -3.94053142322140E-03 -2.71745581063098E-03 -3.44324006812619E-03
  1.13455931815936E-04  7.05189891676702E-04 -6.35202371928998E-02 -3.86045189311614E-01 -1.68766323752557E-01
  1.30198453764669E-01  1.62218436885030E-01 -7.46110989826129E-03 -2.08529596530892E-02  9.85677753475008E-03
  1.51665561630427E-01  9.41554910962771E-05  4.56122433967996E-03 -1.40963540630360E-02 -4.19912855973072E-05
  4.97189116191304E-03 -4.98236407439706E-02 -2.71924462130720E-02 -1.11248995892672E-02 -2.44792481950559E-03
 -2.00052677592465E-02  1.01816487208954E-01  9.48750173601009E-02  1.34380869975901E-02  4.52891525270683E-03
  1.98623038074579E-02 -1.48563888142327E-01 -1.59459475869550E-01  1.37237907868868E-03 -7.31154411168527E-03
  2.69576197208022E-02  5.81309046030684E-01  3.17887221724994E-01 -2.20897806272142E-02 -1.91980353935895E-02
  8.63038626900880E-02 -1.47946152913111E-02 -1.35338514546887E-01 -8.75625205647678E-02  1.08994317302379E-02
 -6.45254817689949E-02 -1.00591122688463E-01 -6.55371282831852E-02  4.21310108589756E-03 -6.90184606327270E-03
  1.92031093097713E-02  4.41154130512316E-02  2.87452045548672E-02 -1.82427664229786E-02  1.84549139157569E-03
 -1.76043795521947E-02
* ORBITAL    1   66
 -1.91750049154587E-01 -1.20686851677474E+00 -3.89839227402476E-01 -3.44261231266420E-01 -2.13104575706822E-01
  4.86251914445466E-02  1.36882135065583E-02 -1.60300441828247E-01 -1.35338601789670E-01  5.93056105825719E-03
  1.55119721053816E-02 -1.27340989439212E-02 -8.79731781354472E-03 -5.40747616556660E-02  9.83964153255561E-02
  7.41579968614041E-01  3.63150868668376E-01 -3.51355872723770E-02 -3.61449445355119E-03  2.81912666317563E-02
  3.05940550630932E-02 -9.15447401099330E-02 -9.41859655683453E-02 -7.38443132105545E-03  1.59631053508223E-02
  1.41672146551866E-02  8.04408938009740E-03 -8.58488515038320E-02 -6.11990380269349E-02 -3.41059281191810E-01
  4.19040243440769E-02  2.11665962807644E-01  5.98671597559443E-02  1.09166916937789E-01  4.37272773564202E-02
 -3.28538875893896E-01 -2.66649408903753E-01  1.41593755762770E-02  3.51601912028005E-02 -7.92706644848371E-02
 -6.23480635602594E-02 -1.24332752454244E-02 -1.58761420975352E-01 -9.60788671268622E-01 -3.16115289798635E-01
  5.11728939396357E-01  2.98680068183216E-01 -2.83155577333413E-02 -2.27845097434371E-02  2.83158231183227E-01
  1.01742754372797E-01 -1.17503817359499E-02  9.42318926886231E-03  7.54265923354503E-03  8.66306286026976E-03
 -6.32564432342123E-02  1.93040164760119E-01  1.37567656731016E+00  5.98206386186095E-01 -1.77820934148325E-01
 -2.26563937814080E-01 -1.34948492109422E-01 -1.67818281648560E-01  6.81412076250638E-01  5.30410890604658E-01
 -1.57586228582460E-02  5.30436815631530E-02 -9.90655387255803E-02  4.44601600550746E-02 -3.22763816596720E-02
 -3.42614466167399E-02 -2.67332137779414E-01 -5.65491275882759E-02 -8.88434289969834E-02 -2.94054493247482E-03
 -2.02543567874371E-01 -1.26837837436760E-01  2.35199612791102E-01  3.43585010852239E-02  1.11698765201586E-02
 -6.35886578107115E-03 -1.51133424495861E-02 -2.40887560328166E-02  1.19136525643141E-02 -7.24602271665720E-02
 -4.90741469364936E-01 -1.84747647836035E-01 -1.43164886766300E-01 -4.85280321192525E-02 -3.67266920804593E-01
 -1.59176141586356E-01 -1.30062201611048E-01 -6.27470720681294E-02 -6.98508909530761E-03  1.40854005736815E-02
 -1.85724004592730E-02 -1.67342841244918E-02 -1.98482091306363E-02 -3.26390502019643E-02 -2.10855740948305E-01
 -9.48209533771310E-02  2.38575726041342E-01  9.86915451617220E-02  1.32632902689895E-02 -1.58847917849174E-02
 -2.55523478037124E-04 -3.29005710658103E-02 -1.34233380386140E-02  1.11755994352481E-02 -6.17019566629798E-03
 -1.50675652945124E-02 -1.31427598971196E-02  3.05312088686109E-02  2.13043718663272E-01  3.45269262802510E-02
  3.64557662511501E-02  8.63271965643581E-03 -1.01321572078201E-01 -4.09233765733111E-02 -1.83844304954874E-01
 -7.85552152582293E-02 -6.53597760059880E-04  1.88782314702953E-03 -9.50852093735361E-03 -1.33284131168667E-02
  1.05251559907267E-02 -6.82905387806479E-02 -4.58809749908746E-01 -1.58985734613376E-01 -1.73091063563310E-01
 -1.23669384231449E-01 -2.45462716447797E-02  1.54519222805976E-02  3.09643404107200E-01  1.37673113279674E-01
 -2.14069584467898E-02  2.22913773915702E-02 -1.06088209452480E-02 -8.63037140806184E-03 -1.91649445824301E-02
  9.78230655771696E-02  5.29094654636585E-01  1.53708622088186E-01 -3.05588355363626E-01 -2.03611358430858E-01
 -2.54654526579694E-01 -8.54909991736582E-02  4.83167662666834E-02  6.85071414747816E-02 -1.38821578877720E-03
  6.93574767835989E-04 -2.27657947338381E-02 -1.29191267829372E-02 -3.65614171197913E-02  1.04420192052563E-01
  6.19062961322744E-01  1.66283839555867E-01  1.66987100274545E-01  1.25417271365866E-01 -4.12690677593594E-01
 -2.55095488858395E-01  9.17608921840919E-04 -8.44466347591707E-02 -8.29759701001476E-03  1.13940183155745E-02
 -6.97927938233934E-03 -5.25277135225213E-02  2.56762059645917E-02 -1.13776082224232E-02 -6.22251006294112E-02
 -3.41457317991818E-02  1.01607662628000E-02  8.28891745621413E-04 -2.58507753771261E-02  7.32611700399056E-02
 -5.61124129549479E-02 -3.47070928617250E-02  3.81757636804483E-03 -6.06670997569364E-03 -1.19361529098069E-03
  8.49723524598583E-05  3.02347433883063E-03  5.95937038190943E-02  3.87205271784691E-01  1.65644883008370E-01
 -1.70428582467596E-01 -1.06210712872182E-01  1.32426769037900E-02  1.78079831792385E-02 -1.01242972928076E-01
 -2.77581503789750E-01 -1.74462687559066E-03 -7.29354957324113E-03  1.43825659719006E-02  3.99519564251300E-03
 -8.87410240734467E-04  2.10283918406451E-02  3.74772964257514E-04 -8.47416917252456E-03  4.17464846456015E-03
 -6.61215804863273E-03  1.93798086460115E-01  1.63504598306904E-01  1.98331077664475E-02 -1.57723164513419E-02
 -2.68590105918816E-03 -3.17114134045812E-01 -2.00031815461781E-01 -1.71012794461415E-02 -2.14499913884386E-04
  6.74592771766002E-03 -3.57754649450966E-01 -1.23900861732553E-01 -2.88536331771781E-02 -1.60515771572006E-02
  3.98231868406662E-02  7.11378104170565E-02  2.79230769094613E-01 -5.67695693129504E-02 -3.27306640069369E-02
  1.55127670362019E-01 -4.25547297091300E-01 -4.01479029707902E-01  7.01559784950359E-02 -5.89190183332030E-02
 -4.47862025332318E-02  4.09744730410356E-01  1.96492626801321E-01 -2.47314233785299E-02  3.60073839526092E-02
  9.53959827357901E-03
* ORBITAL    1   67
 -1.06831552094021E-01 -6.32626692858109E-01 -2.36441400554137E-01 -1.53697831121674E-01 -9.48570361729500E-02
  1.77442907992163E-04 -3.13839199943846E-04 -1.02966831442075E-01 -9.81358686482119E-02  5.41265881085896E-03
  1.17558891157666E-02  6.44870673879588E-04 -8.77172770453244E-04 -1.77298285217462E-02 -5.13460351675221E-02
 -3.22879667621908E-01 -4.51117930870934E-02  4.72403914483744E-01  3.03185480784014E-01  2.16197464786888E-01
  4.32148964691465E-02 -4.66434828528911E-01 -2.43102821381372E-01 -1.59688449528710E-03 -3.56543525316465E-03
 -3.45808080168677E-03  2.83691358540734E-02 -1.13147900474713E-02  5.74768548149405E-02  4.12488232243773E-01
  1.91542218417262E-01  1.85405399880615E-01  1.51329541478376E-01 -4.61583188623156E-02 -6.85832524785158E-02
  2.35435349268144E-01  1.40725174748343E-01  4.14378094628725E-04  1.25100974924160E-02  1.03325965735225E-02
 -6.68940969434962E-03 -3.71772973164307E-02 -2.81809222025468E-02 -1.95065888381025E-01 -3.98982016344475E-02
  1.75385602017267E-01  6.30903725850667E-02  5.23110711880337E-02  4.11352016732737E-03 -9.48918006443076E-02
 -3.75911937079377E-02 -7.06973682508025E-03  1.76929327509018E-03 -2.76695722495168E-03 -3.35064465440866E-03
 -1.82068722091286E-02  4.47352608616271E-02  3.14472032488169E-01  1.63557329432357E-01 -1.90017098002301E-01
 -1.68199230374411E-01 -3.15674081521821E-03 -5.98803029887945E-02  1.42191917605336E-01  1.26494370972847E-01
 -2.12584075344457E-04  2.30178050372782E-02 -3.28310098078542E-02  7.71265850398726E-03 -3.10140583181399E-03
  1.51823156553936E-01  9.12557726489574E-01  2.21901179680696E-01  3.63609159816046E-01  3.35479369162924E-01
  2.16303674317961E-01  6.96226685119144E-02 -2.06575006130850E-01 -1.60604586326154E-01 -4.70770978012230E-03
 -6.61436328234425E-03 -6.25636933127511E-03 -1.38266787609562E-02 -2.48698548875926E-02  2.57401030489114E-01
  1.52085333453461E+00  3.73786440864119E-01 -4.12887478058017E-01 -1.99945768811655E-01  3.64420104867056E-01
  1.60502340471597E-01  3.69600184906614E-01  1.79082053920756E-01 -3.79090172823639E-02  4.44855877222933E-02
 -1.92049938927010E-02 -6.62380985412835E-02 -1.48710549024182E-02 -3.30965851977365E-02 -2.59033339443707E-01
 -1.89703486819767E-01 -6.24982658040596E-01 -4.16077301868338E-01  3.42734668008418E-01  1.17629903172223E-01
  4.49177398462176E-01  3.27142826319376E-01  5.85326590454235E-02 -2.97118545982922E-02 -4.06680443338610E-02
 -4.03431114981357E-02 -2.60339321705631E-02 -1.03115890938465E-01 -7.03410821241133E-01 -2.64759732729767E-01
 -2.32806674368614E-01 -1.35379349683166E-01  1.85777961645338E-01  6.04997985703954E-02  2.31025826473567E-01
  1.25995775357343E-01  2.66437874080110E-02 -8.43958126171555E-03 -1.23549267540250E-02 -4.80254008992983E-02
  4.62822788465817E-03  1.08887437567471E-01  7.51338001649901E-01  1.89444790541350E-01 -2.03711646869676E-01
 -1.05774562605575E-01  1.41410252885275E-01  1.00716642104134E-01  1.34000231183451E-01  8.46211030882685E-02
 -1.31783547432293E-02  1.62642393869637E-02 -1.34899259867014E-02 -2.33450090281168E-02 -1.52421441799119E-02
 -8.48422219858628E-03 -1.33332729074268E-01 -8.62807099626466E-02 -6.40765966345596E-02 -4.23748688745300E-02
 -6.10078354522750E-02 -2.13448316368439E-02  5.61956738891519E-02  3.85900498205366E-02  1.25486758818424E-02
  2.12229231733439E-03 -2.31916845179218E-02 -3.79603941515144E-02 -1.24442699506928E-02 -1.91211619071282E-02
 -2.55609796471911E-01 -1.31538775104883E-01  2.61646617503107E-01  2.31552330346552E-01  5.28324124046604E-01
  2.38878910893525E-01 -1.41874996694659E-01 -1.40551379428087E-01  3.84581978653105E-02 -1.58555374385897E-02
 -2.40323545014513E-02 -8.36763947447540E-02  1.60151773722749E-02 -5.59056372268179E-02 -4.46200740420093E-01
 -1.38217210931267E-01 -1.29959068452666E-01 -1.06503177613764E-01  2.71600711764663E-01  2.58006476638653E-01
  1.36769863516819E-01  1.21368415053831E-01  7.04122897945966E-03 -6.06394989560648E-03  2.46804612807408E-03
  4.03571062628138E-03  2.48904779133575E-03 -5.54434183661963E-02 -3.88981132874152E-01 -1.28887036960058E-01
  5.34554870680036E-03  6.90941587939155E-02 -7.02322483821506E-04 -1.05091065164896E-01  1.84943334729003E-01
  1.41962895965931E-01  1.01245304385337E-03  7.71580391125462E-04 -8.44248460854143E-03 -1.34215235425365E-03
 -4.62289798118620E-03 -2.42361203905496E-01 -1.83487454361641E-01 -2.70742418118618E-02 -3.25236020438632E-02
  2.02826120532974E-02  3.09367935629514E-01  6.68957423556819E-02 -9.08234152145654E-02 -3.42011212742930E-02
  5.96564626126921E-02  2.00043189625379E-01  5.10010221357579E-02  2.27258757512764E-02 -7.65252348141949E-03
 -2.20369805636928E-02 -1.65372825455026E-01 -1.00502414229087E-01 -1.89286927194330E-02 -1.09638315433269E-02
  1.34865896318747E-02  5.41554420736130E-02  1.06151392002229E-01 -2.94108969488298E-02 -8.14113006899850E-03
  4.22659627531195E-02 -2.41869118403451E-01 -3.23865078922203E-01  8.37064013892759E-02  4.96169642963127E-02
 -5.78386631479952E-02  1.29056148125858E-01  8.92193953976463E-02  1.41362970269519E-02  9.27768114093236E-03
 -8.20062563551387E-03
* ORBITAL    1   68
  6.68599473737368E-02  3.99623462539919E-01  1.37065992572218E-01  2.22261933408591E-01  1.64472344595520E-01
  1.00099133487177E-01  5.11909565414658E-02  5.18258208830855E-03  3.26427912847192E-02 -1.52514683985994E-03
 -1.93245574985263E-02  5.45499383758462E-03 -5.97169351088691E-03  9.00219641312694E-03  9.51148710812286E-02
  5.31190128427967E-01  1.23414184647716E-01 -3.98324722176967E-01 -1.92848216001041E-01 -3.34848310068122E-01
 -8.18644598354842E-02  8.44475354879179E-02  9.29342542577739E-02 -8.44649862242666E-03  3.54559712227277E-03
 -7.64138833355643E-03 -1.63126136943131E-02  3.81723805366611E-02  5.10993055507352E-02  2.84877957826347E-01
  7.46945105538204E-02  4.44947236693878E-04  1.40490753779447E-03  1.58272398381408E-01  7.29979720332667E-02
 -3.83479432787878E-03 -1.34069548279255E-02  2.16156175576545E-02  2.41955596780954E-03  2.13740418377997E-02
  1.43866422935880E-02  1.24417128473405E-03  3.16186121375791E-02  2.40426304964808E-01  5.23485636138515E-02
 -1.66622986332142E-01 -1.16830685635501E-01  6.48308286155702E-03  1.06299002863365E-02 -2.28598898783779E-01
 -1.08001057983117E-01  4.46737228806969E-03  8.99627468818233E-03  6.09600320104260E-03 -6.11796777483328E-03
 -1.23198177971866E-03 -1.00228655285729E-01 -6.43627907559300E-01 -2.27035543968332E-01  5.41317837175709E-02
  8.06012209721274E-02  2.92491328463941E-02  6.20726035292834E-02 -3.41755080182250E-01 -1.91588589870094E-01
 -1.16524134695046E-02 -1.63226675276128E-02  1.40250647795216E-02  9.87332212381224E-03  2.36709134256129E-03
  1.95021282798662E-02  2.17131844167974E-01 -2.70985546383354E-02 -6.24879855702646E-01 -3.62837116352540E-01
  6.16136405779010E-01  2.37772994855319E-01  5.05263110147477E-01  3.29687967596062E-01 -1.17033573700909E-02
  1.67408761530176E-02  1.28894607132245E-02 -2.15113042933526E-02  2.13669552089877E-02 -1.46293194894224E-01
 -1.02667764711917E+00 -3.98628871359488E-01 -1.24624383340934E-01 -8.00694448041232E-02  6.54664457292090E-01
  3.55666721320021E-01  1.54439769539672E-01  1.26964681619962E-01 -2.54102257526520E-02  3.03614374729522E-02
 -3.36602345891223E-02 -1.97437733611931E-02 -4.84323918914527E-02  5.37430727142310E-02  2.17236445216286E-01
  6.30297811516086E-02  7.63921196434290E-02  1.01747564309108E-01 -2.63967422115415E-01 -3.47669405880406E-01
 -1.22980893870074E-01 -9.19325298129811E-02  3.65440394525765E-02 -7.18309933758022E-03 -6.24355609066843E-02
 -1.72404099395468E-02 -9.58745779755211E-02  1.59458051206894E-01  8.86754101506999E-01  2.77377903083242E-01
  3.87417071070173E-01  1.92300973722044E-01  4.42114055757860E-01  3.20998493131801E-01 -2.20234498220769E-01
 -8.46817474223691E-02 -1.75519086311683E-02  2.19269260824844E-02  4.79947908398703E-04 -7.41574340369397E-02
  2.73034657008689E-02 -1.48501311725974E-01 -9.47965332441257E-01 -2.84011388098810E-01 -1.30983452006378E-01
 -8.78497649244023E-02  6.37500395154079E-01  3.35694376182210E-01  1.66368870581566E-01  1.09595248937255E-01
 -4.32401622092675E-02  4.23644734406283E-02 -1.46925134231078E-02 -2.52328543760974E-02 -2.56030470712252E-02
  1.47850112566967E-02  3.33914889511036E-02  7.33215905460613E-03 -3.52375457649441E-01 -1.80155443501242E-01
  1.85199276839258E-01  1.10417939566728E-01  2.81817601460979E-01  1.57204784180277E-01  3.08758038270200E-02
 -6.16815907400554E-04 -3.90948429448035E-02 -7.05832019209217E-03 -5.82514327643841E-02  2.54875314390882E-02
  1.60134744355326E-01 -2.36685110542553E-02 -2.26226249100041E-01 -1.28484295066495E-02  2.01859967658428E-01
  1.65159373551331E-01  1.76136292906083E-01  4.77002572408911E-02  6.46142007217711E-03 -3.15539953565975E-04
 -4.76379737875701E-03 -6.82220022809669E-02  4.66516145949804E-02 -5.08080648335853E-02 -3.55636632735668E-01
 -1.25801805473567E-01 -6.92214464336297E-02 -1.32259254084760E-01  4.33767854705028E-02  1.22164418683750E-01
  5.48148723046121E-02  1.21780494608158E-01  1.54696731913701E-02 -1.27990764362435E-02  2.17164060759205E-03
 -8.07726946222820E-05  7.47841183695477E-03 -9.59559617706137E-03 -7.01760844303536E-02 -3.21505855696173E-02
  2.40395648642113E-02  2.22653131926784E-02 -7.99414460819949E-02 -6.77977747514279E-02  1.79555400590706E-02
  7.26837496539133E-02  1.32520594505551E-03 -8.37301601236949E-04 -2.70334857606253E-03  8.13016535135005E-04
 -2.16534501761378E-03  3.52060790208856E-01  1.14741725443585E-01 -2.96610359759980E-02  5.76692297194430E-02
  3.27663913266727E-02 -2.36598099462878E-01 -3.97082627075929E-01  4.98925758479419E-03 -1.57638098377891E-01
 -1.95237903722485E-02  2.38145377019151E-01  2.98142723127110E-01 -3.52420293824212E-02  2.99236122132662E-02
  3.05152380438678E-02  1.06874997038294E-01  9.21924986671436E-02 -3.38718991948744E-02  4.43367327086537E-03
 -2.68589563399102E-02 -9.76417329265568E-02 -9.40034391800198E-02  1.90629294941563E-03  1.97436987724759E-03
 -3.69735393755677E-02  4.41335277673518E-01  1.37756615540062E-01  5.45372948606728E-02  1.57173547870025E-02
 -3.64655598690452E-02 -1.23009013669946E-01 -1.90235108734693E-01 -9.33661996925444E-03  5.53734042306534E-02
  1.51533160362313E-02
* ORBITAL    1   69
 -1.32868450244904E-02 -1.50616721270799E-01 -2.82436760644491E-02  4.81558682945847E-01  2.76569014491030E-01
  7.83210192170745E-02  4.29081959709656E-02 -4.19090598127102E-01 -1.86607437479346E-01  5.72910241665711E-03
 -1.07800642630594E-02  2.17303641336939E-02 -3.48889700137425E-02  8.16529677015455E-04  7.36047564247736E-02
  5.32942480340021E-01  1.45340157015468E-01 -1.74555168642526E-01  2.20123247703292E-02  1.60841053908921E-01
  9.06887238262366E-02 -7.26924722185502E-01 -2.58163389567693E-01 -3.26099608158533E-03  1.76169412484328E-02
 -5.32812310352483E-02  2.07696442603635E-02 -1.47319169381048E-02  2.15397701386955E-01  1.36774979465926E+00
  4.76166107382603E-01  4.74901151838510E-01  1.75385437523052E-01  1.15396179893959E-02  1.28560880299966E-02
 -1.37265446225576E-01 -5.32081910048904E-04 -1.14717035336766E-02  3.99539972910186E-03  1.14219849926720E-02
  2.92298711536957E-02 -5.52659729671215E-02 -8.40759892473058E-03 -8.70288833533506E-05 -9.24607149290066E-03
 -4.89001807494731E-02 -1.14143557539639E-01  1.63551449236776E-01  8.59603419518331E-02 -8.24687879882037E-01
 -4.10493992045463E-01  9.92612410087578E-03  1.06781639204764E-03  1.21592173821379E-02 -4.98264058814109E-02
 -4.01693136800423E-02 -2.08545937665886E-01 -1.24105389959745E+00 -3.62349612286545E-01 -1.60562786581242E-02
  1.08779449523692E-01  1.47044128153970E-01  6.68722042745111E-02 -6.90756083410691E-01 -2.58368978313495E-01
 -1.05042122658649E-02  1.96745288871360E-02 -5.29642250856635E-02  6.21949811261513E-02  6.28927644158001E-03
  9.87344289145266E-03 -4.38287823725003E-02 -4.76985861045408E-02  2.40978065068082E-01  1.92151368920511E-01
 -2.00333686289992E-01 -6.75965278027492E-02  7.90007771085307E-02  1.38735147692711E-01 -6.02460855707421E-03
 -2.91290437170375E-02  6.82781657916629E-03 -6.04975892552412E-02 -3.18495553372206E-02 -1.61851629240403E-02
 -6.95997988301564E-02 -3.76751636203659E-02 -1.58809365848030E-01 -4.96946164502274E-02 -3.96555079195091E-01
 -1.81048129454616E-01 -8.02043509874678E-02  9.41393663064561E-03  1.32145270315920E-02 -2.57621259519420E-02
  2.21906849886400E-03 -4.22948516914167E-03  4.59843925975281E-03 -6.61741459720493E-02 -3.50811205922985E-01
 -1.15769411231889E-01  9.13125934286516E-03  2.78574248582788E-02  3.08607315688130E-04  5.16311240894417E-02
 -3.39174415690805E-02  5.60263448093691E-02 -4.04082604666576E-02 -5.19649174151087E-04  2.83500299783517E-02
  2.19392242124869E-03  2.94282833155235E-02 -3.12695300973073E-02 -1.18037029213693E-01 -4.77746425320259E-02
 -3.22009072396696E-02  9.93204110300641E-03 -2.57403511551519E-01 -1.62976482565853E-01 -8.34083979068532E-03
 -1.27572914981747E-02  6.55179812044343E-03  1.14145302333221E-03  1.56631319545620E-02  3.36860741606825E-02
 -2.01378877812354E-02  1.82907685995944E-03  6.99650928692573E-04  2.65280687745852E-03 -1.40506859260602E-01
 -5.51192397425110E-02 -2.41781845800776E-01 -1.22143703435598E-01  5.98796781696409E-02  2.97470009705635E-02
  1.20570060263933E-02 -1.03855127345866E-02  7.02634832528891E-03  8.27719309209592E-03  2.87704031523309E-03
  4.88464049855179E-02  2.98116966403947E-01  9.59077424351306E-02 -4.38230848966352E-02 -3.29588870422934E-02
 -8.09305413838200E-02 -2.85422610417906E-02  2.28956446558397E-03  3.64337946758335E-02 -8.78310046190931E-04
  1.37752331742024E-02  6.81705964178877E-03  7.74916768340274E-03  3.28693445258502E-03  4.66645100967421E-02
  2.83854708274121E-01  9.20821101885943E-02 -9.25990022550339E-03  2.26254668355846E-02 -3.20168151227023E-01
 -1.94842512215916E-01 -2.98356232833469E-02  3.67892111552253E-02 -1.09900739339502E-02  1.88102862268113E-02
 -1.09724807036848E-02  1.46645374263579E-02 -1.16411898303464E-03  1.43283202640983E-02  1.09521166304919E-01
  3.36600157693220E-02  4.04645211117645E-02  7.96081364084704E-02 -2.95487517960172E-02 -2.28339153260285E-02
 -4.43053229396490E-02 -4.70400973432883E-02 -3.32811668733972E-03  3.13188104643711E-03 -5.95786170674920E-05
 -4.44024032367670E-04 -1.86625189405518E-03 -5.91994384824023E-02 -4.22690593252134E-01 -1.56441878091295E-01
 -6.28110146208566E-02 -6.77382504164692E-02 -5.76731484198849E-02 -3.55541139506518E-02  2.68481733049233E-01
  3.28482552471229E-01 -1.46478725834332E-04  6.64223494680448E-03 -3.33111777585447E-03 -5.14341281766718E-03
 -1.55941190894776E-02 -9.91272037574090E-02  9.63577566393819E-03  3.41365601255867E-02 -1.77843438646637E-02
 -2.09886214388923E-02  9.17106118368766E-02  1.97762423723228E-01  1.59908659537939E-02  5.03948247625765E-02
  2.79443597586428E-03 -1.72186261804396E-01 -2.21374488211001E-01 -1.31396574051291E-02 -2.58929737564023E-02
  2.69689967641849E-02  2.16288609260480E-03  1.13631346595841E-01 -9.19808333033461E-02  2.38332829667604E-02
 -1.17858487153203E-01 -3.11759850492532E-01 -2.33148729687857E-02 -4.49726612880619E-02 -7.13482063476002E-03
  2.90453915909288E-02 -6.66319303853419E-02 -2.88015861242657E-02  1.67306078552626E-03 -3.79449987319553E-02
  9.89125262826033E-03  8.70308160862339E-02  4.64431188476060E-02 -8.81230729056780E-03 -5.94630262483704E-04
  1.00712631096235E-02
* ORBITAL    1   70
  8.95245656586771E-02  5.46107808024118E-01  1.86441694294169E-01  1.47446258918592E-01  1.16564947198910E-01
 -4.93442761246946E-02 -1.62298357426820E-02  4.01418851212321E-02  6.32139345793861E-02 -1.45167235994536E-04
  2.26304950088003E-03  1.21851432828254E-03 -2.79371833633059E-03  1.28228702829110E-02  3.62443534945192E-02
  3.17141373041800E-01  2.02167001013327E-02 -1.24816340540583E-01 -3.24923619121565E-02 -1.35867847392517E-02
 -2.42302640505274E-03  4.15048135148674E-01  1.54377035465101E-01  1.88603368243344E-02 -1.37451762201867E-02
  9.96415656794970E-03  6.26027820275366E-03 -1.05091375819278E-02 -1.11631475521690E-01 -7.39195986120171E-01
 -2.83617824567495E-01 -6.91586537600127E-02 -6.62067036687410E-02 -4.17895049498353E-02  1.88641048115094E-02
 -1.14351719476318E-01 -1.05193455656977E-01  3.41208188261649E-03  8.15698804825993E-04 -7.76559727106159E-03
 -1.51646530043723E-02  3.60525429936665E-02  3.16533893470951E-02  2.50383745421255E-01  3.18047038554591E-02
 -2.16634636774967E-01 -1.05843419648440E-01 -1.91658561824246E-02 -6.00045947108249E-03  1.08503128683536E-01
  4.15498484263722E-02  7.25544420984481E-04 -4.87224433562783E-03  2.84244902377580E-03  1.02686334994836E-02
  1.24711921671992E-03 -5.53735981603077E-02 -3.87610702983003E-01 -1.66311523341413E-01  1.88106726657390E-01
  1.46870049260888E-01  4.44017136764938E-02  6.96995648749852E-02 -1.69825131360088E-01 -1.46565698746272E-01
  6.47453034008121E-03 -9.73278025042643E-03  3.70336409935873E-02 -3.23273467371352E-04  1.89306851814994E-03
 -5.47096742153266E-02 -3.19569083007122E-01 -1.63458852940035E-01 -3.10633174659026E-01 -1.49721878485046E-01
  3.11803321389008E-01  2.29332232038216E-01  3.46854466989750E-02 -2.81361311373653E-03 -6.35828503759469E-03
  5.34606679894448E-02  7.44630576449792E-03 -2.39211591724321E-02  8.74120999631324E-02  6.07004871288272E-02
  3.79962654862580E-01  1.00625412138474E-01 -7.44712965228017E-01 -3.61309248894653E-01 -1.50938207744297E-01
 -5.71421519340514E-02  5.91245470887608E-01  2.97234867382372E-01  2.02957593889186E-02 -3.86690506649260E-03
 -2.83421224515170E-02  2.96425761181875E-02 -4.80160644604956E-02 -1.88731815879643E-01 -1.09178440099543E+00
 -3.36321396325867E-01 -6.01317391748911E-01 -2.73116671117936E-01 -4.75743344104169E-01 -1.76989536044607E-01
  3.54304231673445E-01  1.69100813777344E-01 -2.08714720287997E-02  3.45698484564335E-03  3.10438291845379E-02
 -1.52312932625273E-02  5.64521540274830E-02 -9.22110640596330E-02 -4.90094766074462E-01 -1.72818779214349E-01
  6.74246267897558E-02  1.19722434563182E-01 -5.77221194672432E-01 -3.47346404817106E-01 -1.21241620245470E-01
 -1.20293973423902E-01  1.54468730264028E-02 -7.05832307793719E-03 -1.42282646606437E-02  6.34224787448840E-02
 -6.23376114404241E-02  8.47672171534727E-02  5.61921665372255E-01  1.63872433944580E-01 -4.46316450566432E-01
 -1.87091057422816E-01 -4.22827506873161E-01 -1.77400541713576E-01  2.50443333682989E-01  1.12631902876647E-01
 -1.34877425123730E-03  1.61936439204758E-03  6.24568251688998E-04 -2.21242525969359E-03  4.35188645713919E-03
  3.47462649830974E-02  6.69560348244494E-02  5.39454028073466E-02 -2.18578058111071E-01 -1.02245674472691E-01
  3.27636979064321E-01  2.57292498415315E-01  2.22636325238188E-01  1.24263260940248E-01  4.41070054926961E-02
 -1.02014167391102E-02 -4.43591023486447E-02 -1.60900714939419E-03 -6.89528188112066E-02  1.19323064491444E-01
  6.49117121949824E-01  1.87216341120441E-01 -2.99262712616304E-01 -3.19381493767536E-02 -7.20520152277727E-02
  1.46060881336105E-02  1.61154608129460E-01  1.46042605142124E-02  1.40804852368372E-02 -1.59514354458146E-02
  2.11749855935011E-03 -6.72477525145750E-02  5.39600692123129E-02 -1.34604418434772E-02 -1.13951363350221E-01
 -3.34716159263199E-02  4.71125498783807E-04  3.97751660467074E-02  1.38594536658409E-01  1.39069573431360E-01
  2.14124492290441E-02 -1.78555343570908E-03 -8.75974554355850E-04  9.50997689280712E-04  8.46703463531871E-04
  2.12486836849523E-03 -5.73508704560126E-04  4.84792845055046E-02  3.39492033104241E-01  1.07012348212936E-01
 -2.09415521200585E-02 -4.68007077093213E-02  7.68765762640078E-02  9.48593677468672E-04 -1.77459660956340E-01
 -1.62609421830537E-01  1.11571771216223E-03 -1.69137237787296E-03  8.88470291577723E-03  3.33201933186463E-03
  5.31951339087892E-03  1.15892801688945E-01  2.89147123050388E-01  7.41906213918481E-02 -4.89699587000948E-02
 -6.07266113296912E-02 -7.46806950503362E-01 -3.34434853828067E-01 -8.91004438213804E-03  6.65986812970505E-02
  1.59775742179211E-02  4.60862791849379E-01  5.22293074849242E-01 -6.78121276389260E-03  8.11642175396536E-02
 -2.90791497245155E-02  1.68372739993655E-01  1.39914791510310E-01 -1.81058249565182E-02  1.69430976601456E-03
  1.75109809799666E-03 -6.14367636877301E-02 -1.34819039312456E-01  2.76105442817470E-02  7.76213740549987E-03
 -5.25158146718963E-02  3.85187603453357E-01  5.48787370903401E-02  7.73216204990243E-02  2.15814462473927E-02
 -5.71888426535857E-02 -1.59683630409076E-01 -3.06417285804958E-01  2.31720052978891E-02  1.01846008765300E-01
 -1.49300842567777E-03
* ORBITAL    1   71
  6.28860415462933E-02  3.37956024758052E-01  1.18598837611965E-01  1.55319423067029E-01  1.46111318402754E-01
 -3.08256174580418E-02 -3.03645881664535E-02  4.46488554404572E-02  4.32648909286011E-02  3.58845959072123E-03
 -5.21870945327374E-03  2.85071953313440E-02 -2.08795812447590E-02  5.05545033666627E-04  1.62414647918766E-01
  1.04176715488179E+00  1.82288714581381E-01 -4.94529608521967E-01 -2.88435213553401E-01  9.12535708277548E-03
 -5.53860508106744E-02  5.00211292436200E-01  2.85837176344404E-01 -3.21268936937000E-03  2.18649689592627E-03
 -1.77521891837227E-03  5.71004113896660E-03  1.12065599163193E-02 -7.35989738223292E-02 -5.17749067087239E-01
 -2.06256355035098E-01 -5.26577743755134E-02 -4.89003481729864E-03 -6.63888573013202E-02 -1.33429714537364E-02
  4.09851519178796E-02 -5.48542137348427E-02  1.21665592755625E-03  2.10127925872208E-03 -4.13117084733967E-02
 -2.80736104514489E-02  3.78012490332735E-02  1.71707573133228E-02  2.55690331848904E-01  6.29037167262257E-03
 -1.91604727823466E-01 -2.14798871345135E-01 -2.17713900924676E-02 -1.53105335584300E-03  9.73615989558302E-02
  3.73889747992632E-02 -3.71174367231026E-03 -7.93802602388846E-04  4.10069188940010E-02  9.87237125329263E-03
 -6.63675988011097E-02 -6.66756365308299E-02 -3.02234952499056E-01 -1.60900808162524E-01  6.03803231892881E-02
  1.59734867797001E-02  3.52032532815386E-02  2.56453685538204E-02 -1.64899508713464E-01 -3.18396068483964E-03
 -1.53127411140388E-02  2.68568497914349E-02 -5.84252960446650E-02  6.60740935951855E-02 -1.14248801522492E-02
 -1.32515635496961E-01 -9.38490657076641E-01 -3.11815745407565E-01 -6.00340384680325E-01 -4.10178630570280E-01
 -2.92615770390505E-01 -2.20619118877666E-01  2.88805022936222E-01  2.47368228447895E-01  1.06414717221654E-02
 -5.15419487300042E-03 -2.92097753894539E-02 -3.91233514158345E-02 -1.85815549072955E-02  6.50160646505275E-02
  4.66435321040958E-01 -3.65822918394391E-03  3.92192805604177E-01  1.92428162298359E-01  4.28247129444946E-01
  2.28304688512922E-01 -1.60457856326651E-01 -9.46777027873160E-02  4.70914450122430E-02 -1.54749712602803E-02
 -2.30206595500068E-02 -1.63990321627414E-02 -2.41219415582226E-02 -2.93442844112668E-02 -3.00500722499033E-01
 -1.42679176296213E-01  2.45232481296058E-01  1.51592103222615E-01 -4.23899663581877E-01 -3.45525332506703E-01
 -2.54704395131174E-01 -1.89831618608422E-01 -4.43972824455414E-03  2.24877633990234E-02 -2.16806056427114E-02
 -4.56285446615358E-02 -7.49011416378022E-03  1.18359400929962E-01  6.50084929000648E-01  1.32626505402252E-01
  2.52761323695617E-01  9.50993865322052E-02 -3.94238001584723E-01 -1.50843701365704E-01 -2.18154665036224E-01
 -8.47226721640141E-02  2.29013375545392E-03  2.98088534128943E-03 -2.04748356932338E-02 -2.31966273078090E-02
 -1.38216933746250E-02  1.89314619178718E-01  1.18250968014809E+00  2.94655498598553E-01  3.09641844949766E-01
  1.13436805223096E-01  2.88182763045978E-01  1.47821308595477E-01 -2.22157768771487E-01 -7.20718596296601E-02
  2.71543710216168E-03  3.15306936748510E-03 -1.22075510957660E-02 -1.10762129989957E-02 -1.11591636814164E-02
 -1.14375927389835E-01 -7.04565284541722E-01 -2.95014092960507E-01  4.77208716907253E-01  2.90564941901433E-01
  8.09797190993640E-02 -4.57151097580000E-03 -3.09253680526711E-01 -2.00914171870900E-01 -1.05312355023100E-03
 -6.59965201717874E-04  1.47642454409369E-02 -3.45681759203546E-02  4.22721348548203E-02 -1.27627550055618E-01
 -6.68489343583874E-01 -3.64065972561017E-01  6.44709555873732E-03  3.61136017820207E-04  3.33153855218262E-01
  2.94679414224439E-01 -1.33471144926949E-02  3.09457650451464E-02  1.44985637701145E-02 -9.48528342867890E-03
 -2.02281555620738E-02  3.62587249861608E-02 -5.70514626209500E-02 -2.77607281073028E-02 -2.18104698530189E-01
 -8.13097652563079E-02 -1.50304754748808E-01 -1.61386711633480E-01  1.06705900732220E-01  8.63032676101250E-02
  1.34075204549990E-01  1.36558015035615E-01 -4.41126040572739E-03  2.78866117584548E-03  3.24426385921986E-03
  1.36229947421313E-03  3.54667578230921E-03  2.76688302502068E-02  1.78757176777680E-01  6.17356858428022E-02
 -3.18330564120660E-02  5.71766971955594E-02  3.40984772415013E-02  4.49391230545949E-02 -5.44930555902984E-02
 -1.11241551035678E-01 -4.44939552401009E-04 -2.72578331283139E-03  7.03753841122719E-03  7.53474562241354E-03
  4.56060158723287E-03  2.26924320155940E-01  1.27248923182298E-01 -5.41830795756061E-03 -1.85439838964349E-02
  9.44507175036318E-04 -1.92445612254257E-01 -1.19697226796555E-01  5.77042684254279E-03 -6.94831958619188E-02
 -2.02946169803652E-02 -1.26933934113371E-01 -8.68021352236635E-02 -5.05312538594134E-02 -8.06806714209408E-02
  1.72220784513160E-02  8.10191791802061E-02  2.86632692531876E-01 -1.69967699346433E-01 -5.42217570343786E-03
  2.54816401885286E-02 -6.15401452085226E-02  1.02802612210977E-01 -5.00074162119607E-02 -1.76811301166719E-02
  7.85404772781435E-02  6.03982665140414E-02  2.27318237947797E-01 -5.84238194766355E-02  4.99553706609123E-02
  4.60603168597635E-02 -1.86094255544025E-01 -2.05383312049722E-02  4.13152062511660E-02 -5.30601778569644E-02
 -3.30806458109357E-02
* ORBITAL    1   72
 -9.55826178910007E-02 -6.15033363179817E-01 -1.96715956231334E-01 -2.51073835036128E-01 -1.51955009882878E-01
  4.18104470140078E-02 -2.83803957065962E-03  5.74263402499217E-02 -3.55947726908969E-02  1.41969654671789E-02
 -1.07933048423722E-03  1.50260538191285E-02 -6.61707231661904E-03 -1.09981698894858E-02  1.27301195266096E-02
  2.94113727909855E-02 -1.16102877022251E-01 -2.35930100034225E-01 -1.24720481419730E-01 -8.76655908621623E-02
 -1.33102110970914E-01 -8.15906248421009E-02 -2.80269894360873E-02  2.65747892805739E-02 -2.51734789755566E-02
  2.28793421150452E-02  2.74991404783775E-03  5.66592565642236E-02  7.03460761924344E-02  4.43704474087318E-01
  7.47032639036091E-02  3.54069704798050E-02  3.54003555979173E-02  1.40406224352379E-01 -2.24795860639533E-02
 -2.78951592508025E-01 -1.42606822696382E-01 -3.30435789470404E-03  4.94008308004070E-03 -8.14161073883395E-03
  1.21397307046893E-02  2.17116460056912E-02 -6.52191180752317E-02 -4.53652178689442E-01 -1.04043466274055E-01
  3.02523723058501E-01  1.87847972139421E-01  5.33165075674274E-02 -1.20966839374755E-02 -1.86659698296346E-02
 -6.61077937441596E-02 -1.16559325292801E-02 -3.29426613512006E-03  6.07461292010362E-04 -1.48049792099272E-02
 -1.59070908493411E-03  8.96624025716913E-02  7.08971837328272E-01  2.63768618021367E-01 -2.80406654526521E-01
 -2.19864856760955E-01 -3.80731383609944E-02 -1.81473432278603E-01  2.86034048447933E-01  2.66320054300074E-01
 -1.13162099164190E-02  4.57060584643881E-02 -7.37733437427002E-02  2.52216402962165E-02 -2.03535078512013E-02
  7.83314902806533E-02  5.87250922621144E-01  1.65652819631168E-01 -3.22033720530963E-01 -2.26832151034985E-01
  7.09988239879157E-01  4.80467465753501E-01  3.84636508570397E-01  2.16029358202055E-01 -4.39362115084024E-03
  9.54794952182589E-03  5.38075400481794E-02  1.38470086900369E-02  5.23259464733331E-02 -3.64466976834610E-02
 -2.17204233713905E-01  7.80962246925162E-02 -4.93629915748154E-01 -2.70189211865051E-01  7.26512728576835E-01
  3.52126536043934E-01  3.86914339199426E-01  2.31287027662310E-01  5.10878923468161E-03 -1.98435100248902E-02
  1.12883886231098E-02  7.40375140043281E-02 -9.89773358388268E-03 -4.91628996857072E-02 -2.88740951324989E-01
  8.34729922911230E-02 -2.95062179649261E-01 -9.73102092453656E-02 -3.85149286936398E-01 -2.15390170320741E-01
  1.76740729886315E-01  9.27478407343425E-02  1.43583773160727E-02 -3.00103238776170E-02  9.54729899932312E-03
  4.51176978861646E-02 -1.16957025567082E-02  1.17539921803636E-02  7.96684161928781E-02  1.74632999299030E-01
  2.24828361586925E-02  5.59228710073796E-02  2.17420777757147E-02  6.81273126071287E-03 -3.21781688166466E-02
 -4.17941632453845E-02 -1.07023876522271E-03 -3.09120143769847E-03  2.70637292143681E-02  3.31722187515332E-02
  1.29842909386656E-02  3.91463444171170E-03  1.17182464951707E-01  1.32498653109012E-01  3.28230177482150E-01
  1.67919722110207E-01 -7.38567922956230E-02 -1.02824066490360E-01 -2.16468117295290E-01 -1.31274917650277E-01
  2.39089344326695E-02 -3.25567056293835E-02  2.76278165129133E-02  5.35706424012131E-02  2.08564444694854E-02
 -1.49999850406465E-01 -9.38452577767934E-01 -1.29042409190719E-01  3.00471302326060E-02  5.70312116561212E-02
  5.09323290323820E-01  1.68731885266554E-01  1.80654610598832E-03 -5.53879179717253E-02 -1.08216792218657E-02
 -1.67603543168817E-02  1.65961414658426E-02  2.63944061223161E-02  2.38925474573062E-02  2.57616881167840E-02
  3.04049317984896E-01  1.79406702603893E-01  5.00098006957209E-02 -9.04947999021509E-02  4.89182514090465E-01
  3.21241654231903E-01  1.10708307152029E-01  8.02159593341169E-02  3.84372552950167E-02 -3.34939863924406E-02
  3.39353515768863E-02  6.70194502653864E-02  1.74149847518876E-02  3.01796765541621E-02  1.98821779518009E-01
  9.13432156778644E-02 -2.58340238487568E-02  4.15644875352513E-02 -9.11319447822123E-02 -1.81932082054052E-01
  1.25055738423254E-03 -6.57211333220413E-02 -9.10480963399408E-03  5.41601412715404E-03  9.93736207632746E-04
 -2.51449977594308E-03  5.10004476141721E-04  1.64279347649381E-02  9.90278463131824E-02  3.70186990759891E-02
 -5.40430330039644E-02 -1.08318953952925E-01 -6.83994342969748E-03 -6.80221783918981E-02  1.80518736750526E-02
 -6.18413275106605E-03 -3.06146937479803E-03 -8.05815878954193E-03  9.31878771809673E-04 -6.13263900274222E-04
 -9.13585606681069E-04  3.60185829950826E-02  3.89796123140590E-02  6.13012203039704E-03 -7.19331767519067E-03
 -2.37130048791309E-03 -5.74458982685322E-01 -4.45889503296128E-01 -5.05298769992234E-03 -3.23640063667238E-02
  1.35964575060003E-02  3.48743174489888E-01  3.25936102268656E-01  1.34188944770631E-03  1.13041130752211E-01
  2.23918890647060E-02 -1.85569243883313E-01 -1.44375078353988E-01  3.93491108053224E-02 -1.15023139775943E-02
 -1.34857137829175E-02  4.40105672849633E-02  2.79569836309505E-01 -6.30871693394153E-02 -2.59259819849828E-02
  1.41784399978784E-01 -1.96138137376221E-01 -1.07398144298243E-01 -6.41525199698151E-02  6.70438032143819E-02
  4.88010261394478E-02 -2.75723685283853E-01 -1.45583485461092E-01  9.55277411724767E-03  1.31114702860260E-03
 -1.60475450937124E-02
* ORBITAL    1   73
 -7.49542677648355E-02 -4.67969817449579E-01 -1.34578355800461E-01 -2.75690479742220E-01 -1.60810072302756E-01
 -1.17213562959403E-02  1.29279783391748E-02 -1.08216348606531E-02 -1.57466788261523E-02 -1.09002137515884E-02
 -6.97165704441021E-05 -2.71951913028622E-02  2.95564261408490E-03  1.41817149779247E-02 -4.31236729104861E-02
 -3.87603364062127E-01 -1.25719866429537E-01 -4.22353564104274E-01 -1.13131714359685E-01 -5.04051588402054E-02
  5.01500928345994E-02 -2.26587003218813E-01 -1.52186251829766E-01 -3.01895549162779E-03 -9.59861949284951E-03
 -1.64485720111285E-02  1.11616981300081E-04  6.60193748230762E-02  2.34357468491120E-01  1.45880928748120E+00
  4.42188157942599E-01 -4.78387313362756E-02  9.16260939594940E-03  1.61807112975112E-02  5.67219348245340E-02
 -1.20267182298166E-01  1.55089538719501E-02 -4.87311818922951E-03 -1.88048350095497E-02  6.16937499032006E-02
  3.49963296750309E-02 -3.43995771224769E-02 -6.57887782556807E-02 -6.66068768612809E-01 -6.50805929405730E-02
  5.21130804669760E-01  4.97479255483819E-01 -3.13017525534729E-02  2.72921673773907E-02  4.03118197600045E-02
  2.79890413971935E-02  1.74916335362559E-02  2.73148757831288E-03 -5.72114078887750E-02  2.77548274330280E-03
  1.08573592606256E-01  1.49720873097064E-01  9.58740388587083E-01  3.26222063060742E-01 -8.83841569495115E-02
 -6.00752633806273E-02 -1.59528255345274E-01  1.38468057664447E-02  6.31457355972758E-01  2.85676808535901E-01
  8.17601648157034E-03 -2.34733166477652E-02  3.16207182986173E-02 -4.49394464831923E-02 -2.84588924088049E-02
  1.92554257996780E-02  9.21964751961402E-02  6.83858858815655E-02  9.36168878786835E-02 -5.52548806135078E-02
  5.37164489658213E-02  7.14107385368947E-02  1.80701189797738E-01  1.92649560894917E-01 -1.34238832688018E-02
 -2.79620533513192E-02  3.99520071356809E-02 -2.72736171198893E-02  4.76591616353273E-03 -7.93374403615849E-02
 -4.41084850138111E-01 -2.16714812598056E-01 -1.13512709111556E-01 -9.95870922565943E-03  3.75132711270587E-02
 -1.27651270897812E-02 -3.97226401627574E-02 -4.89515862572234E-03  2.86327184922941E-02 -3.51855023950974E-02
 -1.64345320563101E-02  3.72460540846818E-03 -1.19611594789571E-02 -9.68261723939092E-02 -5.90629764600804E-01
 -2.77830835843621E-01  2.72933738945365E-01  2.11570911582836E-01 -3.99246991524633E-01 -2.77907532055120E-01
 -2.53672684641281E-01 -9.74495710907820E-02 -3.29035738526003E-02  1.27209981498825E-03 -3.44807714175173E-03
 -3.87870589922994E-02  3.86980713255396E-03  8.57207237028571E-02  4.61422093370355E-01  2.41800864829589E-02
  2.17638644763894E-01  1.18949812962915E-01 -5.74068316429664E-01 -2.98613986983885E-01 -2.60912435168018E-01
 -1.08360141291119E-01  1.87408311833531E-02  9.74128708658338E-03 -1.26093260242206E-02 -2.90649604771155E-02
 -3.32873086280928E-02  1.66401481890862E-01  9.74638202341027E-01  1.85312207248244E-01 -4.83467563264609E-02
 -6.00868102318207E-02  1.19659503228489E-01  9.96212083662003E-02  7.46481679609584E-02  7.03281284563041E-02
 -1.45237709952155E-02  2.54628830724838E-02 -2.28336833517757E-02 -3.77751325835845E-02 -3.01736568522286E-02
 -3.60858570247739E-03 -1.33878049633214E-01 -1.35297794615239E-01  1.85507466046015E-01  1.23656011165962E-01
  3.63780527423124E-03  2.55368999528054E-02 -1.86972404775459E-01 -9.90703307128248E-02  8.97149672444012E-03
  6.14342718450752E-05 -2.88365805429143E-02 -4.69111197745360E-02 -8.76600760651701E-03  2.10887332483506E-03
  7.15246260816429E-02 -9.80063789586696E-02 -5.81626356243254E-02 -1.33209826173718E-02 -1.91720835025752E-01
 -7.90994386254379E-02  9.44334553582798E-02  1.75402454967896E-02  1.31499318673516E-02  1.06927580487301E-02
 -1.46342220789671E-02  7.60227076089482E-03 -2.06496233574226E-02 -3.93008610308518E-02 -2.86194818350684E-01
 -1.17059936076076E-01 -1.27288114812140E-01 -1.30818711250632E-01  1.43446401072536E-01  2.26366203854636E-01
  9.71110446666943E-02  1.30959012315564E-01 -1.22042056654422E-03 -1.13835035391410E-03  2.66919286315450E-03
  3.04593418977378E-04  3.09657690351454E-03 -5.39903955090623E-02 -3.89142980717009E-01 -1.21537084256971E-01
  7.68837766998009E-02  3.83173987331737E-02 -7.72268293221551E-02  4.48984145731640E-03  2.61669286285170E-01
  3.07480461021947E-01  2.89422487887177E-03  8.75180566963380E-03 -8.70626955544666E-03 -7.31518537572856E-03
 -4.46278010243954E-03  2.22707204325462E-01  1.31722454144123E-01  1.43234470228997E-02 -3.00241526520678E-02
 -7.48879408254048E-03 -1.29036892058260E-01  9.86457767287069E-03  3.23737369504095E-02 -1.15103708908002E-02
 -7.47369943287030E-03 -6.01246767126368E-02 -5.82392394135130E-02 -2.35453318857210E-02  1.08371426766878E-02
  6.96414103922045E-02 -4.10929141146296E-01 -6.69322372644176E-01  3.14185668159131E-01  2.25887759730401E-02
  2.21431246528772E-03  2.67233468903275E-01  1.85388275996188E-01  2.85450858965064E-02  2.21733186837833E-03
 -5.39222706467260E-03  9.07969050092958E-02  1.48337233475553E-01 -2.08822998679473E-02  7.54385948003636E-03
  1.75906376856108E-02  1.49130350320498E-02 -5.15563261695545E-02  1.80507651687696E-02  2.10763207623072E-02
 -1.87223246236046E-02
* ORBITAL    1   74
  5.44225154568870E-02  2.96452240304306E-01  1.17069519237546E-01  1.07903212103545E-02  4.00239865251453E-02
  5.55305938227559E-03 -4.73512559333690E-02  2.19158741963027E-01  1.79227455723617E-01  1.91877510067417E-02
 -5.53019777485185E-03 -8.19272226965234E-03 -2.56657116607308E-02  1.16126418257993E-02 -7.38903444489908E-02
 -4.07572515029981E-01  2.14729872277595E-02 -6.35200374091380E-01 -3.06465482118731E-01 -1.50650360695079E-01
 -6.57630923243649E-02  1.97571973157586E-01  1.97880226242321E-01 -1.21987675546320E-02  3.11800656656480E-02
 -2.09776176271303E-02  4.57193426882053E-02 -4.50002176322799E-02 -2.31402041915952E-02  2.45480978169926E-02
  2.48048141009716E-01 -4.25271223088677E-01 -2.20268662152116E-01  5.49096934449034E-02  9.38000012994039E-02
 -3.05033006514138E-01 -1.81060302975719E-01 -7.71775974926439E-03  2.55568863879458E-02 -8.89593776944607E-02
 -3.90724699094506E-02 -5.53690493914463E-02 -1.33391877180753E-02  4.30103208944276E-03 -2.59602236046496E-02
 -6.76803079006353E-02 -3.02893567179703E-02 -1.02720708302821E-03 -1.79571334214615E-02  7.63952532680869E-03
  4.04442015483781E-02 -3.60112558099925E-03  9.71999933378077E-03 -2.68656307030570E-02 -3.45431143367982E-03
 -3.29651709670609E-02 -7.04330063128808E-04 -4.30012671290933E-02  8.98241547278629E-03 -1.00158072724190E-01
  1.05900340762185E-01  1.31100443696353E-02 -7.73872888738638E-02 -5.75121946231583E-02 -4.21367439422271E-02
 -1.90525575704114E-02  3.81756767207433E-03  2.94778262488834E-02  2.71806585304543E-02 -1.17166758341157E-02
 -1.88882182258518E-02 -1.08366240708676E-01  1.61900901753643E-01 -3.37419391048189E-01 -1.00918431617761E-01
 -1.47119336486178E-02 -2.13596423622096E-02  2.08319354178512E-01  1.97616903238128E-01 -7.97627906574920E-03
 -1.25515413714742E-02  2.95296094577059E-02  3.95706884094623E-02 -1.54152976763000E-02  4.62397308755568E-03
  1.27251294850390E-01  1.80236944569393E-01 -2.27706559851726E-01 -3.08636629982856E-02  3.29041602467769E-01
  1.99158561846684E-01  1.34872255835573E-01  1.45581641833467E-01 -5.54389321128629E-02 -1.18495383758872E-02
  2.27958054307650E-02  4.92128255108661E-02  2.70676640690178E-02 -6.79760144522702E-02 -4.70710185775882E-01
 -3.64900167420124E-03 -6.66035550121687E-02  2.19111710443328E-02 -2.85776225076217E-01 -2.90751710057385E-01
 -5.23499008067997E-02  6.88808997317265E-02  3.36984968508914E-02 -5.68368723473448E-02 -2.46356164003619E-02
 -4.50978715670204E-03 -3.80410925360069E-02  5.11844389991428E-02  2.18202397339599E-01  1.80987879977310E-01
  5.60657029976651E-02  1.17024223049772E-01 -3.77399951530673E-01 -1.91686317660161E-01 -1.50235599326812E-01
  8.09739696519904E-03  2.67936248797529E-02 -1.49656610853011E-02  2.80955358945586E-02 -5.03442489030987E-02
  2.28717341034290E-02  1.32935911698883E-01  8.60549506246082E-01  3.85007306797977E-01 -2.00730475224510E-01
 -6.08582139406367E-02  2.06250663634813E-01  1.26210045372234E-01  1.06572124748104E-01  1.30768748976920E-01
 -5.21737251345613E-02  4.59220483148269E-02  1.20919130368489E-02  2.43380279129354E-02 -2.20357475698201E-02
  7.37923162227861E-02  3.88921764780750E-01  2.53986684814475E-01  2.11814029896472E-01  1.35631371978515E-01
 -3.05684423708494E-01 -2.52211137008175E-01 -2.48714153541613E-01  2.66187422551337E-02  4.51169481699364E-02
  2.93367418689660E-02  1.16321480016185E-02  1.02733279844233E-02  7.19446007106882E-03 -8.03800193843896E-02
 -4.71288941638521E-01  2.49324976589404E-02  3.01343662013437E-01  3.22637564566586E-01 -1.15676930332137E-01
 -1.62847526095578E-01 -3.53234688334472E-01 -3.99103208615336E-02  3.94696339995090E-03 -2.04093147240168E-02
 -2.94498292550800E-02  2.25624587080351E-02  5.26834801878647E-02 -6.11310032321781E-02 -4.34310282882844E-01
 -1.59192656460219E-01 -1.36132473664230E-01 -7.99241492455697E-02  1.87647636256772E-01  2.74097331967479E-01
  6.88697524249989E-02  2.27076551783572E-01  5.45186867632181E-03 -2.38748281763739E-03  8.34039567668629E-03
  1.07024239638793E-02  4.80001295536294E-03  5.21617200233638E-02  3.36743185410894E-01  1.66748058765146E-01
  9.50573837413126E-02 -1.94065047849740E-01  3.25591188983241E-02  1.90192576407638E-01 -2.22160678431690E-01
 -3.37580135382787E-01 -4.07101840251932E-03  4.79156059649407E-03  2.45560814653794E-03  8.64854396539964E-03
  1.05035554246324E-03 -5.93004184861160E-03 -1.34477922352667E-01 -3.19372333931155E-02 -4.22631213800622E-02
  2.81107962029996E-02 -2.18996598334528E-01 -2.76550633482009E-01 -5.04419505215386E-02 -1.17335633239946E-01
  3.48124948135540E-02 -2.58145937518836E-01 -1.49707557188626E-01  2.08925418598400E-03 -4.45002512727780E-02
  4.00456485080824E-02  6.36019962351857E-02  9.08676335211412E-02 -3.35884578594650E-02  5.55428122313498E-04
 -2.35003474341862E-02  4.88025573923236E-02 -5.77333603608592E-02  4.40833422600412E-04  3.74809132387019E-03
 -5.81640642286683E-02 -4.69436420451137E-01 -3.33380101425775E-01  7.54906841649803E-02 -1.72317572628603E-02
 -9.16136229557181E-03  8.18682957646391E-02  6.64204284198926E-03  2.15779837673373E-02 -1.88473694509155E-02
  6.43736337365647E-03
* ORBITAL    1   75
 -8.27475526500085E-02 -4.42136515648701E-01 -1.54553996423241E-01 -7.63095320716822E-02 -8.75872611976579E-02
  4.41688469910956E-02 -3.89210460967750E-02 -2.57720996671918E-01 -2.07499441319049E-01  8.46557832244143E-03
  1.94619262222797E-02  1.59535701929601E-02  5.64464200995677E-02 -3.91670739134711E-02  1.21924475519330E-01
  8.37062203979473E-01  3.31161367196468E-01  1.15920433115854E+00  5.97444531514084E-01  1.84244464879297E-01
  1.51069584473021E-02 -4.03476339287505E-03 -7.37441558640660E-02  5.93754385601007E-02 -1.42723850408983E-03
  2.80413903952830E-02 -7.29340581223627E-02 -5.20527088814143E-02 -9.93173286119526E-02 -6.92592288751454E-01
 -1.57163040588430E-01  1.15890744923465E+00  4.31642098676977E-01 -6.30676094638066E-02  7.38024868087243E-03
 -8.07478532249526E-02  1.74577456367478E-02 -4.76086168985805E-02 -3.37760378259076E-02  2.73783956405977E-02
  4.32128087749447E-02  9.74115507553395E-03 -4.79010877038125E-03 -1.13335878626543E-01  1.14004744637902E-02
 -1.81589066633384E-02  5.45252686222239E-02  1.22859892168052E-01  4.74022852636167E-02 -4.04829260602315E-01
 -2.37331083882683E-01 -7.05404575492711E-03 -2.27628484720481E-02 -3.14315630611850E-03  6.45944844011550E-03
  3.25730753413770E-02 -7.28156956718441E-03 -1.42896789478411E-01  1.03133894848116E-01 -1.16050301572058E-01
 -2.43837837903981E-01  6.10503771133317E-02 -5.60426393465739E-02 -2.23935661958869E-01 -2.45514522916405E-01
  2.81228317350177E-03  7.23879011327747E-03  4.83726505737468E-02 -6.84320307825838E-02  2.88143880008079E-02
  5.04487845327741E-02  4.11790367105258E-01  8.46619317020807E-02  1.91419759517410E-01  1.12523137126506E-01
 -1.38301726357104E-01  4.86257491297877E-02 -3.42047537356117E-01 -2.77159482821577E-01  3.36233267033859E-02
  9.93855822733809E-02 -2.25792530359782E-02  2.40796792113487E-02  1.05693521143147E-01  4.95686278177208E-03
  2.98360994204652E-02  5.27211765528890E-02  3.80006087652270E-02  8.91992826051665E-02 -1.05817814339995E-01
 -1.31829466398120E-01 -8.21106576060788E-02  2.88742460594783E-02 -1.70234966791343E-02 -1.25911501773983E-02
 -3.93822125875762E-02  2.79418074921762E-02 -1.35110370151496E-02  2.97640341967017E-02  1.49929422518849E-01
  1.55362146264510E-02  4.36823318023218E-02  8.99979022484368E-02  8.52216861323086E-02  5.81495703245557E-02
  4.27063855239679E-03 -1.25051522926779E-02 -8.37449342605237E-03 -4.37768198439266E-03  1.70339521561835E-03
 -1.71506989626722E-02 -2.72225596734165E-02  3.16500650105298E-02  1.34005264594030E-01 -3.94417888751505E-03
 -2.71133886801339E-02  1.07849940471116E-02  1.63130444649049E-01  1.21830171975130E-01 -5.05849934462853E-02
  8.32233667997933E-02  7.47839950525655E-03 -9.12376513416740E-03 -6.48251211102903E-03 -3.62589121846754E-02
 -5.49052984592585E-03  5.77075824459647E-02  3.45657925988378E-01  5.58117309819653E-02  2.44600197867406E-01
  1.45688196224180E-01  2.54382030600077E-01  1.33325008387224E-01 -1.69728980464758E-01 -2.74056953936443E-02
 -5.23671531415591E-03  1.82987421956293E-02 -6.67211585992297E-03 -1.52991156965471E-02 -8.92776923633028E-03
 -5.41530528887297E-02 -3.60638906185416E-01 -1.26511389274379E-01  2.11600816662590E-01  2.29562795639076E-01
  7.42331641978587E-03 -3.41971448609014E-02 -2.15782007511327E-01 -4.80011798673114E-02  2.78958599608979E-02
  3.30962226348430E-02  5.59133731429001E-03 -1.78358092793565E-02  5.02089411540517E-03 -3.17563227997146E-05
  5.26595726783656E-02  1.23939817398515E-02 -5.08297970512131E-02  7.47074833016567E-02 -3.26798596169572E-02
 -2.33230059790388E-02 -4.95319288247992E-02  1.23382249519294E-01  8.95927334467859E-03 -2.18216658499145E-02
 -4.18224871044425E-02  3.09562560468212E-02  1.68762199508078E-02 -1.17620137688116E-02 -8.99835895436779E-02
 -3.30815846618479E-02 -8.93948370974830E-02 -5.68344940142997E-02  3.41532278814984E-02  2.20145775665585E-02
  2.47100227488431E-02  1.38991908278369E-01  1.87872632714193E-03  2.40100885915841E-03  1.08070946991133E-03
 -6.11676704691253E-04  1.45137768284850E-03 -1.30357963653673E-02 -3.98719799660150E-02 -4.69989484273127E-02
 -3.31134754626826E-01 -2.83479074430147E-01  4.38835953560371E-02  6.19613259921262E-02 -1.31393004476655E-03
  1.43950818641563E-01  1.93802553471546E-03  6.13445408746605E-03  4.42877435841922E-03 -2.45777664261640E-02
 -5.08750933646050E-03  6.76595829421416E-02 -4.17261495867697E-02 -3.03694495978070E-02  1.04254527299826E-02
  1.63291374478033E-02  8.24481957874655E-02  7.37198377509381E-03  1.80483286336303E-02  7.81157523763973E-03
 -6.75460817442233E-03 -7.30917153606746E-02  2.66794406559785E-01  2.27344572442707E-03  1.53694729345138E-01
 -1.09271118467437E-01  8.06046532219992E-02 -3.29297561798976E-02  9.50886850912428E-02 -1.11509052761720E-03
 -5.20678251281447E-03 -2.64531665464247E-01 -2.69820536864902E-01  2.35685123427544E-02  3.37449104875375E-03
 -7.95413042375884E-02 -1.23142780534831E-01 -2.08389229179136E-02 -5.61879089096064E-04  7.17187252621892E-03
  3.03927410580357E-02  3.21805505716282E-03  1.17824097615787E-03  2.76293083745079E-02  2.11638548832633E-04
 -3.04042776059688E-03
* ORBITAL    1   76
  1.57735402690465E-02  7.66252180003092E-02  2.39648935345299E-02 -6.38669065720217E-02  7.69055472535380E-02
  4.25001913910424E-03 -2.11919327700860E-02 -5.72755676818468E-02 -2.34747362558315E-02 -1.46810295012686E-03
 -5.66555183640855E-03  8.87427542678367E-03 -3.25354010878762E-03  7.33774200437937E-03  7.15121135032344E-03
  2.71934556183297E-02 -1.17534435421794E-01  6.44316299477864E-02  5.67731863332719E-02  2.51948666177672E-02
  3.21518569591728E-02 -5.81514512267070E-03  5.35012223739796E-03 -1.41124992122682E-02  1.03740506089046E-03
 -3.10520731580523E-02  3.86361556286416E-02  4.70695998434631E-02 -7.69218843440442E-02 -4.83558917473159E-01
 -2.15356426190631E-01 -1.36304454915167E-01  4.88649175785764E-02 -6.27481737844572E-02  6.79687674661594E-02
  5.64456562355083E-02  2.92299437547894E-02 -5.38393095639041E-03 -2.47905101452770E-02 -5.89818862146090E-03
  1.99480962817379E-04  1.55275481373794E-02 -1.12862903684057E-02 -9.76635640069358E-02 -1.12743861773729E-02
  9.03120627474294E-02  6.18492082717465E-02 -1.14502736089904E-01 -1.40779546426761E-04  3.52987256239414E-01
  1.85418225271586E-01  7.50577957111417E-03  2.61195253780374E-03 -4.36657740585086E-03  3.22675788861890E-02
  1.24957507471843E-02  2.96506407734324E-02  2.89722443526829E-01  3.65478978984264E-02  1.95089848550491E-01
  1.99401963725234E-02 -7.54074357499844E-02  3.64949854094544E-02  3.02450328951586E-01  1.62313173177031E-01
 -1.87856505701859E-02  7.43535431270223E-03 -1.71287633293249E-02  2.68015071726953E-02 -4.86698404661713E-02
  2.44606847104438E-03 -7.09897799924461E-02 -1.57025248886283E-01  5.04179156166609E-02  1.51935265298519E-01
 -1.81414226424751E-02 -9.66919374371323E-02 -1.60495468875351E-01  8.43382593586406E-02 -1.38485089395814E-02
 -2.73940957788464E-02 -2.24284616161141E-02 -5.20834111259430E-02 -3.95785612111031E-02  6.50324893772575E-02
  3.13539351236626E-01 -1.19891769192555E-02  2.67243829189997E-02  8.35906685737844E-02 -1.39097680530796E-01
 -5.82631665260599E-02 -1.11620361843971E-01  8.10346142629237E-02  7.13859685456433E-03 -1.07998878306996E-02
 -2.90529905318111E-02 -4.27100760962141E-02 -3.92690620306278E-03  3.88035768385963E-02  2.39846055085335E-01
  1.79371266111789E-02 -2.07645103782885E-01  1.48166048466457E-02  1.76168901469714E-01  1.08605405489754E-01
  3.32860680366127E-02  2.67246690439982E-01 -5.33321473467883E-02 -3.78124707415518E-02 -1.46888081556862E-03
 -3.49138310919549E-03  4.05470342969918E-03 -5.69193323815841E-02 -2.36979429854070E-01 -1.06991827477517E-01
 -1.17300768041292E-01  6.98608735579857E-02  3.33838895392472E-01  1.10069745790938E-01  2.05168354612542E-02
  2.12486666704539E-01 -7.45675068408403E-03  2.25504602157374E-02  6.21808860832915E-02  2.87552456582776E-02
 -3.87323987831078E-02 -1.74533561838104E-01 -1.05974663400204E+00 -3.63947995227562E-01  2.24062573125736E-02
  1.21488767663898E-01 -2.95767100431226E-01 -2.08597009657679E-01 -1.59945508256083E-01  2.57425350354053E-02
  6.62110216122508E-02 -4.69391991222838E-02  1.23577494183128E-02  9.76382405308442E-03  2.14876780255219E-02
 -5.00722937202993E-02 -2.18421405702696E-01 -1.14040604148065E-01 -4.03939751401702E-01 -6.48171968912915E-02
  2.68811619602431E-01  1.43819143930728E-01  2.19997859499533E-01  2.95097535901807E-01 -2.30754244655071E-03
  5.46374478143865E-02  2.35756033803885E-02  2.05139977585623E-02  2.29536609844380E-02  7.09686947599597E-02
  4.13222395136516E-01  4.82146616754636E-02 -1.96989980215461E-01 -1.09826202046797E-02  2.87604121389545E-01
  1.64493551530389E-01  5.80630472353108E-02  2.38404790919053E-01 -2.37421602247596E-02  6.68311386820347E-03
 -4.56893377756684E-02  1.94745191771819E-02  4.33343391643361E-03  6.65027837413152E-02  4.73466201937561E-01
  1.79704825829620E-01  8.41090716143102E-02  3.21362938644924E-01 -2.10341988424953E-01 -3.42170771704597E-01
 -1.84212577765090E-01 -4.47877750045953E-02  8.33001044989041E-04  9.88153025227388E-03  5.03548466304925E-04
 -1.02395223764408E-02 -6.05060634291128E-03  1.67203623215700E-02  1.25099250162025E-01  3.34240650095060E-02
 -1.37084955039627E-02  1.29635419490418E-02  1.06651748750431E-02  1.70392897823045E-01 -7.73161248833950E-02
 -5.00180052212989E-02  2.82416636198295E-03  6.05020676137791E-03  7.60292862019423E-04  4.83711734927657E-03
  8.12740380058737E-03 -4.20255704809962E-02  1.09115573759680E-01  3.89697776640130E-02  2.05575120455097E-02
 -2.50494435484009E-03  5.52085973347848E-02  7.34372815801589E-02  1.70693304757181E-02  3.30445810794306E-02
  1.74333003022795E-02  1.72204255696189E-01  2.18806169929743E-02 -4.09215164076770E-02 -7.98089582860098E-02
  2.26969227539682E-02 -1.23400203561981E-01 -1.27422478567079E-01  2.99809179287423E-02  3.06385029739758E-03
  8.28172280144045E-02  1.46387028806013E-01  1.97459636528808E-01 -2.00334915972771E-02 -1.35892721860799E-02
  5.19840833895056E-02  1.27442270241497E-01  8.74010580721863E-02 -2.53775388067713E-02  3.27828808655072E-03
  3.35297299656365E-02 -3.40341294338682E-02  8.46506692715379E-02 -2.51152429360703E-02 -1.25774616875381E-02
  3.15980440807028E-02
* ORBITAL    1   77
  2.98587674126269E-02  1.80063487869386E-01  4.55712196032804E-02 -1.33531717802814E-01 -1.20748209497854E-01
 -9.78400813169787E-02 -6.54022970598080E-02  4.97980008648603E-01  1.96000738301413E-01  8.37065800516803E-04
 -5.31401788193869E-03  1.00490856856221E-02 -2.07225891862856E-02  7.81984149865534E-03 -2.12114803716841E-01
 -1.35197652733778E+00 -4.93300140403028E-01 -2.37363507087018E-01 -2.08894196057940E-01 -8.36332384954396E-02
 -8.18306033051780E-02  2.29091728276072E-01  1.92293836819553E-01  7.83085618980626E-03 -2.01289471868984E-02
  5.95444264332553E-02  1.08347620718586E-02  1.64071056763528E-02 -1.62978137432808E-02 -4.82096782324237E-02
 -8.90319222946144E-02 -5.01889188887268E-01 -2.75494384886998E-01  3.59891472403309E-03  8.15675686589459E-02
 -2.80253921486799E-01 -1.17572946068195E-01 -1.13715663518851E-02 -4.89330743048168E-04 -5.01376408278827E-02
 -1.80671701624966E-02  2.08867533255229E-02  2.74739415891643E-02  2.82132668792230E-01  2.71413491115612E-02
 -1.77542683562208E-01 -2.03890932688906E-01 -1.63358825110463E-02  4.53533343156398E-02 -8.19643699755460E-02
 -9.27560218378732E-02  1.84402688398749E-02  4.75833440955229E-03  1.49714338736778E-02 -3.57281772993602E-02
 -4.93861542709532E-02 -9.15918148681094E-03 -1.23420725850613E-02 -1.22923697090333E-02 -3.63149206905147E-01
 -9.81920781280597E-02  3.17278466901512E-02  4.24695578487011E-02 -2.99080905624585E-01  3.76039539591697E-02
 -1.06219451002351E-02  1.29583377129105E-02 -6.61977525369634E-02  1.71363135052302E-02 -9.69401729795885E-04
 -4.05266806693680E-02 -2.98356351637330E-02  1.57999312460627E-02  1.23185352613913E-01  2.88980928757893E-02
  7.72057629423859E-02  1.31466806199692E-01 -1.11424832305445E-01 -1.82790428796174E-01  1.11425325799829E-02
  3.07577564712497E-02  5.69866219466478E-02  9.57884989725233E-02  6.35662780881193E-02 -5.80709835783569E-02
 -3.80794841235780E-01 -6.45512955597060E-02 -3.42344330074807E-02  5.24171232971241E-02 -2.51198769902820E-01
 -2.34099012406464E-01 -4.33833965886235E-02 -6.02470528506070E-02 -1.33422995989078E-02 -2.53654680789029E-02
 -5.96239387980021E-03  2.31599616364180E-02  1.48999848667366E-02  7.97509419175607E-02  5.55338259205979E-01
  5.84059378512127E-03 -5.58829000506666E-02  1.67922877587962E-02  4.60516679704131E-01  2.85570390647715E-01
  1.45379851157986E-01  1.79190074266159E-02 -1.37035434165331E-02 -9.72013270213380E-04  2.07792209261550E-02
 -6.58825779927188E-03  1.89762964882288E-02 -9.30713971302629E-02 -6.58224857550438E-01 -4.18197359989142E-01
 -2.26179317051930E-01 -2.02984433509299E-01  2.96531602502912E-01  5.38443574177686E-02  1.71812105077389E-01
  1.55101341003662E-01 -6.80582518004602E-03  2.09575559106521E-02 -4.60530973368581E-02 -6.12539531178047E-02
 -4.27192773009976E-02  3.96333708590752E-03 -6.88478133285190E-02 -3.14254295698407E-01  3.40737284629657E-02
  2.92844643041353E-02 -1.70052785926964E-01 -6.72711646306606E-02 -2.72207425572728E-02 -1.92058885692516E-02
  4.95875502586207E-02 -1.26523085847758E-02 -4.19667484270486E-02 -8.42280409492939E-02 -1.65980004067146E-02
 -5.21133556000230E-02 -3.84872350945422E-01 -3.16391485678107E-01 -1.80738512263581E-01  1.66611254297282E-02
  2.41340227859167E-01  1.76590567248633E-01  1.34050689071146E-01  3.84409629696709E-02 -1.23389399507652E-02
  3.87428523340106E-02 -2.27859837483421E-02 -5.97864526516485E-02 -1.17384816605202E-02  9.42964041971561E-02
  6.32163563924490E-01  8.10555045551143E-02 -2.64831583891924E-01 -1.69328955945255E-01  3.15018181370247E-02
 -7.16652135539526E-02  2.05434014423143E-01  1.74051241699261E-01 -4.71231913581523E-03  1.73080964080320E-03
 -1.46413736229857E-02  4.35011318746300E-02 -9.64423245678241E-03  2.74077334757514E-02  1.73301767455129E-01
  6.64709712036032E-02  6.94097961101147E-03  4.14034952731520E-02  4.49301341671545E-03 -3.53691633849586E-02
 -1.94228991475071E-02 -2.21501670581348E-02 -3.45594183113099E-04  4.81406929614751E-03 -9.78145060489743E-03
 -1.37053241270860E-02 -7.46138348675344E-03  5.43045400367542E-02  3.50901362970521E-01  1.29498294748525E-01
  1.29314463678016E-01 -1.47581172159925E-01  3.86272977266367E-02  1.63692481686166E-01 -1.95917837574283E-01
 -1.68638326914098E-01 -8.11490902017067E-04  4.07141784227681E-03  8.04806950743220E-03  1.13203356287514E-02
  4.57436850205224E-03  5.97428767756293E-02 -1.91627592446362E-03 -4.86568641355623E-02  1.86882142679544E-02
  3.31212027772640E-02  2.14932386321154E-01  2.47416877846909E-01  1.81741918529082E-02  1.09446376152298E-01
  7.19210996708635E-03  2.35028114317350E-02  1.60992597429213E-01  4.09195237544273E-02  1.17318751841351E-01
 -2.41743811395982E-02  2.42133685485272E-01  3.05883914951287E-01 -1.40193063075551E-01  3.50956682531419E-02
 -7.62690739688816E-02 -1.13726830880010E-01  3.19038805745152E-02 -5.86831772258558E-02 -1.85773690081417E-02
  9.53738672032628E-02  1.49260699720473E-01  2.22146894019471E-01 -7.69294034835034E-02  2.21572110483722E-03
  7.87765493376296E-02  9.97555876092349E-02  4.50901844228697E-02 -1.32126206718867E-02  4.03911105205865E-02
  2.06248670539050E-02
* ORBITAL    1   78
 -2.28608362325087E-02 -1.69581988691537E-01 -1.19333032606770E-02  7.00407168472452E-02 -6.49246701447292E-03
  6.34456700944104E-02  9.04782849426952E-02 -1.92572216358683E-01 -1.02507136607854E-01 -2.75924032641847E-02
 -2.47639069023094E-02  8.73753239382188E-03  7.72067824169309E-03 -4.93514717830011E-03  1.06540634667479E-01
  7.01882053319778E-01  1.05480181243083E-01  2.88067797298816E-01 -6.60564055900974E-02 -1.97829853402164E-01
  6.27192136030356E-02 -1.49190811497119E-01 -7.84377397016137E-02 -3.15993516227427E-02  7.43929759043616E-03
 -2.92631798976515E-03 -3.20105364561476E-02  1.72374683049498E-02 -7.26787816145463E-02 -6.90917859992617E-01
 -5.40547918293250E-01  1.01404277561922E-01 -9.36661793753267E-02 -3.28901138362351E-02  5.97206016428883E-02
  4.26537299049657E-01  3.17360810867784E-01  1.12480441245276E-02 -3.80545120141869E-02  3.58471021041500E-02
  8.36447454477018E-02  1.37493710466043E-01  7.42061892869754E-02  3.88991697469628E-01  1.02239903295018E-01
 -1.77730243911122E-01 -1.46629735920179E-01 -1.49120733186337E-01  1.11110849917277E-02  3.13396502753859E-01
  9.74963566349754E-02  2.75231430533080E-02 -2.03539134317541E-02  7.09673363550761E-02  1.42785550867140E-04
  3.33279163925005E-02 -3.18583905002635E-02 -5.80274375967453E-02 -2.08620120286953E-01  1.67109457274554E-01
 -4.97964131033766E-02 -4.78199758049311E-02  1.17917195225286E-01  6.60001554768744E-02  1.23099783516116E-01
  1.64182685211236E-03 -1.30484215564053E-02 -9.33970230409979E-02  2.06787859145878E-02  9.01386553774889E-03
  4.15269852476825E-02  2.27993210052720E-01  1.86229797626384E-01 -1.88088578144150E-01 -7.69991642280805E-02
  2.45030507537558E-01  1.56562801707192E-01  9.18431822161877E-02  9.72344286559099E-02 -2.44877179388347E-02
 -1.83610550384106E-02 -8.26233868628221E-03  3.85150777636496E-02 -2.62015200889886E-02 -7.15140829259806E-02
 -3.59637235049026E-01 -1.24940575256989E-02 -1.70249129040899E-01 -8.13121819702146E-02  1.85587776203248E-01
  1.16767135041365E-01  1.84324404367991E-01  1.09873560762463E-01 -1.64948148345509E-02  1.78915203926878E-02
  5.13511735720795E-02  1.58067478213096E-02  5.93986571057347E-02  2.03877347548975E-03  8.29925658330990E-02
  7.65937791963677E-02 -9.70870043574432E-02 -2.54455271120324E-02  9.56660354400080E-02 -2.05316919373615E-02
  3.94730098707892E-02  7.82255720892598E-02  4.24348640210389E-02 -4.01177659488029E-02 -9.69235381272484E-03
  2.15127360133368E-02 -3.57536961153275E-03 -6.30139749569849E-02 -5.40950407329626E-01 -8.05791807146077E-02
 -2.03176400871266E-01 -1.01159439599191E-01 -2.81302111407936E-01 -2.03285526518844E-01  1.00265015445848E-01
  1.00450391344828E-01  2.67722750697390E-02 -4.04511832661544E-03 -5.34103642931157E-03 -7.86235441675466E-02
  2.48349661448886E-02  1.17648700377897E-01  7.30987062603587E-01  2.71982564603709E-01 -4.31504915029766E-01
 -1.86802684206199E-01 -1.01991204368315E-01  6.60016315351410E-03  2.85512485565240E-01  1.62499402730008E-01
 -5.92062603720267E-02  4.50327011379404E-02 -4.87981236639896E-03 -1.44683262290704E-03 -1.78446889316418E-02
  1.17038794227886E-01  6.79928941477284E-01  2.55095346648396E-01  3.31137767660897E-02 -5.71341767133647E-02
[truncated: 799,927 more chars]
