# Supplementary material for: Smooth Things Come in Threes: A Diabatic Surrogate Model for Conical Intersection Optimization
Source: J Chem Theory Comput. 2023 May 16;19(11):3418–27. doi: 10.1021/acs.jctc.3c00389 (PMC10269327; doi:10.1021/acs.jctc.3c00389)
Supplement: Supplementary file 1 — ct3c00389_si_002.zip [file ct3c00389_si_002.zip › SI/RVO/CI/o/MECP.geo.molden]

 [Molden Format]
 [N_GEO]
                    6
 [GEOCONV]
 energy
-0.45944046106237414E+03
-0.45944409763973118E+03
-0.45944876222212298E+03
-0.45944878461529822E+03
-0.45944878567924559E+03
-0.45944878551436932E+03
 max-force
   0.0377242
   0.0284398
   0.0303657
   0.0283831
   0.0283272
   0.0000000
 rms-force
   0.0064144
   0.0038342
   0.0033257
   0.0031609
   0.0031710
   0.0000000
 [GEOMETRIES] (XYZ)
  20
  -459.44046106237414     
 C      0.0000000      0.0000000      0.0000000
 C      1.3671200      0.0000000      0.0000000
 C      2.1583000      0.0000000      1.2414600
 C      1.5211700      0.0000000      2.5247400
 C      0.1540500      0.0000000      2.5245500
 C     -0.6372400      0.0000000      1.2832100
 C      2.3272300      0.0000000     -1.1092100
 C      3.5878900      0.0000000     -0.5698300
 C      3.4970100      0.0000000      0.8840700
 C     -1.9758800      0.0000000      1.6407700
 C     -2.0666200      0.0000000      3.0946500
 C     -0.8058800      0.0000000      3.6339200
 H     -0.5980200      0.0000000     -0.9173200
 H      2.1191600      0.0000000      3.4420500
 H      2.0527300      0.0000000     -2.1568400
 H      4.5272400      0.0000000     -1.1103400
 H      4.3548700      0.0000000      1.5492700
 H     -2.8338000      0.0000000      0.9756700
 H     -3.0059300      0.0000000      3.6352500
 H     -0.5312700      0.0000000      4.6815200
  20
  -459.44409763973118     
 C     -0.0421464     -0.0000001      0.0153100
 C      1.3531295     -0.0000001     -0.0087387
 C      2.1859609     -0.0000001      1.2565115
 C      1.5633446     -0.0000001      2.5094502
 C      0.1680691     -0.0000001      2.5334752
 C     -0.6647586     -0.0000000      1.2682473
 C      2.2679782     -0.0000000     -1.0633925
 C      3.5744717      0.0000001     -0.5062679
 C      3.5460330      0.0000000      0.9091676
 C     -2.0248176      0.0000000      1.6156051
 C     -2.0532596      0.0000002      3.0310354
 C     -0.7467442     -0.0000000      3.5881513
 H     -0.6305017     -0.0000001     -0.8887997
 H      2.1516967     -0.0000001      3.4135488
 H      2.0022119     -0.0000001     -2.1035802
 H      4.4884273      0.0000002     -1.0729967
 H      4.3940685      0.0000001      1.5678592
 H     -2.8728533      0.0000000      0.9569183
 H     -2.9672253      0.0000003      3.5977540
 H     -0.4809549     -0.0000002      4.6283318
  20
  -459.44876222212298     
 C     -0.0221565     -0.0000001      0.0142405
 C      1.3758687     -0.0000001     -0.0164784
 C      2.1760788     -0.0000000      1.2635642
 C      1.5433704     -0.0000001      2.5105253
 C      0.1453447     -0.0000000      2.5412532
 C     -0.6548513     -0.0000000      1.2612090
 C      2.2867091     -0.0000000     -1.0768593
 C      3.5944940      0.0000000     -0.5322680
 C      3.5233283      0.0000000      0.8821839
 C     -2.0021058      0.0000000      1.6425695
 C     -2.0732885      0.0000001      3.0570197
 C     -0.7655024      0.0000000      3.6016231
 H     -0.5940585     -0.0000001     -0.8952239
 H      2.1152714     -0.0000001      3.4199887
 H      2.0397755     -0.0000000     -2.1189444
 H      4.5018475      0.0000001     -1.1054159
 H      4.3624101      0.0000001      1.5463529
 H     -2.8411803      0.0000000      0.9783905
 H     -2.9806523      0.0000002      3.6301509
 H     -0.5185727     -0.0000001      4.6437087
  20
  -459.44878461529822     
 C     -0.0264836     -0.0000000      0.0167421
 C      1.3711701     -0.0000000     -0.0153198
 C      2.1772678     -0.0000000      1.2593115
 C      1.5476962     -0.0000000      2.5080188
 C      0.1500416     -0.0000000      2.5400788
 C     -0.6560541     -0.0000000      1.2654504
 C      2.2835876     -0.0000000     -1.0758595
 C      3.5898300      0.0000000     -0.5277266
 C      3.5264121      0.0000000      0.8874390
 C     -2.0051986      0.0000000      1.6373198
 C     -2.0686187      0.0000001      3.0524843
 C     -0.7623730      0.0000000      3.6006183
 H     -0.6009581     -0.0000000     -0.8920528
 H      2.1221695     -0.0000001      3.4168139
 H      2.0380939     -0.0000000     -2.1187978
 H      4.4971026      0.0000001     -1.1007535
 H      4.3660361      0.0000001      1.5529830
 H     -2.8448213      0.0000000      0.9717743
 H     -2.9758923      0.0000001      3.6255097
 H     -0.5168777     -0.0000001      4.6435561
  20
  -459.44878567924559     
 C     -0.0269550     -0.0000000      0.0176475
 C      1.3708480     -0.0000000     -0.0155985
 C      2.1769573     -0.0000000      1.2583127
 C      1.5481681     -0.0000000      2.5071112
 C      0.1503644     -0.0000000      2.5403575
 C     -0.6557443     -0.0000000      1.2664464
 C      2.2831333     -0.0000000     -1.0759779
 C      3.5892306      0.0000000     -0.5274048
 C      3.5257913      0.0000000      0.8878138
 C     -2.0045783      0.0000000      1.6369453
 C     -2.0680179      0.0000000      3.0521636
 C     -0.7619198     -0.0000000      3.6007369
 H     -0.6015144      0.0000000     -0.8910194
 H      2.1227270     -0.0000001      3.4157785
 H      2.0397905     -0.0000001     -2.1193721
 H      4.4959707      0.0000000     -1.1011021
 H      4.3646072      0.0000001      1.5543907
 H     -2.8433939      0.0000000      0.9703681
 H     -2.9747576      0.0000001      3.6258615
 H     -0.5185771     -0.0000001      4.6441311
  20
  -459.44878551436932     
 C     -0.0269715     -0.0000000      0.0176621
 C      1.3708221     -0.0000000     -0.0156493
 C      2.1769137     -0.0000000      1.2582580
 C      1.5481847     -0.0000000      2.5070970
 C      0.1503908     -0.0000000      2.5404086
 C     -0.6557007     -0.0000000      1.2665012
 C      2.2831423     -0.0000000     -1.0759591
 C      3.5893246      0.0000000     -0.5274298
 C      3.5257435      0.0000000      0.8878394
 C     -2.0045306      0.0000000      1.6369195
 C     -2.0681118      0.0000000      3.0521885
 C     -0.7619291     -0.0000000      3.6007180
 H     -0.6017224      0.0000000     -0.8909112
 H      2.1229355     -0.0000001      3.4156704
 H      2.0398447     -0.0000001     -2.1193727
 H      4.4960805      0.0000001     -1.1011714
 H      4.3644853      0.0000001      1.5544875
 H     -2.8432723      0.0000000      0.9702712
 H     -2.9748676      0.0000001      3.6259303
 H     -0.5186316     -0.0000001      4.6441317
 [FORCES]
point    1
  20
     -0.0569136     -0.0000000      0.0280327
      0.0611885      0.0000000     -0.0344048
     -0.0451897     -0.0000000      0.0288949
      0.0568257      0.0000000     -0.0282337
     -0.0611698     -0.0000000      0.0346349
      0.0453581     -0.0000000     -0.0288705
     -0.0712884     -0.0000000      0.0151746
      0.0515252      0.0000000      0.0530344
      0.0547787     -0.0000000     -0.0461799
     -0.0548132      0.0000000      0.0461426
     -0.0515095     -0.0000000     -0.0529699
      0.0712025      0.0000000     -0.0152446
      0.0170111      0.0000000      0.0215554
     -0.0170026     -0.0000000     -0.0215412
      0.0066602      0.0000000      0.0145981
     -0.0154018      0.0000000      0.0050349
     -0.0167855      0.0000000     -0.0091049
      0.0167694     -0.0000000      0.0090923
      0.0154110      0.0000000     -0.0050456
     -0.0066562     -0.0000000     -0.0145999
point    2
  20
      0.0002577      0.0000000      0.0157616
      0.0278120     -0.0000000      0.0521550
     -0.0537351      0.0000000     -0.0006676
     -0.0002587     -0.0000000     -0.0157950
     -0.0277921     -0.0000000     -0.0521289
      0.0537434      0.0000000      0.0006628
      0.0265923      0.0000000      0.0002700
      0.0254380     -0.0000000     -0.0170305
     -0.0197424      0.0000000     -0.0408464
      0.0197260      0.0000000      0.0408419
     -0.0254234     -0.0000000      0.0170415
     -0.0266251      0.0000000     -0.0002777
      0.0059818     -0.0000000      0.0013643
     -0.0059767     -0.0000000     -0.0013503
      0.0081655      0.0000000      0.0004849
     -0.0046277     -0.0000000     -0.0036201
     -0.0049451     -0.0000000     -0.0020597
      0.0049410      0.0000000      0.0020571
      0.0046337     -0.0000000      0.0036207
     -0.0081653      0.0000000     -0.0004838
point    3
  20
      0.0038401      0.0000000      0.0086252
     -0.0019890     -0.0000000      0.0573703
     -0.0445958     -0.0000000     -0.0361128
     -0.0038321      0.0000000     -0.0086159
      0.0019958      0.0000000     -0.0573829
      0.0445807     -0.0000000      0.0361013
      0.0260971      0.0000000     -0.0020292
     -0.0021451     -0.0000000      0.0004323
      0.0153008      0.0000000     -0.0166666
     -0.0153012     -0.0000000      0.0166703
      0.0021509      0.0000000     -0.0004316
     -0.0261046     -0.0000000      0.0020332
     -0.0014489      0.0000000     -0.0018650
      0.0014501     -0.0000000      0.0018680
      0.0001859     -0.0000000     -0.0015285
     -0.0007807     -0.0000000      0.0010639
      0.0028663     -0.0000000      0.0016044
     -0.0028654      0.0000000     -0.0016044
      0.0007820      0.0000000     -0.0010616
     -0.0001870      0.0000000      0.0015295
point    4
  20
      0.0044832      0.0000000      0.0087622
      0.0033036     -0.0000000      0.0536363
     -0.0468794      0.0000000     -0.0263000
     -0.0044834     -0.0000000     -0.0087630
     -0.0032999     -0.0000000     -0.0536354
      0.0468787      0.0000000      0.0262960
      0.0250227      0.0000000     -0.0000882
      0.0036702     -0.0000000     -0.0022735
      0.0105848     -0.0000000     -0.0223915
     -0.0105854     -0.0000000      0.0223914
     -0.0036669      0.0000000      0.0022761
     -0.0250285     -0.0000000      0.0000887
     -0.0004995      0.0000000     -0.0009710
      0.0004997      0.0000000      0.0009716
      0.0008054     -0.0000000     -0.0008280
     -0.0005584     -0.0000000      0.0001362
      0.0008082     -0.0000000      0.0000914
     -0.0008081      0.0000000     -0.0000915
      0.0005587     -0.0000000     -0.0001359
     -0.0008057      0.0000000      0.0008282
point    5
  20
      0.0052355     -0.0000000      0.0081376
      0.0026093      0.0000000      0.0535299
     -0.0473086     -0.0000000     -0.0253340
     -0.0052363      0.0000000     -0.0081368
     -0.0026072      0.0000000     -0.0535306
      0.0473085     -0.0000000      0.0253337
      0.0256015      0.0000000     -0.0001861
      0.0039061      0.0000000     -0.0024435
      0.0111924     -0.0000000     -0.0230323
     -0.0111928      0.0000000      0.0230320
     -0.0039052      0.0000000      0.0024440
     -0.0256030     -0.0000000      0.0001864
     -0.0006732      0.0000000     -0.0009816
      0.0006732     -0.0000000      0.0009814
      0.0004361     -0.0000000     -0.0007923
     -0.0003293     -0.0000000      0.0001959
      0.0008717      0.0000000     -0.0000690
     -0.0008717     -0.0000000      0.0000690
      0.0003292     -0.0000000     -0.0001960
     -0.0004360      0.0000000      0.0007923
point    6
  20
      0.0000000      0.0000000      0.0000000
      0.0000000      0.0000000      0.0000000
      0.0000000      0.0000000      0.0000000
      0.0000000      0.0000000      0.0000000
      0.0000000      0.0000000      0.0000000
      0.0000000      0.0000000      0.0000000
      0.0000000      0.0000000      0.0000000
      0.0000000      0.0000000      0.0000000
      0.0000000      0.0000000      0.0000000
      0.0000000      0.0000000      0.0000000
      0.0000000      0.0000000      0.0000000
      0.0000000      0.0000000      0.0000000
      0.0000000      0.0000000      0.0000000
      0.0000000      0.0000000      0.0000000
      0.0000000      0.0000000      0.0000000
      0.0000000      0.0000000      0.0000000
      0.0000000      0.0000000      0.0000000
      0.0000000      0.0000000      0.0000000
      0.0000000      0.0000000      0.0000000
      0.0000000      0.0000000      0.0000000
