# Supplementary material for: Smooth Things Come in Threes: A Diabatic Surrogate Model for Conical Intersection Optimization
Source: J Chem Theory Comput. 2023 May 16;19(11):3418–27. doi: 10.1021/acs.jctc.3c00389 (PMC10269327; doi:10.1021/acs.jctc.3c00389)
Supplement: Supplementary file 1 — ct3c00389_si_002.zip [file ct3c00389_si_002.zip › SI/RVO/CI/o/MECP.input]

&GATEWAY
  Coord = C12H8.xyz
  Basis = ANO-RCC-VDZP
  Group = NoSymm
  RICD
  Constraints
    E = Ediff 1 2
  Values
    E = 0.0
  End of constraints

>>> Do While

&SEWARD

&RASSCF
  FileOrb = init.Orb
  Charge  = 0
  NActEl  = 12
  Ras2    = 12
  CIRoot  = 2 2 1

&SLAPAF
  Kriging
  Tolerance = 1.0D-5

>>> End Do
