# Supplementary material for: Smooth Things Come in Threes: A Diabatic Surrogate Model for Conical Intersection Optimization
Source: J Chem Theory Comput. 2023 May 16;19(11):3418–27. doi: 10.1021/acs.jctc.3c00389 (PMC10269327; doi:10.1021/acs.jctc.3c00389)
Supplement: Supplementary file 1 — ct3c00389_si_002.zip [file ct3c00389_si_002.zip › SI/RVO/CI/o/init.Orb]

#INPORB 2.2
#INFO
* RASSCF average (pseudo-natural) orbitals
       0       1       0
     208
     208
*BC:HOST otis PID 17547 DATE Thu Apr 28 10:56:11 2022
#EXTRAS
* ACTIVE TWO-EL ENERGY
 0.129106350697E+02
#ORB
* ORBITAL    1    1
 -4.78849769534481E-01  2.20208344963992E-03  1.91798647085905E-03  1.14749126877655E-05  1.56822817022093E-06
 -4.09741863322733E-10  1.00146774000988E-10  8.11918710998633E-05  7.41715535269276E-05 -1.89569621712643E-11
 -4.06136136079962E-11  1.17283106414736E-05 -8.53651261561440E-06 -7.33339205796974E-05 -3.18521123208231E-02
  2.17872528177595E-05  1.40678701078674E-04  8.38073042481155E-04  3.70508630634557E-04 -6.41942257203270E-10
  3.50448832359793E-11  1.83590910832577E-04  1.02032298543941E-04 -1.52643936530520E-12 -7.62384457081698E-11
  1.84367885573066E-04  4.20265942805212E-05 -1.16275346446654E-04  3.93020321341879E-02  3.07427803376649E-04
 -5.59525844440264E-05 -3.66787461578981E-04 -1.19073953904725E-04 -2.00782552702564E-09  2.66123792886800E-11
  1.09494096316549E-03  4.59468274755037E-04  6.51383582655398E-11 -1.37112854932520E-10  1.34807995286359E-04
 -2.65503734109938E-04 -7.59721421572082E-05  8.73388474606028E-01 -3.61935612621887E-03 -3.33434802332608E-03
 -3.44437188819018E-05 -2.50423611570280E-05 -2.96699457910970E-09 -7.31789626700039E-11  6.52364202471906E-05
  9.07829580548110E-05  1.54569486557888E-10  7.71494966641393E-11 -2.71579326258176E-05 -9.91285762247250E-06
  1.51310572345545E-04  5.95168715298827E-02  2.47345804176089E-04 -1.45680129313928E-04  1.19862453776073E-03
  4.51444805400950E-04 -2.38929949062830E-09  2.72441748580980E-11  1.63624971106773E-04  9.61597371303547E-05
 -9.91903421751047E-11  1.34247595492095E-11 -3.01302536669570E-04 -2.19392987573183E-05  1.92445875842199E-04
 -2.02572958572287E-02  2.03293710278384E-05  1.03410945254567E-04 -1.35950178143630E-04 -3.66545043983753E-05
 -7.78083799120847E-10  4.17293184485059E-11  8.06647333524736E-04  3.83131169963937E-04 -6.24849718798309E-11
 -5.20714967038912E-11 -6.81994600679615E-05  1.91725902664675E-04  3.78528853593007E-05 -1.10215642886056E-03
 -1.91273324486348E-04 -8.27812033768154E-05  4.44201233724352E-05  1.40108400910548E-05 -1.82541788107207E-12
  3.38573825986610E-11 -1.17802803245805E-04 -7.89513290949144E-05  8.15608547600742E-12 -2.67598580192701E-11
  2.27262052706403E-06  2.16987829935788E-05 -2.17215901936709E-06  3.10496403558754E-05  4.54720320054849E-05
  1.94275262293122E-05 -3.44992435367915E-06  2.57984563237343E-06 -6.13606668205712E-11  4.77147716580925E-11
  2.92756102950656E-05  2.33290699382593E-05  7.02614095314607E-12 -3.25893660272674E-11  3.59599599948798E-06
 -2.24124050334818E-06 -3.23958180532270E-07  1.52766216743705E-03  2.67880556239968E-04  1.09944409904948E-04
 -1.67375302186120E-04 -9.98938477750884E-05 -7.56818658178456E-10  3.33819548906041E-11  3.55341889147132E-05
  8.71246373549054E-06  9.48880213129707E-11 -1.90046614550319E-11 -2.00752039366872E-05 -3.01683953497429E-05
  1.27439457788146E-05 -8.09251206336107E-04 -1.34093131266669E-04 -5.71057686654801E-05 -9.45844486426008E-05
 -5.97828255120838E-05  5.77403949704152E-12  6.37691530223910E-11 -8.89192846025074E-06 -1.92658929592765E-05
 -3.88434087554136E-11 -4.30649856781226E-12  1.16154022893954E-05  9.84499397807556E-06 -5.74215666673993E-06
  2.88649206221276E-05 -3.03950281347174E-05 -1.66943308793316E-05 -9.65131527107722E-07 -1.09566511803279E-06
 -8.68478188073977E-11  6.66826666185292E-11  1.33137530839351E-05  1.61056386840574E-05 -3.91738441894382E-11
 -8.77796682189170E-12 -2.72256367727040E-06  3.71609912462680E-06 -2.22729092335244E-06  2.05745838066564E-03
  3.08345079528927E-04  1.29698234147581E-04  9.50255471004223E-05  3.95563615777866E-05 -8.75641866230632E-10
  1.62805674344661E-11 -1.57098252863032E-04 -9.81485417608515E-05 -5.72170579867046E-11  8.16246285459926E-11
 -1.28698967525103E-05 -4.14308187257327E-05  9.81263273506227E-06 -5.54450488422079E-04 -1.00431673137360E-04
 -8.14108511301175E-05 -2.60199787827218E-11 -1.09252077361321E-04  1.07550459674046E-03  2.33210940762763E-04
 -1.55682130447182E-04 -1.19241958969487E-10 -2.09765853046174E-04 -2.27218602758713E-05  2.95839710121842E-06
 -1.07535876368095E-05  8.93138660714434E-13  1.25591984745694E-07  7.60740166529168E-06  7.76640712188568E-06
  6.31893505810418E-07 -6.76364064212868E-12  2.40254478170724E-06  7.29624750616900E-07 -2.37278079573507E-05
  7.32698796291147E-06 -2.96237568146559E-11 -1.28227548329080E-05 -1.65445586084122E-05  2.94114275830652E-06
  3.90654441110155E-06 -2.11347037233732E-12 -7.51509648013666E-06  1.32432158552249E-05  1.02097844726947E-05
  6.05991991203901E-06 -6.81636922607174E-12  6.27506097499928E-07  4.84812914804098E-06 -2.80727782982904E-05
 -1.75552112224137E-05 -3.05196662418155E-11  8.74191690500617E-07
* ORBITAL    1    2
  8.73268053419770E-01 -3.27704222840375E-03 -3.19268241072991E-03  8.23106060695827E-05  4.89780076522474E-05
  8.02598176484674E-10 -5.76379111933336E-11  6.14872058656478E-06 -5.26247235516671E-05 -1.89396153269883E-13
  1.02553647524432E-11 -3.22208493595069E-05 -3.20743907718054E-05  1.66422193712564E-04  6.09562069401068E-02
  4.93295236788918E-04 -5.11540305139961E-05 -9.14690181276515E-04 -2.58474608076091E-04  5.06914325852530E-10
  7.24229410482367E-11 -1.58619478654866E-05 -1.84812619447796E-05 -8.84458147739323E-11 -3.28420140838121E-11
 -2.71212242720884E-04  2.48532129702001E-05  1.75583933232962E-04  2.39523300789506E-02  5.18846029272935E-04
  1.04134680675938E-04 -3.21805783720584E-04 -1.18217128312952E-04 -9.75534825647203E-10 -7.83318791868432E-12
  2.15923481754220E-04  7.54450610267383E-06  1.77325668529801E-11 -9.59359460518841E-11  8.44792392980784E-05
 -5.96836970635644E-05 -4.87299303168735E-05  4.78650596429156E-01 -1.57724911855463E-03 -1.65950915288697E-03
 -7.57940987810675E-05 -4.23668884234446E-05 -1.67449065160391E-09 -7.07928193656856E-11 -4.93591314235915E-05
  4.05177670270229E-06  8.36764934591361E-11  3.12677273664324E-11 -2.07696827229436E-05 -3.15113878569906E-05
  1.00879982103911E-04  3.41884907310688E-02  4.26905537224744E-04  3.23601362308151E-05  3.20009458133041E-04
  1.83865047241484E-05 -1.19487676929064E-09  2.98952052323593E-12 -8.46831479426815E-05 -3.88156558626631E-05
 -6.35626763649602E-11 -1.62804858446223E-11 -1.29525612774836E-04  4.36488304182815E-05  8.54520595781016E-05
  4.13315821640191E-02  6.03290672459812E-04  5.79645035244280E-05  4.69338407757966E-04  1.64260674661170E-04
  3.18198586052152E-10  5.30958845240569E-11 -7.70913131449701E-04 -2.53438423619753E-04 -3.18008338689369E-11
 -7.17451921621258E-11  1.43653418855752E-04 -1.93162070610797E-04 -8.18643321497359E-05  2.11498185881368E-03
  2.73621213544006E-04  1.11424181660239E-04 -1.07463896068394E-04 -5.18339127363695E-05  3.26640949478925E-10
  3.16335652795991E-11  1.07424553033976E-04  5.86976549394182E-05 -7.80176694827609E-12  1.48273193910054E-11
 -2.04806966934262E-05 -4.30451528649877E-05  1.49122810467323E-05  1.03245450449320E-04  1.49550865518273E-05
 -5.02742856903741E-07 -3.70262216503369E-06  6.02989694046351E-06  2.66718894690710E-11 -5.45772935658147E-12
  2.10744757814676E-05  6.57185944177259E-06 -4.21853138007246E-12 -1.94885035177166E-11  5.59511333127250E-07
  3.39309303902593E-06 -4.64682102774075E-06  8.90030688702338E-04  1.70450674080886E-04  6.61038658839195E-05
 -8.63912032005834E-05 -4.53589155292111E-05 -4.33955603432324E-10  8.76721695330154E-14  7.23319040946923E-05
  4.95436287624842E-05  4.64780992859962E-11 -1.48128027266396E-11 -9.83267247073385E-06 -2.90364292080566E-05
  9.27902720631242E-06  1.57175299950591E-03  2.88134693531849E-04  1.15033340303017E-04  1.63040253249972E-04
  9.21044893654945E-05  3.78292255528046E-10  3.22876657886964E-11 -8.02671964223051E-05 -4.65728477000325E-05
  9.69196540009239E-12 -1.42621102369676E-12 -1.90589079579199E-05 -4.07378601828692E-05  1.46690592035250E-05
  1.03418340536253E-04  3.70213809962713E-05  1.00070214256679E-05  4.89343376945212E-06 -6.53376536044328E-06
  6.90645578559178E-12  1.68113302875178E-11 -3.35941383896769E-05 -1.81540836951579E-05 -1.91673164653814E-11
 -1.55192115415284E-11  2.40608809400726E-06  1.65231319125759E-06 -4.09450916538159E-06  1.18495806711955E-03
  1.27583111870225E-04  4.93152712189915E-05  6.64784410779944E-05  3.60173471612914E-05 -5.20934733462566E-10
 -1.43605605760883E-11 -2.71002932094905E-05 -6.95578702100226E-06 -3.50315076837190E-11  3.97832189054428E-11
 -1.60149412606038E-05 -2.46042263325108E-05  1.13858626956333E-05  1.13063973509504E-03  2.76100873454703E-04
  1.61895197949321E-04  5.52798845218110E-11  2.18857255957622E-04  6.55102506674145E-04  1.78870780344470E-04
 -9.26747188681420E-05 -6.33773187881999E-11 -1.25700649935222E-04 -2.65909288252050E-05 -4.75569948826814E-05
  1.58471930645293E-05  6.38371498444785E-12 -1.41370978229202E-06  3.65683794277893E-05  3.11859814141588E-05
 -1.02779724788681E-05  3.02157012597176E-12  2.60586074127430E-06 -2.96642965567631E-05 -3.17649799348859E-05
  4.22464484537434E-06 -1.63289706549776E-11 -6.14164693077736E-06 -2.45771772720658E-05 -3.95043270073662E-05
 -7.51532282100907E-06  1.19646843963537E-11  1.21044168721542E-05  3.49095393234245E-05  3.04654172967331E-05
  8.32805684540923E-06  1.10980308407842E-12 -3.48290546354239E-06 -3.46972480174751E-05 -3.85451803424218E-05
 -7.54649655357439E-06 -1.53889521676555E-11  1.13275961801723E-06
* ORBITAL    1    3
 -3.32070197334130E-02  6.58030634451646E-04  3.13804178826652E-04  8.36536850404513E-04  3.43197361935596E-04
  3.39786505534280E-10 -3.52900430853909E-11 -1.15041819941611E-04 -3.34868575645547E-05  3.33282167207977E-12
  1.96582374592020E-11 -1.96688716273041E-04  2.07019273117367E-05  1.08510124818117E-04  5.25865976575709E-01
 -1.58948826684145E-03 -1.90601514261891E-03  5.70387498499349E-04  1.79432537889481E-04  5.75687881043048E-10
  7.09787719341143E-13 -5.20511477190891E-04 -2.52242895504646E-04  1.49623940662525E-11 -4.00816783969904E-11
  3.29237898232309E-05 -1.79306670704285E-04  8.01075680168313E-05  1.74124733617578E-01 -1.58936264863331E-04
 -5.08937587907316E-04 -4.31406218839644E-04 -2.06393594137041E-04 -3.05916261699263E-10 -3.57308368879780E-11
 -5.27039048060610E-04 -1.98333727155574E-04  5.62870086952517E-12  2.66953016210122E-11  5.76636257882601E-06
  1.55899494859377E-04  3.15730083542382E-05  1.05846428359265E-02 -2.10019571756864E-04 -1.03279806052504E-04
  5.87595440956845E-04  2.65313641529803E-04  2.35195618095919E-11 -4.99647932098927E-11 -2.15630716792698E-04
 -8.54161619335787E-05 -4.58950054954199E-11  2.30128745363334E-11  1.20439290471834E-04 -6.45200161922010E-05
 -6.93014562993352E-05 -2.67847137388053E-01  9.66673190743351E-04  1.03723958607713E-03  3.18623988737955E-04
  1.12438205211367E-04  7.72954220301797E-10  2.98300562282818E-11 -2.33951686930702E-04 -1.09909102303042E-04
 -2.96167034267579E-11  4.30152492659825E-11 -2.41193335832428E-05  8.83059726347597E-05 -3.53695880371575E-05
 -1.01187083635915E-01  1.88328181166525E-04  3.31558561781063E-04 -2.16749356765214E-04 -1.04263723573780E-04
  4.84971775422201E-10 -2.33363510295764E-11 -3.29165447537833E-04 -1.51975771714113E-04  2.06489148547884E-12
  2.36057444402319E-11  2.59262676915221E-06 -8.42730685544691E-05 -2.53503075756955E-05  6.87495389233720E-01
 -1.94848503059766E-03 -2.28260330104951E-03 -1.56997392557194E-04 -7.14833759310042E-06  9.06364827330966E-10
  4.44617423722307E-12  3.08376765786750E-04  3.85913023562376E-05  2.69272674925016E-11  1.98809035294239E-11
 -8.32055555071978E-06 -5.65896206250419E-06  1.14975013595280E-04  1.36903285738217E-01  1.39252745544068E-04
 -3.12670445811768E-04 -5.67676332648051E-04 -1.17571949798849E-04  5.58297073644027E-10 -9.82995388490820E-13
 -3.62809712414767E-04 -1.41217834768374E-04 -4.08397852184383E-11 -2.06575394017480E-11 -1.09255626381476E-04
  2.30866098913928E-04  8.14601472332549E-05  4.66982858700905E-02  4.33430906964071E-04  4.84825093692062E-05
 -2.34829897705568E-04 -8.86021322094231E-05 -5.59131495412142E-11 -2.42626306069973E-11 -1.22856087120295E-04
 -4.71532733960824E-05  1.05828337113281E-11 -3.89326205648549E-11  8.09632467892396E-06 -9.44168908192147E-05
 -1.38893160357388E-05 -2.55480251551463E-02 -2.12998657275929E-04 -1.77920302070878E-05 -1.35124227601258E-04
 -5.33242776596927E-05  4.70662163845967E-10 -4.91054706475943E-11 -7.35718025149403E-05 -3.43043387981338E-05
  2.67198625922798E-11  3.60626415095092E-11 -2.38525128989261E-06  5.19181681052799E-05  8.72587920088192E-06
 -6.61947296352737E-02 -2.74487079463537E-05  1.72441498469967E-04 -2.52297487299091E-04 -4.12914399535638E-05
  9.86586679615326E-10  3.37042007111072E-11 -1.87617731607021E-04 -7.91027249307024E-05  5.32292749724723E-11
 -9.87996966086166E-12  5.29215481038145E-05 -1.12570311659603E-04 -3.68558302556442E-05 -3.32005378301603E-01
  9.05211693925269E-04  1.08795869337470E-03 -7.75843544517231E-05 -1.91554610623374E-06  1.35801634852481E-09
 -7.80930741659288E-11  1.76065312108186E-04  3.47062414334595E-05 -2.96313654783098E-11 -5.12293096590029E-11
  6.69223969767858E-06  6.39707792741480E-06 -5.64049067481647E-05  1.03158134107714E-04  4.88117716481908E-05
 -2.69146667468396E-06  1.91946790765581E-11  2.92661021397341E-05 -1.43526698688914E-05 -7.38236660941401E-06
 -1.62174763962173E-05  5.15780737140886E-12  7.16052717923540E-06  8.56635744151414E-04  1.86839685211563E-04
  8.39244185623887E-05  3.11454118182848E-11  1.98020056062009E-04  2.52072842743647E-04  4.19354161318147E-05
 -6.91759504582204E-05  2.63507791614221E-11  2.93112021056970E-05  2.17977296378645E-04  8.44809988234903E-05
 -4.38562021359333E-05 -7.02275088996415E-14 -3.57712206941577E-05 -1.40424650424318E-04 -6.14939964352190E-05
 -2.74535757293526E-05  2.23726437221940E-11 -2.22767942883294E-05 -1.09754902085896E-04 -1.13260957790715E-05
 -3.29613671523882E-05  2.64828242413783E-11  1.39987524324741E-05 -4.32760172728887E-04 -1.01286583694975E-04
  4.24401624756019E-05  6.68626049651376E-11  9.86485874592022E-05
* ORBITAL    1    4
  2.61362139855692E-02 -5.18731514284378E-04 -2.42068719431302E-04 -1.26770958794840E-04 -1.21877952209801E-05
 -3.44473228596652E-10 -5.69906993038432E-11 -2.07056188362353E-04 -9.77587875323800E-05 -3.02708971608648E-11
  2.78987075498909E-11  5.91280010636787E-05  7.98916386186422E-05 -2.78360441071216E-05 -2.47705834393477E-01
  4.87603154715595E-04  7.87658374118591E-04 -2.22951589136606E-04 -4.97281333075700E-05 -5.17390206903992E-10
 -2.47945459716207E-11  2.96600141598217E-04  1.49349824669232E-04 -2.58133184550639E-14  3.60705458304297E-11
 -3.70139123953613E-06  8.95448609255778E-05 -4.65163717849833E-05 -6.23486484601486E-02 -9.90876840704879E-05
  1.23962191044644E-04  2.07636879676696E-04  9.83075013922250E-05  4.55358235479953E-10 -4.42029093126690E-11
  1.48198636958141E-04  9.38041876658840E-06 -2.90354117159584E-11  4.51215522203967E-11 -1.18397432821519E-05
 -6.52424268364742E-05  2.76523477638468E-07  4.07985614389627E-02 -8.11024658820108E-04 -3.82366759496772E-04
  6.09174013278243E-04  2.18227989207365E-04  1.61864377224772E-09  5.15134699576970E-12  9.40355792877773E-05
  5.71502282895863E-05 -1.01833071015734E-10 -3.61857596796731E-11  1.66501517510865E-04  5.05729216314969E-05
 -8.81448077898394E-05 -5.16064468737278E-01  1.35211320948154E-03  1.78294937625810E-03  5.23587308097459E-04
  1.48574684309474E-04  2.56135586894661E-09  6.69353497276031E-11 -5.48555422016934E-04 -2.70529041924650E-04
 -5.72887675325480E-12  9.17286842428620E-11 -2.31983872987284E-05  1.79065566216315E-04 -8.54572302116112E-05
 -1.57081154952601E-01  2.50453905401701E-05  4.14659107523026E-04 -4.26157741416178E-04 -2.02966338716571E-04
  8.06003507852596E-10 -8.24399859534570E-11 -4.37316403075174E-04 -1.27390180714012E-04 -4.18658638999132E-12
  1.20140807559972E-10 -1.28499456053962E-05 -1.45975300294140E-04 -1.93612200839788E-05 -3.55153546512935E-01
  1.06513008124885E-03  1.20257623722409E-03  7.74850125905995E-05  6.15296785303232E-06 -4.92047977356336E-10
  1.27836564131884E-11 -1.14354098451738E-04  6.41388812558270E-06 -7.35166682626967E-12 -1.84862795401473E-11
 -1.95841107084184E-07 -3.34861546019428E-06 -5.79704119595680E-05 -7.08017828425237E-02 -1.36848491507344E-04
  1.26892880740630E-04  3.29171323506536E-04  8.62233642148182E-05 -3.13278020168875E-10  4.52530936061230E-12
  1.66671186024158E-04  5.48925487249840E-05  2.35418784768643E-11  7.55475766667202E-12  5.61033070347879E-05
 -1.17408101042988E-04 -4.61734943657065E-05 -1.93750511341672E-02 -2.17389303897978E-04 -3.36493031747205E-05
  8.57211667335280E-05  2.83169108226167E-05 -2.05252502409701E-11 -1.68252964227466E-13  3.99577129396348E-05
  5.33036727932364E-06 -2.11643253713689E-11  2.71036002646230E-11 -6.67090475883907E-06  3.84614317850661E-05
  3.78137716172859E-06 -4.42001441580185E-02 -4.35648591198740E-04 -5.50140001133279E-05 -2.12394483291541E-04
 -7.67690474816678E-05  9.11305993720342E-10 -8.47065023464446E-11 -1.05535186079161E-04 -3.25789678018046E-05
  5.20061403506254E-11  7.09613088708751E-11 -9.82594744812560E-06  8.82592696537761E-05  1.11199473207821E-05
 -1.39345840921913E-01 -1.92410657701666E-04  2.90878233870355E-04 -6.04754295143664E-04 -1.39428840275184E-04
  1.91612546545714E-09  4.64248883461196E-11 -3.51405806751875E-04 -1.28956256831055E-04  1.14745013868467E-10
 -1.78542282003526E-11  1.10532103927917E-04 -2.33016457561309E-04 -8.58392142075991E-05 -6.98206595855977E-01
  2.02321504446741E-03  2.33587150102095E-03 -1.57062292353473E-04 -9.53176003884139E-06  2.89906484053079E-09
 -1.93552014653362E-10  2.78535384714094E-04  1.88220244060017E-05 -3.50700203395286E-11 -1.28059143243548E-10
  5.01025203392159E-06  1.09882240355363E-06 -1.15732097108645E-04 -1.12230939026967E-04 -5.20815421045283E-05
 -2.34074731953588E-05 -1.09511891352191E-11 -2.66709842230287E-05 -1.51864057282528E-04 -7.10643858442829E-05
  1.69618293277350E-05  5.32724784994416E-11  3.89304938408383E-05 -4.10938549407443E-04 -7.82453318739594E-05
 -4.01829500380977E-05 -1.63258982697520E-11 -9.72238915722218E-05 -1.50193695187434E-04 -3.64395794617439E-05
  3.65169741554765E-05 -1.31813926193150E-11 -1.54324746163323E-05 -5.47801559439175E-05 -9.47862129083655E-06
  1.23690725657136E-05 -3.45512991818567E-12  1.02438768455341E-05 -1.76628808094958E-04 -5.90026657811050E-05
 -3.66170720276151E-05  3.94911714356225E-11 -2.99639700853103E-05 -2.72253988413952E-04 -5.43944847978067E-05
 -7.09998301720609E-05  5.22761678777577E-11  3.00640411522964E-05 -8.45291212752011E-04 -1.75404738345022E-04
  8.27885715171447E-05  1.41763354900093E-10  1.97136892463486E-04
* ORBITAL    1    5
  1.80203954199139E-02 -2.71478686043104E-05 -2.59577492074744E-05 -6.25223714445942E-04 -1.84126747912119E-04
 -1.77159220736959E-10 -8.24686780491517E-11  3.77254808967484E-04  1.62731870128859E-04  1.59284813226237E-11
  6.52754377812478E-12  1.70993726022760E-04 -7.70408112565371E-05 -9.48311804755714E-05 -4.82467716831857E-01
  1.93693135874445E-03  1.85894762355550E-03  1.16175567811120E-04  7.50504276249583E-05  7.14466986810321E-10
  3.76122204194913E-11 -8.05802512739432E-04 -2.99038188740945E-04  7.24929974431531E-11  4.06541448688628E-11
  3.14542783640180E-05 -2.01444200144132E-04 -1.18412642413240E-04 -3.86064953313326E-01  1.33615290846901E-03
  1.46181972346041E-03  1.24349386293199E-04 -1.07626873546654E-05  1.80813635983707E-09 -1.67527320900628E-10
  3.95204670079738E-04  1.18540059568012E-04  2.29047433619537E-11 -4.42059723101157E-11 -3.07841098975511E-05
 -3.52046509829762E-05 -7.00453288245173E-05 -7.22111554795539E-03 -1.52746958266190E-04 -6.15667823496697E-05
 -5.72995953131908E-04 -1.78461056980896E-04  1.32770999143011E-09  5.49924907252921E-11  4.48571904297196E-04
  1.92830570529444E-04  1.13892512962136E-11 -1.12206516451106E-10 -1.49387061106077E-04  1.02007843418043E-04
  8.75557022541536E-05  3.76298828940619E-01 -1.52005851379626E-03 -1.45169989880096E-03  7.72391132140618E-05
  4.60046307349572E-05  9.70487635110239E-10 -1.87045975003034E-11 -6.75549558722227E-04 -2.60555779288503E-04
 -1.88269303988290E-11  3.52981381459673E-11 -1.89059857760821E-05  1.62506510462696E-04  9.21844672622837E-05
  3.14505584015674E-01 -1.13456226446422E-03 -1.20882755478622E-03  8.39876036703583E-05 -1.78348410134633E-05
 -5.50704037696685E-11 -8.36062720374619E-11  3.08108181219315E-04  9.56047046571683E-05 -7.24205025706392E-12
  2.90405962368984E-11  2.10170712322541E-05  2.42889808091850E-05  6.15050622471925E-05  4.59437396795651E-01
 -2.11956572869991E-03 -1.82257429111074E-03  4.78086537753874E-04  1.92005043233022E-04  9.91961791627493E-10
 -7.73780687897515E-11 -3.49622567819435E-04 -1.63427036945440E-04  6.07814338924874E-11  3.99464194687104E-11
  6.18092480436476E-05  2.34138423804881E-04  5.01682968312256E-05  1.03348247737206E-01 -9.61976262547812E-05
 -2.84414866900670E-04 -4.02046335291367E-04 -1.06004875893942E-04  1.28375489600052E-09 -1.81030997781259E-11
 -3.18250759505990E-04 -9.91870641244043E-05 -6.51060131522468E-11  3.42819844226568E-11 -9.99145960212502E-05
  1.12465217652166E-04  1.03658750385637E-04 -7.22575330615631E-02  2.08874341321704E-05  1.70479039510782E-04
  4.28658493429345E-04  1.47719191507846E-04  1.61769576509954E-09  4.39129351583912E-11 -3.09110158871415E-04
 -1.22227375633671E-04 -1.16912895034809E-10 -2.60695744820554E-11  1.24769083583362E-04  9.20245836253621E-05
 -8.26536681689551E-05  5.87847892283404E-02 -2.49217879978188E-05 -1.40763285103715E-04  3.45640487922271E-04
  1.19745183859097E-04  2.90013306865267E-10 -1.88090516770585E-11 -2.45414841428111E-04 -9.66141460355782E-05
  1.80222083199431E-11  2.20229824634556E-11 -1.01002761520058E-04 -7.33242444057955E-05  6.58810925464030E-05
 -8.33372144019009E-02  6.68615896772162E-05  2.24158049964843E-04 -3.31961140580541E-04 -9.00434073164617E-05
  7.98837640662402E-10  5.01428100716766E-11 -2.57935806155531E-04 -8.01047053404350E-05  4.86568819957664E-11
 -5.63861166524735E-12  8.15339526791352E-05 -9.16723658442032E-05 -8.40004007944094E-05 -3.72288662670323E-01
  1.70864807678735E-03  1.47424390299669E-03  3.73412152224181E-04  1.50179280149953E-04  1.12888580553212E-09
 -1.14721387872115E-10 -2.77774849491735E-04 -1.32451957680033E-04 -4.03599280473970E-11 -2.06661952886372E-11
 -5.07883837787407E-05 -1.85128941128826E-04 -4.13537951200570E-05 -2.57709208051336E-06 -1.08164347715894E-05
  6.57399249179707E-06 -1.06905294661342E-12 -6.69003232905740E-06 -3.82319459021317E-05 -1.09914339940334E-05
  1.60432190120255E-05  3.34555223891084E-11  6.55340171774631E-07  3.75314571618017E-04  5.10104123347600E-05
  1.58619183572348E-05  3.97263507532140E-11  7.97930305962605E-05  1.16130748149311E-04  1.53473931621295E-05
 -2.20725544020838E-05  4.78691655039160E-11  9.43338943715122E-06 -1.47709739265303E-04 -3.97672942457667E-05
  3.05261467572870E-05  4.54818055837258E-11  2.51283088846896E-05  1.23662740073489E-04  3.58148751683196E-05
  2.52972371004215E-05  1.01041232422849E-11  2.06347134095848E-05 -9.78508036134946E-05 -1.51022053007119E-05
 -1.83231735737609E-05  2.01018561303663E-11  8.07646422357772E-06 -2.99674087142608E-04 -3.73192735857214E-05
  1.29477072966514E-05  6.33124192047331E-11  6.40611372976868E-05
* ORBITAL    1    6
 -4.66197908527277E-02  8.19086233843379E-04  3.96193701615042E-04  1.50873294934472E-04  3.36908731426565E-06
 -3.22660419939731E-10  5.57138998388700E-11  3.79070083823578E-04  1.57869862374367E-04 -3.44188883092026E-11
 -5.94022451700194E-12 -7.36648614514986E-05 -1.25623118407963E-04  1.93869526767449E-05  4.12687600255077E-01
 -1.60277102574982E-03 -1.57748595967261E-03 -1.55164133368092E-04 -1.19434244186932E-04 -9.14942130592620E-10
 -5.03088061241779E-11  5.22623950375434E-04  1.52015446826725E-04 -4.39761819398689E-11 -5.58434498459466E-11
 -4.92606569503969E-05  1.59334692493172E-04  1.00473561150106E-04  2.96287364126545E-01 -8.34799478079196E-04
 -1.04618865588158E-03 -1.48604644421968E-04 -2.24738446900569E-05 -1.81248215557765E-09  1.54199486923154E-10
 -3.36862759453162E-04 -8.42573189712192E-05 -1.55085133819921E-11  4.08031023729784E-11  3.98538400795226E-05
  3.76128999557510E-05  3.42232569847400E-05 -4.89535463140800E-02  8.00101379455962E-04  3.89590868680456E-04
 -2.85221579579291E-04 -4.45977475142911E-05 -1.31080550531529E-09 -9.41332908535706E-11 -2.83051520053697E-04
 -1.16810188774782E-04 -2.20544167391145E-11  1.21139256498795E-10 -1.09200796450241E-04 -1.04441198087450E-04
  3.99036479763728E-05  5.05457130436278E-01 -1.97185110699419E-03 -1.93368368535624E-03  1.72071449376782E-04
  1.30407625857126E-04 -2.36343564660849E-10  6.52248763538615E-11 -6.93117976976841E-04 -2.16922033313241E-04
 -1.26955714160651E-10  4.83592444261994E-11 -5.35533846423381E-05  2.01291297607856E-04  1.22679998354064E-04
  3.79225585400943E-01 -1.13232397992959E-03 -1.36404973260262E-03  1.67639155462761E-04  1.72947045325881E-05
 -1.11267955328243E-10 -3.20286837290482E-11  4.12144238654360E-04  1.06231532881651E-04 -5.94555842400590E-11
 -6.14731618015292E-13  4.51672869041768E-05  4.21743257911403E-05  5.00032199191085E-05 -3.46123590860485E-01
  1.62739537279247E-03  1.38152287770802E-03 -4.14677065234997E-04 -1.67123869082374E-04 -5.78570887473563E-10
  9.70117191410658E-11  2.80021803494295E-04  1.20417600901778E-04 -3.51868246562149E-11 -3.25792602434880E-11
 -4.27872927147147E-05 -1.93366048979461E-04 -3.48889545933935E-05 -7.93073045729133E-02  1.26008570609935E-04
  2.43152533514737E-04  2.75109163328634E-04  6.11677494709948E-05 -8.23071827044892E-10  3.64904503643912E-11
  2.44542028581928E-04  7.80418965052292E-05  4.45316900605596E-11 -3.33663386809758E-11  7.42363716538362E-05
 -8.25349237325175E-05 -7.86653285987809E-05  5.70329356770010E-02  1.07093720402916E-05 -1.29329645580815E-04
 -3.38313886372091E-04 -1.11533034034388E-04 -1.42447989533793E-09 -4.88722672344065E-11  2.58654170319529E-04
  1.03421565065270E-04  1.16277634491808E-10  6.46012832616688E-12 -9.65901664111720E-05 -7.71559227321220E-05
  6.90516099457461E-05  7.29800188821410E-02  4.49848919567801E-06 -1.67694085723342E-04  4.28576272910991E-04
  1.42205822752082E-04  5.11460246630261E-10 -1.83056502741417E-11 -3.21540534418473E-04 -1.27945126953933E-04
  1.61533143444013E-11  2.72462167802875E-11 -1.22584229177049E-04 -9.65928081811605E-05  8.63064956351368E-05
 -9.98880829485487E-02  1.45005812751854E-04  2.99500426248754E-04 -3.56861598269449E-04 -8.31715632346575E-05
  1.04938627668289E-09  8.64467888739499E-11 -3.10158113573190E-04 -9.85803512602116E-05  4.86834085573770E-11
 -1.68047262852204E-11  9.48768028039227E-05 -1.05156382228493E-04 -9.98090320987856E-05 -4.38421376556289E-01
  2.05105948201274E-03  1.74692150887979E-03  5.07771085129828E-04  2.04811430590977E-04  1.06388332491636E-09
 -1.15647125942189E-10 -3.48480965843137E-04 -1.52853996359630E-04 -9.10447849309185E-11  2.00424083716439E-11
 -5.53913430870273E-05 -2.39386134831696E-04 -4.50707624584711E-05  1.86071876944150E-04  9.81276511890462E-05
  4.41255343020562E-05 -1.46680416774177E-11  3.27113870909983E-05  1.81591671024181E-04  9.79432078562031E-05
 -4.13198782130418E-05 -2.49919406390983E-11 -3.32916459702933E-05 -3.04983852067884E-04 -5.73770350939576E-05
 -1.19311772878709E-05 -2.58226029867364E-11 -6.33249364371861E-05 -6.96212319095119E-05  7.39614481598241E-07
  1.45332838937115E-05 -3.24699695770547E-11 -5.08304489768164E-06  9.85305645944149E-05  1.47946751038966E-05
 -2.17515648509701E-05 -3.82983193551037E-11 -1.83753463631070E-05  1.31185100761957E-04  2.38453257766627E-05
  2.84814470254297E-05  1.97338446574540E-11  2.38063769406909E-05 -9.29548121685478E-05 -2.56520414986830E-06
 -1.89002888546393E-05  2.32659208331362E-11  6.97440303130505E-06 -3.79846574431432E-04 -6.71363423227143E-05
  1.51517001513801E-05  6.69397270772639E-11  7.92389774079640E-05
* ORBITAL    1    7
 -3.67442551067082E-04  3.36143794295131E-04  1.42552413477649E-04 -3.39631113538579E-04  1.66701919230269E-06
 -3.53861385551085E-10  5.68640435755265E-11  3.71656260467139E-04  9.22198178917098E-05 -6.21736269339753E-11
 -1.90760787744935E-11  1.21407389153453E-04 -1.19532149506172E-04 -6.99387565221858E-05 -3.67002227129713E-01
  2.14624355653289E-03  1.65679910929805E-03  4.72958812471075E-04  1.96901760753328E-04 -1.38818421474573E-09
  3.84677859551951E-11  6.24897656916437E-04  2.97274256670121E-04 -8.46868383323296E-11 -9.64324242403632E-11
  1.65696520926602E-04  1.36232394492520E-04 -1.64080700318060E-04  6.09271354080491E-01 -2.55694617157978E-03
 -2.43844533544470E-03  6.44444803366153E-04  3.24096370424056E-04 -2.95379205206492E-09  2.48521456558808E-10
  3.52814669412910E-04  2.00774054410412E-04 -4.71386652211654E-11  1.85716096402343E-11 -4.86755871845365E-05
 -2.51032039862257E-04  1.40222550313624E-04 -7.29703419920499E-03  4.38778548208018E-04  1.93539526541754E-04
  3.49147970756980E-04  8.80074026290671E-06 -2.18922136382989E-09 -1.41648774456420E-10 -4.49470535617880E-04
 -1.23287858472857E-04 -2.39510364873723E-11  1.97887150510688E-10  1.20623433245049E-04 -1.38745527956206E-04
 -7.26486481331533E-05 -3.18953651010702E-01  1.85883165765443E-03  1.43739573427608E-03 -3.99222804628600E-04
 -1.59382594812694E-04 -8.99185634562516E-10  8.66619773238331E-11 -5.34094778484076E-04 -2.52631462289466E-04
 -7.39831522039816E-11  5.60822427773736E-12  1.41439409053460E-04  1.16584783826476E-04 -1.42838362624760E-04
  5.27508428590903E-01 -2.18398473138635E-03 -2.09701593789146E-03 -5.56377904673481E-04 -2.81001061102040E-04
 -1.75082805359554E-10  2.25182797279504E-11 -3.06897838856637E-04 -1.72774676299756E-04 -5.53392004831475E-11
 -1.93845308743091E-11 -3.92408646998833E-05 -2.16501372310046E-04  1.21125485661946E-04  1.09648019285904E-01
 -4.85428379447781E-04 -4.23841633908652E-04  2.34130945909358E-04  4.12627738861547E-05 -7.47280516922459E-10
  6.77935458126822E-11 -1.72494382121193E-04 -6.05048802984796E-05 -1.99969695123866E-11 -7.88589072115358E-11
 -1.57292722672506E-05  1.04139284462905E-04  2.60642046766043E-05  8.13858175853022E-02  6.30070530023019E-05
 -1.72765674428527E-04 -7.80873479997692E-05 -8.96726299050280E-06 -1.13963285495383E-09  3.95045920232907E-11
  1.95069398830671E-04  7.06381956273007E-05  6.27422436310180E-11 -7.08914350360904E-11  5.41557715526458E-05
  2.89772314746548E-05 -1.56317727166758E-05  2.13833531346201E-01 -3.40248178193373E-04 -6.43773722854475E-04
 -4.38590447822229E-04 -7.21485349202462E-05 -2.23790644723040E-09 -7.37089158267933E-11  9.09827541328686E-05
  1.52627997068110E-05  1.93012510157972E-10  3.38643175921344E-12 -9.47647137340886E-05 -1.20558297044126E-04
  8.71391485143338E-05  1.84416775544990E-01 -2.98971760094005E-04 -5.57435074717638E-04  3.76085273938934E-04
  6.03530188571484E-05  2.69511872114024E-10 -5.09140407025113E-12 -8.17806385804849E-05 -1.60435652861858E-05
  1.07829169249136E-12  5.99257812613171E-12 -8.22143756809400E-05 -1.04258552573526E-04  7.52066324516615E-05
  7.05989028457644E-02  6.41323877576324E-05 -1.45316413182811E-04  7.27414120315635E-05  1.08034151798548E-05
  3.57255092050984E-10  5.99534303795183E-12 -1.69357644215005E-04 -6.17512890082898E-05  7.20997837434214E-12
 -1.75630850554308E-11  4.67943472563907E-05  2.57238049165011E-05 -1.29204794042943E-05  9.68702586661058E-02
 -4.23433954668369E-04 -3.72087363461702E-04 -1.98234938177574E-04 -3.30500660886645E-05  3.53073095957298E-11
  5.66438858710348E-11  1.49220047668466E-04  5.24977726714605E-05 -2.36118765140292E-11  3.79741131618251E-13
 -1.23601943425299E-05  8.99656484553812E-05  2.32471196869534E-05  7.07434690005015E-05  3.03301872365057E-05
  1.30184809563632E-05 -1.00219750263771E-11  1.45022624651163E-05  8.25727882856072E-05  3.48841682762372E-05
 -1.76850409803340E-05 -4.73754481777769E-11 -1.58503915113200E-05  9.99161141989685E-05  1.52675433480460E-05
  7.94691613893187E-06 -2.92538601291732E-11  2.37635200110716E-05  1.39183679056975E-04  3.06394324733823E-05
 -3.21329044286036E-05 -3.97322472948989E-11  1.44465337614855E-05  3.32266046599464E-04  7.76323076295667E-05
 -7.54869806587008E-05 -6.24435576260256E-11 -4.56486137658158E-05  2.84145114976209E-04  6.57528128617853E-05
  6.51130616044766E-05  1.02632714240541E-11  3.92688016983795E-05  1.22445239132603E-04  2.77828624249339E-05
  2.79701329988629E-05  1.44700358266498E-11 -1.25851769412917E-05  8.50782750286603E-05  1.13265025836293E-05
 -6.98849285864041E-06 -3.15718798065930E-12 -2.00651697298888E-05
* ORBITAL    1    8
  4.91634036057637E-02 -7.39268783407269E-04 -3.65862164920387E-04  5.53813919803815E-05  6.20353483455270E-05
 -1.52958079914178E-10  7.13514452569083E-11 -5.48362717218504E-04 -2.13890268925976E-04 -4.12366409514334E-11
 -1.81033109232404E-11  6.61524378780807E-06  1.38099241361645E-04  1.85773220578154E-05 -3.35669104293061E-01
  1.96032490561086E-03  1.51610585806068E-03  4.86858049442941E-04  2.52341433712850E-04 -1.04910433000497E-09
  6.15527379972316E-11  5.61479902509762E-04  2.80038042915063E-04 -7.47803164146032E-11 -9.64757817286510E-11
  1.59290676169109E-04  1.21291604741306E-04 -1.43204994138603E-04  5.13731209319784E-01 -2.37981131510029E-03
 -2.16031773420247E-03  5.78559487402321E-04  2.79707265565024E-04 -2.85907787254277E-09  1.90584448495147E-10
  3.19432347089979E-04  1.90200762084356E-04 -4.43657772101009E-11 -2.68912190313892E-12 -6.31948899062221E-05
 -2.27842647385804E-04  1.20403060303938E-04 -4.90140683455823E-02  6.91264865155293E-04  3.45322836679412E-04
  3.56281621130167E-06  6.10631754055881E-05 -2.40731682153467E-09 -1.24091255985823E-10 -4.92535497621730E-04
 -1.99682086839891E-04  1.18834363223116E-11  1.75577176969403E-10 -2.48563013594024E-05 -1.20653256419382E-04
 -8.03319309290130E-06  3.89161929406398E-01 -2.26333331499627E-03 -1.75419641082995E-03  5.50125281438758E-04
  2.78731011380400E-04 -1.33035500592881E-09  7.64170284893658E-11  6.40001627942382E-04  3.18104356032685E-04
 -9.44788191171367E-11  1.76108221493942E-11 -1.81652798906623E-04 -1.38073516697550E-04  1.66183976420477E-04
 -5.92136472392927E-01  2.71145771655398E-03  2.47478858078313E-03  6.66215515102116E-04  3.23494367795846E-04
 -2.72755686159136E-10  2.25636559922975E-11  3.70037613296633E-04  2.17754795591774E-04 -3.89438071797935E-11
 -3.45032947889838E-11  6.97483760851716E-05  2.61826477663442E-04 -1.38678788209634E-04  9.62799447604681E-02
 -4.78070520399228E-04 -3.94200719577417E-04  2.56285124288174E-04  6.25643533328191E-05 -5.13041483665849E-10
  6.33873535380519E-11 -1.69514681058753E-04 -5.96430050347365E-05 -1.71644699667644E-11 -6.57842140008492E-11
 -1.99081426980442E-05  1.02013826208426E-04  1.93140527998889E-05  7.31115536136987E-02 -1.69130513633663E-05
 -1.89316791403817E-04 -4.53437958698180E-05  9.48161099968457E-06 -9.56957254725129E-10  3.35962970148170E-11
  1.54924236093884E-04  5.40469129804254E-05  4.91185508479632E-11 -7.06851435370502E-11  4.40647423318631E-05
  2.37833686506647E-05 -1.39825953675690E-05  1.86405781679186E-01 -2.61806312367064E-04 -5.48062368587076E-04
 -3.88658033319854E-04 -7.08433545701274E-05 -2.06982778424964E-09 -5.59181215735950E-11  4.70945207358783E-05
 -1.11188047769733E-05  1.74550478854432E-10 -4.25347857231864E-13 -7.61282851164406E-05 -1.01923926233596E-04
  7.39613814094511E-05 -2.14008446863073E-01  3.07307685780499E-04  6.31891774641815E-04 -4.43516032538285E-04
 -7.91413556629290E-05 -1.18286953103023E-10  4.62966483240678E-11  5.73266984483737E-05 -9.76574639795155E-06
 -1.88463129283945E-11  4.65851269440956E-12  8.78795955476332E-05  1.17265964652380E-04 -8.48761598095046E-05
 -8.44934868377489E-02  9.15286793514889E-06  2.13799498326883E-04 -5.80240000470132E-05  7.61616428168934E-06
 -7.20648986015143E-11  4.16893692126193E-11  1.78906586160408E-04  6.28795623253948E-05 -1.47842035982045E-11
  1.43417952409209E-11 -5.06590359639509E-05 -2.81791546176769E-05  1.53692387644350E-05 -1.13444738163595E-01
  5.56035708635578E-04  4.61274983145379E-04  2.91145375736562E-04  6.93930316476087E-05 -2.56202071561367E-10
 -1.47119106249164E-11 -1.95568910401241E-04 -6.88816375557324E-05 -5.69962431922258E-11  7.18154672308228E-11
  2.15175109248412E-05 -1.17680211728184E-04 -2.30391493312077E-05 -8.70224135632737E-05 -3.39226588194023E-05
 -3.31229561782450E-05 -6.55923190078100E-12 -1.07192374073995E-05  7.78724851837233E-05  3.01784610870459E-05
 -3.13109591193611E-05 -5.51114766184710E-11 -8.89690216699491E-06  1.05880920607057E-04  2.68867979956530E-05
  6.19655845364179E-06 -1.99120184008989E-11  2.60518475816941E-05  1.10638026928530E-04  1.83757289753626E-05
 -2.72654696074939E-05 -3.29653750105879E-11  1.22468061902181E-05  3.04799903374562E-04  7.50637724441593E-05
 -6.55864202942896E-05 -6.19562890260828E-11 -4.00621053276638E-05 -3.47465013347886E-04 -8.50370236570873E-05
 -7.53507706809992E-05 -1.11326689554354E-11 -4.58998466872184E-05 -1.29601145006585E-04 -2.24773434972946E-05
 -3.15881032850361E-05 -9.75410257198032E-12  1.41890480052083E-05 -1.20900898353559E-04 -2.90870890414580E-05
  7.28350737193690E-06 -1.14133715163084E-12  2.95281220866067E-05
* ORBITAL    1    9
  3.11063626701948E-03  3.37082240099837E-05  2.15186270644597E-05 -3.39311977146293E-05  2.00684942203183E-05
 -2.65198799520836E-10  1.03815128009348E-11  3.59287158669246E-05  1.58589521226380E-05 -2.65414669931556E-11
 -1.64172837428039E-11  1.69854823338391E-05 -3.20805500840605E-06 -1.58352307401677E-05 -7.44518172240679E-02
  3.69433887918818E-04  3.02736773298105E-04  2.06204277205482E-04  8.35567156701776E-05 -5.34373007081693E-10
  4.67549442520804E-11  7.33736446897269E-05  2.48933392459121E-05 -1.92803829867062E-11 -3.05407429877768E-11
  3.00893060434471E-05  2.36061773593539E-05 -6.53721937209524E-06  2.53331115399808E-01 -1.56971463136112E-03
 -1.12598238735438E-03 -7.30980100468153E-04 -2.29968841800139E-04 -9.53889894759996E-10  6.36085464069712E-11
  1.97120206651417E-04  7.35873775818936E-05  4.51099427949095E-11 -4.00102064835460E-12  2.27356741876752E-04
  1.08780086956915E-06 -8.45286973979669E-05 -1.01570353286227E-02  4.35781762443294E-05  2.59765080920337E-05
  1.76755464940088E-05 -2.96566612631268E-05 -7.98305135268108E-10 -1.37346584935614E-11 -4.62413022544395E-05
  4.05896149935679E-05  6.67320847869082E-12  5.50149584000807E-11  1.02982076844514E-05 -2.37201611424787E-05
 -2.01650931918633E-05 -5.39713119247518E-03  1.76467381318467E-05  1.81830780724473E-05 -4.68755065077720E-05
 -1.89667650695107E-05 -6.05473103491558E-10  2.79549330885887E-11 -4.22142421724015E-05 -2.92761217620238E-05
 -1.58357533728681E-11  1.59478014788434E-12  4.37185740861724E-06  6.17911858995091E-06 -3.51894235344276E-06
  2.95221341594144E-02 -2.78658645252412E-04 -1.75658000312117E-04  6.41137565949377E-05  9.98531858469979E-06
 -3.21702764225845E-10  3.04697440721091E-11 -2.52308628785879E-05 -9.01720566879252E-06 -8.32747975366746E-12
 -1.72571536019109E-11  2.75992824103230E-05  4.03003507428182E-06 -1.45639520159178E-05  1.69633562694203E-01
 -1.33310865305863E-03 -8.22023905529612E-04 -6.75323289298191E-04 -2.10739695259379E-04 -3.75665327330810E-10
 -2.11793034223232E-11 -2.27101829765752E-04 -4.39843265608968E-05 -1.39270045749098E-11 -4.10706461028471E-11
  1.98567828199080E-04 -1.05212594174766E-04 -8.83010269391812E-05 -6.48096527510209E-01  1.91383985423881E-03
  2.17025328849739E-03 -2.08270489283136E-04 -8.41554992426540E-05 -5.14821494712595E-10  7.53227219888603E-11
 -6.61094868603822E-04 -1.63251291465369E-04  3.05595157450211E-11 -1.74727951260279E-12 -1.66663574832919E-04
  6.15462456661888E-05 -2.63280869777981E-05 -6.82699232276087E-01  2.12868235473304E-03  2.32937192280670E-03
 -3.33390302366492E-04 -1.25877714021210E-04 -6.32746413070443E-10 -2.55423002424240E-11  6.28376992146676E-04
  1.55901276789510E-04  5.82122955718287E-11  2.44591495096630E-11 -1.85849632314405E-04 -5.39164846243180E-05
 -6.82457095000324E-06 -8.30513556949317E-02  2.68377819862949E-04  2.87693449558759E-04  5.00500680368638E-05
  2.26159340492149E-05 -3.30515183145365E-10  1.51530396334605E-11 -7.30449112284274E-05 -1.79843916326899E-05
 -1.67097739046343E-11 -1.59091114494263E-11 -2.26027821447630E-05 -6.84607445735445E-06  6.86825901946865E-07
 -7.80527720777736E-02  2.00463645020290E-04  2.47544853454874E-04  6.70822605012340E-06 -1.85879576591485E-06
 -4.20276703567108E-10  1.88003921845602E-11  7.93654263465465E-05  2.03997097863681E-05 -2.27194072829675E-11
  8.69239595856916E-12 -2.00073336789460E-05  6.52041574541380E-06 -5.20083970203787E-06  1.98109195822800E-02
 -1.18045835877313E-04 -8.19030243359604E-05  7.82759312593931E-05  1.89635412019255E-05 -4.23647480471638E-10
  9.57659153090112E-12  8.62358815491407E-06 -5.62778764207108E-06  3.89235919488847E-13  2.76530422516931E-11
  2.19711994590352E-05 -1.43817936549460E-05 -7.48649406620027E-06  1.51298495775835E-05  8.18506617294240E-06
 -3.64844343657869E-06 -4.40401379105183E-12  4.50423988521406E-06  2.18427464314641E-05  2.35568704669266E-05
  4.64830318199806E-06 -2.56953851529777E-11 -1.01293662047918E-05  4.19926778480615E-05 -1.20634135386010E-05
 -2.09324852888913E-06 -8.03742993052438E-12  2.24181906871681E-06 -7.02019963593352E-04 -1.25018991074967E-04
  1.56864542460105E-04 -2.83458533247299E-11 -6.02677578494482E-05 -7.56717656330880E-04 -1.55772469159315E-04
  1.57133588349789E-04 -1.27229764430656E-11  9.18537205963778E-05 -8.77220264891053E-05 -1.62017236746329E-05
 -1.88995053585324E-05 -1.22647070737626E-11 -1.06139394857459E-05 -8.93022650280183E-05 -1.78426989652893E-05
 -1.83538198855380E-05 -1.98282350677263E-11  7.83502325507616E-06  1.22800178104422E-05  9.65347612004501E-07
 -8.54108087055987E-07 -1.44885792393720E-11 -1.18260059780021E-06
* ORBITAL    1   10
  1.11976238581836E-02 -3.57116555190743E-05 -2.10492921902711E-05  9.68040046614745E-06 -2.57386636393411E-05
  4.73501173600509E-10 -5.93658036866828E-11 -3.81824557180752E-05  4.60221442610446E-05 -4.14869365952040E-11
  6.35423625026521E-11 -6.41685265448785E-06  2.35005565823994E-05  1.68764835648568E-05 -1.26045389758426E-02
  7.18304837173612E-05  5.50667427477936E-05  2.08061234382948E-06  8.63320540447616E-07 -7.86125928458433E-11
 -1.49255426892398E-11 -2.58169538775419E-05 -2.42518293499588E-05 -2.63607948056337E-11 -9.09389904296059E-12
  2.82043612923896E-06 -6.20491416644707E-07  2.03011380130225E-06  3.14220705943138E-02 -9.60608508331732E-05
 -9.38400755679002E-05 -1.12785912776020E-04 -4.60012491329172E-05 -3.89348041813160E-10 -4.67222835003307E-11
  2.21851026377490E-05  8.69257569116527E-06  3.73699253038254E-13  3.04681127436123E-12  2.71610789960555E-05
 -3.83974393040435E-06 -5.68396277319372E-06 -5.68697111335057E-03 -2.41525882974659E-05 -1.58620152702217E-05
 -3.08194864942644E-05  1.33701610149227E-05 -5.84703503098582E-12 -6.61358410263952E-11  2.58939755263991E-05
  2.63699247962201E-05 -7.75274364506787E-11  1.23240838153496E-11 -1.50488560176957E-05 -2.47972831844164E-06
  1.14103720439595E-05  7.55316966734584E-02 -3.76668352942436E-04 -3.07947988922214E-04  2.00980231835108E-04
  8.15174749822109E-05  1.45890093873330E-09 -1.04480475093901E-10  6.43928715268630E-05  1.80388833297312E-05
 -1.45945576045141E-10  2.75172701840158E-11 -2.98683295657906E-05 -2.25910511323553E-05  5.88882978280665E-06
 -2.53247869168636E-01  1.54738154427321E-03  1.11518456960029E-03 -7.38119307790121E-04 -2.34741806285329E-04
  2.04487301253216E-09 -6.41030518474977E-11  1.97441727345933E-04  7.38570111506594E-05 -7.70578324632018E-11
  7.54011771701777E-11 -2.27547242517701E-04 -3.24043531044035E-07  8.36738508456744E-05  2.10400196820345E-02
 -2.04037352150846E-04 -1.16461619907643E-04 -8.42114614054334E-05 -3.19127476546778E-05  3.07381348814446E-11
  2.96068458732263E-12 -4.65582156409009E-05 -1.65411960804578E-05  4.87388291424412E-12 -3.33209845881622E-12
  2.58575085109096E-05 -1.08564081718534E-05 -1.38409913598301E-05 -7.77777964692244E-02  2.60375819176238E-04
  2.74612768024958E-04 -4.39917583389200E-05 -2.24787251012460E-05  6.35186577127528E-11  2.12451498639728E-11
 -7.99284935403057E-05 -1.89337579944846E-05  3.46978087598374E-13 -2.92931972769069E-12 -2.01628382932822E-05
  8.31770590088247E-06 -1.01638236215477E-06 -8.13792411522086E-02  2.44270045590719E-04  2.73310546990542E-04
 -2.98303177700858E-05 -7.46674108366720E-06 -8.05395620315143E-11  1.80748448651996E-11  7.81059336914121E-05
  1.95069333195192E-05  1.19437258556948E-11 -4.12524292001650E-12 -2.20651879018215E-05 -6.13674549844957E-06
 -2.42492097339887E-06  6.83764061080551E-01 -2.13176281372450E-03 -2.33281389050867E-03 -3.30431189706931E-04
 -1.24096122095524E-04  3.20438607228229E-09 -5.11948666931355E-11  6.27430543967899E-04  1.55491758069287E-04
  1.08468340640025E-10  1.50115103416872E-10  1.85323829235701E-04  5.39539833376306E-05  7.62615315912975E-06
  6.46786608814709E-01 -1.91496357690063E-03 -2.16838296764990E-03 -2.12898958744037E-04 -8.70701275640344E-05
  3.93628536700889E-09 -8.05612950640192E-11 -6.62750011632473E-04 -1.63666060380319E-04  1.72960744570658E-10
 -9.28095604119311E-11  1.67178997269485E-04 -6.17535047194632E-05  2.53297454856725E-05 -1.69929168680926E-01
  1.34331640208456E-03  8.26519842578432E-04 -6.74657478671527E-04 -2.11936873794260E-04  3.00336747773499E-09
 -1.70881402564264E-11 -2.31475642018562E-04 -4.66381614393035E-05 -1.15342025828695E-10 -1.27424925413690E-10
 -1.98826999203627E-04  1.04375822113292E-04  8.88824623099972E-05 -1.86572378245091E-05 -2.22012643126388E-05
  3.95246751098583E-06  1.78329174951130E-11 -9.32399364983986E-06 -1.02364621276271E-05 -2.66865830848246E-06
 -2.62467606616252E-06 -4.17460225112027E-13  2.14904205572430E-06 -2.38508389834961E-06 -3.94798089970800E-06
 -1.39132614352737E-06  1.49633316379622E-12 -6.68191655575127E-07 -7.93789199200521E-05 -1.21399087137715E-05
  1.93873642863533E-05  1.01061536803867E-12 -6.64154292191085E-06 -9.46443649464039E-05 -2.13854035529898E-05
  1.89512011430289E-05 -3.98909298004525E-12  1.15227414303131E-05  7.58810643471574E-04  1.56602095937584E-04
  1.57424086031234E-04  1.13243491516399E-10  9.21250419843620E-05  6.99688948580624E-04  1.24146763805154E-04
  1.56743025244829E-04  1.71583918022744E-10 -6.00283457659977E-05 -4.04159564212354E-05  1.26365425788457E-05
 -2.34928342203547E-06  1.01949615512699E-10  2.05760194939325E-06
* ORBITAL    1   11
 -3.62380206842227E-04 -3.82828450423676E-05 -1.56472653476427E-05 -3.47010367421546E-05 -2.26700847138304E-05
  1.05765032357444E-10  8.04122634427172E-12  1.55028368165291E-06 -1.87673569425163E-06 -2.84623490058043E-12
  9.71711910067586E-12  2.88479253372483E-06  2.80944491345093E-07 -3.92743723585996E-06  2.42731239478515E-03
  1.29729324180201E-06  2.11647135400049E-06 -3.87683394481207E-05 -2.58011171827493E-05  2.44475706534010E-11
  3.69505381107325E-11 -1.31894112450734E-04 -1.10195283804188E-05 -1.23374846163736E-11  1.50938200022379E-11
 -6.35750076012012E-06 -3.56179615051142E-05  1.00209890602010E-05 -1.58901965751147E-01  1.00326905562354E-03
  7.14642448882607E-04  5.89259098329657E-04  1.40564236781190E-04  1.01644636478637E-10 -1.85850463964809E-11
 -1.85917250118225E-04 -9.69399979674539E-05 -6.24234550131773E-11  3.46920091536926E-11 -1.59089187026174E-04
 -3.30762982698358E-05  8.24390047983137E-05  6.40635951105877E-03  5.55673162641876E-05  2.43224012275071E-05
 -4.81414170769564E-05 -8.55945160815567E-06  4.80140420700826E-10  3.64988882641076E-11  1.97369550090898E-05
 -3.64166272875837E-05 -1.21456420769062E-11 -1.92021752798955E-11 -1.44811130767497E-05  1.30509377260008E-05
  1.29104071181629E-05 -1.78313299074387E-03 -5.37584910778460E-05 -2.24604861495286E-05 -2.08161326266375E-05
 -1.94861752757284E-05  3.80841475171381E-10 -2.85415311121834E-12  1.99220819979608E-05  1.94362440118921E-05
  1.43711066555429E-11 -2.33837656954020E-12  2.36680364264690E-06 -7.28692748274445E-07 -2.52125278431731E-06
  5.77337466103033E-03 -1.49156783369225E-05 -1.65028705246802E-05  4.10788345892361E-05  1.73856136298954E-05
  9.79194733961680E-11 -1.65010913520979E-11  6.56546964341673E-06  7.27382042613075E-06  1.16098000899357E-11
  8.61282254536135E-12  5.74473070915116E-06  2.67229979471452E-06 -6.56099968168754E-07  1.36673460727325E-01
 -1.05334956774860E-03 -6.63291279232107E-04 -5.95132519838557E-04 -1.15811441100173E-04 -5.43137704027782E-10
 -4.85697064679794E-11 -2.22067639046446E-04 -6.77018764330310E-05 -4.03244748745586E-11 -3.15757540627380E-11
  1.59812713815529E-04 -1.16212932921596E-04 -9.12343223010023E-05 -7.20696595999424E-01  3.36652464597467E-03
  2.83459199466056E-03 -8.95152576299090E-05 -1.55998469941002E-05 -7.83651726072859E-10  6.73929038154219E-11
  6.64841534221002E-04  2.64346725345827E-04  2.66254137021886E-11  3.43775764362129E-11  1.87580850043999E-04
  5.42727149051063E-05 -2.14872162127129E-04  6.58860850206612E-01 -3.24213283096292E-03 -2.65581071255964E-03
  2.78433360682703E-05  1.14702543126970E-05 -5.40465260872085E-10 -5.69415430316508E-11  7.27103907193499E-04
  2.81592664044530E-04 -9.68306150324844E-12  5.84292955465580E-11 -1.72899030921634E-04  1.27635375164722E-04
  1.85704019528788E-04 -2.47773618698552E-02  1.20738959361392E-04  9.96929794162305E-05  2.19982429361875E-06
  1.70016551251031E-06 -4.16147565229128E-11 -6.31869885284480E-12  2.44192739363700E-05  8.33491944542308E-06
  4.95543272431840E-12  1.81658127526605E-12  6.39270012241450E-06 -5.72314081795215E-06 -7.76354659712806E-06
  2.70013614199965E-02 -1.05250755114735E-04 -9.74591621753258E-05  4.01390880491337E-06  3.45010717101356E-06
  2.77913257015279E-12 -1.74154825087472E-11  2.83967623230874E-05  1.18178568178628E-05  4.50049206923486E-12
  6.09900302914338E-12 -7.02676845007972E-06 -9.02560385427942E-07  9.42045386730916E-06 -4.81225391913172E-03
  6.93264975858462E-06  1.23311542167997E-05 -1.74419569290124E-05  2.91964257842878E-06  1.22029378321608E-10
 -2.19557922263872E-12  1.56166098814354E-06  2.65502328761697E-06  9.63666925275755E-12 -1.06958181662160E-11
 -5.52973400403459E-06  4.67492871795457E-06  1.82080623449165E-06 -1.96303084601019E-05 -1.10154509614789E-05
 -1.08672904508687E-06  2.40482206821380E-12 -1.63670006109518E-06 -1.08157388683000E-05 -1.65861646782695E-05
 -6.47268738841570E-06  1.53832976171421E-11  6.48586535217584E-06  7.00513994265536E-05  1.38925119824992E-05
 -2.34476627184305E-06 -1.30790006747939E-11  1.46121932672068E-05 -6.64722323653034E-04 -1.12903902274402E-04
  1.31607493504438E-04 -6.07807421855682E-11 -6.78375352527421E-05  5.78225042596053E-04  9.52538919859111E-05
 -1.09358114591650E-04 -1.22409145111497E-11 -7.59659082671976E-05 -1.70523146814990E-05  4.26678107035933E-07
 -3.26636398376864E-06 -2.58210914372340E-12 -1.84258309135740E-06  2.22703420092416E-05  2.61592943265249E-06
  3.89868130842804E-06  3.10944185902914E-12 -2.56818662206167E-06 -1.50179497011524E-06  2.31176881440206E-06
 -1.22386220305735E-07  3.74295836334863E-12 -3.19941668747338E-07
* ORBITAL    1   12
 -6.36960901619908E-03 -5.30582526469937E-05 -2.33332860127489E-05 -4.54851586561579E-05 -6.84184790948737E-06
 -6.70460431267211E-10 -2.82930838196985E-11  1.94156916739800E-05 -3.63804290879296E-05 -2.32463330099507E-11
  7.20115072202225E-12  1.42711534454220E-05 -1.30148445905515E-05 -1.26113506136673E-05  1.59034998585273E-03
  5.37816127151635E-05  2.23846088350833E-05 -1.79503907107343E-05 -1.75732644748915E-05 -4.40551565128982E-10
 -7.64429290944805E-12  2.98704154824608E-05  2.03195461372504E-05  2.84948389404386E-11 -7.36891060055263E-12
 -1.89089183720250E-06  3.39391075914046E-06  1.77538953228915E-06  6.11089921115366E-03 -6.01441933031939E-05
 -3.69494581997695E-05 -2.98969953472660E-06  6.88214394727004E-06 -1.23215536030758E-10 -1.52262895890732E-12
  2.05403736980091E-05  1.45724153038007E-05  2.10527600459648E-12  2.46410761102648E-11  6.15392486084891E-06
 -2.08466087106430E-07 -5.51324169795832E-06 -1.23898800661359E-04  3.40046063174528E-05  1.37661670562997E-05
 -3.11381866995392E-05 -2.19918669293627E-05  3.49273939485862E-10 -2.94600901898094E-11  1.11941760835213E-07
  8.68902197274242E-07 -4.93083860197475E-11  1.04022234941212E-11 -1.81720281330158E-06 -1.24720179044300E-06
  2.98289138164413E-06 -2.16690787958843E-03  1.69501011019914E-06 -1.12410779922551E-06 -3.66220896835642E-05
 -2.40961991017165E-05  1.08731518834692E-09  8.30758252245650E-12 -1.33597456806218E-04 -1.24494605679395E-05
 -5.38226467546933E-11  4.92037654827605E-11  6.07691334983195E-06  3.57430246511946E-05 -9.82371483014879E-06
  1.58278463542955E-01 -1.00147131636445E-03 -7.12686894143373E-04  5.86607779037822E-04  1.39243001243249E-04
 -1.37570268639273E-10 -1.39960026298083E-10 -1.86588437335492E-04 -9.75943981737528E-05 -3.44203152517374E-11
  7.45774488276080E-11  1.58719084692457E-04  3.30279117764064E-05 -8.24785080996885E-05 -5.43849155429186E-03
  7.20803871226821E-05  3.74225014207453E-05  2.71720819819786E-05  1.16026208660484E-05  1.23083573827520E-10
  2.97559048059210E-11  1.81966813206252E-05  7.72385973608920E-06  1.66373282434387E-11 -6.73786083744386E-12
 -6.45428924139521E-06  4.03923227612196E-06  5.01922933436908E-06  2.70230637067838E-02 -1.47076596923115E-04
 -1.15014825890546E-04  1.07244564461902E-05  4.61640137891593E-06  1.56904471712089E-10  1.22022623070807E-11
 -2.13822446272386E-05 -7.98281425934273E-06 -4.71316745585280E-12 -4.83276817498463E-12 -7.01808162834912E-06
 -3.17163638734378E-06  6.67730470890787E-06 -2.45437019635676E-02  1.22019793199328E-04  9.91366118326138E-05
  1.60029826888940E-07  8.62325979864599E-07 -4.00352667863682E-11 -5.11462461599038E-12 -3.01086148604135E-05
 -1.27859224650082E-05  6.80472476999451E-12 -8.21110439901426E-12  6.57520965680567E-06 -3.82796490567261E-06
 -6.15153660181327E-06 -6.57769434996570E-01  3.23859256952600E-03  2.65211417185017E-03  2.69932726020953E-05
  1.12394532389516E-05  6.78224901309088E-10  1.11782930582625E-10  7.28405676936588E-04  2.81976796133177E-04
  1.14362537507972E-11  1.51479400381497E-10  1.73288018086430E-04 -1.27361959072529E-04 -1.85688878733339E-04
  7.21739511625458E-01 -3.37142172208441E-03 -2.83878975757257E-03 -9.05663767489362E-05 -1.60775631883226E-05
  2.24125985412053E-09 -1.64591688121039E-10  6.63478735155860E-04  2.63950300876708E-04  1.05379274907170E-10
  8.07857211070473E-11 -1.87272977910952E-04 -5.45771783617974E-05  2.14780413322895E-04 -1.37153760185748E-01
  1.05867499739579E-03  6.66237080514669E-04 -5.96573473340029E-04 -1.16714505872292E-04  2.23278484335541E-09
  6.17183920866387E-11 -2.23178145361119E-04 -6.81836281135303E-05 -5.33468439228198E-11 -6.70920575598781E-11
 -1.60186819249156E-04  1.16284827135320E-04  9.14891002141004E-05  1.22584734148274E-05  1.74057452866734E-05
 -6.42067143561018E-06 -2.29169482902177E-11  6.60658046437580E-06  2.04498246902152E-05  1.22691352829282E-05
 -6.11167473773898E-07  1.57569288895107E-11 -2.11221331142981E-06 -3.76926575093256E-06 -3.36352477688695E-06
  5.28647295624531E-08  3.44858074377502E-12 -1.41985168594011E-06  2.75711963638007E-05  5.85466515144772E-06
 -5.96878964201230E-06  5.82249700257792E-12  2.51895933876832E-06 -2.62409626300600E-05 -7.56641533614381E-06
  4.92128184824242E-06 -1.58612911842004E-12  3.84718448675594E-06 -5.77481523279948E-04 -9.53293798209874E-05
 -1.09223342099412E-04 -4.98068485703736E-12 -7.58989172393015E-05  6.65969038085908E-04  1.13199089058530E-04
  1.31907283613656E-04  1.29017481714397E-10 -6.79451388891764E-05 -7.04029993858280E-05 -1.41249680443211E-05
 -2.32460014088669E-06  6.76005531933787E-11  1.47277634789668E-05
* ORBITAL    1   13
 -2.52024464516411E-02  1.59063229183333E-01 -2.32040395683690E-02  3.51611292394190E-02 -2.47023945103345E-03
  2.77171333693488E-08  4.99883918854448E-09  4.69587598339013E-02 -6.20566292743184E-04 -8.74827395987339E-10
 -4.77051482409243E-10 -2.31583078915083E-05 -4.65536228858883E-03  6.89359557814514E-03 -2.83990846004577E-02
  2.37694709939739E-01 -1.93083086376675E-02  1.48963623814892E-02  3.57380334053629E-03 -1.41103549802407E-08
  5.83212729789717E-09  1.80694142646416E-02 -9.88503879574895E-03 -4.65631961528812E-09 -7.33746205010110E-09
  2.94688354364272E-03  1.35511267289635E-04  1.26991052949456E-02 -2.90124231260927E-02  2.36153756621037E-01
 -2.04508040243939E-02 -9.52993858936750E-03  1.68392598671159E-03 -1.94489392188826E-07 -3.09506267441611E-09
 -2.14067695791970E-02  7.65937308613325E-03 -1.15688494229135E-10 -4.97731381689781E-09  6.94028338677866E-03
 -2.71775536310588E-03  1.04467332280196E-02 -2.51978005031906E-02  1.59092032210118E-01 -2.31915251036897E-02
 -3.51739446753967E-02  2.46679193994832E-03 -2.05814952075512E-07 -5.99766487394231E-09 -4.69809008459580E-02
  6.06073445125638E-04  4.22958727979901E-09  9.76662254573945E-09 -2.11246280097666E-05 -4.64948467598719E-03
  6.89410557603406E-03 -2.84071926725470E-02  2.37695772728669E-01 -1.93216130433029E-02 -1.49053370505366E-02
 -3.57687120957589E-03 -1.47389663058302E-07 -2.46423505344189E-11 -1.80427699129292E-02  9.90138066914153E-03
 -7.90053384312093E-09 -1.94436390177585E-09  2.94708543423789E-03  1.40829266006359E-04  1.26996074014852E-02
 -2.90112385322420E-02  2.36195988972903E-01 -2.04411091031115E-02  9.55808856411136E-03 -1.66744322860922E-03
 -3.55370987458698E-09  2.73193379530050E-09  2.14154411340145E-02 -7.66442519087611E-03 -5.06897632140649E-09
 -4.99269675236855E-09  6.93934368258731E-03 -2.71933648610278E-03  1.04494914877662E-02 -2.23042166604391E-02
  1.29245012565937E-01 -2.24772159391108E-02  9.79580685193793E-03  7.59719860736711E-04  2.25580334656517E-08
  5.20711835718806E-09  4.87010606782621E-02 -9.74773055250603E-03 -8.41670600179930E-11 -8.07479020970769E-10
  9.77063677671975E-04 -1.24513636553347E-03  6.16760753978850E-03 -1.96495735081026E-02  1.21965556477209E-01
 -1.90148609002141E-02 -4.42032245462471E-02  7.66819051420179E-03 -8.63931555369409E-09  3.15755687546293E-09
  2.23767943405109E-02 -3.27075474077277E-03 -1.37691924087370E-10 -4.12837227446691E-09  2.79282194768834E-03
  1.67805998199731E-03  4.64881642223370E-03 -2.16029703610251E-02  1.39343156495037E-01 -2.01229830425239E-02
 -4.86220771134808E-02  9.96364183463154E-03 -1.00731153727226E-07 -5.12686724137394E-10 -2.51492823743441E-02
 -2.43207606136158E-05  9.89580178171905E-09 -2.17903190748138E-09  1.78869532291379E-03 -3.14877967182271E-03
  5.90406066499592E-03 -2.16044207556004E-02  1.39368404433009E-01 -2.01210592714170E-02  4.86374330615628E-02
 -9.96031794969009E-03  4.54698667015195E-08  5.38952382926999E-09  2.51427095793517E-02  2.19500005556838E-05
 -2.12308567691746E-10  1.48169002085274E-09  1.78933799772260E-03 -3.15026657785548E-03  5.90459394951411E-03
 -1.96506763518054E-02  1.21968943044333E-01 -1.90162445510809E-02  4.41983541349909E-02 -7.66965663213346E-03
  2.74394736136167E-08  4.93881621653519E-09 -2.23895760474433E-02  3.27126980369601E-03 -2.03173122924610E-09
 -3.28893846227312E-09  2.79366200136418E-03  1.67751217692195E-03  4.64875944377823E-03 -2.23052942402868E-02
  1.29244742186603E-01 -2.24795973081328E-02 -9.80478957375843E-03 -7.64816287067297E-04 -6.16787536997824E-08
 -1.80122150957413E-09 -4.87029677791639E-02  9.74907512547430E-03 -5.37132347871050E-09  5.08648626401225E-09
  9.79055272561891E-04 -1.24571173656440E-03  6.16691402642202E-03  4.81089261981395E-02  3.27726284534122E-03
  5.25868281421261E-03  1.06512305101625E-09  7.41356136525061E-03  4.81185942555386E-02  3.28162572146190E-03
 -5.25907682612953E-03 -6.83693956284867E-09 -7.41326742563722E-03  3.15614112091313E-02 -5.56955139641533E-04
  1.44311052116839E-03  7.06528933108904E-10  6.38557157766891E-03  2.73445799421169E-02 -7.76669366799613E-05
 -4.95293971249749E-03 -2.71683298177880E-10  2.51158961451562E-03  3.23831430219398E-02 -3.92243686627002E-04
 -5.76143799491325E-03 -3.60354590428991E-09 -3.26287310062466E-03  3.23896626633852E-02 -3.90232462658650E-04
  5.76239963666721E-03  1.35283640753847E-09  3.26337738433461E-03  2.73438942892673E-02 -7.80577498159542E-05
  4.95269210339585E-03  1.09220868576766E-09 -2.51205384913268E-03  3.15615891114957E-02 -5.57621034763069E-04
 -1.44276847045978E-03 -2.37025089009399E-09 -6.38550964940306E-03
* ORBITAL    1   14
 -5.65038555808435E-04  1.00287446389010E-02  5.94900951742908E-04  2.10608509836946E-02 -2.15678870463461E-02
  7.18505643569082E-09  1.29061692841857E-09 -8.36952558087693E-03  1.45328163590093E-02  1.66273396948470E-10
 -5.41324603147954E-10 -3.28823257330671E-03  1.96957930330445E-03  1.94856087870019E-03 -1.87671473737290E-02
  2.06482146004860E-01 -6.92843033211454E-03  4.06652119199221E-02 -2.27237569426421E-02 -4.23474452107305E-09
  3.33320089797379E-09 -1.22948199612690E-04  2.34382158482493E-04 -1.61308539796252E-09 -4.65496713966472E-09
  3.24014523454246E-03  1.21612896194173E-03  1.08132223252665E-02 -2.23527814910034E-02  1.98771059953367E-01
 -1.30294921306558E-02  1.73893344006581E-02 -1.95226326072742E-02 -1.07134324651373E-07 -5.83133847959062E-09
 -3.32882473216225E-02  2.77880850728924E-02 -4.09335971058860E-09  1.50571635880498E-09  6.10465911296900E-03
 -1.15089867726224E-03  8.53839970967361E-03  5.65082402706485E-04 -1.00218363750243E-02 -5.94173980465440E-04
  2.10592156561575E-02 -2.15660644010695E-02 -2.64581789319972E-08 -8.88574658847254E-10 -8.36783056920100E-03
  1.45319160850863E-02 -3.87438201825449E-09  4.75063663866368E-09  3.28843467237914E-03 -1.97086033395129E-03
 -1.94864125990017E-03  1.87673586010142E-02 -2.06458584077609E-01  6.93047925641769E-03  4.06603541377600E-02
 -2.27258968546286E-02  4.03502667820015E-08  5.47566342948539E-09 -1.29666616785747E-04  2.31034491520500E-04
 -2.12985693335085E-09  3.02541010822840E-09 -3.24111301470784E-03 -1.21944667905375E-03 -1.08114953392130E-02
  2.23525511064399E-02 -1.98778273214430E-01  1.30269201756925E-02  1.73800512846041E-02 -1.95231742949889E-02
 -6.49412457612356E-09  8.19220939832991E-10 -3.32918077411598E-02  2.77888352045035E-02  2.75971801532216E-09
  6.52184114673291E-10 -6.10454559137635E-03  1.15235044654987E-03 -8.53867378079603E-03 -2.65316041997490E-02
  1.97687067642695E-01 -2.07360042750585E-02  2.28741771597903E-02 -6.34718103516914E-03  3.25899850962682E-08
  5.27672070428679E-09  7.06943542896468E-02 -5.22062757597202E-03  3.72496826707549E-10 -9.54854206154370E-11
  2.60782055212460E-03  1.96026858844397E-04  9.04323678152379E-03 -2.89809599486804E-02  1.92663328641701E-01
 -2.49887939148151E-02 -6.22704255855990E-02  1.03469261495328E-02  7.21697719031031E-10  2.24947040964374E-09
  2.98010623760420E-02 -3.78865389665028E-03 -9.14285378450454E-10 -3.47518930668626E-09  4.73679736707981E-03
  3.31663175182068E-03  7.62396709382269E-03 -2.37802454261751E-02  2.09769790051523E-01 -1.49703352925275E-02
 -6.69306432532266E-02  1.32903473143219E-03 -8.07186129555470E-08 -3.58508583295239E-09 -4.35274429702918E-02
  2.90942731335166E-03  5.94044356571074E-09 -1.60401373804896E-09  3.79619043043580E-03 -2.32831309406300E-03
  8.82794486552109E-03  2.37805615689458E-02 -2.09766871833674E-01  1.49700117163473E-02 -6.69363594854464E-02
  1.32960845969615E-03 -5.78307712924167E-08 -6.08194927512802E-09 -4.35156350970844E-02  2.90870661941035E-03
 -2.76075842390711E-10 -2.45717996419223E-09 -3.79611772334496E-03  2.32951599686128E-03 -8.82760140824078E-03
  2.89768399240679E-02 -1.92635597625503E-01  2.49851984572186E-02 -6.22551145315899E-02  1.03441629412540E-02
 -3.71319147214270E-08 -4.25510741289420E-09  2.98112274286762E-02 -3.79265228929649E-03  1.40572051452605E-09
  4.11552618604029E-09 -4.73708842002630E-03 -3.31520505372030E-03 -7.62266070856992E-03  2.65259135748573E-02
 -1.97652205474872E-01  2.07306093103655E-02  2.28748024309411E-02 -6.34539409048789E-03  5.15002090212719E-08
  6.08369122358815E-09  7.06850753553582E-02 -5.21830319456578E-03  2.62393889608986E-09 -1.66174468057962E-09
 -2.60958092109219E-03 -1.95229423514644E-04 -9.04092260030964E-03  1.66986287239974E-03  1.19703005998250E-04
  2.58820340289859E-03  3.02217460599816E-10 -1.41062522778775E-03 -1.66896502949815E-03 -1.19677021526979E-04
  2.58842189418984E-03 -6.61803914175418E-10 -1.41104813948439E-03  4.67013678156688E-02  5.73345540587632E-04
  2.84120324407292E-03  1.24741558249177E-09  8.11977117897993E-03  4.43936020494419E-02 -1.77391872246827E-03
 -7.72344343466018E-03  2.64152579225961E-10  3.90058355520702E-03  4.71267151308507E-02  1.15900544640860E-03
 -6.66691673430986E-03 -2.87552632463175E-09 -4.91056917942698E-03 -4.71280238784351E-02 -1.15928891679323E-03
 -6.66762107332433E-03 -1.96770075991930E-09 -4.91004340431559E-03 -4.43848413864556E-02  1.77380986646861E-03
 -7.72135194941296E-03 -1.79907530236585E-09  3.90106669312575E-03 -4.66918125645631E-02 -5.73927493621400E-04
  2.84089327101448E-03  2.17766581394857E-09  8.11764868080228E-03
* ORBITAL    1   15
  2.00261976441541E-02 -2.68982674277138E-01  4.36771384748628E-03 -5.10509958730735E-02 -2.54223179653528E-03
 -6.65037598179804E-09 -4.74562440202925E-09 -6.17641260195531E-02 -6.15932067461190E-03  2.93254759626286E-11
  1.71079874188375E-09 -3.42280712203714E-03  1.86726780840978E-03 -1.16340793607434E-02  1.47288406529930E-02
 -9.97201528472973E-02  1.17066218918724E-02  7.81772580689004E-02 -3.82726933943379E-02  2.75626487550284E-08
 -4.41040308732285E-09 -4.43139019956542E-02  1.65234724147063E-02  4.80020378410369E-09  2.49850591772647E-09
  8.69522082455662E-05 -4.02070784501371E-03 -5.06840758437308E-03  8.26037720033003E-03 -1.04385799431675E-01
  1.51629964674111E-03  7.06380019932591E-02 -3.05807334130005E-02  1.16591191145622E-07  9.41014362474666E-10
 -4.29629706923571E-02  2.35064814751155E-02 -1.31986997354003E-09  3.42228924654067E-09 -5.29655931671254E-03
 -7.44833402476875E-04 -2.84542788644901E-03  2.00375528426841E-02 -2.69088988248158E-01  4.37404066521104E-03
  5.10618269405948E-02  2.54476865957202E-03  1.13617911790739E-07  2.86241802440850E-09  6.17868027883594E-02
  6.15831755966018E-03 -1.25243366942819E-09 -6.38464252060184E-09 -3.42528734384898E-03  1.86595064202851E-03
 -1.16377534918477E-02  1.47353997994483E-02 -9.97848355112187E-02  1.17096812752676E-02 -7.81922906738955E-02
  3.82869106877764E-02  6.18206003859841E-08 -4.84077671002049E-09  4.42974211045783E-02 -1.65138485536307E-02
  3.35393288699984E-09 -1.36463587736187E-09  9.01488062328757E-05 -4.02135874020523E-03 -5.07366030673698E-03
  8.25083936748265E-03 -1.04264264430521E-01  1.51427936725155E-03 -7.06526710969798E-02  3.05878330626957E-02
  3.83545342541770E-08 -3.68200142827561E-09  4.29519968230173E-02 -2.34989393953511E-02 -8.15218099311759E-10
  3.00060502868661E-09 -5.29052366943102E-03 -7.49012267797601E-04 -2.84256319982065E-03 -1.87690812083476E-02
  1.85491196817628E-01 -1.03384547647584E-02  6.66397256757093E-02 -1.59611754922520E-02  3.75263706288756E-08
 -1.53464756076939E-09  4.48701453281298E-02  3.43247839219632E-03  2.55467437862620E-09  3.10430435678378E-09
  8.23135190689361E-04  7.58992834402517E-03  8.88137306205633E-03 -3.23673957269834E-02  2.38688158109943E-01
 -2.59331059510280E-02 -5.81858662364980E-02  5.70256865852424E-03  5.79949101227752E-08 -3.86663711925912E-10
  2.05687337598129E-02  1.24409851153453E-03 -3.13333973275316E-09  2.68300851574566E-09  5.56244173918890E-03
  5.33716482910049E-03  9.07034257683929E-03 -1.30459683651253E-02  1.68105036489295E-01 -2.78644962907465E-03
 -1.93831363128053E-02 -1.23935110956472E-02  7.56340894828593E-08  2.97235766857287E-12 -6.62921379842780E-02
  8.82889632411192E-03 -5.66387002813728E-09 -1.69254996771453E-09  9.24447702955546E-03  1.37778334596295E-03
  3.90146517249015E-03 -1.30567929249299E-02  1.68189589038104E-01 -2.79446411236031E-03  1.94185247230659E-02
  1.23911998396710E-02  7.30886937468226E-08  2.47157721979293E-09  6.62827527621086E-02 -8.82726128084799E-03
  2.07402298777184E-09  4.90971460852491E-09  9.24368539476800E-03  1.37546172099211E-03  3.90591296260461E-03
 -3.23657845284935E-02  2.38684604398715E-01 -2.59307383986392E-02  5.81714525037070E-02 -5.69839607799505E-03
  8.51190151338152E-08  3.30154855705089E-09 -2.06004246612756E-02 -1.23671958997736E-03  2.40805268204799E-09
 -3.66389725502410E-09  5.56540903438640E-03  5.33449670243042E-03  9.06891617251308E-03 -1.87614175080951E-02
  1.85426546465544E-01 -1.03330315716592E-02 -6.66478562005206E-02  1.59603169508262E-02  3.00381169719871E-08
 -4.04552478654892E-09 -4.48535706252842E-02 -3.43227544798907E-03 -1.33246370955790E-09 -3.95792330345589E-09
  8.23184544520691E-04  7.59103038380189E-03  8.87880329865853E-03 -6.50324756712175E-02  1.40508173675984E-03
 -5.68088733884038E-03 -4.32134765733993E-10 -7.93424320300968E-03 -6.50670268310719E-02  1.40754442910932E-03
  5.68346442798934E-03  3.91851044087654E-09  7.93888917859085E-03  4.51751508939633E-02 -1.58947231919218E-03
  4.53589322725346E-03  1.55102686674963E-09  6.20611711994527E-03  7.25178012004512E-02 -3.32424934567141E-03
 -1.10965080195417E-02  2.31795298274940E-09  5.51890542829867E-03  3.94020617008552E-02 -5.08948646086451E-04
 -3.26210890481887E-03  2.63904933283113E-09 -5.32364788765735E-03  3.94323128443316E-02 -5.09244490271362E-04
  3.26707643288088E-03  2.59825767421826E-09  5.32569760009238E-03  7.25126626346649E-02 -3.32378294153860E-03
  1.10944533576780E-02  3.72388554756602E-09 -5.52074728572873E-03  4.51497757481628E-02 -1.58928437281878E-03
 -4.53546907892997E-03  6.57694951671356E-10 -6.20153565001018E-03
* ORBITAL    1   16
 -3.06671734319931E-02  3.60584792933041E-01 -1.23388088905501E-02  4.66194946827334E-02  4.01193194713721E-03
  5.16064061320599E-08 -5.83170729163841E-09  5.14493936079071E-02  1.21383130697790E-02  5.59338962269641E-09
  3.98173740655161E-09  7.23957207387548E-04 -1.01648258876871E-02  1.56323998933377E-02 -2.22839634689901E-02
  2.09411661749671E-01 -1.19556019709316E-02 -4.98800149991716E-02  4.39883744851051E-02  1.13081417239844E-07
 -5.71011292378052E-09 -5.36897580403753E-02  4.92624563248663E-03  3.29993298592667E-09  7.45566977248394E-09
 -7.07966930334381E-03 -7.60013416229898E-03  1.45024006078999E-02  1.97854627739122E-02 -2.09776281290858E-01
  8.53624868779446E-03 -3.85519805316159E-02 -6.45013439463306E-03  2.57450432584767E-07 -9.22972310684108E-11
 -5.73148923971554E-02  3.39333266570611E-02 -7.18749861235076E-10  5.69508823106855E-09 -5.45799413075386E-03
  1.55733355213640E-02 -7.59417277747984E-03  3.06606879240522E-02 -3.60498700976545E-01  1.23363604341083E-02
  4.66134935191843E-02  4.01524032852447E-03  2.60686584312624E-07  5.59897950921240E-09  5.14352497607421E-02
  1.21366287759566E-02 -6.06683324720821E-09 -1.31686992633298E-08 -7.24147021404843E-04  1.01585365061432E-02
 -1.56286274603959E-02  2.22795046575736E-02 -2.09347780293498E-01  1.19540437255938E-02 -4.98604904930375E-02
  4.39810032587360E-02  1.99967003951456E-07 -4.02609960141644E-09 -5.37224968080550E-02  4.94503808409890E-03
  7.31243766900510E-09  1.09904286911714E-09  7.07854187828301E-03  7.59809545654904E-03 -1.44992071562558E-02
 -1.97873712053118E-02  2.09851700817768E-01 -8.53074251588783E-03 -3.85177717167338E-02 -6.46423700803411E-03
  6.07244859673381E-08 -8.15171321331842E-09 -5.72996621815175E-02  3.39452602234014E-02  4.17444983743561E-09
  4.93312349449685E-09  5.46056869067115E-03 -1.55743427133083E-02  7.59674057449918E-03 -1.66650323346094E-02
  9.87768528363845E-02 -1.67821761568492E-02 -2.02993658637475E-02  9.22316052183943E-03  5.41565255983259E-08
 -4.72757765771512E-09  1.46448649193703E-02 -3.69914845330236E-03  6.17570551860763E-10  6.24972360262490E-09
 -1.78340356763691E-03 -4.16824239754360E-03  5.95493245580350E-03 -1.18205642930790E-03  8.46942859323378E-04
 -2.23006592599249E-03 -1.50698007464646E-02  8.33183128836678E-03  6.37509651673894E-08 -4.91274549161416E-09
 -2.78087232421772E-02  9.13896667157311E-03 -4.33258111507513E-09  4.87826115935495E-09 -5.12429418802133E-03
  2.98597977371341E-03  2.65199547971126E-03  1.92337936942405E-02 -1.08564615979178E-01  1.89713710785562E-02
  3.08014384491880E-02 -9.53949502900507E-03  1.43577548732522E-07 -1.32419263179235E-09 -1.81460864021533E-02
  8.38870595155539E-03 -1.34329767996566E-08 -1.77685954702875E-11 -3.79792707951313E-04  6.78573067679644E-03
 -5.03475774443180E-03 -1.92315503247127E-02  1.08483536530652E-01 -1.89747197705069E-02  3.07888381187657E-02
 -9.54662257303391E-03  3.22643768660861E-08 -4.04223464755656E-09 -1.81769016678863E-02  8.39187590997543E-03
  3.54342574444377E-09  2.42444395390813E-09  3.77684847811082E-04 -6.78686789269953E-03  5.03204411640851E-03
  1.19522204784858E-03 -9.42552121057967E-04  2.24156544073817E-03 -1.50933980057148E-02  8.33601281505105E-03
  5.86820361166016E-08 -3.04778292558198E-09 -2.78029921232918E-02  9.13692452671877E-03  5.90089249970541E-09
 -6.32518382336426E-10  5.12263656811324E-03 -2.98774429982606E-03 -2.65597671391047E-03  1.66715001515828E-02
 -9.88703955216511E-02  1.67828638037347E-02 -2.02792313140866E-02  9.21382630724672E-03  1.19554412564207E-07
  1.02623714732697E-09  1.46704082934877E-02 -3.69600199187154E-03  3.26651692982840E-09 -8.74733144433288E-09
  1.78171020351524E-03  4.16760943846744E-03 -5.95843966800180E-03  1.13991275353914E-01 -2.77742538656965E-03
  1.03440181619303E-02  2.13612996382698E-09  1.46992080648298E-02 -1.13976029737023E-01  2.77743870403013E-03
  1.03420425920604E-02  8.82958769328341E-09  1.46971270858231E-02  4.27719812001414E-02 -2.37665503659908E-03
  6.94699786095364E-04  2.21239068090282E-09  7.56550141225126E-03 -5.02652182167149E-04 -6.32618421187908E-04
 -1.08708170774584E-03  2.58382281953525E-09 -1.70596430862512E-03 -4.50021569544345E-02  2.96810391033340E-03
  7.35103269908966E-03  5.17930173503126E-09  3.50701446697883E-03  4.49840682781351E-02 -2.96855959134740E-03
  7.35002631661931E-03  1.46816371791844E-09  3.50414245116601E-03  4.73201717453451E-04  6.34647185371194E-04
 -1.09182281835454E-03  2.34802515025751E-09 -1.70347882005767E-03 -4.27955786677490E-02  2.37681754786603E-03
  6.97451014525685E-04  4.51605749878411E-09  7.56853660053746E-03
* ORBITAL    1   17
  3.31839882933080E-03 -3.61056513817433E-02  1.42509511084149E-03 -7.65579829905423E-02  2.08860678237207E-02
 -4.33783471860665E-08  1.12101570791115E-09  3.97562539856601E-02 -1.41055357579634E-02 -7.50982317171553E-09
  1.23823082245596E-09  4.61930772019978E-03 -2.48159309381327E-03 -4.04021879899160E-03  1.62301395425993E-02
 -1.73851424730838E-01  8.06245613590021E-03  2.71019292601957E-02  4.24406837467197E-03 -1.23339100814936E-07
  2.21828409260895E-09  8.00474240792701E-02 -1.68027866625171E-02 -5.14114586026177E-09 -3.51644592074450E-09
 -1.00689622499655E-03  1.11829029238880E-02 -8.30885864318635E-03 -1.88975405481802E-02  1.98663436230362E-01
 -9.94505975315171E-03  8.94113454070848E-02 -2.68607928280698E-02 -1.94220851060623E-07 -1.66180312412919E-09
  2.87021664911928E-02  7.30994019204390E-03 -6.52656824180368E-09  4.41922178570774E-09 -3.33780125092929E-03
 -8.18280690577987E-03  1.17371050210297E-02  3.31950165797962E-03 -3.61066383408351E-02  1.42755818158817E-03
  7.65783035361627E-02 -2.08843080796552E-02 -5.22693232513213E-08 -3.40717041796739E-09 -3.97683566110254E-02
  1.41005865632184E-02 -8.31012884712370E-09  9.21969592535372E-09  4.62290237608710E-03 -2.48459865010788E-03
 -4.04232142339143E-03  1.62321121946866E-02 -1.73843965380058E-01  8.06398710151634E-03 -2.71110406004376E-02
 -4.23857199615083E-03  9.58637140720610E-08  3.30604697441786E-09 -8.00501547186354E-02  1.68110692754840E-02
 -9.64303695344085E-09  5.82386447936407E-09 -1.01104822238894E-03  1.11795121260765E-02 -8.30699703874888E-03
 -1.88937852215655E-02  1.98665767402220E-01 -9.93861886058950E-03 -8.93949453965791E-02  2.68613433243715E-02
  4.29212991970911E-08 -4.57326264436027E-09 -2.86946338431752E-02 -7.31565160424936E-03 -4.29323720754685E-09
  6.29727579223430E-09 -3.33568116315877E-03 -8.18621418796706E-03  1.17356427376647E-02  2.41404872427015E-02
 -2.70508401461161E-01  1.20128771600710E-02  8.57886680830466E-03 -7.47170011262920E-03 -9.05559852294515E-08
  3.91491682053342E-09 -3.66085838663256E-02 -1.40841958341469E-02 -2.36188127358922E-09 -7.59291709176753E-09
 -1.67469495729070E-03  4.76276880931980E-03 -1.12664579535980E-02  5.28727239399557E-03 -1.92323958400830E-02
  6.84441791799579E-03  4.90075204794226E-02 -1.68181823686272E-02 -1.01610605848859E-07  3.75749521919823E-09
  8.53514554182267E-02 -2.00744515162169E-02  6.32308927468338E-09 -4.78274059816173E-09  1.09726549776273E-02
 -7.34537061510622E-03 -6.58617476016510E-03 -2.69796762528556E-02  2.84099748283581E-01 -1.53863085322517E-02
 -6.32610703364346E-02 -1.41374886858412E-03 -1.64452043495844E-07 -2.81053829680874E-09  1.72345032702344E-02
 -1.64650248229669E-02  1.15607078034261E-08  2.35755272616381E-09 -1.04481364901659E-03 -6.70114463874019E-03
  1.33340092116290E-02 -2.69773220404891E-02  2.84064050238596E-01 -1.53844197050293E-02  6.32548973262737E-02
  1.41689683884551E-03  9.77344584153395E-08 -8.91945048477076E-10 -1.72445512444453E-02  1.64653032797079E-02
  3.21553410042964E-09  7.15421719326773E-09 -1.04376164349361E-03 -6.70355327386073E-03  1.33317113846414E-02
  5.28670284608247E-03 -1.92442290589928E-02  6.84281445350862E-03 -4.90144270891329E-02  1.68180891695766E-02
  1.57598746437702E-07  1.67279712717447E-09 -8.53369108913524E-02  2.00702829769716E-02  1.02594991642248E-08
 -3.27594342515310E-09  1.09724993869110E-02 -7.34272231638740E-03 -6.58721591238097E-03  2.41399664563605E-02
 -2.70508219718558E-01  1.20120145208702E-02 -8.58152189341212E-03  7.47151565326370E-03  1.92639211073050E-07
  7.57916556789791E-09  3.66156953007083E-02  1.40817476938084E-02 -4.26807045674362E-09 -8.22036762538769E-09
 -1.67754975811843E-03  4.76405633541442E-03 -1.12651489981779E-02 -1.01535440233745E-02  1.14285085524791E-03
 -3.63791044053773E-03 -1.55611957041418E-09  5.60616782224155E-04 -1.01536883154564E-02  1.14393625022380E-03
  3.63845510670953E-03 -1.21366539338056E-09 -5.60788567749556E-04 -1.08658458288723E-01  4.71297304395691E-03
 -3.29801837223137E-03 -3.52313856229962E-09 -1.52474030139229E-02 -7.83907183631651E-03  1.86518895770158E-03
  3.62558540723827E-03 -4.06218530973452E-09  3.24236711776440E-03  1.07065826031399E-01 -6.74050917385404E-03
 -1.36935465858783E-02 -5.71756939256850E-09 -7.59604232670690E-03  1.07058869874324E-01 -6.73821840019477E-03
  1.36934564664547E-02  3.61955464733814E-09  7.59410840392847E-03 -7.84009936840523E-03  1.86483638052548E-03
 -3.62571119186640E-03  5.35948990370176E-09 -3.24149372166581E-03 -1.08653913243226E-01  4.71306278159208E-03
  3.29914440155983E-03  7.55543682292333E-09  1.52463341506357E-02
* ORBITAL    1   18
 -4.60297014229108E-03  9.02399092654498E-02  1.67358729877612E-03  9.63012273389939E-02 -2.11780525323735E-02
  3.18508784971155E-08  4.14678974950778E-09 -3.56763771496468E-02  1.71563909983278E-02 -3.55526074506324E-09
  2.69921297244245E-09 -1.01594604754852E-02  7.51032758774942E-03  9.27161331185509E-03 -1.91758457088198E-02
  2.47642913555095E-01 -5.95943052230469E-03 -1.83604158813508E-02  1.56046492957600E-02 -5.71023079724309E-08
  4.65970871546477E-09  5.19599471483126E-02 -1.70788278035581E-02 -8.14712690475509E-09 -3.72408536116910E-09
  2.94436861036236E-03  1.24458571493801E-02  1.05403403935884E-02 -1.88513464031112E-02  2.58224047506370E-01
 -4.35619840046807E-03 -2.45042335197520E-03 -4.10063183568452E-03 -1.79125610898582E-07 -2.81626110386777E-09
 -3.79624666745246E-02  1.52012628535286E-02 -4.87344420711156E-09  2.47110124557280E-09  4.92668154874882E-03
  7.35728283128240E-03  1.00740140114786E-02  4.60486126151128E-03 -9.02511334917135E-02 -1.67211428856462E-03
  9.62873120971672E-02 -2.11688270772329E-02 -8.32802078339025E-08 -2.72945935252161E-09 -3.56568817878088E-02
  1.71490328381094E-02 -3.63939632822016E-09  8.05634089077913E-09  1.01565876527207E-02 -7.51238721053485E-03
 -9.27111996554207E-03  1.91751261563930E-02 -2.47621095225439E-01  5.95954195651122E-03 -1.83489673428271E-02
  1.56040901806365E-02  6.52046995745881E-09  5.00782086835580E-10  5.19751109832010E-02 -1.70739204386548E-02
 -6.33541278553529E-09 -7.04744072283274E-10 -2.94413688118160E-03 -1.24516169223371E-02 -1.05393244692286E-02
  1.88546246056078E-02 -2.58248118592755E-01  4.35761977163428E-03 -2.46571950772618E-03 -4.09437817252937E-03
  6.92234305398310E-08  9.39177063006228E-10 -3.79364111888843E-02  1.52053010209397E-02 -3.17468377642259E-09
  9.11959577086593E-10 -4.92628594165405E-03 -7.35377399922542E-03 -1.00756568895120E-02  1.68512432681801E-02
 -1.68291248318328E-01  1.06822746584636E-02 -1.12143941904761E-01  2.30060296326310E-02 -7.70171303793930E-08
  2.48064759787632E-09  6.39526796010855E-03 -1.13945852629503E-02 -4.86851696426128E-09 -5.40626680656927E-09
  4.88700520348062E-03 -1.25300774220416E-02 -9.34812034201332E-03  2.95034707912135E-02 -2.75289813805326E-01
  2.08174709832867E-02  4.60602780990009E-02  2.99726656038964E-03 -1.15279432709892E-07  1.47149183550702E-10
  3.26653441390398E-02 -1.58817271066736E-02  5.85490475913256E-09 -4.79396527655289E-09 -1.91893895265729E-03
 -8.80211893021982E-03 -1.07926512819183E-02 -2.50849169913999E-03  3.70760755432753E-02 -7.21598916517410E-04
 -7.11952651248802E-02  1.56251640857770E-02 -1.54996739172226E-07 -1.84518709752118E-09  7.33448975259621E-02
 -1.78798569324551E-02  1.02568747429369E-08  3.33982418898635E-09 -1.32585963065605E-02 -2.09765524605884E-03
  9.05217201488168E-03  2.50548850371178E-03 -3.70444984181747E-02  7.19097935071513E-04 -7.11901800714889E-02
  1.56267794760047E-02  8.49178565065764E-08  9.83130406836929E-10  7.33644944356750E-02 -1.78875516705332E-02
  3.54573829880129E-09  4.88013074092150E-09  1.32599186075969E-02  2.10234121913708E-03 -9.05146170624189E-03
 -2.95054683397256E-02  2.75318052181799E-01 -2.08182328852937E-02  4.60621180102840E-02  2.99533530996105E-03
  9.73919907683367E-08  3.60575731244805E-09  3.26413764069555E-02 -1.58811950203794E-02  2.53686893454879E-09
 -2.85242565998518E-09  1.91959366474763E-03  8.80089684556757E-03  1.07939133421776E-02 -1.68532857129839E-02
  1.68301619055261E-01 -1.06849080383341E-02 -1.12141920603732E-01  2.29996499330614E-02  3.72345335210649E-08
 -1.73702365374388E-09  6.40274857172815E-03 -1.13947974604375E-02 -2.92025437695372E-09 -3.75469636080451E-09
 -4.88913868796525E-03  1.25284114479771E-02  9.35049764388059E-03  2.22314023120499E-02 -1.90632160956481E-03
  5.42425776320935E-03  9.88121793819729E-10 -1.72437830643458E-04 -2.22332727561975E-02  1.90774507447374E-03
  5.42384285259208E-03 -2.47570156227063E-09 -1.71950157420481E-04 -6.66397347715682E-02  3.45194761042903E-03
 -6.97205217090786E-03 -3.01512405027419E-09 -8.18294954532301E-03 -1.17718870528259E-01  7.07476856180036E-03
  1.59952198332238E-02 -4.51540461498312E-09 -6.59394852224707E-03  5.89671949473936E-03 -2.03186138694449E-03
 -3.29696133603889E-03 -5.33755888856487E-09  3.16459260274768E-03 -5.88764123780457E-03  2.03027840740465E-03
 -3.29614680716022E-03  2.76989297852816E-09  3.16637401275986E-03  1.17722464478682E-01 -7.07489301545454E-03
  1.59949803135649E-02  4.28012479959505E-09 -6.59594810046337E-03  6.66420491184050E-02 -3.45294850754935E-03
 -6.97263054861077E-03  8.40689782360423E-10 -8.18273613430945E-03
* ORBITAL    1   19
  5.80914982589453E-03 -2.75993096174793E-01 -1.72360037815325E-02  2.89993346211172E-03 -2.06922523862406E-02
 -1.16281853325755E-09 -2.73817936262171E-09 -6.30969042335583E-02 -1.32038267562855E-02 -3.47346732031262E-09
  2.92026705391841E-09 -9.67880461909503E-03  4.94389517624302E-04 -5.80560975916524E-03 -4.59646384230794E-03
  1.10049996123623E-01  2.33999358549954E-03  6.25521580677240E-02 -4.82836543702362E-02 -2.00793881466771E-08
  5.42523110281550E-11 -1.92237970621999E-02  1.66104622029033E-02  7.75384685248110E-10 -5.09298435120921E-09
  1.29178103339033E-02 -6.26768426395121E-03 -1.94434454664218E-03 -3.18837322535648E-03  9.57187510795631E-02
  3.57093874683601E-03 -7.74180978628952E-02  4.70365150741130E-02 -9.66946864126148E-08 -6.33693967815401E-09
  2.37238739767698E-02 -3.04986857140603E-02  4.53140723373485E-09 -4.63818755351169E-09  1.68917855920581E-02
 -1.39880984969702E-04 -4.74943569638420E-03 -5.81401400064372E-03  2.75978185548390E-01  1.72283537522554E-02
  2.89750892231778E-03 -2.06902227457515E-02 -9.95428696220892E-08 -9.62911510586030E-09 -6.30924918118337E-02
 -1.32024146269968E-02 -4.18851471483792E-09  5.74624700089377E-09  9.68018632581064E-03 -4.90087900788188E-04
  5.80505322714793E-03  4.59522092670022E-03 -1.10040279086656E-01 -2.34113219462521E-03  6.25593983570429E-02
 -4.82779757145410E-02  5.70110139644565E-08 -3.21198115161105E-09 -1.92231575321684E-02  1.66034462853845E-02
 -1.39544922597380E-08  5.36107595528010E-09 -1.29206296832054E-02  6.26662375985132E-03  1.94686438922634E-03
  3.18512733747652E-03 -9.57136777016940E-02 -3.57541733258160E-03 -7.74247944728393E-02  4.70512779249963E-02
  8.18749197606660E-08 -6.45251042124150E-09  2.37156224579378E-02 -3.05081366802007E-02 -7.41680890488333E-09
  5.25273993431726E-09 -1.68902788530424E-02  1.37896580330610E-04  4.74893447312078E-03 -1.43327729164509E-02
  2.76055449226634E-01  3.19974556997854E-03 -2.36858512533080E-02  1.09087452526287E-02  4.75607713248017E-08
  5.15910886289206E-09  3.63058070256532E-02  2.26201994015718E-02  2.21508361305661E-09  5.80876495194016E-10
  7.70418935384026E-03 -6.02097409166424E-03  7.53524740006101E-03  6.25151378671896E-03 -1.10073951508789E-01
  2.85463988969124E-04 -6.35254460305235E-02  2.41304483480561E-02  3.59133772684236E-08  2.51279647222720E-09
 -1.09683067824201E-01  1.70926917617243E-02 -1.89747555467297E-09 -1.82100942419443E-09 -1.42004246147121E-02
  5.14823430056120E-03  3.19760626029624E-03  1.98417423475788E-02 -3.23340816210434E-01  2.19344275818896E-03
 -2.97284239366245E-03  2.63932927743211E-02 -1.00362221962133E-08  2.85538051242968E-09  4.22672244694876E-02
  6.10673783996309E-03  3.35316376351456E-09 -2.28644813498118E-09 -7.07204451702555E-03  1.36080707053668E-03
 -9.28621239278799E-03 -1.98403290739179E-02  3.23373860615697E-01 -2.18690283010968E-03 -2.94798941332784E-03
  2.64005919841748E-02  1.85115591904927E-07  3.37456734468775E-09  4.22493735989470E-02  6.10792437960262E-03
  5.43100094736126E-09  1.17973426710483E-08  7.07038239834723E-03 -1.36211539013827E-03  9.28833428229817E-03
 -6.24907746925363E-03  1.10017088378712E-01 -2.86474769970930E-04 -6.35468640618516E-02  2.41264951647101E-02
  2.54299195865388E-07  7.62459590661759E-09 -1.09682397516760E-01  1.70952029315232E-02  1.24949451132388E-08
 -6.70368158306689E-09  1.42011197120242E-02 -5.14646005861697E-03 -3.20100662679717E-03  1.43380757056354E-02
 -2.76055516659157E-01 -3.19048607205318E-03 -2.36538037859949E-02  1.09079661415692E-02  2.21824604893101E-07
  6.77460434310117E-09  3.63037653811765E-02  2.26137710990323E-02 -9.48266031034219E-09 -9.56295690372057E-09
 -7.70590417643558E-03  6.01697944123907E-03 -7.53417235682378E-03 -8.34792864064938E-02  4.11993764101243E-03
 -3.98655007371387E-03 -9.95768054960642E-11 -9.03858315647799E-03  8.34819771146645E-02 -4.12324671695996E-03
 -3.98623516056555E-03 -3.34090457739850E-09 -9.03885909343166E-03  1.12909271862535E-01 -5.86287926135745E-03
  2.28128610459843E-03  1.67257317196943E-09  1.39151669928805E-02 -5.46849654677950E-02  2.35018984764756E-03
  3.59143009108082E-03  1.46525685680361E-09 -7.77969113050529E-03 -1.37667445690421E-01  7.76721090440454E-03
  1.30579288048920E-02 -4.88460673453231E-10  1.19583123554284E-02  1.37683343516721E-01 -7.76541209367168E-03
  1.30607526933422E-02  6.60758696180344E-09  1.19576311372461E-02  5.46590980956882E-02 -2.34972116724041E-03
  3.58790501365536E-03  9.03918352604981E-09 -7.77866167556249E-03 -1.12909091606590E-01  5.86504926055804E-03
  2.28321985940755E-03  8.61097431701076E-09  1.39150492600659E-02
* ORBITAL    1   20
 -1.53670931145766E-02  2.88920822559612E-01 -1.35964669358615E-03 -1.24189483607814E-02  1.84533634506695E-02
  4.42560082971751E-08 -1.43902259302053E-09 -1.58700288016621E-02  1.94797610034095E-02  1.01120235765463E-09
  3.16560986363776E-09  4.15225231832497E-03 -1.35712676245251E-03  1.00043484438977E-02  6.16989337048668E-03
 -1.72894474909561E-01 -4.45030885868427E-03 -1.45760471441271E-01  4.09900268170603E-02  4.75426735423307E-08
 -2.07392805431740E-09 -3.40810736058780E-02  2.41992831135928E-03 -2.63556179157951E-10  8.04493372588133E-10
 -1.10502347776805E-02 -2.60130521531818E-03 -3.49994483797357E-03  5.98172970667021E-03 -1.38613554686913E-01
 -2.74528984945754E-03 -1.96291572409133E-02  9.66661396136435E-03  3.33259243806778E-08 -2.17785628109992E-09
  1.63127283684494E-01 -2.77239493343499E-02  3.81601436840276E-09 -6.91929873522371E-09 -2.21372141469568E-03
 -9.20133526084943E-03 -6.54178153876922E-03 -1.53658807604681E-02  2.88910081109973E-01 -1.35873212021389E-03
  1.24224144115837E-02 -1.84541478988570E-02 -3.91448500812819E-08 -8.73827338061783E-09  1.58641898325080E-02
 -1.94795155970150E-02 -1.64099299098351E-09 -6.03463610315835E-10  4.15433388024597E-03 -1.35410476860514E-03
  1.00025065495387E-02  6.17133063753780E-03 -1.72919388166123E-01 -4.45142556365237E-03  1.45751600003397E-01
 -4.09890710702539E-02  4.90834012146635E-08 -3.40837799236103E-09  3.40841918311780E-02 -2.42584728649340E-03
 -7.94902818862274E-09  2.42301793364094E-09 -1.10484868017546E-02 -2.60149030839788E-03 -3.50149656084579E-03
  5.98186050352126E-03 -1.38614014112792E-01 -2.74569382687244E-03  1.96077639502382E-02 -9.66370506159433E-03
  7.54503269790636E-08 -5.82031839530454E-09 -1.63143076283682E-01  2.77259407280252E-02 -4.67578378167670E-09
  2.85736660461154E-09 -2.21484566127761E-03 -9.20595224391043E-03 -6.54146501412546E-03 -3.12854339239975E-03
 -6.56820264451015E-02 -1.20106026180280E-02  8.77907202743723E-02 -1.92277668389445E-02  4.53256666753249E-08
 -1.04313081645866E-09 -7.41231872601737E-02  4.06633557512177E-03  2.50577529597836E-09  2.97650012885808E-09
 -1.26926472839074E-02  9.49209777269204E-03  2.62337969962486E-03 -1.73464650982603E-02  2.39513625840626E-01
 -8.09089575800403E-03  4.85861286837151E-02 -2.72124761862480E-02  6.83600593581190E-08  1.57081782929308E-09
 -2.16036575557384E-02  1.30791786098071E-02 -3.07033442211285E-09  1.83949167359639E-09  5.13090663712553E-03
  3.69969370488685E-03  5.00536113326298E-03 -4.40013811239789E-03  9.16374775900704E-03 -7.53441108344497E-03
  1.02183846170766E-01 -2.14770282482929E-02  7.09972908087229E-08  2.85954361834231E-09 -3.61447264152002E-02
  4.84539962253886E-03 -3.54106100006327E-09 -2.80846089821880E-09  1.17733316990640E-02 -4.35574083641610E-03
 -7.75200099264453E-03 -4.40356348637167E-03  9.20843223191569E-03 -7.53660472858607E-03 -1.02190107683675E-01
  2.14816262697112E-02  1.32889616140266E-07  2.21043684036225E-09  3.61613928754966E-02 -4.84685896629309E-03
  4.85288246606107E-09  8.21476922382314E-09  1.17759422304339E-02 -4.35236872496829E-03 -7.75225567498088E-03
 -1.73465579196869E-02  2.39505789737849E-01 -8.09204210552972E-03 -4.85932943352702E-02  2.72096441773119E-02
  1.86029672614190E-07  6.84150339957045E-09  2.15847526093084E-02 -1.30757399607407E-02  7.34283959186334E-09
 -3.32538988877643E-09  5.13215732323528E-03  3.69967932351076E-03  5.00419146480493E-03 -3.12625352650932E-03
 -6.56789546505088E-02 -1.20060149174983E-02 -8.77597071143316E-02  1.92239784401878E-02  1.35602522731335E-07
  1.98590312082881E-09  7.41252771977992E-02 -4.07066383775666E-03 -5.99174056522227E-09 -8.24809352721787E-09
 -1.26942090965054E-02  9.48761544571633E-03  2.62509734427480E-03  1.53147362778543E-01 -1.03151898412652E-02
  9.82772498027559E-03  1.77355333789261E-09  1.58644271869944E-02  1.53149092411934E-01 -1.03165376607335E-02
 -9.82711948972229E-03 -1.37045936347749E-09 -1.58646292405594E-02  1.50857874333653E-02  1.84726365625182E-03
  4.52129299584003E-03  1.63003778109789E-09  1.73418699846601E-03  1.63609861198039E-01 -1.06003001279643E-02
 -1.71059520841795E-02  2.65422134266521E-09  1.01971989543975E-02  6.10643882342172E-02  1.50164274486676E-04
 -4.16473328461019E-03  2.23157772324636E-09 -7.60520035208136E-03  6.10908032898014E-02  1.47713676317014E-04
  4.16772525705560E-03  4.52169900715894E-09  7.60721383593817E-03  1.63597300292051E-01 -1.06002096399175E-02
  1.71035917000878E-02  7.42119844865503E-09 -1.01988336531291E-02  1.50860599761321E-02  1.84843445868831E-03
 -4.52087311058331E-03  4.85057614257371E-09 -1.73368803797935E-03
* ORBITAL    1   21
 -7.05396913724284E-03  7.60342851368644E-02 -6.68865240515906E-03 -7.42721449969908E-02  1.80467037072947E-02
  6.53049648934300E-08  4.99566203811263E-09 -1.13078910200446E-01  2.78394940390650E-02  3.30398763867889E-09
 -1.09103574375928E-09 -1.00959686301270E-03 -4.91760194635406E-03  2.54672090904359E-03  5.19606200575037E-04
 -6.58018223883140E-02 -4.56296985249550E-03  7.85730689036970E-03 -5.42616035138710E-03  7.00549781832725E-08
  4.63998380657738E-09 -1.76517743123934E-01  2.01130775351520E-02 -2.60272937261750E-09 -6.87245597487915E-10
 -2.10567765767029E-03 -5.55288188886101E-03 -3.32823821064701E-03 -1.26362854492217E-03 -5.78943893765998E-02
 -6.56843020161069E-03  1.61876909545921E-01 -2.39812697978438E-02 -1.53432012067124E-08  1.63311998503937E-09
  7.13162178032827E-02 -4.50459464456657E-03 -4.42133591123226E-09 -3.84568997252017E-09 -5.73959946673166E-03
 -3.96329429442989E-03 -1.25143969938129E-03 -7.05031901993762E-03  7.60512780017146E-02 -6.67996050110794E-03
  7.42568783328749E-02 -1.80522461132720E-02 -6.19567065114821E-08  1.20382027923736E-09  1.13095774384636E-01
 -2.78509141474151E-02  6.89723855910703E-09 -4.57528399190134E-10 -1.00977176191731E-03 -4.91588403414193E-03
  2.54789868175463E-03  5.19092998398395E-04 -6.58667962418859E-02 -4.56916755808959E-03 -7.86224195132434E-03
  5.41691499696607E-03 -1.44049120709941E-07  7.91539849876753E-10  1.76525001536806E-01 -2.01092793001138E-02
  5.33493826934724E-09 -6.93955564498928E-09 -2.10154979695124E-03 -5.55077097851230E-03 -3.33239679549705E-03
 -1.26473018603958E-03 -5.78191722938534E-02 -6.56383870905051E-03 -1.61879271362542E-01  2.39920919296632E-02
 -2.35862287309441E-08  7.77460346685102E-09 -7.13373479885958E-02  4.50470860041263E-03  3.12464570346142E-09
 -9.63870474935455E-09 -5.73722167323671E-03 -3.96926904808936E-03 -1.25058717691250E-03 -6.67531371906435E-03
  1.89461374093324E-01  4.07455869486518E-03 -1.04638458866752E-01  2.34815527032233E-02  1.16461348108901E-08
  6.87623509300909E-10 -2.76649993956591E-02  2.79318850727336E-02 -3.54388471567525E-09  1.01431096967882E-09
  8.83235250287506E-03 -4.19625006953598E-03  2.40913763803675E-03  8.47202769361495E-03 -2.29804901060963E-01
 -5.89261553950789E-03 -3.12852241436255E-02  2.66439388825868E-02 -3.75371822782724E-08 -3.38796920828845E-09
  8.26791933633374E-03 -1.25796353828544E-02  4.57524822897385E-11 -1.63568433121071E-09 -1.54851492814380E-03
  4.95471187156404E-03 -8.10298134435502E-03 -6.62558574296984E-03  1.52945793817755E-01  1.46709350630350E-03
 -3.60255328187670E-02 -9.36086771892797E-03 -5.20605604883530E-08 -3.68664001078911E-09  1.08816331516063E-01
 -2.68984776952356E-02  1.72927816641803E-09  1.26468306420425E-09 -5.23084739412028E-03  6.65442095474926E-04
  8.64208149783537E-03 -6.62339074695283E-03  1.52928344398877E-01  1.46992101448854E-03  3.60409574060820E-02
  9.36082147305939E-03 -9.02121483974828E-08  2.67525708992042E-09 -1.08845552646519E-01  2.69016908405742E-02
 -2.84974944782062E-09 -1.08102626818406E-08 -5.23328607641234E-03  6.60541335823848E-04  8.64279018935646E-03
  8.47290299239630E-03 -2.29819820740249E-01 -5.89242129140250E-03  3.12963205682815E-02 -2.66437119655864E-02
 -2.13573286105425E-07 -6.05849466144127E-09 -8.24307934639722E-03  1.25783155624161E-02 -1.17848743935652E-08
  2.57693276709759E-10 -1.55163965096011E-03  4.95619911229592E-03 -8.10184493995110E-03 -6.67906434733537E-03
  1.89479838003566E-01  4.06978571839612E-03  1.04627927953477E-01 -2.34827558948389E-02 -2.37632079605339E-07
 -8.96036511152057E-09  2.76687825967076E-02 -2.79301344993290E-02  4.93736645925228E-09  1.00227862757345E-08
  8.83428466884888E-03 -4.19334030629465E-03  2.40845970563080E-03  1.58273754683233E-01 -8.30825035268986E-03
  9.55742840835214E-03  2.32217656468305E-09  1.46815213429697E-02  1.58300945346078E-01 -8.30596794601067E-03
 -9.55884923929833E-03 -2.37845357927316E-09 -1.46832032676190E-02  1.48164968695265E-01 -7.72402962742812E-03
  7.91421552073516E-04  5.38183251446082E-10  1.57371315785247E-02 -1.44254860637838E-01  9.24601139383845E-03
  1.29081850876353E-02 -1.53232693148497E-09 -7.77078427095988E-03  1.16120117461728E-01 -5.79190733444631E-03
 -1.17923555265966E-02 -1.71633438004801E-09 -4.76136172557686E-03  1.16107244185425E-01 -5.78971077529881E-03
  1.17924260223601E-02 -2.88092724530396E-09  4.75869421594544E-03 -1.44254658996677E-01  9.24689479384259E-03
 -1.29072513122903E-02 -8.20682117160225E-09  7.77267302915342E-03  1.48184288130152E-01 -7.72714420993745E-03
 -7.93621194760132E-04 -8.92539497760907E-09 -1.57390610298824E-02
* ORBITAL    1   22
 -1.93830004334105E-03 -1.92330511416565E-02 -4.75638956431424E-03  1.98414638935833E-01 -2.97975727097208E-02
  7.43954816656726E-08 -3.58921740187041E-09 -1.32487735671669E-01  1.48225919539418E-02  4.84100160879452E-09
  5.28752020661541E-09 -1.74363075044083E-02  8.48942100537295E-03  8.40838681468716E-03 -9.97183631037762E-03
  2.43983056255687E-01  4.19056153518298E-03 -7.40990417572681E-02  2.75786424749145E-02  1.12671769839990E-07
 -4.25331319945310E-09 -7.48899910233021E-02  6.99514843263597E-03  1.62878949458222E-09  7.62176838923003E-09
 -6.64941921612138E-03  8.16320930233209E-04  1.31573187339121E-02  8.63348108072406E-03 -2.57580720734546E-01
 -6.90528306355916E-03 -1.12501103963212E-02 -1.46601199540694E-02  2.38743523347268E-07  4.73028880803939E-09
 -9.45481296170330E-02  3.03765640999018E-02  3.78805667625611E-10  2.77574157731914E-09 -1.08440936667018E-02
  8.22997208245680E-03 -4.05458479729925E-03 -1.93836915455714E-03 -1.92132488868225E-02 -4.75519894573090E-03
 -1.98391379879526E-01  2.97898240359680E-02  1.68843006996389E-07  4.59133564953987E-09  1.32470706910589E-01
 -1.48188636106013E-02  8.55453308604718E-11 -1.26217735816462E-08 -1.74333031474598E-02  8.48895037298560E-03
  8.40748746841335E-03 -9.97173928436412E-03  2.43916968926499E-01  4.18680216728994E-03  7.40861735373655E-02
 -2.75734611186666E-02  7.51393606772943E-08 -1.19720761548955E-08  7.49789173575555E-02 -7.01259486624934E-03
  3.35687651867744E-09 -2.16096016648943E-09 -6.64752217680725E-03  8.13614685045665E-04  1.31542780626959E-02
  8.63031471550910E-03 -2.57630100328757E-01 -6.91443708367564E-03  1.11578073290632E-02  1.46821324281265E-02
  9.44022869002726E-08 -5.69511879653814E-09  9.45206572679796E-02 -3.03811938377780E-02 -1.46910605632654E-09
  1.91432040033718E-09 -1.08509701599933E-02  8.22901368463649E-03 -4.05295148012978E-03  8.17833336583088E-03
 -1.47293349247575E-01  5.55921982030202E-04 -1.22006320247025E-01  1.52670758811352E-02  1.09139858059548E-08
 -8.10133116824098E-09  6.80335055260825E-02 -2.35305126950698E-02 -1.69167474477000E-09  5.69839705363810E-09
 -1.09483679603462E-03 -1.13362875016862E-02 -3.96581453427732E-03  1.49690027398603E-03 -2.08129171173041E-03
  1.56343826995866E-03  8.72167433152765E-02 -1.22910268046289E-02  3.09846417816269E-08 -5.33567883869812E-09
  1.47968473379363E-01 -2.05940341422284E-02 -2.37227084908987E-09  6.33864015797240E-09  9.43992420877837E-03
 -6.11977404859044E-03 -5.01193283309345E-03 -6.01940253091236E-03  1.88237371317567E-01  5.80588158552926E-03
  1.04962336087705E-01 -3.29072569591384E-02  1.39906646914863E-07  1.78356329291599E-09 -7.22339493292956E-02
  1.32000885622784E-03 -1.26750855398739E-08  7.81246446446726E-10  9.00266277937319E-03  7.34142017669757E-03
  1.79349386099084E-03 -6.02174016291293E-03  1.88358303972834E-01  5.81272238865246E-03 -1.04915505400096E-01
  3.29172684892956E-02  1.34067955481321E-07  4.41396001964073E-09  7.21714348568265E-02 -1.30691264250940E-03
  4.92662376929746E-09  5.67904664598148E-09  8.99655972807257E-03  7.34506531489196E-03  1.80134405952302E-03
  1.50242074870328E-03 -2.25944517586859E-03  1.55811293873461E-03 -8.71948728851104E-02  1.22691833485484E-02
  1.26206222339639E-07  4.30356273409652E-09 -1.47970545473992E-01  2.06043344421960E-02  5.17587825922791E-09
 -6.36377099145135E-09  9.44029298972024E-03 -6.11334932786207E-03 -5.01892198930526E-03  8.17653216241484E-03
 -1.47165380939574E-01  5.63664171792493E-04  1.22063857310877E-01 -1.52760681535495E-02  7.54973213367596E-08
 -3.98469480565168E-09 -6.80348513519586E-02  2.35135370328727E-02 -5.01521885245599E-09 -3.84819051591123E-09
 -1.08522704962439E-03 -1.13383791423858E-02 -3.96650177599807E-03 -4.74845484854841E-03  5.96566763107304E-04
  5.44376274628893E-03  2.35706669565541E-09 -3.84828783184763E-03 -4.73735369609384E-03  5.96233443803477E-04
 -5.44391464161830E-03  5.22005630903475E-09  3.84684152232146E-03 -1.10848579860496E-01  5.70316689766968E-03
 -6.86130451443781E-03  5.07457332873175E-10 -1.02768820376068E-02 -2.20825138862338E-03 -1.46353429889729E-04
  2.77178699249469E-03  8.94236193533489E-10  4.07226896038146E-03  1.29199635298993E-01 -7.28589843326860E-03
 -8.14926705286934E-03  4.78343085494497E-09 -1.10864970043599E-02  1.29276535402856E-01 -7.28994470456206E-03
  8.15770940385263E-03  4.97706756709335E-09  1.10886730449517E-02 -2.33147124179555E-03 -1.38391305290137E-04
 -2.78277198734798E-03  4.28490299782210E-09 -4.06550950614267E-03 -1.10758481038386E-01  5.69828943681441E-03
  6.86172601034543E-03  3.49288090625871E-09  1.02672299567018E-02
* ORBITAL    1   23
 -1.29299863719950E-04  1.05916603924852E-02  7.24171755530625E-04  1.11132687173463E-02 -9.82382580801182E-05
  5.09086647632997E-09 -2.70851956708612E-09 -1.40364391368079E-02  4.44231557670144E-03  1.52929550450159E-09
  6.37564304594685E-10  4.63583153264797E-03 -2.20956311104351E-03 -2.26076366908417E-03  1.63374677384502E-03
 -9.85211303781817E-02 -5.35614662744095E-03 -5.35098283054425E-02  6.88147904579124E-05  4.23083371029756E-08
  3.60759468895743E-09 -1.44338390948069E-01  1.62095573604448E-02  4.33466589836148E-10 -6.37724755254341E-10
 -6.27162418225738E-04 -1.00431538697944E-02 -4.25767461999386E-03  7.21095194160852E-04 -8.53818704913846E-02
 -5.45998968080912E-03  1.08379194055461E-01 -2.17172513009686E-02 -6.57692273416169E-09 -2.35434113603402E-09
  1.10694851960807E-01 -6.47488570526992E-03 -4.42854635339356E-09 -9.00359576994068E-10 -1.06646131514092E-02
 -5.28221713992935E-03  1.67170638736773E-03  1.27815185401826E-04 -1.05831785649334E-02 -7.26156920091400E-04
  1.10465655542992E-02 -8.29295244076943E-05  2.69346705275107E-08 -2.79681459922790E-09 -1.39859652744054E-02
  4.42975971668400E-03 -5.59228765776361E-09  3.67220089219137E-10 -4.64021242612894E-03  2.21181900520911E-03
  2.26304809744506E-03 -1.63856314959112E-03  9.86540135707754E-02  5.35772264949532E-03 -5.34791646291718E-02
  6.59616342083688E-05  1.05747720598142E-07 -2.04860177887715E-09 -1.44271022452917E-01  1.62104257899352E-02
 -6.01244342219843E-09  6.24314489126834E-09  6.21814421793601E-04  1.00399968005188E-02  4.26438338736205E-03
 -7.16484948453083E-04  8.52190887752486E-02  5.45565997635214E-03  1.08414903298215E-01 -2.17166907277701E-02
  1.55841066260315E-08 -9.71330258217911E-09  1.10725897409545E-01 -6.47722301355064E-03 -1.18719322447563E-09
  5.53259922614352E-09  1.06602760484950E-02  5.29006251674430E-03 -1.67482066342205E-03 -7.49745281490711E-03
  2.18271017919215E-01  5.18296652396254E-03 -9.68578766246580E-02  2.20428507473180E-02  3.61898639573816E-08
  4.33412430474625E-09 -1.06291407999350E-01  4.32524351713478E-02 -1.55172003306980E-09  6.24875885724058E-10
  8.92527665641418E-03 -1.58412371005607E-04  1.61303472055803E-03  4.34728736340525E-03 -2.14088310489008E-01
 -1.09281110472704E-02 -1.79162968853065E-03  2.01157863806640E-02 -1.29081087330004E-08 -2.04948800337999E-09
 -4.35646266161429E-03 -9.60205614651172E-03 -1.18357950108203E-09 -1.79235896854623E-09  1.13357136602038E-03
  9.60421146333046E-03 -9.45100942034248E-03 -7.82292491543690E-03  2.04922174539874E-01  4.06695318903173E-03
  3.78552391123053E-02 -2.73378715738801E-02 -4.24780939732682E-08 -4.74261041259320E-09  1.34143015043316E-01
 -3.25257748623969E-02  3.86203376519175E-10  4.65786092713911E-10 -3.03646885187158E-03  3.33587463788488E-03
  7.56793251338333E-03  7.81945157103945E-03 -2.04825172404029E-01 -4.06561896624111E-03  3.77819279999599E-02
 -2.73213925815919E-02  6.10584448667713E-08 -4.79915526058843E-09  1.34179436467844E-01 -3.25271470502230E-02
  2.33115428969848E-09  1.01419750692730E-08  3.04308002125827E-03 -3.32927642529163E-03 -7.56852462538783E-03
 -4.34748546138828E-03  2.14089031968925E-01  1.09273948248820E-02 -1.85141481898228E-03  2.01211793710270E-02
  1.96516724421445E-07  6.69498974388253E-09 -4.44045526916049E-03 -9.59415855226637E-03  1.11671297597341E-08
  8.63176028691797E-10 -1.12592627853014E-03 -9.60804378639840E-03  9.44671977913433E-03  7.50188909597877E-03
 -2.18329243701451E-01 -5.18115950315702E-03 -9.67932434103285E-02  2.20339325289081E-02  2.29466066726670E-07
  1.12061347845300E-08 -1.06308286106632E-01  4.32564182747498E-02 -5.60833776455916E-09 -6.76764721887426E-09
 -8.92575431034018E-03  1.50744431068256E-04 -1.61434947392848E-03  1.23041327980722E-02  9.23401738075914E-05
  1.12093700838062E-03  2.68491275425021E-10  6.97057578197846E-04 -1.22921677532524E-02 -9.23486471609771E-05
  1.11781586461436E-03  1.07691322564377E-09  6.97340368351322E-04  2.28766516452112E-01 -1.32869300852087E-02
  3.74207077656808E-03  1.53246247593732E-09  2.24472886245687E-02 -1.09916286501568E-01  7.91879973540804E-03
  8.70903842071765E-03 -7.12839488043110E-10 -5.14912842844290E-03  2.07445242196606E-01 -1.16479245586265E-02
 -1.77564703811766E-02 -1.62365914783210E-09 -1.09631760859791E-02 -2.07360641639421E-01  1.16421717148265E-02
 -1.77527642554887E-02  1.73596263340973E-09 -1.09540159662097E-02  1.09920926891903E-01 -7.91969736348304E-03
  8.70779180448551E-03  7.50600901426843E-09 -5.15253063166793E-03 -2.28802157355372E-01  1.32902082734929E-02
  3.74776417529128E-03  9.00423665012722E-09  2.24499577217478E-02
* ORBITAL    1   24
 -1.37372241717232E-03 -3.02178675110052E-02 -4.67545528526179E-03  2.07298776948062E-01 -3.52129245357396E-02
  5.86384916707638E-08  6.26659558883569E-09 -1.01643554432312E-01  8.88493135273573E-03  1.21884997869584E-09
  4.49474866101375E-10 -1.89266669685054E-02  8.30149560348372E-03  9.40420549853250E-03 -4.60960130505851E-03
  1.21120851363286E-01  1.79932108570763E-03 -1.80875724424511E-01  2.51999249401383E-02  1.32478989139565E-08
  2.74154758427877E-09  2.74931261226554E-02 -1.99876169202076E-03 -5.14142139612903E-09 -3.57193053530015E-09
 -9.87619620743864E-04  6.26254633095620E-03  2.13387749617428E-03 -2.46018031069204E-03  9.71058104633999E-02
  2.71823896449169E-03 -9.56397324287187E-02  2.27624770764532E-02 -1.12976298010348E-07 -3.92186022130248E-09
  1.46527485723045E-01 -2.23351032222618E-02  3.73681989739674E-09 -8.56481648326784E-09  6.81893071883310E-03
  4.41589755633461E-03 -2.59878281591247E-03  1.37329608930445E-03  3.02137698211900E-02  4.67525829267902E-03
  2.07326605741212E-01 -3.52105532227005E-02 -1.73576893334776E-07 -8.42422056568364E-09 -1.01634636293398E-01
  8.87632021991221E-03  4.81060785243416E-09  6.83822553816813E-09  1.89293461541632E-02 -8.30335296560668E-03
 -9.40597897519474E-03  4.61132499542448E-03 -1.21168990940495E-01 -1.79974541838697E-03 -1.80867412683396E-01
  2.52023681417313E-02 -1.33722415104231E-07  4.43286269725271E-11  2.74765504969949E-02 -1.98626531225942E-03
 -4.27257115469535E-09 -3.99947017331624E-09  9.85611265468253E-04 -6.26522629495892E-03 -2.13415266568937E-03
  2.45759379732575E-03 -9.70365005467855E-02 -2.71726717744907E-03 -9.56726230835410E-02  2.27753815575681E-02
  1.32424353391529E-08  7.38960064152940E-09  1.46554286383818E-01 -2.23332130752057E-02 -7.19500904054816E-10
 -6.94460347914792E-09 -6.81653567856794E-03 -4.41254021329749E-03  2.59973944969806E-03 -5.65182466963839E-06
 -8.51131602436661E-02 -7.41901086879215E-03 -1.46884910655392E-02  2.66143748122925E-04  8.56072659693182E-09
  4.16668370940868E-10 -1.10171475939743E-01  1.23130480230755E-02 -1.69255236677125E-11 -4.54271117275690E-10
 -8.73242367564073E-03 -5.15921503085185E-03 -4.16322055753384E-05 -6.12644726405331E-03  1.24785059592469E-01
 -9.47769201816121E-04  1.77104819475507E-01 -4.38713751566327E-02  9.03373218264820E-09  2.37562165297697E-09
 -1.02717698159021E-01  2.25073554203221E-02  4.29749519830953E-10 -1.89669291710251E-09 -1.21684765941709E-03
 -3.59715282144271E-03  2.57317012206864E-03 -9.05857290923805E-04 -8.98240894034953E-02 -1.02698569834901E-02
  1.07988357997023E-01 -9.70890144207722E-03 -2.34589952488598E-08  2.64881182096916E-09  5.47411563383700E-02
 -6.76726566876997E-03  4.17678128919036E-09 -1.33553586286569E-09 -7.24692944799294E-05 -7.82859878238880E-03
 -5.06101643918526E-03  9.08513625014502E-04  8.97828876518772E-02  1.02715435476771E-02  1.08079812139905E-01
 -9.72432539594329E-03 -8.82145134040420E-09  4.13964401858944E-09  5.46905886611629E-02 -6.76816947050034E-03
 -1.57483459307605E-10 -3.88646779838575E-09  6.48250051230533E-05  7.82421271378783E-03  5.06478855981724E-03
  6.12671316140024E-03 -1.24790308257441E-01  9.48263364979805E-04  1.77118061834942E-01 -4.38695750035174E-02
 -1.03140876518750E-07 -4.11911157508268E-09 -1.02675302771629E-01  2.25012234499646E-02 -4.61247522961611E-09
 -3.25934574974588E-09  1.21376923690089E-03  3.59717369410039E-03 -2.57132751087944E-03  2.58053629082383E-06
  8.51269965178615E-02  7.41458534033825E-03 -1.47525921765170E-02  2.70972111542291E-04 -1.18185923924493E-07
 -2.47777454546618E-09 -1.10123617114191E-01  1.23076859757287E-02  1.17752016748439E-09  7.91260311640255E-09
  8.73080097909878E-03  5.16558334485490E-03  4.26429609163502E-05 -4.08222830862691E-02  1.95248641938210E-03
  4.56285282288837E-03  1.88785610466620E-09 -7.23260768978604E-03  4.08405004989879E-02 -1.95315860828515E-03
  4.56267490751070E-03 -5.60315273032100E-09 -7.23424611757969E-03  5.39364623281818E-02 -2.28268687038972E-03
  1.81773974326456E-03  2.77416969631672E-10  5.64097172518871E-03  2.55963677687982E-01 -1.27396239168983E-02
 -2.09429155710086E-02  5.83882036384484E-10  1.23374960093015E-02  6.07772561080292E-02 -2.83337079163327E-03
 -4.91768076577026E-03 -9.65637808634175E-10 -4.18558288213424E-03 -6.08423343142414E-02  2.83698913125472E-03
 -4.92170163839139E-03 -4.25419764640123E-10 -4.19080522411115E-03 -2.55947417197818E-01  1.27406933234862E-02
 -2.09400040347088E-02 -4.54689381205591E-09  1.23404050433255E-02 -5.38982106978511E-02  2.27991450210982E-03
  1.81591654889020E-03 -4.14985100460158E-09  5.63752443184305E-03
* ORBITAL    1   25
 -3.84409937969814E-03  1.12025376540132E-01  3.63393042357519E-03 -9.28707373580818E-02  2.08684698326026E-02
  5.55592234475534E-09 -1.71406188851075E-10 -1.51418797800314E-01  2.81098876459091E-02 -1.59929635464654E-10
 -4.99895623909481E-10  2.92019773836095E-03  6.27156554074248E-03 -6.11423192394387E-05  1.33559218099398E-03
 -2.24067883880279E-02  1.75810430513843E-03  7.29833181023400E-02  8.72525140858587E-05  1.30107739628838E-08
  6.66598772165094E-10 -6.02588154873410E-02  6.81050121654624E-03  9.08003604449862E-10 -7.67712820616549E-10
 -7.22124699514671E-03  3.45509559786296E-03  3.93237348626216E-03 -5.19891210182474E-05 -3.19883438782609E-02
 -1.91081774405850E-03  8.36378328881795E-02 -4.58925927713724E-03  2.41157211395449E-10  1.34102423949851E-10
 -3.21693102031377E-02  3.87771988831037E-03 -4.10603029685849E-10 -8.64466406951125E-10  6.34011846606549E-03
 -5.28865198498019E-03 -4.32071891882257E-03 -3.84290745622013E-03  1.12104761477361E-01  3.64148776557157E-03
  9.29188577302707E-02 -2.08862462399279E-02 -2.30426694312726E-08 -2.67660993312849E-09  1.51513972187201E-01
 -2.81399727032193E-02  7.78105775497866E-10 -8.19525800428099E-10  2.92273887601265E-03  6.27872471263466E-03
 -6.06726149098546E-05  1.33561262555477E-03 -2.24874078244077E-02  1.75179852254044E-03 -7.30168673573213E-02
 -9.28456232717309E-05 -1.06183113934430E-08 -3.83861560883817E-09  6.02623017525311E-02 -6.80007189469919E-03
 -3.09169279607452E-09  1.81504756468137E-09 -7.21621945940323E-03  3.45975430038420E-03  3.92709138490778E-03
 -5.26160797601426E-05 -3.18759211176784E-02 -1.90280670401157E-03 -8.36078297628862E-02  4.59920422645983E-03
 -6.94611654920701E-10 -2.63811016010855E-09  3.21502910889405E-02 -3.87774531593102E-03 -1.44794526368439E-09
  4.24383537574486E-10  6.34312281691874E-03 -5.29503232052396E-03 -4.31903099937448E-03  3.12646255693015E-03
 -9.64171343400073E-02 -2.64569879514271E-03  5.72096320368675E-02 -1.37099698729565E-02  1.39710327657824E-08
  9.33890589466371E-11  1.82710757053238E-01 -3.98017033467174E-02  4.93982979049531E-10  1.80444713856655E-09
 -6.39887564106003E-03 -5.60706532938928E-04  2.94748230474971E-03  1.04848593183633E-03  9.05814163648546E-02
  9.33139635448567E-03 -1.09742517363381E-01  1.14762241086210E-02  1.80570078423624E-08  1.02552353233032E-09
  5.99151128599284E-02 -5.99051065148110E-03 -1.26101946645883E-09  3.29910203526567E-10 -2.08732594580019E-03
 -6.42335900643714E-03  5.70396496398747E-03  3.82272168635844E-03 -9.03925122814134E-02 -9.78658618392594E-04
 -1.32435182748189E-01  2.78338416735742E-02  3.94348607801594E-09 -5.11141980231895E-11 -1.16727939826779E-01
  2.21948621464485E-02  4.22661197363776E-10 -1.35995606001242E-09  3.55628518855454E-03 -4.85800742715355E-03
 -2.40956361497793E-03  3.82462663020614E-03 -9.04085238057273E-02 -9.77245585329802E-04  1.32486841342944E-01
 -2.78441704251354E-02  2.79922021717682E-08 -2.48597866331217E-10  1.16706008877797E-01 -2.21971544343307E-02
  6.43869650778890E-10  4.63539138984516E-09  3.55420746730975E-03 -4.86131632510552E-03 -2.40942596461090E-03
  1.04788175949071E-03  9.06003391358861E-02  9.33206438942896E-03  1.09712417585067E-01 -1.14683872415591E-02
  7.11783360330814E-08  3.20969833949244E-09 -5.99006589369444E-02  5.98511690802330E-03  4.44410363842067E-09
 -9.77174568469619E-10 -2.08570251411878E-03 -6.42698849849236E-03  5.70371902380851E-03  3.12527988053612E-03
 -9.64489455059578E-02 -2.65081154093346E-03 -5.72444927540402E-02  1.37115900595542E-02  7.76199753189884E-08
  5.36419523687106E-09 -1.82662817751122E-01  3.97976822800375E-02 -3.52314392095376E-09  1.13023153909689E-09
 -6.39892137413126E-03 -5.60255635224675E-04  2.94703035193452E-03  2.07810724513301E-01 -1.58330155218715E-02
  1.01600019197393E-02  3.89122885706439E-10  1.59254412014607E-02  2.07966022523950E-01 -1.58383405970336E-02
 -1.01673446851836E-02 -1.03621079795485E-09 -1.59368160676012E-02 -2.24855730655054E-01  1.34591032143993E-02
 -4.66373373939413E-03  2.46118481093189E-10 -1.96172427893421E-02 -6.85002684312383E-02  1.68157525118101E-03
  6.02449884427976E-03  6.04013174145646E-10 -3.78261374032279E-03 -2.05004110073505E-01  1.30651084506672E-02
  1.47259270491176E-02  3.16044045971848E-10  1.12003472032867E-02 -2.05045949954128E-01  1.30669365191478E-02
 -1.47297185370514E-02  6.41070161252424E-10 -1.12012278828537E-02 -6.84546440036581E-02  1.67993608136716E-03
 -6.02073583885279E-03  2.39914301146907E-09  3.78138594403985E-03 -2.24831892029106E-01  1.34587115571835E-02
  4.66545211079241E-03  3.48197735484746E-09  1.96150665452392E-02
* ORBITAL    1   26
  1.67913978177160E-03 -1.70648786499015E-01 -1.00942265178693E-02  9.70199435165194E-02 -2.96074178609860E-02
 -2.40853611509774E-08 -5.80385547329091E-09  1.73906047920911E-01 -4.22279358386718E-02  5.44330510737563E-09
 -1.03310671048865E-09 -9.17780043290110E-03 -2.03283301710211E-02 -1.67557462891918E-04 -1.45722303904735E-03
  2.25449319165412E-01  1.44095007572218E-02  1.75379421153558E-02 -1.23418437513250E-02  7.62454293582464E-08
 -2.27738531252245E-09 -5.40723518528511E-02  2.10642434510429E-02  7.38984793856037E-09  5.61838888596573E-09
  1.91536400489109E-03 -1.99906532253107E-02  5.76239689619333E-03  4.38782293204542E-03 -2.40927143623672E-01
 -1.11541139872758E-02 -6.02951594644010E-02  2.69861771870292E-02  2.20682163672467E-07  3.76990523206167E-09
 -1.75489821322669E-02  2.43168761802850E-03  4.86839487755139E-09  1.02336872810887E-10  9.93008665926604E-03
  1.25587687867157E-02 -1.23797456981042E-02 -1.68100046078928E-03  1.70587072955008E-01  1.00872137399638E-02
  9.70243297394211E-02 -2.96057854433243E-02  1.34575690577841E-07  1.52443377987991E-09  1.73873503423225E-01
 -4.22255324124471E-02 -7.17861391161540E-11 -1.07457350668344E-08  9.18114032234449E-03  2.03313189607235E-02
  1.64030154923812E-04  1.45678248507865E-03 -2.25410443314269E-01 -1.44077712194149E-02  1.75075654669674E-02
 -1.23247747914583E-02  8.76063530590058E-08  2.51045916880642E-09 -5.41537544290784E-02  2.10725456373287E-02
  6.30553766616153E-09  2.87344359974875E-09 -1.90814178729679E-03  1.99924388457244E-02 -5.76496958369838E-03
 -4.38761774607783E-03  2.40974416590893E-01  1.11590803424421E-02 -6.02156459720151E-02  2.69810776965894E-02
 -5.42641989779077E-08 -4.22193380473227E-09 -1.75020057975833E-02  2.42589217118807E-03  5.83613153883707E-09
  1.95855208882030E-09 -9.92832656970738E-03 -1.25530242800226E-02  1.23809634367140E-02  4.12465459347824E-03
  1.55921620460263E-02  8.59552840733687E-03 -1.24240472647242E-01  8.91410007783957E-03  3.79607179238684E-08
 -5.25777655312166E-09  1.35922543080471E-01 -1.58026174998541E-02  9.72303547940360E-10  5.77246118449082E-09
  2.51664727466025E-03 -1.21948201096724E-02 -1.02891522644952E-03  7.52854956192925E-04 -1.56913534828098E-02
 -5.07821831723751E-04  2.92228646808609E-02  6.38739483674620E-04  6.45366300439356E-08 -3.76420739333458E-09
  1.14532195112622E-01 -1.58642716178075E-02 -3.94982111236559E-09  6.69168315103610E-09  2.49156101940434E-03
  1.48174752121101E-04 -1.46257243501944E-03 -2.59590165603990E-03  2.56639170185324E-02 -2.83270172114704E-03
  1.85832035849717E-01 -2.53240772954859E-02  1.67561324576746E-07  4.17375121420270E-09 -6.93981610084725E-02
  5.01888377739844E-05 -1.29647536153189E-08 -6.92753554692143E-10  1.17641758017269E-02  1.07911854370027E-02
 -4.81238833577197E-03  2.59549265098413E-03 -2.56821704136761E-02  2.83193153272130E-03  1.85752120053589E-01
 -2.53169622030964E-02 -9.17430750518719E-08 -6.23957228636592E-09 -6.94614390295290E-02  5.79135189658076E-05
 -2.53128676126144E-09 -2.00016888483974E-09 -1.17643923546184E-02 -1.07940099908997E-02  4.81148622611691E-03
 -7.53270558454693E-04  1.57002552981882E-02  5.07908589323968E-04  2.91139994627656E-02  6.57821170732293E-04
 -4.68545100590074E-08 -3.26433872128849E-09  1.14575593766073E-01 -1.58729348374585E-02  9.08782655419891E-11
  5.26151145564545E-09 -2.49136857347951E-03 -1.51263210171821E-04  1.46215596737748E-03 -4.12400563649883E-03
 -1.55996366114204E-02 -8.59339747124941E-03 -1.24176790192551E-01  8.90479900447242E-03  2.85083369321491E-08
  4.03500122047875E-09  1.36020463860704E-01 -1.58191884600106E-02  5.93749124264263E-09 -4.12735072590761E-09
 -2.51662540355539E-03  1.21907481007942E-02  1.02834890291870E-03 -2.93193563315057E-01  1.00363145910243E-02
 -1.29229644375578E-02 -8.04191758978853E-10 -1.96962817798049E-02  2.93164696605731E-01 -1.00335234917134E-02
 -1.29204777373373E-02  4.07838159602460E-09 -1.96938383341258E-02 -9.54017192018118E-02  4.42806646757767E-03
 -5.52843547184402E-03  1.48916233639527E-09 -6.84550559510653E-03 -4.24479960107375E-02  1.01762158728174E-03
  4.60756183870992E-03  2.19075531932599E-09  7.40991196907422E-04  1.20161596062797E-01 -5.80102619437543E-03
 -4.96584040137328E-03  5.58695468800727E-09 -9.23720602034863E-03 -1.20097742821252E-01  5.79712676379995E-03
 -4.96261558798958E-03 -3.03303971625742E-09 -9.23359548525079E-03  4.25704083635694E-02 -1.02341884738331E-03
  4.61642009992281E-03 -1.20100110005248E-09  7.34613807659429E-04  9.54847802287835E-02 -4.43247778148689E-03
 -5.52954762655177E-03  5.38138443996973E-10 -6.85187271865174E-03
* ORBITAL    1   27
 -3.26350950081534E-03 -1.01132570886436E-01 -1.32393740274680E-02 -1.71020039468434E-01  1.64309765355080E-02
 -1.08958192376648E-08 -6.45327843038679E-10 -2.52083247265066E-01  2.65089222704754E-02 -7.15852950714390E-10
 -1.28093376416818E-09  2.04108021577335E-03  8.17907570934804E-03 -3.93963311962498E-03 -2.16357938909667E-04
  2.22043999875649E-02 -5.19952015574482E-04  1.53659800981251E-01 -3.88578878425537E-02  4.55372114354220E-10
 -1.21944109961655E-09 -1.01010143854605E-01  1.08413721965119E-02  3.03138831202810E-09 -8.87853789716647E-10
  1.65145457541157E-02  8.34963406495619E-04 -8.44214601279195E-03  3.43620256106409E-03  1.86980965108331E-02
  7.75758389928602E-03 -1.88291901255498E-01  2.91807810781764E-02  1.19968769661898E-08 -3.90562013274660E-09
  6.12754902158618E-02 -2.06127233466726E-02  5.53933051740213E-09 -2.82453033628527E-09  1.16617703406963E-02
 -9.82097776127117E-03 -6.17315516231141E-03  3.26077511833428E-03  1.01140129946266E-01  1.32368280263264E-02
 -1.71013926895812E-01  1.64350008116811E-02  3.79584904545518E-09 -3.30594208277910E-09 -2.52103265614362E-01
  2.65185560138643E-02 -3.03435646047774E-09  1.89268239469684E-09 -2.04136612786406E-03 -8.17988427534758E-03
  3.94049343703142E-03  2.17181199037003E-04 -2.21997480962773E-02  5.21194420980420E-04  1.53687184137939E-01
 -3.88575143266216E-02  6.77270925240176E-08  8.06747346217712E-09 -1.00931949136544E-01  1.08257112503954E-02
 -2.77137959188839E-10  3.32518186298174E-09 -1.65250650921843E-02 -8.40228762328329E-04  8.44719926169667E-03
 -3.43716412127370E-03 -1.86821240975563E-02 -7.75878074230476E-03 -1.88353071569411E-01  2.91927972383972E-02
 -2.02095546662310E-08 -8.87427173009665E-10  6.12055289475395E-02 -2.06120449242304E-02  4.10386478967486E-09
  1.00619834396767E-09 -1.16595761679571E-02  9.80782087742322E-03  6.17095185642462E-03  5.31001860812216E-03
  2.19226154109379E-02  1.03173362584527E-02 -1.57822090773203E-01  1.92544814280730E-02  1.63451886225260E-08
 -5.13774315203498E-11  1.11473431319209E-01 -2.73652024222715E-03  6.06269906504124E-10  1.66090953799597E-09
  7.34082496662576E-03 -1.39114628995875E-02 -2.58253391733622E-03 -2.68759176417843E-04 -7.92325243391977E-03
 -1.26570074700115E-03  9.71185036138956E-02 -7.68618061413712E-03  2.84338968303137E-08  2.33317205962390E-10
  1.12968637813058E-01 -9.24777046882418E-03 -1.03420460899920E-09  2.41579666443561E-09  3.46849766086675E-03
 -3.92227975731792E-03 -1.86775310885840E-03 -2.32238175952837E-03 -2.27049773459554E-02 -4.91799944593335E-03
  1.89799793292827E-01 -1.77887456468493E-02  6.18936348037438E-08  4.80489604774717E-09 -7.19528343799510E-02
  8.92844824945446E-03 -2.94160892008910E-09 -1.24125074679040E-09  1.09990330590013E-02  4.62087755398302E-03
 -7.25650640868543E-03  2.32443901124760E-03  2.26836331333295E-02  4.91916918426057E-03  1.89862716928606E-01
 -1.77994018838856E-02 -7.54603551767403E-08 -6.62163143446182E-09 -7.19580947120088E-02  8.92744975403179E-03
 -8.45885489806899E-10 -2.34638548263161E-09 -1.09979761351250E-02 -4.63333227363043E-03  7.25562236028637E-03
  2.69155062926222E-04  7.97340478700391E-03  1.26943117981800E-03  9.71221334372775E-02 -7.68136317568425E-03
 -5.07762327698443E-08 -5.93769349236630E-09  1.12963017500174E-01 -9.24877704088290E-03  1.19173897578157E-09
  4.40063373368725E-09 -3.47144826863467E-03  3.91613434632589E-03  1.87050390290651E-03 -5.30770061002831E-03
 -2.19344893821494E-02 -1.03143855159218E-02 -1.57788547200150E-01  1.92561479110720E-02  3.97967152764749E-08
  6.45643530407134E-09  1.11428893636729E-01 -2.73155440494262E-03  5.28612462600267E-09 -3.23965110280295E-09
 -7.34968217499472E-03  1.39035380754837E-02  2.58792332049668E-03  2.35229078100693E-01 -1.60384120123438E-02
  9.71269757475273E-03 -3.04592386728355E-10  1.48027354487261E-02 -2.35254044240999E-01  1.60359024188046E-02
  9.71380542675708E-03  3.71512923515594E-10  1.48038890885427E-02 -4.48039214618153E-02  6.48241939275774E-03
 -7.24260614247646E-03  5.39481927656288E-10 -2.57712655350831E-03  2.07789384751725E-02 -1.92975577057511E-03
  5.88905525733454E-04  9.81483787449118E-10  3.97868578670848E-03  8.00588427744092E-02 -7.69371059130580E-03
 -1.59384252671638E-03  1.79555420134329E-09 -8.69834943696445E-03 -8.01399688136407E-02  7.69815055312392E-03
 -1.59872099930107E-03 -2.63983205008096E-09 -8.70235115092531E-03 -2.07417968286337E-02  1.92834931353798E-03
  5.91347900502900E-04 -1.57491731153956E-09  3.97724549052693E-03  4.47369813831170E-02 -6.47921088224407E-03
 -7.24157004121254E-03  1.02139566682864E-09 -2.57221266346860E-03
* ORBITAL    1   28
 -7.66569644973015E-04  6.71233955271744E-02  3.04133166973148E-03  2.57745516655233E-02  1.99248990245105E-04
  1.93717961777487E-08 -1.73276727872442E-09  1.08129202813090E-01 -1.52851517283719E-02  1.23171537287832E-09
  1.89832644544386E-09  3.10181746434252E-03 -3.15057460728252E-03  9.48439009019545E-04  1.36513162733637E-03
 -7.07969533597045E-02 -1.65523744240104E-03 -5.68101226950580E-02  1.27959395932269E-02  3.10446364319405E-08
 -2.84197903577700E-09  3.47743967487442E-02  3.73979626534874E-03  1.68768441155616E-09  2.10624978835349E-09
 -6.21900416798951E-03 -1.14663906241133E-02  2.52872162112233E-03 -3.64195182891594E-04 -1.22176870296372E-01
 -9.00274183792758E-03 -1.25436949250468E-01  1.28742751845673E-02  7.23043985130675E-08  1.03234062991202E-11
  1.24337252333595E-01 -6.84507662051000E-03  5.52930948050999E-09 -4.30886305608484E-09  2.37695045274653E-03
 -3.70566070524748E-03 -3.30255474725919E-03 -7.68053292838487E-04  6.71310245796147E-02  3.03764993357662E-03
 -2.56629440301734E-02 -2.08779261407667E-04  1.41829342243018E-09 -3.98661346227327E-09 -1.08192482005379E-01
  1.52924403399275E-02  4.54710311320599E-10 -1.88523821504427E-09  3.11013766853457E-03 -3.14930117857697E-03
  9.44572595685199E-04  1.36613643544973E-03 -7.08551222189742E-02 -1.65850503226368E-03  5.67590543342785E-02
 -1.27811104001148E-02  1.70735417474401E-08  4.58122706743984E-10 -3.48276239564994E-02 -3.73469310778839E-03
 -3.28567771735127E-11 -1.25453729107019E-09 -6.21261612176169E-03 -1.14611982171691E-02  2.52433977919992E-03
 -3.63181275652971E-04 -1.22117865330356E-01 -8.99721258389923E-03  1.25352248701871E-01 -1.28680503784718E-02
  3.84988039282822E-08  1.34508149754832E-09 -1.24212267148958E-01  6.83829713596116E-03 -6.77500376335344E-10
  1.38001735955497E-10  2.36910570522192E-03 -3.70648856447068E-03 -3.29645666131481E-03 -8.71199862085825E-04
  9.55933719153199E-02  5.26598932601026E-03  1.98793919390287E-01 -2.30900420541944E-02  2.39691451859633E-08
 -2.72902345053329E-09  1.02730010705541E-01 -1.21556942032773E-02  2.44267600880301E-09  3.01972372683544E-09
 -7.02730001084946E-03  1.73206967233348E-02  5.68146178619538E-03 -1.96882293046280E-03 -8.14629020067398E-03
 -5.31966838565871E-03 -2.91434086266027E-01  4.94125536590776E-02  5.03914667627582E-08 -3.45841655079696E-10
  5.62820530154229E-02 -1.24264663423179E-02 -3.16214710604649E-09  3.92107385863202E-09 -7.24256268425952E-04
  2.52358801848510E-02 -5.12125514411851E-05  1.90044622562616E-03  6.10439975279429E-02  9.32799482716680E-03
  1.54183804342501E-01 -3.18960793404311E-02  9.85469352452631E-08  5.41849373426964E-09 -2.07154167916234E-02
 -5.32678521611264E-03 -5.75064946346105E-09 -1.64960027536501E-09  1.30361812495692E-02  1.84980023516043E-02
 -5.96982912022588E-03  1.89854280531276E-03  6.10677428110932E-02  9.32536048473469E-03 -1.54065734516846E-01
  3.18765884356899E-02  3.53279268374329E-08  4.56823026254986E-09  2.07880328935925E-02  5.31473736985192E-03
  2.06788616522201E-09 -1.58754557884546E-09  1.30282269337394E-02  1.84942809953265E-02 -5.96491700596723E-03
 -1.96793158740188E-03 -8.18349692538209E-03 -5.32058396970661E-03  2.91312925108036E-01 -4.93924286642106E-02
 -4.94519566316576E-08 -7.20502814963935E-09 -5.63514860574239E-02  1.24352796403513E-02  8.29465662687219E-10
 -3.46013646902004E-09 -7.19639590058045E-04  2.52250926920628E-02 -5.37628337572067E-05 -8.69964602455922E-04
  9.55812679603241E-02  5.26841259054058E-03 -1.98709150037047E-01  2.30762854539990E-02 -1.34122466865679E-08
 -1.01029056539348E-11 -1.02567776172271E-01  1.21294889401279E-02  4.05671251249892E-09  5.27594752366234E-10
 -7.01951765057761E-03  1.73174218062228E-02  5.67808283091010E-03 -7.20315767197883E-02  8.88594812812531E-04
 -4.59355903973457E-03  6.91015248616769E-10 -2.98268065221463E-03 -7.20153620544534E-02  8.86841207381617E-04
  4.59653188857880E-03  1.09100426266737E-10  2.98010471608258E-03 -9.58769471925493E-02  4.74034829968225E-03
  4.41951078413190E-03  8.22462783719103E-10 -8.18614382279473E-03 -3.00905981805187E-01  7.26530445191921E-03
  1.60906214657856E-02  1.68950044006874E-09 -1.35937425611393E-02  1.55881392543496E-01 -2.00053491105959E-03
 -5.58204693119869E-03  3.06369931225253E-09 -1.00684253836127E-02  1.55762324052990E-01 -1.99914978528656E-03
  5.57742817023932E-03  1.15588404097528E-09  1.00617987781049E-02 -3.00834609652866E-01  7.26520895602896E-03
 -1.60874279477003E-02 -2.11562455546551E-09  1.35897557026839E-02 -9.57159511679780E-02  4.73600089164127E-03
 -4.41947512196415E-03 -4.77865864001859E-10  8.17545196545824E-03
* ORBITAL    1   29
  6.62429178360969E-04  2.21826697509971E-02  3.57575650216397E-03  1.60316884334418E-01 -1.37563754120934E-02
  7.51967640896561E-08  3.30974171061263E-09 -1.57163694483085E-01  1.52298051913088E-02  3.21666440794802E-09
  1.29109182213911E-09 -7.27743490584245E-03  5.84994596610173E-03  3.56689182403738E-03  7.83967198401651E-04
 -1.91528260994902E-02  1.60608651106736E-03 -1.34982977479884E-01  2.84223537657099E-02  7.65045919275433E-08
  4.83269329886201E-09 -1.45617028852904E-01  1.54515795331220E-02 -2.73915764384142E-09 -2.47173755695493E-09
 -1.52650907660358E-02 -9.93679696708245E-03  7.69152661414407E-03 -2.87185668053395E-03 -5.22167319634404E-02
 -8.40795311716678E-03  2.80582225943732E-02  1.14172414798477E-04 -5.59729252878358E-08 -3.80835285219022E-09
  2.54877027255312E-01 -1.85686862858541E-02  1.13465715316684E-09 -1.01634738381278E-08  2.92129253293269E-04
 -1.27546445494129E-02 -1.70625304897714E-03 -6.64655772455779E-04 -2.22213908718214E-02 -3.58033589910931E-03
  1.60198806550286E-01 -1.37315566947244E-02 -1.29181644245583E-07 -1.01556631618874E-08 -1.57034645251053E-01
  1.52144187946560E-02  2.35555055021196E-09  4.38047500017959E-09  7.26932667147404E-03 -5.84453807060280E-03
 -3.56339276741556E-03 -7.85768364549167E-04  1.91886825874703E-02 -1.60763378990088E-03 -1.34851823512996E-01
  2.84127823530624E-02 -6.67966146706154E-08 -6.89661453219162E-10 -1.45644834609215E-01  1.54738789207053E-02
 -6.21113682717430E-09 -2.20666399252719E-09  1.52505302735807E-02  9.95420074645886E-03 -7.68394620495914E-03
  2.87114002347026E-03  5.22415931869453E-02  8.41003888264863E-03  2.79226512445808E-02  1.48458426488130E-04
  3.40491558702725E-08  1.10901572999506E-09  2.55025657353019E-01 -1.85803271745676E-02 -1.81551087714691E-09
 -4.00791657959324E-09 -3.06591549062968E-04  1.27606105122614E-02  1.71506482281139E-03 -1.89588128359280E-03
  1.76333152523480E-02 -3.40142907914513E-03  1.74538343370472E-01 -2.40084690422312E-02  4.38513696177300E-08
  6.33951266905013E-10  1.99774186026681E-01 -3.23666862614888E-02  5.34130201007915E-11  3.64384891962381E-09
 -2.03038372014820E-02  4.93019606078209E-03  1.18150521670571E-02 -1.16391658327467E-03  7.12585305746215E-02
  2.23154846294059E-03 -2.30817323386128E-01  2.76884524833050E-02  2.76505278167981E-08  9.75979134956074E-10
 -5.10657252205956E-02  4.52928757055382E-03 -2.93045486878736E-09 -8.45624177935646E-10 -1.05629161380918E-02
  1.28893873548795E-02  6.85580091816947E-03  1.42158528518873E-03 -1.52157513345756E-02  1.80815893413975E-03
  1.68075072235644E-02 -8.95969870763133E-03 -8.81452757346314E-09  2.08496593416757E-12  5.69560797098430E-02
 -6.62987990779928E-03  1.53960557247058E-09 -2.31449823649835E-09  6.23725511620541E-03  2.60781418585263E-03
 -4.04516780405470E-03 -1.42039352059655E-03  1.52587087398545E-02 -1.80353399868108E-03  1.70228345363520E-02
 -8.98314240113224E-03  4.41331875783765E-08  2.76101941594033E-09  5.69520297326669E-02 -6.63411517120085E-03
  1.39155539693330E-09  1.23102801697364E-09 -6.24833908249070E-03 -2.62243662602580E-03  4.05264434104359E-03
  1.16468840589004E-03 -7.12591952872385E-02 -2.22918569838013E-03 -2.30922743359825E-01  2.77055955949565E-02
  3.53122151563944E-08  5.28621298366922E-09 -5.10129795186261E-02  4.52145854843425E-03 -2.11112737575960E-09
 -2.58731220638987E-09  1.05698500509470E-02 -1.28975601940533E-02 -6.86020990304056E-03  1.89357581725892E-03
 -1.77163618314200E-02  3.39162969091190E-03  1.74573261409490E-01 -2.40161592678778E-02 -4.55336008698903E-08
 -5.17611476506637E-09  1.99939348695042E-01 -3.23821963934052E-02 -3.83958738482222E-09 -1.15568572351722E-09
  2.03065186585868E-02 -4.92085668187630E-03 -1.18197323200732E-02  5.03016398902222E-02 -6.15589797715231E-04
  6.83473639956280E-03  2.57715657375327E-09  4.22738484165996E-04 -5.02840218876305E-02  6.14595766431138E-04
  6.82854726920757E-03 -4.04292986586854E-09  4.25773826705961E-04 -2.41275611687144E-01  5.79587131855832E-03
  4.31734719869351E-04  1.34998630834203E-09 -1.65059860299579E-02 -1.36733834298899E-01  5.14819369153798E-03
  5.23271004902794E-03  9.91643469348665E-10 -9.47279779482289E-03  4.48605455462537E-02 -1.33921536124674E-04
 -2.50126374282313E-03 -4.17692110653494E-10 -1.83393350290919E-03 -4.50091311036060E-02  1.39081473964084E-04
 -2.50682531679583E-03  1.50454780153346E-09 -1.84314010800715E-03  1.36840037842512E-01 -5.15063192503411E-03
  5.23766414329653E-03  1.09860618188133E-09 -9.47811062172854E-03  2.41416457892854E-01 -5.80181299287571E-03
  4.27130836738603E-04 -2.04563981832009E-09 -1.65158711524968E-02
* ORBITAL    1   30
 -2.36684895975340E-03  4.52536040719761E-02 -1.33662858051864E-03  1.38621513886257E-01 -1.88525678202066E-02
  3.02455348011204E-08 -1.25400017643527E-09 -7.70095129812859E-03 -8.24178184863061E-04 -1.74389932345579E-10
  4.23061905058843E-09 -9.51739464439533E-03  2.95847354801850E-03  6.65433776328154E-03 -2.10915726793648E-03
 -1.15536334408276E-01 -1.11203010431390E-02 -2.09643685757610E-01  2.09957957171338E-02  6.05971435974726E-09
 -2.20542113107000E-09  5.77824678945268E-02 -1.24135409387583E-02 -3.03087917588786E-09  2.84099680134001E-09
 -8.84602452213411E-03  9.76729679412050E-03  2.75200762284786E-03  1.30925206720806E-03 -1.08999856134377E-02
  2.45716919320367E-03  6.23123098924773E-02 -1.92416978402978E-02  3.10488643835835E-08 -9.28565148127740E-10
 -3.59859382154665E-02  1.11413890779932E-03 -3.71691519156717E-09  3.79502708463754E-09 -1.14335524980826E-02
 -1.49210674975040E-02  6.45248505498887E-03 -2.36681790070537E-03  4.52666869826116E-02 -1.33531911911311E-03
 -1.38695102107277E-01  1.88565697033124E-02  8.98739317356096E-08  1.32424840277465E-09  7.79346117669408E-03
  8.19192695202010E-04 -6.61885495231828E-09 -2.19732560316833E-09 -9.51476584451909E-03  2.96196182358846E-03
  6.65283375517462E-03 -2.10843531368169E-03 -1.15557631294244E-01 -1.11202157224171E-02  2.09698695098514E-01
 -2.10045313140176E-02  1.43770751887285E-07  3.58893376849231E-09 -5.76142316484102E-02  1.23944384849201E-02
 -1.61944396046952E-09  1.43797889175805E-09 -8.85900424228975E-03  9.76088138891796E-03  2.75853429121581E-03
  1.30773247725201E-03 -1.08934557765974E-02  2.45472870276951E-03 -6.24465550033503E-02  1.92549961734249E-02
  8.12705306624541E-08 -6.45170356940774E-09  3.58329367902987E-02 -1.10439589426790E-03 -1.11357926828589E-09
  5.28243268994230E-09 -1.14348060984440E-02 -1.49381543269669E-02  6.45258136711791E-03 -9.63414087282620E-04
 -3.85350373306508E-02 -3.22265648095466E-03  2.47734484386281E-02 -6.53278388800593E-04 -1.88102792954052E-08
 -1.60998275724609E-09 -2.27005940124674E-01  2.66415997505366E-02 -6.35320290243103E-10 -1.39786587028676E-09
  7.84673390818279E-03  2.09732036738127E-02 -5.50304033938116E-03  6.94025043065751E-04  2.54380809133237E-02
  2.40719902394526E-03 -5.39907162709476E-02  6.56032227849880E-03 -1.28382285848898E-08 -1.47226458902597E-10
  2.10427561442232E-01 -2.22070022025633E-02  8.24465170663319E-10  8.44243064357742E-10  2.19718694756739E-02
  1.42970473108485E-03 -1.19737534401151E-02  1.06905359938599E-03  1.14590218253505E-01  9.02506640739525E-03
 -1.51501788169364E-01  1.58516732391901E-02 -3.36364388267995E-09 -1.59026606573770E-09 -2.30299870406248E-01
  2.26779524356494E-02 -4.57832168827504E-10  1.08924805067097E-10  9.39476260239150E-03 -1.06434279105757E-02
 -3.28175801037802E-03  1.06816839845719E-03  1.14560928651035E-01  9.02101193242250E-03  1.51635389695936E-01
 -1.58690924255046E-02  1.12696155049310E-07  3.21796063237500E-09  2.30229668756358E-01 -2.26792236795753E-02
  5.28956390043183E-09  7.75468744736218E-09  9.39519589877178E-03 -1.06524055110442E-02 -3.28265409799931E-03
  6.94734158534037E-04  2.54966059095778E-02  2.41262154397220E-03  5.39939592119759E-02 -6.55251593221406E-03
  1.10450001878692E-07  1.13990506088821E-09 -2.10377368493202E-01  2.22003460431831E-02  7.44379281780926E-09
 -7.46291653022063E-09  2.19639197866399E-02  1.42747017140074E-03 -1.19685762272885E-02 -9.64043378659019E-04
 -3.85579372937672E-02 -3.22541417527684E-03 -2.47401108202456E-02  6.56918041931612E-04  9.62531063030272E-08
 -2.32468680140848E-09  2.26882573089319E-01 -2.66234529006854E-02 -9.65115257680326E-11 -1.17441877206196E-08
  7.82901201900951E-03  2.09657228283236E-02 -5.49278627066479E-03 -4.92729671646568E-02  3.32117840361229E-04
  2.93151874944920E-03  9.36288678586728E-10 -5.22473896571421E-03 -4.92279481884267E-02  3.30863913313701E-04
 -2.93581239914133E-03  3.00184553185055E-09  5.22380680574414E-03  2.12674710747218E-01 -3.93136479248970E-03
  6.34500348648307E-03 -4.12339354104757E-10  1.21768449246604E-02 -1.51383077651050E-01  3.02538787829008E-03
  1.09722665535124E-02 -5.93649015048707E-10  1.71682429197482E-04 -2.13106335227241E-01  6.03303145516532E-03
  1.25367024696367E-02  9.04931466264199E-11  5.68666532398079E-03 -2.13186482720859E-01  6.03405668645557E-03
 -1.25394475491385E-02  3.64940771741875E-09 -5.69077442634005E-03 -1.51325082290252E-01  3.02846717513400E-03
 -1.09684546240944E-02  3.44915962337422E-09 -1.70626127569922E-04  2.12521860702298E-01 -3.93056421445734E-03
 -6.34334213361719E-03  2.92947605847145E-09 -1.21676555854504E-02
* ORBITAL    1   31
  1.07600304293099E-03  3.87584552983646E-02  5.25973042180074E-03 -1.19412889153756E-01  1.06010944882979E-02
 -4.53402813422817E-08 -3.19319120421636E-09  5.65993711646176E-02 -3.39670808212506E-03 -4.13073024929227E-09
  8.95527050417894E-10  1.03373798919830E-03  2.13253530841390E-03 -7.15336051192631E-04  2.50008902764789E-03
  7.08593977096389E-02  8.87039616145171E-03  1.24159686695777E-01 -6.54678656112018E-03 -6.72557827867343E-08
 -5.78021199225851E-09  1.90443707723513E-01 -1.25203362893461E-02  2.05812505649891E-09  1.37667380631526E-09
  5.12959949063882E-03  8.62489807940848E-03 -1.54843387768213E-03 -2.48950567161992E-03  1.08710133842675E-02
 -4.33002054237319E-03 -1.31844713341490E-01  8.00124952517306E-03  4.11015181829892E-08  4.33065993112542E-09
 -1.36750556185426E-01  1.92975713517027E-02  2.73996405146185E-09  5.40026838194499E-09  1.88950395052711E-04
  2.54544455703053E-02  5.99651308462126E-04 -1.07586045423975E-03 -3.87943911646651E-02 -5.26135144438808E-03
 -1.19463681112460E-01  1.05968888017834E-02  5.55264176800448E-08  4.83159025991600E-09  5.66549226162527E-02
 -3.38980749790805E-03  2.03506056251071E-10 -2.28218956476560E-09 -1.04320189556974E-03 -2.12926485882211E-03
  7.20006353600146E-04 -2.49911614283281E-03 -7.08272206042622E-02 -8.86405738962353E-03  1.24142862349937E-01
 -6.56457445284685E-03  9.66188563837872E-09 -5.80224011613075E-09  1.90433776152863E-01 -1.25319223973977E-02
  2.43262990115674E-10 -3.68284295761663E-11 -5.12759331419955E-03 -8.61865550708194E-03  1.54909194552104E-03
  2.48880115512077E-03 -1.08217784458999E-02  4.33059130995052E-03 -1.31925558188808E-01  8.01188999773128E-03
  2.33565054963070E-08 -3.73057716222272E-09 -1.36721242649657E-01  1.92770525356012E-02 -5.41070241034142E-09
  4.02527263376508E-09 -1.89494599150918E-04 -2.54553656344982E-02 -5.99420130869960E-04 -9.92005048122511E-04
  3.17468160069901E-02 -3.12547503658287E-05  1.73234872136649E-01 -1.24205486169314E-02 -2.84230233830586E-08
 -7.49108596473380E-10  4.11395930069940E-02 -7.44517900660355E-03  2.06578284429796E-09 -1.70288716623514E-09
 -5.38667871380773E-03  1.27837029243830E-03  3.10689475625662E-03 -2.54812622006019E-03 -6.90516892874916E-02
 -9.22749948751381E-03 -6.95337397648273E-02  1.49592819501755E-02 -4.84829656626900E-09 -6.93563784475659E-10
 -2.38863853101194E-01  1.92144192756845E-02  9.33326521991949E-10  5.75876696401262E-10 -1.62853514199513E-02
  1.37791003985823E-02  7.76883285108384E-03  1.95757304842962E-03 -2.55119192217978E-02  3.58295436569802E-03
  1.53265410224918E-01 -2.72947733193741E-02  2.74356064449585E-08  2.44910841254291E-09  2.46050069789866E-01
 -2.80553254916825E-02 -2.39550450110373E-09  2.02525464686981E-09 -1.33729719734069E-02  2.31165404930497E-02
  6.96893250291282E-03 -1.95779774090892E-03  2.54940023270491E-02 -3.58486870735328E-03  1.53349785885270E-01
 -2.73038072970677E-02  1.18527362185210E-07  7.54590278601729E-09  2.45899047957668E-01 -2.80425846953121E-02
  2.22253240670788E-09  9.03133700109749E-09  1.33659784192013E-02 -2.31144989971658E-02 -6.96561833158533E-03
  2.54786510869184E-03  6.90381607261678E-02  9.22680861623598E-03 -6.95949978272256E-02  1.49696852894725E-02
  1.41002750498112E-07  1.02808971244037E-08 -2.38714709845598E-01  1.92006142582211E-02  3.93802638558640E-09
 -7.68685118130389E-09  1.62780876900943E-02 -1.37809506320784E-02 -7.76519934579460E-03  9.90279565377078E-04
 -3.17789203907794E-02  2.55145043763669E-05  1.73228354378513E-01 -1.24166133000025E-02  3.33792628304683E-08
 -6.62716199371420E-09  4.10924818951560E-02 -7.43473063186097E-03 -6.82426349757625E-09 -4.05544814534565E-09
  5.38164332139648E-03 -1.28478743149159E-03 -3.10495176593259E-03  3.10952525481989E-02 -5.87311279896724E-04
 -9.72574150185343E-04 -1.48429914706133E-09  3.77024505910608E-03 -3.11003662800379E-02  5.86360489964060E-04
 -9.72748114163322E-04  1.90935789191004E-09  3.77124414215727E-03 -6.96603424338095E-02  2.74179713937853E-03
  3.04497297425399E-03 -1.14531300903165E-09 -5.07935634371151E-03  1.57988594444846E-02 -3.18519980506082E-03
 -5.19765553966142E-03 -5.42150995235286E-11 -6.30705128129526E-03  2.87062236510810E-01 -3.32647532182792E-03
 -1.56610236567686E-02  6.93205971615841E-10 -8.20883445869028E-03 -2.87031001917706E-01  3.32750336648390E-03
 -1.56577125364007E-02  3.79988481276235E-09 -8.20978458587463E-03 -1.56874659669302E-02  3.18422316455524E-03
 -5.19066307461069E-03  4.57142099939040E-09 -6.30725215190889E-03  6.96017144306935E-02 -2.74232244617938E-03
  3.04525802399750E-03  1.17002859952344E-09 -5.07657939721719E-03
* ORBITAL    1   32
  9.84678794117757E-05 -1.33850092418226E-04  5.94164294691032E-04 -2.56767531057389E-01  1.81930927195973E-02
 -4.39104405304798E-08 -2.59198231956200E-09  1.01014242073891E-01 -1.85715851122358E-03 -4.68919560004947E-09
 -6.06614002424108E-10  2.24265801518169E-02 -2.05027419999408E-03 -1.21215669186877E-02 -2.16518669269653E-04
 -5.88125376038270E-02 -5.94887912694904E-03  1.83636048244594E-01 -5.09323039751494E-02 -5.18691986792549E-08
 -3.63632774569534E-09 -1.32342914412507E-02  4.32284231880797E-03  4.48998458610067E-09 -2.27308391524714E-09
  2.07136749922948E-02 -9.62647332264163E-03 -1.19909678017019E-02  4.57089350527153E-03  4.12371877956070E-02
  1.07837655498594E-02 -2.04333945568011E-01  3.81736978178249E-02 -2.20211258053240E-08  1.69464666337372E-09
  5.68477916299742E-02 -2.83108955934150E-02  1.32691285481218E-08 -8.63521428777044E-09  2.57785440438485E-02
 -1.79803083543422E-03 -1.29975264383538E-02  9.36128503702574E-05 -1.72945024007308E-04  5.81527351963295E-04
  2.56599432108753E-01 -1.81691758468967E-02 -1.83540302980548E-07 -1.19529859400349E-08 -1.00951185480453E-01
  1.85571415515491E-03  9.00024854331324E-09  3.69804657901760E-09  2.23997437083170E-02 -2.03608451092294E-03
 -1.21057882907877E-02 -2.23606858715814E-04 -5.89078618560781E-02 -5.96704265074869E-03 -1.83327704302547E-01
  5.09173546768123E-02 -1.75284178560962E-07 -9.72160594634659E-09  1.27073369291344E-02 -4.27934896140958E-03
 -8.07324609292050E-09 -3.56143982430000E-09  2.07227288059056E-02 -9.58903640398175E-03 -1.19976543425207E-02
  4.57376234428520E-03  4.12724954647811E-02  1.07920724490221E-02  2.04835853814205E-01 -3.82248944739714E-02
  2.11159312127535E-08  3.73016496676397E-09 -5.67787627705715E-02  2.83298848179515E-02 -1.17668607108691E-08
 -9.47485000650016E-10  2.57983096511493E-02 -1.78313521380138E-03 -1.30067005648279E-02  6.17463459819619E-03
  7.20828544313059E-02  1.68071846749114E-02 -2.10592673444089E-01  2.03173375138165E-02  3.05026309301933E-09
 -2.12030159406777E-09  1.65824155356037E-02  1.53835238486394E-02  2.91905707468951E-09  8.46900644586261E-10
  1.92534514824083E-02 -5.86750234908603E-03 -8.76019523775632E-03 -8.28524679311963E-05 -8.36748756128094E-03
 -9.84944911916048E-04  1.08376014579824E-01 -5.68990744832607E-03  5.70523881191193E-08  1.90161656694949E-09
  2.45608637471147E-01 -2.07888311110603E-02 -9.89983283088236E-10  5.51533171716159E-09  1.34855333816484E-02
 -3.52764957137344E-03 -7.25118170437493E-03 -2.83251014698405E-03 -6.14151219974973E-02 -9.53439856310268E-03
  1.90852361794398E-01 -6.95476880196635E-03  1.25963568716096E-07  1.49416296816470E-08 -2.25255468493558E-01
  1.95800362396235E-02 -2.02202965757070E-09 -3.45483520409740E-09  1.87705973905755E-02 -1.11228000358014E-04
 -1.14902152129000E-02 -2.82936250341983E-03 -6.12725186166807E-02 -9.52016713943609E-03 -1.91125430116955E-01
  6.98928126753688E-03  1.63593790548478E-07  1.71614607361799E-08  2.25843110255111E-01 -1.96207641588635E-02
  1.60042587014338E-09  6.32478277461276E-09  1.88112811138024E-02 -8.41201532318184E-05 -1.15121055509163E-02
 -8.82161017430552E-05 -8.36556672917744E-03 -9.97679429420000E-04 -1.08123713270165E-01  5.63820848340475E-03
  1.05460693316216E-07  1.22021042958488E-08 -2.46137428880928E-01  2.08483715413077E-02 -1.65361035098085E-09
 -1.04492597064924E-08  1.35379968960511E-02 -3.48457713674032E-03 -7.28134759988271E-03  6.17758170184085E-03
  7.20929518489116E-02  1.68156301133817E-02  2.10354670434336E-01 -2.03051293511161E-02 -8.23024387024915E-08
 -1.12881088555375E-08 -1.61117143537776E-02 -1.54472345815093E-02 -1.00210853587654E-08  3.13082434491569E-09
  1.92827433109982E-02 -5.80078578423838E-03 -8.77918153823669E-03  6.41495878020947E-02 -1.87931628969756E-03
 -4.32043892619152E-03 -1.29999146191304E-09  6.61018785049642E-03  6.40961014821390E-02 -1.88088758153189E-03
  4.31744034476356E-03 -5.88208471027077E-09 -6.60271000479485E-03  9.32056277512743E-02  1.66189747585276E-03
 -5.32029841619248E-03 -5.61407835309360E-11  5.83942746734195E-03 -4.30219876586196E-02 -1.55779738472439E-03
  6.33233429478757E-03  1.72095190744876E-09  5.75217364714141E-03 -2.72756688316013E-02 -2.05199599225951E-03
  6.57442069808127E-03  3.97194180520382E-09 -5.97105489460361E-03 -2.72956416897606E-02 -2.04569478299076E-03
 -6.58766012443349E-03  5.24329676813381E-09  5.98652462918125E-03 -4.36142568027207E-02 -1.55857635202108E-03
 -6.36733150429564E-03  3.02445093417204E-09 -5.74402288488944E-03  9.37070830854642E-02  1.66358138808470E-03
  5.30113947687426E-03 -3.07730829680362E-09 -5.86428600108420E-03
* ORBITAL    1   33
  1.46876183976383E-03  3.42685382506951E-03  3.12217903507048E-03 -8.49039639992737E-02  1.20676078770754E-02
  1.59195495000278E-08 -5.31259465931667E-09  5.98722855211290E-02 -4.95617057907130E-03  1.25014904234034E-10
  3.62948131411924E-09  1.34762490155959E-02 -1.01913267304431E-02 -8.03267937678643E-03  2.25028042153323E-03
  2.47063152376304E-02  5.65064400394692E-03  1.41267990348918E-01 -8.13151292702937E-03  4.36458479512019E-08
  2.99489216195679E-09 -2.33365232937853E-01  1.57657538791912E-02 -4.06712007861477E-11  5.75412498131453E-10
 -1.85626768737945E-03 -1.79663455535460E-02  1.80800477370858E-03 -6.74085754121077E-04 -4.34644835090126E-02
 -4.18037428878080E-03  2.43695974127281E-01 -1.98110663249293E-02  1.45674614996374E-08 -1.52005791083454E-09
 -3.06628645421165E-03  5.34249148128759E-03 -9.95922084554635E-09  4.96982452275039E-09 -9.59803650162071E-03
 -6.26116613122707E-03  4.72854655923276E-03 -1.47057564614078E-03 -3.39274197879088E-03 -3.12443082698894E-03
 -8.56015662931857E-02  1.21184205287169E-02  1.23778652883758E-07  3.35413797506443E-09  6.00825961613791E-02
 -4.95445463397715E-03 -9.67702760993693E-09 -2.46768561754989E-09 -1.35337998737598E-02  1.01913205306497E-02
  8.06429950144290E-03 -2.25070856944925E-03 -2.45763321266347E-02 -5.64065089219473E-03  1.41820928178519E-01
 -8.25529065527398E-03  1.95774233578820E-07  6.05966820267051E-09 -2.33366355793963E-01  1.57758434525969E-02
 -1.35599957436599E-09  2.48631142713055E-09  1.79514177605699E-03  1.79911435818452E-02 -1.77483950900808E-03
  6.63563802763966E-04  4.33143745024747E-02  4.15408114293184E-03  2.43153649929463E-01 -1.97175239648486E-02
  8.38251275785558E-08 -8.16724706462125E-09 -2.97275257515471E-03  5.28318663245095E-03 -1.03189713915367E-09
  7.73644232662284E-09  9.52622931822586E-03  6.25545105239642E-03 -4.69160281932036E-03 -1.60965108592916E-03
  3.41759117954978E-03 -3.50243132999422E-03 -1.53390133611925E-01  1.03321668595903E-02  9.59075484435109E-09
  2.72027184221979E-09  1.75647751539466E-01 -2.18228391106183E-02 -3.25102895642972E-09  1.04527466206735E-09
 -6.56995018374056E-03 -2.58293332343087E-02  4.63893718377456E-03  2.46739912587235E-03 -2.25451173770237E-02
  4.68116477007207E-03  1.46577322261957E-01 -2.47298673982787E-02 -3.87129004793214E-08 -1.44685304069191E-09
 -1.78416790997778E-01  1.95354096080974E-02  7.53411521859836E-10 -4.01926545179423E-09 -1.77082163107934E-02
 -2.03307758305336E-02  1.01250567091335E-02 -2.66146615490907E-03 -3.72262918915256E-02 -7.45202077165739E-03
 -1.50841754434765E-01  1.92264732914270E-02 -8.97788948982671E-08 -1.04477774809849E-08  1.99145239125883E-01
 -1.10448371726472E-02  1.48657125175097E-09  2.23328699513397E-09 -1.63889685823454E-02 -1.05792974231171E-02
  9.29152871054467E-03  2.66813804243967E-03  3.74444358905203E-02  7.47769846798405E-03 -1.50290801629601E-01
  1.92043725040558E-02  1.16913490140387E-07  3.50741623712181E-09  1.98718684383720E-01 -1.10123585490077E-02
  5.64440891156828E-09  6.82684619793919E-09  1.63476683778292E-02  1.05799089415699E-02 -9.26587977165393E-03
 -2.46741335120018E-03  2.25834413157157E-02 -4.67874159731839E-03  1.46855209659679E-01 -2.47418568371101E-02
  9.80328384700997E-08 -3.04891761523909E-09 -1.77938254765316E-01  1.95011892655522E-02  9.07329737154106E-09
 -6.85436959149206E-09  1.76820890239952E-02  2.03421560769662E-02 -1.01110496311122E-02  1.59476731450294E-03
 -3.61358129198808E-03  3.46204494832440E-03 -1.53870760798759E-01  1.03768600908616E-02  1.32172061670643E-07
  8.70500500431245E-10  1.75760692438162E-01 -2.17964169494560E-02  2.63529516448153E-09 -1.30172352969807E-08
  6.51692469656155E-03  2.58495363973605E-02 -4.61360774570221E-03 -6.93011321225241E-03  5.64823331329043E-04
 -3.46239941575294E-03  5.12883479891324E-10  2.20422865950691E-03  6.70966562252247E-03 -5.62104296081274E-04
 -3.47382960341087E-03  4.11460415049303E-09  2.22401353390259E-03 -1.60317820062084E-01 -3.20615454584376E-03
 -8.36258905875483E-03  3.65835480184818E-10 -6.55334524616981E-03  2.47658156785778E-01  2.65161591568938E-03
 -1.27138270937442E-02 -1.18364633275488E-09  4.33642946935967E-03 -2.79241565459978E-02 -3.47077464054297E-03
 -3.95174033889900E-03 -2.76685683224056E-09  7.19861769772265E-03  2.79022681090442E-02  3.47710675393930E-03
 -3.93971528344303E-03  3.79700419695939E-09  7.18292243499387E-03 -2.47620817713146E-01 -2.64438856192651E-03
 -1.27029963752453E-02  3.06548697915365E-09  4.35147333995131E-03  1.60138639086915E-01  3.20117751218905E-03
 -8.37786885678819E-03  4.26208485079503E-09 -6.54165321103570E-03
* ORBITAL    1   34
 -9.00749252663974E-05 -5.05922437553337E-02 -1.98466845970928E-03 -5.37571294095148E-02  8.89101600212986E-03
 -4.15401644106297E-08 -2.86180027173450E-09 -2.41383412649198E-01  1.77278564007702E-02 -4.42000933725046E-09
  1.46095605487529E-09  8.14726972017487E-03  3.70448400347004E-02 -4.43243146418920E-03  7.21436418516707E-04
  1.33935914002115E-02  1.36597230027786E-03  8.90705744308929E-02 -5.21006904660383E-03 -8.63164914026674E-08
 -1.16581701295384E-08  2.99099449380068E-01 -1.92879591338204E-02  1.61829803603537E-09  5.31959752323656E-09
  8.26113843287197E-03  3.29037707583204E-02 -2.56788652998897E-03 -3.12560147094434E-04 -1.49135052368024E-02
 -2.35799348398256E-03 -1.34123988155743E-01  5.55815015279409E-03  1.21091472973943E-07  4.80243878866368E-09
 -2.89847591006577E-01  2.81071172934856E-02  7.31624481427710E-10  1.23258083717130E-08  4.45547096210760E-03
  2.90367916085199E-02 -7.92578647084817E-04 -9.14430526795705E-05 -5.05610396925305E-02 -1.98571486014998E-03
  5.36402128760571E-02 -8.88072012809849E-03  1.97552729854693E-07  8.16673810231369E-09  2.41316663908983E-01
 -1.77248613345599E-02 -6.92917711699792E-09 -7.86800007024173E-09  8.14054075771693E-03  3.70389920344817E-02
 -4.43031923971793E-03  7.22819706879104E-04  1.34841746804831E-02  1.37419421542731E-03 -8.89739214534273E-02
  5.20576786058451E-03  1.96593842412576E-07  5.75900872496503E-09 -2.99149307362242E-01  1.92927189834877E-02
  4.69177663037370E-09  2.28219086750654E-09  8.24868994975014E-03  3.29008880669081E-02 -2.56160915540417E-03
 -3.15340736267408E-04 -1.49951556311010E-02 -2.36808865639137E-03  1.34130869352576E-01 -5.56079695053874E-03
  3.32145837703653E-08 -1.83142974124735E-09  2.89820359628106E-01 -2.81099167818596E-02  3.73479189326265E-09
  7.37291338999619E-09  4.45506331340904E-03  2.90473173830204E-02 -7.92871893234162E-04  3.42965454768625E-04
 -4.44640396074537E-02 -1.57235630209052E-03  1.46233363385873E-01 -4.57569366331406E-03 -5.26627511024698E-08
 -3.58216537051560E-09 -1.47122631989770E-01  1.16559063866501E-02  2.29493369402898E-09 -3.18227929267173E-09
  8.31837165280876E-03  1.29635029892160E-02 -4.71831932329338E-03 -2.73859360104334E-03 -5.25508092470592E-02
 -8.38669898557536E-03 -3.62032259560746E-02  9.87896026206538E-03 -5.73695570214580E-09 -6.86576727914879E-10
 -5.00595180602325E-02 -4.39960003442188E-04  1.92811099625207E-09  2.76110345852932E-09  3.15581036565572E-03
  1.01204424386609E-02 -1.88004651870602E-03  2.72148579360630E-03  8.87565097229215E-03  6.39654804602063E-03
  9.19198047027946E-02 -1.18268361322215E-02  6.41800077120079E-08  2.63427301030457E-09  1.64663835954419E-02
 -6.62040400445206E-03 -5.49759929503659E-09  2.66265694296583E-09 -5.81148431652984E-03  1.92052757894382E-02
  4.60683767196535E-03  2.72330042082896E-03  8.89202896554569E-03  6.39982947723794E-03 -9.19277610403014E-02
  1.18317049208186E-02 -1.02163359924960E-08 -4.29310964111853E-09 -1.64415777138543E-02  6.62171170700570E-03
  1.83274112323798E-09 -5.11074411058344E-10 -5.81364918640381E-03  1.92063406034707E-02  4.60857347169531E-03
 -2.73890818744529E-03 -5.25242345312740E-02 -8.38608164860586E-03  3.62804227424293E-02 -9.88493541537569E-03
 -1.31341330926760E-08 -8.70417185776434E-09  5.00550358069382E-02  4.42746818427390E-04  4.17889892320967E-09
  1.49038155276515E-09  3.15553159143672E-03  1.01276131419369E-02 -1.87994525693405E-03  3.42101064466274E-04
 -4.44847997159267E-02 -1.57390100514764E-03 -1.46301374080967E-01  4.58261401260430E-03  8.98129282967418E-08
  3.76451806334216E-09  1.47167142798742E-01 -1.16575055336095E-02  7.14227882276512E-09 -8.95321314860698E-09
  8.30920945970338E-03  1.29733477931230E-02 -4.71391260790253E-03  2.60586757875968E-01  1.04648732345139E-03
  7.72405676270897E-03 -1.52567794608751E-09  7.59142634237290E-03  2.60474306436617E-01  1.04514880863016E-03
 -7.72288758948141E-03  6.43286797647803E-09 -7.58553035434065E-03  1.08555845015114E-01  1.49161428308405E-03
  5.35875905575398E-03 -1.69124636761682E-09  2.88100519654098E-03 -5.34357895589565E-02 -4.79483006598724E-03
  1.14020736146465E-03 -9.11834950554014E-11 -2.80980738862056E-03  1.17704529428237E-01  1.89988243655610E-03
 -3.05977948033135E-03  2.21365241275667E-09 -2.81776655254036E-03  1.17714257530167E-01  1.90071645631376E-03
  3.06022371890600E-03 -1.89899081126800E-10  2.81786226815039E-03 -5.34959210149339E-02 -4.79522169439332E-03
 -1.14189699541690E-03 -3.91488392970126E-10  2.81205754816750E-03  1.08549037798550E-01  1.49188152035395E-03
 -5.36204030617275E-03  2.85310420771821E-09 -2.87968415172876E-03
* ORBITAL    1   35
  3.36237119462994E-09 -8.76055716931856E-10  3.90983385478094E-09 -3.68240671130210E-08  6.61802783465099E-09
  2.36362887640766E-02 -4.93985953234164E-04 -1.99038631756416E-08 -3.24053747983912E-10  1.31756389321323E-02
 -7.15915074544509E-03  3.88222704516983E-09  8.94134129597823E-09 -2.90730336773932E-09 -2.41892019921423E-10
 -5.72444673648688E-08 -1.41154511809278E-09  4.24308524440943E-08  6.04389421234252E-10  2.02747116066794E-01
 -2.94026006860253E-03  8.63842717738865E-08 -2.17094413116927E-08  1.06137269160613E-02 -1.71772994056315E-03
  2.54588657663562E-09  1.50630189660961E-08 -8.43390040850051E-10 -1.33562855061920E-08  3.14605756845365E-07
 -3.31437435123349E-09  1.02255694297753E-07 -2.37896045374475E-08  1.92008115582060E-01 -4.03040172339249E-03
 -5.80808748200102E-08  1.21900136306431E-08  7.45306083550700E-03 -1.13007609850951E-02 -9.92012503944468E-09
 -3.39411606398002E-09  6.87328679859945E-09 -6.40750373036975E-09  1.45349727619272E-09 -5.57334685924550E-09
 -7.02266475800675E-08 -4.07228055930588E-09 -2.36163810913301E-02  4.94045484834032E-04 -7.38465086211410E-09
  1.89913095204953E-08  1.31732201736280E-02 -7.15813830845217E-03 -1.39227871336569E-09  1.74026127487663E-09
  4.13181614131499E-09  1.40355092013014E-08 -1.29609998218730E-07  1.03048681074643E-08  1.20706949459461E-07
 -3.28487905236992E-08 -2.02708345837722E-01  2.94100507541533E-03 -1.58740879013027E-07  2.40727186052360E-08
  1.06133486385702E-02 -1.71773047324145E-03 -5.93195992993347E-09  1.37957949822846E-08 -2.35211296585627E-10
  6.49836267571860E-10 -4.80226967272719E-08 -2.03258442957678E-09  7.66815887943884E-08  5.28711372802493E-09
 -1.92019039790261E-01  4.03028232515176E-03  1.96738504133652E-08 -5.57177092922116E-09  7.45324441593479E-03
 -1.13020238045750E-02 -1.14464037593889E-09 -4.88573343416883E-09  9.21234096500082E-10  6.86614009005802E-09
 -1.35265350909517E-07  2.84126933985530E-09  9.07684325534801E-09  3.40695850321055E-09  2.64428520007206E-01
 -3.87799232278552E-04 -7.67991983977028E-08  1.56087857221165E-09  7.25356124684807E-03  1.39735549260033E-02
  4.36947486755268E-09 -1.67339439322844E-10 -2.87675499954276E-09  8.34919888177827E-09 -1.21946460094190E-07
  7.83235987887163E-09  4.05533930765527E-08 -7.75980269796211E-09  2.78426017990631E-01  1.61208221858694E-04
 -6.64036700964781E-08 -8.39709239442565E-10 -1.46297220341101E-02  5.93614059743303E-03  1.30764696640064E-09
 -8.85401312012189E-09 -4.87178566185037E-10 -8.71890836471706E-09  9.86189003593265E-08 -7.46899772151006E-09
 -1.80233275480427E-07  2.48913746735987E-08  2.34984857853993E-01 -1.69338883573947E-03  1.07125933001153E-07
 -1.59363748324254E-08 -1.02875576331915E-02 -1.02140871449527E-02 -1.71077983763359E-08 -8.20997124736439E-09
  1.02282197651783E-08 -1.41182629955171E-08  1.66759849934145E-07 -1.28359050904205E-08 -4.96971828680760E-08
  1.40910293946363E-08 -2.35002652098078E-01  1.69253385775068E-03  2.56756951991017E-07 -2.97371820965253E-08
 -1.02895914993414E-02 -1.02117103296808E-02  1.71662376984220E-08 -5.68772005689870E-09 -8.83463229750524E-09
 -7.01748832058861E-09  3.64034786554389E-07  6.10355532835879E-09 -5.42983259509748E-08  3.75155497487648E-08
 -2.78388079386578E-01 -1.60911013423530E-04 -2.13481668665170E-07  1.70583643235401E-08 -1.46251325875993E-02
  5.94029233092275E-03  1.78011561253392E-08 -3.34065404972436E-09 -1.18087670737463E-08  5.99321338981012E-09
 -3.96905798370081E-07 -9.67850347515645E-09 -1.18442077633232E-07  2.79355353310436E-08 -2.64360730576146E-01
  3.87885117417245E-04  9.81628522601026E-08  2.17424012736823E-08  7.25390838377363E-03  1.39697719808610E-02
 -1.03569071359235E-09  1.81446056517022E-08  1.48624645987881E-09  4.32216656080845E-08 -7.22841438564577E-10
  5.11353546968538E-10  8.49046506334805E-04  1.17073101472714E-09 -3.53347098986890E-08  3.88858368210237E-10
  1.29646015886370E-09 -8.48394666074441E-04  3.79131355568267E-09  1.08893085924747E-08 -5.88684903299862E-10
 -7.60476683414475E-10  9.25562309400924E-03 -2.92104055010229E-09  2.66928749880412E-08  3.89384968100098E-09
  2.33054723898816E-09  9.60086485406978E-03 -1.66145189011266E-09 -2.59917395196357E-08  8.33559565744797E-10
 -4.70237555797979E-09  8.17945044559268E-03  5.19643790087491E-09 -3.62516977231495E-08  3.35489668198273E-09
 -2.11305977440786E-09 -8.18025948448138E-03  7.99013359306237E-09  5.70741959931348E-08 -1.94719092116039E-08
  9.95966443438394E-09 -9.59954336414712E-03 -1.46780408392276E-08 -6.65336140333721E-08  1.99004213594677E-08
 -7.86258684348457E-10 -9.25367274151334E-03  1.79305637891070E-08
* ORBITAL    1   36
  6.21076387159809E-09 -7.66584228153450E-08  5.66980265275713E-09 -1.01595787989765E-07  1.19046113323777E-08
  2.36243465615634E-01 -3.75090214858724E-03  3.92997654186193E-08  2.31446299669062E-09  9.00456448277902E-03
  1.16436237938324E-02  4.38318932720154E-09  1.11432345939756E-09 -3.53933993108544E-09 -8.77759692007593E-11
 -1.05857441114103E-07 -5.94053548750119E-09  4.97904569153164E-08 -3.13516166795170E-08  2.57048828467313E-01
 -9.48988145666107E-03  9.77551620792233E-08 -2.32743659896704E-08 -1.48292715649010E-03  4.63745694522850E-03
  1.20666575234596E-08  1.20708367781877E-08 -9.42477823976625E-09 -2.52277930361548E-08  6.05731506616954E-07
 -4.26426454861219E-09 -2.40179371050599E-10  1.40126149108024E-08  2.52986698789941E-01 -9.34044175794783E-03
  1.36751917848262E-07 -4.11346437422588E-08 -2.99362418339155E-03 -2.58492234544543E-03  1.03269758440782E-08
 -1.37898330320097E-08  2.61843633492228E-09 -1.70423327440037E-08  1.64902226374383E-07 -1.82261559665534E-08
  2.04622240905495E-07 -3.16942472218912E-08  2.36205862047475E-01 -3.75074168851808E-03 -2.45021482966541E-07
  2.23377946894465E-08 -9.00591325429582E-03 -1.16427084292614E-02  1.40100977068075E-08 -3.43936811118743E-08
 -8.63982478916768E-09 -1.17263412914402E-08  1.37329982895737E-07 -1.01348077766550E-08 -2.06027029498424E-07
  2.66371421403203E-08  2.57047742539512E-01 -9.49283448538775E-03  2.09237894970852E-07 -2.15087565990563E-08
  1.47967451746760E-03 -4.63692852195625E-03  6.19059901041888E-09 -2.78646889988810E-08 -2.22754642023171E-09
 -1.07712429593821E-10  3.77376098387233E-08  6.65744431636083E-10 -9.27448806369723E-08 -1.15139240335286E-08
  2.53035857526941E-01 -9.34178076322241E-03 -4.58662147287098E-08  5.86617728306973E-09  2.99420225059045E-03
  2.58596168556177E-03  6.54224228987512E-09  4.39373500334539E-09 -3.91259013709239E-09  9.62076393764113E-09
 -8.13528434587875E-08  9.88705348475905E-09 -2.87739122943959E-09 -5.77730679994272E-10  1.58956099741767E-01
 -4.49211548098076E-03 -5.51250915554034E-08  8.83754015412520E-09 -5.27205829674236E-05  1.19719913317753E-02
  4.68935415794370E-09  4.45192531908254E-10 -4.66697283560917E-09  7.96935927073938E-09 -7.07028374411782E-08
  8.27285871418237E-09  3.41747470900347E-08 -9.34523681843829E-09  1.39282883082193E-01 -4.87094696697637E-03
 -2.96050235189973E-08 -4.97514135701658E-10 -9.03879777230405E-03  4.54531208714995E-03  8.51465452239232E-10
 -6.23348473313951E-09 -2.33834764510338E-09 -1.79791005251377E-08 -6.66949104024099E-09 -2.88551556720213E-08
 -1.16716093836424E-07  4.00185433541113E-08  1.62749153026620E-01 -5.21930192023571E-03  5.91410716454805E-08
 -1.39516621645873E-08 -1.22822203876054E-02 -3.77867013951674E-03 -1.00848689732232E-08 -1.70782043738995E-08
  4.53663525832629E-09  7.30111527079402E-09 -1.75063543773250E-07  1.20892711080693E-09  3.98807725261555E-08
 -1.76842520238281E-08  1.62792756771199E-01 -5.22041051065005E-03 -2.00764697234235E-07  2.01015284718451E-08
  1.22855209558476E-02  3.77793798396188E-03 -1.34324797415825E-08  1.29567005793214E-09  5.81438524483498E-09
  7.10342773882097E-09 -2.68117912001775E-07 -2.27335782668391E-09 -4.00988493296565E-09 -2.53409953103214E-08
  1.39302609680000E-01 -4.87126844288700E-03  1.51887926158636E-07 -1.48681842382115E-08  9.03838202024900E-03
 -4.54853853257290E-03 -1.88213578394792E-08 -2.84550264100338E-09  8.40634717462249E-09 -1.06072612422541E-08
  3.33786941463455E-07 -1.40018105617198E-11  1.79914736107016E-07 -3.11947803122605E-08  1.58960708179863E-01
 -4.49163399676740E-03 -1.49662826699536E-07 -7.17354316768299E-09  5.08092958825802E-05 -1.19721854650557E-02
  3.89836061902798E-09 -2.27630185980790E-08  1.75139918605894E-09 -4.81224030438075E-09  1.52306280797274E-09
 -3.32275680343623E-09  7.77933520951741E-03 -3.70414074934641E-10 -2.71922923476322E-08  3.40465065731950E-09
  3.89588938736454E-09  7.77878818536226E-03 -1.13489833527522E-08  1.71703766917907E-08 -7.50440219036649E-11
 -6.28447485285769E-10  5.76923896610465E-03 -1.53893372827801E-09  1.55865968803885E-08  9.80025334913682E-10
  1.64433344089494E-09  5.10152300114097E-03  2.98125292690743E-10 -5.82483762517047E-08  1.57596605371017E-09
 -2.54942756980714E-09  5.93751501244834E-03  4.36908962450815E-09  1.71976353122233E-09 -3.72274472587410E-09
  4.66322529822729E-10  5.93920851373459E-03 -7.52746516715945E-09 -8.38290415667020E-09  1.31928045662134E-08
 -6.14297740406215E-09  5.10221737527732E-03  9.50722534487566E-09  2.94267201577915E-08 -1.28274461167157E-08
  4.31337805683236E-09  5.76966185971211E-03 -1.39331260552583E-08
* ORBITAL    1   37
 -8.91003756827331E-10  8.39916514936883E-08 -3.43748401047518E-10  4.49312957484137E-08 -5.94031229983348E-09
 -4.05104757300320E-01 -1.60770005734873E-02 -1.54207876413143E-08  1.53756538660547E-08 -8.95258215081849E-03
 -1.00728897143560E-02 -5.61621521603981E-09 -5.11704203723912E-09 -5.15571957064782E-11 -9.98578597270574E-09
 -2.62587665984256E-08 -1.54962264931087E-08 -8.24794625772263E-08  2.93985426156501E-09 -2.72230495694679E-01
 -9.01679702739033E-03 -1.14829841893291E-07 -4.23548094728360E-09  1.91634419308119E-02  1.09725883854915E-02
 -8.53455411006197E-10 -2.63363646906322E-09 -1.84911655062839E-09 -1.43288011532068E-08  3.39214045028587E-07
 -4.53894101230864E-09  4.08876530496068E-08  1.00969820178137E-08  2.48434870453504E-01  6.89029739012265E-03
  2.23507397115956E-07 -4.87519215057402E-08  6.30685553679373E-03  1.90593324268841E-02  2.21336169322069E-09
 -1.79645711337632E-08 -7.46563411180180E-09 -1.17938765630504E-08  2.16049131234875E-07 -1.03531637293498E-08
  1.71036301506980E-07 -2.57094092871782E-08  4.05137556983633E-01  1.60781776631949E-02 -2.28784808172389E-07
  1.33825176404781E-08 -8.95455834117984E-03 -1.00759664285641E-02  4.03313997072741E-09 -2.92663764941875E-08
 -8.98670724664230E-09 -4.77194050682819E-09  6.42577195941044E-08 -7.20249151736628E-09 -1.10739127071400E-07
  1.45302110507045E-08  2.72254781509961E-01  9.01631950757241E-03  1.47899899941639E-07 -1.02394019028986E-08
  1.91650926178317E-02  1.09755131489366E-02 -5.22577178160946E-10 -1.95444753802859E-08 -4.07571265148023E-09
  2.13759784674884E-09 -8.87975836133080E-08 -1.59020051134170E-09 -1.86978845714428E-08 -4.09071339877322E-09
 -2.48412686896124E-01 -6.88977728135487E-03 -1.80429684899111E-08  2.51328339124938E-09  6.30736127765343E-03
  1.90574086517353E-02  4.13951871130562E-09 -4.46819824594719E-09 -3.61590499725912E-09 -1.85268625206467E-09
  3.14492647533108E-08 -4.12779102678598E-09 -1.76299154789594E-08  2.32159521762649E-09 -1.30992232747676E-01
 -5.83520164562801E-03  2.03465153914595E-08  1.56010838622864E-09  7.57288092866364E-03 -6.66002718865132E-03
 -6.18338290891629E-09 -2.59046478386901E-09  1.30143480547328E-09  1.81513686999140E-09  1.15900023625072E-08
  1.90465088939458E-09 -7.86731788508740E-09 -1.51985395797842E-09  2.14798658596029E-02  2.29085449742886E-03
 -8.59924286424734E-09  3.62520194728375E-09  4.04999386942750E-03  8.25732055443792E-03 -2.11271198968091E-09
 -1.46887701268409E-09 -7.13869004511325E-10 -1.23032289115829E-08 -2.24500241498879E-08 -2.25964669129036E-08
 -7.14429685186109E-08  2.20026110966702E-08  1.83529672284198E-01  6.63687452865360E-03  2.84337119779615E-08
 -6.87458243153183E-09 -1.03634316902628E-02  2.40022041211578E-03 -1.74345162842360E-09 -1.60271155764326E-08
 -2.73998837790363E-09 -1.81306766846623E-09  6.81619478281764E-08 -3.17400587696543E-09 -4.90298285768479E-08
  5.94662124313047E-09 -1.83530282385732E-01 -6.63721234517260E-03  5.76704638836426E-08 -1.90946597532874E-09
 -1.03625561398203E-02  2.40108750036462E-03  3.29129782095118E-09 -5.15138492643047E-10 -4.41049932094123E-09
 -6.44466250507190E-09 -2.86785497698396E-08 -1.09636997907633E-08 -4.49032284068051E-08 -3.77476427741916E-09
 -2.14811295535659E-02 -2.29168970884182E-03 -7.85492612133630E-08  1.14528172370797E-08  4.05202760805954E-03
  8.25747739408939E-03  1.37540665135397E-09 -3.01854935689294E-09 -1.28053890277511E-09 -6.31414205335163E-09
  1.33719514986817E-07 -3.25046497334606E-09  1.46792282610130E-07 -1.94706557130352E-08  1.31020222171541E-01
  5.83692011826220E-03 -8.24311537179379E-08  2.39508052687205E-10  7.57284304822888E-03 -6.66198680355960E-03
  3.40459574469342E-09 -1.01927973925867E-08 -3.68781513930394E-09  6.10626152034811E-09 -3.93631563844241E-09
  5.06486255253364E-09 -1.31834071947671E-02  3.86032938836914E-09 -3.84607244552678E-08 -4.86603083457021E-09
  1.85246733708036E-09  1.31857325308702E-02 -1.15185778589500E-08 -1.04312649636504E-08 -1.38330968646607E-09
 -1.79536650121633E-10 -4.29536698021341E-03  2.60055734856574E-09  8.47101531277359E-09  1.12602982710398E-09
 -6.56055980670506E-10  5.97437140251609E-04  3.23600538412357E-10 -4.96516920353707E-08  3.91780108218841E-09
 -1.72672496508264E-09  6.20904640934498E-03  1.49001312942691E-09  1.92010240573170E-08 -4.77228230214685E-09
  2.31201751541735E-09 -6.20906140151171E-03  4.75566330664909E-09 -2.28669973397560E-09  2.73670505516747E-09
 -1.86525915890651E-09 -5.97443431867613E-04 -1.90681488849891E-09  1.72475531420480E-08 -1.10508474098025E-09
  3.62921488750343E-09  4.29656076607176E-03 -6.79151609799837E-09
* ORBITAL    1   38
  8.10812095688058E-10  3.99726511184979E-08  4.05910562156082E-09  7.09006564265715E-08 -1.45776592373167E-09
 -2.65017036289622E-01 -1.18743645603402E-02 -3.30116654101129E-08  3.84822472618652E-09 -6.93934345473342E-03
 -7.36601873330242E-03 -4.77307764658807E-09  3.89871248671427E-10  1.80745948069317E-09 -1.43605969524948E-10
  4.37985215475211E-08  1.94079212507131E-09 -2.53892382078178E-08  2.41005191722527E-08 -1.48366452786026E-01
 -7.11340108839865E-03 -1.37640143080744E-08 -6.32544731227392E-09  1.83570670448655E-02 -1.13793800563311E-02
 -6.02491347960441E-09  5.12957338672851E-09  3.81394286097852E-09  1.78033579044384E-09 -7.57103267342186E-08
 -3.55852829078124E-10  6.48076664786459E-08 -3.15587841163382E-08 -1.13886082186165E-01 -6.63510353687162E-03
 -6.82670227610223E-08  2.79054742789458E-08  1.75777902606741E-02 -8.96255046093720E-03 -8.81993707989710E-09
  4.51168353515091E-09  8.61424204991411E-09  2.03959590993351E-09 -1.75653467990372E-07 -5.82921065773161E-09
 -7.27669761359422E-08  1.13892558887098E-08 -2.64970873867459E-01 -1.18724504464987E-02  1.03742537017303E-07
 -8.02104225281085E-10  6.93631926225783E-03  7.36732417974954E-03 -3.35479679999954E-09  5.78647300497008E-09
  5.75965218640618E-09 -6.32345592046294E-09  3.74926470782384E-11 -5.08223032844071E-09  1.60703759909631E-08
  8.96231703521526E-09 -1.48321009532501E-01 -7.11108690958455E-03 -1.72521940872155E-08 -1.53678774700359E-08
 -1.83539695901309E-02  1.13778805641493E-02  3.92148070761834E-09  8.02085409205644E-10  2.89968047325265E-09
 -1.43940991365628E-09  4.14364167835107E-09 -2.62765950605473E-09 -4.13148313746831E-08  4.21435721477983E-10
 -1.13849410434248E-01 -6.63307657142453E-03  2.19367823584880E-08 -4.18002442939732E-09 -1.75803974679098E-02
  8.96628364589101E-03 -4.23512190655126E-09  4.92249304666928E-09  3.51765201193811E-09 -2.39614707576671E-10
 -9.10123078271772E-08 -4.90062984504256E-09  3.91199057944048E-09  6.22878042353497E-09  2.48044667734000E-01
  9.17832383936393E-03 -3.22924818838195E-08 -5.81230328904068E-09  1.91280110199796E-02  5.68604717330166E-03
  1.09504282090714E-09 -1.72168531129600E-09  2.07014651163427E-09  3.86146947912657E-09 -8.04975405211618E-08
  4.21608511447607E-09  1.16101253543702E-08 -2.81093645216496E-09  3.76815056076171E-01  1.74717684431993E-02
 -2.62066486960624E-08 -1.25873449618887E-09 -1.33179109154379E-02  4.32893571540039E-03  2.76485919124559E-09
 -4.04994979342048E-09  2.09890959397383E-09  5.69745418810375E-09  1.07809829302085E-07  1.26739879945696E-08
 -7.87388644993607E-08 -2.28567567558196E-09  2.04683156486097E-01  1.04951714008290E-02  5.80683709882144E-08
 -5.97917882578633E-09  2.53914277964727E-03 -1.64258593319737E-02 -7.01067880541254E-09  1.62630705630493E-09
  3.54066018494534E-09  1.36849647099503E-08 -5.40010801132724E-08  1.84237049952500E-08  3.55944216344195E-08
 -5.92617048623071E-09  2.04727727439754E-01  1.04960463914096E-02 -1.66328735999932E-07  2.73329066968301E-08
 -2.53570773274816E-03  1.64262348990766E-02 -1.12109068327530E-08  8.21145565932577E-09  8.65601449285191E-09
  1.41228368058578E-09 -2.86336089811895E-07 -1.01112182683944E-08  9.81167456708318E-08 -2.90014863156505E-08
  3.76801874487489E-01  1.74701063081512E-02  1.65136910604377E-07 -8.21291947110900E-09  1.33151943609902E-02
 -4.33387513282700E-03 -4.16724205979259E-09  7.47616568508789E-09  1.31968118602916E-08  3.91004683715970E-09
  2.50398660716798E-07  1.59738666025413E-08 -1.11245875565477E-08 -3.71316264493383E-09  2.48008267902198E-01
  9.17715565354855E-03  1.62030552268537E-08 -2.16051121334290E-08 -1.91263796474512E-02 -5.68395234853521E-03
 -4.04638901375070E-09 -1.00803181690658E-09 -6.00276286727637E-09 -4.43518529814637E-09 -1.81037730416153E-09
  2.08233231386807E-09 -8.25924617916126E-03 -5.63555606895132E-10  4.47471517095768E-10  1.11844706502062E-08
 -2.62068002502340E-10 -8.25855541692175E-03  5.92640987588415E-09 -7.06305885275775E-09  6.56767934294923E-10
 -7.10116896922463E-10  8.23268692430639E-03 -2.52327019435283E-09  4.84292636322823E-09  5.40923240909636E-09
  2.39195068010840E-09  1.23807099944354E-02 -2.16660934957042E-09  5.32340306293512E-09 -6.82496847354648E-09
 -2.82910021463063E-09  6.56000499756511E-03  1.53807591295107E-09  5.07448793307342E-08 -3.00461347991777E-09
  2.43551534895973E-09  6.56172425112662E-03 -4.80525872170901E-09 -6.71604660586768E-08  2.23132868357472E-08
 -9.39473996977921E-09  1.23802303811586E-02  1.26178840856129E-08  5.45309802130457E-08 -2.38122500521316E-08
 -3.71098470035918E-09  8.23181551177681E-03 -1.14955011441514E-08
* ORBITAL    1   39
 -2.42526274506199E-09 -2.53383209724527E-08 -5.60423783404095E-09  2.17495641878764E-08 -2.24985272951616E-09
 -5.02796433014107E-02 -3.97427095070826E-03 -2.38981252527405E-08 -6.22820991877926E-10 -1.69408922362116E-02
  9.86367191085817E-03 -2.25986410607122E-09 -3.29669708052252E-09  6.20995433349700E-10 -3.60397318184175E-09
 -2.05563376049944E-08 -5.20568371215771E-09 -3.09873019823403E-08  6.56432086135853E-10 -2.44480774204884E-01
 -2.12974684762408E-02 -6.35855443490189E-08 -2.95695914446089E-09  1.56407638555878E-03  1.75660146133675E-02
 -1.80391586281532E-09  1.61978151880853E-09 -1.80525991482847E-09  3.00002052708099E-09  1.72999961886958E-07
  1.02746877135937E-08  7.03078804388821E-08 -2.70052903923652E-08  2.73290565864187E-01  2.09850173458715E-02
  3.26219043912726E-08  6.95473512550509E-09  2.12988724032152E-02  2.22475385835340E-03 -1.57666350272699E-08
 -3.01286024121079E-09 -1.03560886905046E-08 -6.46787873390139E-09 -3.41956875936481E-08 -8.19739313063917E-09
 -6.19258922330614E-08 -7.52902079694948E-09 -5.02601912674496E-02 -3.97191646808935E-03  2.05496056456664E-08
  1.36585475406608E-08  1.69425738997729E-02 -9.86479046061822E-03 -2.55754325471268E-09 -1.49602962410998E-09
  4.16706583351277E-09  7.24463439511890E-09 -6.73074780127735E-09  1.09714920792887E-08  2.70399329013454E-08
 -2.86286994245321E-08 -2.44496277059754E-01 -2.12992645408453E-02 -6.20205509126969E-08  2.06981222912301E-08
 -1.56369069579031E-03 -1.75683135896233E-02 -2.09827588387392E-09  8.28827604967086E-09  4.79960017831950E-09
 -1.30571348889828E-09  5.43307267501103E-08 -3.89824031321156E-10 -1.31709287545371E-08  8.04488207736559E-09
  2.73260512755069E-01  2.09825006183947E-02  2.04300669198745E-08 -5.57816934996744E-09 -2.12985229118696E-02
 -2.22245424011455E-03 -3.70768628161549E-09  4.78103129646300E-09  7.97361016613025E-10 -6.74388823739775E-11
  4.29797540340624E-08 -1.53230358695466E-09 -4.82450548851839E-09  2.04044310092522E-09 -3.62802256756569E-01
 -3.17210191600176E-02  5.31893528965841E-11  6.78870548792759E-10  3.70318670870814E-03 -7.13743258848313E-03
 -7.21349974939613E-09 -2.33283520591684E-09 -2.75106022562678E-09  1.53845890338187E-09 -1.34029836163771E-08
  2.08164563885151E-09  6.09010330399621E-09  7.75556762900818E-10 -2.75677776129808E-02  4.22168843604232E-04
 -4.34781632110801E-08  7.86029824629216E-09  1.20569325834715E-02  1.93497546228017E-02 -3.65104449553137E-09
 -2.01071753703035E-09 -7.42916335585658E-10 -3.54582974364427E-09  4.82441512099401E-08 -4.36587095330557E-09
 -1.16941247948354E-07  8.38918853090604E-09  4.05179595528019E-01  3.44553602517535E-02  7.56813631312497E-08
 -6.92773348597610E-09 -1.19681759211322E-02  3.67834565471461E-03 -9.39098728296521E-09 -7.35154335365907E-09
 -1.21804249285016E-09 -4.94235290305856E-09 -1.11815899255388E-07 -8.08707558431901E-09  6.72111875039293E-08
 -3.22320257780909E-09  4.05149254836186E-01  3.44523627191161E-02 -8.64122119642392E-08 -1.73690927045707E-09
  1.19670034319474E-02 -3.68059398793324E-03  2.01416319184522E-09  8.44254761675676E-10  1.04446939633333E-08
  1.17622287595046E-08  8.89643278519570E-08  1.96141396255121E-08  1.96203014689971E-08  1.35606680755226E-09
 -2.75800142932970E-02  4.22344822690146E-04  5.79597739067556E-08 -1.60731870651386E-08 -1.20608177595329E-02
 -1.93484142876560E-02 -3.94012575857367E-09 -1.71007789905800E-09  2.15477199342733E-09 -6.74451448189149E-09
 -2.15334208059088E-07 -2.07222011619794E-08 -1.22884747431219E-07  1.12829855241734E-08 -3.62852888637344E-01
 -3.17266533485912E-02  3.10422177513849E-08  1.55072981429449E-08 -3.70181625520343E-03  7.13911738214667E-03
  4.89964125932490E-09  5.08950634844005E-09  1.78205759693158E-08 -1.00261634579728E-08 -1.31189116575745E-09
  7.96102818593376E-10 -1.66756244038872E-03 -3.23141558278065E-10 -1.82417815566005E-08  3.34362699240903E-09
 -3.36855002309178E-10 -1.66712281578168E-03  2.64870512106236E-09 -1.25155427825067E-08 -7.03857667454745E-09
  2.66692508267539E-10 -1.22161676234954E-02  3.34186499907497E-09  2.55144144837815E-08  1.72718141886825E-09
 -1.90238983270949E-09 -1.14241318454782E-03 -2.28646892905817E-10 -2.39121743767774E-08  3.44095073462841E-09
 -3.26035374456051E-09  1.37213849431626E-02  2.32493724908594E-09  6.02742966236784E-09  1.43806182744752E-08
 -1.70350958311373E-09  1.37205632632730E-02 -5.55897279966047E-09  1.17863321116333E-08 -1.48658902919089E-08
  2.39132103240295E-09 -1.14270422501081E-03  1.70203474603104E-09 -1.14524660524207E-08  2.21834226485129E-08
 -8.69579613038264E-10 -1.22182245604212E-02  1.04551253376817E-08
* ORBITAL    1   40
  3.78076093867276E-09  9.19806214430354E-09  4.44600273905234E-09 -2.02186753067704E-09  5.33078615600478E-09
  3.80787785141865E-02  1.46915115825359E-03 -1.65734660786682E-08 -2.80750204840792E-11  2.19117224664433E-02
 -1.23855425626050E-02  1.73263198550616E-09  3.49448836469810E-09 -1.44226212371605E-09 -7.14857514889100E-09
 -7.48769098453634E-08 -1.01612596826297E-08  4.61521654229159E-09 -4.89281163035260E-09  3.60478625595431E-01
  2.86444016258376E-02  3.72711594482053E-08 -2.02510710955255E-09 -2.40859972335147E-04  1.38154790504254E-02
  3.05113410288309E-09  3.95544421049619E-09  1.33085590120326E-11  1.26889063058602E-08  2.37862682980468E-07
  2.32754164122276E-08  1.01220113542796E-08  4.18943267438572E-09  3.84381001995923E-01  2.95843421898851E-02
  2.34613494402892E-08  4.27537079742142E-09 -4.04093407924048E-03 -1.02776244307191E-02 -1.50150115120192E-08
  2.00645691743704E-09 -2.27564889859058E-08 -7.96208118731589E-09 -5.81086177018685E-08 -1.27788930278916E-08
 -3.20314638186121E-08 -1.35083527382792E-08 -3.80784604825615E-02 -1.46840192252558E-03  1.20119485787318E-08
  1.48202810056432E-08  2.19099076134661E-02 -1.23826179367361E-02  2.87431937722135E-09 -1.54904901938764E-09
  1.14548696301978E-10 -7.41803788724648E-09 -9.07863761608281E-08 -1.21535090092391E-08  1.99616267542576E-08
 -5.90583611276433E-09 -3.60481127556197E-01 -2.86425749270835E-02 -6.23069318469972E-08 -5.14066480767947E-09
 -2.37913173549374E-04  1.38157001259055E-02  5.05348154080647E-09 -1.31667200237253E-11  6.07550425253078E-09
 -8.99635198527528E-10 -1.44246702722008E-08 -2.81661145097141E-09  4.98760701095380E-09 -2.42946966675678E-09
 -3.84414075035418E-01 -2.95847691888701E-02  2.07921824230156E-08 -3.56651765548553E-09 -4.04528356411767E-03
 -1.02780470370671E-02 -2.83502376490452E-10 -7.20284322496368E-10  6.18506195082060E-09  2.97522670508941E-09
  2.23527123962990E-08  4.34908093897433E-09  2.22852399774953E-09 -7.87306978911480E-09 -1.63032824016219E-01
 -1.10575976764688E-02 -7.85657573370580E-09  5.86443680200836E-09 -2.30422188908027E-02  2.65429163938410E-03
 -3.11942394004239E-09  2.11180304205502E-09 -2.91017216055681E-09  2.31354752030810E-09  3.81608206359375E-08
  1.58538207729093E-09  1.54931859957555E-09  2.95638535129613E-10 -3.94816215024857E-01 -3.79296533332568E-02
 -1.44619187778291E-08  1.49508987821371E-09  7.60934187731841E-03  2.96057993497702E-03 -5.17754885743057E-09
  2.15072435284720E-09 -5.74107395407985E-09 -1.01464469699587E-08 -6.91329610632208E-08 -1.50048698412450E-08
 -1.13284892079115E-10  1.02432561493173E-08 -5.44154280499641E-03 -5.45515743565744E-03 -4.71115906424287E-11
 -7.24966256986801E-09 -1.57121298975530E-02  1.67807226424244E-02 -3.06468884583860E-09 -4.09757615446219E-09
  1.25775824111573E-09  1.15798696883459E-08  7.02209967869660E-08  2.01353218727538E-08 -1.31207108738632E-08
 -6.53994486981635E-09  5.47706939755117E-03  5.45899258800121E-03  1.76385921478474E-09  1.79976054755380E-08
 -1.57123335595623E-02  1.67860965425291E-02 -2.91004595641768E-09  5.87483074877312E-09  2.82625022506199E-09
 -1.07864148026563E-08 -1.78751160457574E-07 -2.22377922900294E-08  6.81864661291303E-08 -8.30865172720644E-09
  3.94872863721401E-01  3.79339241984451E-02  6.95411337873239E-08  8.14786885297017E-09  7.60953436613851E-03
  2.95727880044223E-03  1.03122768935292E-08  2.18838476245560E-09  1.94563866104076E-08  7.67474128160697E-09
  1.15327431443415E-07  1.31990683426981E-08 -1.90513047493774E-09  1.24218163362190E-08  1.63043807842940E-01
  1.10578633596083E-02  1.03935731190327E-08 -6.77381116836717E-09 -2.30431637813152E-02  2.65637206773046E-03
 -3.77408433684669E-09  2.91861985208936E-09 -6.69371930328148E-09  1.83550024504704E-08 -7.35864793278454E-10
  6.24548379059874E-10  1.14615678036657E-03  5.50420347484315E-10  3.51549821175193E-09  1.13215219058012E-08
  1.42653877408162E-10 -1.14630972714132E-03  1.28725203800663E-09  4.97042980112947E-09 -1.77884663387347E-09
  5.78637512998210E-10 -5.51787373814463E-03  1.73930089241885E-09 -5.76478016871784E-09 -7.32406123556744E-09
 -1.83948241682588E-09 -1.29685589848851E-02  1.71553712850208E-09 -2.01173655867745E-10  9.44156206070041E-09
  1.72149324615474E-10 -2.67983479053657E-04  2.98863840627593E-10  1.19033404237642E-08 -1.20261096980709E-08
  3.80766320275966E-11  2.69203019166971E-04 -4.85127447019107E-10  1.54672957467399E-08  3.18513781483227E-08
 -5.83375407794158E-09  1.29702413891597E-02  5.80216447636343E-09 -1.02736539349962E-08 -2.17516792773913E-08
 -2.19524157767720E-09  5.51847274513388E-03 -2.48767900135134E-09
* ORBITAL    1   41
 -7.11918026234670E-09 -5.88775824626762E-08 -1.07798739117957E-08 -2.29072732597885E-08  2.16440575592145E-09
  3.63088226984036E-01  3.43359989588027E-02  2.70632012488580E-08  4.75516642901864E-09 -1.59487939345528E-03
  7.16057289266523E-03  4.80851604763070E-09  2.23948563298449E-09  6.22176857773339E-09  2.74348719990971E-10
 -5.25624728294344E-09 -2.69432507764481E-09 -2.37054952526498E-08 -7.58417254226455E-09 -8.12423769156848E-02
 -1.08371417654444E-02  3.48352149245898E-09 -1.05639191804192E-09 -2.21348682191546E-02  8.07181148286992E-03
  2.96556620382057E-09 -4.15342851102086E-09 -2.54263722163061E-09 -7.24739400398891E-09 -5.21353062064751E-08
 -1.18426398484194E-08 -6.08679263315979E-08 -3.81897491253095E-08 -8.09632293061396E-02 -1.52935593460303E-02
  3.08889344638804E-08  1.83630261350140E-08  2.25625855701103E-02 -1.28409086528549E-02 -4.14495896000341E-09
  2.57228360493566E-10  1.45189161340861E-08 -1.28972413239643E-08 -1.34311381457359E-07 -2.14023406420616E-08
 -5.26761091781307E-08  6.11969043601924E-09 -3.63124974895446E-01 -3.43399939927814E-02  5.22387356773233E-08
  2.87482830824013E-09 -1.59300475135129E-03  7.16198384855641E-03  1.22403121941380E-08  5.33310392468169E-09
  1.83237098679529E-08 -1.34454730559823E-08 -8.58094879447856E-08 -2.50738723914587E-08  5.42557160592992E-08
  1.40131220036076E-08  8.12267685735801E-02  1.08356533153445E-02 -6.16817017013630E-08 -3.12327836736301E-08
 -2.21355999971952E-02  8.07254031880938E-03  4.20962613137519E-09 -3.86578083465203E-09 -3.94726359772452E-09
  1.50023176692979E-09 -2.54917386347357E-09  1.46171842791312E-09  5.83232001662027E-10 -1.48250211274300E-08
  8.09491045432410E-02  1.52902851301351E-02 -1.93657580931857E-08 -1.00664707931652E-09  2.25623150932655E-02
 -1.28417183988284E-02 -5.76173216649205E-09 -8.57814201782941E-10 -2.09296803324880E-09  7.73833006937480E-09
  7.75996855975239E-08  1.06835458393965E-08 -1.40347634607692E-08  9.62766150473722E-10 -4.01522999679551E-01
 -3.77175091873801E-02  9.98524441758800E-09  5.51988548074982E-10  1.88694143354207E-03 -5.06828626370119E-03
 -8.33262729995450E-09 -1.19733576879053E-09 -9.81315040115962E-09  3.04448645235716E-09  8.90428667341715E-10
  9.67081756973648E-09  1.49734694573790E-08  9.81397184704915E-10  6.23163537868969E-02  1.07515403170134E-02
  5.44424162826799E-09  1.50280954173192E-08  1.26021889121483E-02  2.09034018676439E-02 -1.13553878839972E-09
 -1.91322019888658E-09 -1.39896496351564E-10  1.31752566231711E-08  1.19465181572566E-07  1.52352543204972E-08
 -1.10226457825889E-07 -8.70383346661914E-09  4.73624158793878E-01  4.55581682564984E-02  8.54181076477536E-08
  1.00615961177934E-08 -1.57824370943037E-04 -5.36009375245088E-03 -6.81226794084748E-09 -1.76982623797890E-09
 -1.28192047506812E-08  1.15579144090027E-08  1.28358806518100E-07  1.42566039021589E-08 -5.72286370250678E-08
 -4.16076480099056E-09 -4.73570915369374E-01 -4.55505695122894E-02  1.00045523113238E-07  7.49241416843216E-09
 -1.59332124223774E-04 -5.35815637808590E-03 -1.39221971737062E-08 -5.86120507799670E-09 -2.31216158788739E-08
 -1.55131240761831E-08 -1.12063005915643E-07 -2.47261529101017E-08 -1.84891453847152E-08  1.13260458020998E-08
 -6.22976604111136E-02 -1.07489672230308E-02  1.48867220929680E-08  2.06566276593949E-08  1.26053987149610E-02
  2.09014440459950E-02 -1.62491624871776E-09  4.70482303233195E-09 -8.98117066034363E-09  2.52875298739718E-08
  2.49433570489126E-07  4.37240552499071E-08  9.15472958226904E-08  3.36851935481542E-09  4.01552706066070E-01
  3.77223955199761E-02 -1.80848316409334E-08 -2.10950300296387E-08  1.88378120417182E-03 -5.06829347265937E-03
 -2.57633327461872E-08 -2.61235241442230E-09 -3.99947403244887E-08  4.16432368731028E-08  2.20867202403228E-08
 -6.16848739221396E-10  1.04593136150944E-02  3.08342016982456E-10  6.19708017039137E-08  2.39556960195898E-08
  4.76951221822449E-10 -1.04610522270570E-02  2.19883009234297E-09 -3.33973383867719E-08 -1.40654948856127E-08
 -6.49245349270877E-10 -1.21287308832213E-02  1.75178145904998E-09  2.44646195609422E-08  6.93756384607637E-09
 -1.40161265342340E-09  1.94790484876845E-03  8.88978925385213E-11 -3.92147126298741E-08 -1.18682093882579E-08
 -2.12304619030870E-09  1.46542714816948E-02  1.97820816468140E-09 -5.65637389339919E-08 -1.95648398662753E-08
  1.87162173038747E-09 -1.46527680193322E-02  4.19208466345479E-09  2.21099247530711E-08  2.16492256613571E-08
  2.04250424546655E-09 -1.94746645963699E-03 -3.67965574313209E-09 -9.02419452237736E-08 -4.74211889647790E-08
 -1.55204692575194E-09  1.21300981062078E-02 -9.51906181754540E-09
* ORBITAL    1   42
 -2.99515561319495E-08 -2.08542221387909E-07 -3.18410600038855E-08 -1.93823839466498E-07 -2.71451831746884E-08
  5.75491397504272E-01  5.37195866040664E-02  1.18804260269911E-07  6.19180770261019E-09 -3.84529275067461E-04
  3.22952313041354E-03  2.50861143614020E-08 -5.38745600609481E-09  5.15447120436341E-08  1.55291173822251E-08
  6.59400775559338E-10  5.01381322305833E-09 -2.82125867840482E-07 -1.90400135729763E-08 -6.22017356026189E-01
 -7.03643354548469E-02 -4.30657999089804E-07 -2.85478382314830E-08  9.59842911131169E-04  1.01809545271268E-02
 -1.09844320827717E-08 -9.18294709385117E-09 -4.58875751052080E-08  2.08789313357507E-07  1.65716870686810E-06
  2.76067647567435E-07 -1.04883424467683E-07 -5.29355974880374E-08  6.18606230002538E-01  7.22102052882427E-02
  4.86573899327791E-07  7.20342093683576E-08  1.66921897476702E-02 -2.13866806510853E-03 -1.85500944163534E-07
  1.12345393022218E-08 -2.84015875485341E-07 -8.93734283035715E-08 -9.11719979987535E-07 -8.75543954290412E-08
 -4.84106321818510E-07 -7.28741872635487E-08 -5.75437424392566E-01 -5.37190587781406E-02  6.18953477713735E-07
  7.54479103043317E-08 -3.85856191308253E-04  3.22759260801761E-03  8.75928848995763E-08  8.89152808412561E-09
  1.20389754996895E-07  4.28175672653124E-08  4.67438451582893E-07  3.55866500708064E-08 -2.98274195906195E-07
 -9.57638830145274E-08  6.21978646296606E-01  7.03581884320628E-02  3.13677357172530E-07  1.85935428190793E-08
  9.58884691161950E-04  1.01832068929148E-02 -3.94761564461437E-08  4.69135568175415E-09 -6.37423722274895E-08
 -3.37212360954058E-08 -1.84957394864849E-07 -5.34286860080553E-08  1.28087192434991E-07  5.54934062047323E-08
 -6.18714863835582E-01 -7.22130091851386E-02 -3.48862511970980E-08  1.15580683336184E-09  1.66921772784530E-02
 -2.14107928631919E-03  2.60883643297430E-08 -1.27502559728453E-08  4.23387133745358E-08 -1.25087144632117E-08
 -7.84219982664806E-08 -1.31278729431886E-08  6.72507105581111E-08  1.28651056318532E-08  2.24647098002563E-01
  2.35506366739036E-02  1.66370645086026E-08  9.66323597432035E-09  1.37813652653486E-02 -5.14486177065843E-03
 -5.11448932421777E-10  1.49288544632267E-10  3.09355529306403E-08 -4.60895645714697E-09  5.89315542652557E-08
 -2.38417126540689E-08 -4.94359652272149E-08  7.52551713368852E-09 -2.31944169833864E-03  1.66846585193251E-03
  9.27230625907119E-09 -1.28694470816170E-08 -7.02393221380162E-03 -1.00827177862521E-02 -2.01721986400043E-09
  2.29104292564876E-08 -6.37413825940779E-09 -3.27548892293240E-08 -4.04340386745526E-07 -2.28978901892616E-09
  3.61867814134546E-07 -1.22458250584278E-08 -2.63513460933444E-01 -2.22303477563813E-02 -2.46438143269947E-07
 -4.71485104333100E-08 -1.37638061362857E-02  9.31359294586622E-03  4.30085135076518E-09 -1.55691424551756E-08
  1.73039494341572E-08 -4.06124282124051E-09 -5.96654644096978E-08  7.12960627072667E-09  1.05781734036486E-07
  2.18360305677064E-08  2.63617161000092E-01  2.22418542722251E-02 -1.28142194025389E-07 -2.97254716993469E-08
 -1.37628821332455E-02  9.31551216622558E-03  3.67856568790631E-08  1.26427342739715E-08  5.59408420935226E-08
  1.84362648050407E-08  2.04853269898932E-07  1.58616145737850E-08  3.08305537414276E-08 -3.14843548082790E-08
  2.22375784984785E-03 -1.67856475327554E-03 -1.13857811444946E-07 -4.41472997956797E-08 -7.02427890197558E-03
 -1.00828501709147E-02  1.80473617590333E-08 -6.14018687106832E-09  7.78748781893779E-09 -7.54542607755883E-08
 -6.75508309829250E-07 -1.18916522113168E-07 -3.57812040302656E-07 -8.15800573673770E-08 -2.24570832269981E-01
 -2.35381834039844E-02  2.71942589817185E-07  9.15428582851960E-08  1.37809106062632E-02 -5.14976486760191E-03
  5.77308221043435E-08  3.80714336296552E-09  8.99934508135143E-08  1.55526970707719E-08 -2.86920097782512E-09
 -6.43501028501597E-09  2.03714596781978E-03 -3.75162382728109E-09  1.79922042488245E-07  2.29866883471130E-08
  5.28440080706803E-09 -2.03828311317144E-03  1.55978116017456E-08  8.07898655949644E-10  1.23213350899216E-08
  1.77244569908764E-09  1.63898313660716E-03 -6.23819172858125E-10 -1.11269471498172E-07 -3.19880396682641E-08
 -1.08907176440836E-09  2.62581676930143E-05  1.51315576579459E-09  8.12564574645545E-08  3.53826198564905E-08
  5.28041873209164E-09 -1.96635586767030E-03 -8.92688732616749E-09  4.63191891250644E-08  3.07113434525176E-09
 -6.75534313262119E-09  1.96657645356883E-03 -1.21160950598621E-09 -1.03181068006016E-07 -4.11122833815954E-08
  1.47718841598516E-10 -2.69810640401710E-05  5.82798849445261E-09  1.80848540399387E-07  3.86497569917965E-08
  3.29112220558811E-09 -1.63923412128538E-03  1.80682855584979E-08
* ORBITAL    1   43
 -9.25785066085178E-09 -9.55901609437631E-08 -1.41123530146580E-08 -3.97993462258060E-09  1.52766239791030E-09
  3.15740316315860E-02 -1.70258686249252E-03 -9.42353604682480E-09  1.67471702480846E-08 -2.75692666605309E-02
  1.64622007345101E-02 -5.00168797733490E-10 -1.51537656215794E-08  3.39819428511637E-09  5.74332471123539E-09
 -2.12359101341248E-08 -9.37982430257399E-10 -9.63700375239105E-08  1.31522402411978E-08 -5.34132757273016E-01
 -5.64171900053890E-02 -2.99640889701119E-07 -3.23698059496528E-08  1.81171488102760E-02  9.42230393619995E-03
 -1.25592549206887E-08  1.01001640195243E-08 -2.46733415904532E-08  1.26698988263642E-07  9.59684318500152E-07
  1.62688275621650E-07  1.72943764561405E-07  4.65331319327922E-08  5.79110510392723E-01  6.41742401029995E-02
  5.13326373418756E-08 -1.48534357840103E-08  1.02720764797122E-03  1.56813497706748E-02 -1.01918398254278E-07
  8.30439433121288E-09 -1.85522537669607E-07 -3.53637165035818E-08 -3.09130601317612E-07 -6.42187147910835E-08
 -1.84888480265864E-07 -3.37467286906947E-08  3.15312021386985E-02 -1.70068046593828E-03  2.34167001405151E-07
  3.04468715085004E-08  2.75698864625933E-02 -1.64606636804045E-02 -8.53001623980990E-09 -1.15402208075897E-08
 -1.04771871417559E-08 -4.59201749077555E-08 -3.62686238186540E-07 -7.21166333240434E-08  2.23452358944132E-07
  8.54450281760339E-09 -5.34162199709182E-01 -5.64231366873681E-02 -2.68486041700143E-07 -4.02658727568350E-08
 -1.81161465217966E-02 -9.41921782457829E-03  3.03122714030736E-08  1.95030199320659E-08  3.14364887567791E-08
  2.15757417853710E-08  2.07059758198582E-07  3.39427797626574E-08 -9.45086306550027E-09 -4.34711486329975E-08
  5.79024224774081E-01  6.41573633652836E-02 -3.92412450793088E-09 -6.32588036975618E-09 -1.02682761576148E-03
 -1.56846681564850E-02 -2.03013080462143E-08  1.26835544433794E-08 -3.07794355457416E-08 -2.03992659603744E-08
 -1.51671380651417E-07 -3.63884986911907E-08  8.38824686858652E-08  1.57779762074715E-08  2.79902526514098E-01
  2.36117238644915E-02 -3.62180567090408E-08 -1.06111962692222E-08  1.46542427294941E-02 -3.50473880580094E-03
  4.99531799967371E-09  7.45626020144401E-10  2.38286235543476E-08 -1.30518135645921E-08 -4.51642383069148E-08
 -3.99976739931739E-08 -4.00179287455495E-08  1.03690541799914E-10  5.67897675075979E-02  6.03038719946713E-03
 -5.22641642919814E-08 -3.11469704395909E-08 -9.32872452764921E-03 -1.53611784385092E-02  1.70385974955488E-09
  1.33247255668962E-08  2.30248396689437E-09 -4.48752862087186E-08 -3.97301152181387E-07 -4.01379257085590E-08
  3.41749148511039E-07  3.29287628015279E-08 -4.30782928363062E-01 -3.36424813182839E-02 -2.40359452141890E-07
 -5.39667102172471E-08 -1.27636696883776E-02  9.89688915927718E-03  6.70604952144762E-09 -3.90083405373656E-09
  2.94092340623597E-08  2.34560566362811E-08  1.88472824918273E-07  2.36949677560392E-08 -1.44475630946613E-07
 -1.70132278593152E-08 -4.30681582044287E-01 -3.36291387906275E-02  2.32883978635015E-07  4.30059022774970E-08
  1.27600222969095E-02 -9.89786046925394E-03 -4.01484537311587E-08 -1.12968610372209E-08 -6.09171879230932E-08
 -3.62229305930647E-08 -3.06554343377084E-07 -5.25974736952643E-08  8.14638948646673E-09  2.02076333707040E-08
  5.67037263645738E-02  6.02309321367651E-03  1.77263563112770E-07  5.54003918725467E-08  9.32964618321064E-03
  1.53586474348729E-02 -1.18359472357109E-09  1.08276509024938E-08  5.25895361745698E-09  5.92765653825251E-08
  4.85484415390500E-07  8.28659543696229E-08  1.87711659154642E-07  5.50623240731855E-08  2.80001195613123E-01
  2.36173252543865E-02 -1.33059955874458E-07 -5.70832640992002E-08 -1.46524933195036E-02  3.50841005262618E-03
 -5.66953176914083E-08 -1.97427210970735E-09 -7.42999616837652E-08  1.24040442803022E-08  1.69446352910046E-08
  2.35798576943235E-09  5.14569270898055E-04  1.91129538407380E-09  9.40761120192137E-08  4.92639020177152E-08
 -1.12082644926814E-08  5.14020432160897E-04  2.23901176755559E-09  1.10384002199570E-08  5.75160195051893E-09
  1.90284082417271E-09  4.38906092644854E-03 -2.27933245490786E-09 -6.45398282892034E-08 -2.12088620584638E-08
  3.41633279455438E-10  1.02463595866848E-03  3.67196466533892E-10  9.00948040117599E-08  2.41294086814395E-08
  4.38800720546537E-09 -7.08082640400883E-03 -4.69951410600348E-09 -6.96759576772910E-08 -1.01080339995161E-08
  4.62799000803594E-09 -7.07872945642718E-03  4.70388801350693E-09  9.44562262622374E-08  4.55436270590855E-08
  5.83090892555551E-10  1.02332303139942E-03 -3.33738890046967E-09 -2.07122702826452E-07 -6.62381778358697E-08
 -4.65396308991779E-09  4.39120689042279E-03 -1.27394942577137E-08
* ORBITAL    1   44
 -2.31163579699057E-08 -2.39299276907102E-07 -2.77381978569590E-08 -1.57529470777193E-07 -4.90539197856132E-08
  4.24629682438339E-01  2.86767095988775E-02  2.82728365654905E-08  5.42656897488761E-09 -5.97390386558355E-04
  4.21874947742014E-03  1.87168082239890E-08  1.35528984337269E-08  3.49079815744805E-08  4.69699057572552E-08
  4.41811485278382E-07  5.18907038697836E-08 -3.55492899782058E-08 -3.14168849235414E-08 -3.81432596688112E-01
 -2.38625924137713E-02 -3.16094063078704E-08 -2.61114645414329E-08 -9.01220024199582E-03 -1.70806624492287E-02
 -1.30277293412449E-08 -7.93128454025493E-09 -1.30754869637588E-08 -1.15540852394986E-07 -9.80424787232405E-07
 -1.60974879316988E-07 -2.86167436339159E-09 -1.52759658044928E-09 -2.80506731956525E-01 -1.94577516872811E-02
 -3.36202847451107E-07 -8.23119298551230E-08  8.61661458503258E-03  2.02412790714111E-02  9.12997200944374E-08
 -3.40957170182864E-09  1.46856624887361E-07  4.76757828971813E-08  5.06793271474291E-07  3.52079888479956E-08
  2.97475827552235E-07  5.92128906482096E-08  4.24696076345751E-01  2.86792650646850E-02 -3.60810147971073E-07
 -5.01684734773416E-08  5.97126430124729E-04 -4.21540248685817E-03 -5.38813204420422E-08  3.88211029845184E-09
 -8.06786872940339E-08 -6.46080699082471E-08 -5.80204542213451E-07 -9.98534941958772E-08  3.55660007317364E-07
  1.21851629228555E-07 -3.81504076445925E-01 -2.38620773397719E-02 -3.66566795497407E-07 -7.51285995979928E-09
  9.01813674779889E-03  1.70771528488386E-02  3.38075085229372E-08 -3.97146852798302E-09  3.12392788863576E-08
 -4.41227301524322E-09  1.52986555601971E-08 -2.24012517381706E-08  3.46256952503188E-08  3.17394946914350E-08
 -2.80381254689979E-01 -1.94457780735914E-02  1.36292286728574E-07  5.22445577746406E-08 -8.62016169822144E-03
 -2.02407494704054E-02  1.51285935003107E-09  1.68814447951652E-08  3.14912186376960E-08 -3.68732735685206E-08
 -3.47243761831877E-07 -4.11174687399964E-08  3.40043537005525E-08  2.41830119921285E-08  4.46816644023332E-01
  3.46824852228132E-02 -1.07281442575758E-07 -2.41055588928389E-08 -2.34999521640833E-03 -1.80381713219909E-03
  4.06004940480842E-08  1.37882489616301E-09  4.65275681128085E-08  2.93485619509878E-08  2.13747758933237E-07
  3.42927853739339E-08 -4.54678644428792E-08 -3.59687366755748E-10 -4.22703381807084E-01 -3.61863143818446E-02
 -7.18943592559823E-09  2.46235523944162E-08 -2.95967304832413E-03  2.37152148710434E-03 -2.33200232701117E-08
 -1.03519601112898E-08 -4.29228058021977E-08  2.07198075400039E-08  2.39824749327453E-07  5.69478416201471E-09
 -3.04280924933399E-07 -1.60541176511776E-08  3.83504312618509E-01  2.84485241423675E-02  2.31778711588565E-07
  3.27369184157461E-08 -1.80411707114028E-04  3.60460548391859E-03 -1.64014613192062E-08  7.13945776055280E-09
 -3.53568369314084E-08 -6.76171453318286E-08 -5.59916979614236E-07 -1.13225965863294E-07  1.53351483372979E-07
  1.38524946800120E-09  3.83433420871929E-01  2.84356404425002E-02 -4.88749283814658E-07 -1.00051995387001E-07
  1.83994163749978E-04 -3.60719936299283E-03  3.68667341846840E-08 -1.01043399492513E-08  6.19773862593817E-08
  8.13578829755666E-08  6.19625104355916E-07  1.33547618450113E-07 -1.63869162249208E-07  5.33075459847258E-08
 -4.22628985195340E-01 -3.61724724513814E-02 -4.42634059249688E-07 -8.05274007548196E-08  2.96462323839989E-03
 -2.36692330609985E-03 -9.34982499714311E-08  1.35383170609024E-09 -1.49206321218085E-07  9.63213913182271E-08
  7.63800844753359E-07  1.58853802860860E-07  3.83288589694547E-07  1.43887928519333E-08  4.46764991163730E-01
  3.46786885076239E-02 -2.37387956965589E-07 -1.24461299908537E-07  2.34629954076662E-03  1.80721795966906E-03
 -1.09771309319054E-07  5.72350899095893E-09 -1.77829750330216E-07  5.85317567323673E-08  3.00988810748322E-09
 -5.26919241874998E-09  3.72935863222540E-03 -8.44631489937163E-09 -6.72785149713577E-08 -1.02606252864892E-08
 -6.05198555197594E-09  3.73162900928413E-03 -5.26970567349553E-09  1.08696331684246E-07  2.52345059212536E-08
 -2.36250936848065E-09  5.13770550865483E-03 -7.34824384190293E-09 -3.33129129326726E-08 -1.06898829879244E-08
 -3.03611392606996E-09 -5.04873586343535E-03 -1.13013653331449E-09 -5.45398973158165E-09  8.35114651277417E-09
 -3.42285458166287E-09  4.32661028476301E-03  3.11707818722827E-09  8.09109590997063E-08  1.41224505813148E-08
 -4.46693444127536E-10  4.32550104634326E-03 -6.41454606381151E-09 -1.20931607641079E-07 -1.54814141584060E-08
  1.65480453548839E-08 -5.04825506029222E-03 -1.80700697272809E-08 -1.46210341192927E-07 -6.92665012533982E-09
 -1.14803167568979E-09  5.13786902766737E-03 -3.13820925604031E-08
* ORBITAL    1   45
 -4.32254355245025E-09 -9.39931585265458E-09  1.20705971326029E-08 -1.18600169951210E-07 -3.05848559847795E-08
  5.03686291705546E-01  3.70303912071792E-02  1.14947197563272E-07  2.58943850258925E-08  3.88318223206671E-03
  4.82694196827863E-03  1.44564812405405E-08  9.26856697945517E-09  2.24044000246889E-08  1.86000117223405E-08
  1.65098106062203E-07  2.69200899322167E-08 -5.91517127420078E-08 -2.55762836047853E-08 -2.02269272212612E-01
 -7.50334215909113E-03  6.01443582728711E-08  4.04602120601045E-09 -2.74305084930010E-02  2.97834416891286E-03
 -8.53924572007691E-09 -5.20520822054447E-09 -2.33769146288129E-09 -5.89723030889891E-08 -4.94290049948131E-07
 -7.85006017684982E-08  1.05149814652268E-07  2.94328718425950E-08 -2.38044958091103E-01 -1.09686457866058E-02
 -2.07112245031608E-07 -5.00025943338859E-08 -1.32375857972674E-02  2.20182285948669E-02  5.53692612900547E-08
 -8.86563687440470E-09  7.22628557785274E-08  4.44643140069098E-08  4.16754812632923E-07  5.37351278360306E-08
  2.16896884760933E-07  1.71701558808996E-08  5.03666861954370E-01  3.70286975480245E-02 -2.51391650252789E-07
 -3.25315006255591E-08 -3.88507776062139E-03 -4.82500524004225E-03 -4.37640724041227E-08 -1.30573623398822E-08
 -6.38657971587229E-08  1.50194540911805E-08  9.10751872533576E-08  4.43792787500310E-08 -3.50875298367812E-08
  1.11396340424780E-08 -2.02219346111180E-01 -7.49576153651649E-03  1.10993044174876E-07  4.51603733282114E-08
  2.74317353941451E-02 -2.98029814036099E-03  8.94879250658946E-10 -3.25648330291783E-09  2.23548999864745E-08
 -6.54167020078959E-09 -7.06593231845165E-08  1.70947171920401E-09 -1.44061969271758E-08 -3.18161638490734E-08
 -2.38014261016466E-01 -1.09685678140756E-02  6.66266494668124E-08  4.63363749513429E-08  1.32387622257210E-02
 -2.20202840152204E-02  1.55150248512662E-08 -1.38615135665096E-08  1.31700907963426E-08  1.06219273844853E-08
  8.59800331948759E-08  8.44545692767749E-09  5.02915042731492E-08  1.07910517505297E-08 -2.94299875824612E-01
 -2.43085337860187E-02 -4.09934132008132E-10  1.17708895809708E-09  1.61340923279671E-02 -3.22368500633675E-03
 -6.38971910006241E-09 -3.13074067687374E-09 -2.42330671435957E-08 -2.32167315101145E-08 -2.03355818103711E-07
 -2.53615265163455E-08  3.61448142812304E-08  2.14034002014560E-09  4.91773040778077E-01  3.92040587484157E-02
 -3.20644714408944E-08 -1.43414344665839E-08  2.96128904652040E-04  1.72866819696584E-03  2.10610298961961E-08
 -8.21448001744771E-09  3.17622290378858E-08  1.18818425681996E-08  1.42200567104549E-07  1.97668476741495E-08
 -4.20744528577266E-08  1.23226228735036E-09 -1.41966155927498E-01 -1.32858950729368E-02 -3.39532410139371E-08
  5.89914428854256E-10  1.09611402899439E-02 -1.33730390673442E-02  6.51420330259730E-09  7.58146600141019E-09
  1.37158604204078E-08  3.96174744939227E-08  3.40787160897171E-07  7.19810145467622E-08 -8.54398103470170E-08
 -2.89083234563446E-08 -1.42010093338486E-01 -1.32853814258448E-02  2.58648349582504E-07  5.53302185810844E-08
 -1.09612254777206E-02  1.33775038386968E-02 -7.47962562791104E-09  1.44631341727798E-08 -1.09080345079139E-08
 -5.15754277855696E-08 -4.33969797240673E-07 -7.54086648891737E-08  1.31451986500526E-07 -2.89756026502367E-08
  4.91811591536176E-01  3.92063197988677E-02  2.66520179364714E-07  5.53136865275605E-08 -3.00166326419408E-04
 -1.73191085025257E-03  6.44227847058566E-08 -1.10188600351066E-08  1.14491804698286E-07 -3.33720430688108E-08
 -2.32588435080463E-07 -5.25759325483989E-08 -7.33598196773315E-08  3.63923016623420E-08 -2.94350631235953E-01
 -2.43190822887070E-02  6.29417729693193E-09  3.65623006693900E-08 -1.61317587352233E-02  3.22493759459943E-03
  5.91153135440080E-08 -1.04830553774620E-09  8.78202850102371E-08  5.70551676160989E-08  1.92871275405600E-08
 -2.30928947903043E-09  9.00818777475806E-03 -1.60195441729386E-09 -1.33032206915792E-07 -2.77848237113214E-08
 -2.63785156739114E-09  9.00953168344540E-03 -6.79464323637148E-09 -2.57877259297665E-08 -8.46637959444221E-09
  1.95203554336875E-09 -5.65337253649456E-03 -5.39973857126750E-10  6.56097149557031E-08  1.66794935274335E-08
  3.33020668494596E-09  9.28470237183328E-03 -3.41785241357522E-09 -1.72185992202943E-08 -1.37539726700884E-08
 -2.08122797838156E-10 -2.67454521056855E-03  2.13411790009988E-09 -7.50296260640717E-08 -3.80778660148238E-08
 -5.01694749482509E-09 -2.67533874766577E-03  1.25215156776082E-09  1.57065070995825E-07  4.49419015464730E-08
 -1.76642957119160E-08  9.28570024270224E-03  1.37540126463021E-08  7.15544726286328E-08  1.20290369350438E-08
  1.68668856467382E-10 -5.65467128685113E-03  1.74448779262066E-08
* ORBITAL    1   46
 -4.98782511350145E-09 -6.83064232276568E-09  2.94457083123529E-09 -1.16866168154276E-07 -2.23099334862069E-08
  8.12849401082933E-03 -1.50325534246031E-04  9.33397574904464E-08  2.63001505119992E-08 -8.58903992888839E-03
  4.64177325885764E-03  3.25870786962361E-09  3.40904969443902E-10  1.22872580417913E-10  2.57001331523021E-08
  2.39702044119676E-07  3.19315199922935E-08  4.83930329858916E-08 -1.14122626160597E-08 -2.01100174949534E-01
 -1.85278474118584E-02 -3.77200109358246E-08 -2.17294255854680E-08  6.75141024008597E-03 -1.78629457276441E-02
 -2.57063231866879E-09 -4.35380777343533E-09 -4.84609098868274E-09 -5.58036401054529E-08 -4.25982120814388E-07
 -6.26986894905922E-08 -2.07425093550442E-07 -6.46068324057918E-08 -2.09030175356281E-01 -2.05309425177696E-02
  1.87992475995191E-08  9.34687174608015E-09  1.67325947288732E-02  2.89619973215549E-03  5.35296828381409E-08
  1.19059280410839E-09  8.65846988969090E-08  1.60427723060525E-08  1.35788362946617E-07  3.50795541696837E-08
  7.50229188965794E-08 -3.54731864619305E-09 -8.21052980428623E-03  1.43743783116688E-04 -9.15835748631344E-08
  2.73060611536581E-09 -8.58173865791642E-03  4.63772161168540E-03  2.56733765855654E-09 -9.03558663714509E-09
  2.55911390787135E-09  5.76050160086612E-08  4.72761404244911E-07  1.07513874770537E-07 -2.87813558878157E-07
 -6.33382139430900E-08  2.01073891741187E-01  1.85183441539923E-02  3.46397304623623E-07  3.80351214504178E-08
  6.73933647978258E-03 -1.78653057486104E-02 -2.25291507706826E-08 -9.04130866629360E-09 -5.99142558285114E-09
 -1.62753454656733E-09 -6.28650054955929E-08  1.72688589299925E-08 -5.65613127359711E-08 -4.94844997507887E-08
  2.09178148302847E-01  2.05434403539157E-02 -6.68004283563544E-08  7.64133174495503E-09  1.67356785323921E-02
  2.89482760637568E-03  8.53299753753097E-09 -1.68134891796264E-08 -2.05373383086561E-08 -3.06416439868815E-08
 -2.78535262191245E-07 -2.42283872394932E-08 -2.25757959520307E-08  1.35582774354365E-08  5.13362389882093E-01
  3.80765116331372E-02 -6.61082627725925E-08 -1.65942093654301E-08 -9.54711401554466E-03  3.08215241896778E-04
  3.73601325607806E-08  2.70508104319345E-09  5.10847195028110E-08  3.90394620917574E-08  3.07598222970839E-07
  5.00073136619056E-08 -4.59658188998868E-08  2.86861002211504E-09 -5.90377818429904E-01 -4.93692971079360E-02
  4.53246172621347E-08  3.82967000074936E-08 -1.87885329424158E-03  3.12438225779865E-03 -3.07591239243482E-08
 -3.17168828981946E-09 -5.32878901363278E-08  2.24209490992111E-08  1.66773449962838E-07  1.55388389018687E-08
 -2.52997196500511E-07 -4.06396484184827E-08  4.57549867369178E-01  3.99001830452636E-02  2.25701423748430E-07
  3.64973864139484E-08 -3.03149085643825E-03  7.95088550278939E-03 -1.67908293890705E-08 -1.46617020479614E-09
 -3.97583735995758E-08  7.76888243981355E-08  6.51335095456845E-07  1.31509476599715E-07 -1.91681324812975E-07
 -2.06092079826366E-08 -4.57678452440480E-01 -3.98981554070007E-02  5.66948721562905E-07  1.13354025442493E-07
 -3.02998054494429E-03  7.95148363511576E-03 -3.66725185646466E-08  1.32473087912433E-08 -6.34855650750592E-08
 -9.71466406834510E-08 -7.66182573053849E-07 -1.50839671808280E-07  1.96060037617733E-07 -5.82345963029558E-08
  5.90380894100564E-01  4.93636100007473E-02  5.21616206495976E-07  1.03826164596239E-07 -1.88252256543725E-03
  3.12380890509163E-03  1.11945706666980E-07 -7.89925745103216E-09  1.88552913737137E-07 -9.10045032316578E-08
 -6.80135342600773E-07 -1.44669439872578E-07 -2.97113670072592E-07  1.96752061240868E-08 -5.13312052100960E-01
 -3.80761330316873E-02  1.50331082630368E-07  1.10769896384944E-07 -9.54689229138726E-03  3.06661216190974E-04
  1.23228588640350E-07 -6.92881179407601E-09  1.91827527744953E-07  1.31651595577519E-08  9.08283331639722E-09
 -1.24427332943549E-09  2.26744324735140E-04  1.08389107852607E-09 -8.42518118088837E-08 -3.04671412506981E-08
  6.32729916575424E-09 -2.27845094211538E-04 -7.69042784549100E-10  9.59132705107963E-08  1.95387627111010E-08
 -3.54161622177174E-09  6.63214352454115E-03 -5.76017163512549E-09 -6.58427685963429E-08 -1.71997240889818E-08
 -4.35227336847395E-09 -7.97043747817998E-03  1.01669462844308E-09  2.55737755197439E-09  2.07825256427777E-08
 -3.06344527725680E-09  6.27528062256441E-03 -7.59137149792303E-10 -1.24151715791779E-07 -3.39994016511211E-08
 -2.17338496966240E-09 -6.27689782760500E-03  6.36184565948051E-09  1.94903174593072E-07  3.61333480873207E-08
 -2.42741966099872E-08  7.97093763122260E-03  2.16990879746243E-08  1.57717251071469E-07  1.54659400241684E-08
  1.20707668622818E-09 -6.63233987567568E-03  3.35484063525491E-08
* ORBITAL    1   47
 -5.18795789623033E-02 -3.47887515127508E-01 -1.37459648674877E-01  1.68759772363243E-01  8.86223896456909E-02
 -3.56444632919563E-08 -1.07681690627610E-08  2.47192368318536E-01  1.29538048651880E-01  2.07492717167107E-09
  8.27465662087200E-10 -1.63565578665414E-02 -1.94970342271051E-02 -8.20665295228064E-03 -2.48519746247241E-02
 -1.67575075851618E-01 -6.76219410416827E-02 -3.65816449883694E-02 -1.18850009844969E-02  6.07974376886236E-08
  1.52691874987798E-08 -6.02847451784742E-02 -3.25907173465802E-02 -6.30416526607306E-10 -1.46750449060782E-09
  1.04100601514278E-03  3.84539435295399E-03 -7.05072351230831E-03 -2.47008360477507E-02 -1.64917200669300E-01
 -6.72130728180401E-02  3.06916778049911E-02  1.58689013989525E-02 -7.09914955067687E-08 -1.77645721597783E-08
  6.94608251813416E-02  3.25674449420780E-02 -9.87648814943651E-10 -3.32798264398117E-10 -1.51717926952472E-03
  5.85695749092051E-03 -5.78425298296693E-03 -5.18874703557967E-02 -3.47968315238960E-01 -1.37479275508828E-01
 -1.68881819539106E-01 -8.86974345535504E-02  5.43047419633326E-08  1.67125894516190E-08 -2.47364774580469E-01
 -1.29637140640215E-01  7.51420385144079E-10  3.19478567898219E-09 -1.63627726183980E-02 -1.95031871004979E-02
 -8.20399234660737E-03 -2.48784722315829E-02 -1.67697387230051E-01 -6.76800952852847E-02  3.65091245463506E-02
  1.18380271296854E-02 -5.24404145355236E-08 -1.46699910664178E-08  6.03423090060966E-02  3.26395065338181E-02
  6.52910236313252E-10  9.38554420463700E-10  1.04340632784709E-03  3.84295857329281E-03 -7.05571679930870E-03
 -2.46767002313196E-02 -1.64794514344013E-01 -6.71558035537602E-02 -3.06255178533002E-02 -1.58190236811384E-02
  2.98701875915433E-08  7.83205622913080E-09 -6.94640931290019E-02 -3.25629216107573E-02 -1.84242737346833E-09
 -5.50377743468760E-10 -1.51560451833412E-03  5.85545572324948E-03 -5.78169208598537E-03 -5.29628602509811E-02
 -3.58610161151546E-01 -1.40434166564193E-01  8.55290325931828E-02  5.05320826234263E-02 -3.14547021722702E-08
 -9.19222018621715E-09  2.59627834114151E-01  1.33150159856888E-01 -2.07747004215914E-09  1.99794578349174E-09
 -2.36210891052622E-02 -7.76739512952701E-03 -1.69772785550841E-03 -6.99068961039162E-02 -4.24355221905849E-01
 -1.76729040469523E-01 -1.44137320919047E-01 -5.78412719612538E-02  6.68815653873101E-09  1.89451824995968E-09
  8.63363121015550E-02  3.31831144854947E-02  1.52292216034951E-09  2.10780187443078E-09  1.15361749428153E-04
  1.67043803917895E-02 -1.78655331780750E-02 -5.00172107411724E-02 -3.44182044751992E-01 -1.33766167832202E-01
 -2.11305663540384E-01 -1.07970115829745E-01  2.75747519002642E-08  9.66034506683588E-09 -1.70968451905089E-01
 -9.43714446754915E-02  3.40697027140008E-09 -1.40631740618056E-09 -9.96371000543772E-04 -2.10527404731378E-02
 -1.40674200869736E-02 -4.99865752339563E-02 -3.43984485938534E-01 -1.33691079768753E-01  2.11236701425454E-01
  1.07938563059202E-01 -4.30051682233254E-09 -1.33971227251285E-09  1.70840804996287E-01  9.43023494062585E-02
  1.90726142854805E-09 -1.68268566440787E-09 -9.92773703766658E-04 -2.10419304537468E-02 -1.40632625280287E-02
 -6.98933146500192E-02 -4.24266762755933E-01 -1.76695032793837E-01  1.44047234209951E-01  5.77924934692065E-02
 -3.31387463999237E-08 -9.61560814327422E-09 -8.63351009873696E-02 -3.31872558077592E-02  1.66791522909941E-09
  1.19376441504162E-09  1.15466927867675E-04  1.66976196604630E-02 -1.78618173341355E-02 -5.29715630446321E-02
 -3.58662472283338E-01 -1.40454331256809E-01 -8.56077439309294E-02 -5.05808946833209E-02  5.28358121309816E-08
  1.51481079383402E-08 -2.59662572845583E-01 -1.33169066870240E-01 -5.25086884130666E-10  2.32471768829757E-09
 -2.36248509006126E-02 -7.76909768269891E-03 -1.69680995235899E-03  4.26244816621030E-01  3.57583854573114E-01
  2.39227832530168E-02 -2.19861371757792E-09  3.68078157315985E-02  4.26544816470259E-01  3.57810185290342E-01
 -2.39327721991284E-02  3.40368934499241E-09 -3.68277521920554E-02  4.42856843963480E-01  3.61058388706078E-01
  8.65159006242071E-03 -1.85588052729043E-09  4.24054807492207E-02  3.45584954805917E-01  2.87022843132290E-01
 -3.15066069588456E-02  3.45236342592197E-10  1.81878160923643E-02  4.30657669351564E-01  3.53060886197141E-01
 -3.52406230272858E-02  1.71091005377484E-09 -2.43768385532544E-02  4.30437972590626E-01  3.52881318615725E-01
  3.52261760715966E-02 -4.02112622877192E-10  2.43613723147535E-02  3.45447299721969E-01  2.86912861945901E-01
  3.14947693558221E-02 -1.61358954092387E-09 -1.81826403582447E-02  4.42926366462211E-01  3.61114179626743E-01
 -8.65623498105791E-03  2.93315443476170E-09 -4.24119175137827E-02
* ORBITAL    1   48
 -9.79985102914361E-03 -7.98368795837983E-02 -2.89792448224169E-02  1.35915436103839E-01  9.49040807688603E-02
 -7.44325419007707E-09 -8.60211507030519E-10  5.82580835000816E-02  2.01802615088844E-02 -1.17474163029760E-09
  2.13241657976853E-10 -1.45013219172292E-02 -6.71174061517868E-04  5.19915600348845E-03 -1.23351967858073E-02
 -2.71790067065211E-02 -1.61103820437840E-02  1.25913050673466E-01  8.71573824883260E-02 -7.79902537243379E-09
 -3.13025233843075E-09 -1.99017121239693E-02 -2.15374492682784E-02  1.38797431286722E-09  1.06085638038395E-09
  8.54121275780751E-03 -7.34376560712703E-03 -7.08661870082710E-03  1.71396333441491E-02  1.06568864199037E-01
  4.54958506861787E-02  3.77880532869397E-02  2.86324610747295E-02  3.35781591996209E-08  7.27488411799393E-09
 -1.02776268405016E-01 -7.63504704946097E-02 -4.23407354751476E-11 -7.62165143730985E-11 -9.57112975394913E-03
 -4.21754087354725E-05  8.37292980422690E-03  9.78358017038348E-03  7.97255451497239E-02  2.89336300184120E-02
  1.35837981976970E-01  9.48624783330530E-02 -6.28565677504480E-09  2.66642398676235E-10  5.81960085080215E-02
  2.01499537802686E-02  2.68973477367676E-09 -5.84581851477521E-10  1.44962191108953E-02  6.63729707622879E-04
 -5.20255405838291E-03  1.23254068379396E-02  2.71147857850175E-02  1.60821491665762E-02  1.25913567576715E-01
  8.71547284105628E-02 -3.72758539081781E-08 -9.83128664663151E-09 -1.98673676653787E-02 -2.15158425482367E-02
 -1.82407661022055E-09  2.85013489677395E-09 -8.54272541766573E-03  7.34571872152288E-03  7.08470201155662E-03
 -1.71428544751869E-02 -1.06599007172798E-01 -4.55075072298651E-02  3.77855398980195E-02  2.86282054778063E-02
  7.24001864245964E-09  1.61141682325560E-09 -1.02808455804245E-01 -7.63684843880641E-02 -2.80916324383683E-09
 -1.49476840789544E-09  9.57053535778478E-03  4.63898745331212E-05 -8.37501931607559E-03  4.44737548135358E-02
  2.95456019566703E-01  1.13771791460280E-01 -1.61403752618447E-02  1.66595687983604E-03  3.00315491866688E-09
  2.03208844915894E-10 -1.60925784282648E-01 -7.90087524469079E-02  1.00898978768091E-09  2.23175059410411E-10
  1.09536628590766E-02  1.38605943805668E-02  3.68416281734729E-03  8.46862352984987E-02  5.41598599018308E-01
  2.11382504160447E-01  3.23947597930592E-01  1.65905853798456E-01  1.26809029194521E-08  3.46008861816348E-09
 -1.65247879988640E-01 -7.77219809316332E-02 -5.22841058402450E-10 -1.29486869237187E-09 -2.06500003049545E-03
 -3.24028363202798E-02  2.12110641378835E-02  6.08354153451961E-02  4.16668557669111E-01  1.57813344314102E-01
  2.80063924518536E-01  1.50089172022617E-01 -2.98232025580235E-08 -8.11269573225769E-09  2.13918490220444E-01
  1.08549994527270E-01 -1.64131085745465E-09  6.70868603938689E-11  7.28002145691627E-03  2.83996330719183E-02
  1.07737219352481E-02 -6.08471970580157E-02 -4.16747894785082E-01 -1.57845028625098E-01  2.80170383707905E-01
  1.50146713300478E-01  3.12818191495333E-08  9.34247240867289E-09  2.13957616958350E-01  1.08574692386766E-01
  1.15617232281950E-09 -3.40959281946647E-09 -7.27448034381242E-03 -2.84070363152706E-02 -1.07817464746389E-02
 -8.47017424816017E-02 -5.41689032539415E-01 -2.11422806599858E-01  3.23937657595395E-01  1.65895380547991E-01
 -9.12919442510713E-08 -2.49133882269925E-08 -1.65280274201575E-01 -7.77341968779511E-02  2.67657091748306E-09
  2.93315317148475E-10  2.05947605503920E-03  3.24075586179028E-02 -2.12114318895004E-02 -4.44872162632713E-02
 -2.95549303419950E-01 -1.13807821831935E-01 -1.61881716606637E-02  1.63955434068865E-03  8.87395500469749E-08
  2.45596776450878E-08 -1.60982746789159E-01 -7.90426574524229E-02  2.28240180732770E-09  1.92211776729279E-09
 -1.09568797867294E-02 -1.38629240073337E-02 -3.68586390774562E-03  1.77843029268294E-01  1.40448313176387E-01
  1.34659332134315E-03 -2.12608614661328E-10  1.73128431064718E-02 -1.77705169890745E-01 -1.40332296527507E-01
  1.33954347207037E-03 -1.08380827387502E-10  1.72998743981651E-02 -3.25159345566043E-01 -2.60925932314342E-01
 -1.00834859242414E-02 -2.35460981192464E-11 -2.70550780840287E-02 -6.68935826998263E-01 -5.43971659999624E-01
  5.51473579216807E-02  7.03126627872228E-10 -3.33634084280402E-02 -5.97540754825113E-01 -4.81206057940359E-01
  4.25952465952626E-02 -1.70366773595651E-09  3.42476542745140E-02  5.97699860203702E-01  4.81332732859427E-01
  4.26127140096449E-02  1.59978078408550E-09  3.42520589237856E-02  6.68955797883518E-01  5.43994023103154E-01
  5.51479004185801E-02 -4.72616561341057E-09 -3.33705974384601E-02  3.25269780914331E-01  2.61016205741516E-01
 -1.00875972558132E-02  4.63692712548934E-09 -2.70647075141860E-02
* ORBITAL    1   49
 -4.68271307182576E-02 -3.49760049980129E-01 -1.24694925201096E-01  2.54635408418078E-01  1.39637545777965E-01
 -6.74092124823527E-10 -9.97661934576715E-10  4.10821493226252E-01  2.32653296337675E-01  2.09672921565222E-10
  6.16422026492709E-10 -1.41503788604528E-02 -2.56686877076630E-02 -4.67915548726585E-03 -4.86968674211971E-02
 -2.31155380642701E-01 -1.09573559147017E-01  2.24468662795355E-02  9.30128324548622E-03 -3.34831017063467E-08
 -7.96254826491756E-09 -9.56373938533010E-02 -7.96020240925176E-02  1.88091965903655E-09  6.44719610692095E-09
  9.83133699855847E-04  3.71033863735977E-03 -8.71917389717741E-03  4.21182940313496E-02  1.85216579617006E-01
  9.25880868325346E-02 -1.05668990551335E-01 -8.63090476214670E-02  1.37691555108332E-07  3.48392006361156E-08
  1.05048576047675E-02 -2.18371392696914E-03 -9.08866520758462E-10 -4.00169020180058E-09  6.92488525444201E-03
 -5.93755518635313E-03  3.48331629211050E-03  4.68240460976022E-02  3.49731166519313E-01  1.24670396975070E-01
  2.54626036466582E-01  1.39637058935430E-01 -1.45920151147523E-07 -4.45820794963468E-08  4.10791301897059E-01
  2.32642798744846E-01 -4.34401097965003E-09 -6.57616033336846E-09  1.41470253569110E-02  2.56639910777850E-02
  4.67408181964967E-03  4.87032956648155E-02  2.31163419190661E-01  1.09572451584085E-01  2.24723941497693E-02
  9.31707200319577E-03  1.47470354531617E-07  3.91770595316527E-08 -9.55972328800085E-02 -7.95688676283551E-02
 -2.38431688011422E-09 -4.84087309526320E-09 -9.85919957905889E-04 -3.70712214833890E-03  8.71694086589401E-03
 -4.21153453573624E-02 -1.85222996568775E-01 -9.25925961998294E-02 -1.05705489154179E-01 -8.63369784719392E-02
 -2.62332423433065E-08 -5.33246323419668E-09  1.04880155754438E-02 -2.19114649567578E-03  6.80297873118342E-09
  5.11890300815208E-09 -6.92265105050079E-03  5.93778196562841E-03 -3.48698839283280E-03 -6.28937545251904E-02
 -4.16750459189480E-01 -1.55715215596230E-01  1.77869585393245E-01  1.04443619858867E-01 -1.84674509837921E-08
 -5.60168455473879E-09  3.86753483663907E-01  2.10591426137513E-01  3.72216362893833E-09 -6.77480596736389E-10
 -3.24027775207242E-02 -1.10242609973643E-02  3.84240552858094E-03 -2.93652879874921E-02 -1.74310081532034E-01
 -6.79046305476594E-02 -3.29359551062509E-02 -3.71840854750475E-03  3.25449418919882E-08  1.10951139490806E-08
  8.15877886299084E-02  5.65862864816430E-02 -1.14325655543369E-09 -2.67933981433904E-09  1.25347011250131E-02
 -9.51420642429335E-04 -1.26667178702634E-02  3.91337642101206E-02  2.47312203788407E-01  9.03788489165342E-02
  1.72480173683965E-01  9.33402370928012E-02 -7.53563487223534E-08 -2.60464417496652E-08  2.21531799464970E-01
  1.29719437951830E-01 -6.16011858782904E-09  1.32888842057760E-10 -4.26998289808214E-03  1.82947690190740E-02
  1.12097343823631E-02 -3.91534527092554E-02 -2.47434589052811E-01 -9.04297510236914E-02  1.72531328334082E-01
  9.33660252675285E-02 -4.43559713226895E-08 -1.23944378288554E-08  2.21563339542503E-01  1.29737781944589E-01
 -2.86704086118397E-09  5.67515767382640E-09  4.27266640772511E-03 -1.82978931137185E-02 -1.12165832348750E-02
  2.93304402599130E-02  1.74101300970466E-01  6.78215385396985E-02 -3.28359636613067E-02 -3.66869115219084E-03
  1.00353237017157E-07  3.05057476838685E-08  8.15389303322023E-02  5.65615745171573E-02 -3.36924283546169E-09
 -2.40376218067383E-09 -1.25336481172854E-02  9.56812753764250E-04  1.26584335350439E-02  6.28703827881876E-02
  4.16598322974277E-01  1.55653143462168E-01  1.77857053975450E-01  1.04434786010438E-01 -1.38454268307385E-07
 -4.15319624225670E-08  3.86637812776758E-01  2.10529883217216E-01  2.76487326367025E-10 -6.35405585644864E-09
  3.23917034707292E-02  1.10271506945515E-02 -3.84312362034749E-03  7.01378347369905E-01  5.54751404292170E-01
  3.49235405231072E-02 -6.41699648231363E-11  5.00483680789767E-02 -7.01372887311792E-01 -5.54733012828675E-01
  3.49178882604999E-02 -9.14779545773352E-09  5.00440646099146E-02  6.62653557510098E-01  5.34090721849628E-01
  1.20342022170356E-02 -7.22150646213077E-10  6.11061762493134E-02  1.53321581331953E-01  1.25102964345859E-01
 -1.58054272028143E-02  1.37342856822439E-09  2.77088788570947E-03 -4.06721349652938E-01 -3.29674754824322E-01
  3.38715633573771E-02 -4.67526194183796E-09  2.08096076957057E-02  4.06828254153551E-01  3.29760939600560E-01
  3.38839791062031E-02 -2.28000300641942E-09  2.08118543895563E-02 -1.53117121639024E-01 -1.24937005513974E-01
 -1.57875547239129E-02  4.68533861070619E-09  2.76254008347647E-03 -6.62461590827560E-01 -5.33935801665877E-01
  1.20375182748352E-02 -8.08150000294528E-09  6.10864017321497E-02
* ORBITAL    1   50
 -5.03137429600427E-02 -3.90175124589900E-01 -1.27182074435818E-01  2.60627046653551E-01  1.50778924313941E-01
 -6.22447645677955E-08 -2.20563511237694E-08  4.05010174488630E-01  2.36524294012007E-01  3.43711763699605E-09
  4.45473758701596E-09 -1.86040806990663E-02 -3.31110746821178E-02 -2.14393559781611E-03 -3.81583140361228E-02
 -1.90712641512810E-01 -7.62733634486815E-02  3.75966621463513E-02  3.74250497638222E-02  8.72171700274570E-08
  2.43703352158712E-08 -7.42375304495791E-02 -5.29083165735046E-02 -1.98136225390751E-09 -1.12121938907651E-09
  1.39328754365517E-02  6.05980122835726E-03 -1.54201841863002E-02 -2.23737532679993E-02 -1.15045378107113E-01
 -4.40433869223983E-02  9.58773702018608E-02  7.49445502685367E-02 -1.15089755563356E-07 -2.62676733178516E-08
 -2.68229958167619E-02 -3.63088164474220E-02 -4.75131759064653E-09  1.81087853350782E-09 -9.19592819891143E-03
  1.78343434569655E-02  7.47437131631474E-04 -5.02943430852125E-02 -3.90059756593404E-01 -1.27127675068455E-01
 -2.60623456042674E-01 -1.50781051680922E-01  1.18491811498944E-07  2.94108004645325E-08 -4.04991752756167E-01
 -2.36518720949164E-01 -1.19991583782121E-10  2.71431243288880E-09 -1.86015217324644E-02 -3.31060097687994E-02
 -2.13838540124231E-03 -3.81573002379789E-02 -1.90703173534119E-01 -7.62697628263539E-02 -3.76784835061358E-02
 -3.74815505307174E-02 -6.54344567383898E-08 -1.66075951528285E-08  7.41953140895908E-02  5.28854895160611E-02
  4.37706200417352E-09 -7.06234469483638E-09  1.39364926927626E-02  6.05732672774199E-03 -1.54203117521064E-02
 -2.23740990165148E-02 -1.15045670581542E-01 -4.40434233197940E-02 -9.58927019679548E-02 -7.49507127300253E-02
  9.45555728834928E-08  2.70888551671889E-08  2.67688934528307E-02  3.62778004439377E-02  3.77442438409398E-09
  3.83252079829748E-10 -9.19690368010869E-03  1.78305029316929E-02  7.47089330355342E-04  1.95601118119127E-02
  7.88826281306825E-02  4.17515173665368E-02  7.38099803960785E-02  5.74734095957474E-02 -5.66806427749131E-08
 -1.95105460203717E-08  2.09756245974882E-01  1.39131399276579E-01 -1.26714091150325E-09  2.95750522856064E-09
 -1.38199612737745E-02  1.26436031721180E-02  6.72055038284277E-03  6.49332949708493E-02  4.80115873026296E-01
  1.60881170358349E-01  5.78182863278285E-01  3.40394715597328E-01  5.11389353433428E-08  1.41712585889615E-08
 -3.08131598982493E-01 -1.82708036321854E-01  2.77441386340793E-09  2.05688398268214E-09 -9.25914855608635E-03
 -4.22267141685227E-02  2.03188111519478E-02  2.21518417583164E-02  1.20478642264534E-01  5.61494075333436E-02
 -2.75635522385725E-02 -2.61659083325363E-02  1.00774739122965E-08  7.33429934695619E-09 -3.36475977629167E-02
 -4.15389311379911E-02  6.87210793716095E-09 -3.69622676813392E-09  1.63654630704030E-02  7.10285035426773E-03
 -6.81851269260179E-03  2.21528779667358E-02  1.20481346314413E-01  5.61506709484720E-02  2.75528372288375E-02
  2.61654122711727E-02 -1.25836837462419E-07 -3.85327444891499E-08  3.36589292515093E-02  4.15471967602521E-02
  2.65484697558322E-09  4.49319198672978E-09  1.63637321838815E-02  7.10638096989287E-03 -6.81739988241681E-03
  6.49383931270816E-02  4.80142720239591E-01  1.60893971123057E-01 -5.78131831090050E-01 -3.40360525579772E-01
  1.70679679828442E-07  4.56622331418099E-08  3.08181777875812E-01  1.82737641184315E-01 -2.10062188128698E-09
  4.14302366284480E-09 -9.25610254946609E-03 -4.22282233380475E-02  2.03173507285588E-02  1.95651782941908E-02
  7.89348396264860E-02  4.17684769542470E-02 -7.37854489312876E-02 -5.74633990064843E-02 -8.64938407865379E-08
 -2.42415433504071E-08 -2.09654700315118E-01 -1.39063042583612E-01 -9.30276052535320E-09  1.42405050148697E-09
 -1.38163316648660E-02  1.26438276676669E-02  6.72094513927887E-03  8.26631002788659E-01  6.57731064508405E-01
  3.80881214734357E-02 -4.86904671764380E-09  5.62737119643362E-02  8.26605551560224E-01  6.57699518027171E-01
 -3.80814693947010E-02  6.34710041149237E-09 -5.62685100937244E-02  2.31489977359016E-01  1.83886266485455E-01
 -3.77301778509439E-03 -3.40521907370541E-09  2.16393644326174E-02 -1.12248166574227E+00 -8.86323860943792E-01
  8.15484213625298E-02  2.77302600788988E-09 -4.78172132589418E-02 -3.25680074459120E-02 -2.39001325752577E-02
 -4.52650145155314E-03  1.66574640825263E-09  8.48705464453519E-03 -3.25788135730993E-02 -2.39063368940524E-02
  4.52628506865323E-03 -7.18614342224353E-09 -8.48818577827576E-03 -1.12244789794979E+00 -8.86303261366871E-01
 -8.15439610460758E-02  9.13790363837515E-09  4.78232929178293E-02  2.31323095956340E-01  1.83754258778003E-01
  3.77323202587630E-03 -4.00811649253081E-09 -2.16248491334844E-02
* ORBITAL    1   51
 -4.98358882410998E-03 -4.54513845603386E-02 -1.82104112357237E-02  1.86183793772555E-01  1.09659136705925E-01
  2.73431404574908E-09 -5.07231820547493E-10 -3.40144195429145E-02 -2.27348597299652E-02  1.72838792615774E-09
  5.49041926477403E-11 -1.59759782967909E-02  2.85882680645077E-03  6.56075164808600E-03  2.76597139749160E-02
  1.29032717535723E-01  6.23595249715735E-02  2.30108616483235E-01  1.85015062727193E-01  6.35295461445806E-09
  3.97782621353089E-09  2.78274817394520E-02  1.43755128203952E-02 -1.43594225725884E-09 -2.41862435987533E-09
  5.27030869074975E-03 -1.19220060190337E-03  2.63890252570065E-03 -4.91448999530728E-02 -2.39818087264902E-01
 -1.03840834921607E-01 -6.61360594299349E-02 -5.71411813459225E-02 -5.80292892845611E-08 -1.18927818102463E-08
  2.22091015283999E-01  1.72033451699359E-01  4.65638030110459E-10  9.68989102602171E-11 -1.88576237964678E-03
  2.45410864775005E-03 -6.60341028020664E-03 -4.97587290762719E-03 -4.54034029850237E-02 -1.81908955807978E-02
 -1.86116632722931E-01 -1.09619857499009E-01 -2.10522472687356E-09 -5.51448353415827E-09  3.40026919089740E-02
  2.27234925740124E-02 -5.73278921393162E-09  6.46170554930615E-10 -1.59753573239512E-02  2.86295719811248E-03
  6.56217820439384E-03  2.76698898797477E-02  1.29080885605091E-01  6.23765077176590E-02 -2.30094374515189E-01
 -1.85002438859734E-01  9.80540061704060E-08  2.40395360850996E-08 -2.78234268683752E-02 -1.43666486193967E-02
  3.34101458391285E-09 -5.90045369524097E-09  5.27063007811203E-03 -1.19327813485304E-03  2.63802095821083E-03
 -4.91468146738644E-02 -2.39826766591554E-01 -1.03843676312805E-01  6.61414869879017E-02  5.71385768933916E-02
 -7.41577893403382E-09 -1.69483585937186E-09 -2.22138611853832E-01 -1.72067224357443E-01  7.23360163973455E-09
  3.34486639180907E-09 -1.88653575410551E-03  2.45404289814315E-03 -6.60394161919216E-03  6.64094236942551E-02
  4.43756511504705E-01  1.55538421246267E-01 -1.54137314044929E-01 -9.03408610121764E-02  2.32980677735940E-08
  6.11860133065609E-09 -6.05038390337827E-01 -3.47566055408091E-01 -1.60172914230526E-09 -3.28574179937088E-10
  3.67740730164121E-02  2.83834056323624E-02 -5.56450614318995E-03  1.91782077889991E-02  1.11799666675680E-01
  3.94629520942711E-02  4.53063459676779E-02  2.28778628937025E-02 -2.75328101008701E-08 -8.26543014312053E-09
 -3.73433683276392E-02 -2.57865365641203E-02 -2.37609691056296E-10  1.91212132959305E-09 -1.81883538810214E-02
  6.11233172807924E-03  1.23383907660382E-02 -5.93458631149402E-02 -4.09679104667439E-01 -1.44380294329321E-01
 -5.23179629905127E-01 -2.99535830384120E-01  4.80882456248267E-08  1.37999099257951E-08 -3.79743962825213E-01
 -2.23196815772149E-01  2.61934039968553E-09 -2.60015667820218E-10 -5.90428565324249E-03 -4.30055294156474E-02
 -1.34582823722508E-02 -5.93382003365178E-02 -4.09639715242650E-01 -1.44364746919518E-01  5.23256236876570E-01
  2.99585546743642E-01 -7.55352384128850E-08 -2.16461159025449E-08  3.79717707738285E-01  2.23185921203223E-01
 -2.82986306588355E-09  6.89623499813566E-09 -5.89460522758668E-03 -4.30072155632992E-02 -1.34641134993317E-02
  1.91802701404354E-02  1.11827980825471E-01  3.94716069161013E-02 -4.53787695627625E-02 -2.29224005211566E-02
  1.54341297477965E-07  4.61685258970869E-08  3.73965426858484E-02  2.58191368671590E-02 -5.33075665828429E-09
 -1.03840089524689E-09 -1.81910368936689E-02  6.10493076361231E-03  1.23417183501291E-02  6.64189243522275E-02
  4.43803535757500E-01  1.55557404756910E-01  1.54196399835362E-01  9.03750414770529E-02 -1.76457440661951E-07
 -4.92143115550517E-08  6.04999541216194E-01  3.47540417872974E-01 -2.59230784564722E-09 -4.55827189545465E-09
  3.67674465296126E-02  2.83920081338172E-02 -5.56017812929527E-03  1.23284882713631E-01  9.71473303783342E-02
 -5.00381432340337E-03 -2.36654308054382E-10  1.48709852953549E-02  1.23234458467233E-01  9.71060450596467E-02
  5.00451301096317E-03 -8.74180736784530E-10 -1.48657001342126E-02 -1.03613471118037E+00 -8.23881910065719E-01
 -2.49873188079286E-02  1.44912026458552E-09 -8.50126703527985E-02 -1.27800405956396E-01 -1.01617408685733E-01
  1.29468925185653E-02 -1.63744687775958E-09  3.34162131590664E-05  1.03688480382930E+00  8.26572123383798E-01
 -7.01697433912241E-02  3.01293033186053E-09 -5.46703074886596E-02  1.03693445969820E+00  8.26605923761798E-01
  7.01806000493195E-02 -4.25590391207494E-09  5.46653616431528E-02 -1.27938428540375E-01 -1.01725954185135E-01
 -1.29569388802071E-02  8.09877523918459E-09 -2.64628075929400E-05 -1.03611960485641E+00 -8.23872427493732E-01
  2.49958309544145E-02 -9.97224671486015E-09  8.50091272400622E-02
* ORBITAL    1   52
 -2.54240315364987E-03 -2.16176880991650E-02 -8.95414575850876E-03  3.60149114401234E-02  7.03135389576117E-03
 -1.72723636445261E-08 -6.84216878931000E-09  2.66459877610906E-02  2.19619851845802E-02 -4.10153503655092E-09
  5.26288673739282E-09 -9.10978757847592E-03  1.69028735344100E-03  3.94781747955692E-03  4.11420526167639E-02
  2.19148399976119E-01  8.55039640381191E-02  1.09206083391495E-01  1.01646218452324E-01 -4.17662449010153E-08
 -9.73649047208592E-09 -4.49318827168253E-02 -3.41435691449973E-02  1.39794143341617E-09 -1.86805156902299E-09
  1.16108837321917E-03 -2.16533934165341E-02  6.37217103976313E-03  5.47551464403330E-02  2.86204995380066E-01
  1.08499500059073E-01  9.21895234596136E-02  7.15973666919250E-02 -4.62326161180536E-09 -4.34720629331566E-10
 -6.40948223014808E-02 -6.57224623861445E-02  1.97043420211178E-09  3.23313795685225E-09 -1.04346957783684E-02
 -1.61671086775361E-02  1.27941539057852E-02  2.54048607088135E-03  2.15955760766370E-02  8.94841660755186E-03
  3.59185654049814E-02  6.97114368145898E-03  3.94811099755077E-08  1.33584261534667E-08  2.66542139828692E-02
  2.19711956302658E-02  4.57345499636216E-09 -6.12039683468718E-10  9.10920282878648E-03 -1.69437882153630E-03
 -3.94841384606804E-03 -4.11480779115952E-02 -2.19180581081536E-01 -8.55178007880051E-02  1.09133480345244E-01
  1.01601604975452E-01 -8.79524396713043E-08 -2.33347435974030E-08 -4.50095953234024E-02 -3.41987523831720E-02
 -1.28435962461858E-09 -5.58520151459353E-09 -1.16340237873443E-03  2.16552687680498E-02 -6.37087659390612E-03
 -5.47549995530862E-02 -2.86207253833117E-01 -1.08496883823004E-01  9.21357516180931E-02  7.15523765781166E-02
  1.25223672238063E-07  3.44105537075207E-08 -6.41810712691878E-02 -6.57736956270050E-02  3.69899876088629E-09
 -2.51697569065293E-09  1.04294752498575E-02  1.61676250812528E-02 -1.27921399919482E-02 -4.60445953180455E-03
  9.85801222391048E-02 -1.00632038105161E-03 -1.51092918464006E-01 -9.39987346886098E-02  7.25137933978850E-08
  2.09878706054839E-08 -6.83844427692809E-01 -4.27811233445003E-01 -1.15649915210580E-09 -1.97886099402800E-09
  3.11099798801215E-02  1.66502982005113E-03 -1.39371732623165E-02 -2.79458969126536E-02 -2.96779819265765E-01
 -7.61364533710330E-02 -8.20707732198033E-01 -5.08764822058881E-01 -6.77247803278911E-08 -2.04654133092288E-08
  4.40968658307204E-01  2.77992061886418E-01 -2.36901144237297E-09 -1.02555298354142E-09  1.34865273521016E-02
  4.55688592424551E-02 -1.88859182644397E-02  3.92527112156591E-03  1.32715917969245E-01  1.27445789864625E-02
  5.47222830616970E-01  3.39278066953676E-01  2.77436387722248E-08  9.16700626144857E-09  3.38229601737309E-01
  2.16935491542027E-01 -3.20545526778719E-10  3.64200843720818E-09 -1.50337844100504E-02  2.51977653908042E-02
  1.11957745494434E-02 -3.91739422573379E-03 -1.32657543263366E-01 -1.27266424059162E-02  5.47197793639389E-01
  3.39271583942372E-01 -1.57090413319773E-07 -4.65150861630088E-08  3.38150286963384E-01  2.16890164401534E-01
  4.53383113664369E-09  2.29545388479928E-09  1.50387143258818E-02 -2.51884242600837E-02 -1.11987232779559E-02
  2.79449092514357E-02  2.96774350502123E-01  7.61366215062923E-02 -8.20645724453655E-01 -5.08726427947209E-01
  1.24429743727985E-07  3.22371448191687E-08  4.41044011722907E-01  2.78035106368821E-01  1.40695732584561E-09
  7.32611076426001E-09 -1.34802037300229E-02 -4.55709298004489E-02  1.88815840622863E-02  4.59875835440712E-03
 -9.86037381532014E-02  9.98781268596727E-04 -1.51146999894981E-01 -9.40368004978269E-02  7.64591945501300E-09
 -2.80360119611788E-09 -6.83843629069916E-01 -4.27805350098471E-01 -9.16452716336507E-09  1.91351270958165E-09
 -3.11112375437883E-02 -1.67491855270354E-03  1.39380998493699E-02  7.84860503267191E-02  5.97623142142105E-02
 -8.37634354340175E-03 -1.83712584026970E-09  1.14779844005746E-02 -7.84038559736271E-02 -5.96989227947007E-02
 -8.37767930275535E-03  2.60095275298840E-09  1.14727385330124E-02 -1.09895751818233E+00 -8.40037267950026E-01
 -1.36658336635064E-02  4.41622087484578E-09 -7.23497753886306E-02  1.50455434741420E+00  1.16713837806350E+00
 -9.53775339043780E-02 -3.77405010321753E-09  5.52450693057346E-02 -1.01451421733212E+00 -7.75914707581701E-01
  5.80248369150148E-02  1.91044719537965E-09  3.66086714651224E-02  1.01438348868262E+00  7.75813116992783E-01
  5.80247554231918E-02 -9.25455813516105E-09  3.65976877592557E-02 -1.50451492816904E+00 -1.16711194081379E+00
 -9.53708348815301E-02  7.06848355197023E-09  5.52534934253864E-02  1.09897494867110E+00  8.40054917174488E-01
 -1.36740218501119E-02  6.62132480666276E-10 -7.23497295776234E-02
* ORBITAL    1   53
  3.34196900530813E-02  3.02677990100858E-01  9.20529178043440E-02 -4.87289309146099E-01 -2.73081863162629E-01
  1.70832935552134E-08  2.21218224928301E-09 -7.43468386961784E-01 -4.17773399841158E-01  1.87229536487522E-09
  7.77574439948339E-10  2.27005916960252E-02  4.05108199478411E-02  4.18829902636694E-04  3.71767065910124E-02
  2.05834090261324E-01  7.81405683234018E-02 -2.53761603049438E-01 -1.99781170166905E-01  5.40211336812877E-09
  3.68993807291487E-09  1.19910681995950E-01  1.28930465535546E-01 -2.26333160467207E-09  1.59756265031263E-09
  5.08851321726979E-04  1.85433562690012E-03  4.81027400237662E-03 -1.11279722501202E-02 -7.54985786383105E-02
 -2.90752796148928E-02  2.40957377394772E-01  2.13990839298119E-01 -7.35923062742189E-09  6.32275408831430E-10
 -1.88831725121564E-01 -1.33228726692071E-01 -2.36764631237618E-09  1.46346437129424E-10 -5.13314601403195E-03
 -1.74754073430831E-03 -1.46068571598530E-03 -3.34214825434155E-02 -3.02635584941768E-01 -9.20315094513867E-02
 -4.87178375597673E-01 -2.73028054355373E-01 -4.69252388262650E-09 -9.42134724037955E-09 -7.43312438984158E-01
 -4.17696423107866E-01 -5.37985636592992E-09 -2.17621551094936E-09 -2.26936232443149E-02 -4.04948398849798E-02
 -4.15658318193186E-04 -3.71878012181023E-02 -2.05859213783391E-01 -7.81575174508684E-02 -2.53706623068578E-01
 -1.99730849182744E-01  9.12561731379126E-08  2.45111220846483E-08  1.19841233863696E-01  1.28871273688574E-01
  3.38942778626825E-09 -5.78995671941594E-09 -5.10760980220894E-04 -1.85332573633284E-03 -4.80832969879226E-03
  1.11016626421143E-02  7.53943329639762E-02  2.90299257029099E-02  2.41090731161244E-01  2.14091123564335E-01
 -1.73794475680226E-08 -2.88588466883390E-09 -1.88902931584014E-01 -1.33286607876051E-01  7.68204755332016E-09
  2.41915613659188E-09  5.13614391908480E-03  1.74882633980864E-03  1.45822779311917E-03 -5.61992542012990E-02
 -3.82690711287265E-01 -1.25234015215851E-01  8.01575112317146E-02  5.72378265268544E-02 -2.90982966595880E-08
 -9.01508133308690E-09  5.09462779844495E-01  2.97242189269597E-01  9.25550570978391E-10 -3.88191258827845E-10
 -2.76325437627636E-02 -3.24247027083734E-02  4.87897231104504E-03 -1.03660990366406E-02 -5.84135840190958E-02
 -1.87733269948197E-02 -5.24920646101256E-02 -4.31936457723988E-02  2.91302963262357E-08  9.68367764413815E-09
 -2.81667040463429E-02 -3.47131445980084E-02  1.32434677425126E-09 -1.43229276727937E-10  1.54519036621613E-02
 -6.82297042452792E-03 -8.97339480986003E-03  5.14576987113952E-02  3.73615541047952E-01  1.26435445395894E-01
  5.10485565614556E-01  2.89383531297587E-01 -1.65259096232531E-08 -5.22173605529242E-09  2.87607520715772E-01
  1.79284006113218E-01  1.26461158021129E-09 -1.17773587823454E-09  1.25444393100134E-02  4.30849895112476E-02
  6.33844758470536E-03 -5.14477064652061E-02 -3.73614221728194E-01 -1.26415311485932E-01  5.10769316962045E-01
  2.89561838377084E-01 -6.88861130740703E-08 -2.06384452683180E-08  2.87688157690546E-01  1.79332192158061E-01
 -3.48482284907778E-09  6.73817582877653E-09 -1.25331780547613E-02 -4.31000840860460E-02 -6.34259130643596E-03
  1.03719452399083E-02  5.84868129625201E-02  1.87912350923112E-02 -5.27685524126126E-02 -4.33698566131198E-02
  1.43899399974895E-07  4.59089937895154E-08 -2.80083696331703E-02 -3.46130992572329E-02 -4.99480493351184E-09
 -7.24850454223596E-10 -1.54575309438384E-02  6.80694829973215E-03  8.98115602440602E-03  5.62127800058540E-02
  3.82712547820862E-01  1.25262881927365E-01  8.01784451922875E-02  5.72580220972048E-02 -1.63386654894845E-07
 -4.94001220052646E-08  5.09243206890154E-01  2.97106467531760E-01 -2.43531146783929E-09 -4.39054924355426E-09
  2.76196202177134E-02  3.24279704664126E-02 -4.86697608439917E-03 -1.55321316242706E+00 -1.19194725800674E+00
 -5.23175307473969E-02  3.69296732948022E-10 -7.85569479875300E-02  1.55287716729805E+00  1.19168363952546E+00
 -5.23032740653993E-02 -1.53388339795874E-09 -7.85403702969098E-02  1.00604576392095E+00  7.85578049346876E-01
  3.39793723094178E-02 -1.42292660840657E-09  6.38973782881133E-02  7.02345208805140E-02  5.58363640392808E-02
 -1.01115116903717E-02  1.71909937684030E-09 -6.35070123458354E-03 -1.10642296078504E+00 -8.62499079226290E-01
  5.05683523400425E-02 -5.10838045832907E-10  5.88336081250656E-02  1.10688940149973E+00  8.62844452430744E-01
  5.05927708604475E-02 -3.97628182481766E-09  5.88466598778076E-02 -7.07284931991185E-02 -5.62161155014717E-02
 -1.01418105114171E-02  8.19589296179430E-09 -6.33277104389990E-03 -1.00570079289456E+00 -7.85324123515201E-01
  3.39787460955925E-02 -1.00867152250743E-08  6.38809565199020E-02
* ORBITAL    1   54
  4.59606731139992E-02  3.90785127395571E-01  1.02038392162640E-01 -3.47293249701544E-01 -1.95331367279262E-01
 -9.03100422582393E-09 -8.85114001571262E-09 -4.98632161872602E-01 -2.85037934804842E-01 -1.29839427795460E-10
  3.51940259904698E-09  1.25635940024453E-02  2.19991844720649E-02 -8.12770527996585E-04  1.45593971338309E-02
  1.11279325455737E-01  1.39768163954205E-02 -1.42621988702575E-01 -1.33240235721130E-01  3.82066984455937E-08
  9.57446731092344E-09  3.29415208565352E-02  4.68682970262137E-02 -1.11097542014444E-09  1.23046308150043E-09
 -1.93272818300362E-02  2.47184964159233E-02  1.11930634510440E-02 -6.26903006002990E-03  8.10477150399178E-03
 -2.17475111261843E-02 -1.27929246187571E-01 -1.14286636661792E-01 -2.49053995224727E-08 -6.92798316358535E-09
  1.06322147675773E-01  9.45824325893012E-02 -2.07417751933966E-10 -1.12866324996879E-09  2.93174040682159E-02
 -1.02096509310190E-03 -1.65581241766831E-02  4.59794035535186E-02  3.90961816572736E-01  1.02083180075550E-01
  3.47491118591632E-01  1.95447605919052E-01  1.47507378884831E-08  1.31444314119581E-08  4.98949673780776E-01
  2.85226813454355E-01  5.13942561227115E-09  2.06152651797174E-09  1.25724596051289E-02  2.20128190293901E-02
 -8.16782826742556E-04  1.45684898925732E-02  1.11311270339115E-01  1.39921329708433E-02  1.42754885977238E-01
  1.33354538150282E-01 -1.11865428907855E-07 -2.94098991849193E-08 -3.29230930442799E-02 -4.68955022883374E-02
 -2.99009843659632E-09  1.85706735079759E-09 -1.93373084307619E-02  2.47243027064953E-02  1.11997169039020E-02
 -6.27782394646981E-03  8.07110846494148E-03 -2.17623827440110E-02  1.27895881808305E-01  1.14221757593259E-01
  7.06895464476745E-08  2.01410747855418E-08 -1.06219759875063E-01 -9.45120550116390E-02 -1.58714326909527E-09
 -4.19835277815997E-09  2.93104736816015E-02 -1.01304651120026E-03 -1.65567368010132E-02 -5.86670980610727E-03
 -1.83936032179466E-01 -2.47488044920142E-02  2.60468613316228E-01  1.50089774871664E-01 -6.70748741055986E-08
 -2.00337540160186E-08  6.32310961126900E-01  3.94306899972786E-01  4.01370322774543E-11  2.05209706491490E-09
 -2.04423527674553E-02 -5.50436037047983E-03  1.63736964924037E-02 -2.33389498643681E-02 -3.34736726126801E-02
 -4.52487796544013E-02  6.86030041447288E-01  4.29000035389134E-01  3.85630746322612E-08  1.20151969831768E-08
 -3.67316057173908E-01 -2.31886411424630E-01  2.45060614202235E-09  2.08143572249786E-09 -1.25504720588880E-02
 -3.55617503683868E-02  9.85912170641097E-03 -1.83986923045704E-02 -2.44895259422048E-01 -4.90041565163956E-02
 -5.12127630289242E-01 -3.16232716934979E-01  1.79989161150509E-08  4.39262458355178E-09 -4.45042824672026E-01
 -2.69091348723428E-01  1.95423220926233E-09 -2.03313055550588E-09  1.08035102932185E-02 -2.45015057845029E-02
 -2.45259642162867E-03 -1.83689518280523E-02 -2.44691162757089E-01 -4.89322398703851E-02  5.12036080433677E-01
  3.16191005385018E-01 -5.45848396765961E-08 -1.60569647856481E-08  4.44888244151854E-01  2.68989969672616E-01
  4.01656597198376E-09 -2.74685775614472E-09  1.08140990497234E-02 -2.44854209000148E-02 -2.45519891783387E-03
 -2.33459841724222E-02 -3.35034520238929E-02 -4.52589959069356E-02 -6.86036560110726E-01 -4.28999443896019E-01
 -3.03813061969741E-08 -1.43039855736376E-08  3.67423627136883E-01  2.31956581348224E-01  4.67973511185626E-09
  5.77074576613826E-09 -1.25380081821065E-02 -3.55697170106190E-02  9.85144436073933E-03 -5.89809752391646E-03
 -1.84149971819946E-01 -2.48161320014821E-02 -2.60610580518282E-01 -1.50188004308062E-01  1.36914215056517E-07
  3.75347744661198E-08 -6.32536614415800E-01 -3.94446334939719E-01 -3.41321025693586E-09  4.35077417505518E-09
 -2.04543095500061E-02 -5.52489032324200E-03  1.63763467643908E-02 -1.24915664757220E+00 -9.20833086891453E-01
 -3.18558691185218E-02 -1.67656447994706E-09 -4.76573400831973E-02 -1.24989366220024E+00 -9.21381100013292E-01
  3.18742077292229E-02  2.21560930671002E-09  4.76890527636644E-02  1.21626914164283E+00  8.99207163561329E-01
  2.42166007484353E-02 -4.24741582851754E-09  5.49029406187437E-02 -1.19361187074759E+00 -9.05546496667886E-01
  6.29027734380920E-02  2.34087119354147E-09 -3.62241228315288E-02  1.24242256229798E+00  9.18538241836374E-01
 -4.28754482832636E-02  8.44021159870207E-10 -4.40376549424863E-02  1.24203610268890E+00  9.18238502677552E-01
  4.28670962698394E-02 -3.30965596814547E-09  4.40125795990907E-02 -1.19368235123015E+00 -9.05599937556615E-01
 -6.28992039870559E-02 -1.65757028454063E-09  3.62382673435340E-02  1.21680051208908E+00  8.99620187430823E-01
 -2.42400457215955E-02  8.72800693634654E-09 -5.49335169109998E-02
* ORBITAL    1   55
 -6.55252887241296E-02 -4.38410464063249E-01 -1.03906100277238E-01  4.21483723041806E-02  2.33615223769591E-02
 -4.56546879268228E-08 -3.67422282687301E-08 -2.64204187437622E-02  7.13379695895211E-02  8.53578260259186E-09
  9.14637140255594E-09 -2.53510861465490E-02 -6.81745847591926E-02  3.79856087654756E-03 -9.68750348959415E-03
 -2.38171334472609E-02 -2.32414378175053E-03 -1.50508154062444E-01 -4.76992266914030E-02  3.80311629513836E-08
  2.06532801111596E-08 -6.62949389655812E-01 -2.65445675079372E-01 -1.42521250313160E-09  1.10663212811981E-08
  5.26883844632350E-03  3.83090849339378E-02 -7.89337918958598E-03  5.79666608760888E-02  3.16579565294846E-01
  9.98885647988065E-02 -2.35227973668435E-01 -1.30560986718584E-01  1.08159863172201E-07  4.05218123166564E-08
 -4.61133505681794E-01 -1.57034725887833E-01 -7.96415254390726E-09 -6.11059386042913E-09 -1.76421343864044E-03
 -4.54121813060975E-02  1.18595397227068E-02  6.55472055438916E-02  4.37868865069926E-01  1.05072979667134E-01
  3.03607254462408E-02  1.39105101829869E-02 -2.15037844402904E-07 -1.09348856508536E-07 -1.99277135411336E-02
  7.38112633795989E-02 -1.82178478789315E-08 -1.86825725336925E-08  2.53237686562782E-02  6.70214342145059E-02
 -4.38620281920175E-03  6.59551636287646E-03  4.70204575792001E-03 -1.97439422932764E-03 -1.56699279947489E-01
 -5.11023197064859E-02  3.21915776145120E-07  9.58844337134807E-08 -6.53233687786995E-01 -2.61863362636341E-01
 -7.31473709587350E-10 -2.22504437629540E-08 -4.64259564440918E-03 -3.72194485390513E-02  6.50519996682781E-03
 -5.39157332877336E-02 -2.87684376340031E-01 -9.03809030357482E-02 -2.31789613350919E-01 -1.29773355513211E-01
  3.05921495540243E-08  1.53260410953367E-08 -4.63592703727717E-01 -1.58816797938474E-01  2.49534137345522E-08
  1.56364939470532E-08  1.39877881939662E-03  4.51736504787611E-02 -1.27680050946373E-02 -8.81663491731988E-02
 -5.88556997221205E-01 -1.57272661635628E-01  6.30061361736243E-02  2.15166018334083E-02 -5.62118599609174E-08
 -2.84187702400997E-08 -3.12316828780362E-01 -1.07622768366663E-01  4.22305676619914E-09  2.00859243015682E-09
 -2.14248068791954E-02 -2.17207913024162E-02  1.36731727232304E-02 -4.72911365632451E-02 -3.23540948812310E-01
 -9.71258193192195E-02 -1.36482346350947E-01 -7.13281592805816E-02  3.59288860868161E-08  1.64144596553185E-08
 -6.20746265169149E-01 -2.96240076492671E-01 -3.34424428287888E-09  2.78678105370550E-09  2.17334468644079E-02
 -5.16733701770370E-03 -1.04508288923461E-02  8.82541151999989E-02  6.05169647397682E-01  1.61053316327544E-01
 -7.26033286667267E-02  2.32854562307692E-03 -4.66332860843117E-08 -3.70333967739286E-08 -5.08678537835829E-01
 -2.41269975620819E-01 -4.40870293780161E-09 -5.63343355506365E-09 -1.42628352327509E-02  2.19516257707187E-02
  9.61867664900578E-03 -8.73671334962066E-02 -5.99335202173247E-01 -1.58531179695236E-01 -7.91162134207523E-02
 -9.98825398853337E-05 -2.55150899509936E-07 -9.87378189006930E-08 -4.95630002308338E-01 -2.33142213654718E-01
 -3.22757450226139E-09  2.18616577759379E-08  1.35826470566400E-02 -2.23896180733870E-02 -9.87023976747410E-03
  4.59219351007259E-02  3.15596356854549E-01  9.49346763286499E-02 -1.33550799370759E-01 -6.92514225819032E-02
  3.97799992336014E-07  1.51443782216650E-07 -6.08165025768884E-01 -2.90954943242345E-01 -6.73370963455738E-09
 -2.60060190129316E-09 -2.18992837946604E-02  6.38187111634421E-03  9.74090011934970E-03  8.67087851891416E-02
  5.80987883187258E-01  1.55733148073230E-01  6.45478419513637E-02  2.38238495013359E-02 -3.94223017506888E-07
 -1.69513161620137E-07 -3.07190851069334E-01 -1.06483554571569E-01 -8.27686296504473E-09 -1.94087250685947E-08
  2.00172576215425E-02  2.11311976978556E-02 -1.36630644564165E-02  1.46748579161232E-02  1.94108741282738E-01
  2.71419411802661E-02 -7.86144715629055E-09  4.28086044345374E-02 -1.37769887558412E-02 -1.92081011861047E-01
  2.53463548151124E-02 -2.42013763902418E-08  4.26015331119342E-02 -2.63513193283175E-01 -8.95035059102508E-02
  1.61051531092333E-02 -3.66053757667464E-09  1.17454175647762E-02 -1.56142148307912E-01 -8.20901672572554E-02
 -1.88311496657106E-02 -1.48977046282545E-11 -3.47247905729856E-02  3.37279652928648E-01  1.66209283524468E-01
  1.86537422481075E-02 -4.87592175603028E-09 -1.40928476627070E-02 -3.34695157890700E-01 -1.64755010494886E-01
  1.85696273860589E-02 -1.89521373290190E-08 -1.28057377232917E-02  1.52889666854382E-01  8.24645741355814E-02
 -1.79254553209867E-02  2.53341151272950E-08 -3.50960419675752E-02  2.55126129959472E-01  8.73931341819493E-02
  1.60184990206129E-02 -3.23330861142639E-08  1.06387493098511E-02
* ORBITAL    1   56
  3.10313110844809E-03 -8.35535591987532E-04  4.82993800415933E-02  4.84163793642102E-01  3.82287469439117E-01
 -6.91595876631957E-09  4.76224262518202E-09 -2.58249674395725E-01 -1.04965292216025E-01  1.09297138655590E-08
 -1.32860370235405E-08  6.25364815160420E-04 -4.36983840875889E-02 -2.39626430846263E-02 -1.30992268841643E-01
 -8.19161048104493E-01 -1.90087049420914E-01  2.48354708016443E-01  1.35068785941820E-01  2.54861017623980E-07
  6.71626588055067E-08 -3.72140533083935E-01 -1.36483378150618E-01 -1.02363465155477E-08 -3.21513730021642E-08
  2.51512939801075E-02  4.16238243486551E-02 -5.27756761544931E-02  1.62162373558853E-01  1.15202529218041E+00
  3.76945970591157E-01 -1.47621235460747E-01 -3.74897919341361E-02 -6.24149144604210E-07 -1.83603492370576E-07
  9.69818598524305E-02  7.12160343135544E-02  6.87969772059119E-09  4.49137186364948E-09 -1.39342390935566E-02
 -1.18804313959620E-02 -3.42204071228600E-02  1.47624483642441E-03 -1.17274562008353E-02  4.57285358560393E-02
 -4.85546320522995E-01 -3.82953790902845E-01  4.06392638974240E-07  1.79096441120616E-07  2.58991249039150E-01
  1.03153452767513E-01  4.44164949134645E-09  4.27189777198729E-08 -5.49366436264621E-06 -4.54080772236545E-02
 -2.38637953457310E-02 -1.31289193661965E-01 -8.20119869744262E-01 -1.90334205241984E-01 -2.44794303642964E-01
 -1.33971663912788E-01 -2.03500296179037E-07 -6.83974566672734E-08  3.88609992289915E-01  1.43099451237978E-01
  1.00145719181850E-08  1.84574842337280E-08  2.52638456406087E-02  4.25775801425188E-02 -5.29300486749964E-02
  1.63522306594157E-01  1.15925930219504E+00  3.79180317734789E-01  1.53639869599510E-01  4.08605354049965E-02
 -9.03140315705586E-08 -3.93885249217652E-08 -8.50735335734661E-02 -6.71220671324208E-02 -1.66309381611903E-08
 -7.19761742291358E-09 -1.39459441786633E-02 -1.30498816649574E-02 -3.38936347696987E-02 -5.58681968355035E-02
 -2.85146852632575E-01 -5.90700693182638E-02 -8.63621948860904E-02 -1.04099252930476E-01 -1.45584080536037E-08
  1.76962002284242E-10 -1.88023332439944E-01 -4.14622451530798E-02 -2.42428487766376E-08  7.43375555992901E-09
 -5.42534170379921E-02 -2.18894963871931E-02  2.45983286512976E-04 -5.17028940474568E-02 -3.02517134786392E-01
 -8.31141229596273E-02 -1.22007243915093E-01 -8.25841852829445E-02 -1.47833667420295E-07 -5.60146107990150E-08
 -5.00554545716099E-01 -2.11053573339339E-01  1.10336166446515E-08  1.31684789869729E-08 -8.04671320208357E-03
  4.60138320545502E-02 -2.55881794637344E-02  3.62158313351124E-02  2.35463516264272E-01  9.93474768904282E-02
  2.47843018131322E-01  9.54983389687761E-02  3.72278695611067E-07  1.77614670388672E-07 -5.11569054312779E-01
 -3.22263277022025E-01  3.24280444005874E-08  3.42195113810108E-09 -2.69398595961907E-02 -1.53346946698284E-02
 -8.63517712581447E-03  3.84584661219585E-02  2.50749580912952E-01  1.03395428185505E-01 -2.45819995759111E-01
 -9.55109134697309E-02  1.91879738122947E-07  7.46234975351625E-08  5.24123012132129E-01  3.28129828273453E-01
 -2.06538758996584E-09 -9.65966091745037E-09 -2.72731959175068E-02 -1.47389136012768E-02 -8.36133837546110E-03
 -5.28255167475381E-02 -3.10312597409936E-01 -8.54570687258799E-02  1.25660918592165E-01  8.44626164189588E-02
 -1.47226881057599E-07 -5.68830336804659E-08  5.15999397253912E-01  2.18461591011286E-01 -5.50126226664320E-09
 -1.32589757298817E-09 -7.50164744396220E-03  4.58321016754168E-02 -2.58026277653760E-02 -5.80890004378872E-02
 -3.00022356923156E-01 -6.30713875392577E-02  8.49878739809651E-02  1.03660900530297E-01  1.08603453030993E-07
  7.35539063173730E-08  1.95950837914886E-01  4.42863370515026E-02  6.77997377654154E-09  1.33706439571066E-08
 -5.47289820555393E-02 -2.24188278566665E-02  5.94143086063328E-04  4.16947641539791E-02  8.02076234884393E-02
  7.19402920549427E-02  7.17259728320194E-10  5.83308112933227E-03  4.21421515637653E-02  8.51433150880513E-02
 -7.26318569083160E-02  4.17067855634642E-08 -6.90519978325769E-03 -3.26503495211040E-01 -8.19049436425879E-02
  1.20026774601024E-03 -2.51976411726442E-09  4.31807240488854E-02 -1.24800672105313E-01  1.00647157666160E-02
 -3.30111366461184E-02 -7.13586891615607E-09  1.40744909858706E-02  1.10424037440182E-01  5.77243757042763E-02
  4.70002445809474E-03  3.35601888035129E-08 -4.99646084814076E-02  1.18881542936412E-01  6.17887997658883E-02
 -5.19925642401558E-03  1.34803372505251E-08  5.02568431403946E-02 -1.28473541947457E-01  8.06151741300417E-03
  3.34462011830183E-02 -6.35351560668297E-09 -1.31734025648999E-02 -3.33182220723193E-01 -8.43063943494833E-02
 -1.58400816632394E-03  1.21462331890937E-08 -4.34154929264998E-02
* ORBITAL    1   57
 -2.92696751336688E-03 -2.60985287369969E-02 -7.40325140190742E-02  2.50540301619463E-01  1.03603909237494E-01
  1.83816970550568E-08  5.56242521100176E-09 -3.21423599990631E-01 -3.11544186039570E-01 -2.00799220932165E-09
  2.12139632310125E-09  5.76213972391653E-02  4.18575951276289E-02  1.15578056084559E-02 -1.42951385011056E-01
 -1.04463901141575E+00 -3.76512639475455E-01 -1.08270483420628E-01 -4.16933562155377E-02 -7.34663236490953E-08
 -1.75312561000774E-08  1.76562346730399E-01  1.01835257297926E-01  2.15166562733457E-10  4.07330329319179E-09
  2.19426276744474E-02 -1.58040666580753E-02  4.96674854644019E-02  7.91678525562709E-02  4.68620090049962E-01
  6.39222172129246E-02 -4.04680307639459E-01 -2.04449378945743E-01  8.88325418185284E-08  2.98028669656831E-08
  5.45624648047770E-02  5.30776133416808E-02 -6.24709192293816E-10  8.38779402790001E-10  1.50230246802781E-02
 -5.90724974462792E-02  5.28433910803437E-02 -2.89378450204684E-03 -2.59368909759250E-02 -7.40159123533062E-02
 -2.50715546699840E-01 -1.03677558191884E-01 -6.80680514705387E-08 -3.57600248664099E-08  3.21837913229245E-01
  3.11877168030980E-01 -4.64949571400155E-09 -7.53970768833627E-09  5.76564120145005E-02  4.19135969373362E-02
  1.15565366983068E-02 -1.42955548607909E-01 -1.04469904711269E+00 -3.76569278344011E-01  1.07995498871551E-01
  4.15844841943108E-02  1.07014873245520E-07  2.98450209672068E-08 -1.77617059746818E-01 -1.02320194978024E-01
  8.71737601770515E-11 -6.10949492248545E-09  2.19315351130465E-02 -1.58452145618827E-02  4.96949741094295E-02
  7.89882974022406E-02  4.67514759037601E-01  6.35336919072248E-02  4.04271671330380E-01  2.04194820552100E-01
  1.15850341558390E-08  6.02677619786806E-09 -5.47634497968528E-02 -5.31384312914248E-02  7.80746421619701E-09
  3.23456652608963E-09  1.50319752881279E-02 -5.90321497042573E-02  5.28314695793936E-02  3.01893120776294E-04
  9.98683151847209E-03 -4.95638773105378E-02 -5.97862160078078E-01 -3.58912701823835E-01  2.87350840689381E-08
  1.02477304971459E-08  2.42214410623426E-01  3.63817655008973E-02  4.12599634905377E-09 -3.38868115371505E-09
  2.78209586022744E-02  3.48140167463682E-02  1.75491381518571E-02  9.97564950890735E-02  5.50372995622194E-01
  1.45446633335474E-01 -2.96704779452483E-01 -8.17864949296516E-02  1.21543018961453E-08  3.82841065721139E-09
 -9.01476100840391E-02 -5.46748557841120E-02 -1.97737415717117E-09 -2.51407849220728E-09 -1.93445983813310E-02
 -4.40501009193564E-02  5.99072896324662E-02  2.73593840783914E-02  8.67594403103085E-02 -2.39690500920197E-02
 -2.36489990655690E-01 -2.13625085734703E-02 -5.13060976152740E-08 -2.54993122828417E-08  7.93222927503058E-02
  2.38999067719650E-02 -4.46860099170823E-09  2.65762316111162E-11  1.07572573825815E-02  5.20903757569056E-02
  3.78749276077373E-02  2.72573371040337E-02  8.60761304260312E-02 -2.41724418178983E-02  2.36380209731779E-01
  2.13166627865116E-02 -7.57832937439778E-08 -2.65813894925122E-08 -8.00609650895600E-02 -2.42901192338941E-02
 -1.36357228161978E-09  4.44692277308130E-09  1.07732918975972E-02  5.20957818385101E-02  3.78773779773014E-02
  9.98749406346089E-02  5.51095257925894E-01  1.45674931403393E-01  2.96839144248570E-01  8.18433330715949E-02
  8.28669213630668E-08  3.43953838582964E-08  8.94323771968372E-02  5.43369410143684E-02 -1.21415171963443E-09
  6.01804653400296E-10 -1.93558294621221E-02 -4.40682441689419E-02  5.99368073137270E-02  3.85071050757319E-04
  1.04763709369774E-02 -4.94292976031329E-02  5.98147395108423E-01  3.59115600161799E-01 -9.98828905608088E-08
 -4.37936107305607E-08 -2.42507687451846E-01 -3.64463186233583E-02 -1.33553402091506E-09 -5.47808740955789E-09
  2.78627349596918E-02  3.48462042699209E-02  1.75485101460965E-02 -1.33802324461306E-01 -1.82411069403227E-01
 -5.36666898289842E-03  1.03952334594347E-09 -8.48688781642425E-02 -1.33963178834884E-01 -1.82724825351298E-01
  5.38418570495628E-03 -8.17867992039454E-09  8.49530195883563E-02  1.17141202997496E-01  4.93773185516697E-02
 -5.98187921875117E-02  2.88478861456902E-09 -2.67591162462141E-02  1.59432781791213E-01 -3.83483810101523E-02
  5.44542474099583E-02  1.88218261717486E-10 -1.88967831973988E-02  3.15830294291074E-01  8.66199271473212E-02
  4.22826292785681E-02 -4.46894315240666E-09  3.65542274002101E-02  3.15337721876259E-01  8.63084838702176E-02
 -4.22782083060002E-02 -5.22607084280875E-09 -3.65998417925182E-02  1.59823792133146E-01 -3.81551655779006E-02
 -5.44818607284662E-02  5.28768288366960E-09  1.88773399574105E-02  1.17327395307813E-01  4.93587902413821E-02
  5.98633318742243E-02 -8.36519337654280E-09  2.68038802650228E-02
* ORBITAL    1   58
 -1.28375280154685E-02 -8.33195878016255E-02 -2.72386888805239E-02  4.71845980967958E-01  2.41264002845904E-01
  1.43653715390677E-07  6.13192380863245E-08 -3.39078891072531E-01 -1.63811693823768E-01 -5.31162957475847E-09
 -6.65329065158447E-09 -4.58890836692226E-04 -1.53179397374994E-02 -2.21797404486990E-03 -1.02190145535214E-01
 -6.46374450329071E-01 -2.66408640412059E-01  1.93791900504912E-01  1.17415745056494E-01 -1.96274471292834E-07
 -5.60929076300513E-08  1.04478835242426E-01  3.02357004914158E-02  1.65509918907148E-09  1.46021260999114E-08
 -1.71120349881988E-03  1.66435955051359E-02  4.16005961234698E-02 -7.47194260239717E-02 -4.83409253119284E-01
 -2.24964399752507E-01 -5.39560219644676E-02  6.51701682926195E-03  3.33748335558732E-07  9.75451589938408E-08
 -4.58620513881725E-01 -2.05538786526812E-01 -1.66097607681260E-09 -8.68791737758967E-10  3.17603206331049E-02
 -2.03048174468056E-02  2.15846069348625E-02  1.28029666671935E-02  8.30736780380051E-02  2.72026416149172E-02
  4.71730107378825E-01  2.41155358206640E-01 -2.61694337721021E-07 -1.34879557224084E-07 -3.38715618716578E-01
 -1.63605569970436E-01 -1.29135418247357E-08 -2.57179477232147E-08  4.95842153040074E-04  1.53152305186688E-02
  2.20516721608141E-03  1.02023500084439E-01  6.45301908365796E-01  2.66108593829815E-01  1.94112799364670E-01
  1.17594991128167E-01  2.75770873813239E-07  8.66324406030050E-08  1.04743462047995E-01  3.03912890448334E-02
  1.12863466118050E-09 -4.95998081788196E-09  1.72894740128829E-03 -1.66150388154174E-02 -4.16213713851834E-02
  7.48886095203415E-02  4.84532804171087E-01  2.25324354780838E-01 -5.35577523651326E-02  6.72829769670727E-03
 -1.87118287213579E-07 -4.87703364933842E-08 -4.58455376618891E-01 -2.05429960026233E-01  1.21367218859604E-08
  5.51544319377352E-09 -3.17733154700824E-02  2.02917259713592E-02 -2.15865225151778E-02 -4.67129204622184E-02
 -3.75298504365801E-01 -1.66162755456639E-01 -4.39196696240403E-01 -3.31677571364199E-01  8.10727835485805E-09
  1.07115695726530E-08 -2.02086737021450E-01 -2.17301529679157E-01  1.29010161804380E-08 -8.09130410860340E-09
  8.44606035279040E-02  5.16464845283153E-02  2.03711814549397E-02  1.59033885778501E-01  8.37136393888710E-01
  2.29914240674498E-01 -5.27487563868968E-01 -1.98931747394834E-01  7.51083034618224E-08  2.83786388597443E-08
  2.06035820180278E-01  7.20851185753811E-02 -4.27769283915887E-09 -5.52971433166153E-09  9.19022277374960E-03
 -6.49068802289527E-02  8.22670872607435E-02 -1.47941307850106E-02 -1.86517530899479E-01 -1.09472981048757E-01
 -1.18093232028347E-02  7.48225879965363E-02 -1.70460975081437E-07 -9.78779065082124E-08  3.87226603435337E-01
  3.21644120492820E-01 -1.85730271560508E-08 -2.42802941418185E-09  2.72770286804053E-02  9.07598888148696E-02
  5.58863619239547E-02  1.48133485547279E-02  1.86569348946639E-01  1.09510824946993E-01 -1.17919112041686E-02
  7.48317155749729E-02  3.30886377895733E-08  2.47345223682714E-08  3.87306563328213E-01  3.21707300506055E-01
 -1.42424092534777E-08  8.91856934090086E-09 -2.72678606739798E-02 -9.07611200535431E-02 -5.58873885942563E-02
 -1.58992406717026E-01 -8.36868850059322E-01 -2.29836329921030E-01 -5.27239668208653E-01 -1.98812634705612E-01
  1.15837949646459E-07  4.75698545951756E-08  2.06249920562354E-01  7.21634628088361E-02 -3.67383630167560E-09
 -6.90812447752540E-09 -9.21495998303907E-03  6.49315260251198E-02 -8.22598291506754E-02  4.66870091826322E-02
  3.75208429448166E-01  1.66142808943295E-01 -4.38842644224984E-01 -3.31444980326674E-01 -1.93443586425874E-07
 -9.89567454966758E-08 -2.02135209331121E-01 -2.17328525655980E-01  3.40757199456880E-09 -1.57020977262670E-08
 -8.44750746891558E-02 -5.16527950649442E-02 -2.03772888568081E-02 -3.32473632623207E-02  1.62238948902296E-02
  4.06829387546049E-02  1.44422299436423E-08 -1.47529623502673E-02  3.30297911371422E-02 -1.63954580919563E-02
  4.06483874718196E-02 -3.12972355302374E-08 -1.47081978754204E-02 -1.58840786318727E-01 -2.83223345729692E-01
 -6.18441671315418E-02  3.48285784882132E-09 -9.51333412728539E-02  5.45782519927609E-01  1.87146884152188E-01
  6.46267375304841E-02  4.19318991626354E-09 -4.11595989281946E-02 -1.03026161510929E-01 -2.69355492220306E-01
  6.98714399227014E-02 -1.79011674215867E-08  9.08469837540164E-02  1.03175237918438E-01  2.69392622993507E-01
  6.98588992891511E-02  5.32289899230796E-09  9.08469402061801E-02 -5.45724212524492E-01 -1.87096299795193E-01
  6.46277392989495E-02  7.47132056990370E-09 -4.11826156995557E-02  1.58772238705721E-01  2.83256362827969E-01
 -6.18196999196115E-02 -1.95529413281862E-08 -9.51567926835783E-02
* ORBITAL    1   59
 -6.55383824427668E-02 -4.33354601104168E-01  1.16076475722092E-02 -2.78549218704889E-01 -1.53659576559009E-01
 -3.14455345982169E-08 -4.10235070927815E-08 -6.34280578965114E-01 -2.92854203249258E-01  9.17758756827218E-09
  1.30754531331006E-08  1.26538411187127E-02  4.06500170710414E-02 -1.37326811019701E-02 -5.04041745394124E-02
 -3.03424314941768E-01  1.74139057107484E-02 -4.79040415662947E-01 -2.70681521103541E-01  5.13293392900639E-08
  2.57529774709680E-08  4.20369811985767E-01  1.89792023435481E-01 -9.34660033666413E-09  1.90399573931971E-09
 -2.84311684681951E-04  1.11777028427738E-02 -5.56615083482333E-02 -1.75474113348454E-02 -5.31957473748208E-02
  1.04919161029838E-01 -3.80072991619029E-01 -2.13079982475672E-01 -1.20624121057578E-07 -2.47695999995266E-08
  2.33391334609506E-01  1.33349385849640E-01 -1.07217306197296E-08  4.50192174008210E-09 -4.06387993959091E-02
  3.80240774499043E-02 -3.08877711792765E-02 -6.55209730386812E-02 -4.33342393255197E-01  1.16577680680777E-02
  2.78290916073208E-01  1.53532051907381E-01  7.25749188383934E-08 -7.86197295302859E-09  6.34566501059614E-01
  2.92980667472665E-01 -1.13466931255975E-08 -6.17856003492917E-09  1.26634636807930E-02  4.06344226284152E-02
 -1.37277603096862E-02 -5.03897257345668E-02 -3.03272579980987E-01  1.74156392171549E-02  4.78710467182768E-01
  2.70519334461219E-01  1.22881753051422E-07  3.28606785231767E-08 -4.20397643169052E-01 -1.89791902473325E-01
  6.94811502883767E-09 -2.39482981128684E-08 -2.98417801736398E-04  1.11820744783425E-02 -5.56521361203192E-02
 -1.76054876394585E-02 -5.36055277854788E-02  1.04780579627995E-01  3.79884238923565E-01  2.13024712842699E-01
  1.12215214864337E-07  3.47243807683103E-08 -2.33258154968595E-01 -1.33290109554745E-01  2.33633317086866E-08
  7.97184902979308E-09 -4.06146113736828E-02  3.80159053258298E-02 -3.08713999808998E-02  3.17868104770329E-02
  2.32500661600157E-01  1.52996051215983E-01 -4.34290171935461E-01 -2.56605897214631E-01 -3.83568017206213E-08
 -2.62514567364870E-08  3.14051022251472E-01  2.24945470946643E-01  3.51055082692892E-10 -7.84974707270458E-10
 -5.81504050116519E-02  2.57209060530985E-04 -1.46195485663397E-02  1.06110673813888E-01  8.02004948800652E-01
  2.76088873415164E-01 -1.35292300765649E-01 -1.21584908448125E-01  6.65765558614647E-08  2.83401411798661E-08
  3.57649439486132E-01  2.34661868720725E-01  3.61810505091283E-09  2.34132908049153E-10 -2.23369228736244E-02
  5.14191232362446E-02 -5.31471560393328E-02 -3.85470051555404E-02 -2.51595367309350E-01  6.94849267367724E-03
 -3.38963816260885E-01 -2.27493547142492E-01  6.13323561278166E-09  5.31773064010663E-09  5.24608103142548E-01
  2.08342299604301E-01  1.10401829056616E-08 -3.65204344639751E-09 -9.19944689559501E-03 -5.08726917629147E-02
 -4.31834362619112E-02 -3.85201588393052E-02 -2.51445847709149E-01  6.97356714526826E-03  3.38827228642403E-01
  2.27422990801742E-01 -3.08968581942361E-07 -1.34614814939433E-07 -5.24498184744094E-01 -2.08375731346399E-01
 -4.11088930525224E-10  2.12649961191517E-08 -9.17579953827559E-03 -5.08416334626441E-02 -4.31639156342567E-02
  1.06119005752567E-01  8.01986243313679E-01  2.76075623299371E-01  1.35391381700433E-01  1.21618205720490E-01
  4.96421232301818E-07  1.97893656675140E-07 -3.57498996992863E-01 -2.34557802001954E-01 -1.02296595869253E-08
  3.96203123090421E-09 -2.23230110187555E-02  5.13919540580698E-02 -5.31157505024780E-02  3.17337792293517E-02
  2.32117884181760E-01  1.52870891850124E-01  4.34209576528352E-01  2.56565470817781E-01 -4.05414004170763E-07
 -1.77453742848329E-07 -3.13907326611380E-01 -2.24829393285970E-01 -1.68226842795398E-08 -1.08617147923655E-08
 -5.81097364255666E-02  2.48978048791372E-04 -1.46117988786734E-02 -7.92755755536795E-01 -6.24789842670209E-01
 -1.77100687677018E-02 -1.06839641953488E-08 -3.95899705401961E-02 -7.92840147587316E-01 -6.24850523273398E-01
  1.76970076026886E-02 -1.61701552011593E-09  3.96131247864679E-02  2.34021611421822E-01  2.25066785588803E-01
 -3.27600890308772E-02 -1.94315149668827E-09  5.04949327421644E-02  5.24400571040299E-02  1.06842281745798E-01
 -5.61145718281571E-02  5.09968473810337E-09  6.27025115523212E-02  8.25199440163937E-02  1.66658220228964E-01
 -5.56863501761641E-02  4.43896574179312E-09 -4.26549200269263E-03  8.24992826818048E-02  1.66575917961726E-01
  5.56569659623292E-02 -2.55199609738521E-08  4.23731997197179E-03  5.25018286485868E-02  1.06843973016328E-01
  5.60941648189522E-02  3.79066361582034E-08 -6.26667510425393E-02  2.33964643231652E-01  2.24989121487613E-01
  3.27512532045966E-02 -3.31576038231315E-08 -5.04544619847578E-02
* ORBITAL    1   60
  2.48464336577453E-02  1.13044933515244E-01  2.93536853279671E-02 -3.32614042287795E-02 -1.83093821459833E-01
  1.71268649215054E-08 -7.56421821686066E-09  3.52259788360493E-02  1.03094234903164E-01  6.61683335276125E-09
  1.48050055234904E-09  2.56460814128585E-02  1.57372269323855E-02 -6.87443689591537E-04  1.45068239705406E-01
  8.41168671451298E-01  2.03157631591452E-01  3.03130853182904E-01  1.25615018286982E-01 -3.10692189841478E-08
  1.16246500720485E-09 -2.09817965788555E-01 -3.99221863501369E-02 -2.84120286297112E-09  4.38928801530393E-09
 -2.44103290196145E-02 -1.76161099861579E-02  6.97160189196470E-02  7.87531580162624E-02  3.99882208680705E-01
  8.84961156247757E-02  4.73144958714955E-01  1.56655518282798E-01  7.34242358014769E-08  2.68436409930259E-08
  2.38311504567457E-01  1.11677269375475E-01 -2.75221019118912E-09 -1.89883425513652E-09  5.14395760509772E-02
 -3.29516442047925E-02  1.98139711553740E-02 -2.48211718117213E-02 -1.12846083140995E-01 -2.92460843809491E-02
 -3.35199726063152E-02 -1.83277688008977E-01 -2.21861100844253E-07 -1.33667413381393E-07  3.53783939790362E-02
  1.03157627997466E-01 -2.28546105014804E-08 -1.92155202970260E-08 -2.56606802843942E-02 -1.57421146372565E-02
  6.66011797602836E-04 -1.45130244955306E-01 -8.41545523854278E-01 -2.03234986328156E-01  3.02969070841572E-01
  1.25528120731962E-01  3.85189690320033E-07  1.12846006408635E-07 -2.10291666483968E-01 -4.01608358526869E-02
  5.71477477868834E-10 -1.82396482166888E-08  2.43978903056128E-02  1.76248488070169E-02 -6.97416101846102E-02
 -7.87599725825589E-02 -3.99928728502555E-01 -8.84429708676593E-02  4.72879144306078E-01  1.56527539408685E-01
 -5.23817994270763E-08 -1.40887050937808E-08  2.38061418395001E-01  1.11517941921239E-01  2.40901332603619E-08
  1.78727093820559E-08 -5.14603641289922E-02  3.29523053839468E-02 -1.98245824945865E-02  4.99003498590567E-02
  1.99561570505350E-01 -1.03177584429831E-04  7.52487159727160E-01  4.36260767538362E-01  2.82007893969434E-08
  9.71102070851059E-09  6.57314448473917E-02 -4.41605827590395E-02  1.01943410172911E-09 -2.08734671697638E-09
  7.18952577262073E-02  7.01687181216296E-03  2.80418067805781E-02 -1.57496465011829E-01 -1.02203250445203E+00
 -3.86394067190129E-01  5.44922615927970E-01  3.67140775041722E-01 -6.67385986839648E-08 -2.63074378589292E-08
 -9.57467116842200E-02 -9.75774554434319E-02 -4.55082121557183E-09  5.80066398773860E-09 -1.74863446460271E-03
 -5.08341181616861E-02  5.16398706045061E-02 -1.36329378923197E-02 -1.46601656719460E-01 -9.50186124868925E-02
  2.48097088793483E-01  1.87059425545754E-01  6.00479334323627E-08 -5.07782580228777E-09 -5.03435097620560E-01
 -2.66588482508894E-01 -4.13946154886808E-09 -1.94558320298600E-09  1.40054056626106E-02  2.65651817662190E-02
  5.01542438639879E-02  1.35926365934595E-02  1.46388262962505E-01  9.49716487491608E-02  2.47951918942046E-01
  1.86989590717167E-01 -1.73893051508323E-07 -7.05396541544982E-08 -5.03448338999819E-01 -2.66534455312121E-01
 -7.02596745927127E-09  2.23381403603650E-08 -1.40164165136561E-02 -2.65733441264812E-02 -5.01747663639480E-02
  1.57471624887526E-01  1.02191395109934E+00  3.86377797727184E-01  5.44773671993344E-01  3.67058272356774E-01
  3.64851701210508E-07  1.51178372360359E-07 -9.58124056913106E-02 -9.76544362670994E-02 -4.75164283004714E-09
 -5.51906966219342E-09  1.72165368809465E-03  5.08520555398851E-02 -5.16488944109396E-02 -4.98362341648733E-02
 -1.99134587877333E-01  2.66507722564909E-04  7.52578017111113E-01  4.36298636400092E-01 -4.09841705482968E-07
 -1.99560755055944E-07  6.54066374990289E-02 -4.43619588611297E-02 -4.85179741709822E-09 -2.58474665625511E-08
 -7.19183394698272E-02 -7.02944548543291E-03 -2.80525085881785E-02  6.80319911974314E-02 -4.05057302257332E-02
 -3.07924083706721E-02 -5.69099340732644E-10 -1.22369473032652E-02 -6.81183481029513E-02  4.04619402229238E-02
 -3.08163728698493E-02 -2.92218375083253E-08 -1.22515683964042E-02  3.29964826184523E-01  1.09068478722445E-01
  4.70019189156068E-02  3.81996341818630E-09 -7.13025396750841E-02 -3.53613757048051E-01 -2.99574880334822E-01
  6.91900733225871E-02 -8.16806135008411E-09 -2.88679100404858E-02  1.86992044739777E-01  7.64635425365451E-02
  6.10426679582371E-02  2.43074263738242E-09 -1.44779449048212E-02 -1.87028403871697E-01 -7.64543645139808E-02
  6.10545331441477E-02 -1.41122811018983E-08 -1.44568805551164E-02  3.53512560711007E-01  2.99518552904673E-01
  6.91867497157372E-02  2.54693474676835E-08 -2.88963601539951E-02 -3.29859551409059E-01 -1.08972259510620E-01
  4.70004436000824E-02 -4.01975215896744E-08 -7.13369744490193E-02
* ORBITAL    1   61
  4.86173001168180E-02  4.22404434199141E-01  2.07154682963354E-01 -1.61413656876955E-01 -3.00327043794384E-02
  7.11202378130234E-08  4.29368519701997E-08  1.83657401108361E-01  1.14518904227550E-01 -1.01688929468068E-08
 -3.14624681951940E-09 -2.32929707287901E-02  1.43103601388196E-02 -5.01137121940980E-02 -5.99968408454538E-03
 -6.00718800353894E-02  1.21235369520329E-01  1.64751376078594E-01  5.98261883611799E-02 -1.85267905239817E-07
 -6.05277073044006E-08 -1.25511775147993E-01 -3.44046010511900E-02  1.15384236756480E-08  2.10501727257186E-08
 -2.03588514031113E-02 -1.84561617322388E-02 -2.33757582712348E-02 -1.86613224777444E-01 -1.16187549534988E+00
 -2.61305959208879E-01 -4.29538597626253E-01 -2.14801767502081E-01  4.51410495115618E-07  1.28032930397474E-07
 -1.03690237455135E-01 -8.44194806126662E-03 -5.21608205455796E-10 -6.74410420503856E-09 -5.15425510821691E-03
 -2.20681506604606E-02 -4.69631791332303E-02  4.85956540039795E-02  4.22370866079537E-01  2.07135228517553E-01
  1.61997521792452E-01  3.03771139630189E-02 -3.11156710938196E-07 -1.65494634739305E-07 -1.83988151219297E-01
 -1.14770662244712E-01 -8.11546363424501E-09 -3.12056632153721E-08 -2.33202645551400E-02  1.43046506373752E-02
 -5.01194619825525E-02 -6.00837244975904E-03 -6.02008160644476E-02  1.21193228043240E-01 -1.64029072701590E-01
 -5.94784566886584E-02  1.67084801672460E-07  5.72877068774617E-08  1.25543847578952E-01  3.44657763662806E-02
 -1.26284566363325E-09  1.07557755795585E-09 -2.03642015030340E-02 -1.84554882287565E-02 -2.33691181385162E-02
 -1.86464354851511E-01 -1.16099109529416E+00 -2.61040063615561E-01  4.29709291950734E-01  2.14918396833710E-01
 -1.11834413548528E-07 -2.35474889104751E-08  1.03474624997300E-01  8.37300811083173E-03  1.91647814128487E-09
  1.87401176220857E-09 -5.15522258431901E-03 -2.20760144819072E-02 -4.69294345001962E-02 -1.15531146569572E-01
 -6.74687929762881E-01 -1.70465591281110E-01 -3.86884502139850E-01 -9.40416911500259E-02  1.52609765778249E-08
  4.65402221735663E-09 -2.14834516167220E-01 -1.21225721172208E-01  1.77201227731769E-08 -3.44846917499212E-09
  1.31530103426621E-02 -6.54447705124104E-03 -3.53826556374230E-02  3.54417899818961E-02  1.52123390521489E-01
  1.03461283368651E-01 -3.08226999391792E-01 -2.23483851067291E-01  9.35262654116517E-08  2.87316606305114E-08
 -5.37361154082266E-01 -3.75806935672122E-01 -1.15347302395885E-08 -3.47357957702082E-09  2.08492522097597E-02
 -5.19963437975871E-02 -5.89212531830649E-03  1.66485109014983E-01  1.06003612333095E+00  3.71382832218004E-01
 -5.50046261065921E-01 -3.67174796917275E-01 -2.51353613498479E-07 -1.61918557122083E-07 -2.20744871230991E-01
 -3.54592784950349E-02 -3.11218481897825E-08 -8.23938405835637E-09  1.13131849033438E-02  3.41386323487098E-02
 -1.74482610296339E-02  1.66450118535932E-01  1.05978723288103E+00  3.71256969643455E-01  5.50155697980268E-01
  3.67145108650254E-01  1.15834823584177E-07  5.73314033805970E-08  2.20460978211167E-01  3.54198406912916E-02
 -6.26745132447097E-09 -2.46853905615872E-09  1.12973085076148E-02  3.41357882700802E-02 -1.74328340797835E-02
  3.54014658288107E-02  1.51951588799439E-01  1.03349365754827E-01  3.07960456193174E-01  2.23269706099699E-01
 -1.51164046559602E-07 -6.34993052830655E-08  5.37057834587295E-01  3.75589609711104E-01  9.73114895595790E-09
 -4.99240176303536E-09  2.08286506353761E-02 -5.19972941344251E-02 -5.89387472756304E-03 -1.15413310131638E-01
 -6.73963157999594E-01 -1.70281080291808E-01  3.86829068680881E-01  9.39932075434909E-02  6.86491021319237E-08
 -4.31972630321922E-10  2.14226428190908E-01  1.20874373977675E-01  5.34799244051339E-09 -9.64391887283516E-09
  1.31290627468439E-02 -6.51101158314915E-03 -3.53726982962318E-02 -1.66928326860574E-01 -9.60919017021142E-02
  4.93388220396250E-03  1.15915406868911E-08  4.21807559131217E-02 -1.67130532096871E-01 -9.61481050346252E-02
 -4.91922914440227E-03 -3.83767507214830E-08 -4.22456231493503E-02 -1.81906323252519E-01 -1.16912818701848E-01
  1.39538893266062E-02  2.11346771051449E-09 -6.64337738303425E-03  2.72153595545694E-02 -1.02581407040989E-01
 -1.26282746163989E-02  3.20631169409678E-09 -9.35644976902222E-02  3.56029194516595E-01  1.53069700570090E-01
 -3.30469079308985E-02 -3.13687411598574E-08  3.31541517834100E-02  3.56083703960825E-01  1.53093629346084E-01
  3.30311510948918E-02  1.20587011337136E-08 -3.31397925159453E-02  2.71086500803081E-02 -1.02690225401619E-01
  1.26040695255769E-02 -1.60930383170548E-08  9.35239392660116E-02 -1.81416013825376E-01 -1.16589255931425E-01
 -1.39352522616146E-02  6.70690482047636E-10  6.59854710004445E-03
* ORBITAL    1   62
 -6.55584209728267E-02 -1.60032736601526E-01 -1.01804536412031E-01 -5.71425217439380E-01 -3.50311478686358E-01
 -4.42572934635950E-08  1.21674859321316E-08  2.03767252377021E-01  1.73927688095446E-01 -3.16387545912916E-09
 -6.05468132335979E-09 -5.31986328709323E-02 -2.68580689870937E-02 -3.37353613732084E-02 -6.20087861679540E-02
 -5.21886353188464E-01 -1.55156643493449E-01 -9.16759196835732E-01 -4.79384067012288E-01  1.32383040678648E-07
  4.09231884892463E-08 -3.45716213402483E-02 -7.33073198064754E-03 -6.50227256430558E-09 -2.87546030779134E-08
 -5.50508836593564E-03  1.68014587150930E-02  2.18052884103809E-02  2.24441539832861E-01  1.39476308967334E+00
  3.59926037640282E-01 -1.99518498345404E-02 -1.22633488328045E-02 -5.00633538137326E-07 -1.40450799421520E-07
 -9.35716988221058E-02 -1.09410060279200E-01  1.08413277503539E-08  8.80777733937246E-09 -1.79901348885164E-02
 -2.72451721768138E-02  3.96659632628287E-02  6.60903279362242E-02  1.64162830275754E-01  1.03431868752392E-01
 -5.72944774549264E-01 -3.51426698488126E-01  4.74321749532955E-07  3.15356626330535E-07  2.01829428115386E-01
  1.72316029534885E-01  3.35456560201571E-08  5.57170101760446E-08  5.28983623386709E-02  2.67309693575809E-02
  3.33765316628908E-02  6.13770726945367E-02  5.18039942943196E-01  1.54587276752355E-01 -9.17886180909367E-01
 -4.79866664655029E-01 -5.05706654660293E-07 -1.50298381521945E-07 -3.51519180281334E-02 -7.62067184736306E-03
 -9.99733509805193E-10  1.87717113018209E-08  5.20394767738112E-03 -1.67765005381291E-02 -2.19590844927954E-02
 -2.24668828082715E-01 -1.39622221409804E+00 -3.59658766799016E-01 -2.22993449237942E-02 -1.33212744113891E-02
  1.06480034637019E-07  3.02261086495597E-08 -9.20242310428365E-02 -1.08692143289536E-01 -2.54212189844933E-08
 -1.93455795132935E-08  1.79066996928953E-02  2.71492587245371E-02 -3.99002510596181E-02  1.43140834889278E-01
  8.93245571647513E-01  2.30251284717298E-01  2.19497475583896E-02 -4.16572734997862E-03  3.09700698074547E-08
  3.56693574959777E-08  7.27098001892849E-01  4.44488810747253E-01 -2.13898205896370E-08 -1.76703193691777E-09
 -3.65549394134994E-02  2.39833917079826E-02  2.74781596887996E-02 -5.68964415601848E-02 -3.07402510665258E-01
 -1.70324188963885E-01  3.04310709479166E-01  2.74275162955721E-01 -1.23242469206385E-07 -3.38297561922175E-08
  1.34682766950827E-01  1.46520770250537E-01  1.81918891668392E-08 -4.95049331809587E-09 -2.75847284241902E-02
 -5.22147723185476E-03  1.98844043224591E-02 -6.72426671086790E-02 -4.56817184493589E-01 -2.11654785333396E-01
  1.83770443852389E-01  2.26078430766734E-01  2.32427895745638E-07  2.00849807375209E-07  1.77897400395013E-02
 -9.32556901961512E-02  3.48344617495303E-08  1.82333765822893E-08 -1.41991853865688E-02  1.21493972077827E-02
  3.16389503454858E-02  6.70180832350906E-02  4.55625981616005E-01  2.11395392154946E-01  1.82731409887505E-01
  2.25378609571840E-01  8.39342622120818E-08  4.78882073004454E-08  1.78851548430883E-02 -9.29966218945546E-02
  7.14969491945682E-09 -2.25572313189209E-08  1.40538956962860E-02 -1.19072970401007E-02 -3.16266423674853E-02
  5.65351486260879E-02  3.04635037842461E-01  1.69683266985290E-01  3.02436009162321E-01  2.72863150054485E-01
 -2.07661282507839E-07 -8.03661020983427E-08  1.34311518203452E-01  1.46175730663603E-01 -1.15683271619758E-08
  1.13816814973863E-08  2.74359711557635E-02  4.99260983420861E-03 -1.96576707548370E-02 -1.42590802255547E-01
 -8.89794946081115E-01 -2.29069163601147E-01  2.09985115640823E-02 -4.42892046991505E-03  2.96327368006901E-07
  2.15880633534779E-07  7.25688653183165E-01  4.43601367898021E-01  2.69271201427170E-09  3.81535318374210E-08
  3.67021413513092E-02 -2.38229882484581E-02 -2.75964560067018E-02 -3.77575139075684E-01 -6.43711750194336E-02
  8.26189584123646E-03 -2.75597388242347E-09  9.78024678616757E-02  3.78790462293507E-01  6.57593883529388E-02
  7.92620572525289E-03  6.87049890833099E-08  9.73407385915447E-02  5.46847725575564E-01  4.03750472062487E-01
 -2.52076903384442E-02  2.28976877951418E-09  6.32665535249093E-02 -1.38528322509225E-01 -1.39537283629733E-01
  5.24276901703038E-02 -5.86481690384576E-10  4.47078431662706E-02  3.77415873378459E-02 -3.40779468206356E-02
  5.97258519412513E-02  3.38319334216995E-08 -2.22383211373755E-02 -3.86226958718337E-02  3.30876612451554E-02
  5.95612685101682E-02  7.08097496721862E-09 -2.21693854235341E-02  1.38249522567416E-01  1.38461007173167E-01
  5.19172246795583E-02 -7.52896586445093E-09  4.47643811557136E-02 -5.46241031697546E-01 -4.03896777506005E-01
 -2.51858018349133E-02  3.92755469551501E-08  6.32853744614033E-02
* ORBITAL    1   63
 -1.11039641029544E-01 -8.60394735929317E-01 -3.39608512176112E-01 -3.60143922853388E-01 -2.58107437136566E-01
 -1.50545723983114E-07 -9.08737822163648E-08 -3.48309511567543E-01 -2.95934761641844E-01  9.64340526856818E-09
  1.64176129309828E-08  6.33369494099022E-02  3.11595541247951E-02  7.34524213503355E-02  1.61467952266697E-01
  9.78312757465279E-01  1.83207648295960E-01 -1.95644713626489E-01 -8.00465715022466E-02  2.21863049229841E-07
  6.40823056805589E-08 -1.53410389832068E-01 -5.36831168007427E-02 -3.17510315219526E-09 -2.02884897780998E-09
  6.36186749152721E-02 -1.18554858840023E-02  3.40387781732222E-02  7.51979263997759E-03  7.20840482758030E-02
 -1.26543673464925E-01 -5.18219948573761E-01 -2.26149378143885E-01 -2.20321108364665E-07 -6.17258590552493E-08
  3.62185267198847E-01  1.73839971761555E-01 -7.45546352125927E-09 -2.96898306011776E-09  1.64032419380062E-02
  1.87957776767593E-02  4.32057666399606E-02 -1.10826929248994E-01 -8.60119064429724E-01 -3.39315519680793E-01
  3.57846618764736E-01  2.56722934917552E-01  2.56145557030131E-07  1.40925313686238E-07  3.49435485560106E-01
  2.96868198372004E-01  1.30707599487052E-08  2.03082092164171E-08  6.35565822176467E-02  3.12589138827768E-02
  7.35943868900356E-02  1.61748205448509E-01  9.80579729306349E-01  1.83933635567405E-01  1.92018927122081E-01
  7.81538307075477E-02 -2.86138292932572E-07 -8.41774019373771E-08  1.53141605296051E-01  5.35720604398277E-02
  2.32755803255660E-09 -2.03282631016519E-09  6.36494611288730E-02 -1.19153288942376E-02  3.39472248796934E-02
  6.49304501197420E-03  6.57344266021569E-02 -1.28193368064433E-01  5.18070083132014E-01  2.25986601944410E-01
  1.84524913743252E-07  5.53496145406875E-08 -3.62484673894349E-01 -1.74278056589284E-01 -4.59828767805750E-09
 -9.41956019192655E-09  1.64610226930664E-02  1.89106797518471E-02  4.30204531435353E-02 -1.34652158273548E-01
 -8.49915519260512E-01 -2.86232631299280E-01 -2.43793963682819E-01 -5.37706377475206E-02 -1.36431231973689E-07
 -7.89572180351773E-08 -3.63995142108750E-01 -2.32015995666906E-01 -4.94526785439029E-09  1.20044268876376E-08
 -2.48922767222978E-02 -3.81325483135566E-02  2.23603042724343E-02  7.28747336736571E-02  5.50566291730156E-01
  1.30176197075399E-01 -4.33584311269227E-01 -3.31601567506297E-01  9.40814525559731E-08  4.64253708193590E-08
 -1.84486887850987E-01 -1.50903287260321E-01  5.39979667959660E-09 -6.00657446428170E-10  3.89115367416652E-02
  4.07460700302727E-02 -4.85407328844024E-02  7.86303983892825E-02  4.50684932723631E-01  1.19198835997305E-01
 -2.90551463931835E-01 -2.01295695912052E-01  5.77436871555859E-09  4.17382671508470E-08 -5.23450304014821E-02
  4.17133135154679E-02  1.62177998146706E-08 -2.57433952970812E-09  3.47931126123004E-02 -4.62099339116816E-02
 -4.66520163875067E-03  7.89866195783475E-02  4.53113836353073E-01  1.20263020544218E-01  2.91386833806597E-01
  2.02323702123039E-01 -5.31676353760549E-08 -4.80919933556183E-08  5.26832122929953E-02 -4.20010755674255E-02
  1.02661188724525E-08 -3.43455972162158E-09  3.48634479732979E-02 -4.62434323815280E-02 -4.82960321742845E-03
  7.31453182333190E-02  5.52035826731060E-01  1.30996292730007E-01  4.35239184917376E-01  3.33023384640063E-01
 -4.07713898942833E-09 -4.71098007866100E-09  1.85558111733855E-01  1.51809378690428E-01 -1.90761269793880E-09
  5.65693309348324E-09  3.90306137895006E-02  4.07767853931144E-02 -4.86400414729230E-02 -1.35324635765985E-01
 -8.54060595646665E-01 -2.87290591811460E-01  2.44453992709107E-01  5.40085850597197E-02  1.13778962748559E-07
  8.06486550127373E-08  3.67128826246132E-01  2.33921145136512E-01 -7.99972056001710E-09  1.97230180053714E-08
 -2.47486747727199E-02 -3.82655102846090E-02  2.22203689496889E-02 -2.32800551128524E-01 -2.84947039618659E-01
 -7.69360566912900E-02 -2.28538958979361E-08 -9.15921265919398E-02 -2.31362955870764E-01 -2.84755865058936E-01
  7.69788955279149E-02  3.22414009600284E-08  9.20354696029263E-02 -1.74770875004895E-01 -9.53884234319525E-04
  1.13692184996249E-02 -1.60301078749562E-08 -3.21416645541825E-03  4.85414897419761E-02  2.08817543368970E-01
 -1.12755954786381E-01  9.49037690052253E-09 -7.23907026135184E-03  2.37091667424166E-01  2.35227157174258E-01
 -4.10455809454333E-02  6.58948985129041E-09  2.05493405018836E-02  2.37050746186497E-01  2.35421833229051E-01
  4.13217885862667E-02 -7.59493412525521E-09 -2.06479114874505E-02  4.91410658419605E-02  2.09417892944116E-01
  1.13014263528959E-01  1.88926794300300E-09  7.45902526473464E-03 -1.77271722772174E-01 -2.70829068615122E-03
 -1.14703833064773E-02  1.74590626023769E-08  3.45644923188863E-03
* ORBITAL    1   64
  1.30425455819594E-02 -3.61843990035997E-02  1.30598493152145E-02 -7.40894356746730E-01 -5.09270958638143E-01
 -6.26064568781572E-08 -5.94949149451601E-08  5.11120897164926E-01  2.82531229735274E-01  4.85930098366457E-09
  1.04919697590448E-08  5.35421003828862E-03  3.48133307285121E-02  4.09456882162789E-02  1.64901674123152E-01
  9.40526191148759E-01  2.25166652944790E-01 -4.77495225144969E-01 -1.66973314577843E-01  4.98608000183392E-08
  5.09736869649178E-09  7.81177728741936E-02  6.15108345395316E-02  2.21267501426822E-09  9.73594333848299E-09
  1.65454216151079E-02 -3.73524264533020E-02  3.39460116552888E-02 -1.90080794030407E-02 -1.71980596615101E-01
 -9.16808039908763E-02 -5.90944196377758E-01 -3.07158636820583E-01  1.06440599774666E-07  2.43630440072380E-08
  7.77036290490232E-01  3.83242694307254E-01 -5.52374494292063E-09 -5.47704571970028E-09  1.48477718291688E-02
 -1.13913791244620E-02  1.12726292059120E-02 -1.30401471287675E-02  3.61940533225907E-02 -1.30342304152642E-02
 -7.40983288141622E-01 -5.09262269169721E-01 -2.73476845561735E-08 -4.12894968160826E-08  5.11175906277500E-01
  2.82527657532252E-01 -1.48642511681643E-09 -1.02231495443307E-08 -5.37639380940510E-03 -3.48558991554567E-02
 -4.09509637135385E-02 -1.64809699103409E-01 -9.39984103138570E-01 -2.25001898628104E-01 -4.77831976890736E-01
 -1.67143996012928E-01 -1.42683867530777E-08 -8.35469032278612E-09  7.79401156847817E-02  6.13599949863521E-02
 -5.59229489289692E-10 -5.25571187364426E-09 -1.65474556404185E-02  3.73685227957294E-02 -3.39292522727939E-02
  1.89386313702500E-02  1.71636333875559E-01  9.15518249771982E-02 -5.90969950902757E-01 -3.07274469346134E-01
  6.51055856834446E-08  1.53279218819376E-08  7.76762853787368E-01  3.83076707452104E-01  8.34022531523807E-10
  1.53678660627274E-09 -1.48292644290672E-02  1.14083738862871E-02 -1.13097905773902E-02 -4.17040515617342E-02
 -2.70579241661848E-01 -1.68383334746587E-01 -3.08291607783441E-01 -1.50124590022200E-02 -5.66098786723122E-08
 -5.23103969250826E-08  1.39514093648899E-01  2.37441593477432E-02  7.01292392475191E-09  7.76704769478355E-09
  1.61798385145305E-02  4.57706024037767E-04  1.13198963631404E-02 -7.40123835351104E-03 -1.38785427807462E-02
 -9.97149666840571E-02 -1.48414119179987E-01 -7.84404533634537E-02  9.63554557829849E-08  3.17553903549098E-08
 -3.76448370592400E-01 -3.17875545767892E-01 -6.68989607148317E-09  1.18067491307123E-09  6.35019612753185E-03
 -3.68219795849142E-02  5.53509027274524E-03  1.55988063797196E-01  9.33897697300665E-01  2.16967604492979E-01
 -7.13712513077550E-01 -4.29202358779641E-01 -1.15179223374354E-07 -7.54836183874083E-08 -3.00108430505231E-01
 -2.06909392489431E-01 -9.22145477129297E-09 -9.14082609122008E-09  4.38812824301872E-02 -9.64091831506782E-03
 -4.97424946285783E-03 -1.55993987986691E-01 -9.33931124948724E-01 -2.16972445752499E-01 -7.13748508820055E-01
 -4.29143915537684E-01 -2.03759481548957E-08 -3.27406454422078E-08 -3.00050780972307E-01 -2.06941657598150E-01
  6.84418005624508E-09  4.13018709953712E-09 -4.38609758771249E-02  9.65061087783179E-03  4.97285290145458E-03
  7.48585570521595E-03  1.43649824073532E-02  9.98398251142865E-02 -1.48027672553501E-01 -7.82221589606721E-02
  1.08046284219100E-08 -4.48253484343706E-09 -3.76423654903074E-01 -3.17806279648685E-01  6.79103910188194E-09
 -2.31133414400291E-09 -6.33599909877545E-03  3.68180357851644E-02 -5.52110142020619E-03  4.16210875061742E-02
  2.69997127841059E-01  1.68208649377592E-01 -3.08056811860991E-01 -1.48522017991799E-02  1.44923337857184E-08
 -1.03230277229922E-08  1.39928184587361E-01  2.40071025689353E-02 -4.04663355158789E-09 -3.18987050031169E-09
 -1.61421375156934E-02 -4.55314853247958E-04 -1.13038847258171E-02  1.50679357440815E-01 -6.80930889948835E-03
 -9.43508565949422E-02 -1.03412401089555E-08 -1.75108950020194E-02 -1.50678935208986E-01  6.92644846834248E-03
 -9.43540850312773E-02 -6.89434603656776E-09 -1.75378554781035E-02  1.92977439715767E-01  1.06800151655297E-01
  1.18019892738229E-02 -8.26221290426848E-09 -1.02904650085287E-02 -5.71176889047402E-02 -1.23835019392923E-01
 -1.08139050982191E-02  4.60952287673585E-09 -6.34360120429175E-02  6.41586587626787E-01  4.03230433728385E-01
 -5.93922228365885E-02 -1.37418411414544E-08  9.53076847407478E-04 -6.41621347968655E-01 -4.03287706415751E-01
 -5.93739773347965E-02 -4.64425052597642E-09  9.31865032987591E-04  5.74048774025406E-02  1.24020667992590E-01
 -1.08000045248057E-02 -2.28314949635332E-09 -6.34061401556368E-02 -1.93264889653868E-01 -1.07076241586473E-01
  1.18133530728233E-02 -1.34187387244153E-10 -1.02245537244906E-02
* ORBITAL    1   65
 -1.85811963600426E-02 -1.03776500536620E-01  4.60218598518620E-02  1.12086455784169E-01  8.64981323547818E-02
 -9.60088729471670E-08 -3.34415830191284E-08 -4.01367798296512E-02  2.87975353824731E-02  4.10760586382011E-09
  2.62117887598687E-09 -6.11080674851917E-02 -1.01111569283782E-01 -2.33971596857990E-02  5.54180333894038E-02
  4.23876877632536E-01  1.48316934904450E-01  2.93204065671408E-01  1.62653415029303E-01  2.16478765444124E-07
  7.60114102475508E-08 -2.44361639482692E-01 -1.33244790577518E-01 -4.23865982562793E-09 -1.56432307501511E-08
 -3.23922452149287E-02  7.24243037726458E-02 -9.89947247520667E-03  3.68205736581444E-02  3.30047825198216E-01
  1.16295167404963E-01  4.36195189176581E-02  8.77662669272239E-02 -3.86708538255784E-07 -9.86649935699623E-08
  4.28941538559784E-02  2.33587761137940E-02  4.51386372957245E-09 -4.86373847788276E-09  4.66533348352191E-02
  2.62393191238006E-02 -6.94518306820865E-02 -1.84371285965966E-02 -1.02875938229805E-01  4.63564507773037E-02
 -1.12172658233999E-01 -8.64934494968156E-02  2.82763946729602E-07  2.59936946669774E-07  3.95536463719206E-02
 -2.91594335330025E-02  2.76287268876253E-08  4.87794697889246E-08 -6.11276756343970E-02 -1.01115812766287E-01
 -2.33976600904314E-02  5.53825428972528E-02  4.23563516124365E-01  1.48218914559252E-01 -2.93470871943565E-01
 -1.62835251055383E-01 -4.07193315767873E-07 -1.02516228009531E-07  2.44553625441209E-01  1.33355396338233E-01
 -4.83692100996413E-09  1.48879923145340E-08 -3.23816318919623E-02  7.24059494709388E-02 -9.88339388956025E-03
  3.68450449503851E-02  3.30242057068280E-01  1.16324397221689E-01 -4.29128985611809E-02 -8.74057558298479E-02
  1.16851232781085E-07  4.63543296450876E-08 -4.34505691173213E-02 -2.36537977906993E-02 -1.80820930953136E-08
 -1.67088450863627E-08  4.66641846364464E-02  2.62293534827585E-02 -6.94557452776411E-02 -1.18641510846377E-01
 -8.70524677832672E-01 -2.72630616753030E-01 -1.42158901073981E-01 -2.59919723728963E-01 -1.22721493361653E-07
 -4.07946009757164E-08 -6.73565962328133E-01 -4.11081791414772E-01 -1.61680850375271E-08  7.11604720819464E-09
  8.07361249454950E-02  3.87805736920438E-02  2.81466215296575E-02  1.60378938442335E-01  9.14332474420886E-01
  2.13827786101459E-01 -6.78396539027552E-01 -3.22958842142556E-01 -1.51124281111274E-08  2.25776510984609E-08
  3.78301920199155E-01  1.69319732860839E-01  1.56692824577751E-08 -3.88871869888781E-09  2.63350602443821E-02
 -1.98771395603495E-03  4.72772488669466E-02 -6.04641634668541E-02 -4.91387227760811E-01 -1.28950376823123E-01
  2.85613144932462E-01  6.86426344819620E-02  1.53166021222219E-07  1.65094072231246E-07  3.78232487976721E-01
  3.47304861620698E-01  2.98013725712285E-08  1.11357273088369E-08  2.78933693907699E-02  4.81092316054520E-02
  4.02651138430778E-02 -6.03077809546944E-02 -4.90500179823360E-01 -1.28666281443188E-01 -2.85234087862673E-01
 -6.83931115940634E-02  2.32403022565533E-08  2.15472391362378E-08 -3.77838457034647E-01 -3.47167216578938E-01
  7.51655735438205E-09 -1.84670556652712E-08  2.78981345004398E-02  4.81205181838297E-02  4.02824404383806E-02
  1.60387038922272E-01  9.14363896186116E-01  2.13835809944336E-01  6.78594321999060E-01  3.23101974881906E-01
 -2.11470912521277E-07 -7.47613276596850E-08 -3.77869808109196E-01 -1.69003966365592E-01 -1.09746695595125E-08
  9.96041207720670E-09  2.63528315027734E-02 -2.01562994604268E-03  4.72719679940964E-02 -1.18731380678660E-01
 -8.70989811355304E-01 -2.72824921573784E-01  1.42599349774014E-01  2.60020112813381E-01  3.11380937236010E-07
  2.33687361225600E-07  6.73658360828711E-01  4.11125043797516E-01  4.83131441599276E-09  3.73567833948707E-08
  8.07077738288515E-02  3.87893606303873E-02  2.81355173610278E-02  9.65880566128844E-02  3.73711029737805E-01
  4.54036252604630E-02 -1.37892497273880E-08  6.16923024749109E-02  9.68893851197227E-02  3.73971251330016E-01
 -4.54085281179900E-02  5.28874072071797E-08 -6.17270713259429E-02 -4.89908755901412E-01 -5.48262519668382E-01
 -4.94443093722307E-02 -1.39642610805403E-08 -1.15998942118383E-01  6.94512176525425E-01  4.25248792466817E-01
  1.01690628175791E-02  6.27349082817772E-09 -1.54485155138987E-02 -3.76204574359734E-01 -4.12227999221773E-01
  3.93962048405141E-02  2.50686725925197E-08  7.25646642041185E-02 -3.75753262799237E-01 -4.11984005282654E-01
 -3.93982976725567E-02  1.52082808258316E-09 -7.25752587544599E-02  6.94468030880143E-01  4.25165234510820E-01
 -1.01460370438745E-02 -1.01639844604539E-08  1.55191993275251E-02 -4.90068788034976E-01 -5.48300658694807E-01
  4.94503621316689E-02  4.22238613688040E-08  1.15960648877798E-01
* ORBITAL    1   66
  5.81646837695052E-08  2.98884673183851E-07  1.34689186962998E-07  1.92776763857400E-07  7.58532055369814E-08
 -9.28576903429133E-02  2.77165388106650E-01  4.84114398509916E-08  8.49497154480388E-08 -2.62305205325667E-02
 -3.46901501525969E-02  2.16257284117257E-08  3.86166792183453E-08 -7.45680419575724E-09  1.52912592770752E-08
  6.85681459017216E-08  6.90368485983535E-08  3.45548224396618E-07  2.01710967178848E-07 -1.39577508367982E-01
  1.42937854165345E-01 -7.59022758966770E-08 -3.70240332914505E-09  2.55588962869605E-03  3.14479762069956E-03
  9.10093302683865E-09 -4.06207333297292E-08  7.04952137224319E-09 -6.83835519531258E-08 -3.92852879465904E-07
 -1.04163084948820E-07 -3.31767760139492E-07 -2.19106901859897E-07 -1.38268990800723E-01  1.44051070786177E-01
  3.10395061081593E-07  1.49659459102031E-07 -8.76747594282632E-03  2.70772629494420E-03 -1.59845087464863E-08
 -1.34597121619722E-08 -1.66200664201376E-08 -7.33315517746546E-08 -4.22193860893395E-07 -1.22595581068793E-07
  2.40990356717177E-07  1.82970830240746E-07 -9.28436729425191E-02  2.77181244675850E-01  2.76722251157765E-07
  1.84324437228035E-07  2.62298160382006E-02  3.46956174797085E-02  3.03293343607801E-08  3.54381283001267E-08
  1.39903224169435E-08 -1.00103523705477E-08 -1.02184086967747E-07 -3.62710585178499E-08  4.18498913666299E-07
  2.40325093705234E-07 -1.39584338895112E-01  1.42912811310859E-01 -1.94505990195353E-07 -1.69595565266943E-07
 -2.56032359233623E-03 -3.15840752923304E-03  2.60976267630476E-09 -1.99198120697380E-08  3.62224853384435E-09
 -1.40646048529420E-08 -7.41912556287218E-08  4.31927543614602E-08 -3.26204864705324E-09 -1.26111042735652E-08
 -1.38246241116515E-01  1.44063548060341E-01  5.09697883507739E-08  3.93734961172902E-08  8.75689686516920E-03
 -2.71358203329633E-03 -5.29667361698923E-08  1.25607592339311E-09  6.18533834442773E-09 -2.30529110035952E-08
 -8.95296683083345E-08 -3.77923542187800E-08  1.60183632113007E-07  2.31385669456349E-07 -6.73163392291823E-02
  2.16126465661658E-01 -2.90346970045601E-08 -6.25275530902939E-08 -2.38585878669374E-02 -5.98728797564546E-02
  5.98003187148372E-09 -1.09298562006341E-08 -2.99730842859899E-08 -4.24403467249197E-08 -2.81468533155117E-07
 -5.70675502718940E-08  1.85948895820568E-07  5.77557968432009E-08 -9.85372936564777E-02  1.56863765209198E-01
 -1.39826004240683E-07 -1.99474796368147E-07  6.59999478628926E-02 -3.41157421063493E-02  1.37146461444961E-08
 -3.96897038853279E-08  2.12318805199400E-09  9.80030291991969E-08  5.53124093836270E-07  2.14856562155691E-07
 -3.67474946970564E-07 -2.42907796063156E-07 -7.02833334017423E-02  2.14929760733078E-01 -1.64414616053137E-07
 -1.15536825507820E-08  4.95911423224766E-02  4.13225109425090E-02  1.96267986253208E-08 -1.64043678424221E-09
  6.67323311582913E-09 -1.02827398832578E-08  7.38400156323886E-08  2.18906362390951E-08  9.72092204068502E-08
  5.99385577612306E-08 -7.02762717568106E-02  2.14912728750728E-01  4.68413323552751E-08  1.45827034196518E-07
 -4.95947021610276E-02 -4.13131847425096E-02 -4.26024787160075E-08 -4.16780909670549E-08 -5.56112839423275E-08
 -4.25574779769519E-08 -2.71692756268451E-07 -8.90257082302767E-08 -2.62907693302267E-07 -2.38985509556249E-07
 -9.85318478410569E-02  1.56837654911977E-01  7.35164395128249E-08 -8.77020439102794E-08 -6.59888212974350E-02
  3.41193767704444E-02 -2.00925727701548E-08  9.85353285794811E-09  1.99170127313183E-08  9.67714157870802E-08
  5.34021399476923E-07  1.34649337094487E-07  3.58143372722158E-09  5.82273717776205E-08 -6.73127890141437E-02
  2.16104741336562E-01 -4.33497443572381E-07 -1.94108661987352E-07  2.38622023491819E-02  5.98614899262168E-02
  5.94375180779926E-09  4.88076964927577E-09  4.06338328366812E-08  1.01278081314308E-07 -7.30379693504536E-08
 -1.08457293391932E-08  7.10015182837361E-03 -1.69356137253690E-08 -3.59090027913040E-07 -3.62436124264795E-07
  3.86843013049238E-08  7.09904834642533E-03  4.63674130543743E-08  2.53826396937411E-08  5.21358959508853E-08
  5.07593958938912E-08  1.72449894262086E-02 -7.62982140124169E-10 -2.03495097432650E-07 -1.98049241510653E-07
  8.68954784447821E-09  2.32374781233744E-02 -6.14758515566270E-08  3.17280956953943E-07  2.02605642673451E-07
 -1.74872088370694E-09  1.65837559032670E-02  2.58190759517703E-08  4.94386550969387E-08  2.20688543019515E-07
  5.83093536399243E-08  1.65801451576188E-02  8.53331193100400E-08 -2.11858997079749E-07 -1.90575968337965E-07
 -3.70646430178501E-08  2.32347521443260E-02 -2.02925283868421E-08  3.95112062457449E-07  2.17308192828848E-07
  2.46689648621989E-08  1.72415427104274E-02  2.27101389854721E-08
* ORBITAL    1   67
  1.09760427047395E-01  7.28034969790509E-01  3.08952465090227E-01  2.36728341839969E-01  2.78764922509397E-01
  1.34083078088890E-07  1.36325540689037E-08  5.90549466464463E-01  5.73770452241074E-01 -4.24275566198206E-09
 -1.35388631502514E-08 -7.39052625777305E-02 -6.26386846135889E-02 -6.48813463573995E-02  1.62375883817334E-02
  1.82440581000046E-01  1.05702542730296E-01  5.98135344702552E-01  3.00502946519287E-01 -2.20250675320100E-10
 -9.59570707505643E-08 -5.80225042342448E-01 -3.55689054912910E-01  2.11024433932674E-08 -7.54026406384220E-09
 -6.48897310179434E-03  1.03983158912094E-02 -4.05072861165907E-02  2.07512994216637E-02  6.39956078013424E-02
 -6.25504209399775E-02 -6.96314537272763E-01 -4.46762281130394E-01  1.07932357940652E-07 -6.79923062883626E-08
  3.59569589411391E-01  1.48128379128680E-01  1.82928269631830E-08 -1.36299748520487E-08  3.72734430138435E-02
 -2.15887645600891E-02  4.06489757960962E-02 -1.09681062898103E-01 -7.27635845607274E-01 -3.08748872702358E-01
  2.36581460014497E-01  2.78673840045933E-01  4.82828570014455E-08 -7.74544790644121E-08  5.90619749577418E-01
  5.73826315451324E-01 -7.40086684784708E-09 -1.15188490663499E-10  7.38902197515335E-02  6.26066863732747E-02
  6.48736597820474E-02 -1.62124172533691E-02 -1.82288567903359E-01 -1.05607583136505E-01  5.97763399213065E-01
  3.00262765435175E-01  3.27977739372886E-08 -4.09275037659452E-08 -5.80190025081121E-01 -3.55712592083898E-01
  1.49096979387312E-08  2.61423071798555E-08  6.44534478357821E-03 -1.03950449963264E-02  4.04861608769952E-02
 -2.07391271416643E-02 -6.39300324508933E-02  6.26029937263946E-02 -6.96550756902034E-01 -4.46892467770076E-01
 -1.85598247956609E-07 -1.09001946024187E-07  3.59558812843812E-01  1.48162008790855E-01 -1.51537870924344E-08
 -1.53808094343742E-08 -3.72761652530793E-02  2.15622362948784E-02 -4.06880143900294E-02 -4.51474635777447E-02
 -2.10744013658310E-01 -4.82886231836692E-02  6.24432972797883E-01  4.67458369660784E-01  2.23867349166756E-08
 -1.04592555089491E-07 -4.07865622504975E-01 -1.40463420145326E-01  1.51458350271088E-08  3.47115503871843E-08
 -1.01810691208232E-02 -1.18864792907393E-02 -3.99451581167397E-02  1.98200308958836E-02  2.13300607515665E-01
  3.94304698822749E-02  1.95001813260821E-01 -2.16754321957191E-02  9.07741722243375E-08 -8.93547539681636E-08
  7.54939393412547E-01  2.56995312812578E-01 -3.62390146392209E-08  2.00785123900281E-08  3.06397756106113E-02
 -1.06164160108843E-02 -4.15265114361279E-02  1.43530494150944E-02 -1.04300653970184E-01 -4.92264589391448E-02
 -4.90935559693438E-01 -1.95886847263620E-01 -1.37134411587130E-08 -1.48317058772587E-07  6.19200570101634E-01
  4.40286601702277E-01 -3.51881729771091E-08 -2.74005983855359E-08  5.62872699429163E-02  1.13321597546257E-02
  5.69712627651384E-02 -1.43883631618846E-02  1.04059745041339E-01  4.91950692207542E-02 -4.90996653863921E-01
 -1.95942768376487E-01  2.94154959163156E-07  1.50295883462671E-07  6.19264165691045E-01  4.40332684331274E-01
 -5.00298139463816E-09 -1.57250110406814E-08 -5.62830030569016E-02 -1.13091691933950E-02 -5.69644542256920E-02
 -1.98466040998754E-02 -2.13415028906120E-01 -3.94256946017138E-02  1.95040625756204E-01 -2.16585739797731E-02
 -2.74114150037120E-07 -1.63556540353388E-07  7.54814851710950E-01  2.56972472318919E-01  6.45753046364844E-09
 -5.08527583338380E-09 -3.06602266273258E-02  1.05941434313742E-02  4.15185269026169E-02  4.51365015644997E-02
  2.10650037737251E-01  4.83238291476139E-02  6.24174462669165E-01  4.67321196380856E-01  1.84381273306999E-07
  6.57773862766029E-08 -4.07781977204888E-01 -1.40412821376170E-01  1.43798328397034E-08 -2.99651950367507E-09
  1.02000561681959E-02  1.18921003204385E-02  3.99314417669618E-02  5.39679729270965E-01  5.65331612458379E-01
  9.09699187378515E-02  2.59094031840972E-08  1.59881448896892E-01 -5.39736518782342E-01 -5.65316974821025E-01
  9.09653258885150E-02  4.71523609602717E-09  1.59895144327794E-01 -2.64774039184123E-01 -1.64157755083120E-01
  7.48633662381803E-02 -1.36340236103726E-08  4.27776204069193E-02  1.31788726583259E-01  1.66945625279432E-01
 -4.62896574431228E-02 -1.05760570996068E-08  2.18200737952326E-02  1.65322164669262E-01 -5.75796603482247E-03
  4.43607455018587E-02 -2.13027800042053E-08  1.20141237127190E-01 -1.65377158359196E-01  5.62961520037469E-03
  4.43430602123938E-02  3.54845430138349E-08  1.20109100644819E-01 -1.31794046381394E-01 -1.66933522681550E-01
 -4.62970259040503E-02 -2.63923750310613E-08  2.18214895578005E-02  2.64681230906538E-01  1.64035182115626E-01
  7.48619702087180E-02  1.87155937838070E-08  4.28097228294292E-02
* ORBITAL    1   68
 -8.34132399494299E-08 -6.14560148961511E-07 -1.23689123627950E-07  5.23104481742545E-07  2.54849925755020E-07
  1.24320895055491E-03 -1.84397502732287E-02 -9.01367223769231E-07 -5.24946531292870E-07 -2.11956326519044E-03
  1.10429154411899E-02  7.30641537164086E-08  4.06270526847988E-08  1.13935479438047E-08  7.40668391963856E-08
  4.26677754526537E-07  1.66888590241825E-08  6.81922267076781E-07  2.81488565793191E-07  6.47058476965184E-02
 -8.37766730382451E-02 -3.63067335860727E-08  2.01307105430370E-07  6.01952176062610E-02 -1.96761882828062E-03
  4.01236672605389E-08 -3.52299911105335E-08  4.18461245801949E-08 -6.58446053882538E-08 -3.47382714748591E-07
 -1.10487855682585E-08 -4.97081769800190E-07 -1.98263326809677E-07  4.82353583600968E-02 -8.31846056618999E-02
  8.63850544107069E-07  5.01503132934943E-07  3.55873256974967E-02 -5.73323094037887E-02 -5.51455718584144E-08
  2.21977383858468E-08  4.54921340510305E-10  3.02298820204948E-08  1.43975538693957E-07  1.11300970351507E-07
 -7.89628473362723E-07 -4.92669888298011E-07 -1.25530875161503E-03  1.84858706895940E-02  4.70884776212964E-07
  1.82587802989196E-07 -2.12701367026617E-03  1.10538780054764E-02  1.26906874988592E-08  3.05845800805185E-08
 -1.85896341247307E-08 -6.19878161036664E-09 -3.41544153845594E-08  3.95513451413282E-08 -1.00995541086829E-06
 -5.47307119706068E-07 -6.47272284206039E-02  8.37648533174138E-02  1.42601278156672E-07 -1.15813034181698E-07
  6.01842590497916E-02 -1.97471949273891E-03  1.15913198635484E-08 -5.33625610353121E-08 -7.52106621912639E-09
 -7.67506762658793E-08 -3.08978416784466E-07  6.31452644918804E-08  9.84144640917359E-07  4.58607385581083E-07
 -4.82407094411761E-02  8.32334307782663E-02 -1.24185494103090E-06 -5.97023349794920E-07  3.55858755115939E-02
 -5.73347675953880E-02 -7.16364060590704E-08 -6.65831281295555E-09 -5.38944754469132E-08  1.13196841212351E-10
 -3.58776258946179E-07 -2.43032266307717E-07  1.55510178202231E-07 -8.91592602063542E-08  6.45479379214170E-02
 -2.92346260512811E-01 -2.07403056169989E-07 -5.07290782938262E-07  5.17453119323509E-02  9.18910756740616E-02
  1.61174830936678E-07  2.87700607717662E-08  1.38957194442020E-07 -5.68245528490975E-08 -3.84215709426770E-07
 -2.46061429124374E-07  1.01168262722973E-07  2.38327064115717E-07  1.06439621932963E-01 -2.91667399878894E-01
 -3.86764379109240E-07  1.45946813672498E-08 -1.08512237339374E-01  5.65446052543311E-02 -3.11668055414256E-08
  4.10625692415331E-08  5.73534094319993E-08  9.26073476744818E-08  8.75610097023454E-07  2.27198689489303E-07
 -5.54086818461214E-07 -5.48136785024532E-07  6.71425788720635E-02 -2.58258020101933E-01 -4.01092178320613E-07
 -5.37719062687565E-07 -5.74257464841610E-02 -7.41960885214947E-02 -5.49340967786300E-08 -1.51408609312599E-07
 -1.43190153545619E-07  1.87743226742946E-07  1.34568427885667E-06  5.14203423777192E-07  8.82719780027942E-07
  7.78664125012446E-07 -6.71442906108436E-02  2.58292381372574E-01  4.80732011621079E-07  4.22997616513886E-07
 -5.74426040226038E-02 -7.41922622814775E-02 -4.57325771767446E-08 -1.06604975271941E-07 -1.38289382350096E-07
 -9.64241596267656E-08 -7.20648037235511E-07 -2.04046995934577E-07 -4.17312365102185E-07 -4.27962751620819E-07
 -1.06446348624595E-01  2.91649692347231E-01  3.99435738792574E-07  1.76339494945120E-07 -1.08501536770883E-01
  5.65578641443619E-02 -2.77518370541850E-08 -4.65567704145270E-08  8.27151252162581E-08  1.40717050827233E-08
 -1.12024044428825E-07 -9.81545597921795E-08 -3.78732845828663E-07 -1.44483364552214E-07 -6.45530528390564E-02
  2.92325523989667E-01  1.14140273095448E-07  3.85794296454940E-07  5.17532558042778E-02  9.18747050582937E-02
  1.38618477888453E-07  4.02381910296773E-08  5.28448689563781E-08 -3.70750414638179E-07 -4.75791283742174E-07
 -1.30167473862917E-08 -4.08154749721267E-03 -1.20262887884864E-07 -1.01544867923930E-08 -1.35163852580196E-07
 -2.76720766895289E-08  4.08348748651683E-03  1.08208598254991E-08  7.77924999072749E-08 -3.42401943638772E-07
 -6.79743848579833E-08 -4.45512326504906E-02 -3.13053117185009E-07 -1.96133320760104E-07 -1.31257899601731E-07
  4.63740344720454E-09 -5.67511221878025E-02 -1.91010043610898E-09  4.62715921532678E-07  8.65241016435603E-07
 -2.67497094516879E-07 -3.80425474697818E-02 -2.51119555272107E-07  6.99598262943812E-07  9.07868987100499E-07
  2.13160562445094E-07  3.80455755514804E-02  1.80979373897600E-07 -4.32542734437006E-07 -5.25139641615366E-07
 -1.16155795988118E-07  5.67491231180483E-02  1.05778065754902E-07  4.97278369873533E-08 -2.98924695777442E-07
  9.77938157809846E-09  4.45409864604318E-02  2.47031159844657E-07
* ORBITAL    1   69
 -5.33567084111264E-02 -3.65300577255867E-01 -7.89094866342500E-02 -2.15075485113657E-01 -8.70859506069436E-02
 -1.47388474969093E-08  2.04915729666952E-07 -6.11616719861575E-02 -5.97977312809593E-02 -1.20634770634831E-08
 -2.97753507371957E-08  2.60069834202997E-02 -2.92736491024623E-02 -2.52657951206454E-03  1.00680176223300E-01
  6.36107117833867E-01  2.71215559681622E-02 -1.55038823532201E-02 -1.40430006444660E-01 -9.89011621432064E-08
  1.05291668516301E-07 -1.85878573117844E-01 -6.83743934718659E-02 -5.33444960521199E-09  2.58215601350668E-08
  3.65712447618972E-02  2.75076023491947E-02  2.89592988008670E-02  1.70327311557798E-02 -2.78669246491215E-03
 -1.10577424327320E-01  1.00044214686008E-01  1.77357869820321E-02  2.36087247979181E-07  1.59806412307802E-07
 -1.27331970707077E-01  3.58381696054353E-02 -4.17890262431622E-08  2.39163434312918E-08  2.67029360166575E-02
  3.45761200880741E-02  6.53620423615306E-02  5.34735616260227E-02  3.66501983194198E-01  7.89158774424834E-02
 -2.10240291505113E-01 -8.45330439669530E-02 -2.99668142872307E-07 -2.77095342609340E-07 -6.55504989000139E-02
 -6.19422788741287E-02 -3.70330528644046E-08 -5.84377910369197E-08 -2.62813200789433E-02  2.91410075099143E-02
  2.55350195731034E-03 -1.00951202420261E-01 -6.37523946977597E-01 -2.74131925670593E-02 -9.31586096309325E-03
 -1.37234804370801E-01  3.73912484693490E-07  1.37780813642572E-07 -1.87026619423744E-01 -6.76303694250313E-02
  1.09942773546221E-09 -1.05996786329701E-08 -3.67404351676842E-02 -2.72561081559151E-02 -2.91288918163310E-02
 -1.65640225721130E-02  4.74204860339635E-03  1.10511302861515E-01  9.50733658986944E-02  1.55910519600427E-02
 -2.42643380118830E-07 -9.15401325321398E-09 -1.20455950448491E-01  3.94530922433400E-02  9.73601444275841E-09
  3.75752095586848E-08 -2.62979185042601E-02 -3.46217290721460E-02 -6.50947282280762E-02 -6.27469311163901E-02
 -5.50979629763310E-01 -3.03366585901643E-01 -3.69305975669835E-02 -1.31235371690119E-01 -1.73657433797234E-07
  1.63837076336169E-07 -3.76456543509115E-01 -2.64532015993086E-01 -2.18389592497839E-08 -5.79417076312862E-08
  3.14373009892549E-02 -2.61382255280783E-02  1.03516270596083E-01  8.52309999336424E-02  6.31145812684615E-01
 -3.57747895855791E-02 -3.77935385568887E-01 -2.76395543884860E-01  9.81931815161356E-08  2.61956895221826E-07
  3.71211879894164E-01  3.58017584797094E-01  6.51905151535550E-08 -1.26992759207459E-08  3.43311604380627E-02
  1.13734782626573E-01 -2.56462121761785E-02 -9.18399900351798E-02 -5.19145055193667E-01 -3.44318189993356E-01
  6.19389853075929E-02  6.56025956979704E-02 -2.24895100279163E-07 -5.49585470953427E-08  4.04176780998211E-01
  1.25443670232070E-01  1.70733300139463E-08  1.05091915282785E-08  1.35176524331138E-02 -7.15520615605665E-02
  1.75856642131965E-02  9.09518319055340E-02  5.12367229382687E-01  3.41926616415623E-01  5.74229560808026E-02
  6.12859266984507E-02  8.52185896954138E-08  9.77267949471865E-08  4.01851126360491E-01  1.22832849677819E-01
 -1.98840927595628E-08  1.46828494607841E-08 -1.32830083751994E-02  7.23046168064524E-02 -1.67725833941163E-02
 -8.47957007119598E-02 -6.28022302718494E-01  3.70103794882310E-02 -3.76349560122869E-01 -2.74511531476869E-01
  4.35853855178144E-08 -3.47219517697371E-08  3.69361189051873E-01  3.57528297232225E-01  3.92108999199695E-08
 -7.26894610746988E-09 -3.41265700257295E-02 -1.13685995631111E-01  2.52382761504145E-02  6.28161465988584E-02
  5.53057033496196E-01  3.04554101522066E-01 -3.48492313766969E-02 -1.30619924263527E-01 -1.88801231333417E-07
 -2.80736563426544E-07 -3.78126040244154E-01 -2.67763595067821E-01 -1.67493210153524E-08 -5.23942244258141E-08
 -3.23986865779862E-02  2.59159215674963E-02 -1.04019849247429E-01 -3.72313509575944E-02 -4.90020631251719E-03
  9.69024151428487E-03  1.96446006120596E-08 -3.42049449572865E-02  3.80003701201988E-02  6.39434517191169E-03
  9.76850099534265E-03 -7.96146091639982E-08 -3.45934925372315E-02 -1.30152785555046E-01 -1.77847749372916E-01
 -3.92791209844017E-02  1.56940804382444E-08 -6.45534744647417E-02  4.33893437754183E-01  5.81884130855914E-01
 -1.55632749665376E-01  4.09385485852819E-08  1.24173983341256E-01 -1.33227574855648E-01  4.87719875400414E-02
 -6.67848085622812E-02 -1.71926833785622E-08 -3.66703033030042E-02  1.29765647201384E-01 -5.38935593710281E-02
 -6.82516148601336E-02  1.45642195300417E-08 -3.78631768292414E-02 -4.32175037495138E-01 -5.80052227380139E-01
 -1.55282694833262E-01 -1.97185561457508E-08  1.23801455944361E-01  1.30316692163162E-01  1.80229144601488E-01
 -3.94478205354872E-02 -5.31401919902082E-08 -6.63413714206006E-02
* ORBITAL    1   70
 -1.57060405347547E-02 -1.48013738047564E-01  3.49572716135604E-04  4.71831517004715E-01  2.53125647654486E-01
  2.42884939241053E-08 -1.51082055912253E-07 -4.60484927683655E-01 -2.25476233223978E-01  1.37592000748710E-08
 -5.04957380996806E-10  3.18635941064354E-02  2.04995713256079E-02 -3.49607807768637E-03  2.80976842199501E-02
  1.51551327812631E-01  3.35401173760932E-02  6.10004464304908E-01  3.08440559345731E-01  8.32252805038994E-08
  6.61623632843050E-08 -1.19917223775542E-01  8.46583260163485E-02 -9.46793928555478E-08 -1.61245985967694E-08
  1.86725667332888E-02 -3.01705625080579E-02  1.57103779860208E-02 -5.33737498023223E-02 -2.33635885725542E-01
  7.42677534180161E-03 -5.42500500617834E-01 -2.41063680437551E-01 -2.55097174577392E-07 -1.38151657102402E-09
  7.10847181196311E-01  3.70365932502634E-01 -3.01756826308855E-08  6.97201768226168E-08 -4.61388427250680E-02
  4.31847819781615E-03 -2.56166475226889E-02 -1.52765834820654E-02 -1.45025930155057E-01  9.66205290196514E-04
 -4.73404862855560E-01 -2.53602156615203E-01  3.08495188899202E-07  2.35568462648754E-07  4.60084093436125E-01
  2.25019675008887E-01  3.81642046470635E-08  4.25528946838928E-08  3.16405903661194E-02  2.08131409606645E-02
 -3.46897746679577E-03  2.72108139006658E-02  1.45867469567271E-01  3.33319558707213E-02 -6.09642170565864E-01
 -3.09442136967943E-01 -2.75654281377611E-07 -3.05592986083341E-07  1.17909042934723E-01 -8.54001811151472E-02
 -1.10212599398748E-07  3.88830093452020E-08  1.83492281123753E-02 -3.04372532257169E-02  1.54535140703064E-02
 -5.34902591979132E-02 -2.33430768870759E-01  8.40010453369129E-03  5.42993169615486E-01  2.41070224407840E-01
  1.43811355267126E-07 -2.13960585079104E-07 -7.11958695948453E-01 -3.69999978872291E-01 -9.21305633664826E-08
  5.96948832313248E-08 -4.63653007985080E-02  3.99926498977377E-03 -2.61858272241629E-02  3.02980011149864E-03
 -1.67105349460879E-01 -1.15075804141504E-01  2.47205306240471E-01  7.41608321002492E-02 -1.36046771111627E-07
  2.80629195784912E-07 -1.33914096683971E-01 -3.21203564710185E-01 -7.45146174480204E-08 -1.00460164726069E-07
  1.02176013221298E-01  2.37992641970142E-02  5.87765480281413E-02 -5.60958827394344E-02 -3.98764907608523E-01
 -1.58084263990040E-01  2.05954960280448E-01  2.34450683938821E-01 -1.01137032534220E-07  4.00394300483902E-07
 -2.22253727806873E-01 -5.85525570205540E-02  1.41980695632727E-07 -9.40189804273212E-08 -1.88245298594206E-02
 -8.27318925827189E-03  4.68509666360156E-02  9.99835969442834E-02  7.66112162944223E-01  2.62549316608523E-01
 -5.11570356728023E-01 -4.70128362866886E-01 -5.81358678354717E-08  4.56156862020003E-07 -2.70994515149187E-01
 -2.95506848454821E-01  8.22729642254571E-08  1.18243658459690E-07 -2.86699336079750E-02 -8.26576046948007E-02
 -8.88552791544878E-02  1.00811789576731E-01  7.70691613787981E-01  2.65572629735040E-01  5.11904096287681E-01
  4.70545968762764E-01  3.80277952017754E-07 -4.16900130846249E-07  2.74756579298564E-01  2.96671903339991E-01
  1.20437284241168E-07  1.15871606903328E-07 -2.87541633863662E-02 -8.19901832061626E-02 -8.89703921630303E-02
 -5.68748763290768E-02 -4.04472047785631E-01 -1.57758836965285E-01 -2.09244006794821E-01 -2.36806150233917E-01
 -2.01825693534710E-07 -7.56636870627079E-07  2.25816459626818E-01  6.19751640642810E-02  1.81801768964294E-07
 -1.13852798625261E-07 -1.91367128222742E-02 -9.29242864418575E-03  4.70588510711158E-02  3.61570933055001E-03
 -1.61909740680105E-01 -1.12234106134306E-01 -2.47200493139700E-01 -7.52015970889012E-02  5.43016757171559E-07
 -1.72726523145409E-07  1.30276455373734E-01  3.18605466508015E-01 -7.23089130868806E-08 -1.24699192263319E-07
  1.01836255815804E-01  2.40278576783724E-02  5.78118597578359E-02 -1.04570918743310E-01 -1.92042041255996E-01
  5.75587139081526E-03 -3.04228719895831E-09 -4.49653982753128E-02 -1.04617648324697E-01 -1.92355064600319E-01
 -5.63218633710027E-03  7.44185180038037E-08  4.46909917367650E-02  2.89437837951694E-02 -2.22865844843824E-01
 -1.67663940120576E-02  4.22383110019886E-08 -1.91307461350549E-01 -2.12903541045891E-01 -2.28658538455095E-01
  4.35264559718110E-02  8.84612671553323E-08 -4.32659617035034E-02  3.94906285204973E-01  5.78529711961868E-01
 -1.58170552106577E-01  6.79149001523293E-08 -1.35137749753410E-01  3.96048383046619E-01  5.77870867569833E-01
  1.57523788275431E-01 -4.82651824872850E-08  1.34759023383784E-01 -2.16828757299973E-01 -2.33857903946423E-01
 -4.48946133141217E-02 -1.35059609516278E-07  4.43779578173366E-02  3.02289712910799E-02 -2.21022597208636E-01
  1.64235448444807E-02 -9.21854163637928E-09  1.90635439904339E-01
* ORBITAL    1   71
 -1.11636591109909E-02 -1.66507644427463E-01 -1.81749164104813E-01  2.85684733554754E-02  8.69749770434770E-02
 -8.52413694879734E-08  9.51005865827605E-08  3.18713076756556E-01  3.07526483911928E-01 -8.50438946413704E-10
 -4.98895566334548E-09 -3.91735956062912E-02 -8.94453474369476E-02  7.24034609714381E-02  3.26689074887470E-02
  2.77608152512173E-01  3.83632112019508E-02  5.45521919472946E-02  1.72856687616158E-01  1.33613289262869E-09
  9.17659589180810E-08 -5.83825603045928E-01 -1.82970838305017E-01  6.88982017853038E-09  2.37043740378639E-08
 -1.09498277899946E-02  2.50144796280424E-02 -2.07949417980138E-02 -4.66116371463069E-02 -2.71384622472556E-01
  1.26790511664761E-01 -6.82198117361728E-01 -2.99561778716406E-01  1.44887919171722E-07  9.84811065237492E-08
 -1.88991694951688E-02  3.69751272539924E-02 -2.94496120824352E-08  2.88603586219225E-09 -5.12532623355763E-02
 -4.37461239059126E-02 -3.96807212070619E-02  1.11502607860603E-02  1.66363979928400E-01  1.81812408622709E-01
  2.90545429196830E-02  8.72020106947410E-02 -2.09320879014785E-07 -2.04807176588518E-07  3.18645886503760E-01
  3.07447501102819E-01 -3.12573105575353E-08 -4.61411222356527E-08  3.91716854974039E-02  8.94709161418800E-02
 -7.23978279206795E-02 -3.26391243610426E-02 -2.77398985781771E-01 -3.82145694126256E-02  5.51142702797192E-02
  1.73096196766462E-01  2.51600167992218E-07  1.37472072509138E-07 -5.84084875601099E-01 -1.83106118373161E-01
  2.16397854293512E-08 -2.36141848143519E-08  1.09374799970192E-02 -2.50351430590450E-02  2.07552157991551E-02
  4.66173621665746E-02  2.71382335107903E-01 -1.26770247801512E-01 -6.82589793005247E-01 -2.99692171383382E-01
 -9.34716269449650E-08  6.46122840103840E-08 -1.86924486513255E-02  3.71212309271120E-02  3.01402257925444E-08
  1.40392643185020E-08  5.12296007310346E-02  4.37311666371293E-02  3.96977866160458E-02  5.46092346872162E-02
  1.54776716642874E-01  5.39658218261487E-02  7.08037728306908E-01  3.33580489516178E-01 -1.22292366073630E-07
  2.81389855344928E-08 -1.04480943885430E-01 -5.38112042566744E-02 -2.02319616795028E-09 -1.83362812663237E-08
  4.52185516792181E-02  3.43107731858516E-02  4.08202114952310E-02 -3.21186322677672E-02 -1.88036493682449E-01
  8.44992746737924E-03  4.30517693837731E-01  3.72508457250332E-01  9.62060871281616E-08  1.24877901844977E-07
  5.14515272812557E-01  3.99266674709104E-01  1.87095714240342E-08  7.16701933421839E-09 -2.66844444333270E-02
 -4.44342251238479E-02 -3.16851289652089E-03  1.31427960398971E-02  2.16021780636010E-01  2.25449186008419E-01
 -5.58473457241286E-01 -3.24134093407686E-01 -1.50180459304412E-07 -1.10371415632792E-07  4.79680515906682E-01
  1.83578008215243E-01  3.51131032665650E-09 -1.37841292946904E-08 -5.80797008883292E-02  1.43408996143894E-02
 -9.34775586071426E-02 -1.31150927684467E-02 -2.15941811161969E-01 -2.25466453885457E-01 -5.58546402234569E-01
 -3.24341661462780E-01 -9.03893009417674E-08  8.19753148288036E-08  4.80184614053491E-01  1.83730237153052E-01
 -3.15564545511733E-08 -7.42191934413094E-09  5.81115560834861E-02 -1.42829738936869E-02  9.35364996862323E-02
  3.19836523076679E-02  1.87152185816741E-01 -8.72524019610190E-03  4.30063250407142E-01  3.72177277078481E-01
  1.40922084900573E-07  1.69265371091577E-07  5.14720450028146E-01  3.99512737291569E-01 -9.84521745945014E-09
  1.83738025345070E-08  2.66952057587452E-02  4.43679562030179E-02  3.22540773885086E-03 -5.44846008825614E-02
 -1.53926041871036E-01 -5.36823269500751E-02  7.07783128315004E-01  3.33381283362002E-01 -2.52804872450322E-07
 -1.65632608027229E-07 -1.05161307488365E-01 -5.42987814947346E-02 -2.45716803776913E-09 -5.61252950827106E-09
 -4.52801409056080E-02 -3.43287779324422E-02 -4.08541426222130E-02  6.13960449852896E-01  5.20703231553727E-01
  1.33558104642801E-02 -5.28095391838150E-09  9.29028100470193E-02 -6.14189987953692E-01 -5.20945513689020E-01
  1.34011684525839E-02 -6.36604427273888E-08  9.28997464491034E-02  1.16534319190400E-01 -1.80492218808884E-01
  5.16675726747524E-03 -1.87353169527700E-09 -8.59533597721667E-02 -9.20149304546124E-02 -1.73481767501613E-01
  7.88279589382901E-02  1.35262285781180E-08  3.88154556915851E-03  1.51674650892830E-02  1.69333010099797E-01
 -5.95073102039107E-02 -2.10586865925014E-08 -2.14535184988379E-02 -1.49998345575807E-02 -1.69360517009461E-01
 -5.96366670747824E-02  8.15773604539472E-09 -2.15007889258843E-02  9.15891403685478E-02  1.73019299346763E-01
  7.87045260182215E-02  2.16964026901400E-08  3.93823575141097E-03 -1.16074061102080E-01  1.81023713189916E-01
  5.09636242357563E-03 -3.40274394974830E-08 -8.60785716900791E-02
* ORBITAL    1   72
  4.29480636275541E-02  1.53333901515180E-01 -2.88626137612615E-01  2.78629946919150E-01  1.49216489314925E-01
 -1.05849080782948E-08 -3.15027001247081E-07  2.46821012942565E-01  1.68519594303961E-01  2.87269980321806E-08
  3.95766449114888E-08  6.16498626848204E-02 -3.68110289239798E-02  1.01391961595849E-01 -6.43984701287780E-02
 -5.57473573743965E-01 -3.61888037620878E-01  6.78656129283479E-02  1.56777503453062E-01  1.67485422502395E-07
 -5.15432371789702E-08 -2.21911580180295E-01 -6.07487226931791E-02 -2.98441716415967E-08 -2.24479087878659E-08
  9.74348149199488E-02  2.22201605445317E-02  9.04544820026592E-02  3.48084957791326E-02  3.17978883296633E-01
  1.40717680117509E-01 -2.27702508000183E-01 -1.06291815958871E-01 -2.73563287377961E-07 -8.38704700332471E-08
 -1.80892860164941E-01  1.47538711084863E-01  2.82848751271519E-08 -1.90654256936720E-08 -1.96796050548841E-02
 -2.03196762812686E-02 -5.26792178571788E-02 -4.30806737253876E-02 -1.54237652917414E-01  2.88644974562785E-01
  2.79333510454098E-01  1.49730460832320E-01  1.98491229072407E-07  4.18057994586433E-07  2.47118770612928E-01
  1.68503257964964E-01  5.25798284323039E-08  8.34635436131093E-08 -6.16179383515066E-02  3.68235759393364E-02
 -1.01415970786139E-01  6.45014081481801E-02  5.58074135586971E-01  3.62215164275657E-01  6.87319650351115E-02
  1.57251298715922E-01 -3.07517918646872E-07 -9.65308539624329E-08 -2.21281338568814E-01 -6.06673353604135E-02
 -4.60659774721208E-08  2.18197106700504E-08 -9.74107543778433E-02 -2.22698700316294E-02 -9.04839408309900E-02
 -3.47257366086430E-02 -3.17264547528087E-01 -1.40394568756427E-01 -2.27454400796717E-01 -1.06003931896032E-01
  1.72672151129920E-07 -5.82399599080301E-08 -1.80614725052941E-01  1.47770506000594E-01 -2.20583853293650E-08
 -2.25511501315728E-08  1.95705319999745E-02  2.03253902894374E-02  5.26272892991336E-02 -1.53794012969180E-02
  1.95709026352597E-02 -2.22103781869637E-01  7.91970272345704E-02  2.20867617639782E-01  5.58816086523188E-08
 -1.58230103485441E-07  1.41539802553553E-01  1.61844885839491E-01  8.41544576064204E-09  3.35530430312547E-08
 -7.68260178526109E-02 -3.07101517494159E-02  4.01018268038577E-02 -2.08043436596365E-03  1.61355805881604E-02
 -4.95713348025411E-02  9.29481429328379E-02 -1.19414473515495E-02 -7.37931090415847E-08 -9.20296275754951E-08
  2.20468253166022E-01  1.18317090632228E-01 -2.75855434451299E-08 -3.18431915682055E-08  4.22995924352202E-02
  1.51332603895532E-02 -2.09368044191735E-02  1.22913782945175E-02 -2.41793362560947E-02  9.41367794039199E-02
  7.30290675677683E-02  6.06298752999767E-02  1.40972774915234E-07  2.47795346707126E-07  2.12922942439226E-01
  2.97542549802307E-01  1.66246301381301E-08  3.32647249969642E-08 -1.70078167817762E-02  4.12373703537571E-02
  4.33784453405787E-02 -1.22400841839391E-02  2.43099256869244E-02 -9.41063548337366E-02  7.30801488166248E-02
  6.05972433622696E-02  8.45684976845400E-08 -1.81411986203988E-07  2.13045430105707E-01  2.97296469976736E-01
  4.00516193546070E-08  2.67564231614703E-08  1.70644618881759E-02 -4.12100411453312E-02 -4.32839188866636E-02
  1.94030946422307E-03 -1.71049306185279E-02  4.90575235641939E-02  9.23018755535761E-02 -1.24647113127568E-02
 -1.51145376761444E-07 -1.56212714244343E-07  2.20236740340098E-01  1.18374816546779E-01 -8.80215014693555E-09
 -4.22483701782937E-08 -4.22042886480579E-02 -1.51921566670897E-02  2.10482626565217E-02  1.54983073757885E-02
 -1.89143088287608E-02  2.22135484351767E-01  7.83356989079683E-02  2.20374084826844E-01  2.24028984166823E-07
  2.78737433229769E-07  1.41058113667364E-01  1.61521086779750E-01  1.53285962695439E-08  2.16898979539575E-08
  7.67990875910588E-02  3.06932302131407E-02 -4.00268154641624E-02  4.85722495662700E-01  1.91263966435696E-01
  4.15483054716496E-02 -3.97946358550809E-08  1.28750435890110E-02 -4.86123362800663E-01 -1.91716629499604E-01
  4.16110838301612E-02  9.68719118948659E-08  1.29480442415189E-02  2.61597743162928E-01  3.50136934485698E-01
  4.07077600275043E-02 -1.95894292812467E-08  1.51196682796393E-01  5.61147084340600E-02  1.19839621508635E-01
 -5.38159443744517E-02 -9.33715615123734E-09  1.77337256235944E-02 -2.83309817087593E-01 -2.63710668709420E-01
  7.55361854708962E-02  4.01864260668335E-08  7.88736380190628E-02  2.83382796250233E-01  2.63643325459517E-01
  7.53885224401400E-02 -2.46534320591878E-08  7.87859847098467E-02 -5.63637372281947E-02 -1.20198400770444E-01
 -5.39485859412897E-02 -2.20260811999218E-08  1.78110440928108E-02 -2.60935327924191E-01 -3.49556312376306E-01
  4.06118519258503E-02  4.57410769619873E-08  1.51139080270204E-01
* ORBITAL    1   73
  1.08131279205593E-01  7.19564803332461E-01 -3.84265392400598E-02  5.51258984101684E-01  2.86649825941419E-01
  9.17385842519342E-08  7.23309108091505E-07  2.86457677756449E-01  1.46923148824420E-01 -7.55588481351835E-08
 -9.96847934933693E-08 -8.18862787034922E-03 -5.54969653909613E-02  3.72499074655863E-03 -7.08758360945439E-02
 -5.38460356881770E-01 -3.05091983303878E-01  6.29105554627737E-01  3.52280979186548E-01 -4.25284905566176E-07
  4.35009681029017E-08 -6.49523121036257E-02 -1.61447234321440E-01  7.05780479891575E-08  3.13168423080971E-08
  8.87695720960914E-03  3.61733447606313E-02  7.20433114451127E-02 -4.85320957088443E-02 -3.44993996583816E-01
 -2.15639475285016E-01 -7.52607791519893E-02  1.51221504403052E-01  5.48332748972093E-07  1.05690466434819E-07
 -9.87763756088627E-02  1.64246117535583E-02 -3.87328328280145E-08  4.61459123980318E-08  5.71246833755876E-02
  1.49103434361054E-03  1.10491716689040E-02  1.08216113150622E-01  7.20315736303528E-01 -3.76822930672258E-02
 -5.51107506171461E-01 -2.86526894028029E-01 -3.22949420532517E-07 -8.74119288038654E-07 -2.86463033763574E-01
 -1.46745972908587E-01 -9.94927637961444E-08 -1.64327610404793E-07 -8.25077142164624E-03 -5.53639457621661E-02
  3.53187129593320E-03 -7.08585001752025E-02 -5.38248102884625E-01 -3.04721797538443E-01 -6.29378756430037E-01
 -3.52177400624801E-01  4.68387446717715E-07  8.09526567775154E-08  6.43244912546083E-02  1.61239401888521E-01
  9.66281461871825E-08 -3.28919404803828E-08  8.76821369628283E-03  3.61025959958545E-02  7.19464481342271E-02
 -4.85568709262063E-02 -3.45167939346093E-01 -2.15844364804975E-01  7.49286112561083E-02 -1.51399305944390E-01
 -2.86393885622928E-07  1.02139664700444E-07  9.80196815194248E-02 -1.64582807365544E-02  1.96385846572890E-08
  4.51462892450996E-08  5.71574083091264E-02  1.55664453471799E-03  1.10958299772568E-02 -8.19611229778500E-02
 -4.48908878752750E-01 -8.40865192524148E-02 -2.11353122545103E-01 -3.89882666581357E-02 -2.11114419174008E-08
  4.06546265515281E-07 -3.64972739151818E-01 -2.24112091350000E-01 -2.44828330074866E-08 -7.19319031142157E-08
  1.70246542811376E-02  2.93956367800151E-02 -4.68072878926101E-02  7.77309796141052E-02  5.89621410071766E-01
  3.43259399513927E-01 -2.66880660566554E-01 -2.77916616314889E-01  9.99510998172062E-08  1.22202872341685E-07
  1.86303903537373E-01  1.87803681408634E-01  5.89058804406753E-08  7.41174304929646E-08 -6.12873071510948E-02
  1.94597501646986E-02 -9.11569509445895E-02 -4.98466270492875E-02 -1.91621855909714E-01  1.22539661887975E-02
 -4.03123285878070E-02 -1.15437447319897E-01 -2.16843144272843E-07 -5.35166766237993E-07  3.90462126485894E-01
  4.11180687706055E-02 -4.68799385778139E-08 -6.97902020955575E-08 -3.17203860770315E-02  1.88584516045744E-03
 -7.84549711354869E-02 -4.97829368455119E-02 -1.91193094088517E-01  1.22280519958464E-02  4.02452016576235E-02
  1.15570686798611E-01 -1.53251912849381E-07  3.70944487468347E-07 -3.89614154087733E-01 -4.05812655158281E-02
 -6.45134580230476E-08 -6.77721760879535E-08 -3.16605242661459E-02  1.80712453960434E-03 -7.84727579267797E-02
  7.77053026754764E-02  5.89306743595939E-01  3.43217970514038E-01  2.66996553010457E-01  2.77911677697641E-01
  2.18435946401601E-07  2.24729224699173E-07 -1.85536069795435E-01 -1.87231051443886E-01  3.02804337401291E-08
  9.68628130674625E-08 -6.13060747006225E-02  1.94317803980152E-02 -9.10735584141290E-02 -8.19494088433719E-02
 -4.48820096798414E-01 -8.38413920252831E-02  2.11834512735720E-01  3.94204999882996E-02 -2.40517237453014E-07
 -4.88181015642351E-07  3.64970339808779E-01  2.24246936841598E-01 -3.81917346108066E-08 -3.97762744893391E-08
  1.70873067540697E-02  2.94200483223489E-02 -4.68952241269883E-02  4.35692672192863E-01  4.93163040268700E-01
  7.82484836127469E-02  1.09216937558905E-07  8.03166027893602E-02  4.35022664569944E-01  4.92802799392128E-01
 -7.81897722837581E-02 -1.84419951776610E-07 -8.02472595820886E-02 -3.91045904617375E-01 -3.67254009728980E-01
 -4.64886226233104E-02  5.68442383280822E-08 -1.89495736090286E-02  1.75496443836249E-01  2.55506751510877E-01
 -8.97255249343684E-02  1.49847797099846E-08  4.76063772138599E-02 -2.17564470818090E-01 -8.70242352777548E-02
 -1.16939709412657E-01 -8.37063797897586E-08 -1.60245684280776E-02 -2.17004213680911E-01 -8.65626035297419E-02
  1.17036288616399E-01  5.17329080134967E-08  1.61145991436346E-02  1.75271634075011E-01  2.55155046482556E-01
  8.96162624380468E-02  3.57103678075300E-08 -4.75036554744479E-02 -3.91420224823963E-01 -3.67527325088788E-01
  4.65120786165271E-02 -6.96830803421206E-08  1.90601869476854E-02
* ORBITAL    1   74
  3.42176845114733E-02  8.66966569032046E-02  1.04287503736935E-01  2.89241977851793E-01 -1.97727071234100E-02
 -9.20307792791864E-08 -1.05691142420777E-06 -6.85164842013379E-02 -3.81434321941994E-02  1.23395713184705E-07
  1.69234916872196E-07  6.37205808458672E-02  4.84611860184513E-03  1.11331227227329E-02  1.95384217320091E-02
  4.30433844635660E-02  1.29924198340757E-01  2.85016515932574E-01  2.44985470206838E-01  5.13524124506425E-07
 -6.98267739070770E-08 -5.61759649526680E-01 -1.82493433009312E-01 -1.23568987986848E-07 -2.01310303541620E-08
 -7.38556846457171E-03 -2.57834943311758E-02  1.38575155736675E-02  2.43242650158189E-02  3.16430070920337E-01
  1.30984700776627E-01 -3.49305070132328E-01 -1.51007413278371E-01 -7.06743052622813E-07 -9.97324925205009E-08
 -3.43483286770279E-02 -1.07143741140066E-01  2.69109575035226E-08 -5.02605346310216E-08 -5.12115694188053E-02
 -3.24863605577290E-02 -5.59712687758030E-02  3.42812190299007E-02  8.71184425192367E-02  1.04325132787995E-01
 -2.89613804785167E-01  1.93928065211868E-02  3.77582221095998E-07  1.11622853875104E-06  6.80706084571588E-02
  3.76723838190561E-02  1.20616475548948E-07  1.88940954477157E-07  6.36928812801155E-02  4.77410647578172E-03
  1.11002717789060E-02  1.93952816341630E-02  4.22010025255371E-02  1.29576187420502E-01 -2.85084121642393E-01
 -2.44934031766933E-01 -4.94534645541021E-07 -3.14566526007794E-08  5.61796092393622E-01  1.82652056936363E-01
 -1.13036941338585E-07  3.87298661648022E-10 -7.30463177127107E-03 -2.57355888547567E-02  1.38545343393086E-02
  2.41926754385834E-02  3.15634397358178E-01  1.30684720669670E-01  3.50399218592768E-01  1.51509437530854E-01
  4.89066963904391E-07 -7.43255064652678E-08  3.40174615172108E-02  1.06805078991244E-01  2.64985818052444E-08
 -6.31679385530500E-08 -5.11856767539829E-02 -3.24697997709457E-02 -5.59333323898864E-02  1.17532045353465E-02
  1.12597414984119E-01  1.88263545452862E-01  6.43989683998926E-01  4.85808604163794E-01 -8.34178915414976E-11
 -5.86972478828440E-07 -2.37048112731985E-01 -1.94611972354714E-01  4.19040009730126E-08  7.73111769488873E-08
  1.57230821232832E-02  1.11777745247527E-02 -6.29479345983257E-02 -3.70058983314666E-03  4.83673702339146E-02
  2.08001933935885E-01  3.49808741240287E-01  1.45315365192620E-01 -4.43443353002700E-08 -7.11244286749570E-08
  5.91428791862719E-01  1.51096655789714E-01 -7.00744947041630E-08 -1.16315589536403E-07 -4.26432106737255E-02
 -6.08016470676652E-02 -3.73922647945773E-02 -8.01501665811351E-03 -1.86647482571734E-01  1.63378844506567E-01
 -8.38100694593233E-02  1.75227206586961E-02  2.29457181241303E-07  7.01137615328995E-07  4.91789892272610E-01
  3.42348038982785E-01  8.02478669054697E-08  1.03500556038408E-07  1.03588180545338E-02  6.31435363340153E-02
  1.92391132628328E-02 -7.83063182688541E-03 -1.85397271536389E-01  1.63561758378888E-01  8.47478245283819E-02
 -1.68258977933396E-02 -1.79215880594698E-07 -6.51622731430250E-07 -4.91658237512420E-01 -3.42554390770964E-01
  6.53524131594454E-08  9.02480430871843E-08  1.03573937855849E-02  6.30607494373251E-02  1.92181138487738E-02
 -3.83365579305622E-03  4.71558333994023E-02  2.07474151432032E-01 -3.50898630115110E-01 -1.46053283012292E-01
  2.03295912218412E-07  1.58586830570876E-07 -5.91406449238232E-01 -1.50983515163649E-01 -9.34694566761697E-08
 -1.03121728139639E-07 -4.24763487473718E-02 -6.08226160768919E-02 -3.72182898265229E-02  1.19002581049654E-02
  1.13686914021828E-01  1.88215884323572E-01 -6.44650191823716E-01 -4.86064865834045E-01 -9.10393258532133E-08
  5.03190936153848E-07  2.36445794820151E-01  1.94031106928025E-01  5.67647772778636E-08  7.58185633259149E-08
  1.56144362454208E-02  1.11049045271622E-02 -6.29217476507970E-02  1.45423071670059E-01 -4.84230144785959E-02
 -4.00819132986287E-02 -1.78151956200742E-07 -1.04060394236488E-01  1.46098819416715E-01 -4.78314679204292E-02
  3.99150852872861E-02  2.18066064365676E-07  1.03947207819310E-01 -1.80908486114498E-01 -1.41057380837359E-01
  7.22887604792014E-02 -6.89813219529877E-08 -5.52073138955419E-02 -1.73704997036201E-01 -1.01571512548235E-01
  4.58418282318868E-02 -2.00920533472892E-09 -1.52089274452407E-02 -2.44266259447430E-01 -3.51126127900005E-01
  9.80054519604170E-02  1.21225973406145E-07  1.24557443067053E-01 -2.43699018080702E-01 -3.50315128155419E-01
 -9.78706937857366E-02 -9.83263055893082E-08 -1.24487364084763E-01 -1.74096851451577E-01 -1.02287213039186E-01
 -4.60474183190813E-02  3.98043615738911E-08  1.53308835847323E-02 -1.80276231410837E-01 -1.40221446485921E-01
 -7.23940862354194E-02  6.35580303006417E-08  5.49091732124801E-02
* ORBITAL    1   75
  3.33031867594399E-02  2.26461925022684E-01  1.10023002144560E-01  2.03735115091272E-01  2.15928273463250E-01
  4.20536684538441E-08  4.71877260109619E-07  9.52763071326534E-02  1.07193489038983E-01 -5.32004742850044E-08
 -6.30933888330218E-08 -1.68266286819303E-02 -3.28305285273735E-02 -3.53103827358659E-02 -6.69692286663360E-02
 -3.60000860538401E-01 -1.62979687453927E-01  9.86801502477331E-02 -2.99908978168004E-02 -3.30162985888510E-07
  4.74286653360986E-10  9.24648930825556E-02 -3.38773470358536E-02  4.51808313112134E-08  1.29810029248401E-08
  2.99563665386184E-02  1.18617862727090E-02 -1.03101550565712E-02 -1.01903849222232E-01 -6.31053810340084E-01
 -2.62448912711549E-01 -4.93684871210975E-01 -2.15333847246415E-01  3.21069348579278E-07  3.29708672760392E-08
  1.79707380283177E-01  1.49192262110796E-01 -1.32750136413620E-08  3.75881279232630E-08  1.31513161973112E-02
  2.41251590788617E-02  3.99834915103225E-02 -3.31972943669352E-02 -2.26027687004550E-01 -1.09798445022555E-01
  2.03537904995076E-01  2.16171646132060E-01 -9.38173480792505E-08 -5.34610069239635E-07  9.50750779989276E-02
  1.07154353072620E-01 -5.72198739735514E-08 -1.04649958185287E-07  1.69257513873374E-02  3.28276637130631E-02
  3.53402399914254E-02  6.69792347502462E-02  3.59927367328779E-01  1.63109842366049E-01  9.84679916614974E-02
 -3.02520030603923E-02  1.63549551593352E-07 -2.03471564212356E-08  9.35403954596366E-02 -3.34290960224746E-02
  6.80766106858189E-08 -3.13533271154399E-08 -2.99973143627765E-02 -1.18910571338704E-02  1.03460046660878E-02
  1.01996613783822E-01  6.31822978328337E-01  2.62766613770833E-01 -4.93308655087591E-01 -2.15251555633465E-01
 -1.94619693414655E-08  1.07991599089219E-07  1.80356640720105E-01  1.49727381780174E-01  6.86392079076351E-09
  3.04930912321281E-08 -1.32081985610133E-02 -2.41915197268741E-02 -4.00831291781543E-02  9.23237493603016E-02
  6.30006100457289E-01 -3.62563707457415E-03  3.74588712850788E-01  9.34818473047727E-02  1.27969061104670E-07
  3.45563255972776E-07  3.66170282528170E-01  2.94367149829805E-01 -1.54505193023595E-08 -5.05584828478193E-08
 -3.77598430805686E-02 -4.08081744343059E-02  1.96591409847823E-02 -9.31931491465912E-02 -8.06776802476395E-01
 -3.50612147834605E-01  5.84855805199487E-01  4.40838813715702E-01 -6.30703578362542E-08 -4.11323570122993E-08
 -1.34273602494279E-01 -1.21409000681512E-01  3.06816089776416E-08  5.77288317991132E-08  8.36720187074290E-02
 -1.21399943294594E-03  1.21931726223014E-01  1.05838348893218E-01  7.65607636540264E-01  5.97030592330505E-02
 -5.50469695110960E-01 -4.41769248446921E-01 -5.60202638989503E-08 -3.53320267133568E-07 -2.30630478937764E-01
 -3.09890298415111E-02 -3.71542253065270E-08 -4.73489212352530E-08  7.17683625852720E-03 -7.73154055678720E-02
 -2.95848811676857E-02 -1.05919478561552E-01 -7.66251975294108E-01 -5.94081983534557E-02 -5.50731589840216E-01
 -4.42083682566867E-01 -2.69976612253404E-07  1.37672071489888E-07 -2.31546209296799E-01 -3.15905545096041E-02
 -2.78047865775310E-08 -4.86708218038746E-08 -7.21107265905539E-03  7.74514031146934E-02  2.95875315490393E-02
  9.32479197627359E-02  8.07298149713496E-01  3.51208273830100E-01  5.84568073717661E-01  4.40754686293923E-01
  2.67989205436038E-07  2.40524103124206E-07 -1.35270075311834E-01 -1.21833195511581E-01  1.06917570544413E-08
  7.89510359552973E-08 -8.37686410890825E-02  1.10847195137169E-03 -1.22052494962391E-01 -9.23409402698234E-02
 -6.30086610253760E-01  3.91061116851961E-03  3.73842434904698E-01  9.28502606593591E-02 -1.49563561897761E-07
 -2.94840239220316E-07  3.66602539080385E-01  2.94682146254118E-01 -3.29095140286845E-08 -9.39053769782446E-09
  3.77879478567040E-02  4.08546912852678E-02 -1.97623318404736E-02  2.02406168078495E-01  2.25206938719189E-01
  8.42440079164843E-02  7.17396097349887E-08  2.30416345902677E-02 -2.02124631188450E-01 -2.25191734752941E-01
  8.43197194780258E-02 -1.05875744759337E-07  2.32278926333592E-02  3.16102567009002E-01  4.12191895068801E-01
  4.98297977769619E-02  5.69674642845030E-08  1.25303596899243E-01 -2.77351397842395E-01 -4.52097476389470E-01
  1.31140468159466E-01 -1.07929373003536E-08 -7.27163547180073E-02  4.17650645990626E-01  5.94957085697201E-01
 -1.31645970910653E-01 -5.06248292915035E-08 -8.26200403767887E-02 -4.18472484347848E-01 -5.95820926062208E-01
 -1.31858890097306E-01  1.09630016411443E-08 -8.28364065332409E-02  2.77167908184938E-01  4.52098969326159E-01
  1.31099447693267E-01  4.81257436066961E-08 -7.27341331696043E-02 -3.16466591183370E-01 -4.12565104679783E-01
  4.97777536158889E-02 -3.59599367455106E-08  1.25398320606010E-01
* ORBITAL    1   76
  5.49075660327723E-07  3.16587958674366E-06  1.20863797535698E-06  1.51795367595752E-09  1.04035840506286E-06
 -1.76473942618340E-02 -4.98319256112418E-01  2.24657803570877E-06 -3.37410306409169E-07  5.77651126718645E-02
  8.08948048772869E-02 -2.97805579435476E-07  1.32127907091458E-07  1.64594734499724E-07  7.39704422187134E-09
  1.30548553514594E-06  3.18655938871935E-07  1.53797056965290E-06  9.23462560246209E-07  1.57165227915326E-01
 -4.59569469363952E-02  2.99897268930326E-06  1.03897288893862E-06 -6.31740822553801E-02  1.93414965261864E-03
 -4.16153620289776E-07 -8.47257367671985E-08 -3.94268974127871E-07  1.66464399309847E-07 -1.73969064756776E-07
  3.84243459089453E-07  4.30645271464332E-06  2.01206065854224E-06 -1.56417446064361E-01  4.77904470545942E-02
  8.38579621240907E-07 -8.41209330326181E-08  1.17794490470444E-02 -2.68983227344764E-02  2.31044932344668E-07
 -8.75722840275831E-08  2.22487835106915E-07  3.05901502444852E-07  1.47527444507555E-06  2.94979393003346E-07
  3.91376127826679E-07 -8.49109780234173E-08  1.76851719473300E-02  4.98398920013721E-01 -1.11118274738598E-06
  9.23252556910207E-07  5.77615731662332E-02  8.08987924897494E-02 -8.37167381249812E-08  2.93282349604517E-07
  4.05083846288712E-07 -6.38431948768466E-08  3.90729547428923E-07 -1.10260634396353E-07  1.51560026307097E-07
 -4.28924151937293E-07 -1.57186884526433E-01  4.59054274342084E-02 -3.89261484519562E-06 -1.39950069847114E-06
 -6.32034203493096E-02  1.90197704966985E-03 -3.67068246753975E-07 -8.16740671471436E-08 -1.99818958665103E-07
  3.02115675594522E-07  4.96167062206262E-07  6.12985558484111E-07 -5.57985602972672E-06 -2.65075502784701E-06
  1.56392370125463E-01 -4.78229797682078E-02  4.84439985867697E-07  5.48959478683143E-07  1.17930413215460E-02
 -2.68657489255778E-02  2.80873836219295E-07 -2.14930906539512E-07  2.46257947879393E-07 -5.67913410896196E-07
 -4.15963597307844E-06  8.73793815656032E-09 -5.09984527352357E-06 -3.83157399150599E-06  1.14833041890888E-03
 -2.61620643008094E-01 -2.56152078484340E-06 -2.11009349113402E-06  2.80711461542976E-02  2.67558067992797E-02
  4.30460593894062E-07  2.63301062817570E-07 -1.63554815563895E-08  6.02639115418733E-07  3.73105037646455E-06
  2.00094487492134E-06 -4.52305077219163E-06 -2.21275346981493E-06 -8.01554394264728E-04  6.36208678752960E-03
 -3.98483880772733E-06 -8.62174750156095E-07 -3.29721435926234E-02 -6.55878351185336E-02 -3.09422325402902E-07
  8.02679404438683E-08 -2.27646204035258E-07 -2.88400015696604E-07 -8.25872725888859E-07  6.95872880490333E-08
  3.01898573882639E-06  1.86298296980031E-06  9.16638015514237E-04  2.94613252925056E-01 -2.62364270389652E-06
 -2.25523485638790E-06  3.03452246852781E-02  5.41413092588566E-02 -2.99549031161578E-07 -3.33424027544022E-08
 -3.59665672156799E-07 -4.72660431439485E-07 -2.26201620363396E-06 -3.32384063805444E-09 -4.17286016286375E-06
 -3.17058463142048E-06 -9.10652204649257E-04 -2.94590201805151E-01  1.99984043745913E-06  2.16072819474386E-06
  3.03592981584784E-02  5.41389100390655E-02 -3.51774212259692E-07  2.81724991113012E-07 -2.25137002593652E-07
  5.96177394549329E-07  4.31723788532072E-06  2.72206252398910E-06  4.50049690826889E-06  2.59029680473849E-06
  8.00408213980315E-04 -6.39678978287552E-03  3.64371637100760E-06  6.88145405178145E-07 -3.29709956413033E-02
 -6.55871681148245E-02 -5.48153132187319E-07  2.46777678935558E-08 -5.71967229187037E-07 -4.44563683859622E-07
 -2.93715037762222E-06  7.55040970041550E-07  5.88632949783586E-06  3.57613623932436E-06 -1.14325513484001E-03
  2.61624359930349E-01  1.41357755839315E-06  1.17078662373923E-06  2.80762607909622E-02  2.67395362686503E-02
  1.78357010417925E-07  2.87698960441206E-07 -2.06830100245673E-07  1.35771642885012E-06  1.14725222986501E-06
 -2.27819333235243E-07 -8.47730843919969E-02 -2.23310090454289E-07  2.15599867528191E-07 -3.84388204205172E-07
  4.49936237147336E-07  8.47771951724798E-02  4.45185299080844E-07 -3.47281458627740E-06 -3.80425114204632E-06
 -8.32320701585928E-07 -3.01476160402095E-02 -1.04008133444798E-06  8.46531998828041E-07  1.12213897765115E-06
 -2.76842065018428E-07  3.65287597923752E-03  3.01775749226559E-08 -6.76023202213612E-07  8.91840560732856E-08
 -3.57835860289017E-08  4.43458312735596E-02 -5.26286737920919E-07 -2.00994326519048E-06 -1.76619522870962E-06
 -3.78180111739543E-07 -4.43408217919731E-02  2.35268368730044E-07  4.90557463564233E-07  1.40402596386364E-06
  4.73691431812613E-07 -3.65808215158894E-03 -2.40778452463374E-07 -2.73521932859723E-06 -2.85542968847447E-06
  8.09600639556028E-07  3.01456116400054E-02  6.96810260433708E-07
* ORBITAL    1   77
 -4.81386918315641E-02 -1.87166816465122E-01 -1.58302135598061E-01 -3.19092087374885E-03 -6.30001256991382E-02
 -4.26101181874181E-08 -3.17666791280421E-06 -9.43732899359423E-02  1.98080920461980E-01  3.70863583936664E-07
  5.11690258581929E-07  7.70842911192544E-03 -4.65478193235967E-02 -4.66884589740597E-02 -2.59803753053555E-02
 -3.27940089701617E-01 -1.49066551733670E-01 -1.50737178058370E-01 -1.51245346287790E-01  9.62841667452365E-07
 -3.38728922084924E-07 -3.61748415078644E-01 -1.63467658259428E-01 -4.06507024563768E-07  1.24664565207017E-10
  6.38549215830368E-02  3.01200997771596E-02  6.07950882828236E-02 -5.81621290106451E-02 -2.26836188192572E-01
 -1.72447734104450E-01 -6.19326629085659E-01 -2.47861607687536E-01 -1.06956627662021E-06  2.64209617612843E-07
 -1.52552229726296E-01  2.74437644702081E-02  8.49714149005059E-08 -1.68966428262583E-07 -1.34080911195260E-02
  3.14704004853180E-02 -1.80969745699604E-02 -4.81839365934424E-02 -1.87547207182165E-01 -1.58599730679422E-01
  3.31477519698034E-03  6.31815780690121E-02  1.50673278266394E-07  3.22005514887848E-06  9.44429702940133E-02
 -1.98035733551847E-01  3.72989131276919E-07  5.26540438422875E-07  7.76480842900208E-03 -4.65417659396124E-02
 -4.65911894663536E-02 -2.59806393163961E-02 -3.28019573556376E-01 -1.49162198961890E-01  1.51095774337927E-01
  1.51330918909131E-01 -9.39325225068473E-07  3.04842276901775E-07  3.61777043674695E-01  1.63501703379962E-01
 -4.07983687393251E-07  1.51274150944577E-08  6.38953694619377E-02  3.01500724998867E-02  6.08380755494112E-02
 -5.81281584774867E-02 -2.26626213392036E-01 -1.72286505030391E-01  6.19206580018067E-01  2.47820527967992E-01
  9.56545479955030E-07 -3.42014344844621E-07  1.52759928317060E-01 -2.74632000925638E-02  8.01718838434690E-08
 -1.72442045125449E-07 -1.34115986000521E-02  3.14585515659479E-02 -1.81330023808464E-02  6.16333806273354E-02
  4.58455085570072E-01 -1.31418570429610E-01  5.68547623733093E-01  4.14619319627237E-01  1.07846240418300E-07
 -1.65742404027787E-06  3.65145643597858E-01  3.26778347055562E-01  1.81088502814053E-07  1.74540619934712E-07
 -5.62178718059109E-02 -4.09842056006244E-02  2.66082369039789E-02 -7.65650233448399E-02 -5.16156192228592E-01
 -3.52976097868921E-01  5.28008435354994E-01  2.59021727513320E-01 -8.36047907625118E-08 -5.28847560902204E-08
  4.39031278987025E-01  1.20689286594451E-01 -2.19779591038730E-07 -4.19368964239474E-07  6.70912087244980E-02
  1.25249279635518E-02  4.69257918893259E-02  4.29262516588751E-02  2.14519386996556E-01 -5.91314032820010E-02
 -4.97466625132318E-01 -3.86374885085566E-01  9.41151904604278E-08  1.92927586512140E-06  3.02371982723762E-01
  2.59183949845621E-01  1.94722995091166E-07  3.50468964813740E-07  3.64141035983441E-02 -3.01915410456364E-02
  2.22585285010225E-02  4.28878990338575E-02  2.14221716881535E-01 -5.91243986285811E-02  4.97264994772281E-01
  3.86179427960497E-01 -3.02597490726361E-08 -1.87981461167469E-06 -3.02710795000939E-01 -2.59410338136167E-01
  1.88816277706733E-07  3.44880835569386E-07  3.63925692430089E-02 -3.01305542782646E-02  2.22864111600128E-02
 -7.65203416750439E-02 -5.15819196205072E-01 -3.52834788305732E-01 -5.27964108164545E-01 -2.58932648286046E-01
  8.75750606553275E-08  3.55448870679193E-08 -4.39200626847180E-01 -1.20820158320314E-01 -2.25207374092136E-07
 -4.18518578845593E-07  6.70684962150335E-02  1.25357348713705E-02  4.68808765131101E-02  6.16163765598207E-02
  4.58422306155933E-01 -1.31436350689258E-01 -5.68490961681303E-01 -4.14677546527761E-01 -1.28257966232615E-07
  1.62711425767704E-06 -3.65196975396910E-01 -3.26845328036884E-01  1.89553556041246E-07  1.67883859898058E-07
 -5.62569208404190E-02 -4.09874045891433E-02  2.66046005363415E-02 -4.42113111523682E-02  8.16727802626818E-02
  8.09031692084224E-02 -5.32608036746809E-07  1.11604639781555E-01 -4.42206827725979E-02  8.14746222987889E-02
 -8.08513083300647E-02  5.53793104039558E-07 -1.11575163371718E-01  5.05204030902935E-01  5.23652646355073E-01
  9.43619153708548E-02 -1.84225946155612E-07  1.68685622556443E-01 -2.30264174709919E-03 -1.02123357156877E-01
  1.96047186559649E-02  1.04227286352563E-08 -3.98767771361274E-03  1.94565265112424E-01  1.75626130357363E-01
 -7.40105197452263E-02  2.97382536110553E-07  2.21338693639533E-02  1.94233577863373E-01  1.75245982044508E-01
  7.39314090179950E-02 -2.83223067194618E-07 -2.22029388485853E-02 -2.19893374639386E-03 -1.01975526751541E-01
 -1.95602973483040E-02 -5.77463996562856E-09  3.94722554159811E-03  5.05374849386751E-01  5.23826980631443E-01
 -9.43800901947512E-02  1.79996382332550E-07 -1.68731157808927E-01
* ORBITAL    1   78
  3.14991024395650E-02  2.07270503596676E-01  8.78706992578356E-02  7.85619670839934E-01  6.75437240485640E-01
 -2.93853442086697E-08 -3.29847657266579E-07 -3.35674489358900E-01 -2.92249853255936E-01  4.27799616932382E-08
  8.02386209989906E-08 -3.67696621721343E-02  1.70848647682124E-02 -1.33074823583515E-02 -6.76349062854979E-03
  1.23218275242380E-01  1.26610562586883E-01  1.09880224070879E+00  5.35082373783610E-01 -6.12931042694981E-08
 -6.43168229624459E-08  1.79878938278053E-01 -6.51668556739721E-03 -6.94004082905757E-08  5.19158504879543E-08
 -3.22505493349503E-02 -3.88288371014068E-02 -7.11251024006070E-02 -4.78206862755298E-02 -4.28597096431897E-01
 -2.41478275714425E-01 -1.88895494285193E-01 -2.99905987784791E-01  2.37296759250368E-07  1.10961568495246E-07
  9.28862293663920E-01  4.72030671113152E-01 -3.26952709749557E-08  8.12927002281470E-09  5.97839158781346E-02
  1.03966353244544E-02  6.15235595567412E-02  3.13932997949126E-02  2.06519297636346E-01  8.77881579017045E-02
 -7.85294611512578E-01 -6.75050282534774E-01 -1.52970037738642E-07 -2.91353562406485E-08  3.36084770872319E-01
  2.92429379860880E-01 -3.41460260354349E-09 -3.33554435959196E-08 -3.67148678402502E-02  1.71397362374213E-02
 -1.32894163810697E-02 -6.69127620983790E-03  1.23659683176674E-01  1.26751273770250E-01 -1.09826872882193E+00
 -5.34843424567211E-01 -2.02964608482023E-08  2.85697619156886E-08 -1.80133530211936E-01  6.46170477665161E-03
  1.81819829415424E-08 -5.13919031614337E-08 -3.22956463327905E-02 -3.88596222828218E-02 -7.11279706310853E-02
 -4.78740056172359E-02 -4.29122857678430E-01 -2.41716365451560E-01  1.88664003873802E-01  2.99863272436291E-01
  2.09354780816678E-07  2.01012311329470E-08 -9.28606900220120E-01 -4.71899669348810E-01  4.95883874565108E-08
 -2.26288074952384E-08  5.98297657170535E-02  1.03630014892661E-02  6.15996972879338E-02 -5.12676437427177E-02
 -2.42331418529669E-01  4.03316758841027E-02  1.66620325885139E-01 -6.61236662648243E-03 -3.49078143007545E-09
  6.30111184956258E-09 -5.22583601133109E-01 -3.84594174935266E-01  7.19467023029050E-09 -5.28272462577366E-08
  3.44197001041598E-02 -7.34103552866646E-03 -7.40622837673496E-02 -2.17676700782921E-04  2.26746889464092E-02
 -9.23386032366398E-02  5.46903990236059E-03 -1.53786026408042E-01  6.68309911072558E-08  2.32968180809165E-07
  2.09900164445794E-01 -6.02813630340513E-02  3.19017946465881E-08 -5.34469905221544E-08 -2.32232151995881E-02
  4.64730524106172E-02  1.82951125737013E-02  3.31147774457721E-02  5.93554843821800E-02 -2.58756483267041E-01
 -5.08331526778211E-01 -3.00744526976175E-01 -1.86907549388248E-07 -1.71217440542292E-08 -1.51426244617801E-02
 -2.15462409277900E-01  1.40743807981095E-08  4.43390714509065E-08  7.81207599898941E-02 -6.59404012775118E-02
  7.39246694391537E-02  3.30949610929068E-02  5.91863456138391E-02 -2.58850918152144E-01  5.08413276010501E-01
  3.00640331226662E-01 -2.08681757197331E-07 -2.31644503865009E-07  1.48054336357707E-02  2.15433554172352E-01
 -2.91545379200499E-09  1.15984060610858E-09  7.81492171588172E-02 -6.59015059181790E-02  7.39424288712639E-02
 -2.49414419869790E-04  2.25912844439547E-02 -9.21967546044860E-02 -5.81797959210054E-03  1.53675144799858E-01
  1.50839298830106E-07  3.00021027648261E-07 -2.10174288415186E-01  6.01786539452508E-02 -6.38089221170446E-08
  2.23563157485235E-09 -2.33037795221955E-02  4.64465175285607E-02  1.82489974092168E-02 -5.11555740450895E-02
 -2.41603837229403E-01  4.08079822522259E-02 -1.66749502286718E-01  6.53898383173120E-03 -9.48730216863431E-08
  1.41671079878931E-07  5.22380050481277E-01  3.84412392301225E-01  2.22405354012919E-08  6.34083379799404E-08
  3.43768309536546E-02 -7.32225063108046E-03 -7.41450626893983E-02  1.13569294999434E-01  8.44100592967775E-02
  6.21037704648463E-02 -7.76605142451399E-08 -1.13955083357511E-02  1.13082921912772E-01  8.38810929167818E-02
 -6.20305189051427E-02 -3.59618537459276E-08  1.15095816105628E-02 -5.92581690699919E-01 -3.83517782310955E-01
  2.55849746445690E-02  3.17565340045650E-08 -7.13681004837859E-02  1.36189063943667E-01  1.56567570844240E-01
 -4.07936529199149E-02  4.57830203843384E-08  4.95805335407209E-02  6.49860459057251E-01  3.53972691047815E-01
 -8.04321704022323E-02  6.78784658768092E-09 -2.74181994824740E-02  6.49743173610114E-01  3.53747237037255E-01
  8.04155710652501E-02 -2.58134912634954E-08  2.73642466215655E-02  1.35967965474420E-01  1.56468233186101E-01
  4.07622999943777E-02  5.60588389406863E-08 -4.96376041692988E-02 -5.92544454952035E-01 -3.83378138546948E-01
 -2.55954698571308E-02  3.89231585761038E-08  7.13468680983428E-02
* ORBITAL    1   79
  5.28826806468281E-08  4.01178144466430E-07  8.26795516196114E-08 -3.08392918891274E-07 -1.54188005950444E-07
  2.96765252489894E-02 -2.92867642243974E-01  5.24095487801212E-07  3.30294282078179E-07  3.80411187196375E-02
  5.23778508007263E-02 -2.12773607827689E-08 -1.90321113729862E-08 -3.02278404706824E-08 -3.88338115695775E-09
 -9.76641935199394E-08 -2.75058389404829E-08 -1.99331014258915E-07 -1.25894477513460E-07  5.76937961746202E-02
 -1.59877877556413E-01 -2.32909662964176E-07  2.55110808882551E-08 -7.58976661562880E-02  3.84783180006795E-02
  1.76667800122985E-08  1.46000154426255E-09  1.76409910748367E-08  9.54855221597316E-08  7.55147092789902E-07
  3.41933808474675E-07  1.04304818667887E-07  1.04864740515723E-07  7.89109494233880E-02 -1.69631836388982E-01
 -1.53926180244736E-07 -1.11781439352011E-07 -5.34817170527617E-02  3.91420093389991E-02 -6.35552985788003E-08
  2.52693162730218E-09 -8.25311265461570E-08 -9.76569439204847E-08 -6.64024298839071E-07 -1.16929404652644E-07
  4.69503508950497E-07  4.65138328473055E-07  2.96792323945657E-02 -2.92796523748831E-01  2.00553775900620E-07
  3.40365043737141E-08 -3.80374151802304E-02 -5.23707825208606E-02  3.87371913780933E-08  1.46341974837511E-08
  1.83591395983243E-08  2.57399691337533E-08  1.04491088252422E-07 -4.36281139552297E-08  8.27299249313357E-07
  4.19685929048301E-07  5.76780835388294E-02 -1.59857817652864E-01 -3.78160344734560E-08 -4.78917860024034E-08
  7.58878973771632E-02 -3.84748892927554E-02  7.85199624091364E-09  2.11957483545455E-08  3.62347916081601E-08
 -5.07767926093225E-08 -3.57712465425880E-07 -8.48158729699501E-08 -1.38055553975087E-07 -1.27133754008968E-07
  7.89104174963021E-02 -1.69626032561938E-01  6.84985721676799E-07  2.96743514306375E-07  5.34966913288365E-02
 -3.91536643278227E-02 -8.63425243315530E-09 -1.72839223357089E-08  1.81101699079513E-08 -5.16076673915935E-08
 -4.12386098768186E-07 -2.81075049427685E-07 -2.84225650286647E-07 -9.21270284316579E-08 -1.44035409085598E-02
  1.63718683482378E-01  2.20888212033405E-08 -2.15384188461293E-08 -5.99625380134965E-02 -9.40050980491640E-02
  2.80828075147378E-08  3.39304913044250E-09  8.96593580337892E-08  2.07844226940681E-08  9.55308019593749E-08
 -4.92411908680826E-08 -3.36892023811059E-07 -1.03028311376194E-07 -2.49105049628834E-03  3.88121874577319E-01
 -3.11332489017287E-07 -5.95553128806135E-08  1.12351128655428E-01 -6.08519570936098E-02  4.62818898254496E-08
 -6.06540601498787E-09  5.12858794082760E-10 -2.51525926034726E-09 -2.54842698592762E-09  1.73680277569402E-07
  4.45924140832219E-07  1.87107328172174E-07 -1.52592029274208E-02  6.09720323315078E-02 -2.28090787781247E-07
  7.09620152833155E-08  2.95609311988779E-02  7.77445185137242E-02 -3.48391746970767E-08  1.36339390307932E-08
 -1.92544392239872E-08 -8.30446944825080E-09  6.63250514842674E-08  2.75490769682199E-08 -5.64158113348236E-08
 -1.06270267037693E-07 -1.52577769745674E-02  6.10199373966039E-02 -4.20490128328352E-08 -1.21291804936454E-08
 -2.95745354810526E-02 -7.77527540927040E-02 -3.83066049489418E-08  3.07786887188240E-08 -2.38939179163640E-08
 -4.74691481496698E-08 -3.14767777233651E-07 -5.82661044337062E-08 -2.57463459525376E-07 -2.28808953253855E-07
 -2.50171063715013E-03  3.88138964108409E-01  4.07204155218771E-08 -6.62610640253659E-08 -1.12350592277462E-01
  6.08668502074978E-02 -4.34332752854257E-09 -2.06756464537575E-08  2.69499643096544E-09  9.07255640524529E-08
  5.06848887345624E-07  1.08798812493426E-07 -1.14751922874805E-07 -6.81239575559082E-08 -1.44143005266055E-02
  1.63722812563653E-01 -4.65026961781720E-07 -3.43714040038312E-07  5.99714067346191E-02  9.39973087083547E-02
 -3.10036608744747E-08 -6.98894851726440E-09  2.66030559460240E-08  2.24632439545590E-07  2.30203555676766E-07
 -1.55348836226723E-09 -4.43017002950626E-02  7.83833286571199E-08 -3.20814624991424E-07 -3.31426912663966E-07
  6.29853843876443E-08 -4.42857239537615E-02  6.72440058600746E-08  1.25691661616233E-07 -5.13106652976545E-08
 -3.12423931281281E-08  7.62711041502395E-02 -2.66795676219204E-08  1.53788278676745E-07  1.18036667619030E-07
 -3.56902031004026E-08  9.95374628428470E-02 -4.62413737957302E-08 -2.85814315409357E-07 -1.59932097708030E-07
  7.58011020299677E-08  5.21080685134083E-02  4.64178139996455E-09 -2.21343265527618E-07 -1.05564383548505E-07
 -4.00629800417821E-09  5.21181708683929E-02  1.67426737458620E-08 -1.78424404913548E-07 -1.76510201981355E-07
 -5.16591789955691E-08  9.95416694914649E-02 -1.45706043389449E-09  5.05612493254946E-07  3.87517923515088E-07
 -8.33628919418645E-09  7.62643503297602E-02 -5.86897559589444E-08
* ORBITAL    1   80
 -1.41181676415808E-01 -9.89852193858032E-01 -2.04607504525346E-01 -1.82128546133453E-01 -3.07994302726720E-01
  8.16979909275304E-08 -6.48564941961701E-07 -6.80969277281212E-01 -3.58510377233008E-01  7.82328487359544E-08
  1.19676132130567E-07  6.49127598955263E-02  4.80390510777183E-02  5.36557636411044E-02  2.07547639005584E-02
  1.33839099869945E-01 -2.07354833539362E-02 -6.34863674913048E-01 -2.84014766769112E-01 -1.42742826185454E-07
 -1.96275277213196E-07  2.98110583698856E-01  4.12199930694461E-02 -1.26423669674955E-07  8.15259678980332E-08
 -4.46616838856872E-03  1.57513960042251E-02  1.42704588035823E-02 -1.06954649704391E-01 -8.50245718713999E-01
 -3.42167533680459E-01  1.58641018189206E-01  6.78293631981681E-02  5.67982760298791E-07  2.60531720515021E-07
 -5.31484679274145E-01 -1.99341761224403E-01 -1.63828527847431E-08 -2.13410319337423E-08  4.95941773328398E-02
 -2.17893355620389E-02  8.61387321020855E-02  1.41102890661634E-01  9.89247628008803E-01  2.04337983667793E-01
 -1.83180094606851E-01 -3.08851554371672E-01 -4.61296728841483E-07  1.42090852427019E-07 -6.79878782911778E-01
 -3.57915841638421E-01  2.45844902147797E-08  4.84912109981317E-10 -6.49107210703084E-02 -4.80109001939574E-02
 -5.35471752454790E-02 -2.08135333307819E-02 -1.34006523547205E-01  2.07956802651206E-02 -6.35804919142481E-01
 -2.84718451533693E-01  2.69544110416916E-08  1.52793532804711E-07  2.97175219211404E-01  4.10452353776586E-02
 -1.62239144315157E-08 -3.08003059073250E-08  4.50728109142111E-03 -1.57949438020504E-02 -1.43733915293187E-02
  1.06880099096310E-01  8.49789172125978E-01  3.41880820872628E-01  1.59280181490435E-01  6.82378405942455E-02
  2.30393779829437E-08 -1.50033529046220E-07 -5.33505259923840E-01 -2.00301500971792E-01  3.85906835579167E-08
 -4.57568948470526E-08 -4.95590283007419E-02  2.18892262888463E-02 -8.60696283740660E-02  1.28048528701898E-01
  8.69452943592942E-01  3.95673411414565E-01  2.94553136351170E-01  1.59496119363791E-01  2.55553022404562E-08
 -3.76046748724431E-08  4.34335918921518E-01  3.84388973377904E-01  2.62141171155449E-08 -7.94905383256464E-08
 -7.73243915067088E-02 -1.20313429182779E-02 -6.45527529327952E-02 -4.66382697221081E-02 -2.23248363823412E-01
  4.88147142431892E-02  4.88756438682634E-01  2.32298341919496E-01  1.09533622360865E-07  3.87604215784978E-07
  3.53004068815434E-01  1.60233659536676E-01  3.59171617915816E-08 -1.17926406382853E-07 -4.82815356384095E-02
 -1.08272918202214E-02 -2.40381098645215E-02 -3.29512831165311E-02 -1.70196793062141E-01 -1.77195786876972E-01
 -2.04958279770581E-01  6.60161099978673E-02 -4.13475084789298E-07 -5.96037834811243E-09  3.56246273377381E-01
  3.82584254506001E-02 -2.30897212068045E-09  9.46481505639443E-08  2.38633674314731E-03  4.07327084135284E-02
  2.06928853498471E-02  3.32038754007124E-02  1.71619270616821E-01  1.77401425190244E-01 -2.03820508416849E-01
  6.69083992953140E-02  1.81904541367862E-07 -2.71776034205848E-07  3.57358201853771E-01  3.90134724474569E-02
  1.73412982289882E-08  4.74575664218250E-08 -2.26379769621911E-03 -4.08500238038211E-02 -2.07088893170699E-02
  4.64977571082227E-02  2.22138077690924E-01 -4.89805997205450E-02  4.87953022561789E-01  2.31671275978168E-01
 -2.97190812428659E-07 -3.41890789371789E-08  3.53667698992002E-01  1.61154567962685E-01 -6.86468428652797E-08
 -8.24927095205210E-08  4.82293470181875E-02  1.07409193236656E-02  2.42095278064821E-02 -1.27938205303819E-01
 -8.68493418695882E-01 -3.95141662992175E-01  2.94447111836258E-01  1.59591479291561E-01  1.99105597854375E-07
  5.53937208159005E-07  4.34100852677391E-01  3.84356230362899E-01  5.78887613152873E-08  8.00641406260398E-08
  7.72678860876741E-02  1.20746050128318E-02  6.43506585496435E-02 -5.73504544779602E-01 -6.17333582119450E-01
 -6.85557710780657E-02 -1.16166097879503E-07 -1.38336640983515E-01  5.73242104492093E-01  6.17017555737653E-01
 -6.86512150634519E-02 -2.64203735946062E-08 -1.38328872017119E-01  3.53190214895536E-01  4.50693925796922E-01
  4.03740855646646E-02  4.59561557753764E-08  1.10467294506011E-01 -2.52292928119893E-01 -1.76988678739209E-01
  5.10087042132518E-02  8.15411664454538E-08  6.48745652250351E-02 -9.88798153816965E-02 -1.60566408796347E-01
 -1.07069513015099E-02 -5.16251344676193E-09  2.62346841916374E-02  1.00479791897459E-01  1.61836094842665E-01
 -1.05152668395449E-02 -2.16690465951879E-08  2.63673016520114E-02  2.51236526637256E-01  1.75745514482297E-01
  5.06701017419595E-02 -2.29520000529434E-08  6.50927623787100E-02 -3.53489282537990E-01 -4.50505483385636E-01
  4.03220600553483E-02  1.04215320710351E-07  1.10435549966411E-01
* ORBITAL    1   81
  5.40756881845621E-02  4.15273970944666E-01  2.47358467541441E-01 -7.36542930900844E-02 -1.31711144693142E-01
 -4.46074198017614E-08  7.18641248010918E-08  3.86323464313156E-01  1.86881639130572E-01 -7.53508830925390E-09
 -1.01158183345954E-09 -6.52765579635881E-03  2.26675836946965E-02 -8.54708724265778E-02 -1.11288655349093E-02
 -1.29536904430015E-01 -3.08782703383745E-02  2.40769683106857E-02 -1.33306672853846E-01 -7.87429367888335E-09
  7.16014166982491E-08 -3.82392309200206E-01  1.84691677069031E-03  1.25782699758399E-08  1.01191550849406E-08
 -2.59878556663901E-02 -2.24530705773702E-02  3.16946971580338E-02 -8.74830384522793E-04  6.89316481555437E-03
  6.37124875622204E-02  1.21135283753201E-01 -4.48724077537436E-02  4.33184525915814E-08  5.02695029614263E-08
 -5.81150902564283E-01 -2.37353274767461E-01 -5.00253649357469E-09 -4.04285337029836E-09 -2.81104418370293E-02
 -5.73549685144049E-02 -3.09557677019007E-02  5.42795329410621E-02  4.16668551942924E-01  2.47624019232335E-01
  7.34280560688054E-02  1.31173492301221E-01 -1.60466849918557E-08 -4.19571646837161E-08 -3.87334388235623E-01
 -1.87364444908396E-01 -8.28167627163743E-09 -1.64903503222738E-08 -6.60531959550052E-03  2.26291445548644E-02
 -8.55341255809173E-02 -1.11745360810692E-02 -1.29738134798307E-01 -3.07752506514050E-02 -2.49663667770046E-02
  1.32898023232204E-01 -7.61809913317648E-08  8.70931907908614E-09  3.82746399786172E-01 -1.78340802003954E-03
  1.05685082176686E-08 -1.23617103395779E-08 -2.59902627569277E-02 -2.24778041986900E-02  3.16270340473619E-02
 -6.95891865748593E-04  8.30709333073902E-03  6.42825397759707E-02 -1.21085333124066E-01  4.49711008818840E-02
  7.77402533253649E-08  9.25877591593835E-08  5.80351968493835E-01  2.37058827988259E-01 -7.14233115301373E-09
  9.37936290433790E-09 -2.81805688914383E-02 -5.72924411435588E-02 -3.11127757046754E-02 -6.71429547160163E-02
 -5.29126345230032E-01 -3.52701008007124E-01 -3.59208097965109E-02  6.74405242741046E-02 -7.85494766319880E-08
 -1.65542896200219E-08 -1.94319911320728E-01 -1.21023957065918E-01  8.23926763825103E-09  3.90726801317537E-09
  4.93996624756051E-02 -4.13682552968644E-02  9.37973998048964E-02  2.58464515398331E-02  2.94772082577267E-01
 -1.66131621091270E-01 -3.93520303237545E-01 -4.41081146866829E-01  8.46366925810454E-08  2.54221843107631E-08
  3.70441236095919E-01  4.33330541569696E-01 -6.30571823338591E-09  1.90216976785854E-08  3.78281910050262E-02
  8.71530223400656E-02 -6.79360307504166E-02 -7.82934704517031E-02 -5.10829790683336E-01 -2.04018399028724E-01
  2.45552278881035E-01  2.41372440238281E-01 -6.19221177661192E-08 -1.10961377573373E-07  4.41730375899102E-01
  2.49377267719503E-01 -6.24644970560924E-09 -2.59883131423665E-08 -2.89401600928645E-02  1.63383415995082E-02
  5.90104081524480E-02 -7.82732464646803E-02 -5.10833571876041E-01 -2.03908849464823E-01 -2.46097473698898E-01
 -2.41376023329457E-01 -9.97581722234645E-08 -8.19759692455393E-08 -4.41147723379939E-01 -2.49399737613420E-01
  9.34479499387373E-09  9.64198187760678E-09 -2.89174036685991E-02  1.62468249767750E-02  5.90446807776122E-02
  2.59398134807797E-02  2.95165299100599E-01 -1.66289772836546E-01  3.94307874397200E-01  4.41488373768167E-01
  5.49951243098326E-08 -1.58495992453904E-08 -3.69979674824796E-01 -4.33075987516593E-01  2.00942194473396E-08
  2.61700447452894E-09  3.79294184354595E-02  8.72095156843322E-02 -6.78468467360508E-02 -6.73552933301443E-02
 -5.30462910180030E-01 -3.53342760550929E-01  3.64629499306784E-02 -6.70828457187344E-02  4.57910414767897E-08
 -5.27312261516216E-09  1.94935869546889E-01  1.21527511728540E-01 -2.43962991618152E-08  2.13860116999044E-09
  4.94926692770480E-02 -4.13663256546667E-02  9.38605075654578E-02  1.79695219004073E-01  9.25205883314055E-02
 -3.37136125604221E-02 -1.34444892468358E-09 -3.42794073604725E-02  1.80521600891819E-01  9.33158783231540E-02
  3.36245138550297E-02 -1.92371153420418E-08  3.40839112427537E-02  5.50728483467794E-02 -1.71139765306026E-01
  2.67426676833067E-04 -1.25272770773925E-08 -3.07602143654547E-02  6.96515395081734E-01  7.82501097510568E-01
 -2.48271371427665E-01 -3.53347891490515E-09  1.52039094828891E-01 -3.94790710305453E-01 -4.19609105236305E-01
  6.05916105924697E-02 -2.69333899952991E-08  3.53192486141994E-02 -3.94668787284808E-01 -4.19463431573628E-01
 -6.06566793271874E-02 -2.30866709693950E-08 -3.52956131032778E-02  6.97053523267493E-01  7.82839658937708E-01
  2.48334832859231E-01 -7.88616494750006E-09 -1.51961471381567E-01  5.45672366613251E-02 -1.71679726893600E-01
 -2.15026621465914E-04  1.94084615838429E-09  3.08574227415434E-02
* ORBITAL    1   82
  7.36743246490971E-02  5.40803505133526E-01  1.36265395085738E-01  5.14096390272252E-01  1.03834887268019E-01
  1.62152307330387E-07 -3.45626480830184E-08  1.19723463930267E-01  3.03019547767427E-01  4.43234419673942E-09
 -1.88857423881566E-09 -3.63150917929329E-02 -5.47517519450533E-02 -6.70625022491281E-02 -8.77057679841287E-02
 -7.11356377518254E-01 -3.55089964975284E-01  4.15578953417877E-01  1.41632561160163E-01 -2.47550004055718E-07
 -1.14582659284345E-07  1.26559565261000E-01 -1.86843913450529E-02 -3.62980338828325E-08  2.39209507390961E-08
  2.33553727284114E-02  1.87662683097669E-03  1.20347358934368E-01 -4.45705442233814E-02 -3.69739133830054E-01
 -2.51236645027420E-01 -4.03262060898562E-01 -9.32934694546342E-02  3.15102425904543E-07  7.21380226717620E-08
  1.84363718419067E-01  1.36045474486382E-01  5.09120430894712E-08 -2.82215594036454E-08  6.24781846347368E-02
 -1.03155639035401E-02  7.33088835092071E-02 -7.36981876394780E-02 -5.41008480685051E-01 -1.36360947716833E-01
  5.13499927178433E-01  1.03548295124739E-01 -8.10979116287364E-08  1.36943176393843E-07  1.20342085245776E-01
  3.03242306892426E-01  2.00359837156774E-08  2.73473882138961E-08  3.62809187252807E-02  5.47117028624807E-02
  6.70955403788864E-02  8.76898702520154E-02  7.11201627340689E-01  3.55025510952530E-01  4.15124378523061E-01
  1.41252400984226E-01 -1.20541181325390E-07  3.76270763408502E-08  1.25978696514377E-01 -1.88659458754237E-02
 -1.87756772498914E-09 -6.18679322528262E-10 -2.33555567577122E-02 -1.86920478562850E-03 -1.20309271282428E-01
  4.46765740505141E-02  3.70475814513880E-01  2.51429510796965E-01 -4.03643322527772E-01 -9.34576141312587E-02
  1.37814987400971E-08 -9.05984004509639E-08  1.83544225034249E-01  1.35607435510722E-01 -4.39253669054869E-08
  4.27676669987959E-09 -6.24622315593134E-02  1.03745018193974E-02 -7.33674290945492E-02  2.01770180297159E-03
  2.25038620194162E-02 -1.79010134676056E-02 -2.45646023800350E-01  9.00750452111591E-02  5.57104249920852E-08
  1.76300506900657E-07  6.04570273415350E-02 -8.00029384940736E-02  1.31908032673350E-08 -5.33059467696136E-08
  5.46323568540298E-02  2.44292090317107E-02 -1.34291880780798E-02 -2.31755482334177E-02 -2.57430296463917E-02
  1.55704125780370E-01  3.31234012497579E-02 -3.28724682843250E-02  9.12373323753085E-08  8.22420756088062E-08
 -3.24746080649161E-01 -8.85143428900544E-02  1.99253691854776E-08 -1.24116701329356E-08 -5.33864499938864E-02
 -2.58147282552999E-02 -8.02542500256712E-02  7.12429901242837E-02  5.50674538382535E-01  2.20638829616852E-01
 -3.29531547577115E-01 -2.16555920577796E-01 -2.21852402172783E-07 -2.75163496312336E-07 -1.45113997792311E-01
 -2.58444258756930E-01 -5.53298603628627E-08  3.39990277658354E-09 -3.12784389330081E-02 -2.24864043129005E-02
 -8.10817368055292E-02 -7.12184767337166E-02 -5.50652347819977E-01 -2.20593732634555E-01 -3.29898590704865E-01
 -2.16587873062678E-01  3.86581759056742E-08 -2.58858604990921E-07 -1.44397871598620E-01 -2.58083850218658E-01
  4.72881082309181E-08  3.99546355730113E-08  3.13158262662552E-02  2.24486354290363E-02  8.11197244027760E-02
  2.32134634572494E-02  2.59348509049225E-02 -1.55591872213212E-01  3.34840985251868E-02 -3.26571280484236E-02
 -1.07545173025021E-07 -1.27994336226766E-07 -3.24135874123678E-01 -8.79814775207310E-02 -2.23464950908382E-08
 -5.39865380087006E-08  5.33579696568901E-02  2.58031315815316E-02  8.02756717191270E-02 -2.09197597851594E-03
 -2.28252033371907E-02  1.78545233725828E-02 -2.44995739055235E-01  9.03477071403532E-02  1.44669588318533E-07
  3.59724762212932E-07  6.06152536496254E-02 -7.97739293391392E-02  1.39797010769494E-08  4.36110738775638E-08
 -5.46120230823437E-02 -2.44045000209995E-02  1.33665390529532E-02  3.93161244210191E-01  4.76464614072831E-01
  9.83120924911072E-02  1.48084643626155E-08  7.87540775953226E-02 -3.93202199323238E-01 -4.76371371875203E-01
  9.82496065874966E-02  2.31713672547042E-08  7.87410791079004E-02 -1.29708109989815E-01 -2.17219698179759E-01
 -3.22950928458864E-02  5.11881838748385E-08 -3.38145594672620E-02 -2.72733670998865E-01 -7.14064961512317E-02
 -7.15261966963369E-02  3.06623276796562E-08 -1.04048702601331E-02  2.82168001603333E-01  3.92717189042799E-01
 -1.05285278976200E-01 -6.69771256461038E-08 -7.16130021088054E-02 -2.81908750835610E-01 -3.92580881671709E-01
 -1.05301041833703E-01 -5.41821132894449E-08 -7.15715475646039E-02  2.72636292545034E-01  7.13094997799168E-02
 -7.15373361097500E-02 -2.24916333307925E-08 -1.02971705304105E-02  1.29309257732837E-01  2.16992085461008E-01
 -3.22504953055786E-02  6.65953018742570E-08 -3.37672368694204E-02
* ORBITAL    1   83
 -1.36271100441921E-08 -1.20774271859432E-07 -4.60460660940367E-08 -3.89191112760721E-07 -6.67039947569976E-08
  3.52150685832085E-02  8.62598679758439E-02  1.45326322845766E-07 -6.00334887157654E-08 -1.88155858995395E-03
 -5.63577552224925E-02  1.70332185308543E-08  4.90995826365583E-09  3.06299460357851E-08  6.16971584200498E-08
  4.86526530465702E-07  2.31466107945117E-07 -1.97855938907851E-07 -8.88786344448429E-08 -8.32970067180912E-02
  7.66465943067512E-02 -3.27114732953373E-07 -8.52699709323637E-08 -2.56864417144963E-02  3.91426250691482E-03
 -1.03249679333928E-08  6.56256930483017E-09 -7.29076965862596E-08  6.00407103347892E-08  4.34910648949161E-07
  2.48585705195743E-07  1.03508964430978E-07  4.28838465597598E-08  6.10637155047534E-02 -1.31528248290350E-01
 -1.66749880525052E-07 -1.38848394452176E-07  9.90231365360225E-02 -5.48087384934622E-02 -4.24167064967230E-08
  4.45459737182399E-10 -4.21995905999877E-08  3.20498187573598E-09  4.90887985951931E-08  1.04732237493726E-08
 -7.75949088155279E-08  9.52482371362194E-08  3.52372714686131E-02  8.63092835051936E-02  4.80569137931801E-08
 -7.75755052419716E-08  1.85534074750587E-03  5.63706020678505E-02  1.30407544708407E-08 -1.03666172411235E-08
 -2.10277414337796E-08 -6.97595353708958E-08 -5.20050706896070E-07 -2.50950674101503E-07  1.71191534187264E-07
  1.42970798804953E-07 -8.33239764602279E-02  7.65687927845899E-02 -1.28944481208234E-07  2.72470647978038E-08
  2.56656165135360E-02 -3.92680736520296E-03  2.44455268422847E-08  1.35677973092778E-08  5.93624489154442E-08
 -4.08681116778708E-08 -3.56804685052585E-07 -2.04751347646034E-07  2.49950224903341E-07  7.96380118189143E-09
  6.10815274061429E-02 -1.31530995421516E-01  1.92447276226994E-07  8.21114330432708E-08 -9.90020970022562E-02
  5.48145741653804E-02  4.96460932011700E-08 -1.36506754152811E-08  7.59476198631702E-08 -2.55087042973095E-08
 -2.25523771738672E-07 -5.39192222045718E-08  2.09765224880079E-07 -4.20111940668582E-08  2.43020314957430E-02
  4.57874556792624E-01 -1.86040443856755E-07 -5.17372357436415E-08 -2.03049609660361E-02 -6.63005829053750E-02
 -1.48083064457300E-08 -1.22894646549262E-08  3.31498232534276E-08  3.27992087134420E-08  1.37859725985403E-07
 -3.36972498308214E-08 -8.43823621513110E-08  1.49515903238130E-08 -6.15057364816323E-03 -4.13694157456552E-02
  2.20704695604546E-07  1.30235399553211E-07  4.13861156331768E-02  7.33352587998152E-02  3.81007162673353E-08
  1.08431638215330E-08  3.86810987372332E-08 -4.48522594920800E-08 -3.01412212802026E-07 -4.23759198396209E-08
  2.24349817496020E-07  1.73941023477383E-07 -2.28760722979906E-02 -4.50056415861563E-01  1.61753747442595E-07
  2.28452867619754E-07 -9.70853851181257E-02 -6.12873977453028E-02  3.97816444602778E-09  2.19445298394668E-08
  1.32046674448244E-08  2.98297715751453E-08  2.77580346916264E-07  1.26558329637626E-07  2.26846728627563E-07
  4.10878362645984E-08 -2.28950611454962E-02 -4.50033423378382E-01 -1.14369183886129E-07  2.27839308055541E-08
  9.70766043354429E-02  6.12640160403363E-02 -1.94803486904981E-08  2.18266973329781E-08 -5.68221670886365E-08
 -2.51879536591419E-08 -8.93885138337587E-08  1.59487425940448E-07 -3.02503014711259E-07 -1.87593415858719E-07
 -6.13424646143897E-03 -4.13205528326250E-02  2.96451831846170E-08 -1.59110772876201E-08 -4.14082260975001E-02
 -7.33239610403332E-02 -2.97582167817322E-08 -3.37192388749941E-08 -4.69347537336092E-08  6.63283405472992E-08
  4.86444447651640E-07  1.68950814775373E-07 -1.71099451536833E-09 -1.18802735216794E-07  2.42919243108627E-02
  4.57884368214271E-01 -3.27485457672350E-07 -2.79510166880208E-07  2.03316987425468E-02  6.63014942772832E-02
 -3.22507848308551E-08 -3.44485062168393E-09 -1.73882930998300E-08 -1.00768310217441E-07 -1.02457299165592E-07
 -4.33787376655004E-08  4.52055381191280E-02 -9.00668262433774E-09 -1.41662436676055E-08  3.56617374658492E-08
 -3.63585983416273E-08  4.52100494438163E-02 -5.44258126866221E-09  1.69456920337935E-10  7.65217016826841E-09
  6.42749079101761E-09  8.28186011222272E-02 -1.81801767409758E-08  1.76518033447052E-07  7.41445825931969E-08
  3.76949457003061E-08 -2.55786473365488E-03  6.64066619387082E-09 -2.75475444380071E-07 -2.46599228980687E-07
  7.67654684748553E-08 -1.18154439190241E-01  5.34385623892491E-08 -1.37820865162741E-08  9.51602250053021E-08
  3.81779198523212E-08 -1.18134954084338E-01  1.22849553971712E-09 -3.66796350514710E-07 -2.34649257225118E-07
 -2.73618582678798E-08 -2.54225411996194E-03 -8.29182051646321E-10  1.93384385669271E-07  2.26966473679689E-07
 -8.01680198607256E-09  8.28230040430876E-02 -1.02248637755775E-07
* ORBITAL    1   84
  1.07560981209705E-07  4.64848398682244E-07  3.09095901514530E-08  2.09942854335884E-06  7.01477328099244E-07
  2.18239842832581E-01  2.87210947760809E-01 -5.11601600916494E-07 -6.12111857339378E-08 -1.01130876537816E-01
 -1.70459844425800E-01 -9.19799656816800E-08 -4.83588703761575E-08  8.69609710429201E-08 -6.98476931340112E-08
 -9.31640858335051E-07 -2.98496185761786E-07  1.63981553571444E-06  1.42678024891041E-06 -2.74623707793684E-02
 -3.21958231743019E-01  1.18503530131614E-06  3.69815035165761E-07  1.16942054853114E-01 -1.29097076245343E-01
  7.20253012475694E-08 -1.22231535498908E-07  2.76346471427926E-07 -3.85402224362981E-09  5.24809862103916E-07
 -1.60155532110387E-07  1.12617209038776E-06  1.94851612903831E-07 -6.93756293547615E-02 -3.13161952607085E-01
  1.45525627768668E-06  1.07364949273058E-06  1.32204957110069E-01 -3.08743782546409E-02 -1.75500989862513E-07
  2.73699570552998E-07 -2.08850507582394E-07 -1.77123349480596E-08 -6.04106208460723E-08 -2.31021557594937E-07
 -1.67080661164481E-06 -5.19811140585934E-07  2.18343758593870E-01  2.87350857657335E-01  6.10302723236175E-07
 -6.12136236357545E-07  1.01137226741713E-01  1.70402734424147E-01 -1.33478905859124E-07  8.22324959036168E-09
 -9.14492307773609E-09 -1.63109327608630E-07 -1.13674656015735E-06 -3.50158039912773E-07 -9.76723972635509E-07
 -7.91802099724667E-07 -2.75837255448622E-02 -3.22031452915971E-01 -3.00480954013467E-06 -1.37822966073216E-06
 -1.17010469243653E-01  1.29116503217814E-01 -1.57070756154783E-07 -3.62411655863677E-08  6.97359704446341E-08
  5.25427901576856E-08  6.30104437515369E-07  3.00449132990956E-07 -2.44017795300293E-06 -7.16562502253058E-07
 -6.93065100777975E-02 -3.12897449389009E-01 -2.20971137743532E-06 -9.89227413777631E-07 -1.32165773358017E-01
  3.08836142967921E-02 -2.86109667403839E-08  7.33169326694689E-08 -2.82711732714121E-07 -1.05924595682203E-07
 -2.09091371002746E-07  1.72710794989213E-07 -1.60462983032032E-06 -3.85276262195506E-07  2.75918932580456E-02
  5.82194256208936E-02 -8.20769388620669E-07 -1.72422756346511E-06 -6.96053158693074E-02  7.11966018131096E-02
  1.87882319606237E-07  1.87466873748584E-07 -3.21973013343180E-07  5.11706043728643E-08  3.86468811257918E-07
  1.54902906040290E-07 -6.92603411404841E-07 -7.35218998679737E-07 -3.24993802237255E-02 -3.77341561080416E-02
 -1.29015020478067E-06 -1.69981624646611E-06  2.40106800361343E-02 -3.24759599875671E-02 -2.13426477299847E-07
  6.06218597472716E-08  6.11907014909385E-08 -1.34534291654972E-09 -5.37742314111062E-07 -5.11083369593688E-07
  3.63359015573972E-07 -8.04410963580802E-07  4.84233260003548E-02  2.49857241702953E-01 -1.78571693945989E-06
 -1.44956329189858E-06 -6.73497979608508E-02  5.80584336432307E-02  2.28189744928536E-07 -3.28215131117756E-07
  2.51388915887931E-07 -9.28536455517503E-08 -9.86584285115673E-07 -3.55362180194301E-07 -1.53566935252985E-06
 -2.00802911824253E-07  4.83912818967200E-02  2.49955137201763E-01  1.83197838431440E-06  8.53633002734535E-07
  6.73246837663518E-02 -5.80220615577791E-02  1.13971208082623E-08 -1.03207732727429E-07  2.07174620422913E-07
 -5.73358948638078E-08 -1.97355086446559E-07 -6.29399803593651E-07  1.91457473820312E-06  1.83079638164811E-06
 -3.25408930492619E-02 -3.77805509372949E-02  1.59151320051490E-06  8.40246815303134E-07 -2.39633607066703E-02
  3.24426379281011E-02  3.44299118966533E-08  1.09151269423148E-07 -9.32934872127266E-08 -2.52734910387202E-07
 -1.12417126261925E-06 -8.50709622116774E-07  2.71007599290434E-06  8.69904317502056E-07  2.75984526900172E-02
  5.82182809147046E-02 -8.97934451024158E-07 -5.68903389838918E-07  6.96012659260425E-02 -7.12803805182437E-02
  4.85150226159252E-08  4.37984393765512E-08 -1.40208993258026E-07  9.55799265648440E-07  6.99499775878085E-07
  6.40211833417504E-08  2.26710175140049E-01 -8.58829741809736E-08  8.49295943584719E-07  4.07774766523728E-07
 -1.42308879385435E-07  2.26698534192008E-01 -2.83418519243008E-07 -2.30126180547523E-06 -1.60359011349574E-06
 -9.89810164126807E-08 -3.75083117595339E-02 -4.92493597752088E-07 -3.96523238630178E-07 -4.66405437840347E-08
 -1.11884948514971E-07  4.77532511313279E-02 -2.35901115011608E-07  1.95996001974494E-06  1.16152632427935E-06
 -3.14362612256200E-07  7.40472011353435E-03 -3.00705797435008E-07  5.38792087991755E-07 -2.42356420195924E-07
 -1.12554915238993E-07  7.38642308223446E-03  1.24825665410640E-07  1.59003531919268E-06  1.17021761922388E-06
  5.94680869107366E-07  4.76929727239722E-02  1.95843859401860E-08  5.58355742232144E-07 -1.26186386953068E-08
  1.07062565983561E-07 -3.75674273871200E-02 -2.34392133752039E-07
* ORBITAL    1   85
 -2.73127427552520E-02 -1.53320445652969E-01 -3.98064215577645E-02  2.94016369661457E-02 -1.52665467578082E-01
  1.78041448683949E-07  1.71122426114811E-07 -1.09601234058444E-01  1.54544287871232E-01 -4.62578973702818E-08
 -1.34192654875896E-07  9.02053643993925E-04  1.97011253167336E-03 -1.94849790461963E-02 -3.02010075435421E-02
 -1.39950872468954E-01  1.34538368234829E-02 -1.38273036501220E-01 -9.51027835582449E-02 -5.81770988360903E-08
 -2.37383983488509E-07  4.39561740884808E-01  2.87552506081182E-01  5.33044774756457E-08 -9.67894202516430E-08
 -1.10846230957991E-01  3.20638493307108E-02 -1.45551896130730E-02 -3.68881798132995E-02 -2.03509016784075E-01
  3.94776982512126E-02  1.75158722090552E-01 -2.36756672986035E-02 -2.45126945412434E-08 -2.00537426492784E-07
  2.52735720518521E-01  7.29849311562995E-02  9.90714483557980E-08 -5.49483643469928E-09  4.74037361740598E-02
 -4.67681798345530E-02 -8.91782544559049E-02  2.72677216068329E-02  1.42453191241849E-01  2.40596379464450E-02
 -2.17740178836502E-01 -2.28447826462468E-01  6.62563826591768E-08  1.84732936275867E-07 -2.67643710773107E-02
  1.01752231163244E-01  9.09280655491930E-08  1.10474243103308E-07 -1.74817728828278E-02 -8.34620604090171E-03
  2.33436792048402E-02  1.85707447434930E-02  1.66276395781238E-02 -5.08162936293864E-02 -2.95067715600701E-01
 -2.39374060472757E-01  9.68478386515384E-08 -1.12043152529881E-07  1.87722167697591E-01  1.76061825173287E-01
 -1.15876087719513E-07  8.25994895816426E-08  1.12881521678118E-01 -4.21865164346861E-02  4.08330446854286E-02
  4.80363849408040E-02  3.46645743959543E-01 -4.96281466112476E-03 -6.69798014717935E-02 -8.88194822909808E-02
 -7.55289092619187E-08 -2.16561338758153E-07  1.20169098493406E-02 -6.93682230405544E-02 -9.36509644285961E-08
  5.63192114699289E-08 -6.73223356466935E-02  7.39542174444448E-02  5.47894824565607E-02 -5.49337824528828E-02
 -3.04241197131230E-01 -3.04688278010951E-01 -2.85759290087568E-01 -1.59394723617558E-01  7.10217834368791E-08
  8.92363097151157E-08  4.05007720070503E-01  5.14787917826796E-01 -4.40535124732466E-08  3.23700283975826E-08
 -3.42495387686914E-03 -4.13138796447402E-02 -1.02722774252796E-02 -7.50155654477022E-02 -4.53653590898345E-01
 -4.44427319870750E-01 -4.02716953289329E-01 -5.37404402229393E-01 -6.76192987360022E-08 -1.16830148025200E-07
 -3.49143641176726E-02  2.26144425429599E-01  2.04872257504395E-08 -2.66434853439915E-08  4.87540063434643E-02
  5.68246551781604E-02 -1.56770116079663E-02 -3.08369980397665E-02 -1.86051837698062E-01 -1.45417549530598E-01
 -1.03136215395770E-02 -1.90533415689670E-01  7.60386295965223E-08  1.82883480068403E-07 -1.61296532089170E-01
 -6.63377860293815E-02 -4.35390102852049E-08  4.81768652994389E-08 -5.40890070643946E-02  1.85219623670610E-03
  1.74889454300665E-02  2.86988545346699E-02  1.03927596064747E-01  1.04023711323050E-01 -1.61850671215995E-01
 -1.62790312995732E-01 -6.05616250638960E-08  8.69797023009532E-08  1.14213420188613E-01  1.07322047975653E-01
  6.87586850195599E-08 -7.72814114287035E-09  7.24995953578385E-02 -3.08577945662083E-02  1.53017068697699E-02
  7.09488415605739E-02  4.44955185035639E-01  4.13747874648555E-01 -2.54931473250624E-01 -4.07755363986212E-01
  8.73113642627007E-08  1.55304139181431E-07  1.87921627675006E-01  4.28983107411024E-01 -7.61899665345093E-09
 -2.48353899970395E-09 -6.39488803260196E-02 -5.09871676845438E-02  1.47646200544332E-02  3.57140216109538E-02
  2.33605037715011E-01  2.63220829463253E-01 -1.39863766482410E-02 -9.65094036886025E-02 -1.31697717926970E-07
 -3.13587394433831E-08  3.96436119087297E-01  6.07757791534984E-01  5.62006592705766E-08 -7.92561644712494E-08
  2.21877120441702E-02  6.14428419300656E-02 -1.54249688164653E-02 -4.14263846988809E-03 -4.76775718429435E-02
 -1.27936907546810E-02  1.59857641279460E-07  5.05472560274793E-02  1.36915182892273E-01  1.37922812907214E-01
 -2.84642065423985E-02  1.52296994606107E-07  3.25443705639466E-02  6.65998362465363E-01  2.88532969546070E-01
  1.30585518079147E-02 -2.89086829512409E-09  1.49794060052603E-01  8.78759676858939E-01  4.88799970350797E-01
 -2.08262611917035E-01  2.73474414758878E-08  9.49750691490047E-02  2.40983082952247E-01 -1.06811838603797E-02
 -2.65169755492101E-02  1.58763291674475E-08 -4.71794449829124E-02 -8.49352919873962E-02  6.85466355071471E-02
 -1.73052664011232E-02 -4.46568575119779E-08 -1.51968834177813E-02 -8.56716295807450E-01 -4.49135681538571E-01
 -1.73922640815158E-01  3.81268817738443E-08  1.23487874731462E-01 -7.90526388812449E-01 -4.06192612870360E-01
  2.61880017504366E-02 -7.52606953295420E-08  1.76276820616194E-01
* ORBITAL    1   86
 -5.85796465457991E-03 -7.49879348973757E-03  2.92330643496136E-02 -5.80309868309168E-01 -2.14023345679084E-01
  6.58862410241674E-07  6.82257652080041E-07  1.71213504504776E-01 -9.27569671330881E-02 -1.49020235805016E-07
 -5.73047065014812E-07  3.96842031146752E-02  1.57396064258940E-02 -1.36252306404059E-02  2.09934657176782E-02
  2.62111008279902E-01  9.16998224225535E-02 -4.02499333091012E-01 -3.63762983948652E-01 -8.50529468698633E-08
 -1.76641807037278E-06 -5.00220440359310E-01 -2.00911914577523E-01  2.41237016953580E-07 -3.45112326659239E-07
 -2.93403783701061E-02  3.11223770612478E-02 -6.55485507117640E-02 -3.45874253220795E-02 -3.84945567739109E-01
 -7.30804792763534E-02 -5.37078369400941E-01 -1.59987616284503E-01  2.93901596370583E-07 -1.28954456517753E-06
 -5.15035774150139E-01 -3.21375226944365E-01  4.45545022897935E-07 -6.14247808934985E-08  5.78826565081410E-02
 -7.51271507274199E-02  6.20503268188445E-02  6.19436472606529E-03  5.77898820896797E-02  4.33467010709337E-02
  5.38867021037211E-01  1.29874836963189E-01  5.15448841956294E-07  1.03566176167209E-06 -2.01266131089375E-01
  1.49626308637384E-01  5.50451698038057E-07  5.18974180979940E-07  3.56452893565980E-02  1.34475755090318E-02
 -4.14083400637946E-03  3.17691473337977E-02  2.96815746508501E-01  7.77868770810721E-02  3.06883890366149E-01
  2.89895387560632E-01 -2.03875934244969E-07 -4.48817995150306E-07  6.39081187218577E-01  3.03272430498670E-01
 -5.78835337016593E-07  4.94077826747011E-07  1.99596417362787E-02  1.47270659418671E-02 -5.33848278109267E-02
 -1.58423978647964E-02 -2.63243050041042E-01 -8.26759001407241E-02  5.61004752357541E-01  1.35333209391789E-01
 -3.25052485845614E-07 -4.61551079114828E-07  5.73663403527737E-01  3.22227183882502E-01 -4.06740872739319E-07
  1.32077559065452E-07  3.24861419748531E-02 -4.84635858022401E-02  9.36648690444060E-02  3.35639661675639E-02
  1.00968386708033E-01  3.12320722234660E-02  5.82297289907734E-01  1.13732205835895E-01  1.04148333060782E-07
  2.14566235406704E-08  6.91518519151968E-02  3.34630158725404E-01 -2.86118298282064E-07 -4.24623939009767E-09
 -4.54195343577718E-02 -5.70958029088285E-02  5.88125273890877E-02 -6.87355021604891E-03 -7.95929101553290E-02
 -2.51614735685318E-02  2.62082453493772E-01  1.88981429756576E-01  2.60197139469992E-07  4.63037584760960E-07
  5.21653968187756E-01  5.32037993499762E-01  3.07573903409454E-07 -3.07060085928540E-07  4.70268838230804E-02
 -1.30746482055941E-03 -1.22696017331418E-03 -1.58018319316337E-03  1.55158149689257E-01  6.69958095212737E-02
 -3.62367847254203E-01  2.40401068459645E-02 -1.44074548005662E-07  1.90948331730375E-07  6.19092688407883E-01
  3.98573208198940E-01 -1.81948037861577E-07  3.88659486579476E-07 -5.57744007030796E-02  6.94213758902036E-02
 -7.42034107279053E-02  1.14557402022413E-02  2.18435623935928E-01  1.21604583939311E-01  3.24289702742609E-01
 -1.01749754876519E-01  1.68886672573966E-07  1.52675063974604E-06 -6.29733658470249E-01 -3.89724372483058E-01
  2.76361850349764E-07 -3.10593212138250E-08 -2.78191614193317E-02  6.21093145160251E-02 -7.45930730142737E-02
  2.54074966197170E-02  1.18942372704572E-01  1.63929720715156E-01 -4.06895934087238E-01 -3.97162181654595E-01
 -4.82166479334577E-07 -5.67591999412508E-07 -4.88322043040964E-01 -3.87614095940533E-01  1.94328144849412E-07
 -4.07981013168643E-08  2.22294418004961E-02 -2.49626020290425E-02  5.60724159690558E-03  5.34874564600874E-02
  2.19245723859945E-01  1.56442246850403E-01 -6.48499927536742E-01 -1.69959781070890E-01  1.46917912458341E-07
  2.42292433323651E-07  1.08338352986021E-01 -8.64469176544706E-02  1.49556572499345E-07 -5.20299727302974E-07
 -3.97580405546963E-02 -3.44760774222764E-02  5.76426308669111E-02 -3.18373637300852E-01 -2.26336370921514E-01
 -4.01959115700670E-02  6.61595542094716E-07 -3.20437455301896E-02 -2.87422222281326E-01 -1.85474551964082E-01
  3.11658227683232E-02  8.10175220682879E-07  5.04534203651907E-02  4.43143092898109E-01  3.43798903180154E-01
  3.40661789320899E-02  9.76347902541116E-08  9.61171939218587E-02  1.41963952120014E-01  1.37660063678097E-02
  3.55081867248259E-02  5.26296821219891E-07  8.87363163994836E-02 -3.18323791965653E-01 -1.39939871970212E-01
  1.61567006969626E-02  1.10904932180900E-07  6.57577218879831E-02 -3.89939099342665E-01 -1.22341225199864E-01
 -2.57510483712181E-02 -7.91316120263013E-08 -7.94868644736562E-02 -2.40178266443832E-01 -1.92729031083055E-01
 -1.19770700339623E-01 -2.13404472822965E-07 -4.05950231273832E-02  1.21194683402900E-01  1.90200052465950E-01
 -2.54251465705463E-02 -4.02722491250523E-07 -2.40632568974554E-02
* ORBITAL    1   87
 -1.74678744589051E-08 -8.49410632916084E-08 -1.57182742019311E-08 -1.08714570257882E-06 -3.97719107909809E-07
  3.47176412674565E-03  8.58578638797489E-02  4.25651598205473E-07 -5.48717739758985E-08 -1.15313098647685E-01
  2.19482900833707E-02  8.07467136682143E-08  1.49387620211551E-08 -5.61633309268512E-09  2.38226001246772E-08
  4.16749571484720E-07  1.32887469717311E-07 -8.20955083105985E-07 -6.87750656553494E-07 -2.74317869262792E-02
  3.22220625362740E-01 -1.02686423160203E-06 -4.06220383152908E-07  1.02909349252554E-01 -2.57487800770294E-02
 -6.99136385574807E-08  7.13167354076937E-08 -1.31153257298893E-07 -1.14990717424909E-07 -1.04402050654926E-06
 -2.81059555027564E-07 -1.12372135394061E-06 -3.60526409991038E-07 -7.81798000375724E-02  2.43066966747010E-01
 -1.08282474790035E-06 -6.84090744798771E-07 -1.11375715621239E-02 -4.16852383131001E-02  1.22300660776128E-07
[truncated: 574,139 more chars]
