# Supplementary material for: Smooth Things Come in Threes: A Diabatic Surrogate Model for Conical Intersection Optimization
Source: J Chem Theory Comput. 2023 May 16;19(11):3418–27. doi: 10.1021/acs.jctc.3c00389 (PMC10269327; doi:10.1021/acs.jctc.3c00389)
Supplement: Supplementary file 1 — ct3c00389_si_002.zip [file ct3c00389_si_002.zip › SI/RVO/CI/o/C12H8.xyz]

20
Indacene
C          0.00000        0.00000        0.00000
C          1.36712        0.00000        0.00000
C          2.15830        0.00000        1.24146
C          1.52117        0.00000        2.52474
C          0.15405        0.00000        2.52455
C         -0.63724        0.00000        1.28321
C          2.32723       -0.00000       -1.10921
C          3.58789        0.00000       -0.56983
C          3.49701        0.00000        0.88407
C         -1.97588        0.00000        1.64077
C         -2.06662        0.00000        3.09465
C         -0.80588       -0.00000        3.63392
H         -0.59802       -0.00000       -0.91732
H          2.11916       -0.00000        3.44205
H          2.05273       -0.00000       -2.15684
H          4.52724        0.00000       -1.11034
H          4.35487        0.00000        1.54927
H         -2.83380        0.00000        0.97567
H         -3.00593        0.00000        3.63525
H         -0.53127       -0.00000        4.68152
