# Supplementary material for: Smooth Things Come in Threes: A Diabatic Surrogate Model for Conical Intersection Optimization
Source: J Chem Theory Comput. 2023 May 16;19(11):3418–27. doi: 10.1021/acs.jctc.3c00389 (PMC10269327; doi:10.1021/acs.jctc.3c00389)
Supplement: Supplementary file 1 — ct3c00389_si_002.zip [file ct3c00389_si_002.zip › SI/RVO/CI/m/MECP.geo.molden]

 [Molden Format]
 [N_GEO]
                   14
 [GEOCONV]
 energy
-0.23080213291403606E+03
-0.23080022941774922E+03
-0.23079117425156397E+03
-0.23079151156729603E+03
-0.23079169674249155E+03
-0.23079180851248549E+03
-0.23079183825950531E+03
-0.23079184400167946E+03
-0.23079184916533109E+03
-0.23079185067449126E+03
-0.23079185098567183E+03
-0.23079185126184939E+03
-0.23079185127993270E+03
-0.23079185124548729E+03
 max-force
   0.0888608
   0.0469699
   0.0639097
   0.0512928
   0.0448500
   0.0434865
   0.0430945
   0.0426278
   0.0429295
   0.0431685
   0.0431803
   0.0431211
   0.0431217
   0.0000000
 rms-force
   0.0147509
   0.0066028
   0.0107408
   0.0093883
   0.0085184
   0.0080619
   0.0079096
   0.0078331
   0.0079022
   0.0079506
   0.0079519
   0.0079488
   0.0079490
   0.0000000
 [GEOMETRIES] (XYZ)
  12
  -230.80213291403606     
 C     -0.4403200      1.2809800      0.0000000
 C      0.7476100      2.1743100      0.0000000
 C      1.9155900      1.2817100      0.0000000
 C      1.4760000      0.0000000      0.0000000
 C      0.0000000      0.0000000      0.0000000
 C      0.7459300      3.5233100      0.0000000
 H      1.5272280      4.1178290     -0.4515100
 H     -0.1441210      4.1156570      0.1568100
 H      2.0542800     -0.9022000      0.0000000
 H     -0.5782100     -0.9021900      0.0000000
 H      2.9216700      1.6458200      0.0000000
 H     -1.4457300      1.6464800      0.0000000
  12
  -230.80022941774922     
 C     -0.3399922      1.3001145     -0.0429074
 C      0.7637339      2.1900925      0.0124895
 C      1.8432376      1.2837551      0.0410414
 C      1.4324961     -0.0675221      0.0136721
 C      0.0455275     -0.0556561     -0.0144389
 C      0.7788416      3.6120661      0.0169145
 H      1.3338684      4.1497463     -0.7289832
 H     -0.0519708      4.1619368      0.4150603
 H      2.0441535     -0.9455753      0.0220521
 H     -0.5810630     -0.9231382     -0.0228933
 H      2.8602889      1.6189696      0.0843851
 H     -1.3491946      1.6569169     -0.0910922
  12
  -230.79117425156397     
 C     -0.3576227      1.3307085     -0.0544250
 C      0.7685195      2.1404656      0.0057495
 C      1.8725449      1.3038200      0.0657908
 C      1.4121445     -0.0740471      0.0414331
 C      0.0686510     -0.0563362     -0.0499123
 C      0.7916836      3.6146091     -0.0114260
 H      1.1545520      4.1205986     -0.8884524
 H      0.0865343      4.1539501      0.5922201
 H      2.0479992     -0.9339837      0.0811311
 H     -0.5880795     -0.9002769     -0.0927573
 H      2.8988169      1.6142487      0.1379104
 H     -1.3758167      1.6679493     -0.1219620
  12
  -230.79151156729603     
 C     -0.3699259      1.3256053     -0.0753613
 C      0.7633111      2.1437458     -0.0032161
 C      1.8791596      1.3038170      0.0677093
 C      1.4187983     -0.0841186      0.0383572
 C      0.0614541     -0.0703067     -0.0387823
 C      0.7808961      3.6261762     -0.0204402
 H      1.1498969      4.1455958     -0.8887717
 H      0.1185184      4.1765700      0.6239633
 H      2.0557383     -0.9444979      0.0784175
 H     -0.5931907     -0.9177342     -0.0687125
 H      2.9022068      1.6177170      0.1423436
 H     -1.3869360      1.6591362     -0.1502068
  12
  -230.79169674249155     
 C     -0.3753479      1.3200154     -0.0742751
 C      0.7577351      2.1481201     -0.0112360
 C      1.8769814      1.3040045      0.0639229
 C      1.4210910     -0.0861246      0.0498556
 C      0.0588215     -0.0762794     -0.0483609
 C      0.7737928      3.6308655     -0.0323217
 H      1.1420134      4.1556792     -0.8971165
 H      0.1526537      4.1849969      0.6490239
 H      2.0583224     -0.9461703      0.1038313
 H     -0.5919264     -0.9269100     -0.0890330
 H      2.8982539      1.6217951      0.1370673
 H     -1.3924639      1.6517136     -0.1460577
  12
  -230.79180851248549     
 C     -0.3784434      1.3157149     -0.0845537
 C      0.7524064      2.1478279     -0.0190464
 C      1.8730457      1.3054148      0.0645943
 C      1.4215505     -0.0815737      0.0502130
 C      0.0577686     -0.0751872     -0.0437255
 C      0.7663293      3.6275373     -0.0395153
 H      1.1391295      4.1557666     -0.8985007
 H      0.1810029      4.1816166      0.6714135
 H      2.0606047     -0.9401202      0.1066328
 H     -0.5909394     -0.9275341     -0.0806036
 H      2.8936036      1.6264767      0.1386523
 H     -1.3961315      1.6457665     -0.1602606
  12
  -230.79183825950531     
 C     -0.3796733      1.3139946     -0.0887317
 C      0.7503456      2.1467498     -0.0224237
 C      1.8717185      1.3058861      0.0636504
 C      1.4215773     -0.0797979      0.0518002
 C      0.0575976     -0.0746305     -0.0422393
 C      0.7613092      3.6247515     -0.0421985
 H      1.1378232      4.1571094     -0.8968434
 H      0.1937962      4.1825019      0.6800416
 H      2.0606363     -0.9380366      0.1097834
 H     -0.5896377     -0.9279495     -0.0780224
 H      2.8920092      1.6281006      0.1370016
 H     -1.3975750      1.6430266     -0.1665183
  12
  -230.79184400167946     
 C     -0.3812613      1.3127111     -0.0890765
 C      0.7481083      2.1465031     -0.0243987
 C      1.8704606      1.3068740      0.0643018
 C      1.4216505     -0.0790270      0.0524035
 C      0.0572970     -0.0753086     -0.0422423
 C      0.7569599      3.6235077     -0.0460950
 H      1.1405591      4.1581747     -0.8964548
 H      0.2025271      4.1839152      0.6844760
 H      2.0609771     -0.9369863      0.1104632
 H     -0.5883235     -0.9297882     -0.0782613
 H      2.8902745      1.6302963      0.1376445
 H     -1.3993024      1.6408338     -0.1674604
  12
  -230.79184916533109     
 C     -0.3832386      1.3111793     -0.0909516
 C      0.7446396      2.1465001     -0.0262361
 C      1.8683495      1.3087899      0.0616754
 C      1.4213150     -0.0782843      0.0533282
 C      0.0572767     -0.0767000     -0.0412503
 C      0.7510717      3.6230485     -0.0492592
 H      1.1504652      4.1583321     -0.8918523
 H      0.2089491      4.1845030      0.6896567
 H      2.0619157     -0.9352724      0.1125578
 H     -0.5870465     -0.9322921     -0.0749810
 H      2.8877406      1.6338189      0.1337366
 H     -1.4015109      1.6380829     -0.1711242
  12
  -230.79185067449126     
 C     -0.3838127      1.3105351     -0.0904270
 C      0.7437280      2.1463027     -0.0267021
 C      1.8676281      1.3090164      0.0619168
 C      1.4213063     -0.0783199      0.0526718
 C      0.0575267     -0.0771910     -0.0413071
 C      0.7493565      3.6233823     -0.0507427
 H      1.1537065      4.1585356     -0.8904949
 H      0.2102202      4.1858001      0.6891589
 H      2.0626509     -0.9347782      0.1117545
 H     -0.5869856     -0.9326535     -0.0746475
 H      2.8869793      1.6342658      0.1344054
 H     -1.4023771      1.6368106     -0.1702862
  12
  -230.79185098567183     
 C     -0.3844865      1.3098371     -0.0910930
 C      0.7426143      2.1462197     -0.0276580
 C      1.8669778      1.3094771      0.0612881
 C      1.4212217     -0.0780110      0.0529488
 C      0.0574440     -0.0776848     -0.0410501
 C      0.7474087      3.6233789     -0.0520153
 H      1.1562797      4.1590546     -0.8891683
 H      0.2131798      4.1862514      0.6910321
 H      2.0630273     -0.9340530      0.1126727
 H     -0.5867213     -0.9334220     -0.0739536
 H      2.8862065      1.6351911      0.1335120
 H     -1.4032252      1.6354668     -0.1712154
  12
  -230.79185126184939     
 C     -0.3850656      1.3093202     -0.0915900
 C      0.7416947      2.1461490     -0.0284627
 C      1.8663637      1.3098806      0.0608740
 C      1.4212256     -0.0777771      0.0531985
 C      0.0574267     -0.0779767     -0.0408418
 C      0.7457299      3.6232440     -0.0531476
 H      1.1583124      4.1593435     -0.8882015
 H      0.2157148      4.1864988      0.6926385
 H      2.0633586     -0.9335475      0.1133591
 H     -0.5863936     -0.9339746     -0.0734708
 H      2.8854702      1.6360030      0.1328764
 H     -1.4039104      1.6345428     -0.1719321
  12
  -230.79185127993270     
 C     -0.3852610      1.3091266     -0.0917486
 C      0.7413672      2.1461277     -0.0287534
 C      1.8661601      1.3100281      0.0607386
 C      1.4212037     -0.0776869      0.0532833
 C      0.0574040     -0.0781124     -0.0407601
 C      0.7451444      3.6232161     -0.0535520
 H      1.1590881      4.1594510     -0.8878182
 H      0.2165751      4.1866084      0.6931393
 H      2.0634632     -0.9333521      0.1135700
 H     -0.5862934     -0.9342113     -0.0733144
 H      2.8852246      1.6363126      0.1326552
 H     -1.4041491      1.6341980     -0.1721398
  12
  -230.79185124548729     
 C     -0.3854542      1.3089579     -0.0918871
 C      0.7410703      2.1461093     -0.0289991
 C      1.8659691      1.3101612      0.0606273
 C      1.4211944     -0.0776069      0.0533560
 C      0.0573945     -0.0782179     -0.0406944
 C      0.7446589      3.6231868     -0.0538972
 H      1.1597546      4.1595296     -0.8875070
 H      0.2173503      4.1866942      0.6935836
 H      2.0635655     -0.9331819      0.1137487
 H     -0.5861875     -0.9344051     -0.0731793
 H      2.8849940      1.6365832      0.1324745
 H     -1.4043829      1.6338954     -0.1723260
 [FORCES]
point    1
  12
      0.0473176      0.1130297      0.0116347
     -0.0154678     -0.1679226      0.0009883
     -0.0335528      0.1059980     -0.0090933
     -0.0966507     -0.0842297      0.0011128
      0.0967573     -0.0835690     -0.0006826
     -0.0069093      0.1473635     -0.0187076
      0.0123796     -0.0120133      0.0154733
     -0.0044694     -0.0155370     -0.0001837
      0.0053858      0.0029122      0.0009537
     -0.0053528      0.0026061     -0.0015169
      0.0052593     -0.0048281      0.0003126
     -0.0046968     -0.0038097     -0.0002912
point    2
  12
     -0.0802785      0.0182006      0.0203422
     -0.0091536     -0.0617777     -0.0018220
      0.0887602      0.0056973     -0.0122553
      0.0218188      0.0168704      0.0056831
     -0.0195272      0.0151617     -0.0065409
     -0.0140726      0.0107362     -0.0157094
      0.0236378      0.0012231      0.0116554
     -0.0109124     -0.0041179     -0.0009980
      0.0086709      0.0047067      0.0028075
     -0.0085382      0.0048259     -0.0038750
      0.0081953     -0.0059120      0.0000161
     -0.0086007     -0.0056143      0.0006963
point    3
  12
     -0.0552601     -0.0702004      0.0086486
      0.0028335      0.0840730      0.0005264
      0.0543347     -0.0758609     -0.0085454
      0.1207718      0.0480463      0.0062181
     -0.1186974      0.0488369     -0.0039993
     -0.0123801     -0.0345948     -0.0063490
      0.0188351      0.0040094      0.0081873
     -0.0098589      0.0008688     -0.0040197
      0.0013760     -0.0017551      0.0017419
     -0.0017093     -0.0015850     -0.0025301
     -0.0034509     -0.0007016     -0.0010079
      0.0032054     -0.0011365      0.0011293
point    4
  12
     -0.0292172     -0.0729258      0.0154915
      0.0013078      0.0672483     -0.0016966
      0.0274560     -0.0751729     -0.0118699
      0.0969294      0.0598601      0.0086311
     -0.0949332      0.0608925     -0.0086407
     -0.0088365     -0.0372896     -0.0044093
      0.0165263      0.0007504      0.0090731
     -0.0092387     -0.0024519     -0.0060401
      0.0005483     -0.0002739      0.0023060
     -0.0006165     -0.0002410     -0.0030693
     -0.0011538     -0.0001999     -0.0009431
      0.0012282     -0.0001963      0.0011673
point    5
  12
     -0.0225323     -0.0681696      0.0117111
      0.0014368      0.0521792     -0.0011632
      0.0211652     -0.0699836     -0.0099037
      0.0847542      0.0617697      0.0043076
     -0.0831608      0.0629287     -0.0040044
     -0.0074274     -0.0375723     -0.0016852
      0.0155688      0.0000951      0.0084198
     -0.0098873     -0.0022344     -0.0070193
      0.0004505      0.0007490      0.0015162
     -0.0004424      0.0007903     -0.0020495
      0.0000549     -0.0003088     -0.0006039
      0.0000199     -0.0002433      0.0004746
point    6
  12
     -0.0228458     -0.0627437      0.0136693
      0.0011822      0.0469079     -0.0011761
      0.0222248     -0.0648087     -0.0112283
      0.0821776      0.0571134      0.0059596
     -0.0810934      0.0579448     -0.0065926
     -0.0056298     -0.0349756     -0.0001581
      0.0151811      0.0011318      0.0071758
     -0.0112206     -0.0007133     -0.0071406
      0.0002788      0.0006226      0.0017468
     -0.0002733      0.0005914     -0.0021374
     -0.0003512     -0.0005424     -0.0006297
      0.0003696     -0.0005281      0.0005113
point    7
  12
     -0.0231511     -0.0615142      0.0143354
      0.0004833      0.0461135     -0.0010842
      0.0228522     -0.0631842     -0.0112159
      0.0814368      0.0552800      0.0059884
     -0.0806537      0.0556975     -0.0073790
     -0.0044298     -0.0315826     -0.0004180
      0.0152093      0.0006512      0.0068191
     -0.0118040     -0.0012995     -0.0067520
      0.0004493      0.0004502      0.0018473
     -0.0004347      0.0003831     -0.0021355
     -0.0004342     -0.0005152     -0.0005697
      0.0004767     -0.0004798      0.0005641
point    8
  12
     -0.0228425     -0.0615032      0.0140016
      0.0003944      0.0450864     -0.0007532
      0.0224676     -0.0629342     -0.0116861
      0.0805550      0.0551111      0.0060344
     -0.0797832      0.0554163     -0.0072638
     -0.0037770     -0.0295432     -0.0002586
      0.0149096      0.0000233      0.0070839
     -0.0119713     -0.0016016     -0.0069458
      0.0005867      0.0004372      0.0019303
     -0.0005817      0.0004225     -0.0020996
     -0.0003169     -0.0004911     -0.0005731
      0.0003593     -0.0004236      0.0005300
point    9
  12
     -0.0230403     -0.0623331      0.0143913
      0.0004271      0.0452694     -0.0012666
      0.0226088     -0.0636981     -0.0112611
      0.0811251      0.0558125      0.0056620
     -0.0804164      0.0558692     -0.0074201
     -0.0029357     -0.0296735     -0.0000490
      0.0144578      0.0000716      0.0074424
     -0.0121959     -0.0013408     -0.0073761
      0.0005746      0.0005189      0.0019622
     -0.0006056      0.0005059     -0.0021686
     -0.0003066     -0.0005146     -0.0005421
      0.0003071     -0.0004874      0.0006258
point   10
  12
     -0.0230770     -0.0624045      0.0141735
      0.0002632      0.0461785     -0.0010523
      0.0229814     -0.0636982     -0.0115588
      0.0815767      0.0559743      0.0059030
     -0.0811639      0.0558576     -0.0073691
     -0.0027369     -0.0308310      0.0001472
      0.0146444      0.0002295      0.0070191
     -0.0124922     -0.0012250     -0.0070604
      0.0004925      0.0004930      0.0019678
     -0.0005189      0.0004236     -0.0021801
     -0.0003786     -0.0005009     -0.0006028
      0.0004092     -0.0004970      0.0006128
point   11
  12
     -0.0230681     -0.0624190      0.0142215
      0.0002441      0.0462876     -0.0010899
      0.0228965     -0.0636093     -0.0115336
      0.0815989      0.0559406      0.0058711
     -0.0811563      0.0559099     -0.0074244
     -0.0024942     -0.0309973      0.0001972
      0.0145589      0.0001752      0.0070173
     -0.0125975     -0.0011900     -0.0070690
      0.0005064      0.0004535      0.0019659
     -0.0005046      0.0004126     -0.0021691
     -0.0003909     -0.0005044     -0.0005983
      0.0004067     -0.0004594      0.0006113
point   12
  12
     -0.0230286     -0.0624310      0.0142475
      0.0001698      0.0462972     -0.0010860
      0.0229975     -0.0635870     -0.0115308
      0.0814871      0.0559835      0.0058373
     -0.0811617      0.0558144     -0.0074700
     -0.0022875     -0.0309127      0.0002302
      0.0144704      0.0001135      0.0070656
     -0.0126588     -0.0011854     -0.0071196
      0.0005031      0.0004629      0.0019678
     -0.0005137      0.0003998     -0.0021593
     -0.0003790     -0.0004918     -0.0005927
      0.0004013     -0.0004635      0.0006099
point   13
  12
     -0.0230447     -0.0624460      0.0142541
      0.0001576      0.0463056     -0.0010789
      0.0229970     -0.0635730     -0.0115367
      0.0814882      0.0559884      0.0058288
     -0.0811532      0.0558138     -0.0074868
     -0.0022213     -0.0309261      0.0002454
      0.0144540      0.0001038      0.0070603
     -0.0126923     -0.0011754     -0.0071191
      0.0005067      0.0004627      0.0019703
     -0.0005062      0.0004052     -0.0021537
     -0.0003844     -0.0004951     -0.0005916
      0.0003987     -0.0004639      0.0006078
point   14
  12
      0.0000000      0.0000000      0.0000000
      0.0000000      0.0000000      0.0000000
      0.0000000      0.0000000      0.0000000
      0.0000000      0.0000000      0.0000000
      0.0000000      0.0000000      0.0000000
      0.0000000      0.0000000      0.0000000
      0.0000000      0.0000000      0.0000000
      0.0000000      0.0000000      0.0000000
      0.0000000      0.0000000      0.0000000
      0.0000000      0.0000000      0.0000000
      0.0000000      0.0000000      0.0000000
      0.0000000      0.0000000      0.0000000
