# Supplementary material for: Smooth Things Come in Threes: A Diabatic Surrogate Model for Conical Intersection Optimization
Source: J Chem Theory Comput. 2023 May 16;19(11):3418–27. doi: 10.1021/acs.jctc.3c00389 (PMC10269327; doi:10.1021/acs.jctc.3c00389)
Supplement: Supplementary file 1 — ct3c00389_si_002.zip [file ct3c00389_si_002.zip › SI/RVO/CI/m/C6H6.xyz]

   12
FINAL HEAT OF FORMATION =     0.000000
 C    -0.440320     1.280980     0.000000
 C     0.747610     2.174310     0.000000
 C     1.915590     1.281710     0.000000
 C     1.476000    -0.000000     0.000000
 C    -0.000000     0.000000     0.000000
 C     0.745930     3.523310     0.000000
 H     1.527228     4.117829    -0.451510
 H    -0.144121     4.115657     0.156810
 H     2.054280    -0.902200     0.000000
 H    -0.578210    -0.902190     0.000000
 H     2.921670     1.645820     0.000000
 H    -1.445730     1.646480     0.000000
