# Supplementary material for: Smooth Things Come in Threes: A Diabatic Surrogate Model for Conical Intersection Optimization
Source: J Chem Theory Comput. 2023 May 16;19(11):3418–27. doi: 10.1021/acs.jctc.3c00389 (PMC10269327; doi:10.1021/acs.jctc.3c00389)
Supplement: Supplementary file 1 — ct3c00389_si_002.zip [file ct3c00389_si_002.zip › SI/RVO/CI/m/init.Orb]

#INPORB 2.2
#INFO
* RASSCF average (pseudo-natural) orbitals
       0       1       0
     114
     114
*BC:HOST otis PID 7470 DATE Thu Apr 28 09:56:11 2022
#EXTRAS
* ACTIVE TWO-EL ENERGY
 0.383931833405E+01
#ORB
* ORBITAL    1    1
 -9.93391330462337E-01  3.61724787426486E-03  3.57879337967329E-03  7.63371107472189E-05  8.07497035501539E-05
  2.05082151058675E-04  7.82725449106552E-05 -1.02893085045573E-05 -9.22529291785395E-06  2.21080620188140E-04
 -1.08393216652465E-06  1.73058439149882E-04  3.73714234269957E-07  6.72439893428779E-05 -5.17036748713790E-02
 -6.41049387829229E-04 -8.28499595517467E-05  9.17429271435352E-04  3.72274226442316E-04  6.93044002420690E-04
  2.91032213268140E-04 -1.43997157529508E-05  7.06097631315508E-06 -2.66024516379273E-04  3.59399736550332E-06
  2.38757828767795E-05  4.85244664345141E-06 -1.28397814277997E-04 -1.45737304588812E-02 -6.42791662304558E-05
  2.53443735623652E-05  3.05362379178454E-05 -7.78122822807093E-06 -1.65716041179465E-04 -1.10935781992396E-04
 -1.33945956222095E-05 -6.57222660479905E-07  5.91909507706299E-05 -2.07740411657870E-08 -1.21391407296577E-05
  3.37014529360750E-07  3.93165273611898E-05 -5.27070138841709E-03 -3.75635290526130E-04 -1.21493165814698E-04
  2.09973919041640E-04  9.75877492967967E-05 -3.31591215096105E-05 -4.53299008441922E-06 -1.90914114703213E-05
  9.81673059069393E-09 -2.58922090117718E-05  2.33701899210824E-08 -1.26766670029250E-05  1.22020233799715E-06
 -6.49163337580310E-05 -9.54994133909996E-02 -4.49735926996816E-04  1.19927009687739E-04  5.06855079609364E-04
  1.86028105704506E-04 -8.47254103898050E-04 -1.72504486076379E-04 -2.26754920567070E-05  1.17491451909460E-06
  2.78525314150812E-04 -2.69648996199017E-06  2.64003664740404E-05  1.13489496076495E-06  2.47485493936934E-04
 -2.25589153797176E-03 -3.88185492150127E-04 -1.49261005308506E-04 -6.17017474898984E-05 -4.52891860785955E-05
  2.29920944563976E-04  1.23858398487757E-04 -1.56513669182611E-05 -4.25948983551113E-06  1.66684721161511E-06
  2.37620276764112E-06  6.64629232228315E-06 -3.34749419674979E-06  5.88963481822915E-05 -3.43548279234528E-05
 -2.10354615053563E-05  3.54776581986787E-06  2.89685760948473E-06 -6.67298656120384E-06 -2.12473810758897E-05
  6.43319730416777E-06 -4.58006148563360E-06 -2.64236135719198E-06  2.39339458976419E-06 -9.44941080847224E-05
 -3.87743786457187E-05  9.70699277418630E-06 -2.14785120839590E-05 -6.77596074103057E-07 -2.08256038886008E-04
 -2.99438103815638E-05 -2.22369551737750E-05 -6.45049959369983E-05 -1.26381842231499E-06 -6.32846590637579E-05
 -1.54754355344996E-05  2.45242048513625E-05  2.07628667672238E-05 -1.55689111195893E-07 -1.11248708684008E-03
 -2.31452955686153E-04 -2.33128857548146E-04  1.36426269965328E-04  5.28358170441124E-07
* ORBITAL    1    2
  1.85278842416690E-02 -2.06149342665077E-04 -1.04908904638369E-04 -4.91199709138107E-05 -4.55704664570718E-06
 -1.65658769684009E-04 -1.08348693172553E-04  8.19355330529937E-06 -5.68944697134385E-07 -6.83936534221792E-05
 -7.51809563791426E-08 -1.73738814504815E-05  1.00490677474065E-07  3.89321743271000E-05 -6.13609587065910E-02
 -6.18688362163884E-04 -4.84329216109558E-05 -9.63012817023256E-04 -3.84602288182370E-04  7.16749191357953E-04
  3.05109756196041E-04  1.10750432453834E-05 -6.97452466357497E-07  2.89226537086175E-04 -1.38137830154599E-06
  2.39574496921860E-05  4.08013264533475E-06 -1.19881576060725E-04 -9.92087988765320E-01  3.70623270546870E-03
  3.64650853417690E-03 -1.00822431370904E-04 -1.07679991416671E-04  1.86631000307482E-04  6.87411385965490E-05
  4.81297781808078E-06  7.02524783414021E-06 -2.02176736284790E-04  1.14665709686292E-06  1.73887060477302E-04
  1.55862964653415E-07  6.40455819010168E-05 -1.02216742857393E-01 -4.91238749128873E-04  1.13563431687256E-04
 -5.06853222216908E-04 -1.85392355633133E-04 -8.86609610710480E-04 -1.99087130417794E-04  1.62696847435760E-05
 -1.36559507150877E-06 -2.75857042294730E-04  2.25157840157962E-06  2.77120378894959E-05  9.00985088260634E-07
  2.55159242955593E-04 -3.16400966238839E-03 -3.33127865204678E-04 -1.10501159202939E-04 -2.27474718919400E-04
 -1.02350206350790E-04  1.04790482175496E-05  1.19270385907808E-05  1.47706104143434E-05  1.81769011680556E-07
  1.88144549093533E-05  1.16286534218198E-07 -1.43950568462388E-05  7.43160301868060E-07 -7.49912589785877E-05
 -2.94912933015927E-03 -4.09465079330746E-04 -1.58165872586944E-04  5.85936991699643E-05  4.61734237394234E-05
  2.49830194887107E-04  1.31790253995803E-04  6.04056661587969E-06 -1.94203256753399E-06  4.37628236763323E-07
 -4.31740649110620E-06  9.57843733382444E-06 -5.95490161309314E-06  6.27310773047307E-05 -2.95166085703263E-05
 -2.41609117543729E-06  2.54493628018413E-06 -4.30332141496674E-07 -7.22323176942075E-06 -3.48239982229671E-05
 -1.77308705677571E-05 -5.01405124322875E-06  3.86332485449866E-06  3.25634605510237E-06 -2.24149805955927E-04
 -3.76568985153060E-05  2.33788776605856E-05 -6.49921089698199E-05  1.08067265007570E-06 -8.58055881899949E-05
 -3.52881183563934E-05 -9.16385776052859E-06 -2.06469884178151E-05  5.17240613261746E-07 -1.11076726028812E-03
 -2.28397083050684E-04  2.34012187196768E-04  1.33888690626258E-04 -1.67341601762417E-07 -3.43276304976779E-05
 -1.16363715802173E-05 -1.78876118816820E-05  1.73134042831834E-05  3.33211434716060E-07
* ORBITAL    1    3
  6.32671981995196E-02 -6.35066572903938E-04 -3.13913840774364E-04  1.23862895135998E-04  1.09290871226840E-04
  1.07041262526759E-03  3.24061362150435E-04  6.28181010732547E-06  5.72561405966382E-06  2.02995702002339E-04
  1.51659584578365E-06 -1.10078063403272E-05  1.65472878105304E-06  2.77608262313370E-04  3.16907040596395E-01
 -1.38097182045178E-03 -1.27483945046346E-03  1.47219364214076E-06  7.14206061277088E-06  2.03074000129573E-04
  1.01141911448111E-04 -4.81294019644686E-06 -1.58545127581453E-05 -7.41474627187780E-06 -4.98173073605045E-06
 -6.65984333840875E-05 -1.49734793715225E-06 -1.48961023041151E-04  3.44428238321988E-02 -2.92093380498556E-04
 -1.39583362909010E-04 -1.91858729694452E-04 -1.20611545489317E-04  8.15745237225726E-04  2.77188387128518E-04
  4.76675150799606E-06  3.84120432901777E-06 -1.64898790234783E-04 -4.34525974374128E-07 -1.47448668743076E-05
  1.20329131535896E-06  1.89212855549063E-04 -4.89119335140517E-01  1.08224527842033E-03  1.52557153293268E-03
  7.84905364641389E-04  2.59771778619153E-04  1.15876867148622E-04  7.33894021192695E-05  3.25984857249455E-06
  3.51167409124053E-06  1.04025288923443E-05  1.50572637613828E-06  9.04733985127940E-05  9.81887863023163E-07
 -1.44599387475106E-04 -8.08052875892096E-01  2.58829368769759E-03  2.80476754973771E-03 -4.14164878770789E-04
 -1.11780440593706E-04  9.18977599993368E-05  6.94235764864688E-05  2.58043842120413E-06 -9.01367475102713E-06
 -3.73374563482133E-05 -4.16891552222798E-06  1.34275584458452E-04  1.97054211810315E-06  1.02527416633929E-05
  3.33210728245395E-02  2.51895720257519E-05 -7.68492995853358E-05 -3.42322008150269E-07 -1.38597179488520E-06
 -2.05958894462984E-04 -1.93414278714929E-05  1.28225558356231E-05  1.34177698124909E-05 -9.41012832454606E-07
  1.64831079985537E-06  4.44103329883405E-06  1.46537329000765E-05 -8.86591484681297E-05  8.48390558170255E-05
  2.51804077698061E-05 -1.19604985171039E-05 -2.20330211283741E-05  7.97567535252261E-06  6.97541521289729E-05
  1.28030166457948E-05  1.47914043052264E-05 -1.95070359576411E-05 -5.05144560387112E-06 -5.97750991104135E-04
 -1.18012156171040E-04  4.38837746768990E-05 -1.39619826968052E-04 -3.99487922533445E-07 -8.94094329207162E-04
 -1.67517916996679E-04 -7.42532167949050E-05 -2.01256764287481E-04  7.18075336928917E-07 -1.84599386031000E-05
 -8.47401712985176E-06  1.49122031836193E-05 -3.22899017225176E-06 -7.46458349327585E-07 -1.08445152763974E-05
 -3.77544822111668E-06 -1.42856134290775E-05  8.38504508750385E-07 -1.33155972304045E-06
* ORBITAL    1    4
 -7.58429788205439E-02  1.29073874261534E-03  6.17690023537009E-04  6.86179837903390E-04  2.07553348238526E-04
  3.95235800536988E-04  1.85782132885077E-04  6.56023394010506E-06  4.67413855250868E-06  2.42338712426967E-04
  2.10642711684973E-06  1.28388212861642E-05  2.15213775939349E-06 -1.11706880938361E-04  9.37812508209812E-01
 -3.48831913597673E-03 -3.53025434378205E-03 -1.77566872040803E-06 -2.60287501206325E-06  2.98890889849737E-04
  6.73840401937496E-05 -2.37406249609116E-05 -4.55701291370945E-05 -1.56357466506997E-05 -1.40885429861790E-05
 -1.39878133227510E-04 -4.15874624490214E-06 -3.43810274965403E-04 -7.41229960043564E-02  1.13885571268006E-03
  5.58566466669029E-04 -6.24440298876900E-04 -1.73002375769970E-04  5.51348418964227E-04  2.20129982396602E-04
  1.29908634949163E-05  1.60846739591506E-05 -2.70916366673833E-04 -1.75507019917041E-06  1.88649509520402E-05
  3.15951875523060E-06 -7.66962778415441E-05  1.31742938511543E-01 -3.26391780176944E-05 -3.13221308555244E-04
 -2.29379574360015E-04 -3.92424607914086E-05  9.74418089753266E-06  2.04604940397349E-05  4.60723528640102E-06
 -3.94868438376901E-06  2.34547153567522E-05 -1.33001306948409E-06 -1.25722321927922E-05 -2.00293668257381E-06
  5.45486708270110E-05  2.83392706326373E-01 -8.01509835171136E-04 -9.46707589685333E-04  2.80224071717377E-05
 -4.61318721620729E-05  1.66318909173297E-06  4.43009959088492E-06  3.43516596093142E-06  5.17503105016426E-06
 -1.53119686163172E-05  3.55301701546546E-07 -3.20244013597452E-05  3.30497591887378E-07 -1.97341598964218E-05
  1.02558500538060E-01  4.37925445541476E-04 -9.63873437816187E-05 -5.80643978714656E-07  1.77184843118078E-06
 -7.89362671057859E-04 -1.42960780847044E-04  2.59551469725898E-05  3.84727591999595E-05 -3.33708250847991E-06
  4.49690158932005E-06 -3.11634706409393E-05  4.10876792369982E-05 -2.96932552534513E-04  2.41621184825181E-04
  6.97735876558393E-05 -2.57736813851790E-05 -6.40435063511591E-05  1.97460892526821E-05  2.19055401734429E-04
  4.65520042364631E-05  3.05089579195993E-05 -6.07196577645978E-05 -1.43979004423234E-05  2.10352372481351E-04
  5.40865240235513E-05 -1.95269707873072E-05  5.17071835485509E-05  1.08922500460243E-06  3.36930397914091E-04
  6.75429381980921E-05  3.40425303612064E-05  8.09443139594199E-05 -7.93414804505634E-07  1.02540604813625E-04
  4.41281493269496E-05 -3.61561490632900E-05 -4.64863829910199E-05 -3.22711971245034E-06  1.31181156170102E-04
  6.01081692376889E-05  3.86199609173782E-05 -5.04934996392588E-05 -1.65609249890401E-06
* ORBITAL    1    5
  4.40487471181472E-02 -5.10202799332879E-04 -2.74156792454440E-04 -1.21559320623133E-04 -4.53060566038179E-05
  4.04402704022733E-04  6.47724374837222E-05  7.02291264779956E-06  2.54059217346883E-06  7.33306955510818E-05
  6.07139551644814E-07  1.13248249764291E-05  7.36142591535867E-07  1.19831337613923E-04  2.91753195403991E-02
 -6.43910850444240E-05 -9.20316686680946E-05 -1.12265483158833E-05  2.31679017073519E-05 -1.01599088100853E-05
 -1.41496329125127E-05  5.28902575682055E-06 -3.06932435375671E-06 -6.14831358019649E-06 -1.09060929650192E-06
  2.72171046460749E-07  4.45973969611785E-08 -4.45051185076924E-06 -8.76428124275531E-02  1.01409154540832E-03
  5.29641951273250E-04 -1.92782945255098E-04 -3.51030472153765E-05 -7.42696479007364E-04 -1.61782039518653E-04
  8.34428286666164E-06  3.11333706030766E-06  1.03195517536862E-04  4.14916650927554E-07 -7.51160085970319E-07
 -8.64938314649546E-07 -2.49237071257913E-04  8.55466114475744E-01 -3.73825345815199E-03 -3.33168795289119E-03
  6.41842360753093E-04  2.77693033976360E-04 -2.72775902064141E-06 -2.87050839937986E-05  6.73574081544535E-06
 -3.86731278373878E-06 -6.40410620539150E-05 -2.60896696040805E-06 -1.16780080475314E-04 -1.50852721026399E-06
 -3.08740191771024E-04 -5.06458157063247E-01  2.78198387023589E-03  2.17625509888723E-03  9.52115076034297E-04
  3.63636315076883E-04 -5.06059940154136E-05 -5.76082061541840E-06  6.69757943539002E-06 -5.09662598133934E-06
 -5.51863555317773E-05 -2.06697530497941E-06  6.11528555710831E-05  9.31219567145156E-07  3.44936115447115E-04
  3.63037209451680E-03  4.04245773099278E-05  6.32257377297465E-06  2.78531270001959E-06 -3.94768895175191E-07
 -3.67083898472741E-05 -1.02012470361107E-05  6.53481774363799E-06  2.72825805364199E-06 -3.44214907859296E-06
 -3.48767934709051E-07 -4.44671504437290E-06  1.27860877060739E-06 -1.15032547713125E-05  1.74006880209575E-05
  7.65537341482507E-06 -7.37653757361902E-07 -3.20774312819418E-06  1.68103686629988E-06 -3.78603590738225E-06
 -4.12871469699225E-06 -1.01321086047258E-06 -8.13172689374366E-07  1.22462037769344E-07  8.24776792046154E-04
  1.37971266379266E-04 -8.11730897900504E-05  1.78600760168162E-04  3.64411309893285E-07 -4.17566867961203E-04
 -5.85778350875478E-05 -4.78490035062638E-05 -8.43308965762142E-05  4.10076194186481E-07  5.61735470421333E-06
  5.75159102235460E-06 -6.29553042522135E-06 -1.23632395624948E-05 -3.17777191264406E-07  2.20601537622178E-05
  7.70910397516424E-06  7.91160873056014E-06  2.87687341867091E-06 -3.96017128451068E-07
* ORBITAL    1    6
 -3.45636125676553E-03 -9.16008853258331E-05 -6.40517751459265E-05 -6.68760260340378E-05 -8.08702772832659E-05
 -8.28653717007590E-05 -9.31486622528041E-05  3.08691816556892E-05  4.95002590649762E-06 -1.21525494212196E-05
  2.20263827978540E-06  4.39752786073975E-06 -4.46343469300923E-06 -8.66192309470429E-06  1.07973303109977E-01
 -1.05446663239461E-03 -5.56254163746651E-04  8.63879755973732E-05  6.38392659555802E-05 -1.21894256315529E-03
 -4.29152936765103E-04  2.31673977049676E-04  4.92554861481888E-05 -2.12576220495506E-07  2.78849052163317E-05
  1.27073017186223E-05 -3.79098416058127E-05  3.13684256719196E-04 -3.98254452981064E-03 -2.58323846221488E-04
 -1.29075019195936E-04  1.31038541663666E-04  1.16026709388385E-04 -1.40670343359854E-04 -1.17636389597281E-04
  1.42075841076869E-05 -2.30108979552102E-05  1.99080248489537E-05  4.80428716505262E-06  1.07479405603264E-05
 -3.32934258700805E-06 -4.07033356420919E-06  5.94041624211402E-04 -7.95218360247456E-05 -3.67098979981810E-05
 -4.94586677215290E-05 -4.17469716486038E-05 -2.16167828124940E-05 -1.00148278066847E-05 -4.07750342125583E-05
  1.94765823081209E-06 -5.83871201587901E-06  3.41110895177564E-06  6.88525213682411E-06  2.90012221084001E-06
  3.61668483927578E-06  4.78504399935782E-04 -1.32187257119465E-04 -5.80540397717391E-05  2.84155088759494E-05
  2.31149323758089E-05 -4.27994236684269E-05 -1.95816589759026E-05 -5.62603590074020E-05 -1.55387119541077E-05
  7.67817617631725E-06 -1.07914196328338E-06  9.86993999470828E-06 -2.01459391077417E-06  2.06176337374391E-06
 -9.93610675274700E-01  3.68335362853559E-03  3.61335872132677E-03  2.66252454204925E-05 -6.25025450952380E-05
 -1.68076662548029E-04 -2.02730919772787E-04  9.69010110366054E-05 -1.36030785424207E-04  1.14528110699561E-05
  1.59490475173943E-05  1.14276362112507E-04 -3.18941623646878E-06  1.58617114219538E-04 -1.10145776302340E-03
 -1.55264959371440E-04  1.68926279690898E-04  2.28923015629852E-04 -6.23040058074659E-05 -1.13546574942400E-03
 -1.65556884225085E-04 -1.68300867899919E-04  2.27668612609512E-04  6.31705832609045E-05  1.36435639070199E-05
 -1.90683226135678E-06  1.70671440750142E-06  2.75383290831519E-06 -3.10957567013703E-06  1.23874223565254E-05
 -2.98483497819548E-06 -5.43460284575285E-07  2.74276501004272E-06  6.86659998241138E-07  8.60576696859523E-06
  1.50238988372442E-05 -7.35181859192624E-06  1.90079396985292E-05  3.99643502931429E-06  1.56615294883767E-05
  1.81626032020851E-05  5.15861681413164E-06  1.60545401492265E-05  1.64797099218420E-06
* ORBITAL    1    7
  3.78553285937615E-02 -2.55553666711461E-01  3.41623907462143E-02 -8.76680604897218E-02  9.62310226359935E-03
  3.68385617792871E-02 -7.09017942491607E-03  5.80194272962974E-04  7.93574445698762E-05 -6.60775466134781E-04
 -5.23671679125649E-05  1.16555008385221E-02  3.31301039228973E-05  4.32591895964536E-03  3.27376934352906E-02
 -3.10669847659635E-01  1.77057571242179E-02 -1.08256945040299E-03  1.10305042718407E-03  3.68008216311286E-02
 -1.91567966886521E-02  2.43614267205215E-03  4.47458537661039E-04  5.14535124144020E-04  3.62592016680084E-04
  1.60301905512505E-02  3.19484237175158E-05  5.31016879409083E-03  3.86984320522195E-02 -2.60235384233809E-01
  3.48517544316791E-02  8.86746571437196E-02 -1.05442384182619E-02  3.47182171728185E-02 -7.00144639319903E-03
 -3.77460784951048E-04 -2.36867355078200E-04  1.01864428034660E-03  1.45148962491679E-04  1.18637108364054E-02
  5.23223237523195E-06  4.46184483146002E-03  3.76025575992903E-02 -2.51681614200987E-01  3.27725373016510E-02
  4.37933315876656E-02 -3.78391574353785E-03 -8.40008572312247E-02  1.34653684055052E-02 -7.84517446553285E-04
 -9.52199053665735E-06 -4.15178416921308E-03  2.86001095823620E-06  1.15009567246568E-02  4.20655470882397E-05
  9.08737305534003E-04  3.76543732811328E-02 -2.49519665191903E-01  3.31829921368414E-02 -4.36056931428034E-02
  4.19851601262683E-03 -8.26325523173110E-02  1.37447086349801E-02 -5.60623984247268E-04 -1.20900964292110E-04
  4.11856826580942E-03  2.72734035273736E-05  1.14378624352912E-02 -3.33685231370861E-06  7.06636730608470E-04
  2.27761295384641E-02 -7.14608698760841E-02  3.07586257331965E-02  7.56421161751725E-04 -3.34703114450289E-04
  4.18835529591538E-02 -1.54705731628379E-02  1.76040982991575E-03 -1.80959344400924E-03  1.31819863172547E-04
 -1.68969952132290E-04  1.59614252056188E-03 -6.73764679103968E-04  7.71978227017251E-03 -3.21311928997673E-02
  2.75803206082396E-04  3.68595968505729E-03  5.20373539691574E-03 -1.88641805836220E-03 -3.09293582409466E-02
  1.49917841849878E-03 -3.99100338603450E-03  4.94823977913388E-03  1.09220357691770E-03 -5.94431813428588E-02
  9.54938942548467E-04  5.26440241643680E-03 -1.02641275067767E-02 -4.66714155193818E-05 -5.87459539518593E-02
  1.29832308840855E-03 -5.26554041896706E-03 -1.01842404141865E-02  1.39501412669540E-05 -6.59746133413076E-02
 -1.61551778850708E-04  1.15523720662756E-02  5.12758135121052E-03  1.36216938626785E-05 -6.54991740505188E-02
 -8.48137329624407E-04 -1.13888087390161E-02  5.12278983720490E-03  3.03722453160155E-05
* ORBITAL    1    8
 -2.46480875810885E-03  2.46619642524123E-02 -6.31925770907010E-04 -5.64847150200533E-03  2.44450313976783E-03
 -1.00200386074008E-01  2.76481111301866E-02  1.97300566780667E-03  3.02553671180252E-04 -1.35970673493740E-02
  2.43575086153791E-04 -1.05566051385108E-03  7.03106817692013E-06 -2.87435224179312E-03  4.03456403244328E-02
 -3.45135919951161E-01  2.65305871958141E-02 -9.68005611472800E-04  1.30969291689777E-03 -1.05580647509808E-01
  6.27054175043896E-02  1.15332995526848E-02  1.39186985809698E-03  9.28167124774757E-04  1.17439311244578E-03
  1.55591061648398E-02 -6.78569996370336E-04  1.26419975669181E-02 -1.26755524762057E-03  1.24112687130351E-02
  9.41729377173428E-05  7.03069414237805E-03 -2.42717107585910E-03 -1.00287370817222E-01  2.80065500638022E-02
  7.65830143215271E-04 -9.37983979993100E-04  1.36835936048556E-02  2.35152496565321E-04 -6.53963423980240E-04
 -2.08751659591532E-04 -2.29538056357857E-03 -2.57409997702676E-02  2.35905630638800E-01 -1.50394517532793E-02
 -4.43456949678001E-02  2.74456355338707E-03  3.16178890703035E-02  9.94298829711875E-03 -1.65930457733231E-03
 -1.22651859983126E-05  3.37606261868589E-03  9.50523646003937E-05 -1.03896230262188E-02  6.91225442159971E-05
  5.14537210423012E-03 -2.65510543753554E-02  2.40789363973071E-01 -1.58486086799603E-02  4.29577066481318E-02
 -1.84801773982648E-03  3.34487611366408E-02  9.28387369368855E-03 -1.70115209202450E-03 -5.69085051713178E-04
 -3.58828257125467E-03  1.68017821835010E-05 -1.05740941163630E-02 -1.27514629013242E-04  4.73575439746225E-03
  4.97544071432217E-02 -4.03108741872201E-01  4.22222445573492E-02  3.92161914385350E-03 -2.51960331386863E-03
  1.44905980698510E-01  2.54637883403948E-03  1.31320201659813E-02 -6.79304844643390E-03  3.53765301629930E-04
 -3.38328491429694E-05  1.32753031214050E-02  9.17462103319179E-04  2.15739296726461E-02 -1.42331881630081E-01
  5.97474445381045E-03  1.56603909212327E-02  1.40800693356234E-02 -7.71256133395313E-03 -1.42987120071895E-01
  5.85852457040087E-03 -1.68065943702253E-02  1.40457271189851E-02  4.55971761095092E-03  8.12945539518093E-02
 -2.91354000383348E-03 -7.80511078098257E-03  9.96440183444544E-03 -9.26657671909166E-05  8.36131072981356E-02
 -2.88778222623212E-03  7.84662285511140E-03  1.03384632226189E-02 -1.07487470879182E-06 -1.52248111280077E-02
 -1.00427748891015E-04  3.82020228580523E-03 -3.32856519801352E-03  1.46476872772770E-04 -1.13037772917017E-02
 -6.27473292062995E-04 -3.22160735421917E-03 -3.56111949089424E-03  6.69547678617956E-05
* ORBITAL    1    9
  4.00781401238017E-02 -3.84815654646108E-01  2.61284660303437E-02 -2.77768730109605E-02 -1.91975447544008E-02
  8.29303466295466E-02 -8.10616541209323E-03 -1.11765857715022E-03  7.55729186085594E-05  4.40187185166944E-03
 -9.32449988141766E-05  1.50116156707229E-02 -4.19857361402455E-05  1.27522437170416E-02  4.42618813099559E-05
 -2.77287593365982E-03 -3.79726991020522E-04  1.24223801918629E-01 -2.85062484627874E-02 -2.90344550194505E-03
  3.05093605381936E-03 -3.47562736058627E-03 -1.42439852441870E-04 -1.90768365712632E-02  7.10090143245402E-05
  1.79865765558579E-04  2.82231525571636E-05  1.97651238866515E-04 -3.97364240573219E-02  3.87730047910227E-01
 -2.48842701798912E-02 -3.02263086958970E-02 -1.99005606243167E-02 -8.18367285086483E-02  7.87319152390332E-03
 -1.21810926286343E-03  3.29947782008971E-05  4.12208641870580E-03 -9.71803404634064E-05 -1.52111490492587E-02
  5.87466090817117E-05 -1.24436249425404E-02 -3.29373715159764E-02  2.30298541065915E-01 -2.95190361095838E-02
  9.08098699694514E-02 -2.61473589363468E-02  9.23598106009564E-02 -1.95415643398532E-02 -1.07791966280223E-03
  6.35459701589862E-05  1.19623100715124E-02 -5.50245483082149E-05 -8.65696789664394E-03  9.03173800221211E-06
 -1.68925763294135E-02  3.30681814164712E-02 -2.32035974246385E-01  2.97369999404643E-02  9.09648105217723E-02
 -2.62126057936691E-02 -9.23058329810311E-02  1.94968031105307E-02 -1.17915519935915E-03  4.85607520110550E-05
  1.20195051749996E-02 -5.06354223114331E-05  8.70153999696885E-03  5.30531463223107E-06  1.68407465140447E-02
  1.01734843418039E-03 -1.11550857070552E-02  5.95123213566512E-04  2.12909633685130E-02 -4.73773668495548E-03
  2.71931876977973E-03  9.06496355929671E-04 -2.20863325253471E-03  1.10868546045640E-03 -5.86592375440193E-03
  2.06065577134816E-04  3.44977288090503E-04  3.40666440080425E-06  3.52084493005777E-04  8.88416277156744E-03
  8.73000741330714E-04 -9.47075499363880E-04 -1.01046551239424E-03  8.53964983153394E-04 -1.83859214719385E-02
 -5.71877407083321E-04 -2.52972701917429E-03  1.64003258960061E-03  3.78705766257072E-04  9.40290835999474E-02
 -7.00046233194625E-03 -2.88040218715364E-03  1.57163442136879E-02 -4.19351058682513E-05 -9.49346573820896E-02
  7.02204342925698E-03 -2.95058043089203E-03 -1.58240017318642E-02 -3.76442787853657E-05  1.53968938014247E-01
 -7.43075439036582E-03 -2.02572742659464E-02 -1.05871856641444E-02 -7.82367103798482E-05 -1.54061795094126E-01
  7.64719379009136E-03 -2.03095025310838E-02  1.06680814351707E-02 -5.86134309027427E-05
* ORBITAL    1   10
  8.26501670602126E-03 -2.63540756677679E-01 -1.21219456396596E-02 -6.91779760220770E-02 -1.99729633251874E-02
 -6.46880116874524E-02  2.41809271240276E-02 -1.26224526831913E-03 -1.89822005393441E-04 -8.02342251800019E-03
 -4.96347024750670E-04  1.06737722018756E-02 -1.71474022274804E-04 -1.27626700505615E-02  8.81467333250593E-03
 -1.82962603684872E-01 -1.91182127360049E-03 -5.42704958412517E-03  1.54007628209761E-04  1.43996086649880E-01
 -7.20694393981828E-02 -1.24835845562057E-02 -1.14925102087844E-03 -1.26625458094587E-04 -1.33259702000340E-03
  7.69946991527817E-03  8.57284105051143E-04 -1.62406954839621E-02  8.23671005595189E-03 -2.57115754243994E-01
 -1.15126347559740E-02  7.13788769333481E-02  1.86315355768315E-02 -7.31804838561639E-02  2.61014284853357E-02
 -1.04147891800990E-03  8.53001274830106E-04  8.86806348074447E-03 -1.23986009531864E-04  1.05557959749796E-02
  1.60677331471787E-04 -1.33164663561141E-02 -1.91658315399444E-02  2.79103377741326E-01 -6.43486861105359E-03
 -7.64544346584518E-02  4.49102818432683E-04 -8.53162790299686E-02  4.11916811848085E-02  1.48882662820995E-03
 -4.91656931241665E-05  1.12754520458029E-04 -1.68703957981932E-04 -9.13026939450681E-03 -1.51293987723701E-04
  1.19107679027578E-02 -1.77664647506498E-02  2.67436675122810E-01 -5.26973263010341E-03  8.16502060087103E-02
 -1.55031212085245E-03 -8.74667238019145E-02  4.13098109776077E-02  2.90024328835589E-03  6.26489681841562E-04
  1.91145297201619E-04  1.17400266735794E-04 -8.74126156978435E-03  7.97009638914969E-05  1.24542132520709E-02
 -2.91499325573432E-02  3.68441679714175E-01 -1.69251469991266E-02 -8.12722147279537E-03  2.77352109184832E-03
  5.81093547414172E-04 -3.99222697686334E-02 -2.18201417102896E-02  7.54496805354681E-03 -4.39500939778959E-04
 -9.57610166907425E-04 -9.33891019114617E-03 -4.08898890382009E-03 -4.19976154156281E-03  1.82720025222025E-01
 -1.04433791829644E-02 -1.92418970349005E-02 -1.01577167509269E-02  9.37679106504938E-03  1.83280641186669E-01
 -1.03133203717537E-02  2.06487060657324E-02 -1.01002905616095E-02 -5.35172819808633E-03  1.69270163052889E-01
 -8.82051184523854E-03 -1.47778575914705E-02  1.54843607115102E-02  9.93545255428598E-05  1.62305380608553E-01
 -8.36017049200782E-03  1.44578591378581E-02  1.46278045267474E-02  1.16648360473901E-05 -9.46130462662637E-02
  5.74528980630965E-03  1.10829711341175E-02 -6.99962372292883E-05 -1.58534015681830E-04 -9.66213617411180E-02
  6.10168253308494E-03 -1.11994262340456E-02  3.99348102333785E-04 -2.88609060065436E-05
* ORBITAL    1   11
  5.97478965181915E-03 -2.45622022969618E-01 -9.52996328428060E-03  1.82849407335442E-02 -3.46307976052232E-02
 -1.88830926892348E-01  4.38287385901850E-02 -1.94076320937506E-03  1.56691065123622E-04 -3.30871514939553E-03
 -3.33741712327403E-04  8.25973321547554E-03 -2.96694688651988E-04 -1.43385368306305E-02 -1.01122796350647E-03
  2.12679094007960E-02  3.39575670900314E-05  2.32729537309366E-01 -2.53593492263566E-02  8.72390474079039E-04
 -7.75942508226175E-04 -1.00852341300800E-02 -1.83640465848166E-04 -1.11375319903683E-02 -5.45476713517124E-04
 -6.94447238899666E-04  6.42477552423558E-05 -6.59181892091539E-04 -4.17134493474891E-03  2.08465502694930E-01
  9.61684160200228E-03 -1.97704016952439E-03 -2.76406426136365E-02  2.01779811890523E-01 -4.41686248224546E-02
 -2.18741836679753E-03  1.51175516473914E-04 -5.49921709272521E-03 -3.44217361648746E-04 -7.28116436692690E-03
  2.87240332352963E-04  1.42159594670408E-02  1.23536668061756E-02 -3.32471031508312E-01 -8.20071012134548E-03
 -1.15305123629217E-01  3.37449081791477E-02  9.64311537103768E-03 -3.55044976606967E-02  1.19603165038854E-03
  2.57785730783616E-04  6.99225661298660E-03 -2.37719799282690E-05  1.00907445356072E-02 -6.54432662847715E-05
  1.15409589647059E-02 -1.25283530585609E-02  3.49191480750309E-01  9.26427480838843E-03 -9.32940243056304E-02
  3.17690729044249E-02 -2.68711091474113E-02  4.00015359780013E-02  1.14402678694507E-03  2.24232661777429E-04
  8.46402469335553E-03  5.60214508487766E-06 -1.07666769504823E-02  6.85216414616870E-05 -1.01642421258645E-02
  7.44240934487210E-04 -3.53885669095775E-03  1.06192132976490E-03  8.72493236877825E-02 -1.82122325970103E-02
 -1.19673270917091E-02  2.98257810372722E-03 -1.93170063249111E-02  3.94499276956628E-03 -5.33901523473918E-03
 -7.21372622563706E-04  6.68880956767299E-04 -7.47049061022710E-04 -1.39962854022839E-03  5.28568038374640E-02
 -2.72725234454875E-03 -2.40248070614888E-03 -4.54678356827898E-03  2.77917865555183E-03 -7.34112380138502E-02
  3.44936418990679E-03 -5.62185670167999E-03  5.16693196614007E-03  8.36211112035133E-04 -2.39162032575448E-01
  1.49773421627599E-02  1.07561263221509E-02 -2.16415569985431E-02  1.42321511439792E-05  2.50018234573032E-01
 -1.57435248975241E-02  1.19909059280340E-02  2.20577598397193E-02  5.08683322278899E-06  1.70361021730207E-01
 -1.04782285994964E-02 -1.76796009248706E-02  1.48604501918690E-04 -1.37864611951255E-04 -2.04534158452532E-01
  1.24897225417082E-02 -2.07446836943217E-02  1.58450726099043E-03 -9.99898356117520E-05
* ORBITAL    1   12
 -1.28951285233211E-02  2.08747945640217E-01 -4.56947598784371E-03 -2.16781863450175E-01  5.78647852393797E-02
 -8.27227656073159E-02 -1.58351621551171E-03 -5.27549509181803E-04 -2.49575350880923E-06 -1.31334607994245E-02
 -2.74975131836403E-04 -4.28504801711399E-03 -8.41607415731228E-05 -4.34181998562380E-03  9.09442927991974E-03
 -3.36317623428877E-01 -1.30750393585674E-02  1.29506567329170E-02 -2.04682358396772E-03  5.88995592993393E-02
  9.65231293867886E-03 -6.91890608280038E-03 -3.81019065452099E-04 -8.46027035944104E-04 -1.00373535373902E-03
  1.18758707377017E-02  2.81243213501164E-04  1.17657233497643E-02 -1.30072301990451E-02  2.43315686431353E-01
 -1.84566995958807E-03  2.19599099407194E-01 -6.34999467176731E-02 -6.07848221449205E-02 -6.11124396015001E-03
 -2.60543372330475E-04  3.54638768198582E-04  1.28912577956769E-02 -1.29098700890489E-04 -5.43475830987150E-03
  9.99649936423062E-05 -2.52146428166548E-03 -2.91082673980210E-03 -9.25713695550336E-02 -1.24846260183407E-02
  1.81494924363491E-01 -2.12040279883904E-02  3.67108530952904E-02 -1.23489655305854E-02  5.78280847720587E-04
 -2.58038014391688E-05  1.22296822977770E-02 -4.29490162126038E-05  4.96910095558055E-03 -9.73808600660097E-05
 -6.40586440074605E-03 -3.97902116302585E-03 -5.03165836537301E-02 -1.06101050592544E-02 -1.93348320964014E-01
  2.55267392214860E-02  3.29397963173586E-02 -7.00514287689465E-03  2.10326897160416E-03  3.06451146696185E-04
 -1.09361290076486E-02  6.52898823973345E-05  3.69541455661790E-03  4.33712437751847E-05 -7.67842591822604E-03
 -1.12423223262272E-02  9.42758073622194E-02 -1.33269066376060E-02 -4.48462740525389E-04  6.68883240433424E-04
  1.44346783531149E-01 -3.56301133439073E-02 -1.90741794196675E-02  5.09682956135737E-03 -8.75509977777109E-04
 -1.37631142917110E-03 -1.40265700015904E-03 -3.93275664679732E-03  1.05303477638255E-02  1.36850808080998E-01
 -6.00627806384295E-03 -1.27479365242486E-02 -3.90591361724628E-03  6.55970410928281E-03  1.28928562248132E-01
 -5.36650588151207E-03  1.31246127364799E-02 -3.33954358754978E-03 -3.46537755739889E-03  1.67315902739195E-02
  8.17347036048701E-04  2.63073426032427E-03  5.04513476534540E-03  2.56151752615037E-05  4.80680930709421E-02
 -1.01824775809482E-03 -1.20195626840853E-03  7.71432399566046E-03  3.92063556111050E-05  3.08446072728434E-01
 -1.52005756757672E-02 -2.80270944469233E-02 -1.42578052964808E-02 -1.79453687673954E-04  2.81339833655830E-01
 -1.36071340356493E-02  2.53878479680498E-02 -1.38560270757127E-02  2.07146095107480E-05
* ORBITAL    1   13
  6.63334683942066E-04 -1.84904841960326E-02 -4.83464080367313E-04 -1.26470130883400E-01  2.67511787005513E-02
  1.40362794867919E-01 -2.01954299968346E-02  4.38988980049046E-05  3.41169038087015E-05  1.13662037327954E-02
  2.25056758842134E-04  2.75332712208008E-03  1.77957975846599E-04  2.20924073408005E-03 -9.85935202401670E-03
  2.09326358184144E-01 -9.02892952603460E-04 -3.23726328165543E-05  1.00056073690218E-03  1.92823848939593E-01
 -1.66853405786386E-02  8.21439459131982E-03  3.22198661997869E-04  6.12290556851295E-04  1.70733121204982E-03
 -4.05553569064134E-03 -1.94558443184592E-04  7.30525172860926E-04  7.06361888000478E-04 -3.36744469560576E-02
 -1.71031294669570E-03  1.24708273284911E-01 -2.45987849722649E-02  1.35272015781596E-01 -1.92558979266562E-02
 -7.45949993328446E-04 -6.29646372215286E-04 -1.16423326018729E-02  2.21306627586812E-04  3.14868981531154E-03
 -6.77217749655507E-05  1.34416601568444E-03 -4.71066406384645E-03  3.76611295775249E-02 -5.92445989944059E-03
  6.58096559750896E-02 -1.53506016055489E-02 -2.38887445528215E-01  4.55022912350559E-02 -1.32968119767365E-03
  7.93739600353861E-05 -9.88600754243671E-04 -1.78009791172450E-05  1.15226456322770E-03  1.10222652534446E-04
  4.04281067565392E-03 -4.47640550297156E-03  2.23759480179420E-02 -6.84965283225528E-03 -6.19108066053829E-02
  1.36232440216019E-02 -2.34811117434950E-01  4.31011029284958E-02 -2.41949454599980E-03 -2.90186804699477E-04
  1.38926810259417E-04  1.31525071442885E-06  1.56631044825335E-03 -3.96502056641614E-05  4.39955327231555E-03
  9.37788784572912E-03 -1.28832485987679E-01  6.06611574748085E-03  8.36472409001036E-03 -2.48757328229295E-03
 -2.80552389773669E-01  6.14602654665753E-02  3.17072080076773E-02 -6.97522827964220E-03  8.84485547775468E-04
  2.63295417153841E-03 -1.01592002747645E-03  7.12080092243287E-03 -1.95172502340117E-02 -2.10970166478318E-01
  1.24744229514989E-02  1.95582359830377E-02  2.86966182327651E-03 -9.81613622678554E-03 -2.07269438353428E-01
  1.18184732225610E-02 -2.09405387406520E-02  2.63879758579713E-03  5.37624954339655E-03  2.40514085350833E-01
 -1.14095141566922E-02 -1.43898213325250E-02  1.80305708092273E-02 -6.63852424673473E-05  2.26881384363976E-01
 -1.07186670566630E-02  1.37749332894511E-02  1.69889471119225E-02 -4.24496799467452E-05  1.26998685584373E-01
 -7.16777428912883E-03 -1.24735449978814E-02 -1.76622057220122E-03  4.23105563648259E-05  1.38000313580809E-01
 -7.82957387675329E-03  1.34111845759715E-02 -2.10475316279103E-03  6.85811196379773E-06
* ORBITAL    1   14
  9.04571602165956E-04 -1.14775755005670E-01 -7.50972242162871E-03  5.81171852333464E-02 -1.20011018337898E-02
  1.36922101682774E-01 -1.16680553672638E-02 -1.20365278348173E-03 -9.61849748389383E-04  1.63735015240127E-02
  7.54576106226348E-04  1.15343703698669E-03  5.45914017389607E-04 -7.77627592027755E-04  1.42662509415503E-04
  2.31491669629118E-03  5.98747615064260E-04 -1.93373678287429E-01  1.10315277734772E-02 -3.07620865434396E-04
 -4.41181460441321E-04  2.61373309971527E-02 -2.40197412292558E-03 -1.16976627873725E-02  5.39924807481394E-03
 -9.34504754145886E-05 -7.92089671360871E-06  9.97279117207620E-05 -7.34634663898561E-04  1.14320638858321E-01
  7.78069880753053E-03  5.82793379108639E-02 -1.20864191628841E-02 -1.35697200798972E-01  1.11491322033855E-02
 -1.19654110075456E-03 -1.26161082636897E-03  1.63785966290943E-02  8.47456616796812E-04 -1.16100384485831E-03
 -5.75512019448674E-04  1.05476084587636E-03 -1.94396832417001E-03 -8.97849930393532E-02 -1.12028549259421E-02
 -1.82726299926477E-02  1.18352205967245E-02  1.62954338962649E-01 -3.90388765491338E-02 -4.07607879357781E-03
  2.44265866772746E-05  2.20378893356586E-02 -6.79160889978437E-05  2.02506658463781E-03  2.18975317436212E-04
  2.52793957237365E-04  1.81666109418657E-03  8.82236125738759E-02  1.07620620428097E-02 -1.72215053650167E-02
  1.17652774106296E-02 -1.65711923130236E-01  3.90189186528281E-02 -4.34643430876725E-03 -7.93506923116072E-05
  2.21773570067741E-02 -8.12248453976067E-05 -1.99379414498784E-03 -1.93543376932651E-04 -1.57232521731219E-04
 -6.02288090386577E-05 -2.92225682048143E-03 -2.77590255167729E-04 -3.98475231002361E-01  5.15312306014100E-02
 -2.93325733649957E-03 -3.74056131345619E-05  1.26550241606684E-01 -1.84869456423935E-02 -1.63200258105697E-02
  7.19111509919192E-03 -4.37052990890049E-03  6.29377082327191E-03  2.59997801760708E-03 -3.36090386009672E-01
  1.42730673840396E-02  1.24743939457564E-02  1.91082853423282E-02 -1.10665489601670E-02  3.35557186379519E-01
 -1.40971060801771E-02  1.62968371809399E-02 -1.93562821048498E-02 -9.33618500738705E-04 -2.12518497085696E-01
  4.63320473046432E-03  1.01582769223546E-02 -1.09316328083210E-02 -9.08801358581011E-05  2.13571222172334E-01
 -4.70251791595085E-03  1.02408223307774E-02  1.09723423388965E-02 -8.94676245405145E-05  7.08867195442910E-02
 -2.46620140910574E-03 -3.06672422763452E-03 -7.29649817283095E-03  7.76467089366228E-05 -7.01593613913067E-02
  2.28895870968683E-03 -3.02269694834834E-03  7.43961726400903E-03  2.52248216859427E-05
* ORBITAL    1   15
 -2.07575650527844E-03 -9.06018688125399E-02 -8.35710523014234E-03 -2.97191849360524E-01  3.91107264225271E-02
  1.93201567137764E-01 -2.98897206277054E-02 -5.35594855281012E-04  4.01325431871466E-04 -5.05546307685895E-04
 -2.20486729139999E-04  1.74382268494278E-03 -1.21549575689962E-04  2.15993290432212E-02 -3.78719351004375E-05
  2.74764418707752E-03 -1.84237039975917E-04  1.23827682196183E-01 -1.93452734837042E-02 -2.46449671996474E-02
  6.68621875361170E-03 -9.54437002706729E-03  9.23407651153759E-04 -1.59733216576843E-02 -1.61814646954682E-03
 -4.63122206697082E-05 -1.17064721289831E-05  1.96628051732721E-03  3.14759428214162E-03  9.91025054986265E-02
  1.08200880425884E-02 -3.07286707699380E-01  3.72221792472749E-02 -1.54818633606319E-01  2.42200891542623E-02
 -3.33732012233027E-04  5.23213551210795E-04 -2.93604086508503E-03 -2.51545712346280E-04 -1.98953980353726E-03
  1.96054612512665E-04 -1.77969191796043E-02 -3.03532052017703E-03  3.36439668411344E-02 -4.49404948893708E-03
 -2.65866794858866E-02  7.55654262435923E-03  2.41195044711799E-01 -4.59545655968659E-02 -8.72381657078283E-04
 -6.82767310326246E-05  1.88902565322257E-02  2.20611238694041E-05 -2.37637076516281E-04  1.47545583486642E-05
 -1.63591839963013E-02  2.92366366040587E-03 -4.36021693040842E-02  3.65749024605394E-03 -1.52041110695280E-02
  6.70716074239301E-03 -2.77459827580181E-01  4.95966409043706E-02 -1.34968218062983E-03 -9.42520602621514E-05
  2.02882431805537E-02  6.53900130144782E-05  3.31180406192423E-04  2.14759865989616E-05  1.72029766119426E-02
 -4.53498216573299E-04 -8.55019204288333E-03 -1.42620289068604E-03  1.30334685086927E-01 -1.30506344304419E-02
  2.71295652118065E-02 -2.40638044999801E-03 -4.18801268067502E-02  5.65718253201252E-03  1.66765932893494E-03
 -2.23217508729393E-03  1.70409049329070E-03 -2.37489607141358E-03  9.42546841069307E-04  1.12628206543088E-01
 -6.48175381671894E-03 -5.33978497910936E-03 -5.29145990943719E-03  3.92988140743613E-03 -9.10754669689671E-02
  5.38432482359502E-03 -4.96945401083760E-03  5.49044498698671E-03  7.57059536897143E-05 -2.14713408690515E-01
  3.76876218565764E-03  1.22868283827161E-02 -9.77430071621796E-03 -4.00402159781859E-05  2.33515218200322E-01
 -4.80202963962952E-03  1.37116620778182E-02  1.04104085794703E-02 -6.82100621462501E-05 -2.96827960697250E-01
  1.24576919453619E-02  2.05914140027796E-02  5.26599905291323E-03  3.47712321646411E-05  3.07135206016189E-01
 -1.20636032793190E-02  2.15483755355684E-02 -4.08493027863257E-03 -2.00498279216639E-05
* ORBITAL    1   16
  8.43249902339364E-03  7.52975967660569E-02  2.02209174992746E-02  8.53051633521096E-02  1.31432094333072E-02
  2.68793359732709E-01 -3.91078005352618E-02  8.52901637317667E-04  1.42522860555468E-04  1.47698456066018E-02
  2.24513057918942E-04 -2.42328377942245E-03  9.16514092989894E-05  2.75565395963984E-02  2.12898565765682E-03
  3.87875405506637E-02  3.53915744240037E-03 -3.46118469049235E-03 -5.02489728458459E-04 -3.59710312425893E-01
  8.27096550747334E-02  1.32909608524316E-04  4.89408016685980E-04 -3.10724380547583E-04 -1.21154889387125E-03
 -1.57571048481785E-03 -4.57045155906635E-04  3.73824631457801E-02  7.92602497136096E-03  6.26667629362693E-02
  1.85453603297567E-02 -5.27792740958802E-02 -1.62952420876521E-02  3.03108892327489E-01 -4.34223951377107E-02
  2.03391894504870E-03  1.94995256635106E-04 -1.59182138103019E-02 -1.92842075905258E-04 -2.15164227796563E-03
  1.85589194658035E-05  3.03400478372497E-02 -9.92526953006415E-04 -7.94191956578171E-02 -7.08583253363868E-03
 -1.17981923254370E-01  8.76876247647825E-03 -2.78677482340816E-01  2.54782724320639E-02  1.37406938217302E-03
  5.22460925160893E-05 -1.18610535617147E-02  1.36897057988683E-04  6.40213971404133E-04  1.12494793947402E-04
  9.70258186667757E-03 -1.72237487915164E-03 -7.57982432444913E-02 -8.35620016661232E-03  1.20133018785739E-01
 -1.00581317502132E-02 -2.37280028077260E-01  1.75750569952971E-02 -2.32598260727959E-03 -4.25164089234098E-04
  8.21084568342133E-03  1.78937630497910E-05  6.45786223080447E-04  7.32395195577344E-05  7.56306718892509E-03
 -4.56157364952161E-03 -1.30977836483414E-01 -1.73877347885089E-02 -2.17271901002520E-02  3.15243296350605E-03
  3.87484173883242E-01 -3.66804718659818E-02 -2.22169719568128E-02  3.13005800400020E-03 -1.56542990935267E-03
 -2.61602259844801E-03  4.58449016639450E-03 -6.04121649951900E-03  2.58009264430136E-02  1.43139846051851E-01
 -7.66692754218007E-03 -1.15110664229482E-02  3.39651783169856E-03  5.78240349864977E-03  1.65141739529456E-01
 -8.13425367257267E-03  1.33914433306281E-02  2.04357950266017E-03 -3.38858709379642E-03  1.27970986406280E-01
 -6.89941683744474E-03 -1.08100130279761E-02  3.06283084342258E-03  2.17515754495059E-05  9.02719672322151E-02
 -6.52946285849015E-03  8.75497410599102E-03  1.45364729566757E-03 -7.16394107495487E-05  1.04040422922125E-01
  1.33044551991048E-03 -8.93385463093082E-03  8.68398512799769E-03  1.26908433530306E-05  6.89139635021084E-02
  2.83367612347387E-03  6.35274529088758E-03  8.91539571106539E-03  1.33008701026030E-05
* ORBITAL    1   17
 -2.93819646721877E-03  9.54858733482214E-04 -6.64047481923415E-03  1.64532747739917E-01 -2.73526738242298E-02
 -9.99184655434578E-02  9.33732490309081E-03  2.63731817560390E-04  3.58653190974462E-05  2.39629095719197E-02
  8.72352844200484E-05  2.20448738978998E-04 -1.50058502990716E-05 -1.47955577568526E-02  3.99202823267847E-03
  1.56402060075730E-01  1.81509838996975E-02 -4.42584067846666E-04 -5.43570684910538E-04 -1.92440214896355E-01
  1.22564792746206E-03  2.04059297958626E-05  7.65622280039462E-05 -4.64160552964991E-04 -3.80845615422429E-04
 -1.99760131083866E-03 -1.43849655744421E-04 -1.48899774432612E-03 -3.24908265203719E-03 -4.02514392154025E-05
 -7.25714295787902E-03 -1.65435642861909E-01  2.79650333485808E-02 -9.39701267871074E-02  8.93337199296232E-03
  6.45095846216337E-04  1.89498012208209E-04 -2.43770491130702E-02 -2.94789845980852E-05  3.05819050267543E-04
 -2.28255643233923E-05 -1.44592771613475E-02 -1.66627940201568E-03 -8.29966837023943E-02 -7.10718796408765E-03
  4.52449115202384E-01 -3.93929849960654E-02 -2.53877029816091E-02  7.88931589018773E-03 -2.50746410294457E-04
 -5.75500955663601E-05 -8.58604425869123E-03  1.60342455317734E-05  1.52420922431428E-03  3.55948539892985E-05
 -3.74390808376633E-02 -1.93146852589061E-03 -8.44934210197958E-02 -7.68067936872005E-03 -4.52969934669707E-01
  3.92172293837638E-02 -2.09701025046263E-02  6.77599555688940E-03 -5.46693070516229E-04 -1.01629976062567E-04
  8.03227603930627E-03  2.66263429576022E-05  1.55555904148286E-03  5.17339223977046E-05 -3.74251849191378E-02
  2.34640775467619E-03 -1.08727109410676E-02  3.78127394593891E-03 -5.41783336917642E-03  8.77031745263316E-04
  8.94610609834398E-02 -1.40378540603172E-02 -5.91235510568115E-03  1.01352442808687E-03 -3.96788170778121E-04
 -6.38177503759377E-04  2.00404060154644E-03 -1.46966841854984E-03  4.62152765387441E-03  3.91258088218306E-02
  4.47562681732722E-04 -3.55939467037479E-03  1.41822071361104E-03  1.60478875223974E-03  4.38178163180358E-02
  2.81694342224008E-04  4.11178780144056E-03  1.23237172614036E-03 -9.70403644816301E-04  2.56925918464177E-01
 -2.31782739207300E-03  2.08401834324459E-03  1.91014081021141E-02 -1.64560197662562E-05  2.51917438486801E-01
 -2.37965913448996E-03 -2.33483950107200E-03  1.89312527318355E-02 -1.86200918292435E-05 -2.19522155044626E-01
  6.92181872585172E-04  1.12255573633406E-02  4.28496330848137E-03  7.92054186065044E-05 -2.20099327922587E-01
  7.76251861053722E-04 -1.13269104888133E-02  4.16005887050661E-03 -1.87080883432185E-05
* ORBITAL    1   18
 -1.27079177720942E-03 -6.90145330986599E-02 -5.85274790993855E-03 -2.61741761690512E-01  2.11061377922930E-02
 -2.61864882667449E-01  1.20647535575975E-02 -7.17649515235504E-03 -1.42587189164019E-03 -2.74745781943283E-02
 -1.59241642650945E-04  8.62516960898556E-04  2.49157352969258E-06  2.80038492481601E-03 -4.44212656282273E-04
 -7.18825904224260E-03 -1.39302969976397E-03  4.05815069107391E-01 -3.17689571100829E-02  6.25512152188665E-03
 -2.09798558154080E-04  4.30151861872054E-03 -4.12702706096259E-03 -4.40252622738684E-02  5.57422319051550E-03
  1.28411009807933E-04  2.03167414787048E-04 -8.36621649536286E-04  6.20400957249158E-04  6.32679647345572E-02
  4.27884588710542E-03 -2.55944313047584E-01  2.20411775342994E-02  2.48640739415298E-01 -1.18345715554613E-02
 -7.23593758920649E-03 -1.55874007941465E-03 -2.64175281827118E-02 -2.81887370839495E-06 -7.97445900889916E-04
  1.22837128105123E-06 -4.58397036684985E-03  3.97661651459120E-03  4.73450119344984E-02  1.14039161266429E-02
 -2.71377616685858E-02 -5.89864989226492E-03 -1.21011151200966E-01  2.38350072366627E-02  4.23706992620601E-03
  1.09734819204177E-03 -2.25801414151618E-02 -2.65829288444395E-04 -4.39098484119808E-04 -1.44142884020416E-04
 -7.17104297885492E-03 -4.02765578077293E-03 -4.03801668868279E-02 -1.10001915660862E-02 -2.47511541769334E-02
 -5.64195968055573E-03  1.33812379408711E-01 -2.45214886595392E-02  4.96488641135787E-03  1.18700985323289E-03
 -2.32011828238216E-02 -2.70281526242411E-04  4.17249363630482E-04  1.14637520607956E-04  7.55427210598740E-03
 -1.84153472128889E-04  7.75105671213059E-03  1.15526335618013E-04 -2.56804437778399E-01  2.05063841269998E-02
 -3.08100705066090E-03 -2.50728045865989E-04  1.08917285202559E-01 -1.34002022236557E-02 -3.77568199242821E-02
  6.98755706768334E-03 -3.86029536393521E-03  5.05123497397764E-03  1.98227726238776E-03 -2.77469478734520E-01
 -3.36994554072589E-03  6.50348814443504E-03  1.19580077841476E-02 -5.39466967820653E-03  2.80059749936057E-01
  3.37396008265810E-03  8.26864170762089E-03 -1.21888589281278E-02  4.59838192266092E-04  1.53956945660494E-01
  6.79185551634779E-03 -6.16193763118175E-03  4.78139618861607E-03  1.73999779977247E-04 -1.62621784803371E-01
 -6.53757233235072E-03 -6.53314452866627E-03 -5.01439833822200E-03  2.05638542265045E-04 -1.66689146794175E-01
 -4.43475765621616E-03  4.29705719952251E-03  1.12543865686190E-02 -2.90249960502143E-05  1.64383035891447E-01
  4.41800212349475E-03  4.07565934681824E-03 -1.15341781508572E-02 -1.21420039371450E-04
* ORBITAL    1   19
 -1.21761704966996E-04 -3.10658116032562E-03 -4.23713220982374E-04 -9.03214944405167E-04  1.64499050665110E-04
  2.76844032162760E-03  5.07361025839329E-04  3.22235964605347E-01 -3.55862608413784E-03  2.14171986857538E-04
 -1.18454041465830E-02 -2.70192156559508E-05  1.74191990815145E-02 -3.21653540879839E-05 -7.02857985407741E-05
 -1.14724263137336E-03 -2.38899883931279E-04  2.05508883450327E-03 -3.62630548570623E-04 -1.46919144303363E-03
 -9.19189337160992E-04  2.58760488336040E-01 -8.14869933828273E-03  1.40298300998719E-03 -1.43115812690455E-02
  2.35565121641197E-05  2.78231151900512E-04 -7.61073720638353E-06  6.43384678952222E-05  1.40423390754840E-03
 -7.65254857429542E-06  7.05628955191622E-04  9.43897149220839E-04 -2.65286685522176E-03 -2.51230358222352E-04
  3.25809710743086E-01 -3.84333572757151E-03  2.39397055665267E-04 -1.16468573662680E-02 -4.36245140454496E-05
 -1.77285209796414E-02 -2.40679300598205E-05 -7.39979674370689E-05  2.73307465025767E-04 -7.64274794328821E-05
 -7.19065956903383E-04 -5.02810799712139E-04  2.05806104703668E-03 -1.67352839360116E-04  3.68649353473491E-01
 -2.52984218502477E-04  1.90739782176830E-04  1.82262741449558E-02  1.04344479132145E-05 -1.09183584165283E-02
 -1.33297525266719E-04  2.44675566156350E-04  2.46282258400184E-04  2.72756971024467E-04 -1.18742093432533E-03
 -4.55633115161525E-04 -2.22208147718822E-03  3.61571089542418E-04  3.67491827753960E-01 -3.06695095038341E-04
  1.81301253481321E-04  1.80706180820838E-02 -7.54513970003371E-05  1.10134848445420E-02  1.19569868567954E-04
 -6.30855822430464E-05  1.25813142230589E-02  4.25845668572669E-04  2.43778133295628E-02 -2.18370445653473E-03
  5.43351180585350E-03 -4.57770367068625E-04  4.34774599842996E-02 -1.04469786020310E-02  1.20267332950252E-03
 -1.28087071227491E-02 -1.40591005687690E-04 -5.51063944685363E-04 -6.91946746120339E-05  2.15797049867427E-02
  3.58844067548229E-03  9.22910165665111E-04 -6.33517796817535E-06  1.45030782095882E-03 -1.45219507096469E-02
 -3.41636509631296E-03  3.25242692484553E-04  4.39797132028260E-04  1.74887209273424E-03 -7.35378149120349E-04
  5.74356910555594E-04  5.60601417687256E-05  2.59930288638127E-05  1.29800916470282E-02  1.20433576927757E-03
 -5.28151904028262E-04  6.29989493635397E-05  1.34560288750063E-06  1.29471543733339E-02 -2.81601862797395E-03
 -1.75846644076044E-03  3.18421523909948E-04  1.25707989117067E-04  1.16605562257740E-02  1.74258656003585E-03
  1.04972595407481E-03  1.82745311823427E-04 -6.10431313946679E-05  1.15429770778633E-02
* ORBITAL    1   20
  1.72986633042816E-04  9.97914929935809E-04  4.66744418945358E-04  4.92231026429256E-04  5.59047304286108E-04
 -1.31217002691659E-03  6.02905127140532E-05 -5.39576680503458E-01 -4.00628907432276E-02 -1.72413457710592E-04
  1.71018419177829E-02  2.89173859498481E-04 -6.17090733353585E-03  1.18155350512008E-04 -1.03519968750216E-04
 -2.39882327022361E-03 -5.09753810455258E-04 -6.26886319921142E-04 -5.65055020877027E-04  2.17731656298909E-03
  1.18850489867287E-03 -3.34362809406948E-03 -9.91275095222348E-04 -3.55273334570833E-05 -3.25407062929982E-04
 -8.91416355899997E-05  2.88672059576910E-02 -2.50394088877285E-04  2.60938016236566E-04  1.16133104988218E-03
  4.51219008654722E-04 -1.11191064006141E-03 -1.14624931930054E-03 -1.15465696643621E-03  1.13792310970656E-04
  5.31750731756445E-01  3.90598988728944E-02  4.43067526207651E-05 -1.71513799203617E-02  8.78946658015518E-05
 -6.22851690340025E-03  4.99909974512608E-05 -1.92618018359765E-04 -1.05381947751386E-03 -3.27504717476716E-04
  4.41749768602796E-04  2.46808982091526E-04 -2.91247668377424E-04 -3.19334462894295E-04  3.65921961666673E-01
  2.40913899952894E-02  1.56845502861110E-05  2.25677823112395E-02 -8.36652542842446E-06  1.95126184449481E-02
 -6.95618445799588E-05 -8.65814221507913E-05 -3.59804182316304E-04  4.55867911635961E-05  3.89737941346918E-04
  1.93181095961623E-04  2.60223579357840E-04  5.37163550288201E-05 -3.60702147067553E-01 -2.30128570090492E-02
  9.96315618161441E-07 -2.28796992470657E-02  5.47692566614180E-05  1.97655492377258E-02 -1.02402537614282E-04
  4.45425044468443E-05  2.66271507012749E-03  9.43602535534003E-04  2.15677832003164E-03  1.12022189034076E-03
  1.80355684518595E-03  7.36053333176302E-04 -3.47598416119552E-03 -5.83423874771027E-04  1.18274623493406E-04
  8.67321566783371E-05 -1.32020266490455E-04  2.65820649356914E-03  3.07768405765252E-04 -3.74256881612457E-03
 -2.25110331122210E-03 -1.74781585969032E-04  7.32929776172172E-04  5.21179943472909E-04  1.22886590432070E-04
  7.31611954424338E-04  1.51260337047385E-04  9.66617831830450E-05 -8.80778268677515E-04 -4.14384196076375E-04
 -3.25904932102098E-04  1.05177276088331E-05 -7.94444288883099E-05  1.24243685567907E-02  2.27583239800738E-04
  1.56164775824226E-04  1.82185818135168E-05 -3.50139199291708E-05 -1.22429548310648E-02  1.67244568554384E-03
  1.07818524781042E-03 -1.30353646314714E-04 -7.22725174124204E-05  1.75191928753095E-02  2.85135311632538E-04
  2.59165104226028E-04  1.81633863984293E-05 -1.29918868751006E-05 -1.78330075177023E-02
* ORBITAL    1   21
 -1.10378020052561E-03 -2.42410830425967E-02 -2.96918815501094E-03 -1.30613366239332E-02 -7.34612252644205E-04
 -1.67845042203022E-02  6.54927312833081E-04 -7.50843515803128E-02 -9.35582144805594E-03 -5.06798218066333E-05
 -2.51436986563435E-02 -3.30889567426375E-04 -9.75053949820209E-03 -1.42747384865497E-03 -2.53560063583308E-04
  1.17539202449252E-02 -4.68684580512837E-04  5.08695765068123E-03  5.34757697357203E-03  6.78022770917184E-03
 -4.01873463668583E-03 -5.36334893242038E-01 -2.30964499777467E-02 -1.02726325633751E-02 -1.75388607712599E-02
 -1.56078256931588E-04 -4.53943139563973E-04  4.15099115533917E-04  2.20272300077641E-05  1.72657352169582E-02
  7.54749480986364E-04 -6.56025284739343E-03  1.70051873664983E-03  1.61780049421303E-02 -5.97551900755887E-04
 -8.19044940922543E-02 -8.75709219083189E-03 -2.99944444435443E-04 -2.53994038903313E-02  5.27933091199082E-04
  1.00974582251546E-02  4.44340498304375E-04  3.11936272077101E-04 -1.11442468703707E-03  6.11533889086776E-04
 -6.16027202107064E-03 -1.35642140061896E-03 -4.41077600575300E-03  6.34553988311154E-04  3.37860262425343E-01
  3.12806111910857E-02 -6.38943299362193E-04 -8.11345285011713E-04  6.54058141008149E-05 -1.16713145759370E-02
 -3.15120132153992E-04  1.75262536671702E-04  4.70649085185958E-03  1.07448677007667E-04 -5.55017563201120E-03
 -1.28304295784398E-03  5.87153034436321E-03  6.21546710037482E-05  3.39753948954282E-01  3.12103748163213E-02
 -9.79390031779379E-04 -5.01044228144402E-04  4.11824322573785E-05  1.15170699514559E-02  5.64391546928962E-04
 -1.29920735818204E-03 -7.10435883015120E-02 -5.80607328502957E-03 -1.70005437931253E-01 -1.02390256234521E-02
 -4.98255214511432E-02 -3.60427495004058E-03 -4.32167209742046E-01 -1.62543695791621E-02 -2.60855057814607E-03
  2.62193654115494E-02 -1.65298724109278E-03  1.79238795455134E-04 -7.21332459612485E-04 -3.86422113900960E-02
 -8.44916425388954E-03 -5.78685037507107E-03 -2.19264844986107E-03 -1.31503087468778E-02  4.40006728076059E-02
  8.41478242272752E-03 -4.37957450551815E-03 -1.29287947638590E-03 -1.37240223235142E-02  5.84151115279364E-03
  2.24543188298616E-03 -2.35182780401827E-04  1.72041119034388E-05  1.10768996804265E-02 -6.80982397755959E-03
 -2.14338447759421E-03 -1.90849863934685E-04  1.44833005723954E-04  1.11104165061776E-02 -1.78593373307924E-03
 -3.00987413985702E-03 -3.75772718996590E-04  1.40851890231843E-05 -2.60967585700850E-03 -7.88550834386653E-04
  1.43506145160281E-03 -4.75868351281869E-04 -2.04518256956507E-04 -2.34419784156900E-03
* ORBITAL    1   22
 -1.44364245081697E-03 -4.03878851432424E-02 -4.43185300899154E-03 -2.71244053738175E-02  7.95044249807050E-04
 -3.60914847912858E-02  2.50477961688535E-03  2.61474771884511E-01  3.46041742171120E-02 -6.25917455537167E-04
  1.59446823957215E-02  2.44687583223491E-04  1.06391618889059E-02 -2.70521782460186E-03 -1.17414786184458E-03
  1.49004473419713E-02 -3.31720300913592E-03  3.07855009197859E-02  1.23849869725883E-02  1.08350300578603E-02
 -1.22584497815253E-02  3.91099393393262E-01  7.71388044667226E-02 -1.50774625535295E-02 -3.82920269885075E-02
 -5.93424157128661E-04 -1.76068473121103E-04  4.97251764935635E-04 -1.12694747278747E-03  2.12307195668488E-02
 -1.58429346547546E-03 -7.31798636366477E-03  9.37384320873873E-03  3.24450319051531E-02  2.93959608540246E-04
  2.65051660283119E-01  3.31263276455223E-02 -3.57409055009492E-04  1.60980303109916E-02  1.50571457977101E-04
 -1.09789236831654E-02  2.92982690295987E-04  1.68275511860012E-03  5.78936931554377E-03  3.58982051150186E-03
 -1.19994939176020E-02 -3.35156204198075E-03 -3.90315234632917E-03  3.61190940947129E-03 -3.03921961999396E-01
 -4.02514251289351E-02 -1.48637008576922E-03  9.58070727279818E-03  1.43181924346033E-04  1.13425770751566E-02
 -7.90467966306679E-04 -1.32249845915247E-04  7.81135134053225E-03 -3.84874766860079E-04 -1.09435760952073E-02
 -2.96904666831948E-03  1.28805813131924E-02 -1.18189641433060E-03 -3.03255035292480E-01 -4.01622819192760E-02
 -2.31505053911906E-03  9.31504113880761E-03 -2.22964906119488E-06 -1.13607783049503E-02  9.86464812353801E-04
 -6.69653744122663E-03 -1.13330588821389E-01 -1.50390873597261E-02 -2.72016067081198E-01 -3.26060156073143E-02
 -8.47031093400404E-02 -1.08379371684158E-02 -7.80906039497314E-01 -8.99542460162191E-02  1.55272807570459E-03
 -1.33621469203000E-02 -9.12314420163398E-03 -6.81681031312816E-03 -1.76206459684342E-03  8.13877623281723E-02
  1.33599681491313E-02 -9.36737321904461E-03 -1.59490097639393E-03 -2.21740980291786E-02  7.83639819980427E-03
 -5.98101061416016E-03 -7.87760409187031E-03 -1.70197585235314E-03 -2.28560361690724E-02  1.39764800720382E-02
  5.91850306093109E-03 -4.98876628355708E-04  2.45561535567146E-04 -1.03832844455980E-02 -1.66061033238858E-02
 -4.89735514695639E-03 -4.61320804473618E-04  2.43103962998371E-05 -1.02531696219231E-02 -1.90294329724664E-02
 -1.37211359439937E-02  5.75928328863568E-04  1.05248644032007E-03  8.07849342497660E-03  6.41810389477329E-03
  5.98059569786820E-03 -4.05100054930793E-04 -1.12973563053816E-03  7.93135594371571E-03
* ORBITAL    1   23
  1.16869269793539E-03 -1.24949329421165E-03  1.39449661116586E-03 -1.04741229609089E-03  2.64630287038789E-03
 -5.65791297940390E-03  1.61159719581694E-03 -7.04683073472427E-01 -6.66232490406451E-02  3.78752301125126E-04
  1.25428099893654E-02  1.29537982659675E-03  8.13200629363376E-03 -5.33013045926054E-04 -7.39533521570942E-04
  3.28775843286758E-03 -1.10864387389531E-03  2.31003404368691E-02  1.00678361025009E-02  6.39349319083945E-03
 -2.46890255171173E-03  8.76228350329815E-01  9.02339893746198E-02 -1.97146064801542E-03  1.04113321289360E-02
 -3.41829434522256E-04  3.08736280571739E-03 -2.62252872539706E-04 -1.36072028650199E-03 -8.04059289179780E-04
 -2.08183050245842E-03  2.79006205790836E-03  4.90241511478883E-03  5.49660520588152E-03 -4.99937336504884E-04
 -5.81033902501955E-01 -5.53076492362772E-02  4.74621299317672E-04  1.73585345834682E-02 -5.02563888946899E-04
 -8.44260091978268E-03  4.29509183204335E-05  7.52093821807530E-04  4.05323007999639E-03  1.68359316086629E-03
 -4.55724473802587E-03 -1.96297314412291E-03  1.42624410910214E-03  1.60146575391863E-03  1.86895878870374E-01
  1.38898984165121E-02 -2.96095348240775E-04 -1.76830390377973E-02  2.87774889587821E-06 -2.03137111974892E-02
 -3.24376162775577E-04 -3.09726217831042E-04 -3.24000366790381E-04 -4.97855731321107E-04 -4.36779717501296E-03
 -1.79066884943891E-03  6.22971362793963E-04 -5.78739704295268E-04  3.82010481131249E-01  3.02959371969784E-02
 -5.20858639901738E-04 -1.79565178619430E-02 -6.46517164735222E-05  1.81123766654285E-02  3.19701575556421E-04
 -4.29855374520654E-03 -4.99837282143021E-02 -6.97319794953045E-03 -9.97694821359022E-02 -1.43597653420049E-02
 -3.08304709315137E-02 -3.08210490378730E-03 -3.47332358082253E-01 -7.25045341281907E-02  2.29556114972699E-03
 -2.89383495674754E-02 -6.63163381084217E-03 -6.02590270748766E-03 -7.92386294369871E-04  6.67992172112461E-02
  5.32518338032617E-03 -1.84657554573371E-03 -1.14094199495018E-03 -7.45679333828630E-03 -1.35104181800169E-02
 -3.51531568260361E-03 -2.94515555893089E-03 -2.54177702422240E-04 -7.08560299486734E-03  4.32557218361443E-03
  2.43380093771863E-03 -1.12314004603070E-04  1.35545851869779E-04  2.57022003985444E-03 -4.81587742022228E-03
 -2.12846567151734E-03 -7.80317467533769E-05 -3.89261128222042E-06  5.58601644980911E-03 -8.36428908187721E-03
 -5.91000420247016E-03  4.29243352408397E-04  4.91796254697554E-04 -8.29553226863424E-03  3.08215262356175E-03
  3.39213543472490E-03  5.15760676555931E-05 -4.16164468754855E-04 -1.02102776991319E-02
* ORBITAL    1   24
  1.00269280314225E-04  2.24719668464606E-03  3.25512842964320E-04  1.55745165197464E-03 -4.60037298842652E-05
  1.78283941507598E-03  3.94318885247497E-04 -4.47497521878689E-01 -4.61644817325880E-02 -6.05007953340558E-06
 -2.11607353393534E-02  6.80152405743323E-04 -3.64015952816094E-03  2.14198158879379E-04 -4.05616620046714E-04
 -3.49810988846225E-03 -7.09041248383810E-04 -2.57951779724280E-03 -1.16659240488481E-03 -2.01114039361501E-03
  1.53217052205769E-04 -1.12177315709261E-01 -1.19609470638500E-02  3.07948068672792E-04 -1.82874748319162E-03
 -4.05088996352682E-06  3.03969790990885E-02  2.54915585250844E-04  7.15956589906435E-05 -4.97940141812235E-04
 -1.23271622583946E-04 -7.25324621682992E-05 -1.99174181572743E-04  4.90836058365782E-04  1.00029275481546E-03
  6.04621595372537E-01  6.13907099345753E-02 -3.52336821239781E-05  1.74996249932629E-02  4.50421171690863E-04
 -2.22994625669543E-03  6.67959919374124E-05  2.44230721060066E-04  1.28395362512021E-03  5.71753192180242E-04
  3.14593416897441E-04  1.39085958607702E-04 -1.59353672566279E-04  3.49441996017048E-04 -8.15411029570689E-01
 -6.70724775860888E-02  3.49285358849814E-05  4.14888452310896E-03  5.46110000550347E-05 -6.42207551198676E-03
  9.78565248937448E-05  3.01444664707411E-05 -6.51296142899792E-04  1.81253544504320E-04  1.58137546123347E-04
  5.71183836546247E-05 -1.80708860466292E-03  1.33494393115020E-04  7.46462395440673E-01  6.32062434158461E-02
  1.37540212624393E-04  5.30568882330302E-04 -1.85263814052469E-04 -1.05856000177301E-02  7.00862483657044E-05
  5.79576754254990E-04  7.40586454275323E-03  1.22788871524285E-03  1.33979816278864E-02  1.53392357955587E-03
  4.11861166978630E-03 -6.83245957323932E-04  4.30974967030658E-02  9.12238332478591E-03 -3.76200837021892E-04
  3.64599703752200E-03  3.79140363017145E-04  2.61605824637330E-03  3.01929214109739E-04 -5.85728819054729E-03
  6.66948438453515E-04  2.67685752571160E-04  1.96234516890747E-04  1.33466162538864E-03  1.86910150213321E-03
  6.14642536316220E-04  1.97673234363547E-04  1.90252491889976E-04  5.42146585570234E-04 -5.62129518712257E-04
 -1.78053819939668E-04 -9.58557105359088E-06  3.56731139905332E-05 -1.18561378120351E-02  2.44184239003329E-04
 -4.27116292805251E-05  2.06432900109626E-05  7.31325327351453E-05  1.08398211747905E-02  1.92601805740972E-04
  2.95693187770199E-04  5.48802713947412E-05  6.14018648173493E-05  8.36922681874239E-03 -8.66656540577764E-04
 -2.44294906756548E-04 -3.39640250336011E-05  8.52667118846390E-05 -6.29669806258209E-03
* ORBITAL    1   25
  6.08232729544766E-02  4.42195827785576E-01  1.65614946268995E-01 -2.83730785719004E-01 -1.50775573403034E-01
  1.53042778001846E-01  7.93749556597600E-02 -1.15893877507139E-03 -6.88526255892043E-04 -1.54485739956904E-02
  2.02952195677929E-05 -1.44087060720313E-02 -4.87372541487419E-05  2.00000497894742E-02  4.17043881973810E-02
  2.43405142695098E-01  1.12701386352085E-01  5.62880475457284E-03  4.12123417697886E-03 -1.00827628308347E-01
 -5.82099453453763E-02  1.43374870919129E-02  8.00027027530313E-03 -3.67374961550485E-04  7.54217639681351E-04
 -7.09009236909749E-03  1.51170853123424E-04 -4.75611111931628E-03  5.73658214030771E-02  4.21662463165155E-01
  1.57442810109929E-01  2.72998810607463E-01  1.45617184631950E-01  1.41790762787723E-01  7.22779258552160E-02
 -9.11968764108992E-03 -3.63519125428770E-03  1.53824265342755E-02  1.27402791542148E-04 -1.38365872199549E-02
  2.87841040683821E-04  1.88516065281102E-02  7.72997021110440E-02  4.87284833174931E-01  1.98457006480635E-01
  1.10844112948780E-01  5.17056800519882E-02 -1.74557112620752E-01 -7.31357862941110E-02  3.07660832962138E-04
  8.62843629516430E-04 -1.84548878813330E-02 -1.61961934731239E-04 -1.65384795155394E-02 -8.75753826483367E-05
 -1.30340023632783E-02  7.90056029504553E-02  4.96313811004951E-01  2.02314059205619E-01 -1.15071472033895E-01
 -5.42013019062121E-02 -1.74217292520614E-01 -7.20316618991615E-02 -1.24775732871523E-03 -3.58355096053168E-04
  1.85237510838377E-02 -4.22216249026470E-05 -1.67967111795286E-02  3.02390143718640E-05 -1.34905445279588E-02
  1.12183825762533E-01  7.52163785256361E-01  3.02050173287863E-01 -2.10230279022934E-02 -1.09898023108242E-02
  2.86019476772336E-01  1.37983762885643E-01 -5.64626641169101E-02 -3.08091095501671E-02 -2.60007144608773E-03
 -8.48578173884874E-03 -2.15658188369489E-02 -2.07384999326226E-02  1.43569943825011E-02 -4.23130126571995E-01
 -3.44808149938420E-01  3.49752055822431E-02  1.85357799312699E-02 -1.72220195396741E-02 -4.22143724828253E-01
 -3.43013365091839E-01 -3.78402843630114E-02  1.76770800521706E-02  8.87765972046768E-03 -4.22785721640800E-01
 -3.47173288583897E-01  2.15953151708713E-02 -3.72221466727768E-02 -8.45084859094423E-07 -4.27828437126144E-01
 -3.51398721300313E-01 -2.17141373539601E-02 -3.78121753588179E-02 -2.41085011935792E-05 -5.11854643210822E-01
 -4.12007389120616E-01  4.45835006219438E-02  1.53776545767692E-02  2.32786849764343E-04 -5.34978536365031E-01
 -4.30272558925795E-01 -4.67042029422985E-02  1.58208751117388E-02 -1.89249222501573E-04
* ORBITAL    1   26
  1.48230047336840E-02  5.85411256230227E-02  3.40658364738964E-02  1.25674609137690E-01  8.44572488184372E-02
 -1.17373975945583E-01 -7.84955938424360E-02  8.36201908928160E-04  1.11432013414742E-03 -5.77637350781281E-03
  3.75312702392583E-05 -2.74116742549424E-04 -6.05069646238596E-05 -2.07391583474371E-02 -4.89285600692588E-02
 -2.12965180662999E-01 -9.77930228440763E-02 -1.17459744009243E-02 -8.73842903144029E-03 -1.54309623836718E-01
 -1.20518449396163E-01 -2.26290619044808E-02 -1.20886266881603E-02  9.31615353381389E-06 -7.51566111071986E-04
  6.62843181160576E-03 -3.53214987220550E-04  2.50475698183302E-02  2.27671244824643E-02  1.05343110410401E-01
  5.35349102941825E-02 -8.40276487962528E-02 -6.44277088739673E-02 -9.58502065822413E-02 -6.36609707854862E-02
  1.38387632048284E-02  5.43397015360675E-03  6.71912456902265E-03 -3.27645680661046E-04 -2.11300159414371E-03
 -1.84423788080049E-04 -1.79136008992462E-02  7.73310252885067E-02  5.21428304999557E-01  1.92681076096157E-01
  2.50693935603652E-01  1.22942256800521E-01 -4.20604913411407E-01 -2.36977433186150E-01 -4.97322359330091E-04
 -1.15125898993416E-03 -4.47665335113425E-02  2.28223142674298E-04 -1.55624816107791E-02  2.26517617910711E-04
 -3.38154948337314E-03  7.23279188932819E-02  4.93586409619752E-01  1.81513809758908E-01 -2.36082983962218E-01
 -1.15075449059014E-01 -4.14072898739765E-01 -2.34615144178244E-01  1.66620533888259E-03  6.06071227730043E-04
  4.40838965211172E-02 -4.03303854992811E-05 -1.47568259856108E-02 -6.58841429252686E-05 -2.04832214422643E-03
 -1.06864768889963E-01 -7.73128981075344E-01 -2.94130223658140E-01  4.90361449633041E-02  2.64376494110858E-02
 -4.90192749964463E-01 -2.80506957788576E-01  8.54223314758601E-02  4.58926697548620E-02  4.68779759566936E-03
  1.12060298107166E-02  1.78840044254624E-02  2.73333465511901E-02 -3.48829685019715E-02  6.46029715705329E-01
  5.14853736259729E-01 -5.14733665811570E-02 -1.77224212636909E-02  2.59519706748427E-02  6.82899994521607E-01
  5.42956189070870E-01  5.81564210286336E-02 -1.96947531425812E-02 -1.34344216205970E-02 -8.62394772398088E-01
 -6.89197637144783E-01  4.62516142532260E-02 -6.40514362348361E-02  7.00209690149609E-06 -8.34648046150583E-01
 -6.67182959066202E-01 -4.50676574693890E-02 -6.15967901042397E-02  7.86145727872631E-05  6.19552313297883E-02
  5.50510257371614E-02 -8.51709644954059E-03  2.88516478838095E-03 -2.32190387647483E-04  1.33370711178422E-01
  1.12097650152599E-01  1.50399666739764E-02  1.29790442294294E-03  2.91008837236008E-04
* ORBITAL    1   27
 -1.03468615543077E-01 -6.15278161843618E-01 -2.40976590964093E-01  5.28919229085873E-01  2.73894656699021E-01
 -2.12508835240595E-01 -1.30585392297055E-01 -7.14653505755552E-03 -3.45660769732622E-03  2.81132809143908E-02
 -5.90170255287163E-05  2.07801448014380E-02 -6.83865654629501E-04 -3.77827439601933E-02  3.11742353462431E-03
  1.46862640251423E-02  6.92930458549555E-03 -8.79117665971653E-02 -5.37954570577303E-02 -1.61501240466995E-03
 -6.89832878822331E-04  2.37229062686963E-02  1.52583457294370E-02 -8.63610123985929E-03  3.02214675185061E-03
 -6.79936491323540E-04  3.52704185114796E-05 -8.47858881085316E-04  1.03634875533376E-01  6.20614504396936E-01
  2.41085671338214E-01  5.54476340430013E-01  2.91124233618711E-01  2.23773980503097E-01  1.37189284197881E-01
 -1.17643462327213E-02 -4.82142479176202E-03  2.90641131922814E-02  3.62502491559136E-05 -2.11821605300094E-02
  7.64524740205633E-04  3.95427657860764E-02  7.20456063846368E-02  4.19393392848599E-01  1.61283519090648E-01
  1.82253626190637E-01  1.00588394067978E-01 -2.12006392028570E-01 -1.07706108698084E-01 -1.98143865747208E-05
  9.81333080015190E-04 -1.83937889674884E-02 -3.27149876617961E-04 -1.26937008219459E-02 -2.02666248287716E-06
 -2.14496916093826E-02 -7.67133970814961E-02 -4.51601635546888E-01 -1.73086797891232E-01  2.01570562463794E-01
  1.10878529586291E-01  2.43856147526764E-01  1.25918591001555E-01 -1.10819160638269E-03  2.20638884501670E-04
 -2.12427556861882E-02 -2.14613788292441E-04  1.35884482514955E-02 -5.48812213437261E-05  2.10895018623605E-02
  6.14398295211039E-03  4.31494241523823E-02  1.63736670180048E-02  3.83264597802871E-01  1.96890220164402E-01
  1.97794239067004E-02  1.02178969668532E-02 -1.05791276908692E-01 -6.34117260841361E-02  2.98091459041425E-02
 -1.29140482603517E-02  5.91596794999623E-03 -1.06267412679402E-02 -2.88605576476895E-03 -4.46159512879994E-01
 -3.67674207747698E-01  2.56110631252790E-02  2.96760251639716E-02 -1.72197190691478E-02  3.89336057866036E-01
  3.23216290064856E-01  2.62973039024990E-02 -2.72945092825970E-02 -2.13575450217368E-03 -5.34397839934372E-01
 -4.29946815566013E-01  2.43414571629438E-02 -4.50663128567548E-02  4.96192333454283E-05  5.99001852638982E-01
  4.80579324270000E-01  2.75816484278674E-02  4.94699254791383E-02  4.46784802811026E-06 -1.00979629473702E+00
 -8.12539578178110E-01  9.00148178730943E-02  3.07264537506141E-02  4.51696546614337E-04  9.71802493366364E-01
  7.82081760458628E-01  8.63853762395471E-02 -2.97247072906994E-02  1.99787963628463E-04
* ORBITAL    1   28
 -3.60443501661055E-02 -3.39537883072910E-01 -8.84620701544418E-02  9.57984892317720E-01  5.84610366008603E-01
 -3.21263905018005E-01 -2.07982262742470E-01 -5.90603691695142E-03 -3.92438161082184E-03  3.31142777991634E-02
 -2.17797858102969E-04  1.14529580269430E-02 -1.65028453776191E-04 -3.31041178258181E-02 -3.45061692002802E-02
 -1.61304869460152E-01 -8.32578015506410E-02 -1.92249355002612E-02 -1.81934283041658E-02  4.72225287758437E-01
  3.95454050250353E-01  4.25708369902202E-02  2.54785248262111E-02 -4.61588936640541E-03  1.90728545564105E-03
  8.84686426391652E-03  5.73213816992762E-04 -1.36253452742528E-02 -5.27676968617271E-02 -4.02803042815277E-01
 -1.19416717451676E-01 -7.63306557825633E-01 -4.62289442336777E-01 -2.36762213709665E-01 -1.49317195958817E-01
 -2.58130838580464E-02 -7.46223118437537E-03 -4.26351402303228E-02  8.34674290977984E-04  1.10399321661207E-02
  4.81398445810146E-04 -2.19618722641785E-02  1.72910409359309E-03  1.65507058045655E-02  1.40150591582219E-02
  1.25630206834409E-01  7.93705404399227E-02 -1.89419357277512E-01 -1.03000228390128E-01  1.52302945644052E-03
  2.30449576899526E-03 -2.50121755440742E-02 -1.00109730437616E-03 -6.54901690592130E-03 -4.91914641690909E-04
  2.30736902201863E-02  2.41704929350014E-02  2.19007159068706E-01  6.90609133447618E-02 -3.57511906354086E-01
 -2.28878540766722E-01 -6.42374079569598E-01 -3.83277268703203E-01 -3.29361093516531E-03 -1.53534426530320E-04
  4.99307081318221E-02  2.97711357158670E-05 -1.28608088340228E-02  2.37973515758992E-04  8.44921843084698E-03
  7.22575003078495E-02  5.51338486629908E-01  2.16934837672091E-01  1.72259953881507E-01  8.97488863197650E-02
  6.01669797900974E-01  3.36130599951402E-01 -1.81623042417745E-01 -9.71695288566216E-02  1.37618486669639E-02
 -1.87032875677967E-02 -1.14161824639955E-02 -3.29486602353566E-02  4.37460602025824E-02 -1.10601827647411E+00
 -8.82775912292461E-01  7.39157873587584E-02  2.98761395729405E-02 -3.68342736704850E-02 -5.26491308784966E-01
 -4.15257771404983E-01 -4.86678098950714E-02 -3.31870920849122E-03  1.14906937217486E-02 -3.18893898699324E-01
 -2.56557538720136E-01  2.31733913623868E-02 -1.77708897746906E-02  1.85997855696560E-04 -1.16106420950613E+00
 -9.09486786809514E-01 -5.54071040212896E-02 -7.25546182787041E-02 -3.28249037237389E-04  1.40092094648864E+00
  1.07831363647570E+00 -9.35929126119026E-02 -4.54046877012354E-02  4.27334528391028E-04  1.68660158251812E+00
  1.28930376487113E+00  1.12047339677470E-01 -4.53813665147337E-02 -4.14881622174659E-04
* ORBITAL    1   29
  4.87584507788634E-02  2.42648670537389E-01  9.23846826907063E-02  1.79413856596090E-01  1.12103901215201E-01
 -9.54909255415606E-02 -7.35162925542185E-02 -1.55797576390000E-02 -5.65623724166665E-03 -2.95568018639360E-02
  1.10771571418469E-04 -2.17698849643702E-03 -8.19984851669921E-04 -1.48418239773812E-02  1.07011457942861E-02
  4.91602494209513E-02  2.40872518643695E-02 -6.53652764236749E-02 -7.23693924293989E-02 -1.30359791315099E-01
 -1.09275544387594E-01  4.38157736592808E-02  2.86431649707572E-02 -1.75641044261045E-02  3.96430426900006E-03
 -3.21482876693139E-03  1.19278577452288E-05  3.38619258416833E-03 -2.39625780439084E-02 -3.85775893797902E-02
 -3.67606692452141E-02  6.52872403050488E-01  4.03096390113954E-01  2.47092466732172E-01  1.70161617186194E-01
 -1.96995613020825E-02 -6.53322332635708E-03 -7.29019722918262E-03  2.93248774783738E-04 -4.67805784831776E-03
  8.98502829412285E-04  2.95970217255601E-02 -4.55267773352981E-02 -4.19757185899306E-01 -1.15464591040758E-01
 -5.17767157440094E-01 -3.35369829212175E-01  1.01243172463555E+00  6.21927733919672E-01 -4.59404713406188E-04
  1.56315721233733E-03  5.89973931075359E-02 -7.88347835314703E-04  1.45763339541593E-02 -2.68604685511663E-04
  2.38068085252501E-02  3.72845940803132E-02  3.48455596289943E-01  8.90894755255019E-02 -3.83065267362189E-01
 -2.48558092298647E-01 -7.79898934292207E-01 -4.87814702528645E-01 -1.46129045198883E-03  1.06115068051023E-03
  3.91486030943138E-02 -5.91938558983688E-04 -9.33931943403971E-03  2.24817351133792E-04 -3.27045567879020E-02
 -1.89006583576610E-02 -1.45087731982114E-01 -5.75133734104415E-02  6.68796207976420E-01  3.46229663701064E-01
 -1.62622249558407E-01 -9.02521439845568E-02 -2.01828706277483E-01 -1.11719849904597E-01  5.48613124591818E-02
 -1.81060623418002E-02  1.55728159343064E-02 -8.91037246450837E-03 -1.93131378159981E-02 -6.82846666013108E-01
 -5.56319872298570E-01  2.71693728069017E-02  4.75692437883209E-02 -2.19332357111351E-02  1.12511776881963E+00
  9.07379772256001E-01  6.83844123730464E-02 -5.42199063290906E-02 -9.65211925633270E-03  1.85930485065581E+00
  1.44389495062113E+00 -7.38724645717839E-02  1.19767058764835E-01  1.33948963982541E-05 -1.44300447512579E+00
 -1.11739339110162E+00 -5.23037749874815E-02 -9.48327674710081E-02 -6.78344983684727E-05 -1.02558932465332E+00
 -7.68783902337438E-01  6.77077651260704E-02  1.32658437584906E-02  5.56182821610290E-04  1.69806258402014E-01
  1.12002331964577E-01  9.91844176581094E-03  1.32779620782175E-02  2.53042257312254E-04
* ORBITAL    1   30
  3.26806342860699E-02  3.40968228812031E-01  6.90119190294016E-02 -6.41167833555588E-01 -4.07738488913966E-01
  2.93733842378753E-01  1.57193430726643E-01 -3.41675340992461E-02 -9.43628980381297E-03 -2.43527699560543E-02
  1.00302599223645E-03 -3.69954802093058E-03  5.52590333780188E-04  4.69485042874713E-02 -2.30673866289693E-03
 -1.82624315059534E-02 -8.36076054704323E-03 -1.29417525247286E-01 -1.71875950913294E-01  6.94423079635087E-03
 -2.80006456051857E-03  1.15628500719637E-01  7.16411869631325E-02  4.02809837859011E-02 -9.65209169711300E-05
 -3.26338957167401E-03  8.20081721535572E-04  9.11068495388023E-04 -2.57270713500754E-02 -2.96606465974934E-01
 -5.96583585782561E-02 -6.06198826042892E-01 -3.79102276908656E-01 -2.50705469392754E-01 -1.30662276262940E-01
 -5.23128896218589E-02 -8.06442870231597E-03 -2.03128526840573E-02  2.69412374981289E-03  2.35037333280898E-05
 -2.03265651009262E-04 -4.67968022894504E-02 -2.78905699708120E-02 -4.26375031201006E-02 -5.90763208557027E-02
  3.97096668364980E-01  2.47084244878654E-01 -4.92445987214744E-01 -3.23813574833957E-01 -2.51135829164655E-03
  4.24213648443570E-03 -1.99035017712948E-02 -3.29364702578031E-03  4.15684324243708E-03 -2.13774136021753E-03
 -8.54479757347278E-03  3.00281188501366E-02  5.28838557594939E-02  5.93158589771151E-02  4.04852977241747E-01
  2.56165348720276E-01  5.34001113722560E-01  3.40368613528610E-01 -6.18287669912368E-03  3.02463386607513E-03
 -2.03295419889280E-02 -1.43861019623458E-03 -4.89649522329339E-03  1.77017509462002E-03  6.25665629056953E-03
 -7.28904967479899E-03 -5.40332220764165E-02 -1.78580367406884E-02  1.21566267830812E+00  6.59205533749608E-01
 -2.52081214370636E-02 -7.51358746314312E-03 -5.15949509464127E-01 -2.44091309624274E-01  6.91914000626913E-02
 -3.25188158828267E-02  1.63570085116720E-02 -2.33707588143040E-02 -9.97765194715012E-03 -1.87041116212124E+00
 -1.41802105628491E+00  7.09648412848835E-02  6.86454323676805E-02 -4.96448860122953E-02  1.95820931698101E+00
  1.47384042575468E+00  8.59598202309813E-02 -6.84493431286774E-02 -1.71325236607772E-02 -9.94726787900165E-01
 -7.29232767147778E-01  2.86811903959799E-02 -4.14126677290479E-02  1.65754399963400E-05  1.05416246758728E+00
  7.70706200697931E-01  3.01577411748484E-02  4.22057631451446E-02 -9.08618141160841E-04  1.20723064516115E+00
  9.35738696351105E-01 -6.23909900355647E-02 -2.94305861506741E-02  2.21842106672103E-04 -1.32553040326520E+00
 -1.02367848720220E+00 -6.94649773611605E-02  3.84431353441082E-02 -8.08034176857376E-04
* ORBITAL    1   31
 -9.95955320174432E-02 -6.34943783324635E-01 -1.87209391706268E-01 -4.88754288260496E-01 -1.88535599329072E-01
 -4.23035933055468E-01 -2.70586739670484E-01 -1.39333551791474E-02  1.06852028309675E-02  4.58899508237386E-02
  5.48525740935636E-04  3.16683203811460E-03 -5.70311291737479E-03 -2.02579939293782E-02  5.01974812845736E-02
  3.21773104482277E-01  9.97919780117539E-02 -1.08099492837847E+00 -4.77780766745590E-01 -1.70995656574589E-02
 -4.41874085276846E-03 -1.47328159414382E-02  2.00441287057108E-02 -2.89688657002880E-02  4.62049592337689E-03
 -2.41749789200252E-03  1.95333714402860E-04 -6.30925544648236E-03  1.13232982404340E-01  6.83612973473704E-01
  2.04669228916590E-01 -3.77991456753475E-01 -1.40067232255408E-01  1.70853037143964E-01  1.26846065247175E-01
 -1.80021826144742E-02  1.52925041624552E-02  4.13937424834259E-02  1.49692861297768E-03 -7.75639309489274E-03
  6.30497290270079E-03  2.72893703748931E-02  1.21029086613798E-01  8.15990026173299E-01  2.39820372551536E-01
 -9.94213531861573E-01 -4.83072746727680E-01 -6.85438114173049E-02 -4.36519255338651E-02 -2.64644620835695E-03
  5.96100819149989E-03 -2.99655498315172E-03 -5.91565022431734E-03 -1.77210253662969E-04  6.27992884569554E-04
 -2.97073095084303E-02 -1.59005668669731E-01 -1.03264360455433E+00 -3.13165210042483E-01 -9.18233935695076E-01
 -4.49660346547438E-01 -6.07075214429373E-02 -1.41074312786213E-02 -2.34439844157827E-03  5.77692100144418E-03
 -8.57578194537007E-03 -4.64239170907719E-03  3.83577335045277E-03 -8.20156957626240E-04  3.77691446278917E-02
 -2.01266106392549E-02 -1.11097334843931E-01 -5.58165035993133E-02  5.08760788995925E-01  3.65817834953006E-01
  6.88412481181855E-02  5.43839082395797E-02 -9.70407731466378E-02 -3.01275370915793E-02  1.00507350570336E-01
 -2.02261528492631E-02  2.00297791026358E-02 -1.37924727675526E-02 -1.52449945958167E-02 -5.53525714496206E-01
 -5.33246210671972E-01  3.26978579219515E-02  6.57893498775425E-02 -1.92564930934877E-02  5.81361931526289E-01
  5.94525641089685E-01  6.63952227025563E-02 -5.72046701071960E-02 -3.04218407316115E-03  3.53452312840463E-01
  1.89292275469051E-01 -4.88355276100549E-02 -2.51930999258843E-02  1.32328284080497E-03 -4.04525579082714E-01
 -1.88745523039946E-01 -4.27331813887763E-02  3.02419620812214E-02  8.20504488190023E-04  3.63706396963539E-01
  9.07812260045231E-02  3.10095596635408E-02  3.57495712377025E-02  2.63503057624740E-03 -3.79828561559185E-01
 -1.25934565787615E-01  2.03025299681238E-02 -5.30701860096616E-02  1.61045875109337E-03
* ORBITAL    1   32
 -3.17529318007716E-02 -1.46671754016027E-01 -7.33409862663575E-02  2.82525006424111E-01  9.77612723382239E-02
  8.40057417516496E-01  5.11540027487740E-01 -1.06210473594901E-03  4.51557918068628E-03 -3.28392616345051E-02
  7.93647652686673E-04 -1.83084076781404E-02 -6.89886092315593E-04  1.21910682546575E-03 -3.44148714382105E-01
 -2.21295370390229E+00 -7.07942294421414E-01 -1.50776820751119E-01 -6.96556182276489E-02  1.67282042959741E-01
  8.61983270206361E-02 -4.91694068694648E-03 -7.85123727801586E-04 -2.79240626139878E-03  1.31079977424450E-04
 -5.96431060871989E-03 -1.85256262003258E-03  5.90012366863506E-03  4.35483957139545E-03  7.24190367744234E-02
 -7.45599413327973E-03 -3.71755570286008E-01 -1.33703964871572E-01  9.41903462634642E-01  5.86636260737234E-01
  9.99041512879173E-04 -1.53572489293159E-03  4.45354135347490E-02 -8.76494344193591E-04 -2.16084402523204E-02
  4.60692360008709E-04  8.59293435314096E-03  1.59368479861666E-01  8.74332768223047E-01  2.58453151619516E-01
  7.25121671888487E-02  3.04290860245876E-02  5.02838468976378E-01  1.81792749114764E-01  3.09991398343654E-04
  1.50518660838489E-03 -4.93161790032777E-02  2.68662660576441E-04 -4.48903935147464E-02  3.30418665203128E-04
 -4.51155122704195E-02  1.14733862189248E-01  5.88328480211128E-01  1.70985959590071E-01 -3.71718909478862E-01
 -1.82075012893954E-01  4.76087161856544E-01  1.71370618972743E-01 -1.26512042986803E-03 -4.43193156704889E-04
  4.98089656448772E-02 -1.11491866692257E-03 -4.31992342711179E-02 -7.01838984351393E-05 -3.65166943375068E-02
  8.71139982687560E-02  5.48633275370705E-01  2.89243696232646E-01  4.93011096438971E-02  4.43695751767403E-02
 -4.54592270443499E-01 -3.17538579807738E-01  4.96461064382373E-06  6.65640934645395E-04  8.99520372000948E-03
 -2.45833307728115E-03 -2.46111027335461E-02 -9.13668264839830E-03  5.05085784962647E-02 -3.43787905356244E-02
 -8.56768376077980E-02  5.70287375519018E-02 -3.91968567408717E-02 -4.11625115795717E-03  1.53391267079761E-02
 -3.80354002355067E-02 -4.94512362035413E-02 -5.86867176718018E-02  4.99050002081833E-03  3.86750113781664E-01
  6.57334626465085E-02  2.95950135360782E-02 -5.63924568676204E-02 -2.58605202738046E-04  2.28014774127764E-01
 -2.49223353221511E-02 -4.42506766421210E-02 -4.88444307317519E-02  4.08471787959594E-04 -2.62078921924181E-02
 -5.85032282511305E-02  9.51393419374741E-03  8.85733141925922E-02  5.28737579984259E-05 -6.28267853294142E-02
 -3.42135275565228E-02 -1.36695194728785E-03  7.45121797955031E-02  2.51269901509646E-04
* ORBITAL    1   33
 -9.71505195962801E-03 -2.34770216156149E-01 -1.86132685254008E-01 -2.26495672362798E-01 -2.75951163587146E-01
 -2.85331393328135E-01 -1.02112918483290E-01  6.31296442829447E-04 -5.11006297076006E-04 -7.33512835598186E-02
 -1.12151484004823E-04 -1.04044064913340E-01  4.80978285014738E-05  8.95544196081928E-02  1.54121342966769E-01
  8.80974229254752E-01  1.38018660690201E-01  3.06884929870332E-02  1.56270150965932E-02 -5.50339426840870E-01
 -3.41624101296458E-01 -1.42597043838030E-03 -3.27032546576880E-03  8.25753639371948E-04  1.34667075154407E-03
 -9.53996852694534E-02  2.72190533232685E-04 -8.05035350634893E-02 -2.00763319873420E-02 -2.92122819065018E-01
 -2.03314176037992E-01  2.52358351347466E-01  2.87609101694206E-01 -3.05104246796820E-01 -1.18416459348686E-01
  5.51009244710453E-03 -4.56416367199682E-03  7.02493153774065E-02 -8.60635839645906E-04 -1.02115706015341E-01
 -4.02999846744365E-04  8.74619467902684E-02 -4.15023327204005E-03 -1.83740256487583E-01 -1.48449887759171E-01
 -8.76689209640681E-02  3.60682890173012E-02 -2.32482991021090E-02 -1.28267147181117E-01  2.20033976407828E-04
 -1.41847670139044E-03 -1.10842376413608E-01  1.47459909900842E-03 -1.02219519991903E-01  2.82009237937171E-04
 -3.41166472638349E-02  8.13519171006958E-03 -1.02714040542979E-01 -1.25093108699592E-01  1.76193542048527E-01
  9.75915432481976E-03 -1.65141801611904E-02 -1.26998301388921E-01  2.03764958730124E-03 -5.15898604830633E-04
  1.10592809156484E-01  2.36169081741402E-04 -1.02402825863104E-01 -1.22392471626114E-04 -3.61356970904685E-02
  2.00222975342465E-02  1.04411201154903E-01 -8.85556335419560E-02 -8.14933757598050E-03 -6.27936388235792E-03
 -1.90886511310126E-01  4.87962315010338E-02  2.29846191468005E-02 -1.70819816749030E-04 -2.35949669068484E-03
  2.08172750174335E-04 -1.18371997888618E-02 -9.91784537185163E-04 -1.66358155729471E-02  2.06164647219454E-01
  1.75715053774078E-01 -4.40395232796139E-03  1.74777032423746E-02  4.57891683419210E-03  1.73538533610046E-01
  1.40128424571790E-01  3.83316113868433E-03  1.79020559052805E-02 -1.25110940902164E-03  1.59037709898420E-01
 -9.37466930307485E-02  7.08741286351540E-02 -1.05263497462869E-01 -4.03976096179609E-04  2.03624501763442E-01
 -6.74697269774047E-02 -6.65617179671140E-02 -1.07012723453850E-01  2.77255790270734E-04  1.13348696876351E-01
 -1.76354695197399E-01  1.42813409912414E-01  2.19738170684600E-02 -4.68635559774677E-04  1.30865267154154E-01
 -1.79880277539293E-01 -1.45855082576365E-01  2.63680487816085E-02  3.51398321910120E-04
* ORBITAL    1   34
 -2.32981969870828E-01 -1.44737393903074E+00 -4.50258525587461E-01 -5.87088421650549E-01 -3.85239904726112E-01
  7.14217969865446E-01  2.68396070416574E-01  8.88275934978891E-04  1.10397771426047E-03  1.40240945331515E-02
 -2.22877128449082E-04 -2.97606166405278E-03 -1.28609171791157E-03  3.10097244799967E-02  2.37058805882962E-01
  1.45557010056292E+00  4.54005745832181E-01 -6.43330595744218E-03 -1.19550626703411E-03  5.62024821564688E-02
 -1.87644555955472E-02 -5.88610532435843E-03  6.57397564282906E-04  2.18013049984459E-03  3.52688144648652E-03
 -2.92762103461100E-02 -3.26684263700087E-04  1.70182952292705E-02 -2.37284405566264E-01 -1.47516488831690E+00
 -4.59716321091295E-01  6.09210431899566E-01  3.94842045536265E-01  7.31213065550253E-01  2.86919751568639E-01
  2.02668701016645E-03 -3.11558608874276E-04 -1.15073930064264E-02 -8.03977495857676E-04 -3.62219967787782E-03
  1.83687521762396E-03  3.04180361911500E-02  1.91897511269861E-01  1.19750410515726E+00  3.74093213004453E-01
  1.86599070550347E-01  2.34406035818334E-01  9.09385319046120E-01  6.39319486366289E-01  5.15061299922244E-04
  8.45042431715750E-04 -2.25953024298795E-04 -1.82544583281649E-05  1.52387104981294E-03  7.53931197550106E-04
  6.39763568380853E-02  1.81903960512788E-01  1.13544027492976E+00  3.55254801995259E-01 -2.22922877334011E-01
 -2.57501416732050E-01  8.77666380193300E-01  6.23028985422323E-01  5.41085373978432E-04 -1.78989158146518E-04
  2.22292671090759E-03 -4.69243283682867E-04  1.81512667959183E-03 -6.95739707719593E-04  6.40426702377170E-02
 -5.54267101506334E-02 -5.11161787644513E-01 -9.99878052920322E-02  3.50686000198132E-04 -3.79105095108578E-03
  5.51230928925576E-01  3.73575069629458E-01 -2.43798589494767E-03 -1.78143318498443E-02 -5.13512521785994E-03
 -8.46082162974750E-03 -4.35304932264638E-02 -2.25272309004921E-02  1.09504117973056E-03 -5.30774914006446E-02
 -6.47008774496998E-02  4.16302705473415E-02  5.85515901639399E-02 -1.36563494563996E-02 -5.93984360673204E-02
 -8.28643967254231E-02 -4.45181691125390E-02  5.85226507945715E-02  8.78303403404275E-03  4.19226669416066E-01
  2.97942985481506E-01  7.53497731607980E-02  1.11880987430690E-01  1.11421609878795E-04  3.82775592820692E-01
  2.70752583656609E-01 -7.82591811760120E-02  1.10800720988932E-01  4.28633115821969E-04 -4.35886048702007E-01
 -3.08569934642818E-01  4.89753928599723E-02  6.66378361106017E-03  1.07609882600886E-03 -4.16004741666210E-01
 -2.89818736828141E-01 -4.78915223012473E-02  3.12125751816060E-03  5.87123039130011E-04
* ORBITAL    1   35
  1.44064864557755E-01  9.51418814089353E-01  2.77084052864845E-01  6.40043664398321E-01  3.04089060408537E-01
 -5.84947460895178E-01 -5.69369692010323E-01  2.22971879500222E-02 -8.61047951919584E-02  3.64090407227949E-02
 -1.04886789591940E-02  2.72187498354879E-02  3.12487470073873E-02  6.14034546024637E-03 -3.27143868785385E-03
 -1.75241608857651E-02 -2.02509661541493E-02  1.42244190635770E-01  1.38641610115577E-01 -3.01645713773947E-02
 -2.61078091760386E-02  1.09936526697641E-01 -3.59866572546520E-02  1.10924185274986E-01 -2.53416729493366E-02
 -5.07864547316406E-03  2.95502780178391E-03  3.23610679029851E-03 -1.37946637182791E-01 -9.09079806725310E-01
 -2.65901208529839E-01  6.27168947825239E-01  3.07639303046770E-01  5.34466430698663E-01  5.44347675032622E-01
  2.00038936914893E-02 -8.40053823535399E-02  3.24456064629478E-02 -8.89352566388950E-03 -2.79099562058775E-02
 -3.23620635893449E-02 -9.84580451326115E-03  2.33608682729495E-01  1.41732173042650E+00  4.35830287893157E-01
 -5.11737859780539E-01 -3.81728190491118E-01  9.01131863654011E-01  4.84638541465679E-01  2.36387811426327E-02
 -5.01334017384873E-02  5.74904661508209E-02  2.78679729002645E-02 -5.62514504949694E-03 -1.27265701293267E-02
  1.85703320875591E-03 -2.43689547750982E-01 -1.47307223753702E+00 -4.44906774795878E-01 -5.01263157948916E-01
 -3.65190403069932E-01 -9.60218978321716E-01 -5.16409240049662E-01  2.26077978726712E-02 -4.83789155050120E-02
  5.18331153649564E-02  2.86677186762599E-02  9.42855131952742E-03  1.26158049094088E-02 -5.42511444345868E-03
  9.67750574996631E-03  3.52411095843291E-02  3.07745206513942E-03 -5.57577679513625E-03  2.43051946258361E-02
 -3.08815320385010E-02 -1.64244073784389E-02 -5.37281388181314E-02 -1.10259281933588E-01 -1.62304522335160E-01
  2.29215262860274E-02 -3.06618159197542E-02  2.45608451125892E-02  1.36266292713973E-02  5.53284693799190E-02
  4.03358453497311E-01 -3.69193540117791E-03 -9.61369532610884E-02  1.03703478430471E-02 -2.73971664574394E-02
 -4.28259807126367E-01 -2.78592150659848E-02  1.10517188577668E-01 -1.41476356585666E-02  7.81455690527607E-01
  6.25718263268165E-01 -6.25466556717588E-02  4.48525335722634E-02 -9.23708055970312E-03 -8.31192370788589E-01
 -6.40273008934886E-01 -5.42557110653327E-02 -4.40350774170741E-02 -9.95531484746039E-03 -5.89155005074515E-01
 -4.84367107344912E-01  4.24988655349858E-02  1.00437877201351E-01 -1.40862639246737E-02  6.20134195737764E-01
  5.19626146046586E-01  4.17170426669439E-02 -1.03023845335130E-01 -1.22970408437242E-02
* ORBITAL    1   36
 -1.35602429628678E-01 -7.63467401159220E-01 -6.83119537981690E-02 -8.65390970908724E-01 -5.13070842513786E-01
  2.83621613626145E-02  5.56370705559142E-02  8.33704052033075E-03 -1.51527816815168E-02 -2.31760499775175E-02
 -1.25041838351685E-03  4.82212043806901E-02  9.13223454861205E-03  8.69323681578294E-02 -1.28639179044946E-01
 -5.66662745416452E-01  4.96841921431089E-02  1.02598273964142E-01  5.22111574223035E-02 -2.08728338665260E+00
 -1.12126781864973E+00  1.86086520976827E-02 -2.93455343481467E-02 -8.02261566157789E-04 -3.72269560730874E-03
  1.04570849633055E-01 -6.17051269033290E-03  1.29484622250573E-02 -1.37573864244839E-01 -7.90866172042851E-01
 -7.48757649930698E-02  8.87421172987279E-01  5.61392502856057E-01 -1.42060709564065E-01 -5.75841944792378E-02
  2.10293330751620E-02 -6.67656254431263E-02  3.36478454544089E-02 -1.14483311252560E-02  4.16434721257479E-02
 -1.33546853232127E-02  9.60272852560633E-02  4.69459258216073E-02  2.10938035903913E-01  2.27264212857491E-01
 -1.05044489669440E-01  6.92158174092377E-02  1.16627544918727E-01  1.72839411636254E-01  1.76385586143765E-02
 -3.23671921962386E-02 -4.45331432699674E-02  1.89936919853248E-02  2.73361085691233E-03 -4.54764501346651E-03
 -2.84018097635950E-03  5.71304048563816E-02  2.51406285837246E-01  2.50116071899433E-01 -1.69986908148723E-02
 -1.22179786586793E-01  2.24689224451090E-01  2.34279568172774E-01  1.14995137045549E-02 -3.08148609893233E-02
  3.68392802880808E-02  7.35821603473547E-03 -1.81726790977971E-03  6.39617641196484E-03  2.91180214668782E-04
  2.70132489246160E-01  1.62789530718171E+00  6.49456315953348E-01  4.49473815721587E-03 -4.82298466490202E-02
 -1.55834210965997E+00 -1.14483375530346E+00  7.65475130756210E-02 -2.04450772567926E-03  7.13559195236530E-04
  7.35983085377096E-03  7.46205452689775E-02  4.00694628289701E-03 -2.12522093457728E-02  5.04230583488067E-01
  3.32905032171829E-01 -4.69709050103703E-02 -1.07516836996972E-01 -6.94664593419783E-03  5.08086405393980E-01
  3.69482511708768E-01  4.24942304044495E-02 -8.10119963369318E-02  2.02276020065829E-02  1.07050294618242E-01
  4.19029090453444E-03  5.99073748871980E-02 -1.17438001179047E-02 -6.88893890056397E-03  1.43349667512293E-01
  3.05551836284042E-02 -6.22382911996552E-02 -1.02688732315829E-02 -1.30457660749568E-03 -7.72867759208521E-01
 -6.46258744588165E-01  1.12278390909635E-01 -1.96502913151799E-02 -6.92244299736348E-03 -8.40866357374089E-01
 -6.62837065719954E-01 -8.56712274233910E-02 -1.44233260562549E-02 -9.65105144608223E-04
* ORBITAL    1   37
 -3.66910230369192E-02 -2.54091726322980E-01 -1.27744213168865E-01 -2.63547102190129E-01 -2.47308487269729E-01
  7.49696770702569E-02  1.41539313246169E-01 -4.85207179966820E-03  9.79068867790988E-02  3.63457275968209E-02
  1.89651896346262E-02 -4.42686281237399E-02 -2.00828185464156E-02 -5.95888626088736E-03 -3.82109028793391E-02
 -1.40068298855383E-01 -2.28003712851341E-01  7.24884837434180E-02  3.74972508436284E-02 -6.56367766276590E-01
 -3.12792055967789E-01 -5.27330608600973E-02 -1.16115306736485E-02  1.44477716859495E-04  2.52825589395136E-02
 -4.24252363233741E-02 -2.61992022905945E-02  3.85987427807926E-02 -2.50263526331293E-02 -1.96494954654086E-01
 -1.16399578906343E-01  2.72626987496088E-01  2.56722315355805E-01 -1.05044860517124E-01  2.68736691488354E-02
  2.39770509426469E-02 -5.33130561145198E-02 -3.02044096766525E-02 -1.59731639364724E-02 -4.71021756300864E-02
  1.25422446587371E-02 -3.02762574479744E-03  7.18735087854693E-03  8.17870309120181E-02 -1.66799524198888E-02
 -8.83639362007114E-02 -1.21875617877434E-01 -4.88912256545819E-02  1.55388444149264E-03  3.89442075731591E-03
  2.29991472512644E-02  7.65132187661576E-02  7.29457676771630E-03  5.08970560567676E-03  1.34218660098651E-02
 -3.85311165691840E-03  1.91225545754692E-02  1.38316317078648E-01  9.44831793076318E-03 -6.07713759994324E-02
  4.86040331033672E-02  7.71852529665165E-02  7.49086789690297E-02 -1.50146777821565E-02  1.89907958113126E-02
 -8.14619307036345E-02 -2.65941452883806E-02  3.11415280402061E-03 -7.99381112325267E-03 -4.10105497636537E-03
  1.42370487996160E-01  4.63213511751331E-01  3.25839759793569E-01 -6.18213958140322E-03 -4.13472130842116E-02
 -6.19823016104001E-01 -2.97541349176800E-01  8.63238423288185E-02 -2.33852463235877E-02 -8.10798324664962E-03
 -3.32017086343570E-02 -1.65304055270299E-01 -1.64809122924182E-01  1.03583330205851E-01  4.35213399051856E-01
 -1.70981775468117E-01  2.47367151534525E-01  7.57354401671502E-03 -8.12288895671813E-02  3.60354697054515E-01
 -1.97645170145554E-01 -2.47675709331506E-01  1.74156677554676E-03  9.78653575994788E-02 -4.88406243837811E-02
  1.54067635111000E-01 -6.62710908796104E-02  5.99166399337191E-02 -2.35739928874643E-03 -3.45015391961330E-02
  1.70177971608724E-01  6.24570810750596E-02  6.52719199599695E-02  1.50121673158971E-02 -1.31306937240259E-01
 -5.91380398446371E-02  5.77141626225157E-02  1.07842864841057E-02  3.54571932970944E-03 -1.85287018914807E-01
 -7.37081142077248E-02 -5.05299078429140E-02  2.20584696378996E-02  1.36356629087714E-02
* ORBITAL    1   38
 -5.22033247638287E-02 -2.71925040130169E-01 -9.43391543733957E-02 -1.78110008876755E-03  5.19453277168413E-02
  5.42680880792159E-01  3.52896711335905E-01  8.56935037408061E-02 -2.95104893525861E-01  1.50194917189925E-02
 -5.68456440122856E-02  1.09834782877199E-02  8.33777469287657E-02 -3.63139519070997E-02  1.24691799167112E-02
  3.32576766122225E-02 -3.84898566229502E-02  3.18619496345350E-01  1.13142852151313E-01  2.36727230936846E-01
  1.25820074322444E-01  1.44863093404500E-01 -1.22054820419236E-01 -2.49606872267801E-02 -3.45516062766228E-02
 -2.19524716237894E-02  1.62760096882180E-03  3.45325381918292E-03  7.72632044942076E-02  4.14377059406024E-01
  6.58707155257690E-02 -2.30993118353788E-01 -6.62822804437428E-02 -4.89100291514482E-01 -3.47062642774518E-01
  8.27859632513162E-02 -2.86253544503347E-01  4.72419969740710E-03 -5.41525931884839E-02 -2.62952193737112E-02
 -8.34468259628743E-02  3.25785909332951E-03 -8.29025655915544E-02 -4.70678098278197E-01 -1.92798098859414E-01
 -1.75045324466178E-01 -7.80604446674333E-02 -4.89035743663595E-01 -3.10197647827492E-01  1.09873240078541E-01
 -2.75482043812029E-01 -1.74992481538075E-02  1.01946046650758E-01 -9.11813377189864E-04 -5.55719221104861E-02
 -7.67687683871167E-03  7.27128288952496E-02  4.47276110378230E-01  1.29493889925100E-01 -2.00174304363273E-01
 -3.90888401617249E-02  4.64300881552940E-01  2.79195052175654E-01  1.11134698045031E-01 -2.75651554813595E-01
 -4.11399904919268E-02  1.04231107022713E-01  8.38305136626497E-03  5.50678566822773E-02  9.69307237771248E-03
 -1.60355817953624E-02 -1.00179768467477E-01 -6.65076237656633E-02 -3.08408596713488E-02 -2.08425246068867E-01
  2.01828603667673E-01  1.37914632728033E-01  7.91424157308674E-02 -2.24665157741752E-01  1.05498644053498E-02
 -2.23711696080819E-02 -1.51355627846151E-02 -1.37812874053158E-04  1.37477962191457E-03 -5.15262898631906E-02
 -7.52619175583273E-02  5.43284900281198E-03  1.11266966580768E-02  2.79742077996387E-02 -1.56624327389635E-01
 -3.68269223501531E-02 -3.56935199011995E-02  2.12405635051899E-02  1.98598350973117E-02 -2.30473159603823E-01
 -1.89499610678058E-01  2.73872574201919E-03 -2.53144738790130E-02 -4.08310677050135E-02  1.93754176874298E-01
  2.16038699822706E-01  3.07052082825680E-02  4.89363782754547E-02 -4.20733121047915E-02  3.63896177378029E-01
  2.03029512609406E-01  2.59919413803665E-02 -3.20973079388293E-02 -3.05311881121792E-02 -1.31783506611202E-01
 -4.23695685905525E-03  5.27416017489805E-02  4.17461198225819E-02 -3.09469231892846E-02
* ORBITAL    1   39
 -3.64706414277101E-02  3.28385659602001E-02  1.41554059235737E-01 -6.69995220922860E-03  1.83154684284408E-01
  1.90065968256100E-01 -8.78448737920018E-02 -1.13806062762891E-02  5.35906907204068E-02  4.41446992305446E-02
  1.35399020146656E-02  1.38522848345631E-01 -2.01725901230100E-02 -5.64832906454535E-02 -2.17551875424354E-03
 -2.61372523956257E-02 -8.71407207414456E-03  3.06791621487795E-01 -2.07313808629677E-02  1.15009753475699E-02
 -3.00475671662102E-03 -1.44665841529652E-02  9.64080172987385E-03 -1.59478068504838E-02  1.81141800449929E-02
 -3.50162873622731E-03  5.24476060210719E-04 -1.30263954538807E-03  3.94550899181169E-02  2.58988480293090E-03
 -1.32981137718350E-01 -4.49205208437926E-02  1.60122967619414E-01 -2.02923728521025E-01  5.43528001702808E-02
 -1.06144462788223E-02  4.81196353292120E-02  4.62391436392264E-02  1.28643633475966E-02 -1.30401032510667E-01
  1.92667578410648E-02  5.43595478883701E-02 -6.06011275749041E-02 -6.29764095443489E-01 -2.40798182025680E-01
  4.90374285493863E-01  2.32881137856090E-01 -1.76570683665425E-01 -3.96139620494000E-01 -2.22120308163480E-02
  7.42713247263104E-02 -6.50363866634673E-02 -2.24527317634922E-02 -1.20251668366255E-01  1.86122690216639E-02
 -4.12040088047403E-02  5.66896092552613E-02  6.03421415521911E-01  2.47136631412377E-01  4.90600615586228E-01
  2.17372528222197E-01  1.50859704108851E-01  3.83007088615888E-01 -2.31863232826753E-02  7.56024162168320E-02
 -5.49477948075734E-02 -2.36817977608916E-02  1.21357363052313E-01 -1.84572129201664E-02  4.13216689029583E-02
 -7.83062385004954E-04  4.28052335896019E-04 -1.65679739422660E-02 -9.79246690859331E-02 -7.85456695189979E-02
 -8.28874540639322E-03  4.44278659198681E-04  1.95824006778938E-02 -4.77766696424920E-03 -5.03262966405758E-02
  2.66240917624878E-03 -1.60538473452033E-03  5.13361570362464E-03 -8.12972281220413E-04  1.94950936175976E-01
  1.89762221711695E-01 -1.73290583526430E-02 -6.20507696012518E-03  5.45424966244234E-03 -1.92301347863617E-01
 -1.79354558394188E-01 -6.38162245147177E-03  1.35188564795032E-02 -2.59030698926496E-03 -2.00080113902122E-01
 -4.52351008065740E-01  1.50665585407801E-01 -1.66657622907767E-01  1.28824572277281E-02  1.76573420940975E-01
  4.19385758831936E-01  1.41609220485722E-01  1.59211174653066E-01  1.34745110656682E-02  1.61705385528524E-01
 -1.62913691185260E-01  1.75381994508815E-01  4.33538630919738E-02  7.50216560720796E-03 -1.29003616244143E-01
  1.95302965633689E-01  1.85761596329775E-01 -5.06092152822008E-02  8.92425062472623E-03
* ORBITAL    1   40
  6.85989416651348E-03 -7.85971697901996E-02 -1.34858876755140E-01 -4.83463859730762E-01 -1.82817145295179E-01
 -1.05116767273555E+00 -5.51587318549688E-01  1.22964703340557E-02 -8.44533232307057E-02  2.81246160724876E-02
 -2.95389736838203E-02 -6.04635933244671E-02  4.24556662665655E-02 -7.52848303996147E-03 -5.36738747392772E-03
  4.95743822157001E-02 -8.57966180574765E-04 -1.23006660258864E+00 -5.41053652001883E-01 -2.55315750529021E-01
 -2.44229835355947E-02  3.00313727321365E-03  2.20629335723880E-02 -4.80203819106033E-02 -5.07625631351101E-02
  1.35614345981232E-02 -1.10296186627980E-04  9.06919686291712E-03 -5.63607388164674E-02 -3.12434652106606E-01
 -9.57658833092732E-02 -1.30930163349122E-01  3.75477616749239E-02  1.14161263872585E+00  7.60766446157398E-01
  8.11116522972128E-03 -4.81457997113874E-02 -1.33563702414814E-02 -2.40380838703416E-02 -1.28599793025046E-02
 -3.71499640316379E-02  1.70171574596342E-02  3.24232666573059E-02  4.70395701572531E-02 -4.80322771359199E-02
  1.19605484644212E+00  6.24010601608448E-01  7.00202984366968E-01  3.63135742957566E-01  3.46945389156836E-02
 -1.57740561616212E-01  3.79229429786464E-02  4.08190142819793E-02 -5.92766800971420E-02 -4.69868297350555E-02
 -1.25499427708296E-02 -4.33038074129165E-03  9.94261585953661E-02 -1.57525007256826E-01  1.22838918056547E+00
  6.83408300755098E-01 -4.66239257314230E-01 -1.80589237054831E-01  3.89413671540560E-02 -1.67081837209919E-01
 -6.04779946131773E-02  4.88646864307011E-02 -2.71229433941769E-04  4.57992601258019E-02  3.70683683132940E-02
  1.08363640201446E-02  1.05283582138562E-01  1.19082598921160E-01  5.08172263717193E-01  6.42950621761730E-01
 -1.22103406996518E-01 -1.60291315348506E-01 -1.22915232337572E-01  6.57964019168670E-02  1.25312183406721E-01
 -4.63686979608595E-03  4.16122295482988E-02 -2.24293143123684E-03  5.75082796521144E-03 -6.71294360586883E-01
 -5.40209253852054E-01  8.23083932593640E-02  3.91512153855354E-02 -2.84888652506324E-02  7.37146860338893E-01
  6.44744148938543E-01  1.23594781237682E-01 -1.16686580662857E-01 -8.87356063845324E-03 -3.98096780138660E-02
 -3.35522848914810E-02  5.68818543901538E-02  2.84435697156430E-02 -3.16870413081194E-02  3.62263489352315E-01
  3.79307312483777E-01  1.18370043457480E-01  6.00520256831634E-02 -3.56951813358426E-02 -2.69622917409321E-01
 -1.05558698101591E-01  3.12768199521806E-02  8.92936217561614E-02 -1.55580596984301E-02 -1.42361306079417E-02
 -1.05458286188975E-01 -8.58097289710010E-03 -7.22143860470997E-02 -2.18141850455327E-02
* ORBITAL    1   41
  8.20597624497100E-02  4.48965373413077E-01  4.29598487462168E-01  1.43020097960636E-01  1.36788418390793E-01
 -3.78628475238794E-01 -2.34677069884662E-01  1.01299679110583E-02 -2.29714531964133E-03 -6.57272638675883E-02
 -5.55498922080653E-03  5.07575315125205E-02  4.84974354002404E-03  2.08559680625650E-02  5.68403502407443E-02
  3.26068128088130E-01  2.19913376061646E-01 -3.53369632995812E-01 -1.48545558412417E-01  7.16837609150905E-01
  1.70632715761169E-01 -9.32742599986218E-03  3.18065240583206E-03 -1.72680733214255E-02  2.00781564337512E-03
  5.47477934670398E-02 -8.42937008393248E-03 -6.23434256805861E-02  5.85523534805358E-02  3.53146635629819E-01
  4.46319455398299E-01 -3.19984149931323E-01 -1.59339194890222E-01  2.92855704755751E-01  1.51047443299065E-01
  1.31541928329826E-02 -4.13421974543815E-02  7.53422478228836E-02 -1.59780330288527E-02  6.75848459156141E-02
 -6.05759223799707E-03  3.14673089421859E-02 -3.09281431283289E-03  1.81287692954110E-02  4.03732581850602E-01
  4.22092726219801E-01  1.52273924801335E-01  2.19344724818723E-02 -1.10991662162981E-01  1.61458118938401E-02
 -5.53413128572617E-02 -1.09281509511159E-01  1.75482944877649E-02  1.05053394939604E-01 -1.01652364156178E-02
 -6.25572594763578E-02 -1.64958531021432E-02  1.98245972398558E-03  3.60553711994582E-01  2.96908186246521E-01
  2.43867185111075E-01 -3.46024806558909E-01 -2.93335589025895E-01  1.18467202814017E-02 -5.56815996618246E-02
  1.01488499034698E-01  8.72090733034844E-03  1.14798024830559E-01  1.14411895674586E-02 -4.69349154893885E-02
 -4.03677407717941E-02 -4.22958671660793E-01 -3.73007866704595E-02  1.38050095478546E-01  1.73030607465596E-01
  5.52718350383771E-01  5.86341183003569E-01 -4.70942915396685E-02 -5.36665799947591E-02  3.88489526698283E-02
 -3.23313576967544E-02 -8.25904421024195E-02 -8.97328918531036E-02 -1.63820750367849E-03 -3.85994416267014E-01
 -4.76607880407980E-01  1.49372657342779E-01  1.36588404847434E-01 -6.93430086839581E-02  6.27302776870425E-02
 -5.89141373476843E-02 -8.21499116575371E-02  7.57873515265772E-02  4.23018362182047E-02 -4.25952940807328E-01
 -4.02675024620568E-01  5.97949953702756E-02 -1.06335155034102E-01 -1.13749673538417E-02 -3.03365687445905E-01
 -2.93950251330614E-01 -9.98620240073568E-03 -1.05558313162418E-01 -6.23934733350739E-03  8.65931333142544E-02
 -4.92486152637438E-02  7.43948317770622E-02  6.56976211958351E-02 -1.06490069390361E-03  1.75829658768385E-01
 -3.57905125402038E-02 -5.81900810010241E-02  1.42315555257685E-02 -2.62849198614678E-04
* ORBITAL    1   42
  2.08611772798506E-02  3.37959446066495E-01 -8.76469002182684E-02  2.27145280987676E-01  1.54428334898912E-01
 -3.28922064656442E-01 -4.95095179175327E-01 -1.44726197524379E-04  5.94245786964180E-02  2.05767318376544E-02
  7.55994152841092E-03  6.50726960347579E-02 -7.06422678496312E-03 -4.56059955113024E-02 -1.04611710174949E-01
 -9.37740735837566E-01 -4.59289677762731E-01 -2.38439363971205E-01 -1.10089795109142E-01 -2.33950225102735E-01
 -2.96868340241405E-01 -1.67240306333145E-02 -1.69947819485948E-03 -2.07591267243114E-02  9.83931867591793E-04
 -1.78699988779485E-01 -8.38193950983442E-03  4.83795613340917E-02 -1.58472508241250E-02  1.42847661696970E-01
 -9.53390313008970E-02 -2.69966173785479E-01 -9.62005698052588E-02  2.17528782638098E-01 -2.08961049470562E-01
  1.40456742448418E-02 -7.28642976336710E-02 -8.85509676524693E-03 -1.70559830175727E-02  7.55649236711521E-02
 -9.21816960564324E-03 -3.13619429570333E-02 -5.61879055718438E-03 -6.14895438533042E-02  1.18597196554568E-01
  2.33995965191514E-01  3.30155795883011E-01 -5.36318808008302E-02  3.87668609672800E-02  1.21513249818984E-02
 -4.31190467151644E-02 -6.05824767527110E-02  1.99523438656833E-02  1.10507172374281E-02 -2.71533915262293E-03
  1.55540451635922E-02 -3.51226517610821E-02 -2.37691796449081E-01  4.20451803927166E-02  2.21955242732404E-01
 -7.15121065330600E-02 -4.27859947641324E-01 -1.88273054177640E-01  4.38520273192532E-04 -1.04976141559834E-02
  6.13657751555795E-02 -9.68987546361241E-03 -2.44149798912853E-03  6.75520997232059E-03  2.37726205380996E-02
  2.60646496647568E-02  1.25667487579516E-01 -4.25345631167977E-01  1.16800207145780E-01  1.53072793369498E-01
 -6.58083566422021E-01 -2.71479279028109E-01  2.60442509618410E-02  1.79299209269193E-02  4.09209664478968E-02
 -8.35140406317685E-03 -6.81909640642814E-02 -4.54757767146530E-02 -6.02592427829049E-03  3.03648935658349E-01
  3.90654993534484E-02  1.13719139970536E-02 -1.11007799268403E-02  1.61288897747886E-02  6.20201298209098E-01
  3.60180583371108E-01  6.35890564273059E-02 -6.91763837514912E-02  1.45549170108372E-02 -2.73939600930449E-01
 -2.26190090674558E-01  9.54048494733600E-02 -1.91317148765790E-02 -1.17292299059787E-02 -2.57063999044090E-01
 -2.58893134331635E-01 -7.80688315501988E-02 -5.13676160854443E-02  4.45749652604692E-03  1.03595929207623E-01
  2.94665723227508E-01 -1.37022467254720E-01 -5.98548770273826E-02 -8.51217969777595E-03  2.45338023471007E-01
  3.77183803568291E-01  1.68361324687252E-01 -1.03384033706790E-01  9.51896703537591E-03
* ORBITAL    1   43
 -5.46369723661939E-02 -3.43911274663377E-01  2.14844231919157E-03 -2.35921753309548E-01 -2.63035046716429E-01
  1.87844490890490E-01  6.07553849582647E-02 -1.48712898242059E-02  2.56843200123501E-02 -9.61097410955621E-03
 -9.43446086430318E-03 -6.82485053405139E-03  3.33200184936237E-02  3.89357368853363E-02  4.14042531749712E-02
  3.13668893509193E-01  2.10404751174437E-01 -2.15628035734745E-01 -1.03098117596271E-02  4.18706584056207E-01
  2.04264977563926E-01 -3.68878698316711E-02  6.63836558808971E-02  6.19923586020140E-02 -7.38106020165122E-02
  4.51351261455777E-02 -4.56292320396269E-03  1.73438224388517E-02  1.37751862952541E-01  1.00861138600228E+00
  2.39577017981799E-01 -5.26832313360274E-01 -6.18185537671456E-01 -6.50320662143561E-01 -2.19484135489842E-01
 -1.35358200070993E-02  5.35050465673014E-03 -6.36468145185025E-02 -1.53735246644526E-02  9.59433419717139E-02
 -3.39565129414417E-02 -7.34504902179398E-02 -9.11938817810308E-02 -8.16553307201606E-01 -2.39014122863630E-01
 -1.32124102844702E-01  9.53831599470541E-02 -7.91882454069628E-01 -5.69751330631009E-01  5.08444600655506E-03
 -1.03267193322846E-01 -4.17348451147616E-02  2.87914031783201E-02 -1.58636220667438E-01 -4.47894049314674E-02
  6.57159664360311E-03  6.06098244546877E-02  3.87412645215021E-01  6.00898013132039E-02  1.77842037981029E-02
 -2.32649795325048E-01  3.87611407690433E-01  2.49707298755396E-01  3.75418596733604E-03 -1.00757278160042E-01
  2.16951710736294E-02  2.40954373148896E-02 -1.46089765685776E-02  4.54829863973127E-02  2.62003156218037E-03
 -3.39736727837104E-02 -2.79632135814003E-01  8.80692336158485E-02  5.29280948259068E-02 -5.23447547169762E-02
  3.27775923826580E-01  2.24983454868300E-01 -3.22496435930031E-02  2.93300221916188E-01 -7.16917190815716E-02
  6.04596626870936E-02 -4.43188389443356E-02 -2.36038562791992E-02  3.53673600630135E-02 -1.00127826246041E-01
 -5.65168911478922E-02  2.58707134709988E-02 -6.67295314573409E-02  1.87180599416236E-02 -1.79556734836145E-01
 -3.80076002174094E-01 -1.39193765351003E-01  1.09092786331244E-01  3.82699449010819E-02 -3.40556607554936E-01
 -6.21288332687826E-01  1.01781042723451E-01 -2.32586221869268E-01 -3.46785954285050E-02  1.52983321889277E-01
  1.84615995020602E-01 -3.32862727865695E-02  8.62680321670872E-03 -3.17247059245624E-02  5.75651383354441E-01
  7.57869120406072E-01 -2.46681940017819E-01 -1.24061960995874E-01 -2.24862036800964E-02 -3.01607608361945E-01
 -1.99817067628973E-01 -9.57227765057748E-02 -9.64571370065301E-03 -2.16836626225351E-02
* ORBITAL    1   44
  1.29214429927267E-01  9.41623455566854E-01  2.38151393401182E-01  5.27874205152437E-01  6.01397432251242E-01
 -5.89921006486143E-01 -1.55290816968346E-01  1.75058096016432E-02 -1.84076191887252E-03  6.33841418781227E-02
  5.32005426335125E-03  9.50547669225444E-02 -2.09522195748206E-02 -7.39300972267716E-02  6.40911286741592E-02
  5.18863469743631E-01  3.41749422137958E-01  2.24331006620915E-01  3.25921028690148E-02  6.75033447294515E-01
  3.57066342204502E-01  7.00691310034918E-03 -4.04965565317734E-02 -4.13957896948804E-02  5.20244437810806E-02
  9.92886734556682E-02 -8.68942886757150E-03  2.85652182546745E-02 -1.82864089511909E-02 -1.07841923118031E-01
  2.58122615220783E-02  5.99203177352148E-02  4.48153967584835E-02 -3.06579780974431E-02  2.47907674849045E-02
  1.91285798846338E-02 -2.82785890754040E-02 -1.06352393590092E-02 -2.98434052915199E-03  8.40665836220632E-03
  2.12874325803802E-02  4.41977994802583E-03  3.00507605837263E-02  1.19583262711328E-01 -1.17675010297631E-01
 -1.01533401129146E-01  2.12801462350352E-01  1.94795577827840E-01  9.07345870056821E-02  5.68582234122148E-03
  2.97531620605204E-02 -1.78905818384046E-02 -7.33051169097775E-03 -8.01712663887604E-02  2.31644589032751E-02
  9.81123373335603E-03 -8.38841083984404E-02 -7.81844490941413E-01 -3.25971480474233E-01  1.19943282760622E-01
 -1.65035385322650E-01 -6.72640263059875E-01 -5.04542985416456E-01  2.48191869004054E-03  2.77308501688429E-02
  3.59138286608265E-02 -1.33725931349356E-02 -1.83576194690384E-01 -2.21364414119463E-02  7.25803432031059E-03
 -4.06380561669090E-02 -3.30733990329776E-01  1.80405453030550E-01 -1.06350331238963E-01 -1.23895695091705E-02
  6.06124858406438E-01  3.25798182963943E-01  5.68393032879940E-03 -2.12265192893275E-01  4.24810934658388E-02
 -6.29625464514009E-02  6.43495313590450E-03 -7.37987530368308E-02  9.09944589439942E-03 -3.36847605490592E-01
 -4.54878198553356E-01  1.14493263290588E-01  1.16928797937408E-01 -1.05724977972293E-01 -3.69755570871066E-01
 -2.47011551328714E-01 -4.50925601272864E-02  1.54702026227954E-03  3.86509168159833E-02  1.67217116970049E-01
  7.21788908526293E-02  4.58054414085693E-02 -4.96306642433784E-02  1.39101191396693E-02 -2.45611691815583E-01
 -5.56149980224249E-01 -1.00488770827133E-01 -2.30329595265571E-01  1.76938933823626E-02 -4.53396404145496E-02
  6.67641882611377E-02  2.41774477073947E-02 -4.21881575826467E-02  1.64687599292828E-02  5.78177364854918E-01
  7.77928408467982E-01  2.25790279945273E-01 -1.25223087342472E-01  1.50489214292238E-02
* ORBITAL    1   45
  4.29825739993293E-02  2.99200108390549E-01  1.49063158051857E-01  2.31597698598905E-01  1.58963730160256E-01
  6.44081031800991E-02  7.04550765076543E-02 -3.84399409533731E-02  4.89773070939612E-01 -1.54162861020402E-02
  4.54898693050501E-02  4.59435836271462E-02 -6.40704453213468E-02 -4.55036766527507E-03  2.51986970631824E-02
  1.81292505610717E-01  6.79320082399230E-02  3.76462048677344E-01  6.66325117481937E-02  1.51192022842720E-01
  7.98017593007445E-02 -9.12375914740103E-02  1.08581025838035E-01 -3.56116252989023E-03 -5.84914359966787E-02
  2.81752051951444E-02  3.88483022685285E-02 -3.79615098827620E-03 -4.56003702963137E-02 -3.95938673796882E-01
 -1.81818737897486E-01  1.66592787998691E-01  7.50824976056333E-02 -4.46555570253346E-02 -3.68891848254652E-02
  2.36380578909162E-02 -3.69253144155496E-01  1.51644294772508E-03 -8.15431869509118E-02 -6.53709767922477E-02
 -1.11679841564865E-01 -2.44287165454100E-03  1.92206051317577E-02  1.93683851503926E-01 -5.80014504418043E-02
 -2.25985703143031E-01 -2.22814404588652E-01  2.14897933794313E-01  1.38823612784324E-01  8.02547396134620E-03
 -3.89736406355606E-01  2.20202716248811E-02  1.26710956657466E-01  2.53066857302067E-02 -4.60968292207261E-02
  2.30276477938533E-02 -3.51466334378203E-02 -2.48005275348731E-01 -4.57771107877326E-02 -2.30809851039952E-01
 -1.25581251212629E-01 -1.24679997764491E-01 -1.09654957622358E-01 -8.84387124514357E-03  1.13649654798802E-01
  1.66757481729971E-02 -7.20475942491959E-02 -7.11381529590932E-03  6.39309405302862E-02 -1.97304072399712E-02
 -5.75881904466781E-02 -3.09106117559767E-01 -1.59480887398484E-01 -2.87149770609473E-01 -1.48325770343735E-01
  1.37810409502544E-01  2.39829605854836E-02  6.92123236717959E-02  3.63906777270486E-01 -1.99525712567505E-02
  5.17267023852608E-02  3.82889553189075E-02 -5.65798552297365E-02 -4.39271229994416E-02  3.70516678142294E-01
  2.34304181445828E-01 -8.63172600045395E-02 -3.21252907213696E-02 -1.46151527286767E-02 -3.30749668739582E-01
 -1.49143351822077E-01  4.26196459776073E-02 -1.19533948716149E-02  7.11863426394461E-02  3.37549917141137E-01
  3.22457722971436E-01 -5.36662511531480E-02  7.66622264568348E-02 -1.07376390684963E-01 -1.96627706688508E-01
 -2.34380349102184E-01 -2.23567375778176E-02 -4.70538120879856E-02  1.94436804390171E-02  2.44447436234731E-02
 -1.61325162015921E-01  4.27636151037882E-02  1.15247960257583E-02 -1.03271990172148E-01  1.11084086286558E-01
  1.34589719996171E-01  2.70221223170923E-02  1.34400240413038E-02  6.93737317242128E-02
* ORBITAL    1   46
 -6.13723393607246E-02 -5.08067756863678E-01 -2.89006910959629E-01 -2.04591858507155E-01 -6.88650056465790E-02
 -7.73556861531334E-02 -7.25882782544573E-02 -1.59652143095766E-02  1.78566921058367E-01  2.49056777348805E-02
  6.57119525407334E-02 -9.26947884846172E-02 -9.19096558616593E-02 -1.62068858655000E-02  4.42910813223479E-03
  6.39402919549534E-02  3.84375950078045E-02 -4.69346762172259E-01  8.11219994450551E-04  9.83857623402165E-02
  3.81217980517356E-02  1.30281546332667E-01 -1.77520488389502E-01  1.32078233786726E-02  5.61093284132587E-02
  2.67080092914374E-02  4.58623081801487E-02  8.32271632365054E-03  6.28092461071775E-02  5.05613344597127E-01
  2.76084001829239E-01 -2.70482381241352E-01 -1.63380948748096E-01  6.29797890435399E-02  1.06196361168657E-01
  2.48930926817215E-02 -3.86568651369746E-01  2.41984184268927E-02 -9.05075106189592E-03  1.01806578998027E-01
 -4.25966799169181E-02 -3.19209388532857E-03 -3.63945152445241E-02 -3.17945076081878E-01 -6.18829449281437E-04
  3.28146147784512E-01  2.78277910538394E-01 -2.54665715683642E-01 -2.07129751287250E-01  1.71265159238070E-03
  3.60242431550945E-03 -3.29263555723536E-02  2.87987322759680E-02 -3.18695067939233E-02  8.17329801636260E-02
 -4.14266137057228E-02  2.58146608932466E-02  2.35300759989523E-01 -1.11890691259008E-01  3.46899623650974E-01
  2.95448294973318E-01  2.76131865323861E-01  2.04634091006261E-01  5.92692786178658E-03  4.05081077873996E-01
 -3.86709217718322E-02 -1.03978279099609E-01  1.29975198772659E-02 -7.23950878149181E-02  4.38036733590815E-02
 -9.95007002419014E-03 -4.96186554361759E-02 -4.97379923558219E-02  3.11635949214309E-01  1.07685780446325E-01
  1.28514572044948E-01  3.77294908805057E-03 -8.39187788090759E-02 -4.41624705827285E-01  1.05451923042775E-02
 -5.06921542728971E-02  1.31591730819410E-02 -2.61198219142175E-03 -2.79701009870900E-02 -5.14123042886628E-01
 -2.44097168698653E-01  9.29176063064697E-04 -2.65762902616454E-02 -2.82232414118745E-02  3.55670603926602E-01
  2.30590150882997E-01  4.91631509109117E-02  5.07876963973972E-02 -1.07076664834891E-02 -4.09007051586399E-01
 -4.59675426933794E-01  6.25717433728466E-02 -1.14583635081121E-01  2.02854364736713E-02  5.05627296586028E-01
  4.75299975041710E-01  7.01293266950565E-02  1.08692254468689E-01  1.09684535842762E-01  2.80929171551019E-02
  2.14717052759740E-01 -4.63215426175405E-02  1.17185105135543E-02 -4.50943607418896E-02  8.67074913276777E-02
 -1.28027028045553E-01 -2.52956595133688E-02 -1.09068222253750E-02  8.18270957090180E-02
* ORBITAL    1   47
 -5.92771170786851E-02 -3.63727626045633E-01 -5.02183117782368E-01  5.73732834218285E-01  6.12318131288906E-01
  3.57187809239876E-01  1.30373102241860E-01 -1.66443933954753E-02  4.52601697398681E-02  8.16321555054372E-02
 -1.25236479116963E-02 -7.11097027102300E-02  3.25966931118638E-02 -1.11148254582086E-01  9.49315134572615E-03
  5.54258198531407E-02  1.73856649523923E-02  6.07732969320997E-01  4.53143988062830E-01  3.52865410142308E-04
 -3.38568336259463E-03 -4.40475867600422E-02  1.12263983395316E-01 -5.50924254771660E-02 -4.86932014256736E-02
 -1.87634465506761E-03 -6.33061088818834E-03 -7.69925184234848E-04  5.58294754447713E-02  3.43104238118548E-01
  5.03174759491358E-01  5.90834729993667E-01  6.24182123443987E-01 -3.70810131720747E-01 -1.34584786998995E-01
 -2.17745677004307E-02  9.35889957507641E-02  8.34248903044422E-02 -6.99480142428530E-03  6.93709220540114E-02
 -1.70810720241556E-02  1.12663912607413E-01  2.95102870722876E-02  2.19641121715376E-01  3.19785460886170E-01
 -1.97894034495422E-01  2.50256065854366E-01 -3.79136588604699E-01 -2.84221777797365E-01 -1.37157571746106E-02
 -3.17361858172407E-02 -6.20257773257121E-02  1.55200092866604E-02  5.28212809617460E-02 -4.29941466786441E-02
 -1.00732793605464E-01 -2.80166943860569E-02 -2.09416964074653E-01 -3.06174936412361E-01 -1.98623733620446E-01
  2.49179785727417E-01  3.75362022195591E-01  2.74801610685441E-01 -1.87672580498309E-02 -8.32024827126389E-02
 -5.94822800335663E-02  2.78853608659093E-02 -5.16673576930501E-02  4.27859927097755E-02  1.00122292888021E-01
 -1.06419899927945E-02 -6.85483987309910E-02 -2.05330420351035E-02 -1.39250359613667E-01  7.22959480814885E-02
 -3.99158999592514E-03  4.31059485301893E-03  4.53209486594574E-03  2.03773240881589E-01 -4.02711351413222E-02
  5.31591978393260E-02 -1.31311037956530E-02  6.29099887227500E-03  5.58602244177976E-03  2.37379892498097E-01
  3.03764259064955E-01  1.70037857602962E-02 -2.84048726257832E-02 -4.54957356838879E-03 -1.65820453611771E-01
 -2.96233549124594E-01  2.39559116352289E-02  1.23018951827318E-02 -4.66042904036043E-03 -5.88163227569164E-01
 -3.81921270971936E-01  5.94700980858695E-02 -1.58122845928253E-01 -3.55619325873208E-02  5.72457421567003E-01
  3.73534058530382E-01  5.73325181583131E-02  1.53846578233082E-01 -4.55068964144535E-02 -1.00823380662063E+00
 -6.71859197357847E-01  2.17605150026931E-01  2.18766689115474E-02 -1.64963511327976E-02  9.96022326200441E-01
  6.59561554476869E-01  2.13441838984033E-01 -2.15078450456446E-02 -2.93045540714451E-02
* ORBITAL    1   48
  5.23602427421097E-02  2.03696701434895E-01  1.73745257320025E-01 -2.62621596331179E-01 -2.51198205436087E-01
 -1.08139861212373E-01 -6.42142314193554E-02 -4.96925145203772E-02 -7.52334167928393E-02 -8.65118404974149E-03
 -3.44752298508932E-03 -8.41206416558755E-02  1.71428163590511E-02 -8.07676304846820E-02  2.77771646029179E-02
  2.57619815523020E-01 -4.13485545170279E-02 -8.31177939547588E-02 -8.65538772636229E-02 -3.61697216712128E-01
 -1.22149239286381E-01  3.51805658539396E-02  1.55269648810781E-02 -2.14855394603894E-02 -5.23124088958373E-02
 -6.63669116517307E-02  4.36180364355505E-02  1.43802768473869E-01  6.29249206202732E-02  2.26844179029349E-01
  1.44941803499950E-01  2.23767118776775E-01  2.72683103237012E-01 -5.05938312682640E-02 -1.11002673983858E-01
 -3.49032538768706E-02 -7.05719494722457E-02  4.52347437230019E-03  1.43353818760160E-02 -1.17347145809688E-01
 -5.48022676782577E-02 -6.16507625978206E-02  9.76226564210344E-02  6.34298537274683E-01  5.40445814345784E-01
  2.05692199664081E-01  2.74617399867244E-01 -3.14255035417741E-01 -6.22810130418274E-01 -1.74737038935185E-02
  2.58918837651692E-02 -8.33472668677895E-02  1.76814473373056E-02  2.96348784193822E-02 -3.95283926842950E-03
  2.35198685826741E-02  1.15633793571184E-01  6.94802730860703E-01  5.93657368083383E-01 -1.51519896011044E-01
 -2.29272562479282E-01 -3.59233454910401E-01 -6.78283673495199E-01  1.92053212735170E-02  1.79872095760545E-01
  8.44424471893294E-02  1.25299651668511E-02  8.62957770412339E-03 -1.51164670363226E-03  1.76460116157438E-02
  1.42414662739875E-02  9.77660582270418E-02  9.30687500902468E-02  8.82968717710382E-02  6.68850384761994E-02
 -1.64741621596165E-01 -4.00431510196615E-01 -5.05493021066399E-04  3.09553876403961E-02  9.85655044230048E-03
  4.54687113070723E-02 -6.04991939921605E-02  1.14411139153246E-01  1.84091745019016E-02  1.27237586330443E-01
  2.18606692495532E-01 -1.29328396367225E-02 -4.50233668986143E-02  1.50350329718581E-01  1.20528444491444E-01
  1.00123199185903E-01  2.56219505148950E-02 -7.94452621144920E-02 -8.75176293976145E-02 -1.00981104137289E+00
 -4.32913668879135E-01  1.33167233228079E-01 -1.96487080619649E-01 -1.18089002942724E-02 -1.05246960694593E+00
 -5.36243260056930E-01 -1.39492760872102E-01 -2.38051567003762E-01  3.31203453451175E-03 -3.42253280415686E-01
 -1.45209323571262E-01  6.98390183980164E-02  2.78116021631320E-02 -5.52472072199941E-02 -3.30227514550949E-01
 -4.78386528429870E-02 -4.48710866990368E-02  3.74558885165978E-02 -2.73445550979720E-02
* ORBITAL    1   49
  3.82581795870231E-02  3.62113923103133E-01  1.75168452668735E-01 -1.55835441731338E-02 -2.26619524041152E-01
  6.85227179700825E-02  7.84680709267218E-02 -8.98838966618463E-02 -7.41432086479668E-02  5.73840080615193E-03
 -1.62929459143662E-02  4.45935003813392E-02  2.47563290288685E-02  5.71567396357703E-02  7.20722497217713E-02
  1.06900036536398E-01  2.23190855852501E-01 -1.06308661034916E-01 -9.83287224776952E-02  3.07969842048840E-01
  3.36819438500264E-01  6.08711718358355E-02  8.29166833834084E-02 -2.29930458942393E-02 -7.61436010560679E-02
 -1.25007333562408E-01  8.83892923538269E-02 -1.17190378637465E-01  5.08941908424307E-02  3.96862312657616E-01
  1.54028360169382E-01 -4.25346402880892E-02  2.45744726871140E-01  1.84441501105745E-01  4.70444792199164E-02
 -5.25147493290141E-02 -7.69905801245989E-02 -6.30775765537021E-03  1.21978702111386E-02  1.01787334226632E-02
 -1.10042513745782E-01  8.21308881674866E-02  4.53161778736034E-03  2.41869329397736E-02  3.59891781295818E-02
  3.04962854343442E-02  9.69940880286570E-02  2.77090030538913E-02  2.14717177505279E-01 -5.51467666620851E-02
 -4.53225520232755E-02  4.56266906382937E-02  5.07563497334492E-02 -1.81340399976486E-02 -2.82276377243273E-02
 -2.26452165920428E-02  2.21626488556234E-02  7.15849169618579E-02  7.86984254885265E-02  7.58498820711650E-02
 -7.81955881866549E-03 -3.96524198941351E-02  1.46483110862264E-01  3.70885211139549E-02  3.32016743897618E-01
 -4.66292986231460E-02  3.19819828473132E-02 -4.70833663409092E-02  1.62756221939799E-02 -2.71615885971387E-02
  1.10770518524654E-01  8.56795924356336E-01  7.99543483522794E-01  6.42155410149372E-02  3.72660374268708E-02
  5.43740474280308E-01  8.86687289228215E-01 -1.08985929316817E-01 -9.28954727809659E-02  5.23798259966376E-03
  4.85319880366211E-02  5.58406142033927E-02  1.36719043220136E-01  1.63663550671540E-01 -8.68388251923077E-01
 -3.13141251606696E-01  1.77624426274530E-01  8.58929807776230E-02  1.40804656102031E-02 -8.72313626312479E-01
 -4.49937109300966E-01 -2.03888233821867E-01  5.17286592710078E-02 -7.55327857585268E-02  5.92216236247849E-02
  1.51632320433578E-01 -1.91376205247173E-02  8.29558454959971E-02 -5.78458857018979E-02  3.77453785520914E-02
  4.64645684347252E-02  1.80992524813015E-02  3.75030015881419E-02 -1.32407661807207E-02 -3.31271466342468E-01
 -1.66766400959044E-01  8.79334829732527E-02 -5.17617416230730E-03 -1.04446055477649E-01 -2.94843644901480E-01
 -3.51666298588315E-02 -5.98768058017865E-02  1.28139423198315E-03 -4.74638660257377E-02
* ORBITAL    1   50
 -2.51727938312802E-02 -1.42569393564197E-01 -3.46551573164557E-02 -3.32262671508592E-02  1.37464088103597E-01
 -1.50271348393824E-01  2.87814294473163E-02 -1.68925380224471E-01 -2.68094127865312E-01  1.59248647755512E-02
  1.36044136498320E-02  3.58933200421373E-02  1.97677976061764E-01 -2.00123524393282E-02 -1.92761623403442E-02
 -2.37107052390852E-02 -5.13092430719075E-02 -1.31804747449808E-01 -6.20155926704496E-02  4.89731776250148E-02
 -5.71265256182593E-02  9.42975229175627E-02  1.54516419559945E-01 -1.23846012432257E-02 -2.05640321536360E-01
  6.04488489735010E-02 -5.58922719625166E-02  3.86461650420546E-03 -2.93944578919360E-02 -1.93687443474536E-01
 -1.18048749108776E-01 -1.44932700076111E-01 -1.76871362283678E-01  9.81384620816789E-02 -4.79262861623915E-03
 -2.01427469744046E-01 -2.90840868992665E-01  1.19474200906646E-02 -8.40796811577062E-03  1.69994476531086E-03
 -1.46151861042055E-01  8.08439423230772E-03 -4.34231346755826E-02 -2.19663487242206E-01 -1.75841257404920E-01
  1.11052588476016E-01  2.49274560520172E-02  1.49910749503322E-01  1.33275685918856E-01  3.02901470844807E-02
  5.43158892846030E-01 -3.79285685786356E-03  9.49809502127557E-02  2.67916078753846E-02 -3.17678830265737E-02
  4.90381860589921E-03 -1.46301749495153E-02 -1.25780026766725E-01 -1.13707021104533E-01  1.89481779025183E-01
  1.78599740218469E-01  2.28164190021447E-02  5.91886056105022E-02 -3.58547075982286E-02  3.00149709209581E-01
 -9.50598390197464E-03  1.03674667070524E-01 -1.45202377771925E-02  4.00892979835880E-02 -2.20239356162074E-03
 -5.03119666018441E-02 -3.79803090112504E-01 -3.24763757001170E-01 -7.55933521533558E-02 -1.93994112783676E-01
 -4.39099968338348E-02 -1.43479019807935E-01  6.99433156563507E-02  4.83879134815692E-02 -2.17872243760429E-02
  1.47500112537569E-01 -3.96850599552267E-02 -8.39344473957566E-02 -5.06873252550313E-02  4.85729095980869E-01
  3.03945042264499E-01 -2.99707389277469E-02 -8.95057840859096E-02  7.35651989440544E-02 -3.74886374456608E-03
 -1.49747301852120E-01  1.11361970667775E-02  4.25919574093941E-02  1.46268099598929E-01  2.07905815933385E-01
  1.02277763362904E-01 -1.14214526100745E-02  5.29201460024868E-02 -5.09127254756522E-02  2.55757296517583E-01
  3.97626912612202E-02  3.87227544432847E-02 -3.42710013389811E-03 -7.97992400156389E-02  2.13274005818732E-01
  6.38417783516509E-03 -3.22000041545982E-02 -4.53384716279920E-03 -1.88351507827119E-01  1.70935773386479E-01
  1.28039754507760E-01  4.92498922976793E-02 -1.33538619485062E-02 -2.18949441512387E-01
* ORBITAL    1   51
  7.09530079290294E-03  7.34869122487317E-02  2.34892597518971E-02  1.94153028892163E-01  1.29032127813236E-01
  1.05280972608178E-01  1.64786232305215E-02  4.69397525086733E-03 -3.96168806569719E-01 -2.07950397097931E-02
  7.26768718185983E-02  2.08457500425010E-02 -3.27117020320888E-02  2.22300850258882E-04  3.09081611610834E-02
  1.37516331022519E-01  7.00881601862038E-02  1.34564598859192E-01 -2.14938239639733E-02  1.72208724195872E-01
  1.28657478215284E-01  3.02529837921273E-02 -3.57828805424068E-01 -3.77679021210844E-02 -1.07381442843827E-01
 -1.31443369453873E-02 -1.74670589135995E-02 -2.45730853002712E-02  1.05424640512509E-02  3.76886441284538E-02
  1.59678674221425E-02  1.03502684360547E-01  9.12233922153977E-02 -1.06964343827107E-01 -3.66761508247017E-02
 -1.02201721154776E-02 -4.17878655131743E-01 -2.23556766275268E-02  6.65995733783274E-02 -2.04276611295841E-02
  4.67910952279046E-02  2.27053250266850E-02  2.27970068371348E-03  1.84884995444070E-02 -4.76550942733803E-03
 -1.53948523854340E-01 -8.39093812631599E-02 -1.32322251325802E-02  4.98671192619123E-02  1.05451069223964E-01
  1.73131976495161E-01  1.28217024032806E-02 -1.10994875458385E-01 -1.79591692607637E-03  1.37131891717262E-01
 -1.83746142297565E-03 -1.09622421121283E-02 -5.88768581322855E-02  6.68134467715606E-04 -1.50536225700543E-01
 -8.13197478003088E-02  1.02719125212098E-02 -6.99143197777478E-03  7.77532945540703E-02  8.34226496220512E-02
  9.23776952549264E-03 -1.09020641029858E-01  4.68373758146018E-03 -1.34407396958859E-01  4.60801674447412E-04
 -3.27504783820910E-02 -1.47765178552737E-01  1.54737121970824E-02  3.09794024295724E-03  2.48646174045858E-01
  1.59451199976319E-01  1.97822091560112E-01  7.63210327838293E-02  6.01498755475147E-01  2.56115956996274E-02
  3.13024351058875E-02  2.22413469576767E-02 -3.86902842384568E-02  1.30372619835177E-02 -1.12653693088489E-01
 -8.92361756867990E-02  4.64544043253401E-02 -2.83920081790887E-02  1.09563851765042E-02 -3.56171771062933E-02
 -2.90232150402947E-03  3.10151791066614E-02 -3.18565499564017E-02  9.37370008653450E-02  1.08567326765838E-01
  1.09416293560517E-01 -2.86975038762710E-02  1.90462784929200E-02  2.19474802199633E-01 -8.05929984528831E-02
 -8.61544242317892E-02 -2.32491294284067E-02 -6.52357651692885E-06  2.07859284985221E-01 -1.09319827829661E-01
 -9.92060382309255E-02  3.19854094776605E-02 -1.95694693563583E-02  4.85210554533886E-02  1.43378485222081E-01
  1.07145634333507E-01  2.76414893405478E-02  1.26942503364546E-02  4.14599498122599E-02
* ORBITAL    1   52
  6.66632733409497E-03 -4.12695108882447E-02 -6.32846420282307E-02  4.09728228485738E-01  2.60616854012373E-01
  2.77619676787203E-01 -1.63503346559622E-01 -4.15093357298194E-02 -2.24803871860561E-02 -9.66847510787319E-02
 -1.06558393666416E-02 -4.81316432842332E-02  6.27316859974306E-02  1.39056908344125E-02  1.40751947438002E-02
  5.79312305393640E-02  3.36378078811675E-02  2.01636167568581E-01  7.75490990406697E-03  9.06836186661320E-02
  1.11244965579252E-01  4.50276370067166E-02  7.66595617566549E-02 -4.94774862316139E-02 -7.78136180506270E-03
 -6.27152500605087E-03 -2.91518803981237E-02  2.24076241250730E-03  1.35520289058879E-02  1.02359917634025E-01
  6.02200439862192E-03  2.21265097708374E-01  1.21673607065270E-01 -3.69459644241002E-01 -4.60552520096145E-03
 -4.55573741487871E-02 -5.81286334306923E-02 -9.37137735525694E-02 -3.31531756844412E-02  8.49148627576762E-03
 -4.80882201133193E-02 -3.32404229005140E-02  1.84646297640510E-02 -2.83132564461302E-02 -5.42525316949036E-02
 -5.65141754797019E-01 -5.36507555413657E-01 -2.59518846174534E-02  1.33812277729182E-01 -2.32191190211119E-03
  1.21816334229077E-01  3.99906677172353E-02  6.15772555166829E-02 -8.48946199186607E-02 -2.52885096540941E-02
  2.98586737492454E-02 -2.33789042251253E-02  4.85878248090078E-02  1.08440714982352E-01 -6.33647650006406E-01
 -5.85531500625211E-01 -1.18313099784507E-01 -3.24269886846696E-01 -1.33763402660902E-02  8.03256316114864E-02
  6.99024170852230E-02  5.29838002258859E-02  1.08002529999308E-01  2.93451296662283E-02 -6.83633541078736E-03
  6.18630072885098E-03  7.88902170107976E-02  1.04756023060091E-01  5.48951776147109E-01  9.68709309616358E-01
  8.60040541581744E-02  9.07010661929914E-02 -2.45308555179845E-01 -4.35213791884693E-01  1.84029355629165E-01
 -6.57905711289226E-02  1.02846375432692E-01 -1.02974407403338E-01 -2.41674483339956E-02 -1.34409338754461E+00
 -1.13143171503270E+00  2.14213687307733E-01  1.82182981486855E-01 -2.38187428819071E-01  1.09237802232401E+00
  1.02168634032655E+00  2.70919291769191E-01 -1.81142409327037E-01  3.22223499069287E-02  4.82366986677328E-01
  2.57128014545424E-01 -1.13361249217396E-01  3.32468566147920E-02 -6.11058784483232E-02 -7.54963294031516E-01
 -3.77435232023111E-01 -1.44192572929737E-01 -5.79308574238570E-02 -5.75784836218829E-02  2.61477450232138E-02
  2.16594595479693E-01  1.83477771831164E-03 -3.62925390008946E-02 -5.92742114129563E-02  2.30290614875965E-01
 -5.89278562291299E-02  3.79958602186725E-02  2.44412174387747E-02 -7.19697253439163E-02
* ORBITAL    1   53
  7.56694872268552E-02  3.43035128588547E-01 -4.74424847167849E-02  3.34321108122513E-01  1.33406475260136E-01
 -1.98400254725686E-01 -3.00763644878890E-01  5.03522845738433E-02  1.23021711845033E-01  3.13675081512743E-02
  3.15122739468481E-02 -9.01742393823689E-02  4.24801121414255E-02 -1.91132555892459E-02  6.45559781879456E-02
  2.27412418082754E-01  1.67508124157923E-01  1.46136478152716E-01  1.84086949187783E-01  4.80505473799584E-01
  4.95872326972818E-01 -2.06294384727354E-02 -1.41253321725411E-02  6.05067612836849E-02 -2.75526982702648E-03
 -5.64957570123729E-02 -1.07548043058741E-01  1.24653843547805E-03  3.53147629588429E-02  1.27813425448431E-01
 -6.43972532913729E-02 -4.47489954254551E-01 -2.91747001840990E-01 -7.60994014283294E-02 -2.98136927976130E-01
 -3.82809572928647E-02 -8.74235513249794E-02  5.24457451837595E-02 -2.98689892686869E-02 -5.35354102940361E-02
  3.97889373389348E-02 -4.44424254460912E-02  6.14737061771773E-03  1.47553539481675E-01  1.86221686454813E-01
  2.76727418801792E-01  2.43649287802736E-01 -3.21549078212401E-01 -4.78006878754455E-01  8.06755167230655E-02
  2.44904261644939E-01 -7.13687209315109E-02  4.87655381135119E-03  5.21460957342994E-02  7.88201408358808E-03
  2.53372978989500E-02 -2.07037237683989E-02 -6.24037807955748E-02  1.71558079387056E-02  2.72742876455915E-02
  4.79108696319697E-02 -2.48970173028030E-01 -2.24189857234119E-01 -8.79197600886376E-02 -2.56282094526621E-01
  3.06884404888544E-02 -3.84706071527900E-03  1.35470144727734E-02  1.46981713109752E-02  4.26532974430159E-02
  2.71492729243335E-02  3.49799597969006E-01  4.81432999457141E-01 -4.52054758054240E-01 -5.45637568239407E-01
  4.50055343750175E-01  4.94342079585206E-01  8.24476910904765E-02  6.04341543679580E-02 -7.52715764122120E-02
  1.32469386309929E-02  2.51991092263050E-01 -1.95960958336383E-01  7.08427288870333E-03 -1.29384529022197E-01
 -1.31194143525164E-02 -1.11088658276958E-01 -1.05512925954063E-01 -3.14281282408212E-01 -1.09987594509704E+00
 -5.55199073462998E-01 -8.60991028067048E-02  1.37081490302465E-01  2.72979834137575E-01 -7.75255270609177E-01
 -4.22993801273319E-01  1.02740841648925E-01 -9.20718871868971E-02  2.57433076511906E-02 -2.72828625816552E-01
 -3.34585090617618E-02 -9.55452948377090E-04  8.90129759026173E-03 -3.31489856218692E-02  5.23104031105336E-01
  3.52782923336410E-01 -7.33143853248867E-02 -2.41822234552293E-03  1.67664728621288E-02  4.06256201156141E-01
  2.69575575625837E-01  1.44467047090164E-02 -5.16080156711509E-02 -1.48395908115095E-02
* ORBITAL    1   54
 -5.82203098873375E-02 -4.70210851230672E-01 -4.05166986483063E-01  7.23447552110635E-01  1.02874673271529E+00
 -2.52575520367027E-01 -2.69413191526087E-01 -6.09700451422231E-02 -1.41450593457337E-01  6.19856243591867E-02
 -1.47690297646403E-02 -7.26486817149076E-02 -2.46960291645151E-02 -2.80945242782598E-02 -1.05301985523407E-01
 -5.05484911738993E-01 -3.58566356274983E-01 -4.97030230791112E-02 -4.56836682689743E-02  4.93610267789911E-01
  6.16658311757254E-01  8.03494494370277E-03 -1.78432578673394E-03 -8.70812085895901E-03 -6.62078370578986E-04
  5.33001442262170E-02  5.85645069451558E-02 -3.66518191871978E-02 -4.45912326471883E-02 -4.21393944145147E-01
 -4.13158431680526E-01 -7.67956469311478E-01 -1.03996980965138E+00 -2.39308471348916E-01 -3.06633692527076E-01
  5.84008011114652E-02  1.26756345224909E-01 -6.46270149415126E-02  1.45865908509045E-02 -9.59292155429624E-02
 -2.31817256298698E-02 -1.50603809168099E-02 -5.66144331462946E-02 -2.05657949062737E-01 -2.23882742198879E-02
  1.63731134487931E-01  3.64869507558637E-02 -1.38725579414004E-01 -2.02253571511105E-01 -9.93637634178866E-02
 -2.60069841100305E-01 -7.34459654956312E-02 -2.78448778711591E-03  8.90647709307735E-02 -7.76219736083020E-03
  6.02078155116517E-02 -4.32423281334593E-02 -1.56933651655420E-01  3.13146395049405E-03 -1.10693380766330E-01
  3.09446763754636E-02 -1.12497763508082E-01 -1.87009971705960E-01  1.02385302074841E-01  2.59366323141376E-01
  7.13424904746127E-02  5.03425910441058E-05  7.46358169035230E-02 -1.21033685792078E-02  6.19604537244662E-02
  2.14608606178824E-02  1.98862335681893E-01  2.99870692928952E-01  6.34486796778966E-02  5.04310324172057E-02
  2.21678822696824E-01  3.27809289661727E-01 -3.73021418051992E-02 -2.14150055909328E-02 -3.25028061714322E-03
 -5.87343883928724E-03  2.33383578030156E-02  8.08430880058061E-02  1.15119224005692E-01 -3.97671575691679E-01
 -2.99443252741015E-01  1.38417721316008E-01  2.86418735497121E-02  1.56764842840821E-02 -3.58550421185582E-01
 -3.73275237871161E-01 -1.56107965084980E-01 -1.58261619096227E-05 -7.27310234546520E-02 -2.35032403068369E-01
 -2.24053039610787E-01  3.58653150761410E-02 -2.36393893568534E-02 -3.93867718387132E-02 -1.89172356408651E-01
 -2.36228575222160E-01 -3.05847575920365E-02 -3.28124383818297E-02  4.55476537241725E-02  1.41860630313680E+00
  7.86816376620741E-01 -2.94440754387617E-01 -1.10387763259802E-01  7.61990043602227E-03  1.41788472106933E+00
  8.40915043869287E-01  3.02467407356887E-01 -9.82864528843811E-02 -6.65154086457411E-03
* ORBITAL    1   55
  2.20889247190411E-02  1.60940509829474E-01  7.56915077046841E-02 -1.99554286077075E-01 -3.37491626413558E-01
  5.71405015454053E-02  3.48946452485044E-02 -2.59949261061653E-01 -5.83534929381012E-01 -7.91859916334033E-03
  8.20673537453744E-02  1.27129384184414E-02  6.99397878500575E-02  2.43714881778240E-02  1.66414351738363E-02
  8.47249903174423E-02  7.20300227167644E-02  1.38536546205269E-01  6.10329419266892E-02 -1.52917434786356E-01
 -1.77729935513216E-01  9.80611640432986E-03  6.26429481075865E-02  4.09457284506737E-02 -7.43207564037588E-04
 -8.60508450197688E-04 -1.41669396812801E-01  2.63849157837763E-02  2.84389801238674E-03  7.08736758529334E-03
  3.46023980344456E-02  5.11146259994030E-02  5.75091560427844E-02 -4.28623072260157E-02 -5.40304233496380E-02
  2.08252360533111E-01  4.36746147477623E-01  3.48903399510301E-02 -8.32816888617870E-02  8.16776438423774E-03
  5.77829668562990E-02 -4.02334277331495E-02  8.60849843872671E-03  7.35643320965835E-02  3.40035931486100E-02
  4.73674706394878E-02  1.02639389360017E-01 -1.59249092503403E-01 -2.18351086275328E-01 -3.42175796078320E-01
 -7.04828866899096E-01 -8.19190089926362E-03  3.16952817475099E-02  6.51513097154340E-03 -3.62274920619416E-03
 -1.24507387867421E-02 -9.69877537418962E-03 -9.89220784254257E-02 -9.35385293356543E-02  9.38380042469898E-02
  1.16661850516784E-01  1.33669558714010E-01  1.93400864841278E-01  3.68428277978236E-01  7.73906342695115E-01
 -1.80380371893066E-02 -2.34606352775574E-02 -2.69008923658425E-02 -1.38126336046325E-02  1.13809697743067E-03
 -9.64212303134291E-03 -9.97428615698702E-02 -1.08740020560654E-01 -1.41721283741836E-01 -9.22409808312560E-02
 -1.76994512459059E-01 -1.88066763719643E-01  5.04286406720507E-02  4.62193115719158E-02  5.71575348383094E-03
 -1.43971901791560E-02  4.52739566908336E-02 -1.04017954305622E-01 -5.75837937774649E-02  2.56067158778510E-01
  2.64139999518135E-02 -8.09555970336518E-02 -7.65592841833190E-04 -1.02986266565775E-01  1.55214181107431E-01
  1.79541580644147E-01  6.68911140252992E-02 -5.67611793216700E-03  1.02462179980139E-01 -2.98113299084894E-01
 -1.96200899311826E-01  3.44699680672586E-02 -6.04346700929875E-02 -1.99130304854627E-01  3.06667873646033E-01
  2.59832129484351E-01  4.21173812156179E-02  6.97760602668083E-02  2.14839264501648E-01 -2.99427635791423E-02
  2.14403865437117E-02  9.43176263546478E-03  1.63667156327495E-02  1.45908044480587E-01 -4.31581801527975E-01
 -3.20088246303122E-01 -1.05130170827709E-01  1.88156399307603E-02 -1.88835298792107E-01
* ORBITAL    1   56
  4.48820522333615E-04  1.48142104073537E-01  1.54043666146320E-01 -5.06213018929588E-01 -6.84869399605496E-01
  2.54104549342916E-01  2.98082578929257E-01  7.98538378934754E-03 -5.94768534187148E-03  1.87576954663420E-02
 -4.86142335648688E-02  6.69784700937594E-02 -1.90092416159613E-02  1.38077357662275E-01 -1.64071587474437E-02
 -7.61456659828178E-02 -5.16376993367956E-02  1.65952021515780E-01 -1.23857809489752E-01 -6.45384442225992E-02
 -3.32609899671997E-02  4.34911323385830E-02  9.70601227929649E-02  8.72379530543116E-02  2.34853753107252E-02
  3.60764556620865E-03  6.50800586382506E-02 -1.70268214880845E-03 -1.71147962649054E-02 -2.38942641826525E-01
 -1.70232572426423E-01 -4.50935661473940E-01 -7.00975173006571E-01 -2.30695469660197E-01 -2.39687895401156E-01
 -9.12467506220169E-02 -2.20487870466056E-01  5.93173001641914E-03  1.90922947941356E-02 -6.48135641836053E-02
 -4.25408714850647E-02 -1.27712378163014E-01  2.51453985414580E-04  1.66174929717168E-01  1.62679457053945E-01
  3.83050763160390E-01  5.74003731286219E-01 -7.26391738266278E-01 -8.90468142454757E-01  9.44806757415346E-02
  1.96644194518742E-01 -4.50724039490059E-02  1.11536582064231E-02  7.76208947651230E-02  5.03846487951036E-03
 -3.58836304325007E-02  7.12450027289098E-03 -1.31836191856217E-01 -1.38949844567694E-01  3.88077086276237E-01
  5.79177256045202E-01  7.78911576196731E-01  9.47897804789908E-01 -5.24536214243429E-02 -7.57898785725110E-02
 -5.14720718008497E-02  3.30899250267225E-02 -7.66123490563237E-02 -8.78275823764754E-03  3.45773077063210E-02
  4.48647918657645E-03  1.42718602804757E-02 -1.50645079977723E-02  2.62179602509703E-01  5.06937616687120E-01
 -6.39078062870235E-02 -4.88203093428448E-02 -1.31965507374984E-01 -1.98890486100585E-01  1.44002200992612E-01
 -9.13965202482863E-02 -8.92930982846911E-05  1.60324555756150E-02 -4.25998164824154E-03 -7.27678281980513E-01
 -8.07262072390772E-01  1.13481120314461E-01  1.76658753787982E-01 -3.28798400051760E-02  8.20354969283095E-01
  8.54854357692759E-01  1.14387346014169E-01 -1.75192069136039E-01 -9.09672751994908E-02 -1.34732207280846E+00
 -9.62663804116996E-01  1.48627203758993E-01 -2.55238112382417E-01  4.59195007610266E-02  1.41038088843904E+00
  9.87130446103089E-01  1.50292687046362E-01  2.56903221493561E-01 -5.67091550901488E-02  1.04807738346966E+00
  8.46813235328564E-01 -2.28839564430302E-01 -5.67262479053908E-02 -8.93448956866169E-02 -1.09010828523374E+00
 -8.80265620388728E-01 -2.15983387956949E-01  6.23246533873859E-02  1.12251711095540E-02
* ORBITAL    1   57
 -1.41283921535357E-02 -1.44604295743257E-01 -2.60712359505899E-01  1.91455334006432E-01  1.28547361585591E-01
 -7.79059752254048E-02 -1.88667535749038E-01 -2.17183757225632E-01 -4.88857450156843E-01  6.07491439156262E-03
 -2.72270718408223E-02 -7.00664062682376E-02 -7.04427225028355E-02 -2.97746709008786E-03 -3.27251038546826E-02
 -1.66611377707378E-01 -5.63768795044410E-02  2.59061057711012E-01  1.97044865514035E-01 -1.96406145310267E-01
 -1.46892595141143E-01  3.35306678346123E-01  9.46048106153332E-01  7.52260076426815E-02  8.90266675272960E-02
  7.04063285577452E-03  9.92337661113106E-02  2.14547353378021E-02  6.43805727843011E-04  6.20327393014105E-02
  2.01979766479730E-01  2.46763529373653E-01  1.92773514068650E-01  4.21134692931373E-02  1.28737656967626E-01
 -2.43964628517083E-01 -5.06845693333691E-01  1.76135323045884E-02  7.64820598762309E-02  6.65806358616042E-02
 -6.62119852093723E-03 -1.64274628450545E-02  4.97737232274666E-02  2.23878973543288E-01  9.92636778755656E-02
 -2.64635742863194E-01 -3.27934226578054E-01  2.02404873413720E-01  1.46828554120527E-01  1.07268756824225E-01
  7.96324920355475E-02  7.43373499142544E-03 -7.06649820004258E-02 -2.26346757357009E-02  5.19709172881274E-03
  2.80498146628085E-02 -5.76629238676656E-02 -2.68882610487062E-01 -1.41713734414743E-01 -2.61271880998904E-01
 -3.17976843488160E-01 -2.38632035878879E-01 -1.96503523113747E-01  6.95427422248912E-02  5.76080740067698E-02
  1.42591105408739E-02 -2.97046599988547E-02  2.13214443207007E-02 -2.39672730615553E-02 -2.52848630658969E-02
  3.16752613590143E-02  1.26961022500515E-01  3.59265573543663E-02 -5.63938311371509E-01 -5.97644930846508E-01
 -2.80193271892527E-01 -2.13569408330739E-01  4.47381959867987E-02  9.25173767920667E-02 -4.96387447546480E-02
 -1.24343703243237E-01  5.07174372487939E-03  6.42744545470098E-02 -6.73867168448726E-03  7.93719996240825E-01
  3.08797072860350E-01 -1.91157624881089E-01  8.05805467054605E-02 -6.59880880444118E-02 -4.80697027828969E-01
 -2.66328238322062E-01 -1.47286352359102E-01  6.65602770689252E-03 -1.81027734841541E-01  3.50199355037617E-01
  1.81178251537544E-01 -3.67606390776574E-02  1.10294538126383E-02  1.45509679459968E-01 -3.82203279871606E-01
 -1.87967920670457E-01 -3.55355632002674E-02 -1.04590254656240E-02  7.58142526779453E-02 -3.41137544333315E-01
 -2.05407682339593E-01  6.27580731078672E-02  5.95944638138707E-02 -1.45012245494004E-01  3.36724643783802E-01
  1.99831198809661E-01  5.70530510858630E-02 -6.44849759266346E-02 -6.69483855553790E-02
* ORBITAL    1   58
 -9.87162845022087E-03 -6.91056592666005E-02 -9.41784747674483E-02  3.84103476340989E-02  1.31092900129660E-02
 -2.66639588385181E-02 -5.62760566031736E-02  3.14849146609543E-02  1.91413984250675E-01 -2.08479476651857E-03
 -3.15729916558666E-01 -1.78274435442770E-02  1.28792153477095E-03 -4.74263551986017E-04 -3.34099255399603E-04
  1.25650327236198E-03  6.94385425636213E-03  6.18769242203201E-02  2.30059706558035E-02 -2.94602018574990E-02
 -3.42989257577416E-02 -4.47352761642709E-02 -1.37986437089844E-01  2.22801776303955E-02  3.04610880980945E-02
  2.25238855368343E-03  4.51155675781450E-02  7.07403565363312E-03  1.09460526459318E-02  7.21563830551114E-02
  8.88352597040171E-02  5.09553659528892E-02  4.17792616821798E-02 -1.03648076602348E-04  1.87721854958799E-02
  4.72859788789890E-02  2.32386170058398E-01  4.49533160648308E-03 -2.53090924434292E-01  1.75037940901723E-02
 -4.49044718260663E-02 -4.37159526639420E-03  1.44214918575387E-02  7.45284889532466E-02  4.21961284788703E-02
 -8.82528253134324E-02 -1.07445173624281E-01  3.36876163481582E-02  1.91520987417754E-02 -5.10632239213274E-02
 -1.12394935443476E-01  1.13622165065105E-03  1.76054984486762E-01  1.90640077296682E-04  4.05546444474714E-01
  1.25146732468704E-02 -2.29193009215669E-02 -1.20937092094291E-01 -7.25799796876528E-02 -7.84262321196132E-02
 -9.61773845554967E-02 -5.00885513104462E-02 -3.47877366983087E-02 -4.42768006068178E-02 -7.48265411797458E-02
  5.41458012490477E-03  2.03273187269738E-01 -1.34001455696016E-04 -4.19777170072813E-01 -1.17942052628855E-02
 -2.77421928974951E-03 -2.74805511485771E-02 -1.31277112232810E-02 -2.01999835577045E-01 -1.90154592437022E-01
 -5.60240862834477E-02 -4.69868019183208E-02  1.18888060986800E-01  2.07553542302298E-01 -1.39825234100119E-02
 -4.45159435996527E-02  3.67301036404687E-03  1.15003415660021E-02 -5.42584824156199E-03  3.08176546347965E-01
  1.44447136963685E-01 -5.36783453701118E-02 -1.16745032450073E-02  4.02794422751365E-03 -1.89348760845066E-01
 -1.17228459007460E-01 -3.96050540560546E-02  7.01134316027676E-03 -6.55707354155306E-03  8.34636694765203E-02
  5.07651854825321E-02 -1.17686355720797E-02 -7.70471881814818E-04  9.83653563356177E-02 -8.26327727616192E-02
 -4.61623947398123E-02 -8.89163035051837E-03  3.75960405792290E-03  6.79497298169371E-02 -9.47953792432751E-02
 -7.87962398606787E-02  2.27232901548288E-02  1.57244403922326E-02 -2.54182681263460E-01  8.39717777941024E-02
  6.03682124412327E-02  1.35987299405763E-02 -2.15886865734704E-02 -2.23601486122292E-01
* ORBITAL    1   59
 -1.92743931764021E-04  2.46753534968124E-02  9.41306095009151E-02  2.07287287479187E-02  1.06779826616394E-01
  1.42597414814472E-01  2.13775742598244E-01  2.82872914830928E-02  1.36313724482814E-01  3.05497382810655E-02
  2.62644093011818E-01  9.51477401728333E-03  1.85375886365759E-01  2.53757896518459E-02 -1.18954317687258E-02
 -9.10562429239416E-02 -1.04019145662402E-01 -7.38910421931998E-02 -3.54160128836787E-02  2.54541513774168E-01
  3.12701835726125E-01  1.85543448660832E-01  3.51272759896918E-01 -1.70440760296579E-02  4.05659949861504E-02
 -3.23581345508297E-02 -4.12253860202828E-01 -7.12835092534759E-02 -1.11223965841220E-02 -5.56678827588674E-02
 -3.33056279421084E-02 -8.20261037587163E-02 -1.35333605995382E-01  1.46709008954115E-01  1.81072835865322E-01
 -1.27639559373574E-01 -2.80633707698075E-01 -3.63729445259955E-02 -3.12203788495394E-01 -1.97989923272634E-02
  2.01862999118298E-01  3.26665958412822E-02  3.07395257672505E-02  1.70662146305193E-01  1.17124771398189E-01
  1.20386844879869E-01  1.42484509388496E-01  5.87049314466905E-02  7.24912444264213E-02  4.55653076944413E-02
  1.50076331312975E-01  2.08303054961494E-02  1.17900548400076E-01 -2.93956628721115E-03  1.35129500378248E-01
 -1.48207442003571E-02  5.94533801490463E-02  3.24202448187049E-01  2.08772924554130E-01  1.63375843133212E-02
  2.49770653683447E-02  1.07865453996827E-01  9.26815833307908E-02 -5.08233971857928E-02 -2.63120359363839E-01
 -2.36593964347372E-02 -1.42021030230881E-01 -8.64885822954739E-04 -1.30184750942428E-03  6.45443974179336E-03
 -1.61324582652965E-02  1.76795138154728E-02  4.44399433579218E-02  1.88913959671078E-01  1.75180408551871E-01
  3.73116759012897E-01  3.73979899976747E-01 -1.81642706890918E-01 -1.93467996017327E-01  7.93996591041675E-03
 -3.60848231088141E-02 -6.48433070249587E-02  1.34949892258614E-02  7.02895693979599E-02 -5.96980251456223E-01
 -1.80831910991005E-01  7.58438834664788E-02  2.45255857448954E-02  1.21794415527546E-01 -1.43327566827449E-01
  4.93183050280433E-03 -3.52518797220893E-02 -3.38720458688561E-02 -2.72306830424755E-01 -6.11657137310827E-02
 -4.48550522798564E-02  2.22390450398359E-02 -8.02961747945670E-03 -6.16099127545643E-02  4.84915525778911E-02
  1.18056749778887E-02 -8.44415211619409E-03 -1.55432365234948E-02  2.11109163400419E-01  7.12638933585716E-02
  1.00133294699995E-01 -5.08236318376902E-02  1.45871075087815E-02  6.64288053070549E-02 -2.81886277534536E-02
  1.98117005300008E-02  2.75346815158726E-02  4.25754270338119E-02 -1.83520292043304E-01
* ORBITAL    1   60
  1.56396608721400E-01  8.95260008484569E-01  7.44906949702477E-01  2.56795150003467E-02  8.54150484041309E-02
 -9.38604362481399E-02 -3.32373567656767E-03 -7.50747444789383E-02 -1.06379566298626E-01  2.52437929488010E-03
 -5.75822797299019E-02  1.04478292188439E-01 -2.85491068250778E-02 -8.59329720132530E-02  1.84778537690826E-02
  1.15470526131284E-01  1.23721036449174E-01 -1.43614723632336E-02  2.83782187959621E-01 -1.55514900287700E-01
 -1.77891223908717E-01  3.00276010004273E-01  5.80101780361313E-01 -1.53883255592698E-01  2.76165429770200E-02
  2.36061950796101E-02  6.45920208014956E-02  4.29428674537029E-02 -1.45024130533065E-01 -8.59518613742252E-01
 -7.90512783021503E-01  6.13446401993730E-02  2.20566926414407E-01 -1.42692628677819E-01 -3.14628845433277E-01
 -5.61401264051414E-02 -6.43565868469733E-02  5.45731016977369E-02  4.65638502343730E-02 -1.00099787373570E-01
 -2.37026740278618E-02  4.52897430818246E-02 -1.74679291587722E-01 -9.86717535895321E-01 -6.78145610277476E-01
  5.26025492980695E-01  6.77354834051949E-01 -1.18347406158349E-02  7.91784781898468E-02 -3.46113824225733E-02
 -1.68959013621617E-01 -4.07941877990982E-02 -7.88292202239233E-02 -4.13605013129424E-02  6.52899407373402E-02
 -1.06734313084544E-01  1.05485395262959E-01  6.11180163237285E-01  4.33553510771113E-01  5.88139171520871E-01
  7.52149407587425E-01 -1.40603419063295E-01 -2.32258368291513E-01 -9.83823358511652E-03 -7.84477614977357E-02
 -4.71170067158982E-03 -2.39168902126317E-02  4.13029389555811E-02 -8.68186162080838E-02  1.18654274188231E-01
  1.83528584814854E-02  5.86827332199662E-02  2.24770305472933E-02  6.69801586902721E-01  6.61212473900442E-01
 -2.17469664330533E-01 -2.11168831705143E-01 -2.86312317994855E-01 -3.34314595800040E-01 -6.21951918809447E-02
 -2.24643377565994E-04  5.67941011416279E-02 -2.29927861496729E-02 -3.81898829100921E-02 -5.52448388461383E-01
 -2.39208277004163E-01  9.97814713999174E-02 -1.06467778288911E-01 -2.34982201878898E-01  8.78362247361554E-01
  3.15311704247905E-01  2.01129037677889E-01  1.53252182139636E-01 -4.88198276441923E-02 -1.71277652956677E-01
 -7.47935109201696E-02  6.37632075215820E-02  1.04965667437982E-01  1.69203110003549E-01  1.39600422384775E-01
  8.21366805797892E-02  8.42002835912864E-02 -8.95722404635883E-02  1.04677956138161E-01  1.41878965191258E-01
  1.03267659973830E-01 -5.19117125016454E-02 -1.40615567445858E-01 -8.67383246124666E-02 -1.24319119358015E-01
 -1.51657950254360E-01 -9.62058130075916E-02  9.28622611531222E-02 -7.16971212539765E-02
* ORBITAL    1   61
 -7.65727470198596E-03 -3.77964366326317E-02 -1.70482132932701E-02 -8.15769481167602E-04  1.18741517297894E-02
  4.41468030860176E-02  5.39437316130493E-02  1.60625293214155E-01  4.45537249616696E-01  5.83482867363069E-03
 -1.46011037045996E-01 -2.12993603843957E-03  2.10953738897712E-01  8.78895487351922E-03 -8.00532395810085E-03
 -5.05636385803967E-02 -4.24529614624742E-02 -8.98139819986272E-03 -1.63411534991514E-02  4.16374231255354E-02
  5.92199315899337E-02  2.46945712979580E-03  3.94169928969802E-04  4.33950316032376E-03  6.27136730688760E-04
 -6.97718794330165E-03 -3.70891892736310E-03 -1.70302053386470E-02  4.17202692148657E-03  2.82865255558723E-02
  3.17327342331443E-02 -1.38435867793520E-02 -3.07671953503898E-02  4.42399940657539E-02  6.04396365075509E-02
 -1.60390154743221E-01 -4.45230119389251E-01 -9.11983701743346E-03  1.46873188259190E-01  2.53321480587533E-03
  2.11279487516599E-01  4.07184704212385E-03  1.80542421723653E-02  9.98331046581497E-02  6.49508493646138E-02
 -4.43497883311810E-05 -2.71702780527692E-03  1.41743198977251E-02  1.15887897109704E-02 -1.07250129377216E-01
 -3.17907387545006E-01  8.26764077838649E-03 -1.83474169945952E-01  1.19050558866340E-03  3.85835326086267E-02
  2.49428917387246E-03  9.44190432281693E-03  4.87048516206048E-02  2.61080921609051E-02 -3.10784796061467E-02
 -3.92995254652624E-02  2.96773835471789E-02  3.02371743590676E-02  1.07242573782531E-01  3.17537239680670E-01
 -6.54800095245435E-03  1.82913765741931E-01 -2.51072421736560E-03  3.94627652697958E-02 -5.04251889889906E-03
 -3.81201466928671E-03 -6.04675374421168E-03 -5.08437354724932E-03 -4.32428342905417E-03 -5.57387740359257E-03
  5.77067878361998E-02  6.50954580415388E-02 -6.28307346824818E-03 -7.68999520335152E-03  3.62127873371557E-03
 -6.59172493508110E-04 -1.15139159604575E-02  6.28985633475986E-04  1.01215717410872E-02 -5.45785464462373E-02
 -1.54456649179083E-02  6.51807988504168E-04  8.68617300566303E-03  1.87315812240443E-02 -5.75066120123483E-02
 -1.37054577688107E-02 -7.57379737856884E-03 -6.84971705901314E-03 -2.03945136868284E-02 -5.76248240895090E-03
 -4.12588757735449E-03  3.06878091564065E-03 -7.03690982024181E-03  3.14207604869972E-01 -2.26193643872654E-03
 -2.88867554236635E-03 -8.17853979192123E-03  6.97688701820896E-04 -3.14615070041970E-01 -2.69094784328093E-03
  8.89702565514978E-03 -6.51574945971150E-03  1.53673980814130E-02  4.27118933290415E-01 -8.26685081389162E-03
  8.06456227428831E-03  9.79771860161842E-03  8.95924666694287E-03 -4.26239267465429E-01
* ORBITAL    1   62
 -1.91327746237090E-02 -3.36461202814827E-02  8.65686393993086E-02  1.46004412771836E-01  2.87903267907386E-01
  7.52991897067804E-01  9.50394312949800E-01 -2.78776580459185E-02 -4.47752694409827E-02  8.98071665250229E-02
 -4.11850179507018E-02  3.83642147768400E-02 -3.21863264557645E-02  8.56723280172917E-02 -1.95558512239013E-01
 -1.18193019266212E+00 -8.89327384609008E-01  7.66363059196017E-02  8.20991983464936E-02  2.98237092612965E-01
  5.66541636891230E-01  8.32149188553691E-02  1.53844153263706E-01  1.08849564702925E-02 -5.00974347635596E-02
 -4.36200880237424E-02  7.10911790134027E-02 -2.53549757442530E-01 -4.00686354487096E-02 -1.46641509238121E-01
  2.97822152887761E-02 -7.66015725839022E-02 -2.31379326597768E-01  7.38598052098876E-01  9.35115417899299E-01
  6.32964644623862E-02  1.37894130474712E-01 -7.97668302942624E-02  8.11264353705872E-02  3.86271529980667E-02
 -8.61522466119346E-02  8.55134858975132E-02  2.42661101833009E-01  1.28631074840732E+00  7.29670348380596E-01
  3.23844838158210E-01  4.04338567351688E-01  2.85176564054553E-01  2.80671768453843E-01 -5.96614265755886E-02
 -1.39848003416385E-01  1.53838460201101E-01 -6.57287055593303E-02 -1.89394219642431E-02  3.49817976765556E-04
 -1.33118295462676E-02  2.51400157546172E-01  1.34402326791959E+00  7.87196345719043E-01 -3.25417802769358E-01
 -3.84309435671247E-01  2.35973233313245E-01  2.42077256010983E-01 -2.87466329265814E-02 -5.37156211295879E-02
 -1.59225329619077E-01 -1.90152949988696E-02 -1.07236080034898E-02 -4.44275369836179E-02 -4.33851958497203E-03
 -4.08994406235113E-02 -2.11023827180840E-01 -3.46557995569174E-01 -8.43312960118141E-02 -8.93428036826475E-02
  3.51307268386865E-01  5.32816262125517E-01 -1.17404560458892E-01 -1.82025364685089E-01 -1.53711096828643E-02
  7.03154371374111E-02 -2.33174360060337E-02 -1.13291082679046E-01 -1.63334195474964E-02 -2.10715089860268E-01
 -7.95754138803468E-02 -4.24776489733053E-02  1.43078183840734E-02 -1.10208492707057E-01 -3.15574317578117E-01
 -1.19130677838651E-01  6.52937107207148E-02  4.75019764621180E-02  2.05238187278948E-01 -1.59602908304633E-01
 -5.56295790427066E-02  1.47647752538767E-01 -3.97418985786364E-02  9.90469017790432E-02 -2.04625695608327E-01
 -6.71203214172374E-02 -1.40809227279642E-01 -4.98093571003747E-02  7.27836757937201E-02 -1.57203679945959E-01
  4.39720156652409E-02 -1.12792854613878E-01  2.87267667241742E-01 -7.00904451569092E-02 -1.11979579153918E-01
  5.77002826813720E-02  1.11914714943571E-01  2.91872222322161E-01  2.58557808468002E-02
* ORBITAL    1   63
  1.19956675766320E-01  6.45258881309013E-01  3.43969360403894E-01  4.09059001811227E-01  3.72763414894161E-01
  9.71996586193703E-03  8.59093181076225E-02 -9.67474036462787E-02 -2.08897437756065E-01  4.54892347383404E-02
 -7.29419800847611E-02  2.32126304866002E-02 -1.05763815087942E-01 -2.06457587458201E-02 -5.86704600437400E-02
 -3.40832016499397E-01 -2.16907198110007E-01  3.46382051811289E-01  3.82996541009484E-01 -1.30455878090165E-02
  7.00675883135089E-02 -2.16785977274671E-01 -3.85797140641848E-01 -1.93234568230477E-02  2.24819650279788E-01
 -4.94651966242373E-03 -1.07884071067386E-02 -5.67916657909858E-02 -1.37855010722723E-01 -7.13007318598192E-01
 -3.43568571099843E-01  3.48822639636380E-01  2.66498956177588E-01  3.11085962279351E-01  3.21020301593491E-01
 -1.06624539441779E-01 -2.29166201689201E-01  1.91179696736263E-02 -9.38636743703921E-02 -6.53252058452262E-03
  1.19840135072007E-01  5.76982517528553E-02 -2.26859011711598E-02 -2.21570679312350E-01 -3.34465332128557E-01
  3.04079827598683E-01  4.95092546292815E-01  5.05473837085361E-01  4.47547989191221E-01  1.78987413403011E-01
  3.63469512623031E-01  1.34117282265500E-02  1.63710001203082E-01 -7.30147318950524E-02 -5.71736061243404E-02
 -8.96653879520727E-02  1.36303384095028E-01  8.24911130565893E-01  6.76260233885995E-01  1.30498122619195E-01
  2.88020423637982E-01 -4.36590324953895E-01 -3.70514964024113E-01  1.70161661098228E-01  3.41690274718342E-01
 -6.22731439901071E-02  1.52059286001856E-01  5.99695588846946E-02  6.37565223153332E-02  9.19743389974476E-02
 -1.75848200984750E-02 -1.13857957593184E-01 -1.00292575494539E-01 -3.03857129488923E-01 -2.24296650446341E-01
 -9.47571567557976E-02  1.86194261910017E-02  3.42010756237469E-01  6.06081518229914E-01 -7.06443643834954E-02
 -2.91222499818357E-01  1.70541254303888E-03  1.54916071124844E-02 -5.84333238089645E-03  4.59424797630461E-01
  2.33323009908071E-01 -1.81049755610053E-01 -1.28632754457447E-02 -8.92098627082393E-02 -3.00691147283591E-01
 -2.37301468895398E-01 -7.54460940203844E-02  5.00115311803272E-02 -1.53676405988594E-01  2.83960386335439E-01
  1.04183335253188E-01  1.10301405874217E-01  9.09627373944630E-02 -3.09110452081816E-01 -4.22772249247243E-01
 -1.39271220474277E-01  3.23258251733296E-02 -1.06771956901246E-01 -2.98268710373647E-01 -3.91152788472899E-01
 -1.50416627169466E-01 -3.61247582530581E-02  2.57461183429793E-02  5.94526293449377E-02  3.34330522040723E-01
  1.56869513480797E-01  1.60787830953942E-02  1.17817018846197E-01  5.15149126833712E-02
* ORBITAL    1   64
  1.21982870278822E-01  5.57154247193131E-01  1.81472378359746E-02  6.16704605328622E-01  3.73051941158813E-01
 -4.72683628967739E-01 -3.88326572837140E-01  9.20529822253562E-02  1.63069195522197E-01  2.66004299501155E-02
  4.60144925278164E-02 -7.21731152648881E-02  7.79127598733001E-02 -2.35968160381255E-03  3.19052656124355E-02
  1.65958093246193E-01  5.16656525828269E-02  4.17495644666916E-01  1.87332428177367E-01  4.74706831459798E-02
  2.77756749520752E-02 -6.36462113765768E-02 -7.54679214714250E-02  7.42890067154292E-02 -1.54113771041256E-01
 -3.22070389253019E-02 -3.33193209708696E-03  2.97050586793255E-02 -1.15854226635216E-01 -5.14437976667047E-01
  5.65402650451477E-02  7.88793582696933E-01  4.82229400166447E-01  3.85886423569211E-01  2.66630040235013E-01
  8.51645562416793E-02  1.54849754122995E-01  5.86575524103248E-03  3.83643928142900E-02  5.43586952637285E-02
 -6.81477839044041E-02 -1.16305609096534E-02 -1.17858583744620E-01 -8.14633230750395E-01 -9.19270365441261E-01
 -1.66400491679868E-01  1.54761684914118E-01  1.21187330231605E+00  8.76363162121662E-01 -8.83641104027951E-02
 -1.34291981729152E-01 -9.87460060353784E-02 -5.45723322212672E-02 -9.94949219632643E-02  1.22260373966137E-02
 -1.16997366990201E-01  6.08818932871071E-02  5.17547796415537E-01  7.64568009935317E-01  7.11920524407134E-03
  3.53517845553076E-01 -1.07697891565782E+00 -7.81792558474234E-01 -8.91622019107495E-02 -1.36903854314480E-01
 -4.31819966643095E-02 -5.68286024746090E-02  1.20418311910984E-01 -8.96213595388980E-03  9.41392056025031E-02
  1.13885897722368E-02  9.74926215257247E-02  9.22632159350093E-02 -6.04119491242463E-01 -5.97804111587840E-01
  1.48874288310076E-01  7.24605404101493E-02  4.18566401008965E-02 -7.95589657233476E-02  8.93467743551918E-02
  1.61770787873932E-01 -3.58200348263502E-02  1.33245747698417E-02  2.83925836539740E-02  3.74638110562856E-01
  1.84352242204591E-01 -4.31833621862299E-02  1.22548851394089E-01  1.98237661886446E-01 -6.45656502344906E-01
 -2.18341753594664E-01 -1.56786670963815E-01 -1.72061126397121E-01  1.41737246587377E-01  1.15268463958361E+00
  2.83907291213893E-01  8.86549768513708E-02  1.30411753360154E-01  1.14251412286309E-01 -9.07655066141456E-01
 -2.34901662889476E-01  1.75690279854515E-01 -1.38499774070298E-01  1.16593484988971E-01 -7.51270421626378E-01
 -2.07951304181360E-01  2.15488842066294E-02 -1.05513449891416E-01  9.19756930338363E-04  6.47164030940747E-01
  1.99464654461523E-01 -5.13533323091088E-03  3.80092581652914E-03 -7.47199154531941E-03
* ORBITAL    1   65
 -1.57491369131522E-01 -9.44233547682330E-01 -9.41336540807909E-01  7.16059406633463E-01  3.50246749597160E-01
  9.29484086828234E-02  2.59374684194950E-01  1.79689582652495E-02  2.70791422325174E-02  1.99190171588678E-02
  1.39720863255330E-02 -2.84117046976247E-02  1.57669147297876E-02  1.26483108556200E-01 -1.78926823260713E-01
 -9.32442721108367E-01 -4.83709974091975E-01 -1.16265687757932E-02 -2.27372907912316E-02  6.56753017502248E-01
  5.59004427093185E-02 -1.00774885350195E-02 -1.04197254438758E-02  2.09684833284353E-03 -1.26271063164140E-02
  4.37845574383287E-02 -7.30895849227147E-03  1.15031022809664E-01 -1.54295875812243E-01 -9.16578736182830E-01
 -8.96237661599989E-01 -7.03961114038937E-01 -3.53865838836605E-01  1.34086686701731E-01  2.82306156666091E-01
 -1.37653076618735E-03 -9.39622524298714E-04 -2.06325269314440E-02 -6.79773510072228E-03 -1.76146554537381E-02
  4.16324578643037E-03  1.26839104397222E-01  1.49695511779474E-01  8.41373660704893E-01  6.89554377338578E-01
  2.18881116132789E-01  3.60260080603843E-01  9.94426917763057E-02  3.99899005705871E-01 -3.92431296014755E-03
 -3.18144904730323E-03  1.21423188091248E-01 -5.47834375373433E-04  7.08309410767440E-02  3.74378637717129E-03
 -6.89738367573969E-02  1.57613360564726E-01  8.96870448417473E-01  7.56430552637962E-01 -2.47622197179230E-01
 -3.66000599135529E-01 -6.20452737226819E-03  3.26357252251186E-01 -1.06090552043612E-02 -1.79884770207040E-02
 -1.30956949797678E-01 -9.10311607417330E-03  7.59313800444585E-02  4.36435566394234E-03 -6.57596304133502E-02
  6.85159159147147E-03  7.58500113544532E-02  4.09234365382007E-01  1.12497621259925E-02  4.66264413064432E-03
 -1.65056563489092E-03 -4.75239062187434E-01  3.02852673816099E-02  8.80889610682953E-03  1.07232265640010E-02
  1.65539221681146E-02  1.76600457311933E-02  4.94372824898648E-02 -7.95484595140468E-02  4.07395286546903E-02
  2.24097149182493E-02  2.70074453054732E-02 -6.68224938428056E-02  7.41890583520397E-03  4.67638032642270E-02
  2.44487204051538E-02 -4.32167183186543E-02 -8.76603225493394E-02 -3.79881737059128E-02 -7.79392619674470E-02
  1.33684184672003E-02  2.32531005405574E-01  1.30098967712980E-01  5.41570865914268E-03 -1.85592218639824E-01
 -1.18328330470963E-02 -2.19043106695452E-01  1.17105677802721E-01  1.18600728323990E-02  6.95683296521081E-01
  6.00182627883489E-02  8.13144443104033E-03  1.62533951044826E-02  7.05495697702730E-03  7.22002744248617E-01
  6.72146056297804E-02 -6.12141231176231E-03  2.70282273317709E-02 -7.37826009983159E-03
* ORBITAL    1   66
 -4.41265762887895E-02 -1.55714499167735E-01  6.75376680994568E-02 -5.76506683826831E-01 -3.45502734498173E-01
  5.59886754840466E-01  5.54828753074039E-01 -3.43438792160507E-02 -5.58635445215103E-02  1.81926467740974E-01
 -2.21838247981401E-02  1.51957443006736E-02 -2.86858938043727E-02  5.60344576332461E-02 -1.33708408632299E-01
 -9.53131626602587E-01 -1.11017751366718E+00  1.75649785342365E-01  2.15145385652868E-01  2.84594370739593E-01
  3.23700623860499E-01  2.69141924602053E-02  3.94827049240341E-02 -2.38838369308198E-02  3.45402982792260E-02
 -2.88260647413271E-01  8.36437284783589E-03  1.39670617354013E-01 -3.84194589444538E-02 -1.65394927766058E-01
 -5.20514892577578E-03  8.02548589636722E-01  6.03022805557652E-01  3.06320549519268E-01  2.82799935383870E-01
 -7.35880779973495E-03 -1.00028698847888E-02 -1.50912572091806E-01  6.41816331717097E-03 -2.99390270496571E-02
  4.85774052379683E-03  1.31272938757309E-02  4.44247315894045E-02  2.67359981576444E-01  2.48186896739293E-01
 -5.51816225694328E-01 -5.54100775845127E-01  8.36756350193666E-01  7.28379416263233E-01  1.32944689926990E-02
  1.08906405116478E-02 -5.29830682182337E-02  2.48819328799904E-03  1.61883805988055E-01 -4.97064353934735E-03
 -1.45517924946899E-01  4.18641288644454E-02  2.35762200802703E-01  2.08972447485600E-01  4.15917272060244E-01
  3.74322484212020E-01  1.14831913093582E+00  1.02459162839244E+00  2.30516554280233E-02  3.44742987385317E-02
  6.04543679770302E-02  1.51909310349625E-02  1.70375992756114E-01 -6.90402407586172E-03 -1.65000208497425E-01
  6.86728847021358E-02  5.07943208269876E-01  5.45309688189921E-01 -4.46091039905578E-02 -3.50935764947956E-02
  1.94394512672233E-01 -9.43865462356059E-02  1.38434084310244E-02  2.75568625646191E-02 -1.87704639580991E-02
 -1.87202357390287E-02 -2.27802447950855E-02 -6.74437578304893E-03  1.24145188009685E-02 -2.26070490339162E-01
  3.63850301670080E-02 -5.32615576149287E-02 -1.49147530498691E-01 -1.97625065291994E-01 -3.25286488786511E-01
 -1.94537079495618E-02  3.79190300548309E-03 -8.03410052236391E-02  6.02033615472982E-02  9.46593195708609E-01
  2.17380032768203E-01 -2.24222957823468E-01 -8.42612086283866E-02 -1.75782289717380E-02  1.14018970107634E+00
  2.57414203651508E-01  1.46227447437670E-01 -1.98741458991544E-02 -2.29408761122112E-02 -7.67010539813632E-01
 -2.25172938196099E-01  8.63620493309014E-02 -1.36298308910433E-01 -9.47000719437583E-03 -6.19367883104031E-01
 -1.82248039708790E-01 -6.24620203324119E-02 -1.11055595492758E-01  4.13400318750969E-03
* ORBITAL    1   67
 -5.31951819582037E-02 -2.54885012100630E-01 -2.32494374047346E-01  1.21790536508746E+00  1.08411160418663E+00
  5.14655215149366E-01  8.00523542757062E-01  5.54883629174684E-04  4.54268396311680E-03  4.31320371327668E-02
  1.37132684383308E-03  9.47289479053325E-02 -5.22453074186269E-04  1.77863692149327E-01  2.36328422000480E-02
  1.47428069030775E-01  1.41849248049142E-01  1.05300880908877E+00  1.08722414760511E+00 -6.41783929668410E-02
 -6.24917803640602E-02 -1.23991248828419E-02 -1.82941565823984E-02 -1.66460030287014E-01 -4.48600008209118E-03
  3.40455032953541E-02 -2.20719226830922E-04 -1.54652039243899E-02  5.53032505548719E-02  2.57298433284125E-01
  2.10934398222256E-01  1.05322410683306E+00  9.68104532618515E-01 -6.47850558204875E-01 -9.22593397294951E-01
 -6.44217746394476E-03 -9.20238741293473E-04  9.20869303186508E-02 -4.36676643245375E-03 -8.54734790274821E-02
  7.53007954501854E-03 -1.88096586035165E-01 -1.54850171469673E-02 -1.21649902351194E-01 -3.43441089906917E-01
 -8.99127919300736E-01 -8.68892511840264E-01 -3.78569852572436E-01 -6.53003776171007E-01  5.71840910812185E-03
  8.62196700769648E-03 -4.42618052639329E-02  4.56974016630236E-03 -8.70419356107372E-02  1.92625271544178E-03
  9.53704054398876E-02  1.91192437468320E-03  4.22489848264760E-02  2.76383358642763E-01 -1.01946179864658E+00
 -9.85920466750060E-01  1.23037213476673E-01  4.28352189034259E-01  2.17446238295688E-03  3.30051255504399E-03
 -5.89355781162048E-02  1.44805909489274E-03  4.45842998174834E-02  6.76573885072275E-04 -5.73845865268045E-02
 -2.96776380953528E-05 -1.88972103511796E-02 -4.56820935132311E-02 -2.88005633052162E-01 -2.37686029427643E-01
 -2.52298132259714E-02  1.11806787385610E-02  7.02719318682220E-02  8.42122359756930E-02  3.78685727971522E-02
  1.94222990454683E-02 -4.17651615436459E-03  1.76948480532515E-02  4.38302586765429E-04  2.78312523138103E-01
  2.14738213340311E-01 -6.71990524979015E-03 -2.61719812576786E-02  2.51542245531052E-02 -2.25646175831811E-01
 -2.32225113135703E-01 -2.87343921241622E-02  5.35616075720950E-02 -2.14142324963245E-02  1.00209943459500E-01
  5.28968781572607E-02 -1.91608545746483E-01 -1.77594950818981E-01 -8.46578421054848E-03 -3.63517171359464E-01
 -1.15863923266393E-01 -2.37617847989940E-01  1.90740342388730E-01 -4.21221926927757E-03 -8.16652261242430E-01
 -2.30120770893109E-01  1.02134079382687E-01 -1.69519834421974E-01  7.65711684493141E-03  1.00236422891482E+00
  2.93295106397856E-01  1.24324779927109E-01  2.06274584784216E-01  2.51920741732284E-03
* ORBITAL    1   68
  2.40511363722389E-02  2.11139828379887E-01  3.77715834503161E-01  7.21639845939783E-01  7.56546591157691E-01
 -4.37320031327744E-01 -5.97778742246881E-01  2.26831389655881E-02  3.96996361284275E-02 -3.20059664903726E-02
  9.28681710056560E-03  1.75743864329151E-01  2.00151226580454E-02  7.38491375343922E-02  6.74168046922831E-03
  5.30102144413493E-02  6.97347677052160E-02  1.17872362922435E-01  1.50812271341974E-01  2.29052559990787E-02
  1.46421973949434E-02 -3.89029967601475E-02 -3.94919883383958E-02 -6.95147933488430E-02 -3.07355059616225E-02
  4.20362432768922E-04  4.33113509078798E-04  1.53408194980752E-03 -3.36821661017574E-02 -2.70101996583512E-01
 -4.29615367406804E-01  6.44852292349860E-01  7.04403357318092E-01  3.85296925270970E-01  5.56597352402798E-01
  2.34262073327350E-02  4.27022123227398E-02 -2.06916362710757E-02  9.69930566989076E-03 -1.89149224475236E-01
 -1.87258060489066E-02 -7.03320317865808E-02  1.49715654521428E-02  3.79523317575386E-02  5.99031811280861E-02
  9.67856503489453E-01  9.26887756785082E-01 -7.01987430267007E-01 -4.48937666924781E-01 -1.95884049420180E-02
 -2.15616395251053E-02  1.64623512443677E-01 -5.56704866145444E-03 -1.13668480329486E-01 -2.45161697366698E-04
 -1.33787497689693E-01 -2.00273553047371E-02 -5.68531068984239E-02 -5.35651603405935E-02  9.40280004601540E-01
  8.99841539184037E-01  6.39712390713147E-01  4.08063121413695E-01 -1.90808329806237E-02 -2.07499789091726E-02
  1.64749935992759E-01 -5.29996911510464E-03  1.02131277817884E-01  4.49828732786177E-04  1.37761694854355E-01
 -1.39804996310449E-03  6.61197749024484E-03  1.34537744779176E-02 -4.68419714871336E-01 -5.45784862391153E-01
  1.50397210479750E-02  4.77190582219053E-03  5.10885746405795E-02  1.06424555383158E-02  7.15507547001294E-02
  2.55464792196817E-02 -1.88183574498805E-02 -3.11447956928875E-04  1.54696082038681E-02  4.48693705578097E-01
  2.67517093393731E-01 -1.43690204549178E-01  7.66685597287799E-02  1.71723646539583E-01 -5.27483259471927E-01
 -2.85151122334852E-01 -1.79959681643391E-01 -4.36198267413277E-02  1.10653634701165E-01 -1.05015479033533E+00
 -2.23038810176034E-01 -1.24020505594385E-01 -1.24350958580940E-01  2.05145406167076E-02  9.82907005299302E-01
  2.05051402344876E-01 -1.36899632163597E-01  1.38397273513402E-01  2.10573370030593E-02 -7.99716251020904E-01
 -2.07178045929308E-01  9.54466258247161E-04  2.83639607537071E-01  1.58937163846294E-03  8.96418143270843E-01
  2.42684643986224E-01  6.53457985939022E-03 -3.00106111040618E-01  7.13083132497012E-04
* ORBITAL    1   69
 -4.98983794043938E-02 -5.98207986166998E-02  2.68960871090869E-01 -1.08090754956273E-01 -1.51333725097934E-02
  1.70011795528741E-02  8.67026108702207E-02 -5.12887232839506E-02 -5.77919828237690E-02 -8.29422003603068E-02
 -1.95192797174269E-02 -3.07054708321702E-01 -3.64242770000828E-02  1.37249784612244E-01 -1.23493079994209E-01
 -4.60116701545218E-01  1.62798405274119E-02  6.96603666762037E-02  7.48611763171640E-02  1.59219029230205E-02
 -2.52143742586712E-01  6.50617816577849E-02  7.59340930180211E-02  1.45256627277963E-02  3.84265707005711E-02
 -2.65385363123269E-01 -1.60419113862321E-02 -1.13738894393061E-01 -6.22811761361866E-02 -1.29921403220516E-01
  2.14084692026313E-01  6.79737527515159E-02 -5.35933208663323E-03 -8.96632495550869E-02 -6.31915286889638E-03
  1.79495932673342E-02  7.88169697323520E-03  1.03508438752311E-01  1.35812044505317E-02 -3.02694382891084E-01
 -4.01011981702807E-03  1.38132666643674E-01 -6.73050586225663E-02 -1.41103706166531E-01  3.01374228034129E-01
  1.35013029184106E-01  6.18739682505238E-02 -2.50279592215124E-01 -1.44126717921095E-01 -4.16242444090514E-03
 -1.32667657419925E-02 -1.80775142234149E-01 -1.06388252561178E-02 -3.25691235864043E-01 -6.41674759666260E-03
 -4.00435970259347E-02 -5.51713892127580E-02 -8.49989811103583E-02  3.02070431384746E-01 -1.63837265545376E-01
 -9.85391762353353E-02 -2.08168674468974E-01 -1.20880159502045E-01  3.18540184083371E-02  3.31440601228396E-02
  1.71652297385532E-01  1.19759546992639E-02 -3.32147157572741E-01 -1.50561188771124E-02 -4.25366718511453E-02
  1.69844930643801E-02  2.71874493833955E-01  4.84031804589783E-01 -2.04588575015117E-02 -1.54792419369027E-02
  1.57682772140321E-02 -1.88569111523207E-01 -1.08645437600878E-01 -9.12993450917442E-02 -1.82798358431785E-02
 -2.01511172536486E-02 -2.26954928842178E-01 -8.64694695856573E-02 -6.75586019653313E-02 -2.28538058640368E-01
 -5.91185553682508E-02 -8.54981977780803E-02 -1.11355420137724E-02 -2.97415005133522E-03 -2.00924952764596E-01
 -2.38473094106315E-02  1.15133341013453E-01 -1.98411991253218E-02  8.98449110579990E-02 -4.77005475307122E-01
 -3.14043593886415E-02 -1.59669606703424E-01  2.43597263158645E-01 -1.37185480072202E-03 -4.70728070705185E-01
 -2.50716403698694E-02  1.59912772525325E-01  2.32970627409433E-01 -2.59016458396071E-02 -2.30957433673416E-01
  5.14265352663332E-02 -2.72091517501829E-01 -2.78827510906834E-02 -2.27819646213446E-02 -3.05942928208108E-01
  2.41698847636987E-02  2.71044744769653E-01 -1.05000464320904E-02  5.10225065291915E-03
* ORBITAL    1   70
 -9.37711375408517E-02 -6.10589423375163E-01 -4.94845017173668E-01  5.54116113276202E-01  3.89181996670123E-01
 -2.79956594795476E-01 -5.88962270793291E-02 -2.76295107707730E-01 -3.00844445737026E-01  2.21816446079748E-03
 -7.97051013714921E-02 -1.07731982667653E-01 -1.99778334927320E-01  2.06712851973575E-03  2.57824230663380E-01
  1.59622680050409E+00  1.29257033427658E+00 -3.79902333556890E-01 -5.66600619490756E-01  1.23212532219875E+00
  1.15819977335010E+00  4.87341801075317E-01  5.04541338800627E-01 -4.48314849041868E-02  2.04041836387064E-01
 -1.06015459971048E-01 -6.15793121892006E-02  4.12868610707700E-02 -2.36683187636435E-02 -1.56854646957119E-01
 -9.79696490717320E-02  9.11124083939421E-02  5.95301952489982E-02  4.62018544125494E-01  4.04277474528713E-01
 -3.79924180571386E-02 -7.90861274576984E-02 -1.44329558995418E-01  1.46315695724092E-02 -7.94989126523404E-02
  8.13406420564785E-02 -8.60646353835713E-03  1.18465851889734E-01  6.37307197289303E-01  2.93441509291182E-01
 -2.04506352486304E-01 -1.40885678989653E-01  5.82592325257517E-01  4.56275107874061E-01  4.82329644980493E-02
 -1.40850692101145E-03  4.43117708626134E-02 -4.04434421651365E-02  5.18407773263114E-02  5.31981033269662E-03
 -1.76587263616358E-02 -2.53292744148116E-02 -7.04321908967241E-02  1.47341309496451E-01 -8.08254938048652E-02
 -6.72950733735163E-03 -2.45201448960080E-01 -1.07564049606047E-01  1.85606155724287E-01  1.65413078962427E-01
 -2.84387396126656E-02  3.50547284648506E-02  8.43520040773943E-02 -7.23722007090897E-02 -1.20332771038930E-02
 -3.93688802813074E-01 -2.00512809280986E+00 -9.42056543631843E-01 -3.74411021155761E-01 -3.51950889756359E-01
  8.55501586793355E-01  7.93657101529232E-01 -4.78365271950260E-01 -3.56630612357021E-01 -1.36898577546515E-02
  1.46353202658054E-02 -2.11722727376099E-01 -2.62256965549421E-01  2.05110457269925E-01 -2.79731718056332E-02
  8.29478082723358E-02  2.09304774074408E-01 -2.80528333299495E-01  3.62465934078246E-01 -5.82994816265461E-01
 -1.77526131522222E-01  4.07468392417696E-01  3.74456485799033E-01  1.29247680125172E-01  4.16112610742576E-01
  9.55298505639425E-02  7.40289021486421E-02 -2.17937182899710E-02 -8.00872318422854E-02 -1.53480977910729E-01
 -1.00442444196130E-01 -1.08261327800070E-01  5.79998901871537E-02 -1.66121553425890E-01 -1.42687641699241E-01
 -6.48281427329410E-02  1.06461816332332E-01 -1.27734978441588E-01 -7.32807384375962E-02  6.44728808403712E-01
  2.01100136563382E-01 -1.06065919541391E-01 -3.43448325976048E-01  1.94799706320474E-02
* ORBITAL    1   71
  9.41941799654994E-03  4.89483386800321E-02 -3.05225621439438E-02  3.22292743912112E-01  2.06843340539440E-01
 -6.62990826845215E-01 -5.61684763348237E-01 -8.31492493727973E-02 -9.89567499163135E-02 -1.85071404479234E-01
 -2.39365379727452E-02  8.22245613409446E-02 -7.87077818252485E-02  2.89241956175395E-02 -2.06897178726492E-01
 -1.33995107079240E+00 -1.17033373268524E+00 -6.38108856876144E-01 -9.13068983905638E-01 -8.21369657348553E-01
 -8.02178959649671E-01  2.76506015155250E-01  2.55015725469194E-01 -1.04585687804328E-01  5.92038534892203E-02
  1.00033279696569E-01  2.73910244363225E-02 -6.94514452680788E-02  1.35340300626703E-01  8.37367794566784E-01
  6.26719267324252E-01  6.08471595866324E-01  4.29053095835289E-01  5.13342550181111E-01  2.47772978585579E-01
 -1.60576739761666E-01 -1.53962581380050E-01 -5.43966787568901E-02 -3.31671324443620E-02  1.05413094961593E-01
  1.12252804783423E-01  9.48664238347511E-03  6.18899329795726E-02  2.45806002337552E-01 -1.17015688417277E-01
 -4.36061745575245E-02  6.77761855500347E-02  4.10144894360005E-01  2.34707581869728E-01  1.14219556647914E-01
  8.83935316106686E-02 -6.99313066495224E-03  3.26528886181314E-03 -7.99293922079567E-02  3.47894072871264E-02
  1.04260658106410E-03 -1.34852154881003E-01 -6.95221556381547E-01 -2.49053835857306E-01 -1.79590914815078E-01
 -1.02646073204518E-01 -6.72155096879551E-01 -5.06110876054035E-01  5.07529639205923E-02  2.82714508651637E-02
  6.84081548677667E-02 -1.39450010721068E-02 -1.73612318651051E-02 -2.35370068038028E-02  7.34461253219758E-03
  3.33222647894444E-01  1.78747149709844E+00  9.26288694555822E-01 -4.58121741080636E-01 -4.53844297873720E-01
 -4.39161317527618E-01 -4.77629537222962E-01  6.32881975959283E-02  6.54793147751072E-02  4.16942258816909E-02
  1.42654377234000E-01  1.90115363331861E-01  1.18287194538561E-01 -1.68099887955936E-01  5.26980025125279E-01
  2.51811205671033E-01  4.79822741240699E-01 -5.50685801260328E-01  5.16060228226054E-03 -5.62701053959038E-01
 -2.62936141496879E-01  4.48158908837195E-02  3.91760329053947E-01 -1.58941875336685E-01  2.27011686916176E-01
  1.26111789588980E-01 -1.22012281777930E-01 -9.76056495401948E-02 -1.09199673355695E-01 -4.56727993940449E-01
 -1.29076398010436E-01  7.88078136711058E-02  4.95950452889169E-02 -6.87464488886745E-02 -7.84438773496570E-01
 -2.50890817311192E-01 -1.08579290556737E-01  4.19279295667372E-01  2.92791926582248E-02  4.19405751950825E-01
  1.87778167121131E-01  1.03067388944331E-01  3.41342918967524E-02 -5.54765444953569E-03
* ORBITAL    1   72
  1.61523479885145E-01  9.15925421102502E-01  5.31561660527152E-01  3.66667709679260E-01  3.09114763630569E-01
 -1.47537793851294E-01 -2.66113285987773E-01 -6.79156866709765E-01 -6.46237192241414E-01  1.25803646411797E-02
  1.35984410228174E-01  1.18633691383604E-01 -2.54961704961019E-01 -7.56905533227080E-03 -9.83019236432090E-03
 -1.97809615959508E-01 -3.84099349295776E-01  3.00495576078173E-01  4.01790823889899E-01  4.27040671664586E-01
  6.71852027658209E-02  4.91655980161653E-01  4.32696073387929E-01  4.93726626577448E-02  2.03422679814455E-01
  4.34745609179965E-02 -3.12129823954746E-01  7.11925751371751E-03  1.28061824809427E-01  6.94765328733609E-01
  3.45560188249819E-01 -7.65285533667735E-01 -6.27128796164691E-01 -4.94538669193526E-01 -4.21643285076886E-01
  6.02133952393624E-01  4.35258025553249E-01  6.72396676184037E-02 -9.69149688775021E-02  1.06128656191117E-01
  1.01262418917507E-01 -1.67013253376797E-02 -1.33450814114811E-01 -7.47911236665916E-01 -4.19004257273601E-01
  2.30789039053602E-01  1.97241282209057E-01 -6.60778242292907E-01 -4.89045828963922E-01 -6.57968200286748E-01
 -6.58702093395885E-01  2.10188432716826E-02 -2.08598999827351E-01 -2.17627326614502E-02  1.42695265200107E-01
  7.86021587766035E-02 -5.99852775854150E-02 -3.83268301673381E-01 -3.31445462233157E-01 -6.80866653279597E-02
 -1.10945056399590E-01 -1.21705380390051E-01 -9.05924282219399E-02  9.87586540277175E-01  8.09677472823988E-01
 -3.38919271607813E-02  1.03867761374635E-02 -4.44864807163712E-02 -2.97352112785131E-02  8.00209955893307E-02
  4.45585842900940E-02  4.22135549790957E-01  4.74325531111917E-01  4.40994806829910E-02  7.97080992416898E-02
  8.13283448109684E-01  6.29232851447384E-01 -6.07028698678735E-01 -4.91673649821552E-01  5.17027338656193E-02
  1.15921956144407E-01 -6.21858022335376E-02 -2.17543853227725E-01  9.05567497703038E-02 -8.77627571525672E-01
 -1.67633358637156E-01  6.47232659446594E-02 -1.91587105906371E-01  2.09034763852312E-01 -3.72856215557110E-01
 -8.98009776223756E-03 -1.55845367461395E-01 -4.86815310799233E-01  1.65689162774181E-01 -3.90654052767078E-01
 -1.27529827839498E-01 -8.57534394181614E-04 -4.17200587621831E-02  1.67052150133966E-01 -2.94295945678350E-02
 -9.37066929246419E-03  5.33359825456629E-02 -1.13191345773229E-01 -6.53770153416550E-01  6.28350219779313E-01
  1.94471552147378E-01  3.78833547449135E-02 -1.32676931194726E-02 -4.64345250950060E-01  1.96629344121831E-01
  3.79725529827706E-02  1.42229432923941E-02  2.01325547667796E-01  1.31444748146459E-01
* ORBITAL    1   73
  2.12742211931452E-02  1.22988993120745E-01  8.43548471027986E-02 -6.23312102695938E-02 -5.47778794082152E-02
 -3.30067303281415E-02 -6.30034794827170E-02  7.80566029958018E-01  5.55341904680838E-01 -9.25238214002837E-03
 -8.24516230157314E-02  3.65247394142317E-02 -1.81395959562042E-01  7.25522003968189E-05 -1.92009700999858E-02
 -1.41438310106754E-01 -1.44150734811447E-01 -2.03877632693335E-02  5.71077082191516E-02 -9.87037332039035E-02
 -1.05273565294645E-01  4.51319431058366E-01  3.61040632234357E-01  1.60147321429329E-02  3.17400395239472E-01
  3.23777505523487E-02  2.77699138863633E-01 -8.01737424482603E-05  8.53046949378920E-03  2.71465765048244E-02
 -2.72386680465100E-02 -1.50685790106580E-01 -1.29907604665755E-01 -9.84281005987937E-02 -1.04016262554102E-01
 -4.67373436179305E-01 -5.07866723028698E-01  2.02115383956831E-02  2.27428073922413E-01  2.71686790033951E-02
  2.84172218360355E-01  2.33344583799461E-05 -7.27220025825336E-03 -3.85587491420996E-02 -1.75414390201131E-02
  1.54497541903897E-02  1.58507768319962E-02 -1.03534159882654E-01 -8.05824295740422E-02  1.05947141019935E+00
  8.19340097440009E-01 -1.01940714037136E-02 -1.04583640127737E-01  1.79764902222606E-02  1.47196880760160E-02
  6.87528960012869E-03 -1.47626195479743E-02 -1.09715933379660E-01 -1.16995323244034E-01 -5.12617772914114E-02
 -6.73070072997277E-02 -7.81612914149781E-03 -8.44334752698341E-03 -6.79581920829558E-01 -7.05479136641330E-01
 -1.01394042085699E-02 -2.90062866523915E-01 -1.41383351551875E-02 -1.99903511446381E-01  3.10210428762810E-03
  8.21538443347651E-02  4.75655417735932E-01  2.47575822417799E-01  3.16845049715821E-01  2.93102056839373E-01
  4.13409109880985E-02 -9.77302001584668E-03 -8.69632237506851E-01 -6.26395147933679E-01  4.74943394136781E-02
  9.61284868129712E-02  2.61218140721127E-03  1.46330913997029E-01  8.02279736198849E-03 -6.31176077009677E-01
 -1.97228989203279E-01  5.76841791062604E-02  1.62907477743883E-01  1.95165725926269E-01  2.95810401447873E-01
  1.36145372517994E-01 -4.89256406879797E-02 -1.65342722248096E-01  5.82000209387417E-01 -7.62310479986744E-02
 -3.42219067179190E-02 -5.41613774925349E-03 -1.03079558766678E-03 -7.87150668642547E-01 -1.68847364040442E-03
  1.23197354626469E-02  3.34755974697537E-02 -3.96061194328842E-02  6.92181543584001E-02  1.88769560025779E-01
  9.70897591515880E-02  9.28308287577266E-03 -2.51348250317918E-02 -7.59349536414337E-02 -7.38550373570010E-02
 -4.83901297231876E-02  2.29934376014662E-02  9.81258958513091E-02 -6.73695538919163E-01
* ORBITAL    1   74
 -8.20409717294622E-02 -4.89982499755379E-01 -3.29858275977569E-01 -1.04387359966878E-01 -1.07872128213103E-01
 -1.33273563428518E-01 -4.38953517499429E-03  9.37285651089279E-01  7.34754000599952E-01 -7.22977332882882E-02
  2.71318483549452E-01 -2.39467097834023E-02  1.10423003658294E-01 -8.39874884040631E-03  5.45391459466705E-03
  6.44044206945933E-02  9.29112519849533E-02 -5.49148613270180E-01 -6.02353436201068E-01 -2.25778339676509E-01
 -5.54528018449304E-02 -1.29464740802685E+00 -1.25056195845946E+00 -9.61215321638926E-02  2.35121568837326E-01
  1.13963282154515E-02 -4.77487493184422E-02 -2.50811919669942E-02 -3.20968108985411E-02 -1.62223058251574E-01
 -4.79280013513667E-02  4.50461730266680E-01  3.90046104602562E-01  3.84161923349228E-01  2.49259353105614E-01
  1.38674171345668E+00  1.13148155909818E+00 -6.69254291531957E-02  4.93226793261123E-02 -3.89574042212893E-02
 -7.62441662107813E-02  4.04892833943039E-02  1.08964525155926E-01  5.80375461218407E-01  2.45096946502377E-01
 -1.76106069626944E-01 -1.19074251932745E-01  5.32739733790936E-01  3.86641844649202E-01 -7.42797810311549E-01
 -6.62923839979094E-01 -1.93636729738535E-02 -3.15139981995745E-01  2.49912116746527E-02 -7.23940119424400E-02
 -3.44723108473075E-02 -1.41750513603587E-02 -5.54832845685911E-02  4.66154515088859E-02 -7.23969056083822E-02
 -4.31087602330002E-02 -1.87145141599564E-01 -1.40473994054494E-01  7.28182886492807E-02  2.12777766528639E-02
  2.62758365996167E-02 -2.85801260520774E-01  3.50856740956853E-02  2.49770225194694E-01 -5.65086648083886E-02
 -2.47820370354371E-02 -2.01406327356255E-01 -1.69501529119045E-01  3.03693284062454E-01  2.62027849056004E-01
 -4.29960583099250E-01 -3.26354326334022E-01  5.13191535743530E-01  4.64061425573277E-01 -1.51248449396124E-02
 -2.59290912308456E-01  5.68373857528939E-02  5.24075150789035E-02 -5.29166754248740E-02  3.17241581610881E-01
  1.41228709656718E-01 -1.60437181967028E-01  4.92611118500968E-02 -6.93904301612466E-02  3.53986119809002E-01
 -2.38053067009299E-02 -1.23869448849199E-02  2.03706733695011E-01 -1.09032395630755E-01  3.22385510618194E-01
  1.16276445307430E-01 -3.91069086183202E-02 -2.25084239050633E-02  2.19321100544530E-01 -1.53032872988907E-01
 -4.76157215717191E-02 -1.44604962672023E-02  6.99895266938819E-02 -1.64625301226383E-01 -4.41712313163223E-01
 -1.59929024376952E-01 -6.65927663658327E-02  7.40465538777973E-02 -8.23018506714867E-01  1.71701171572489E-02
  2.68129435431885E-02 -1.40930680262620E-02 -1.04890674275681E-01 -5.83091874074124E-01
* ORBITAL    1   75
 -1.64058711295762E-01 -9.73714154832516E-01 -6.15082221142199E-01 -9.86132182740119E-01 -9.18442688182832E-01
  3.47758754144482E-01  2.64198125304852E-01 -6.16087510724390E-01 -5.52672092215646E-01 -6.04789704214307E-02
  1.64706968252188E-01 -2.60709631835218E-02 -4.79451077119070E-02  8.97576363061238E-02  1.19479727915359E-01
  6.72413530600015E-01  3.43535571316346E-01  1.09781494927076E-01  1.73013118973328E-01 -6.88653873418449E-01
 -1.45981427391181E-01  6.52284316603261E-01  5.92939494187756E-01  2.92782276165847E-02  1.91112154923599E-03
  1.50639513118013E-01  6.96415527557348E-03 -1.37680817580809E-01 -1.97570093188160E-01 -1.18189456525319E+00
 -7.74376489986893E-01  8.26606608599784E-01  7.70148383602517E-01  2.40660253890149E-01  2.18211165106751E-01
 -1.65085556522310E-01 -1.38440603894569E-01  8.68249612244450E-02 -2.12724828111322E-01 -3.23832613016917E-02
  1.84704908561619E-01  8.52243952402128E-02  1.73731866688681E-01  9.33697741714085E-01  4.57790663407645E-01
 -9.19199050460373E-02  4.02322943929506E-03  4.51583870699248E-01  2.96989649396331E-01 -3.40170888094110E-01
 -2.99192191218483E-01 -1.23821413065754E-01  4.34715787120582E-02  1.61226509547742E-01  2.77580448977612E-01
 -1.90344340716243E-01  1.67537643356057E-01  8.73255370300151E-01  3.68737493749069E-01  5.98448804898471E-02
 -5.31065865189070E-02  5.95378765070792E-01  4.07478748846818E-01  7.61018765844532E-01  5.98253916823425E-01
  1.04695038435277E-01  3.26978138733604E-02  1.30451363829988E-01  5.02962211653193E-02 -1.91348612610155E-01
  5.13603897008930E-02  1.66367629831408E-01 -1.32626572764828E-01  4.66008037229512E-02  8.11236375867264E-02
 -8.67396462825210E-01 -8.14415072682369E-01 -6.28883930130393E-01 -4.48507101275724E-01  1.39143147315768E-02
  1.06369374508512E-01  2.37861026167929E-01  1.58270063112963E-01 -1.83536204360034E-01  2.31365654259108E-01
 -1.37652813547691E-02  1.28125706992922E-01  5.14661886894559E-01  3.64420798504909E-01  6.79651575378402E-01
  1.72035257730085E-01  2.11971792730210E-02  2.95467120350913E-01  3.57534837734370E-01  1.31069080082945E-01
  7.30119505193074E-02 -1.12644348769740E-01  6.91822303528803E-02  9.52510950281394E-02  2.31556494948259E-01
  1.17355189664748E-01  1.49240240111880E-01  2.37195206370145E-02 -4.08592822743845E-01 -5.10929399026766E-01
 -9.23336008519695E-02 -1.12029668388461E-01 -4.38344919250201E-02 -1.11217953874423E-02 -7.36308605157412E-01
 -2.05253706892062E-01  1.55606370602253E-01  9.02583800473075E-02  2.81692559698255E-01
* ORBITAL    1   76
  1.30329241631693E-02  9.69083592650942E-02  1.19273957885958E-01  5.21160692949569E-01  5.59193166689358E-01
 -4.32558891346332E-01 -4.61465078054632E-02 -3.92627333475782E-01 -3.68811245053534E-01 -2.65979715179852E-02
  1.51068993122287E-01 -1.95974746156433E-02  2.90965191456165E-02 -1.06198805830676E-01 -1.95963202591117E-01
 -1.02545989188955E+00 -3.85482538243993E-01 -1.42232520553658E+00 -1.51436631775154E+00 -3.71287703973573E-01
 -4.27063261827442E-01  5.13977182462635E-01  4.81390616386359E-01 -1.32849619089915E-01 -1.87569497498278E-03
 -1.08679556684015E-01  1.22935773589938E-01  1.14825578691963E-01  6.16408953102862E-02  4.27054729068818E-01
  3.20080300365351E-01  2.64383226498126E-01  1.48253833781020E-01  4.26000658452918E-01  8.18539265210447E-02
 -3.20011591772024E-01 -2.55294802678350E-01 -1.96047319480647E-01 -1.70856304010578E-01 -4.76898408930731E-02
  1.50302942548151E-01 -4.46482492982527E-02  4.50130123086581E-02  3.05428001205058E-01  2.44853918335531E-01
 -5.04881027716329E-01 -4.92882673671662E-01  9.15753475674387E-01  7.26019434636146E-01 -1.65555296545134E-01
 -1.29539457941671E-01  5.55881656471085E-02  1.06003610703513E-01 -1.06434610132234E-01  2.61288618006681E-01
  1.11283875633465E-01 -2.07024363981170E-01 -1.10018247371278E+00 -4.60058778355526E-01 -2.76457339022153E-01
 -3.55779268491823E-02 -1.16229671211728E+00 -8.77058069864448E-01  5.12058634443224E-01  3.86768263754549E-01
 -1.04795169859621E-01  1.97151143876675E-02 -1.13202234053364E-01  6.95218040097400E-02  1.16162307305193E-01
  1.43534507375276E-01  6.90012001295442E-01  2.10344048115367E-01  1.74864376177438E+00  1.32632537036236E+00
 -3.38087307205617E-01 -2.27928477349203E-01 -5.38400322745378E-01 -4.15662908208646E-01 -3.69408995954585E-02
  4.53373940910132E-02 -5.90897162504676E-02  2.82711972177823E-01  3.17166819881172E-02 -1.09377225687326E+00
 -3.88187248893874E-01 -2.50650711430192E-01  3.09664207945782E-01 -4.00795665116220E-01  1.28849122819522E+00
  4.10298993198789E-01 -5.78063151438976E-02 -2.16007161606728E-01  4.00077120496771E-01  7.44361679472297E-01
  1.59943907582456E-01  2.91912204987787E-02 -5.51108040927532E-02  4.69729402689614E-02 -6.28285196343789E-01
 -1.84689844932044E-01 -2.74364787641062E-01  9.31859421762160E-02 -2.42871011315491E-01 -2.35988323130567E-01
 -3.09349200985604E-02 -1.95006994446965E-02  2.46373646819388E-01  8.67317717911813E-02  4.02077205593437E-01
  2.54257026916949E-02 -2.31873826276037E-01 -3.10728081920082E-01  2.06535177707785E-01
* ORBITAL    1   77
 -9.72925928192512E-02 -5.14163887683856E-01 -1.85354159815691E-01  7.72139758445711E-01  5.90843711640895E-01
 -6.46379603361201E-01 -5.44084240642544E-01 -3.76111800018496E-03  3.39364090987260E-02 -7.44886353302277E-02
 -9.57533528336878E-02 -6.59958378877856E-02  2.97495399132590E-02 -5.72355389469031E-02  1.19980584668518E-01
  7.28019278998776E-01  4.36894697308353E-01 -5.91808423903208E-01 -6.40853575650911E-01  7.32528741855413E-01
  6.54399729540473E-01 -3.81598013361654E-02  2.18107780904382E-02 -2.72344219566616E-02  7.06373562042887E-02
  1.77184302327790E-02 -6.94963733819163E-02  6.07830641124586E-02 -1.32329448124124E-01 -6.59341824266220E-01
 -2.28867836892951E-01 -3.58332925893370E-01 -1.64677070735390E-01 -3.71988819966166E-01 -6.22247049539391E-01
 -2.42648958764818E-02 -2.30522894420866E-02  2.00653542650791E-02  4.22160122410353E-02 -9.91106207953851E-02
 -1.12954835446725E-01 -7.50573745013646E-03  7.97874267219469E-02  4.81255605498560E-01  2.46104365411585E-01
  3.07782640853530E-01  5.93139811763184E-01  7.18607693387815E-01  7.78666059133157E-01  4.43086462023077E-02
  6.97152338358223E-02  3.59140921964548E-02  6.99158114422394E-02  6.19823787019643E-02 -1.48701615635882E-01
 -9.34488410066640E-02 -3.57856411122667E-02 -2.07253347914391E-01 -1.90304910248747E-01 -7.76402243227200E-01
 -9.35530773832543E-01 -4.57692440993690E-01 -1.34966627544801E-01 -2.52978875067190E-01 -1.58376933972551E-01
 -9.63761001007355E-02  1.12141284945405E-01  5.75458418303045E-02 -6.75950383959265E-03 -6.97334644854166E-02
 -1.94948854631082E-01 -9.15818525957884E-01 -2.18201739575374E-01  7.68440830664595E-01  6.20713843680907E-01
  1.45337587417113E-01  8.85505737102852E-02 -2.77558812466473E-01 -2.07319208345473E-01 -8.75012373919885E-02
 -1.89498120545645E-01 -4.69597776367884E-02 -1.39234018792733E-01  9.44538019310458E-02 -5.68787756731334E-01
 -1.66101496848333E-01 -1.64896498424370E-01  1.57879753306709E-01  1.61680432980506E-01  5.63596003714512E-01
  1.73194193081451E-01  8.38188041082832E-02 -1.33666030036283E-01  9.91809168737750E-02  2.71579601110297E-01
  6.42935867865337E-02 -6.00756272197201E-01 -3.98918762163236E-01  1.15561498865162E-01 -5.32959083246339E-01
 -1.51557566054330E-01  4.24968716987731E-01 -3.65935326806714E-01  2.37569996364975E-01  4.84134626707410E-01
  8.43817520547312E-02 -2.66801642144917E-01  4.05598216642312E-01  9.82432038246401E-02  7.59118824045749E-01
  1.15623525575109E-01  7.41716999204577E-02  1.50922807621755E-01  5.29701252740250E-02
* ORBITAL    1   78
 -1.34252552548285E-01 -5.42471293252932E-01  1.53674791226093E-02  6.24204159473812E-02  1.60630881041893E-01
  9.91991477576522E-02 -1.63292503914084E-01  1.32133027143569E-01  5.99992573295875E-02  2.62447752997006E-01
  1.68874003925899E-01 -2.56992506707052E-01  5.43374876891032E-02 -1.10415363910696E-01 -1.55706754108048E-01
 -6.80958919877832E-01  1.24191711633622E-02  8.91211004418071E-01  8.77939728440681E-01 -1.94862071120445E-01
 -2.43128606703303E-01 -1.09670211765249E-01 -1.62519936470485E-01  1.59664444252726E-01 -8.87195713470310E-02
 -1.92850976821106E-01  1.93512819360653E-01  2.15411636708945E-01 -1.10902721110184E-01 -4.87581902070486E-01
 -8.93009046134085E-02 -4.51701909817953E-01 -4.79118281033084E-01 -6.06362606203323E-01 -4.65825384665395E-01
  3.83083600001547E-02  6.34975657868322E-02 -4.24749957198296E-02 -1.15133733252035E-01 -1.76538921216675E-01
  1.36800339024562E-01 -2.26190014495939E-01 -2.17135041627033E-01 -1.03789894236686E+00 -2.57116847034970E-01
  3.62594375374792E-01  2.35832504708026E-01 -4.53707733594470E-01 -1.09835699792155E-01 -1.95248480645538E-01
 -1.66354404631458E-01  2.27114808562173E-01 -2.87555275140472E-02 -1.81885110037307E-01  2.18681748781245E-01
  8.77753987949989E-02  3.82588984034510E-02  3.67990284267837E-01  3.91756591068537E-01  2.00629554119353E-01
  1.76805125983100E-01  8.85962189666259E-01  8.96453436498128E-01  3.08400427075619E-01  1.96015675486466E-01
 -1.96536302428771E-01 -1.52365264938438E-01 -1.44219282227054E-01  1.29034557885361E-01  1.26569750619289E-01
  9.54933489163371E-02  4.22584722164656E-01  4.21448058873801E-02 -1.08760001297085E+00 -9.47826131029635E-01
 -4.65580795067850E-01 -3.65903150039835E-01  3.11172925019942E-01  2.99025364324719E-01 -4.73251054450490E-02
  1.29140584797553E-01  2.02532725651933E-02  2.44524976275854E-01 -8.75776190219092E-03  9.61522125172631E-01
  1.59865767559077E-01  2.68152744653079E-01  4.89288677385574E-02 -1.03008567937246E-01 -5.83017143573112E-01
 -1.28899214021702E-01  2.10656721551572E-01  3.06100116017964E-01 -2.58169847763781E-03 -1.97263951191230E-01
 -1.26309226369201E-01 -9.03656005295333E-02 -2.05822915724069E-01 -3.54286099850416E-02  6.35725879948067E-01
  1.11584804939658E-01  1.86306849730466E-01 -3.13476065115620E-01 -2.33146159124043E-01  5.30643601323150E-01
  4.87568984770227E-02  1.30339393571428E-01  1.03474645098381E-01 -1.07269646338735E-01  1.69120688108839E-01
 -2.99938988937830E-02  4.68609295371222E-02  2.91314411501439E-01 -6.93843588813116E-02
* ORBITAL    1   79
  1.22787821731017E-01  6.05279620038929E-01  3.03315491058228E-01  7.98334050529744E-02  2.40620233943813E-01
  8.21558549640152E-01  8.45016714367323E-01  9.80516727716684E-02  7.32278398559697E-02  2.41316539275027E-01
 -1.41236326122699E-03  5.02011085892698E-02 -2.80533300607180E-02  1.13969170658820E-01  2.36899351600890E-04
 -6.70986922816894E-02 -1.56707800930885E-01  5.92436197948205E-01  3.15560643698637E-01 -2.08515698441064E-02
 -1.54379767428884E-03 -1.34099963656456E-01 -1.78966845734943E-01  4.01564729071246E-01 -6.26755026222017E-02
  4.53819311914925E-02 -1.97179486030998E-02 -5.28540098424281E-02 -1.35112398035457E-02 -9.51115171593249E-02
 -1.65751661287867E-01  1.26266579186243E-01  3.33894949913803E-01 -7.30302057234030E-01 -7.12045317587258E-01
  1.08379269475241E-01  7.27952322733752E-02  3.29465883634835E-01  2.42287373766711E-02  1.03726477202954E-01
  8.22705158535064E-03 -1.83989697117125E-02 -2.42686352999225E-01 -1.24191020298055E+00 -3.56195840377130E-01
  5.98147968778768E-02  6.14076585559270E-02  1.13343045895120E-01  6.84340560332478E-02  3.44292992394954E-02
  9.62768206332293E-03 -1.46174367924051E-01 -7.45876867718129E-02 -3.99962271493714E-02 -3.22160569968520E-03
 -1.45995172007028E-01  2.70714325376370E-01  1.28680552608577E+00  2.12556425123335E-01  9.84228217265441E-02
  8.79603977041672E-02 -3.50317845011710E-01 -3.79234738498801E-01 -1.14216987821468E-02 -2.31741959124675E-02
 -3.48015991184365E-02 -6.24993697437034E-02  1.32090698476283E-01 -3.12459123019010E-02  1.11660118082239E-01
  5.49059639695194E-03  6.45988577574766E-02  9.47608655145090E-02 -1.40586434540343E-01 -3.14566749952030E-01
  1.66013966391516E-02  1.43816259335795E-02  2.85023291247465E-02  1.49209084019340E-01 -4.03124205892924E-01
  1.04459699550518E-02  2.95988946364024E-02 -5.38143648788181E-02 -1.28010218432187E-02 -2.09204145270064E-02
 -2.56445039163626E-01  4.04162926667432E-01  2.37665908943537E-01  9.65395309955127E-03 -5.28518677028815E-02
  2.59195473336782E-01  3.64841716359166E-01 -3.16305057370627E-01 -1.44682036640678E-01  2.10932926927382E-01
  4.19302845913343E-02 -2.35947672767462E-01  2.03819779041113E-01 -8.21036551501136E-02 -3.77045150435785E-01
 -5.16311674439538E-02 -3.48779989292890E-01 -6.80229942000817E-02 -6.52009226474039E-02  1.03115832036799E-01
  1.14975793124594E-01 -2.33405426034815E-01  1.91148551782723E-01 -7.48469268816181E-02 -2.51350810526573E-01
 -1.10560566770478E-01 -2.23817479235968E-01 -3.01502904362064E-01 -7.92023461516388E-02
* ORBITAL    1   80
  1.50305866486668E-01  8.48771744989493E-01  4.82326293655907E-01  2.96016698408327E-01  2.52606481908589E-01
 -7.63399033803632E-02 -9.42641643186293E-02  3.10736435513514E-01  2.36878043341638E-01  2.13208208950597E-02
 -4.40000212855049E-02  8.80459304073138E-02  1.79670206169101E-01  4.84013793037451E-02 -2.38831363085054E-01
 -1.39930248011168E+00 -8.50602778991114E-01  2.52661218051070E-01  2.83788989205480E-01 -1.79614327595363E-01
 -1.98783160366524E-01 -7.93808153632480E-02  2.55360525679847E-03  8.83078480535637E-02  3.88194964320686E-01
 -2.95540613345940E-02  2.23510580542800E-01  1.07966604806824E-02  1.36331270322067E-01  7.12909415080205E-01
  2.87561822351305E-01 -2.61585964660288E-01 -2.26519972676146E-01 -1.31841734202576E-01 -1.03296743647996E-01
  9.28510196400519E-02  1.39369958335205E-01  2.98613228431356E-02 -2.51210228869808E-01  1.22111919144632E-01
 -1.04158536467249E-02 -4.36063540321513E-03 -6.60712962341733E-02 -3.96626420663044E-01 -2.42199584234928E-01
 -6.84493646404041E-02 -1.35736250825916E-01 -4.15586276139231E-01 -3.42691558299832E-01 -5.74622026719314E-01
 -3.11192037994362E-01 -2.85191104182189E-03  2.69815184333881E-01 -1.16293383561517E-02 -1.54342944964911E-01
  6.92303860308908E-02 -8.40612593355655E-02 -4.93520292551700E-01 -3.11845251650019E-01  1.35433673728943E-02
  7.08601752846442E-02 -2.11335663445308E-01 -2.03218343090916E-01 -2.85692312698236E-01 -1.24422557069700E-01
 -3.17616902766247E-03  1.35187519402051E-01 -4.66532543735095E-02  4.71744668476931E-01  8.23480192940799E-02
  1.63239911838081E-01  1.02614430592246E+00  6.97504666514027E-01 -4.75251208291425E-01 -3.45396715315444E-01
 -3.06423379312795E-01 -2.43755515144044E-01 -6.46247558147606E-01 -3.58380382979079E-01 -9.64394870901924E-02
 -3.43398042047275E-01 -3.27983016307915E-02  1.99831185561985E-01  2.85415869505978E-02 -2.25319013279700E-02
  3.67463655659483E-02  2.42930405365022E-01 -7.48563498771946E-02  4.07854003892282E-01 -3.70147663276283E-01
 -8.08860783136660E-02  2.21015683775505E-01  6.21477008991178E-02  6.83796824808948E-01 -1.59587207816945E-01
 -4.24738169258672E-02  1.59650885494012E-01  5.44442243915490E-02  6.04244952657572E-01 -5.25372969544869E-02
 -2.90147249195510E-02 -8.13842937249737E-02  1.15716190817432E-02  5.08315295095224E-01  1.11879834620276E-01
  3.54052689318515E-02  1.09781276821516E-01 -7.18571378180458E-02  2.94031383402263E-02  1.25962037157173E-01
  6.02644525864191E-02  2.79150264204016E-02  5.25825555414984E-02 -1.63633429883352E-03
* ORBITAL    1   81
 -8.60631434816890E-02 -2.28973029004752E-01  4.02079493605880E-01  7.08686931637234E-01  3.73726729291674E-01
 -2.43436536537601E-01  6.25634929603427E-02  4.46301469998057E-02  2.45081330882541E-02 -2.45432619142203E-01
  3.81208263516693E-02 -1.05849271082550E-01  1.13166417875262E-02  2.81823772942343E-01  9.30571640224209E-03
  4.27228903224696E-02 -1.90384930541147E-02 -3.92263676353688E-01 -1.61962702248992E-01  3.78612209892601E-01
  3.24524960596669E-01 -7.27759077090262E-02 -9.11069461194531E-02  1.04774422051433E-01 -5.75077423960515E-02
  5.28533215139741E-03  4.38763306865948E-02  5.82163784998121E-03  1.88900141899317E-01  7.43636489293703E-01
 -1.74225127546721E-01  8.20643158464850E-02 -6.01746202509194E-02  1.26528074281134E-01 -7.27089349475621E-02
 -7.32237533726618E-03 -7.73439556520190E-04 -1.17243051161446E-01 -3.57320539223330E-03  2.29823665159759E-01
  1.19344783340458E-02 -2.12728797389433E-01  1.43256527078924E-01  5.78761060245519E-01 -8.69889744732840E-02
 -1.20232968795312E-01  9.31059631767494E-02 -2.45321045559624E-01  1.93027520763281E-02  3.41967023180987E-03
 -3.11461226913079E-03  1.00066396724135E-01 -1.20797629229063E-02  1.72916963133070E-01  5.67686051859748E-02
  6.00504792377152E-02 -1.11753452578267E-01 -5.15682637575647E-01 -7.18276206867236E-02 -4.41141173472778E-01
 -3.73480364954217E-01 -1.30543670980909E-01 -3.54261520606098E-01  5.90565839087703E-02  3.02078050844108E-02
  2.03588127133733E-01 -4.47301669676916E-02 -5.59087064452261E-02  5.20609181391611E-03 -1.36756275674676E-01
 -9.94472145591742E-02 -5.14305244037322E-01 -1.87357858545558E-01  4.42123031066387E-01  1.49845985145319E-01
  1.57294453346990E-01  1.41679830253678E-01  4.63234511474283E-02  1.02665207695816E-01 -1.77536341948877E-01
  5.60965566527434E-03 -8.87597331369628E-02  2.09655293016261E-02  7.58379581412667E-02 -2.39611451334232E-01
 -1.51085471179608E-01  5.61731101875562E-02  1.43784798168788E-01 -2.08885404627444E-01  2.73526607841585E-01
  1.39169628887477E-01  2.40565555537401E-01 -2.33572071671459E-01 -6.55986856082145E-02 -1.68157660507389E-01
 -7.87681520014865E-02  2.60033992330896E-01 -2.55762074614487E-01 -4.25060475896687E-02 -2.23085766933297E-01
  1.09987507032037E-02  3.60698682273216E-01  2.86130354601311E-01 -6.52254437875854E-02 -1.09703432951411E-01
 -7.17395679606980E-02  5.69671901492953E-01  1.51626994337528E-01 -9.42428096395798E-03  5.04739327226533E-01
  1.97161475296232E-01  6.25844862604488E-01 -2.82305363499650E-01 -2.55461149676890E-02
* ORBITAL    1   82
 -1.64559299077289E-01 -7.98955127463688E-01 -2.46849699216142E-01 -9.77558497364561E-01 -7.54076487114702E-01
  1.33886283264861E-01  7.05706183075552E-02 -2.17778943480889E-01 -9.47662032474223E-02  1.04893545109274E-01
 -1.98615944107040E-01 -1.86222850461030E-01 -1.00984781142729E-01  3.81842075681716E-03  1.89385085862574E-02
  9.32614107813113E-02  1.07026734330290E-01 -1.52116515217890E-01 -1.02963249716602E-01 -1.54808254456190E+00
 -1.24698100156237E+00  8.39692358190495E-02  7.77800167456853E-02  5.82337432370807E-02  9.29598839431966E-02
  7.11722078148171E-02 -4.04874715615742E-01 -9.63126331409102E-02 -2.19117474380621E-01 -1.24033764679476E+00
 -7.99738976353352E-01  1.52840344299220E+00  1.15824589534342E+00  2.32467924164900E-01 -1.07944254824929E-01
  2.76863769752556E-01  1.33967176670183E-01 -1.95412731401441E-01  1.13747836474238E-01 -1.33934698476008E-01
 -8.04556670074772E-02 -1.37482965244309E-01  7.38150117102753E-02  5.16474236252150E-01  4.52759166525638E-01
 -8.12198632854262E-01 -9.60552878124074E-01  9.84346839926137E-01  9.00312403962598E-01  1.31969079852651E-01
  8.13214409767594E-02  1.70522607300109E-01 -1.20437798481037E-01 -7.04883036529885E-02 -3.28087890532683E-01
  9.95874465394831E-02 -9.88026056566241E-02 -4.10085580209883E-01  2.09926794733661E-02  2.54314273741876E-01
  5.73878468746724E-01  2.65327407528585E-01  1.67666645377900E-01 -2.82130073705133E-01 -1.57827956053177E-01
 -1.34608913085501E-01  1.70226873506309E-01 -1.80678117482393E-01 -2.10848513974609E-01  6.87015624473916E-02
  3.25263110538438E-01  1.74714488967891E+00  7.86726987565878E-01  3.38556566588085E-01  3.24944674414004E-01
 -8.00253853816722E-01 -6.39697506726474E-01 -3.64560395159275E-01 -2.20721348606899E-01 -1.04988382195019E-01
 -7.68060075239266E-02  3.16886176653652E-01 -2.09342996653548E-01 -2.68826679265143E-01 -2.75638606249664E-01
 -1.46003686055099E-02  1.87113639028395E-01  2.93206792515255E-01  4.29857785375141E-01  4.06540463848194E-01
  1.36099711698045E-01 -1.46121584232453E-01 -2.61267102512051E-02 -5.04215805030171E-02  8.87637753526592E-01
  1.77642976276262E-01  2.37034145637291E-01 -1.43895197554990E-01  6.92422172903649E-03  3.43317767175945E-01
  5.12076378710730E-02 -1.36509115672223E-01  1.35522944183244E-03  1.68650103062998E-01 -9.20568861455168E-01
 -2.93131442167049E-01  1.64225426222017E-01  3.08701613285291E-01 -1.00704410028823E-01 -6.41900602752088E-01
 -1.75198130181324E-01  1.08138309652821E-01  1.28640697064097E-01  7.67104906584569E-02
* ORBITAL    1   83
  1.03740150258263E-01  4.40465995215824E-01 -2.54451140704823E-02 -1.41634752144315E-01  1.11151318330370E-01
 -2.29757743039528E-01 -4.47719213115279E-02 -4.93066334825618E-02 -2.33788429690762E-02  1.24137789783637E-01
 -1.77850503158469E-01  5.92814289879025E-02 -3.11010374315017E-02 -1.52764730301352E-01  3.20915607956372E-01
  1.57796233414698E+00  5.84573401405625E-01  3.40784140141581E-02  2.29290072578914E-02  9.02808557774663E-01
  7.41398121209823E-01  1.81436722406526E-01  1.04123563353163E-01  1.63220892046389E-02  6.22896672315021E-02
  1.02290365821687E-01 -1.02594487646947E-01  3.23648262711810E-01  8.64674925536465E-02  3.28661513086194E-01
 -1.21214237778854E-01  1.72148781109177E-01 -8.94890181309025E-02 -3.26656381564025E-01 -1.55214381056973E-01
  1.58748139208786E-01  7.76488753570312E-02 -1.04241435055752E-01 -9.20740046359024E-02  6.91340516847802E-02
  1.09603494308605E-01 -1.83946714433779E-01 -1.88148821965232E-01 -7.51042427190938E-01  1.71271540824255E-01
 -3.81072238068744E-01 -4.43122949534709E-02  3.29735280526815E-01  1.22100090739076E-01 -8.21547012103950E-02
 -4.80542114304926E-02 -2.58726176237893E-01 -8.58770094824647E-02 -1.47766087107836E-01 -1.55422347225760E-01
  1.67716787522715E-02 -1.68830399056828E-01 -6.63770351275905E-01  1.75032569629558E-01  3.59014212652714E-01
  4.04478004462864E-02  2.43711607855694E-01  2.95142638450971E-02 -1.79364060590839E-01 -8.17292537734281E-02
  2.58707031218266E-01  5.64463193741028E-02 -1.49620381346447E-01  5.38980016740649E-02  2.67030270051379E-02
 -1.43514330272250E-01 -1.05342877716824E+00 -9.79472354222378E-01  6.88382862389569E-02  6.84901976666276E-02
  9.63001361086924E-01  7.49017831658273E-01 -1.66611677754230E-01 -7.79101326709780E-02  4.62667517109686E-03
  7.33107678907501E-02  2.52250952214814E-01  1.10902904187840E-02  2.21948845480918E-01 -2.36748061669424E-01
 -3.61679961234777E-02  1.99214656342827E-01  6.77576720732269E-02 -4.94975567893968E-02 -4.94891541304468E-02
  2.44721224870142E-02 -2.13372506762085E-01 -1.45254650865411E-02  2.83615871350683E-02  4.82878134204282E-01
  1.67568115311240E-01 -3.73315525182393E-01  5.25696356066122E-01  5.11094338278805E-02  4.04125516505457E-01
  1.54908581742243E-01  3.52308697390667E-01  5.24133125089950E-01  1.51100281160773E-01 -9.81011690770819E-02
 -1.26082702450832E-01  3.51160811082312E-01  2.81398440053093E-01 -1.34876191754898E-01 -1.30060552511315E-01
 -1.33166789707111E-01 -3.27101530094153E-01  2.45604973317311E-01  4.86400851242667E-02
* ORBITAL    1   84
 -1.27794792799962E-01 -7.40165419591022E-01 -4.39979897555481E-01 -7.25795339778927E-01 -5.58656551204164E-01
  1.83810545144921E-01  1.46142643787185E-01  4.43085256554640E-01  1.63926869445732E-01  2.16830813001887E-02
  9.69198181667962E-02 -6.09412167813159E-02 -6.04621510244080E-01 -2.36922160703509E-02  3.00176845363120E-01
  1.61627034429103E+00  7.64843161254130E-01  3.67597277335164E-02  3.65831799633882E-02 -3.65773047007440E-01
 -3.33246220443692E-01  1.67914962234869E-01  1.09022717280152E-01  6.63198389203131E-03  1.57002701641609E-02
  1.23479686692461E-01  1.59364519942053E-01 -3.88566689731308E-02 -1.48294750504283E-01 -8.41448098382039E-01
 -4.83345873004823E-01  6.40645308752372E-01  4.73949545829424E-01 -7.15261067208194E-03 -5.73545672011834E-02
 -4.04054617832387E-01 -1.59466597872336E-01 -2.16428784555124E-02 -3.20933310465957E-01 -5.76406696896413E-02
 -4.82025964681204E-01 -5.14322498525120E-02  3.60545469912381E-03  7.86255886759743E-02  1.44833875647307E-01
 -1.42169265582593E-01 -1.28838143960846E-01  3.98690731117856E-01  3.09854211180416E-01 -3.46563666753665E-01
 -1.33577834918523E-01  5.66270142101933E-03  3.81330760798519E-01 -2.03333614210520E-02 -1.37675192859524E-01
 -3.04350476551223E-02  7.00465117164506E-02  4.25043664787516E-01  2.94293403296543E-01  2.20554733028308E-01
  2.15968188497718E-01  3.28277248532221E-01  2.08017979273616E-01  1.76272393711316E-01  5.11580443448890E-02
  9.98330161400738E-03 -4.33025636002313E-01  9.12591342893867E-04 -6.32031354850465E-04 -3.84397330426212E-02
 -2.08621613557581E-02 -1.72541079466711E-01 -1.58300014922550E-01  9.79447477261764E-02  9.92394726450429E-02
  3.79587054528758E-01  3.63284533497490E-01 -5.27516237145540E-02 -5.74808632868665E-02  1.20155735319417E-02
  7.82289494687210E-02  5.11355688833956E-02 -1.32513857862897E-01  9.16227826073768E-03 -1.66599920413265E-01
 -7.09266519624454E-03  1.47125055157639E-02 -9.74428626235293E-02  1.69942304648647E-02  7.70990388260421E-03
  2.60303592144959E-02 -9.73267788127082E-02 -1.63175301312954E-01 -1.03022341997150E-01  2.87093991151550E-01
  6.73376510253218E-02 -5.41641723446385E-02  2.14490230790944E-02  4.97310044279895E-01  2.19262811401485E-01
  7.05832929194464E-02  5.40569589857663E-03  6.21746500010296E-02 -3.90819737139132E-01 -3.01181327004118E-01
 -9.74136135856762E-02  1.96898306423480E-02  1.32787398870199E-01  6.68210302771187E-01 -4.33691842999070E-01
 -1.16491885733221E-01 -1.45340139827781E-02  5.65442353659739E-02 -7.16982085793339E-01
* ORBITAL    1   85
  3.63988976258916E-01  1.97723971144173E+00  9.53397228176456E-01  1.10766873758163E+00  9.60981882695294E-01
 -6.93628805522596E-01 -5.67179816496413E-01 -6.85190534111570E-02 -7.28307867074576E-03  2.93433672258957E-02
  6.10064362770967E-01  1.80229198902003E-01  1.60489897657209E-01 -1.65385416155494E-02 -3.40569234802371E-01
 -1.95738558594236E+00 -1.07801680538964E+00  8.01254202596778E-02  5.23473285248871E-02  4.84681172058710E-01
  5.02296678164841E-01 -7.80101896958393E-01 -4.57659119081728E-01  3.06339433425158E-03 -1.15895472269983E-02
 -8.82553546082363E-02 -2.88793719445902E-02  1.16648490028598E-01  1.42179768378744E-01  7.15413457970062E-01
  2.20772880049076E-01 -2.67918916519889E-02 -6.00746189499717E-03  1.85448864329692E-03  1.51282308175034E-02
 -1.84997893100081E-01 -4.70319632769879E-02 -8.77915303618507E-02  5.38816011068682E-01  7.34167139570857E-02
 -4.55372345798491E-01  1.77576654826556E-02  7.47170669115425E-02  4.77604839250632E-01  3.82549050720265E-01
 -6.79104272802778E-01 -5.46736229983662E-01  2.20159055324975E-01  1.47780731125587E-01  3.81100300871728E-01
  1.95622696915178E-01 -1.17117955693360E-01  2.48431055906009E-01  2.57345329896218E-02  2.61452399854825E-01
  1.10566330603880E-01 -4.29245580610448E-01 -2.27912769125905E+00 -1.00848265847683E+00 -4.11490205121588E-01
 -3.65304164476609E-01 -8.18377214754755E-01 -6.60650473936509E-01  4.55010325571618E-01  2.09192793429584E-01
  4.01933776409893E-02  9.58174370748627E-02 -1.88375316307515E-01 -3.98900577857818E-01  1.35818727965702E-01
  6.48401419033603E-03  1.79550623643836E-01  3.10813878005937E-01 -3.99215097797091E-01 -2.68176386425756E-01
 -6.85752870050274E-01 -5.46757939383153E-01  2.23573689499238E-01  1.81296396651023E-01 -1.11504843078205E-01
 -4.00197338909113E-01  1.03773397016106E-01 -6.32317688865507E-02 -6.48993134515976E-05  5.16783694568242E-01
  2.00258658908819E-01 -3.75512327850165E-02  7.11747383384862E-02  3.80915558104237E-01 -1.57330751385764E-01
 -1.09683530395334E-01  1.50493403286803E-01  2.48664035219838E-01  4.62503876465769E-02  3.55598052618941E-01
  1.36764564060057E-01  5.75901769808533E-02  1.66711548809607E-01 -1.18922313649847E-01 -2.96900200194458E-01
 -1.28432311984054E-01  1.28903189499472E-01  1.24892199274115E-01 -3.23992408594831E-01 -1.59955104906080E-01
 -1.13480600617915E-01  1.15716860813135E-01  2.80490913146060E-02  2.89436737166561E-01  6.24957615706849E-01
  1.45344616902297E-01 -1.24795577782474E-01  1.85372536245127E-01 -2.22854403777029E-02
* ORBITAL    1   86
  3.15320320827095E-01  1.89778218599075E+00  1.25678905988346E+00  2.20542117488894E+00  1.86423446945676E+00
 -1.20896989151430E+00 -1.03361941648822E+00  6.98560467282341E-02  2.77992290881390E-02 -5.35901078500366E-02
 -2.93274732906971E-01  1.55689463861134E-01 -2.06944774543187E-01 -2.38657698549541E-02 -2.39747285999390E-01
 -1.28137439590604E+00 -5.78303966245593E-01 -2.34484715569992E-01 -3.53876272628025E-01  4.45171571733756E-01
  3.86468836642360E-01  2.63569969805104E-01  1.08028003539160E-01 -3.77033524542990E-02 -1.33753794363482E-01
 -1.16650373463125E-01 -8.45593941735258E-02  2.49343375451811E-02 -8.82638680300057E-02 -5.73167777069748E-01
 -4.52115940988642E-01  9.93921602057141E-01  9.58656391978322E-01  1.12713328896730E+00  1.02528760239996E+00
  1.13874106501171E-01  5.35012295538004E-02 -2.91210539152329E-02 -3.00494555700551E-01 -9.02896717113841E-02
  7.53813563555650E-02  8.64190148398873E-02  6.96027372010856E-01  3.75163335957539E+00  1.82089741132095E+00
 -1.36214866057454E+00 -1.14249261503552E+00  8.44529736540982E-01  5.82639748311758E-01 -1.82487585783456E-01
 -8.76772543834611E-02 -1.24294632958245E-01 -1.49497099652917E-01  3.18172729656301E-01 -2.08163769286416E-01
 -4.71105594330576E-02 -7.45595544058709E-01 -4.09566162466873E+00 -2.13485671554800E+00 -1.68663548988393E+00
 -1.44756422987407E+00 -1.41957428892490E+00 -9.77588872764939E-01 -1.89472554312438E-01 -9.86521322618815E-02
 -1.36422659510462E-01 -1.63210222136670E-01 -3.05943381809368E-01  5.83135120328496E-02  9.70510919501717E-02
 -1.86341801792687E-03  9.60379737564650E-03  4.72806041435324E-03 -9.48893431993904E-03 -2.20007439061273E-01
 -1.87544891586438E-01 -2.41188722704094E-01  6.17476259903503E-02  6.94553416403422E-02 -4.70250324579375E-02
  1.62951986761996E-01  3.10379683491835E-03 -3.38302528238286E-03 -4.48781468923546E-02  1.35564687698162E-01
 -7.20157147391552E-03  5.80767811214649E-02  2.16546258388860E-01 -9.27332403785135E-02 -4.88232930019818E-02
 -2.99455952522602E-02  4.53358039954362E-02  2.79917550052470E-02 -1.26604289092388E-01  4.79254481612549E-01
  2.53040349027104E-01  3.27153739343992E-01  1.28490892103766E-01  6.85627375261857E-02 -9.04617044327005E-01
 -3.71216780097945E-01  2.80511763096638E-01 -2.08951906663412E-01 -6.25092706068378E-03 -9.00884812117273E-01
 -1.74020434855645E-01 -2.28927783375820E-02 -3.48402227211976E-01 -2.25854546487960E-02  1.53880358252689E+00
  3.67073924435687E-01  2.04159598900180E-02  1.57947159301296E-01 -1.07918740429223E-01
* ORBITAL    1   87
  3.86409593880423E-01  2.11046467540622E+00  1.02640721320699E+00  1.15310897478326E+00  7.75183014186736E-01
  2.50470830688218E-01  2.92407950936354E-01 -8.65992464810740E-02 -6.07384169306887E-02  1.22477332868597E-02
 -2.04974011457676E-01  1.20498276911695E-01 -3.14846776225169E-01  1.05526321296534E-01 -8.23390986510699E-01
 -4.44911127285933E+00 -2.07263474739594E+00  2.00376683333739E-01  2.75201285490346E-01  1.46162539116807E+00
  1.31739328947204E+00  2.45916489714925E-01  1.46451694095592E-01 -1.02232249616898E-02 -9.50292033275249E-02
 -3.43953758595302E-01 -3.35196765914034E-01  1.12207323247699E-01  4.60172907190675E-01  2.69281823512397E+00
  1.62342438774610E+00 -2.58089289577706E+00 -2.06352625846362E+00 -7.52123069711788E-01 -5.91589323036296E-01
  1.57251468248662E-01  6.52354173889466E-02 -3.53837148266192E-02 -2.20449818447653E-01  1.55889276718260E-01
 -1.15505312228210E-01  7.82833506297751E-02 -4.34433446312735E-01 -2.39621609133207E+00 -1.28078549954329E+00
  9.44848020931447E-01  8.46538207747891E-01 -1.15600152046202E+00 -7.75976427472202E-01 -8.40213090502850E-02
 -2.85757205034299E-02  3.49996031936663E-02 -1.22040810455915E-01 -1.65740586129541E-01 -3.81524390739010E-01
  1.90418945160081E-01  1.34020755332900E-01  6.58382312469925E-01  2.19250154700920E-01  2.38217234493392E-01
  1.89749234975274E-01 -5.48147154509551E-01 -4.19567827077406E-01 -1.46329295058243E-01 -8.36676193310124E-02
  7.41643433346972E-02 -1.12938645733136E-01  9.10311031540488E-02 -2.19807547026632E-01  1.02052316099199E-01
  1.77066085662261E-02  2.27537750737774E-01  1.98959973551877E-01 -9.59004671337471E-03  1.03055312300983E-01
 -8.41323649630134E-01 -9.55712833397188E-01 -1.09679746369723E-01 -9.11832986608350E-02  6.17325532744750E-02
  6.93481851318312E-02  5.66950580285073E-02  6.15318610434869E-02 -1.44179962516702E-01  9.30585421436638E-02
 -4.86476261912690E-02 -4.42381090942276E-02  4.30869992809876E-01  9.17715231523450E-02  2.20823185679334E-01
 -1.65594869462062E-02 -4.19568202895724E-02  4.51722839383400E-01  4.08545664189730E-02 -7.00717141844541E-01
 -2.55203567875984E-01 -1.17711291129151E-01 -1.39346751607239E-01  1.22359901679988E-01 -3.26587543670097E-01
 -3.58771439314782E-02 -1.80963039459454E-01  3.55475150552011E-02 -1.14112659829153E-01  1.51020530245710E+00
  3.79126741130978E-01 -5.91870456334075E-03 -7.51487063107647E-02  8.50747731070571E-02  3.44581295678474E-01
  1.22685333821827E-01 -3.79342869254396E-02 -2.84723539045871E-01 -1.48881048616633E-01
* ORBITAL    1   88
  6.94530382022718E-01  3.52466377115337E+00  1.37932510648262E+00  4.81281324217555E-01  3.02197414349103E-01
  5.44417826487959E-01  4.86810491170269E-01  1.32456284531457E-01  7.82494718157642E-02 -1.36627693549362E-01
 -8.23856329797008E-02  3.33592017573998E-01  7.74658146891853E-02  9.30660279315242E-02  1.30062301861586E-02
  6.86582773555973E-02  3.29145524607143E-02  2.05808200989042E+00  1.99855805300953E+00  2.46421631155506E-01
  1.88455726372597E-01 -1.29874931384650E-03 -1.51505114956122E-02 -1.68521272783648E-02 -9.51848606798816E-02
 -1.97413930810735E-02  2.09024435189946E-01 -4.49585474506654E-03 -6.62541298415433E-01 -3.32160791782783E+00
 -1.24812421847392E+00  2.48670561890367E-01  1.33888131232208E-01 -5.71192300320022E-01 -5.11940682517659E-01
 -6.88886948039483E-02 -2.27101500923026E-02 -1.40909081347592E-01 -6.96378198787435E-02 -3.40802681160091E-01
  1.24425777448659E-01 -8.57017031212053E-02  1.83050941912595E-01  1.21614433937853E+00  8.97602960900099E-01
 -7.58103583564786E-01 -4.63413405951976E-01  1.99678676011242E+00  1.89383900280760E+00 -6.03901357227418E-02
 -3.51770727972557E-02  1.73887345408648E-02 -4.50080689955878E-02  9.80835726891379E-02  1.71712665321956E-01
  6.96599241690028E-02 -2.01961323195894E-01 -1.30132813314947E+00 -9.19817821840371E-01 -7.79870118529378E-01
 -4.78941380897446E-01 -2.03791625410688E+00 -1.91105283990867E+00 -1.64226204294241E-02 -8.00890740809220E-03
  4.70141899213558E-04 -9.22259608676812E-02 -1.14197090229550E-01  2.08685913942057E-01 -6.00970089060346E-02
 -5.50885039878853E-02 -2.66952621456022E-01 -8.16506411806002E-02 -1.45511645265299E+00 -9.24032671968228E-01
  1.82799432431530E-01  1.48873676101738E-01  3.30167789283724E-01  1.62892095296775E-01  1.35520576052863E-01
  7.01002655211053E-02  1.05309545486299E-02 -1.07958392980310E-01 -2.35231517356170E-02  9.20089054173269E-01
  3.77411853955340E-01 -8.02057238273060E-02 -2.62840152207742E-01  2.23582415794912E-01 -1.03578174990768E+00
 -4.13636371102350E-01 -1.83229532352328E-01  1.54311853965299E-01 -1.06641968596713E-01  1.34316772769064E+00
  3.02020274010080E-01 -1.77993672502283E-01 -2.23028427478715E-01 -8.21480606596777E-02 -1.36312638878322E+00
 -3.18192929531100E-01 -1.83019628802688E-01  2.18605629687903E-01  3.50550986560844E-02  4.31514763364528E-01
 -6.79047663051146E-02 -1.99503578702284E-01  1.24091184191127E-01 -4.18559802335886E-02 -3.07978531681009E-01
  1.13708820327973E-01 -1.97858372167785E-01 -1.51998715885862E-01  3.08954602384394E-02
* ORBITAL    1   89
  5.03985696390716E-02  9.99526705979959E-02 -2.86189948153740E-01 -4.85110893555784E-01 -3.89245684505374E-01
 -5.28498392029955E-01 -5.15201841550551E-01  2.10035353730723E-01  1.04596119193998E-01  1.29566748792913E-01
 -3.36614924930210E-01  7.63962853901321E-02  6.52299538648432E-02  4.77609539244058E-02 -2.05610049933836E-01
 -1.13057430955166E+00 -5.42113338201279E-01 -5.61594994951420E-01 -4.78344628392244E-01 -1.10196371058557E-01
  1.94225357459981E-01  1.35856271350365E-01  9.73654142557575E-02 -3.50986638381851E-02 -3.32386023016136E-01
  5.23797121412060E-02  2.82947896455768E-01 -1.23295295607129E-01  3.56621542844016E-01  1.70248775552469E+00
  4.37805898977188E-01  2.26561835380068E-02  4.76126245065881E-02 -3.85105733733988E-01 -4.17961202311577E-01
 -1.47586742070591E-01 -1.02000133584636E-01 -1.47773818423383E-01 -2.73110920226904E-01  2.08654990789735E-01
  1.45990332819400E-01  1.58982963802077E-01 -2.17876018493524E-01 -1.19290501550224E+00 -5.54917503801588E-01
 -1.04267111379690E-01 -2.50439947834743E-01 -4.91386245258584E-01 -4.61736621991573E-01 -1.10490434273399E-01
 -4.36178066267552E-02 -1.29791587305621E-01 -2.21663563830479E-01 -8.09338820221333E-02  2.61882477679338E-01
  2.77211288868345E-01 -8.95879771368800E-02 -3.73547497628527E-01  6.16545637491813E-02  6.25569658699462E-01
  5.99310404733374E-01  4.16308361035311E-01  3.40236231997540E-01 -9.65489392179324E-02 -5.78329552077718E-02
  1.55744909885681E-01 -3.25711428921453E-01  2.85993114311833E-03  3.24936269784593E-01  2.43132053823059E-01
 -1.42797904437677E-01 -3.60029842703902E-01  5.73063496228700E-01  4.31396317237437E-01  3.32279705254942E-01
 -1.44859509782850E+00 -9.62739047818940E-01  1.99459144593115E-01 -1.12120198243404E-02 -7.52620122948288E-02
 -7.45475471541521E-02 -1.02348153134411E-01 -2.93840190822966E-01 -1.20573590838479E-01  4.50733769639170E-01
  1.02159055619362E-01 -5.34391192332820E-01  6.21493751532329E-02  3.56138562707085E-01  9.09363887844564E-01
  2.57835818994389E-01  4.70379586638951E-01 -4.81781738880390E-02 -2.74386111135580E-01 -7.62472162226585E-02
 -3.20013187760459E-02 -4.41656215931402E-02  1.61413279878785E-02 -2.20129116752867E-01  5.94229554688204E-01
  1.62144585098091E-01  1.02209481564222E-01  5.55265981393888E-02 -3.99595429017620E-02 -2.66013626144792E-01
 -9.83291661570588E-02  1.49476052961104E-01  3.64127619630781E-01  2.28944183533404E-02 -3.35985291681689E-01
 -2.01146041456430E-01 -1.35679526575312E-01  3.60874389829847E-01  5.89226153738237E-02
* ORBITAL    1   90
  7.65936077222065E-02  2.43928475209171E-01 -2.68233001943401E-01 -3.48911673455403E-02  2.23241992643125E-01
  1.20813140926758E+00  1.06402190166511E+00 -2.78357207522226E-02 -1.67887443299081E-02  2.93079536122327E-01
  1.03946697151328E-01 -7.07013827674948E-02 -1.14374222688866E-02  2.64352370312266E-01 -3.39405415519109E-01
 -1.55093226749291E+00 -1.79333016670880E-01  1.66883125101125E-01  1.19129554699244E-01 -5.00554254671107E-01
 -7.09897668553094E-01 -1.56246025243090E-02 -1.91038896300008E-02  1.80425324738459E-02  1.19781211633050E-01
 -5.42380813063318E-02 -1.29817809292217E-02 -3.83849634258179E-01  1.24597595111773E-02 -1.22370784974137E-01
 -4.84400446363988E-01  2.46003332428735E-01 -4.58010513873632E-02  1.14276961468982E+00  1.00942852704309E+00
  1.41110691934873E-03  9.92554723015410E-03 -2.60899771326042E-01  9.75392772566248E-02 -7.91042383807185E-02
 -1.24061383045490E-03  2.20494061929859E-01  3.96285611856816E-01  1.93728809004174E+00  6.56195567018607E-01
  7.92043541085856E-01  5.85791859894710E-01 -3.27954569270383E-02 -9.54010825117001E-03  2.29722036713384E-02
  7.11084362095344E-03 -3.23460853032352E-01  1.00122724381164E-01  1.52484584177731E-01 -1.50898318088752E-02
  3.19314674017625E-01  3.64023534534767E-01  1.74419467371385E+00  5.19582662670272E-01 -9.38484282810354E-01
 -6.98299700691808E-01 -1.84567706303047E-01 -1.57475781181183E-01  3.85008895716720E-02  2.35085751949742E-02
  3.16874436570229E-01  1.05274023561735E-01  1.19809617628661E-01 -1.92836937852077E-02  3.40341433884759E-01
  1.79931669118327E-01  9.70661903160292E-01  3.59948843217009E-01 -1.02322124736179E-01 -5.79995399253637E-02
  5.69652805767898E-02 -9.55130649960825E-02 -4.15949568576763E-02  1.55777659114077E-02  2.48422524580419E-02
  6.96110065235377E-02 -1.07938181717870E-01  2.37805423910428E-02 -3.18319296898826E-01 -1.57523509094993E-01
 -1.07911959152379E-02  1.80699317016923E-01 -6.03878544152096E-02 -1.24275407182298E-01 -2.88619689232889E-01
 -7.94064391422318E-02 -2.22700538451019E-01 -2.97060404563974E-02  1.64358676657586E-02 -7.20388051127969E-01
 -3.36090828844334E-02 -3.11660703334514E-01 -4.44638725787587E-01  6.49681320634782E-02 -8.49645069017680E-01
 -7.40180436915498E-02  3.24552126808705E-01 -4.54445754384268E-01  4.61292010407302E-02 -6.42597193948675E-01
 -1.19486233007882E-01  4.57894591894124E-01 -6.60365083495780E-03 -2.43381066843088E-02 -5.58604123406675E-01
 -7.04658390737901E-02 -4.45823832080423E-01 -9.91637830912603E-03 -2.57443018198664E-02
* ORBITAL    1   91
 -1.26852470858633E-01 -1.06476277392229E+00 -1.06729461738866E+00 -1.86130192286719E+00 -1.31445046813374E+00
 -2.76443107760519E-01 -3.75056616232768E-01 -1.70015777501145E-01 -7.67868131540496E-02 -2.13988564809215E-01
  3.52742155510099E-02  2.27200634069475E-01 -6.70449130994645E-03 -1.54757413795856E-01  2.22056053844561E-01
  1.25900928355552E+00  5.97877655386914E-01 -3.12427569593016E-01  7.24177973134358E-02 -1.79639446167316E+00
 -1.34225461982782E+00 -1.07816979872300E-01 -8.62997877848226E-02 -1.39838481719745E-01 -9.75926788266412E-02
  1.48714857652276E-01 -2.86066402155564E-01 -2.49744743660245E-02 -1.97744005480532E-01 -1.00998327763509E+00
 -3.92958695071363E-01  4.91107586785127E-01  3.38209856127952E-01 -1.14229654381822E-01 -2.41067642504888E-03
  2.42366475443346E-01  1.18003526740798E-01 -1.33239459519333E-01 -1.50637530811616E-01 -1.53419877096026E-01
 -9.31191453189299E-02  1.21848091992634E-01  6.39554377737154E-02  2.68415966201332E-01 -2.74958370877520E-02
 -3.10840994661806E-03 -8.81016927377501E-02  2.88220183731908E-02  1.07746502280846E-01  1.56455487092817E-02
  5.29272949292341E-03 -1.37846735002509E-02 -1.68004765261872E-01  4.38571547025763E-02 -3.87055067035887E-01
  1.31974235716717E-01 -1.63664949272723E-02 -7.27479999495696E-02  9.40116800026898E-02  4.59891683238771E-01
  3.59654690097198E-01  3.66851405089142E-01  1.19090810540749E-01 -4.96457463669564E-02 -2.28110263164447E-02
  1.16820049691681E-01 -1.33812312462984E-04  5.09291596841314E-02 -4.07249439993753E-01 -1.21753151367933E-01
  1.80478970371442E-01  1.03449688541175E+00  6.74395902879439E-01  2.10034537463783E-01 -3.17435671898818E-01
 -9.75397556676844E-01 -5.60347468858679E-01 -4.20365626675321E-02  5.17220932842478E-02 -5.09745894290112E-02
 -1.36233205159113E-01 -3.47847831693433E-01  5.19727199940503E-01  2.33593803029865E-01  1.18610585437144E-02
 -2.06023453853204E-01  9.27473728280486E-03  1.77752506343824E-01 -3.38695178366512E-01  6.28447446397880E-01
  4.67542533538144E-01  7.14944531178835E-01 -1.64430512098615E-01  3.39765543721742E-01 -1.51617544761153E-01
 -1.40549700648422E-01  6.15744415096819E-02 -2.51417459720915E-01  4.30186686116597E-02  5.23521206825164E-01
  2.79254944222808E-01  8.65845371351949E-02  2.75334370461654E-01 -1.50433892024163E-01 -4.93404596853003E-02
  1.14902398896466E-01 -1.90960528439988E-01  1.79741475053891E-01  8.41171912101094E-03 -1.14807335911988E+00
 -4.97384932098186E-01 -3.61883029402997E-01  2.83831667454540E-01  4.68388926084540E-02
* ORBITAL    1   92
 -2.29493295154304E-01 -1.18065989264027E+00 -5.35470651058951E-01 -6.29329392583696E-01 -6.85558049406487E-02
  1.10937827255842E+00  7.54333110737618E-01  7.65776644415918E-02  2.98518045292710E-02  1.31986497382085E-01
 -1.07307890532745E-01 -1.05489455614320E-01  4.82593985271291E-02 -1.80383338674427E-01 -9.20828829570457E-02
 -5.45214054598690E-01 -2.77257991841563E-01 -3.92515382752977E-01 -2.92785075569226E-01  6.27747272915009E-01
  3.22962820044359E-01  6.59908810019825E-03  3.33569777766542E-02  1.21855598425846E-01 -5.05667151026329E-02
 -4.75765577407945E-02  8.77233764775318E-02  1.54027383147522E-02  2.79488972601758E-01  1.65043189780147E+00
  1.03598323277621E+00 -1.57483901177137E+00 -7.99033687283174E-01 -4.25684742080764E-01 -1.50535452221640E-01
 -7.59978543939614E-02 -4.70299551530318E-02  8.75810754205088E-02 -1.84142858104711E-02 -9.06564486617795E-03
 -3.55225205155523E-02  1.63324832454578E-01 -1.42380822278893E-01 -1.08896006778956E+00 -1.07512903396017E+00
  1.26436971104002E+00  6.83132042825416E-01 -2.06482498329834E+00 -1.14238564970034E+00 -2.17717691754021E-02
 -9.25322105140689E-03  1.43882496470676E-01 -4.52100869306102E-02  2.75042723209733E-02  1.65584626404691E-01
  4.91785850248248E-02  2.57757601251148E-01  1.70346580177919E+00  1.31212592132685E+00  8.09558009698102E-01
  2.47341736833855E-01  1.98956485246472E+00  1.11847804104468E+00 -4.76172517049706E-03 -4.36456096638911E-03
  7.90286969074619E-02 -1.08008354241715E-01 -5.45308812804141E-02  1.41970070964060E-01 -1.23687239330722E-01
 -5.20187078516641E-03 -1.33096549128203E-01 -2.73967005838459E-01  2.68168389016767E-01  2.86190296355343E-01
  6.74243921681781E-01  4.40400116263674E-01 -2.04652447721537E-01 -1.61551706091855E-01 -2.71520452594472E-01
 -1.50698637843928E-01  2.63064955690040E-01 -2.20562402956990E-01 -8.15983050215177E-02 -6.43506140005255E-01
 -3.88954145370071E-01  2.86314949111732E-01  1.06888680498196E-01  1.96399267208252E-01  2.77641255739300E-02
  2.35229430566623E-01 -2.41573872141041E-01 -1.68476249952952E-01 -1.59274804215662E-02 -1.92928566426970E+00
 -8.07508057596088E-01  4.81702792352909E-01 -7.33313706117281E-01 -8.69488571790279E-02  1.60029211219057E+00
  7.44001317687832E-01  4.92564015983664E-01  6.65145679885299E-01 -8.89885633711021E-03  1.13912164401513E+00
  6.20091490894525E-01 -5.44553620706413E-01 -2.30663355324175E-01  5.65481931521943E-02 -7.43858442105146E-01
 -4.74963725281080E-01 -5.26777273517035E-01 -1.08064210642914E-01  3.11234094219104E-02
* ORBITAL    1   93
  1.36670518352131E-01  6.05221267630694E-01  1.04608369589931E-01  1.73001830388804E-01 -5.14939376060698E-02
 -6.08750526990533E-01 -6.14138279253738E-01 -8.49925920277810E-02 -7.32059933044194E-02 -6.57033545256550E-02
  3.10515039059894E-01  1.85999817238427E-01 -2.96847561744763E-01 -3.27594331529664E-02 -5.58048091814771E-03
 -2.18659434023396E-02  1.73685818095122E-02 -5.03072622487411E-01 -2.30743325532860E-01  1.60854167646071E+00
  1.52106218630304E+00  3.97605895335536E-01  1.57020676244972E-01 -1.12224546768753E-01  3.91045944658833E-01
 -8.45050592733228E-03  6.66886682928799E-02 -7.22458063310836E-02  2.27146188621412E-01  1.28301407182353E+00
  6.96559971294962E-01 -1.00501480549042E+00 -5.90607503572533E-01 -4.02696523756434E-01 -3.38482650861226E-01
 -2.19737068828803E-01 -1.47988858118942E-01 -1.57359613815742E-01  4.05589994894904E-01 -2.16242091277950E-03
  2.96717855937183E-01  1.82554548462501E-01 -1.52164202383338E-01 -7.62389203705338E-01 -3.10224847307203E-01
 -1.44874757423473E-01 -2.09587098026635E-01 -2.54788282602724E-01 -1.67633251798256E-01  1.15100125633642E-01
  6.55720014234039E-02  3.78120484976981E-02  5.26720403924393E-01 -7.04668714159255E-02  8.15761385524486E-02
  2.06265789219275E-01 -1.96851860721710E-01 -9.40674602937350E-01 -2.21701446060734E-01  3.70049895880041E-01
  3.48529931055510E-01  1.20557338357226E-01  7.45066591949154E-02  1.23839889589558E-01  6.35441894925302E-02
 -1.16007958469519E-03  4.66054970613350E-01 -5.07075292054171E-02  2.06928036494309E-01  4.72931288511225E-02
 -2.78433511235059E-01 -1.34736382813087E+00 -4.96828470557888E-01  9.08897828094318E-01  2.90427190979526E-01
  3.87998232624820E-01  4.94600309427641E-02 -3.82001129321178E-01 -1.43013125327928E-01  5.95073716338177E-02
  6.03293567669995E-01 -1.05361969672869E-01 -2.68495903256328E-01 -1.21195105577572E-01 -9.28341853358074E-01
 -5.29188276890265E-01  1.87586105472945E-01  4.49762553436727E-01 -3.01647927708810E-01  8.41369654359965E-01
  4.40972854261213E-01  1.80043836588361E-01 -3.05691319256097E-01 -3.90620664060441E-01 -2.65450935655900E-02
 -1.46109506098887E-01  3.65093488158401E-02 -5.44402938505864E-02  2.57903289310966E-01  4.66565530089943E-01
  1.31350174355483E-01  3.86798979687266E-02  1.71724103722894E-01  3.32635141027706E-01  7.12878185711675E-01
  3.51435139616239E-01 -2.62939877758972E-01  9.87897642626630E-02 -2.29685359567943E-01  1.06034174688473E-01
 -1.29090132722770E-01  4.34412928277281E-03  1.01777672394183E-01 -2.49216873150925E-01
* ORBITAL    1   94
  7.90233186997184E-02  4.46172367254825E-01  2.19562456022407E-01 -2.51663863855814E-01  2.23646746119226E-02
  4.89648198764430E-01  3.08021732302077E-01 -1.48945743579648E-01 -7.80143699295540E-02  4.10753855917437E-01
  2.07301036918945E-01 -8.76947524392944E-02 -1.20556932597207E-01  2.81460649138540E-01  1.65060601480856E-01
  9.58072298560290E-01  4.93143279002229E-01  1.56191672156235E+00  8.29777770591883E-01 -3.10350524385982E-01
 -1.67057345506017E-02  1.62061527364849E-01  8.30586475827205E-02  3.38032794009618E-01  5.10466238411927E-02
  3.76298156655123E-02 -3.65292566745781E-02 -1.00600475946321E-02 -8.93758943089920E-02 -7.26949214293369E-01
 -6.25009931717416E-01  4.86075496133798E-01  6.87072069377655E-01 -1.58384004480437E+00 -1.22611261226779E+00
  1.71853024551772E-02  5.33636300735104E-04  4.66858030134482E-01  2.37855798011461E-03  2.50494441774578E-01
  1.90238773545452E-01 -2.41401531541850E-01 -3.56395059100367E-01 -1.98739981383771E+00 -9.18754930193646E-01
  2.87109880338486E-01 -2.95412470217944E-02 -8.36122861673790E-01 -3.01638502302977E-01  5.22060646142624E-02
  2.73098613992899E-02  2.57531625855677E-02  1.17177176979164E-01  1.21244152603667E-01 -2.66593577017028E-01
 -1.58066797172119E-01  1.47156790415890E-01  8.77942143264561E-01  4.72109361139129E-01  8.87337413197022E-01
  5.21343217765800E-01  8.28942646906745E-01  2.54701098886164E-01  2.64275046992518E-02  1.53096564427536E-02
  7.58233608816667E-02  2.08574897815090E-01 -8.25084520706929E-02 -2.08668762175607E-01  2.64512982867155E-01
 -6.77790131657240E-02 -2.50464558423229E-01  8.76694450714198E-02 -1.27450818540104E+00 -3.92989978234751E-01
 -4.82583542540302E-01 -3.44640074222341E-01  4.32962396229788E-01  1.47385611406454E-01  2.58328814840491E-01
  3.50788903974963E-01 -3.75945563726099E-01  3.28459426619032E-01  9.84951962243014E-02  1.40558581446979E+00
  5.42076104469125E-01 -6.22027497132045E-01 -4.41860792341121E-01 -9.31080366162370E-02 -8.33836191529397E-01
 -4.21326642714218E-01 -1.66700597536004E-01  4.83975319122087E-01  9.87254218134564E-02 -3.97618206311810E-01
 -2.66872557276578E-01  2.57987703203101E-01 -1.86514617010250E-01  1.56554373039698E-01  8.34954144408564E-01
  3.17366852236009E-01  2.40628632936711E-01  2.98918181005876E-01  3.76856814783240E-02  2.46845482063887E-01
 -2.49536497521087E-02 -2.06071724853540E-01  7.40714343368302E-02 -1.28577598387119E-01 -3.72745812233857E-01
 -4.31893043913210E-02 -1.03498935233189E-01  3.04822738033093E-01 -7.35797099739045E-02
* ORBITAL    1   95
 -2.26204379250138E-01 -1.25198673209979E+00 -6.86243484010881E-01 -2.04618017787117E+00 -7.79725720870743E-01
  5.59955851479084E-01  8.62484388725897E-02 -2.18961749482826E-02 -1.72521298274803E-02 -3.46218907729355E-01
  2.18616700378393E-02 -4.34599237582966E-02 -1.29050955363177E-01 -1.38782697165105E-01  5.72539361815697E-03
  2.67070332114597E-01  2.17746923098306E-01  2.32958553312155E-03 -1.26465540311144E-02 -3.08637481409502E+00
 -2.10170324407226E+00  1.02004694288581E-01  4.11021741292859E-02 -3.77254231544027E-03 -3.96680920458209E-03
 -2.57470375694036E-01 -1.04765190099729E-02 -1.18518457495346E-01 -2.11719209468322E-01 -1.17928905649959E+00
 -6.56965415387009E-01  2.01347532878055E+00  7.51685684459580E-01  4.54021533153418E-01  1.00339921986419E-02
 -6.28880360542889E-02 -3.49388111611831E-02  3.59992335852978E-01  1.05418559202915E-01 -2.57627428988944E-02
  9.20990008042329E-02 -1.06386168166132E-01  1.90134031508957E-01  9.73903730465751E-01  2.62830266964012E-01
  1.23254320751716E-01  1.89484276968946E-01  1.96783152177713E-01  1.77227655876611E-01  2.35768024550085E-02
  1.31557500754325E-02  1.08910064372945E-01  1.17603930263520E-01 -5.48719135770858E-02  5.87421687748546E-02
 -5.79871951759542E-01  2.13185965787273E-01  1.12448705875014E+00  3.76249014400953E-01 -4.51956447509902E-02
 -1.54149256280022E-01  3.66282059025615E-01  2.96393029357231E-01  2.88125265431968E-02  1.42017190982806E-02
 -1.11276823138666E-01  8.32712373644769E-02 -5.33166407978098E-02  9.67605364053274E-02 -5.85268043863037E-01
  4.17681594899156E-01  2.41891430963697E+00  1.38613185413053E+00  8.64376342618148E-02  8.25733724326159E-02
 -1.79642852598097E+00 -1.31625555018560E+00  3.86468041604493E-02  1.23843739148524E-02  1.07390752996014E-02
  1.36958446619599E-01 -8.54925747597538E-02 -1.02359498887878E-01 -2.08125589007743E-01  3.70332128701573E-01
  2.23819164951403E-01 -1.94774442139834E-01  1.51889937472465E-01  1.10635319590363E-01  4.82958022033215E-01
  2.93755252378831E-01  1.53898985962225E-01  1.04720498916035E-01 -1.50892791177149E-01 -2.26961153181424E-01
  1.02778977541150E-01  2.82579130268374E-01  3.71519847138105E-02  3.96219663368203E-02 -8.63400537576771E-02
  1.62544915168126E-01 -2.56855466860191E-01  7.59583432230410E-02  7.68588918502313E-02 -1.70606377301242E+00
 -5.32044777811797E-01  8.33157589224652E-01  1.54710389896345E-01 -6.35713556944672E-02 -1.76533822572610E+00
 -5.86868901339704E-01 -8.54632192757374E-01  1.35248173294085E-01 -8.15577145346392E-02
* ORBITAL    1   96
  7.93152118559287E-02  3.22686020413374E-01  3.37071541265351E-03  8.48091114816425E-02  9.13985884940047E-02
 -1.98699504281975E-01 -4.68328598563510E-01  1.39616632613807E-01  7.50459042752988E-02 -7.06472799985901E-02
 -1.80057207061399E-01  1.13013283740855E-01  2.45091203227802E-01  1.75423647926442E-01  4.92703888675630E-01
  2.78766917937510E+00  1.42267092573834E+00  1.11411241257770E-01  5.90274163766623E-02  2.34763655249004E+00
  2.16302246165134E+00 -3.22340981130653E-01 -1.86986934771411E-01  3.54821349766945E-03  3.54683604627809E-02
 -1.10071874142272E-03 -1.80843343314623E-02 -3.68991648710351E-01  6.46352233764549E-02  2.09936463641814E-01
 -8.47669100233514E-02  8.02565448048789E-02  3.89727801953956E-02 -2.92349233859153E-01 -5.37487449713192E-01
  1.26558960952806E-01  1.04021421650746E-01  1.03699992834742E-01 -7.17697172748758E-02  1.32864221679359E-01
 -2.98727049587884E-01  1.41853427404398E-01 -5.43806435597165E-02 -1.51142314867448E-01  7.12909144721562E-02
 -2.19080674507813E-01 -2.86543648113296E-01  3.17057097025819E-01  2.24033035535010E-01 -9.11056525903716E-02
 -5.88967592619265E-02  1.17609632704718E-01 -1.98682932411458E-01 -1.20173876115738E-01  1.34615489466713E-01
 -5.21078600047374E-02 -5.23027841246904E-02 -1.44952933046398E-01  5.34315199160897E-02  1.29414517017495E-01
  2.20050299444438E-01  3.00787116343039E-01  2.12069995399184E-01 -3.88144547498287E-02 -9.25775955501039E-03
 -1.19344124204660E-01 -2.40643409058056E-01 -1.37184742603243E-01  5.26861532561811E-02 -2.94732938395136E-02
 -1.89678399787801E-01 -8.68719945198185E-01 -6.74662753944858E-01 -1.25317708527877E-01 -7.67477028024429E-02
  2.60448441454087E+00  1.10500786868910E+00 -7.75058016453871E-02  1.05718641157975E-01 -1.46952402733379E-03
 -2.92700063809604E-01 -6.23402903812906E-01 -9.26893758934422E-02 -3.94419276852828E-02 -1.48894216818336E+00
 -2.56204500416965E-01  6.99228596897280E-01  4.64869466151456E-02 -5.73723297664018E-01 -1.57815048914859E+00
 -3.19017408715340E-01 -7.49768483704539E-01  1.24441418971127E-01  2.46847414156423E-01  2.58244570656450E-01
  3.23071834320492E-02  5.05773713478050E-02  4.45875035564882E-02 -1.35725060881529E-01  1.93702501501026E-01
  5.24852324803611E-03 -4.15591329723547E-02  1.46866612622245E-02 -1.12591512432876E-01 -3.84086275085173E-02
  6.73880621222053E-02  1.12553022397345E-01  1.81016981651117E-01  1.65630204057500E-01  4.34391727058173E-02
  1.17952979488944E-01 -9.89092925126686E-02  1.61276015466490E-01  1.49029706174695E-01
* ORBITAL    1   97
 -2.55491275384547E-01 -1.28081905217412E+00 -4.53965177651499E-01  6.15381237333968E-01  3.97360568993151E-01
  1.94120288811094E+00  1.18845169396181E+00 -1.56993125189782E-03 -1.79747954829329E-04  1.48295806885431E-01
  3.19435012067110E-01  4.79792436411150E-02  2.62505206646768E-01 -9.04084007433797E-02 -5.99722457950326E-01
 -3.26677145656414E+00 -1.43657383375871E+00  1.39144006751183E-01  1.49874480870221E-01  7.28142780993638E-02
  2.67422158259177E-01  1.84502504152804E-02  2.20117843823747E-02 -2.15923870941765E-02  2.46097800699945E-02
  1.67954215853181E-01  4.32704247263755E-01 -3.98160289151253E-01 -2.17491890397329E-01 -1.14579352956971E+00
 -4.77818919893551E-01 -2.80742140163929E-01 -1.74953209631971E-01  1.68740301641436E+00  9.97820437288772E-01
 -3.98655903179435E-05 -2.85953388077932E-03 -2.43716572734304E-01 -3.52348881160220E-01  5.60666459935712E-02
  2.18217552757924E-01  5.38149480674304E-02  2.45973998943667E-01  1.46120783672563E+00  9.05166595856533E-01
  3.51793302687260E-02  2.27461974884957E-01  1.55059510747354E+00  6.54135253174756E-01  1.96739314386221E-02
  1.66593590920485E-02  4.87460865656170E-01 -9.44888231210357E-02 -6.03060066986620E-02 -4.65192458831349E-01
  1.21301870946694E-02  1.75332750871149E-01  1.11253624782798E+00  8.10130831523328E-01 -5.51451691547057E-01
 -5.87410824622137E-01  1.63538468055293E+00  8.22786168648362E-01 -3.19169069904163E-02 -2.18445620573698E-02
 -5.48206028301917E-01  6.06638706742223E-02 -6.44375925083087E-02 -4.70413034425717E-01 -8.45701114871229E-02
 -4.98652455526870E-02 -1.02176886673334E-01  1.84783695487849E-01 -9.83878006872838E-03  2.09361087133960E-03
 -5.55146454405949E-01 -2.40403610654417E-01  4.22714110119243E-02 -1.56179409644416E-02 -6.71401018889746E-02
  1.99734283832447E-02 -5.63737484726145E-02  1.53425744757994E-02 -6.97972186382569E-01  4.27798565664461E-01
  6.50015440315495E-02 -2.93775056520779E-02 -3.21292726840171E-01  1.62102961501284E-01  3.77743382723554E-01
  6.29970773244279E-02  1.84398868709868E-02 -3.69077377035871E-01 -5.87803677792776E-02  1.16489368775601E+00
  2.71668561511192E-01 -4.05096378699234E-01  4.25674801467459E-01  1.07159437952564E-01  1.05390988064289E+00
  1.98878775232250E-01  4.08947658329807E-01  3.64086352369620E-01 -1.23229760566677E-01 -1.58442620597085E-02
 -1.86821621763970E-01  1.00659573991025E-01 -2.82099169050983E-01 -5.40002102024110E-02  2.24953834992313E-01
 -1.35088445985049E-01 -8.53318181626270E-02 -4.68336142979999E-01  9.16920112291237E-02
* ORBITAL    1   98
 -2.85858817791716E-01 -1.59581140036112E+00 -7.64174750787962E-01 -4.10779204145227E-01 -3.48896892971533E-01
  9.64068281956601E-01  6.21690399633917E-01 -3.57776180765737E-02 -2.06003922719748E-02  2.58475289973639E-01
 -4.35638688426818E-01  7.80526068005552E-02 -3.00547599151238E-01  8.26698972213201E-02 -5.50230201198872E-01
 -2.96159309523282E+00 -1.30263527945599E+00 -3.30240397364464E-01 -3.06684940104223E-01 -1.85052870936463E+00
 -1.37353423836284E+00 -2.22906370529598E-02 -7.05221468804649E-03  2.39311635279333E-02  3.99243793566991E-02
  1.40187280283051E-01 -6.70899546396731E-01 -1.95630653291049E-01 -3.59556671480067E-01 -1.85331145375170E+00
 -7.13233214959171E-01 -1.93664364286972E-01 -6.74397354083082E-02  1.58846404295793E+00  1.08580991937985E+00
  6.80081131549219E-02  3.50896453217512E-02 -8.80258941597351E-02  4.28581312611964E-01  3.76413079874115E-02
 -3.63343663002102E-01 -2.00293774470901E-01  8.85614548071899E-02  5.26705814668751E-01  4.40579638589311E-01
  6.16067336222316E-01  6.36189267357573E-01  1.38795404982624E+00  6.71927914803159E-01 -3.93665778556369E-02
 -3.07683411950020E-02  4.84812543531019E-01  7.19891823391903E-02  7.10556515770635E-02  5.55092089381374E-01
 -6.72697108865450E-02  2.01301072659679E-01  1.06415631230565E+00  5.47857444430312E-01  3.61990838512007E-01
  4.52573790214748E-02  1.14991068476994E+00  3.04683571782663E-01  3.07023386044536E-02  2.61687403359021E-02
 -3.57915380142332E-01 -1.01120233540869E-01  7.09080634299691E-02  5.46252354991741E-01  1.35090052047512E-01
  3.83694260004441E-01  2.13648745742406E+00  1.10639227146965E+00  1.93540790591699E-01  4.29915623899543E-02
 -1.58664561533469E+00 -9.69514675264543E-01 -4.09135737892942E-02 -1.03868873976655E-02  1.43643408831671E-01
 -5.39966926505762E-03 -1.76705818239720E-01  3.49644606879076E-01 -2.64114803784031E-01  2.00323256328977E-01
  4.23302338044765E-02 -9.10841354783030E-02  1.62518022426126E-03 -1.03756285709498E-01  5.79865241483019E-01
  1.74701338452976E-01  2.84178110825311E-01  2.73316841975729E-03  1.37778099328718E-01  9.92650027928913E-01
  1.43763270690957E-01 -3.88566808820457E-01  3.39403129899018E-01 -1.42479711659496E-01  1.17437869819051E+00
  2.79071254436903E-01  3.83095452334685E-01  4.42444003540939E-01  1.25982552301934E-01  2.49036454838656E-01
 -1.01980492150434E-01 -4.37642208378573E-02 -4.26927914777663E-01  1.06743442249410E-01 -1.81842016797258E-01
 -2.25659378912590E-01  1.74431041057784E-02 -7.05650433937961E-02 -7.67820756191821E-02
* ORBITAL    1   99
  1.43619344352369E-01  5.30609634170570E-01 -4.17868739457054E-02 -1.20905293469521E+00 -8.72409053630612E-01
 -2.07632952648565E+00 -1.47927948094555E+00  1.45080413047547E-01  6.36247275037449E-02  1.67486918516202E-01
  6.99567066465052E-03  5.85719617285145E-02  4.55011936618127E-01  3.42348694255569E-01 -7.36628192493318E-02
 -4.03425017205380E-01 -1.86018628257952E-01 -2.66593230520751E+00 -2.18040394727214E+00  3.82290820469693E-01
  3.27473896615068E-01  2.98254352978283E-02  2.44115588336315E-02 -9.07102223874423E-03  5.91424504228315E-01
 -3.59647721511492E-02  1.96535458550414E-01  4.79865782266908E-02  6.15359441897899E-02  6.39949810579135E-01
  6.33074163751272E-01 -1.49898971434552E+00 -1.14529659259755E+00  1.92862605008107E+00  1.39204516067623E+00
  1.25922458403962E-01  4.11525822395108E-02  1.87910219282872E-01 -2.67422177830384E-01 -1.34885500394102E-01
 -3.59334152610896E-01 -3.71782205877410E-01 -1.07348265201130E-01 -4.59685603777029E-01 -3.24632048983005E-02
  2.10592260998029E+00  1.48790863920867E+00  5.78984197742756E-01  7.82957900878333E-01 -9.42442225886832E-02
 -3.63271253991748E-02  1.46967331978440E-01 -2.75464429158094E-01 -8.30633082091028E-02 -5.50263797419671E-02
 -3.43122328955078E-01  8.29647099762278E-02  3.46351187970000E-01 -5.25428875119079E-02  2.06268065082244E+00
  1.49397593803037E+00 -1.06707671620147E+00 -9.41287683458235E-01 -7.13360698978744E-02 -3.59106321533682E-02
  3.12833104912180E-01 -1.19771366994326E-01  2.22967408949788E-02 -1.35332642683270E-01  2.60081839695547E-01
 -1.55715502245216E-01 -8.42631915647986E-01 -3.14400397246944E-01  1.78477854632227E+00  8.70330621764948E-01
 -1.71818550774253E-01 -4.00664566236969E-02 -5.95190309551242E-01 -2.63659403817633E-01  3.00406782938769E-01
  2.30872072703220E-01  2.32181940516677E-01 -2.01659507947976E-01 -1.55323297279933E-01 -1.17503581277923E+00
 -4.93379200428328E-01  1.76920771695184E-01  2.58338133533355E-01 -1.28761820622423E-01  1.92061020752874E+00
  6.05111943859203E-01  4.53639180920145E-01 -3.98540726161702E-01 -2.65811867347349E-01 -5.64531390583114E-01
 -2.45421163633007E-01 -2.57133118846866E-02 -2.93512002328855E-01 -9.96679568030096E-02  6.77761618749286E-02
  1.84109764639803E-01 -1.95430312340475E-01  1.46343462064539E-01 -8.74111917854484E-02  5.92338453746601E-01
  2.41922657757243E-01  8.96899377586616E-02 -6.65936048231776E-01  2.31063084655345E-01 -7.01658213075644E-01
 -2.80140309369651E-01 -8.13268842498036E-03  6.71849976739980E-01  2.25812916131252E-01
* ORBITAL    1  100
  1.04864567732201E-02  4.58407003546985E-02  9.43854962999299E-03 -6.28371368346190E-02 -4.86267908462321E-02
 -1.30883253211515E-01 -8.87515854667591E-02  3.30387868817454E-01  1.51746250776293E-01  1.28665642350642E-02
 -6.10975638573179E-01  1.83174386141239E-03  5.53211482541263E-01  1.16552743779184E-02 -8.96370320429007E-03
 -4.60297541303877E-02 -1.77846372757412E-02 -1.35446194814763E-01 -1.12043694204310E-01 -1.90024026870038E-02
 -1.28089527589144E-02  1.10247030111415E-03 -1.08409046421226E-04 -2.69100949330172E-03  5.20699153746667E-02
 -5.13832574411798E-03 -1.01230831099718E-01  1.10921455286741E-02  2.56525739652444E-03  3.05336588456064E-02
  3.30802289235587E-02 -7.97641928254078E-02 -6.23795073578553E-02  8.32544268705448E-02  6.50806568634412E-02
 -3.04066215558393E-01 -1.40773608266028E-01  1.09634453735243E-02  5.90685161711329E-01 -7.36034224909793E-03
  4.81884953604601E-01 -1.90522758524942E-02 -1.18898868235967E-02 -6.33785790386871E-02 -2.56036320970571E-02
  1.25580804545192E-01  8.87678612375297E-02  1.55807696155864E-02  3.17111071204869E-02  3.92388973485796E-01
  2.01735128282250E-01  3.30816907264376E-03  9.59114058133770E-01  2.12113659114088E-04 -2.65237424603730E-01
 -1.89653796230832E-02  1.87784505536233E-03  3.19723755841198E-03 -1.08524537557810E-02  1.35457509653356E-01
  9.41076974240714E-02 -7.26489585462916E-02 -6.23426282538824E-02 -4.07104229987693E-01 -2.08190589562366E-01
  1.83759418738405E-02 -9.92793494822864E-01  3.96985655436030E-03 -2.71894256743195E-01  1.66714333638539E-02
 -2.42144914933594E-03 -1.12428307874107E-02  5.27276751414490E-03  1.12086565408727E-01  5.54927078122982E-02
 -4.55782323721863E-02 -1.93624594501425E-02 -4.29335197568958E-02 -1.97915277023253E-02  2.08859939713549E-02
  2.68109614229911E-02  1.81743878647504E-02 -1.03707457083398E-02 -1.28853244810073E-02 -7.24948641822281E-02
 -3.59842529896220E-02  5.15115065433119E-03  2.06589031761605E-02 -1.06974382105929E-03  1.33994631607894E-01
  4.33914961775857E-02  3.37542086847224E-02 -2.76552722255923E-02 -2.59681404622946E-02 -4.06073571858803E-02
 -1.83726884965211E-02 -6.05085419910705E-04 -1.86604854788015E-02  4.81958314803008E-01  1.02486649402357E-02
  1.21602627377086E-02 -1.26793206226587E-02  1.35087658642885E-02 -4.97707521325825E-01  3.97027491491704E-02
  1.85135597344081E-02  8.33591416159962E-04 -3.27887691924788E-02 -3.25412045158632E-01 -3.05054998303936E-02
 -1.63230494643441E-02  5.20053018796098E-03  3.68259155051804E-02  3.64609848360241E-01
* ORBITAL    1  101
  1.55210219558229E-01  1.02008548128478E+00  7.52733647475155E-01  3.80156169917588E-02  2.95011847409363E-02
 -1.04898443199229E+00 -6.14843747135921E-01  1.35506412994123E-01  6.65211503861854E-02  2.41570805387104E-01
 -7.42476642374281E-02 -1.24384542409678E-01  3.46814370840318E-01 -2.87884858372650E-01  2.54238211002139E-01
  1.97443511074401E+00  1.57867484677096E+00  1.70469980674040E+00  1.30970909162983E+00 -2.22022963840333E+00
 -1.75737802257990E+00  1.21108570264477E-02 -1.64217398094188E-02 -3.93522186284551E-02  5.57005041654343E-01
 -4.80177450379369E-01  2.82967726786853E-02  2.51665274559584E-01  8.16678741627073E-03 -7.63291977794129E-02
 -9.73459970869657E-02  1.34764136801592E+00  8.95344340425699E-01 -3.08331575640492E+00 -2.03755225280137E+00
  1.40839251952000E-01  6.97368841987103E-02 -1.88976799548937E-01 -1.12811095007682E-01  3.43397984169356E-03
 -3.45930195070470E-01  1.10437328934348E-01 -5.43367353090926E-01 -3.40963387735850E+00 -2.05691185335679E+00
 -1.35870207800717E+00 -7.73160041785644E-01 -1.22739304353751E+00 -1.21077157049878E+00 -7.94066385528329E-02
 -3.50427192624575E-02 -1.85030502032798E-01 -1.68322003734335E-01  5.35429051584614E-01  2.10233273837233E-02
 -1.04225496301172E-02 -4.46105219209557E-01 -2.68466211127295E+00 -1.46957403563870E+00  6.51479050006993E-01
  1.57284271066650E-01 -5.31913637440600E-01 -5.75962914925110E-01 -6.82446467223329E-02 -2.99255673645228E-02
 -1.04013321374596E-01 -1.38290205222827E-01  3.87712785233850E-01 -3.69097943917133E-02 -1.11242003907885E-01
  3.05511814478350E-01  1.74531863902474E+00  9.30610283648138E-01 -4.96758584908080E-01 -3.02539713781851E-01
 -8.82974172317874E-01 -6.43377170748429E-01 -1.47611466746493E-01 -2.47869931513566E-02  1.14993609584402E-01
  4.13725718944653E-01 -9.59668279282814E-02 -4.91881316339816E-02 -2.10665982539186E-01  3.11689691900111E-01
  1.31505788279362E-01 -3.65429648099768E-02  4.10219193712332E-02  1.94741497267045E-02 -1.78163344880096E-01
 -4.63980827699664E-02 -6.94515093880906E-02  4.82002460940269E-02 -1.12844243158783E-01  6.20606102322138E-01
  3.85680167869387E-02  1.26209722638739E-01  4.47784451474359E-01 -7.12988981328244E-02  7.17008512076698E-01
  2.84102321555481E-02 -7.60249950643460E-02  4.72649213754531E-01 -6.41886467078590E-02 -1.39920367963604E-01
 -8.08820143367791E-02 -2.54523432802675E-01  7.88888196150325E-01  1.86098287288056E-01  3.83692283054077E-01
  4.96739528037326E-02  2.60132025133186E-01  1.86114196095125E-01  1.79781589990695E-01
* ORBITAL    1  102
 -5.80759749052696E-01 -3.43035541421688E+00 -1.95923384463709E+00 -5.37449340533661E-01 -1.00876947836258E-01
  2.39334476880727E+00  1.80277887705260E+00  3.62991284325735E-02  1.18351840448041E-02 -2.92332666836059E-01
 -5.17398626287810E-02  2.25880748654323E-01  1.20863938714741E-01  5.08113916198301E-01 -2.39774309578992E-02
 -1.31293578444100E-01 -5.86520982339521E-02 -1.57574486909810E-01  4.70347464769834E-02  3.67807343704259E-02
  6.60574404171718E-02  5.87382159633538E-02  3.78406048230803E-02  1.62972066035458E-01  2.41469763579149E-01
  7.72601422234474E-03 -2.71751486399292E-02  2.20846380027284E-02  6.16292313227195E-01  3.62164996796670E+00
  2.03637562852486E+00 -5.68302253238099E-01 -1.25986326412159E-01 -2.43295625308473E+00 -1.83620766336582E+00
  4.21069849380063E-02  9.01003929311227E-03 -2.69682372251352E-01 -2.61337673672742E-02 -2.34317647779657E-01
 -1.43250878443537E-01 -5.29634504801300E-01  1.84412039914794E-01  1.44715994175214E+00  1.07081855194962E+00
 -4.79186285243742E+00 -3.27744877109525E+00 -2.56553540700507E+00 -1.83414129055202E+00 -2.34256647673627E-02
 -8.29759642688655E-03  2.86270219437869E-01 -5.33028220221627E-02 -3.27617782436179E-01  2.44601519872997E-02
  3.51911742599182E-01 -1.82869374587528E-01 -1.41533575001983E+00 -1.04273642179231E+00 -4.80930068197778E+00
 -3.26714670765659E+00  2.46420774328954E+00  1.82730720036090E+00 -2.74066322433261E-02 -1.22624629048467E-02
  3.39729622836583E-01 -5.87207038055590E-02  2.94561226833625E-01  7.25876137443025E-04 -3.65580600445877E-01
 -5.15351868065644E-02 -2.77527852320956E-01 -9.14325327434458E-02  2.44181255713196E-01  3.25289237862231E-01
 -1.69065710591193E-01 -7.31033506004682E-02 -1.10808026708522E-01 -8.88319774414460E-02 -6.13473238016774E-02
  1.84851146048321E-01  2.79991708242815E-02  3.47086478436578E-02 -5.19874684011311E-02  5.04515313030724E-02
 -8.11727493846160E-02 -1.18563372499101E-01 -3.23966040491131E-02  1.78279627239921E-02  3.41856599461773E-01
  1.46629869441971E-01  2.10202800150767E-02 -3.01952754070989E-02 -3.02042703547370E-02  2.01144906107376E-01
  6.73068488685091E-02  7.33760495091622E-01  6.62723513966380E-01 -2.87321026384590E-02 -3.41895370511883E-01
 -7.94762797493157E-02  6.94241084991435E-01 -7.16269139109555E-01 -2.14080975052826E-02  7.73634599616228E-01
  2.31208044260518E-01 -4.00155714845083E-01  1.80542088111825E-01  7.69643300702298E-02 -8.20408999070148E-01
 -2.62995058983766E-01 -4.31852053978597E-01 -1.86874830525142E-01  7.15502653178624E-02
* ORBITAL    1  103
 -1.39975514218053E-01 -1.00333445327605E+00 -6.68662657471701E-01 -1.53304577225634E+00 -1.01603240934008E+00
 -2.66647052113333E+00 -1.82462211971651E+00 -1.33782581835828E-01 -6.94292773384741E-02  8.42084085747912E-02
  1.89095707061328E-01  1.01403752890290E-01 -3.43078057224243E-01  3.07106641373919E-01  2.25466046729496E-01
  1.58218089517185E+00  1.14014119496247E+00 -3.02938206336424E+00 -2.29341321935183E+00 -8.16831314603660E-01
 -8.09769727332270E-01 -3.00175670906144E-02  1.52055829298189E-02  8.99312101712062E-02 -7.14696389392220E-01
 -3.03832309243373E-01  1.87772090209467E-01  4.22274586546900E-02  1.97905229320559E-01  1.36574026650078E+00
  1.00555050805410E+00 -8.73653597616568E-01 -5.96467477293450E-01  6.55869426060832E-01  4.80232098056768E-01
 -2.09753567412243E-01 -9.92913858091174E-02 -2.95587697631341E-01  3.09363102243545E-02 -1.61736602445440E-01
  5.09552106955349E-01 -2.46408273885166E-01 -1.23039834320545E-01 -7.28406702532489E-01 -3.69344495080113E-01
 -2.95820330182185E-01  7.41191225633433E-02  1.86674494385264E-01 -3.27445891130871E-02  9.88659088840293E-02
  4.49159396510196E-02  3.08586593128114E-01  1.80901562434723E-01  1.29717896532130E-01 -1.23790607196840E-01
 -4.42808742171819E-02 -4.05840371550121E-01 -2.61397071417307E+00 -1.63172387093013E+00  8.41870860243154E-01
  5.41695787497562E-01 -7.82625212962078E-01 -9.01535958573600E-01  8.12999697843466E-02  3.35298759629311E-02
  1.58705383446586E-01  1.84466223855387E-01  4.54790830161235E-01 -5.44489552392048E-02 -5.55875726930685E-02
  2.46776859140579E-01  1.37548922389016E+00  5.50192908203375E-01  9.39064863856586E-01  6.27184226026751E-01
  3.98939793057801E-01  7.00936447638255E-02  5.29259967031525E-02 -1.41189257546147E-02 -2.64666682317950E-01
 -5.99914329075768E-01 -7.26724356217994E-02 -2.47257824942876E-01  6.28841640334893E-03 -1.18313400886649E+00
 -3.05764048056402E-01  3.33806284540705E-01  1.65817852329340E-01 -6.40859586764451E-02 -1.34039459522853E-01
  1.24794959499116E-01 -2.34584338092306E-01  3.43122221253278E-02  7.91140512595351E-02  6.62311288360281E-01
  4.68577065397378E-02 -1.22629614812306E-02  3.76311644845404E-01  1.06106844200025E-01  4.99957785143887E-01
  4.20375699014847E-02 -3.97630207316528E-02  3.06349053762559E-01  5.31413480936198E-02  5.31659434174533E-01
  1.66301840750566E-01 -1.74276367340121E-01 -1.60621263534118E-01 -2.44452523163381E-01 -3.20687213867432E-01
 -1.06314523526194E-01  1.61367744066986E-01  7.55035146005134E-01 -2.02368859305942E-01
* ORBITAL    1  104
  2.15742052092919E-01  1.44564434756335E+00  8.64177739506596E-01 -1.15046392159212E+00 -1.91685155529941E-01
 -1.46448058057818E+00 -1.30875775171491E+00  7.35147140956355E-03 -2.05622526147692E-03 -5.01944119289890E-01
 -2.86612421072891E-02 -4.16115599391773E-01  4.57248592636103E-02  2.25473347906804E-01 -1.03079880225543E-02
 -3.78565900722655E-02  9.25686413066368E-03 -1.79328588737684E+00 -1.28901108824710E+00  6.53001870994022E-02
  8.52024917055527E-02  5.98969858572270E-02  3.11777388287410E-02  3.77184860278660E-01  1.40708898403884E-01
  6.45174610718189E-03 -3.78400350756801E-02  1.33905459012030E-02 -1.86818784159011E-01 -1.30333386803220E+00
 -8.15140053320926E-01 -1.15520024651533E+00 -1.88543644785906E-01  1.42060500826015E+00  1.26030556448287E+00
  2.01424063712983E-02 -7.23942995957249E-04 -5.02132080392143E-01 -5.59053890546375E-04  4.17296083279366E-01
 -7.23495207905231E-02 -2.35497772296564E-01  4.72025319152030E-02  7.91609644120485E-03 -1.76142339197438E-01
  6.66100324503908E-01  8.37681360614953E-01  1.35979613578610E+00  6.22889411079329E-01 -8.50289455566553E-03
 -2.18448690739606E-03  1.75200053719692E-01 -1.68485749796463E-02  2.50350515367941E-01  1.67434353949976E-02
  5.22859941415925E-01 -5.06543132244643E-02 -1.29153157588523E-02  1.78773183130289E-01  6.85096726929677E-01
  8.64563725428393E-01 -1.40641331273710E+00 -6.24328123379399E-01 -1.03532247692826E-02 -4.01869544891399E-03
  2.07973849569973E-01 -2.09306090032564E-02 -2.69486201745203E-01  7.36732352355380E-03 -5.44822751212670E-01
 -4.74584360148427E-02 -2.55048926629740E-01 -9.75301930306399E-02  9.14225375975901E-02  1.70709053739588E-01
 -6.86067499010451E-02 -1.98343849917302E-02 -9.49465062991606E-03 -4.72920602815526E-02 -1.72577384747389E-01
  1.61973451060402E-01 -1.44961144397870E-02  6.81527120552589E-02 -5.24631805922608E-02  2.03859206201999E-01
 -8.42083875799011E-02 -1.29425526576450E-01 -6.69170275886917E-02  2.31189482018332E-02  6.13567713936108E-02
  1.26643604818770E-01 -6.69603680976486E-02 -1.84536672176854E-02  1.14475387509280E-03  1.10377620071009E+00
  2.01321608502101E-01 -6.09692213029947E-01  1.63908938504990E-01 -1.11645305095555E-02 -1.16887274779931E+00
 -2.03967909675945E-01 -6.39304798508560E-01 -1.86251882159727E-01 -4.56106481131124E-03  1.45754654702169E+00
  2.16210566181712E-01 -5.77684958881122E-01 -4.24572746568486E-01  3.53517056594214E-02 -1.48115691659269E+00
 -2.40298712509966E-01 -5.87436167439134E-01  4.39046520078571E-01  2.98904087775859E-02
* ORBITAL    1  105
 -4.11314150416900E-01 -2.28756163405028E+00 -1.11297832824724E+00 -6.88026545319045E-01 -4.05590476488996E-01
  1.44296427898249E+00  9.89104686944988E-01  1.11101355140902E-01  5.79304738217279E-02 -1.48881768930089E-01
  6.95763732796148E-02  9.83865705375946E-02  1.98584900274140E-01  2.35573459535065E-01  2.98884649690477E-02
 -9.26131244628531E-02 -4.67319694316428E-01  1.90630184916879E-02  1.12805535833042E-02 -1.30685793262996E+00
 -1.50576543070838E+00  4.09432679094590E-02 -1.93131750433749E-02  3.36837632385303E-02  2.19902069346713E-01
 -2.35609902143196E-02  2.62307787691479E-01 -2.62620001594982E-01 -4.08498310433091E-01 -2.29652313827210E+00
 -1.13357502991239E+00  6.18512061015213E-01  4.09179799238010E-01  1.33933547900818E+00  9.15650083994404E-01
 -1.30482636341436E-02 -1.33019508330591E-02  1.09233692237775E-01 -1.19711829318242E-01  1.39799680176736E-01
 -1.62721376337998E-02  2.18899559321286E-01  2.96659573723143E-01  1.59246780900839E+00  7.90452692684712E-01
  3.68616633489129E-01  2.96708835098837E-01  1.22142694855290E+00  5.32558272905378E-01 -6.28034896934620E-03
  8.10294758651458E-03  4.31358748860470E-01 -4.49628243605332E-02  1.39882404156492E-02 -7.55966496582335E-02
  1.79616112472582E-01  2.87808761235335E-01  1.55123609494401E+00  7.84629082194874E-01 -5.44605111948851E-01
 -3.97890934565876E-01  1.28554021227381E+00  6.09158906099596E-01 -4.10097292325371E-02 -2.57722467688501E-02
 -4.16997124112299E-01 -2.98702848648210E-02  1.82390244364156E-02 -8.63598898307317E-02  1.21892079830666E-01
  5.62111335593187E-01  2.94772903754831E+00  1.15379624610260E+00 -8.14438993824074E-02  7.20386351680324E-03
 -1.52118084639759E-01 -5.09227480468325E-01 -1.49891037704418E-01 -5.96202893404736E-03  9.71860790975567E-03
  2.36969954484942E-01 -4.59102792685485E-03 -6.14481119050665E-01  1.16409500644958E+00 -9.07616129751737E-01
 -4.70987042613872E-02 -8.00333225406933E-02  8.24286661846350E-01 -1.23945345453018E-01 -1.03320009766986E+00
 -7.95378108672951E-02 -1.00132025242983E-01  8.31515815961872E-01 -1.99909483824404E-01  7.41609141918580E-01
  1.41909328178384E-01 -3.56208373834331E-01  1.51143783212208E-01  2.03619216254032E-03  6.91326974006440E-01
  1.34234727591508E-01  3.49837525277039E-01  1.21465958180748E-01 -3.02510369711783E-02 -3.46683594918315E-01
 -6.75230752860481E-02  7.48441250668981E-02 -1.67189114729633E-01  3.05201184584063E-02 -4.88667797229129E-01
 -9.07080093114161E-02 -1.34303713158536E-01 -1.61683186941678E-01  6.76461610348097E-02
* ORBITAL    1  106
 -5.98685844865895E-01 -3.53614048322914E+00 -1.67039205817770E+00 -1.22064390713096E+00 -9.27920145417724E-01
 -2.95278848999160E+00 -1.93138286690899E+00  1.71217326962113E-02  5.84944136350877E-03 -2.57069515506681E-01
 -3.72707902340587E-02  4.95971052282130E-01  6.28365900190916E-02 -3.73150461460256E-01  5.60829118503005E-02
  3.63237241981087E-01  2.00606958641579E-01 -4.47673108845559E+00 -3.23269264116689E+00 -3.98680079308277E-01
 -2.22209913714867E-01  6.25298194932487E-02  1.84682449417773E-02  9.94784994465112E-01  2.08278140381813E-01
 -2.77284500868168E-02 -6.37263480539214E-02  3.30850518127762E-02  5.12338597433052E-01  2.96753871962988E+00
  1.31165772903057E+00 -8.33421356862259E-01 -6.22511536984059E-01  2.76189127601802E+00  1.83876345448513E+00
  4.84683179728987E-02  1.90987860305943E-02 -8.09210378389724E-02  2.75451280092747E-03 -4.28330705111964E-01
 -1.08135912477633E-01  2.49761218543640E-01  8.43819141956978E-01  4.89668776007914E+00  2.39361355312153E+00
 -1.04515163545528E+00 -5.63731863428295E-01  8.50223359308467E-01  8.18929764694742E-01 -1.89752526806151E-02
 -7.52387432528751E-03 -2.37401445945146E-01 -2.63987931607916E-02 -5.69395076046833E-01  2.19117659322364E-02
  7.21806082675696E-01 -8.57776839893197E-01 -4.93326305186234E+00 -2.34339849326437E+00 -1.00532745048253E+00
 -5.06304848840763E-01 -8.61436624743743E-01 -7.77278083541167E-01 -1.41764141664408E-02 -4.16421408428462E-03
 -1.98484409027869E-01 -2.65616681161920E-02  5.65899945902655E-01  1.18319106476266E-02 -6.33886682273405E-01
  1.55898088490987E-02  7.96413811692232E-02  4.93281276006274E-02 -2.08837773611147E-01  2.23624352191846E-01
 -2.11907452202307E-01 -1.20772289143872E-01  2.32178401891512E-01  6.05623994459356E-02 -5.21677604355789E-01
  3.29280265702843E-01 -9.87077538023374E-02  1.41104551896142E-01 -2.96384974347518E-02  1.02242171422278E+00
  2.42736940460703E-01 -3.87974341151338E-01 -2.53339405220047E-01  9.26653360852493E-02 -7.44153135500543E-01
 -1.81039717145108E-01 -3.45389527338279E-01  1.97897820842672E-01  2.15851633615810E-02 -2.54537260293458E-01
  1.84703863526085E-01 -8.77318387514869E-02 -3.32635625649402E-01 -1.43712742832354E-02  2.66021497523621E-01
 -1.83512913172554E-01 -4.93105405852004E-02  2.98781839734647E-01 -5.02895537268668E-03 -1.07820013808515E+00
 -1.54401437648590E-01  4.96980988084488E-01 -2.59447281347152E-01  4.76382722636901E-02  1.01599198863384E+00
  1.07440631422268E-01  4.98180177977824E-01  2.24413867314617E-01  3.84685933772867E-02
* ORBITAL    1  107
 -1.31729152367853E-01 -9.31954349821547E-01 -6.77184293072049E-01 -1.44577438193009E+00 -1.11322576122837E+00
 -2.35655020719522E+00 -1.17324235736763E+00  9.28327215746784E-03  1.35284145108594E-03 -9.13440810441879E-01
  2.20945555312889E-02  3.98397109296206E-02  8.03263467954677E-03 -1.01810547397150E+00  4.42474167027956E-01
  2.79396009442114E+00  1.41759546460554E+00  4.50169847671100E-02  1.36465314044870E-02 -5.84808068504633E+00
 -3.84349282241317E+00 -1.43719380381121E-02 -5.90276462097706E-03 -8.40250736284694E-02 -3.52001790071906E-02
 -4.39217457125823E-01  6.90533468384877E-02  2.39337888593874E-01 -2.15181796928630E-01 -1.36708947700373E+00
 -8.19620253325282E-01  1.41628916652655E+00  1.08578691298928E+00 -2.47455281259307E+00 -1.24079402836893E+00
 -1.54689137869482E-02 -8.19398662004105E-04  9.08198638416529E-01 -1.90722890144884E-02  1.04969300922113E-01
  3.24294423165302E-02 -1.06812020177728E+00 -6.40286007092524E-01 -3.47275498025191E+00 -1.37749125082275E+00
 -5.62534368042336E-01 -3.18401546116199E-01 -1.39671643507055E+00 -7.19862207947838E-01 -6.04544680789720E-04
 -1.64810990594343E-03 -2.64415272844274E-01 -1.08714804759759E-04  3.69738767522294E-01 -1.54775580035622E-02
  5.63203110256894E-01 -5.16482717040939E-01 -2.75655072222962E+00 -1.03503466038820E+00  9.26757928375266E-01
  5.51740235581532E-01 -1.37378891390219E+00 -6.66031929402726E-01  3.46120482249516E-03  2.28501387259064E-03
  3.58765060852988E-01  5.21169036932799E-03  2.93444197171267E-01 -1.36539564785832E-02  6.90928970548013E-01
  9.88659567837184E-01  5.48114128684947E+00  2.59318787709365E+00  1.56815474941178E-01  1.01957493683966E-01
 -2.15213852921383E+00 -1.48657164427744E+00 -7.62870555904771E-02 -1.46167617018333E-02 -1.18402185105433E-02
 -6.93360427249355E-02 -3.09218110710753E-01 -1.65676454224925E-01 -4.42903996310380E-01 -3.84926011146780E-01
  4.27723626262243E-02  1.58902862171572E-01  1.67433129718566E-01 -2.02496889122416E-02 -3.57199106551419E-02
  1.83522156499741E-01 -1.22565681172936E-01  7.70692407386171E-02 -3.04147168286467E-02  2.34607818435748E-01
 -9.92452704944705E-02 -1.66896947098213E-01  7.92285090477985E-02  5.12174911319416E-03  1.98696967714126E-01
 -5.10616118147553E-02  1.63867557092453E-01  3.03392698569361E-02 -3.09211985294880E-03  2.27263358173422E-01
 -2.67798476621820E-02 -1.48193863403628E-01 -2.15240521917709E-01 -9.85417917813253E-03 -2.41565574791911E-02
 -9.88744447223210E-02  6.42324784301167E-02 -1.94103688036669E-01 -3.18317216707308E-03
* ORBITAL    1  108
  2.50313705165908E-01  1.61998389889165E+00  9.51864021317297E-01  1.25449716473368E+00  6.91655601846613E-01
  9.05033348747998E-01  6.06678401839978E-01  3.59698764754563E-02  1.94852393500437E-02  7.94068379211115E-01
  2.90159689982460E-02 -1.88128762787995E-01  3.25627895290713E-02 -5.41398481447602E-01 -1.97113733436588E+00
 -1.11560843463538E+01 -5.27152741487728E+00  5.29128482862795E-01  3.60063592079419E-01 -3.34500257106172E+00
 -2.28879228363554E+00 -3.02913225252557E-02 -3.29639188931610E-02  4.38720860056525E-02 -1.54760202222621E-02
  1.06574178672951E+00  1.11533778109417E-01  1.47939722141830E-01  2.16613413940597E-01  1.34003718975969E+00
  7.08835452996349E-01 -9.39876874687951E-01 -4.12449436360316E-01  2.41226415728945E-01  1.57040768315424E-01
 -1.79816767461162E-02 -4.14085204173798E-03 -6.49462849590561E-01 -2.86134317827946E-02 -1.58162365223421E-01
  2.97499808310833E-02 -5.95379545795762E-01  1.39435681867783E-01  7.41796431140906E-01  2.12408058569963E-01
 -6.68086138453357E-01 -3.40056960214869E-01 -8.12393133950404E-01 -3.90283857858237E-01  1.77543296450038E-03
  2.86532357776561E-03 -4.42265980852275E-01 -2.46568315838217E-03 -1.56453798375293E-01 -1.85380750792674E-02
 -1.27032828282616E-01 -9.17309021703582E-02 -6.18722380919194E-01 -4.54509481433100E-01 -5.76072506093986E-01
 -4.61196990617659E-01 -5.36761961510472E-01 -2.57048199322361E-01 -5.76446869486896E-03 -4.38125269331533E-03
  3.17752289769484E-01  1.04534321425045E-04 -5.89518136895848E-03 -1.67878907131557E-02 -4.93246583506850E-01
  1.65114245425100E+00  9.13644411773148E+00  4.04023268355127E+00 -1.12486172442458E-02 -3.88622719541764E-02
 -3.70685666212283E+00 -2.39828273492165E+00 -1.23033178756221E-01  1.55753596440432E-02  2.09732988636109E-01
 -4.53018125644786E-02 -8.06857789492400E-01 -3.83798746927777E-01 -3.55768850974353E-01 -1.03257431867202E+00
 -3.37853081719388E-02  1.48501351130511E-01  5.83349893171540E-01 -2.32067325510227E-01 -6.63289923478556E-01
  2.27381714706830E-02 -6.06773549021813E-02  5.49737067220925E-01 -4.73042849025363E-02 -8.14114624737841E-01
 -7.92955441729881E-02  3.03099622160554E-01 -1.47065552488973E-01  3.21537905450917E-03 -7.78177397815312E-01
 -1.07774035118985E-01 -2.65132060514690E-01 -1.03513338352370E-01 -3.75647311746249E-03  8.90777309034091E-01
  1.27665689618991E-01 -2.99375871083158E-01 -1.83553938271742E-01 -9.26381880268247E-03  8.75507115105893E-01
  1.00845375255113E-01  2.75714491282253E-01 -2.08699736336391E-01  2.31713740924687E-03
* ORBITAL    1  109
 -3.70301001556030E-01 -2.32310282385514E+00 -1.37949796375405E+00 -1.41498817090171E+00 -1.15517235029423E+00
 -2.01007196547809E+00 -1.30720597537343E+00  2.35043659726324E-02  1.04142375008786E-02 -3.00241143060359E-01
 -1.85200401353191E-02  2.16282924050885E-01  5.83251001901875E-02 -1.73407229211035E-01 -3.15382980094070E-01
 -1.64984006766661E+00 -6.53881065038803E-01 -3.16885868612295E+00 -2.11853364762454E+00 -2.56677931734608E+00
 -1.70967835137344E+00  8.88168814594563E-02  7.50778846201739E-03 -1.83651168601304E-01  2.20133068699459E-01
  1.67370238023954E-01 -3.72601090164742E-02  4.14979778193271E-01 -3.65530302177693E-01 -1.76901416034318E+00
 -5.06780124327602E-01 -5.25804401251334E-02 -1.77116904711806E-01  2.99133971417058E+00  1.97057955032509E+00
  4.44602013901293E-02  1.90546726668503E-02 -4.96433327495377E-01 -1.84232858294534E-03  9.49476511499072E-02
 -8.22764304005368E-02  2.54421057294652E-01 -1.31894534769084E-01 -9.64289663554753E-01 -6.00968781154270E-01
  3.42805048490923E+00  2.17435035408087E+00  1.79804723311711E+00  1.02676471017872E+00 -1.48478704160752E-02
 -3.77875698000133E-03  4.42065133338832E-01 -1.64768898239057E-02  1.63914841721575E-01  7.49952117633952E-03
 -1.09356454132158E+00  6.33449618898002E-01  3.64196870842604E+00  1.69204937433841E+00  2.99772140789302E+00
  1.99601587866273E+00 -7.79104242173895E-01 -4.35618964693998E-01 -1.25808468256399E-02 -3.03611207451616E-03
  4.30774157505645E-01 -1.44798905915567E-02 -4.02982049416154E-01  3.56154638856910E-03  7.89543372850728E-01
  6.62285607177091E-01  3.55911787661354E+00  1.49952250876672E+00 -7.41723656709810E-01 -6.11682121804296E-02
 -1.61220938441808E+00 -9.26413651341817E-01  4.06492826690090E-01  1.30061838256657E-01 -1.43905850564764E+00
  4.83349945935992E-01 -3.72870143045633E-01  9.24460257849106E-02 -2.58031815345472E-01  1.76941425610581E+00
  4.60599155465185E-01 -5.85233847526237E-01 -1.54391716753508E-01  2.96613881412264E-01 -1.96701867122465E+00
 -3.42120321091808E-01 -7.49350317252113E-01  3.58554421843336E-01  9.36897613147086E-02  9.63362690041988E-02
  3.80928653298700E-02 -9.64209244652919E-02  2.61500177716420E-02 -6.21662531003483E-03 -3.80978187147733E-01
  2.58510847832209E-02 -1.40623741711060E-01 -1.96256478928046E-01 -2.39570312842719E-03 -2.84923265667685E-01
 -2.56941716060995E-01  2.34489066644069E-02 -1.45267444962331E-01  3.25831538127066E-02  2.03577840053106E-01
  7.29568243784472E-02  2.00460810617378E-01  1.29746972035252E-01  2.75566230663261E-02
* ORBITAL    1  110
  1.51933041329222E+00  8.44683710563813E+00  3.86418474762608E+00  3.03359141668992E+00  1.97212047641974E+00
 -2.24648436815078E+00 -1.55742312332685E+00 -5.30408297471042E-03 -3.08935674788835E-04  1.28210567215516E-02
 -1.49075471823210E-02 -6.29425030272834E-01  2.97172076734172E-03 -5.58358281374290E-01  2.87103881104839E-02
 -2.72694883631775E-01 -5.14749612033111E-01 -9.98742540752405E-01 -6.49093733573418E-01  8.30192170651502E+00
  5.56702862525801E+00  4.11718511229915E-02  1.84739581284152E-02  5.45421236293950E-02  6.16515750210091E-02
  1.03660034831377E-01 -5.17108778455419E-02 -1.55529215555338E+00  1.53045224359863E+00  8.63722460889601E+00
  4.09534795627160E+00 -3.48623037238003E+00 -2.35095726568468E+00 -4.53517741347188E-01 -4.22090450121919E-01
  8.33507441386428E-03 -7.17764715131352E-03 -2.95435545091603E-01  1.02418446462497E-02 -6.73217858513706E-01
 -2.82779635186515E-02 -3.55450032795954E-01 -9.30329374972750E-01 -5.04901331088557E+00 -2.18262504397280E+00
  1.02149849543394E-01  2.80952145688533E-01 -1.70098529665031E+00 -9.31248849955219E-01  3.24256276835533E-03
  4.45833580113708E-03 -1.20426008146653E-01  5.34247284855749E-04  4.06921045266479E-01  8.16738762248909E-03
  4.15357362037358E-02 -8.01800709216847E-01 -4.23186019469983E+00 -1.75591242607156E+00  1.72486324484293E+00
  9.07590019820455E-01 -2.69477002482865E+00 -1.50944995872237E+00 -5.51110705161373E-03 -3.79584351253970E-03
  4.24716468373943E-01 -4.29863423500935E-03  2.79923015767144E-01  6.05513557712567E-03  5.78862691313426E-01
 -1.67372304123939E+00 -8.84913369570558E+00 -3.64628288857636E+00 -2.75465768981829E-01 -7.95821109272532E-02
  4.18121502165255E+00  2.27473749267048E+00  1.35493329883540E-01  1.02005459546142E-02 -3.42440795441866E-01
  1.40007053753710E-01  4.34222820045886E-01  1.59655870140524E-01  9.79713560246692E-01  5.21504740159637E-01
 -1.02762999246581E-01 -2.39222793948094E-01 -2.35264670019643E-01  7.88016431870632E-02 -5.96649286447856E-01
 -3.70770223638616E-01 -1.11265085209281E-01 -5.38440099583220E-02  6.85246011186161E-02  7.90877552545469E-02
 -1.55604539344961E-01  8.63864826505622E-02  2.42681784274142E-01 -3.27428033728458E-03 -1.50638848957122E-01
 -2.06207144164217E-01 -1.65026618357227E-01  1.70031126662489E-01  1.88187288489238E-03  6.39157050199295E-01
  3.65066195488285E-01  1.75626012190069E-01 -9.90338530921010E-02  1.05198453177977E-02  8.98264384433317E-01
  5.03653988536555E-01 -7.95313074758106E-02 -2.02928759512037E-02  6.63452339747853E-03
* ORBITAL    1  111
  1.13347728947226E+00  6.23723958618226E+00  2.85665974160299E+00  1.71826713531834E+00  1.11386951012468E+00
 -2.57901622336045E+00 -1.35276178835865E+00  8.70122276200871E-03  1.03196977776293E-02  1.19232356036255E-01
  2.66853124712250E-03 -3.80548629173152E-01 -2.21066972664047E-03 -9.41746681606073E-01  2.91886848254481E-02
  1.60836199610259E-01  7.28547414046751E-02  1.82020725251923E+00  1.17556654719274E+00 -1.81090876652813E-01
 -1.21471871500402E-01 -5.54303578443644E-02 -4.11009065222040E-02  1.34971312592271E-02 -2.85352813899696E-02
 -9.61710665959911E-03 -4.26616776712476E-03  4.96320476252963E-02 -1.23256791565305E+00 -6.79137901707834E+00
 -3.11382531965686E+00  1.91131068149027E+00  1.23360633703547E+00  2.65391627890276E+00  1.41181356057964E+00
  1.61470555647260E-02  1.86834285282400E-02  1.43409585319184E-01  4.36469462815898E-03  4.21907930447543E-01
 -1.25548334620543E-03  1.00362667965991E+00  1.22999298048919E+00  6.86390206114651E+00  3.20561881127679E+00
 -5.51125600939711E-01 -3.82476921797389E-01  3.66397594806072E+00  2.21823693185872E+00 -5.39595007241674E-03
 -4.52619748468460E-03  1.31057982791424E+00 -2.34664149139868E-03 -4.59523608066832E-01 -2.88985298980236E-04
 -1.00238095381409E-02 -1.17413011041502E+00 -6.56149496150772E+00 -3.07340529003609E+00 -6.11699615544423E-01
 -4.04969107382530E-01 -3.50717193138942E+00 -2.13248616866989E+00  2.86354177734962E-04  6.31251171320170E-04
  1.28143674744107E+00 -4.43836827494963E-04  4.37700082054846E-01  1.61753796351777E-03 -3.42438655502541E-03
  2.59382899846815E-02  1.31550948970244E-01  5.28307842840522E-02 -6.82374201717728E-01 -6.32397097038998E-01
 -5.90778156514104E-02 -1.61443160488978E-02  5.77767888535643E-02  8.36435180150098E-02  3.52644092484482E-01
 -3.35003460127137E-02 -5.00538082932153E-03  1.56322750822500E-02 -1.84765046475189E-02  1.84968065027210E-01
  1.53463934121939E-01  9.35895890502715E-02 -6.82737401108393E-03 -1.30804002181645E-02 -1.79577354984877E-01
 -1.52442468856417E-01  9.38710142096637E-02 -9.22190028724390E-03 -1.08301432884511E-02  1.70395252377630E+00
  5.16027085330428E-01 -1.33770725812497E-01  2.97655048076093E-01  3.03963063372124E-04 -1.69061279482287E+00
 -5.07577133400270E-01 -1.20070617783679E-01 -3.10449611564029E-01 -3.36070115310523E-04 -1.08716459742427E+00
 -3.91806796823128E-01  1.99155338687061E-01 -4.36555785333712E-02 -3.55623427770776E-03  1.03354971248597E+00
  3.80501280196909E-01  2.00428144690023E-01  5.51295397454555E-02 -3.95322306992503E-03
* ORBITAL    1  112
 -4.01061028711688E-01 -2.41566862899669E+00 -1.23218165805259E+00 -2.20824065996490E+00 -1.40044158389935E+00
 -2.59671921812712E+00 -1.53732441188562E+00 -1.33538484238884E-02 -1.15026020235256E-02 -1.06698380888556E+00
  8.44983391916063E-03  2.04955882465043E-01 -2.00209527170903E-02 -4.09157683484026E-01 -4.38498258211197E-02
 -1.94739485850268E-01 -4.74836694029779E-02 -4.22124601763123E+00 -2.77214382738123E+00 -3.31904885383646E-01
 -2.43901214211188E-01 -2.21893255214789E-02  1.61003293812688E-02  1.78495316299201E+00 -9.11779397954709E-02
 -1.27024424540099E-02  3.19019189210440E-02  5.40945591796222E-02  2.72151871921662E-01  1.67211105179445E+00
  8.74883567122768E-01 -1.94380383113682E+00 -1.19907476339939E+00  2.86586642545783E+00  1.71946028083076E+00
 -3.12399563983288E-02 -1.97795171484466E-02 -1.11371034764190E+00 -4.49742484801093E-03 -1.37186315315123E-01
  3.77289373656319E-02  4.03539751496527E-01 -1.32371786822043E-01 -9.57023830088879E-01 -6.52921081534864E-01
  2.93954449963840E+00  1.83245999534945E+00  9.68854433371258E-01  4.99714244658737E-01  8.60723486099505E-03
  2.90566623011207E-03  4.67723574974873E-03  6.93827152914129E-03  6.15424912847399E-02 -3.34855090560281E-03
 -9.71821797952039E-01  2.39144723628809E-01  1.53180927435997E+00  8.99424718911361E-01  2.85744758045010E+00
  1.79411882176060E+00 -7.31681179341994E-01 -3.60357837196520E-01  5.95815527465741E-03  1.24474717369147E-03
 -1.30956371866184E-03  5.79585653706390E-03 -1.05412901104584E-01 -3.56030557830989E-03  9.13788160861189E-01
  6.96821440453082E-02  3.61320162366386E-01  1.42045883949067E-01  1.08238712645521E+00  6.13678060687109E-01
 -2.22194619710776E-01 -1.34830945067922E-01 -2.96749203824589E-01 -1.25807345292105E-01  9.26363545511062E-01
 -2.56656052397916E-01  4.41043003303952E-02 -1.04831375343165E-01 -7.06516401578243E-02 -1.41130489175887E+00
 -3.97578862194275E-01  3.27311125346112E-01  1.40699265520269E-01 -2.80184494778710E-01  1.48990340619655E+00
  4.38059826868754E-01  4.22337652327500E-01 -1.01540462076848E-01 -9.76122764225063E-02 -6.57132690894417E-01
 -1.88578995325251E-01  6.01843308529270E-02 -1.43440269653493E-01  2.23919890284554E-03  6.27057969876899E-01
  2.10155053154509E-01  5.87166221289814E-02  1.16787166992580E-01  3.94175249450782E-04  6.05038276105548E-01
  2.33124367344042E-01 -1.38255671667103E-01 -1.03233148399341E-02 -1.15035315119832E-02 -6.39180534433421E-01
 -2.87315783866833E-01 -1.08549655594178E-01 -3.98392871277437E-03 -7.86117008202750E-03
* ORBITAL    1  113
 -1.55285818569267E+00 -8.78176409882092E+00 -4.00535269543414E+00 -2.39816919789838E+00 -1.78913618115179E+00
  1.14922566261035E+00  8.25121015610993E-01 -3.10903910790932E-03 -8.57539582437749E-04  5.67789763900332E-01
 -2.04332161506292E-03  9.38607084941528E-01 -2.68351815151771E-03 -5.54539288222160E-01  1.82643851844854E+00
  1.04241213158508E+01  4.92167515577801E+00  1.56901174159002E-01  1.03508293816585E-01 -1.36072255615758E+00
 -1.15430842684606E+00  8.39774845322862E-03  8.52267195487955E-03 -2.95766792955771E-02  1.84295654537408E-03
 -1.01450250391094E+00 -8.57834629970987E-03 -1.02131819664046E+00 -1.53633819387474E+00 -8.68977499696059E+00
 -3.96721936213362E+00  2.48530787018452E+00  1.83283617551597E+00  8.12223285351515E-01  6.16410188397771E-01
 -2.24966086557057E-03 -3.69322567771317E-03 -4.78353479043083E-01  1.50697258774599E-03  9.23829217573508E-01
 -6.72001840619403E-04 -5.77775182400403E-01  8.38587790994807E-01  4.62011208483132E+00  2.03981117394695E+00
  2.86369400886706E-01 -9.94191074177383E-03  1.79831028988205E+00  1.12062422738456E+00  1.97321370730644E-03
  1.48859851582770E-03 -1.75615640435880E-01  9.09358494258487E-04 -4.44640279276681E-01  9.22176657261988E-04
 -6.01564376153205E-01  9.15629475261072E-01  5.04279202910233E+00  2.22379686650680E+00 -4.24493304545262E-01
 -7.31154044015576E-02  2.01537957905811E+00  1.26725275046760E+00 -9.03293757159165E-04 -1.07331421295394E-03
  1.99271444890551E-01 -2.47790806828053E-04 -4.87986106879690E-01  6.01749916981452E-04 -6.69155862332053E-01
 -6.37171191205509E-01 -3.44861019149637E+00 -1.34011773738509E+00 -7.22974325477451E-03 -1.58437185465514E-02
  2.00623783701368E+00  9.96194543950748E-01  2.82420031424460E-03 -1.32840480382734E-02  1.45498203840380E-02
  1.25901700985728E-03  4.33447400848396E-01  3.87441314188648E-02  5.69899326583180E-01  8.89543933625324E-02
 -3.07634616537640E-02 -3.71708646761414E-02 -7.57530761587760E-02  4.52872385739469E-02  1.00996482541552E-01
 -4.48457852177570E-02  6.56369120481035E-02 -7.97994990349706E-02 -3.88709983028498E-03 -5.55585332467884E-01
  4.79438011897615E-02  1.52214082081068E-01 -3.07340375420680E-01 -3.59171421183657E-04 -6.32258624453195E-01
  4.37545929901739E-02 -1.66476195564296E-01 -3.44174543804772E-01  5.05203372798448E-04  1.10404144432952E+00
 -4.97334001750128E-02 -6.50488579658812E-01 -1.95890986451912E-01  8.48081592530569E-04  1.15459790648561E+00
 -3.74060492568711E-02  6.69275518816537E-01 -2.17048847174570E-01  1.39949268536512E-04
* ORBITAL    1  114
  1.76966873921284E+00  9.80126386289703E+00  4.38154802162393E+00  2.47635830151839E+00  1.77938441936756E+00
 -2.34215705817619E+00 -1.39306205715027E+00  5.89914185240221E-03  4.49258263674439E-03 -6.93733290736792E-01
 -1.53266542452045E-03 -8.53010362910352E-01  7.12692017780022E-03  7.99395366390072E-02  8.17876264436955E-02
  4.46952098176414E-01  1.99023387784374E-01  1.88322327308320E+00  1.22386343067415E+00  2.64111473183642E-02
  2.10515732585452E-02  1.74113754270240E-03 -1.58765253154895E-02 -6.78838759747093E-01  3.00205932279352E-02
 -2.77288946098158E-02 -1.25058212234516E-02 -4.10749147684086E-02 -1.83487855806757E+00 -1.01655699090798E+01
 -4.54455060144264E+00  2.58413754656860E+00  1.85159213544640E+00  2.30492629146741E+00  1.37390134711593E+00
  1.22179143262671E-02  6.73420779301878E-03 -6.94901804840269E-01  2.91863953924858E-03  8.90038834995045E-01
 -1.33516420329056E-02 -1.04671942460176E-01  2.12067866674498E+00  1.19089666547973E+01  5.44236910017451E+00
 -1.45208793503147E+00 -1.15023383857948E+00  4.02488594856503E+00  2.80429382424868E+00 -2.23272170559654E-03
 -6.02166100954003E-04 -5.95669233783069E-01 -1.33653876955168E-03 -1.11445312773770E+00  9.55444422320749E-04
 -5.45479802587139E-01 -2.10088143995026E+00 -1.17936207967694E+01 -5.38688289960539E+00 -1.44588377106050E+00
 -1.13706608794132E+00 -3.97276491650292E+00 -2.76863702669915E+00 -1.58458887833904E-03 -2.76793709828466E-04
 -5.85721924598517E-01 -1.10623383806565E-03  1.10060601567837E+00  1.13343773124394E-03  5.27883796196254E-01
 -3.89927501153254E-02 -2.07741995988954E-01 -8.39766684538673E-02 -6.06391270225858E-01 -5.03629100389883E-01
  1.37080083435063E-01  8.15812609532943E-02  9.82664255248072E-02  4.95151273863250E-02 -2.25068190062453E-01
  9.50017764154953E-02 -5.26452105622117E-03  4.21458327840489E-02  2.72886198727963E-02  4.69376919143096E-01
  6.50214002383111E-02 -6.86573594294284E-02 -1.53938196523907E-02  8.54721797266072E-02 -4.90832321383738E-01
 -7.69359960998365E-02 -1.10094776787277E-01 -2.36563486675367E-02  2.61083226866018E-02 -7.89147012676894E-01
  2.22897911645202E-01  3.91451170069324E-01 -6.24223091620665E-01 -5.09869055353035E-04  7.72625399831492E-01
 -2.24325166243279E-01  3.85691496335961E-01  6.13487953122360E-01  3.55668625919930E-05  7.13068370723665E-01
 -1.55253824765691E-01 -5.33562990911075E-01 -2.32156950503986E-01  2.88889345780214E-03 -6.60862555032604E-01
  1.62107374434460E-01 -5.08184256657837E-01  2.28375722272795E-01  1.72738871059645E-03
#OCC
* OCCUPATION NUMBERS
  2.00000000000000E+00  2.00000000000000E+00  2.00000000000000E+00  2.00000000000000E+00  2.00000000000000E+00
  2.00000000000000E+00  2.00000000000000E+00  2.00000000000000E+00  2.00000000000000E+00  2.00000000000000E+00
  2.00000000000000E+00  2.00000000000000E+00  2.00000000000000E+00  2.00000000000000E+00  2.00000000000000E+00
  2.00000000000000E+00  2.00000000000000E+00  2.00000000000000E+00  1.93677023071074E+00  1.45161376326791E+00
  1.76651189899319E+00  6.84102788705277E-01  8.23725636660003E-02  7.86287546568842E-02  0.00000000000000E+00
  0.00000000000000E+00  0.00000000000000E+00  0.00000000000000E+00  0.00000000000000E+00  0.00000000000000E+00
  0.00000000000000E+00  0.00000000000000E+00  0.00000000000000E+00  0.00000000000000E+00  0.00000000000000E+00
  0.00000000000000E+00  0.00000000000000E+00  0.00000000000000E+00  0.00000000000000E+00  0.00000000000000E+00
  0.00000000000000E+00  0.00000000000000E+00  0.00000000000000E+00  0.00000000000000E+00  0.00000000000000E+00
  0.00000000000000E+00  0.00000000000000E+00  0.00000000000000E+00  0.00000000000000E+00  0.00000000000000E+00
  0.00000000000000E+00  0.00000000000000E+00  0.00000000000000E+00  0.00000000000000E+00  0.00000000000000E+00
  0.00000000000000E+00  0.00000000000000E+00  0.00000000000000E+00  0.00000000000000E+00  0.00000000000000E+00
  0.00000000000000E+00  0.00000000000000E+00  0.00000000000000E+00  0.00000000000000E+00  0.00000000000000E+00
  0.00000000000000E+00  0.00000000000000E+00  0.00000000000000E+00  0.00000000000000E+00  0.00000000000000E+00
  0.00000000000000E+00  0.00000000000000E+00  0.00000000000000E+00  0.00000000000000E+00  0.00000000000000E+00
  0.00000000000000E+00  0.00000000000000E+00  0.00000000000000E+00  0.00000000000000E+00  0.00000000000000E+00
  0.00000000000000E+00  0.00000000000000E+00  0.00000000000000E+00  0.00000000000000E+00  0.00000000000000E+00
  0.00000000000000E+00  0.00000000000000E+00  0.00000000000000E+00  0.00000000000000E+00  0.00000000000000E+00
  0.00000000000000E+00  0.00000000000000E+00  0.00000000000000E+00  0.00000000000000E+00  0.00000000000000E+00
  0.00000000000000E+00  0.00000000000000E+00  0.00000000000000E+00  0.00000000000000E+00  0.00000000000000E+00
  0.00000000000000E+00  0.00000000000000E+00  0.00000000000000E+00  0.00000000000000E+00  0.00000000000000E+00
  0.00000000000000E+00  0.00000000000000E+00  0.00000000000000E+00  0.00000000000000E+00  0.00000000000000E+00
  0.00000000000000E+00  0.00000000000000E+00  0.00000000000000E+00  0.00000000000000E+00
#OCHR
* OCCUPATION NUMBERS (HUMAN-READABLE)
  2.0000  2.0000  2.0000  2.0000  2.0000  2.0000  2.0000  2.0000  2.0000  2.0000
  2.0000  2.0000  2.0000  2.0000  2.0000  2.0000  2.0000  2.0000  1.9368  1.4516
  1.7665  0.6841  0.0824  0.0786  0.0000  0.0000  0.0000  0.0000  0.0000  0.0000
  0.0000  0.0000  0.0000  0.0000  0.0000  0.0000  0.0000  0.0000  0.0000  0.0000
  0.0000  0.0000  0.0000  0.0000  0.0000  0.0000  0.0000  0.0000  0.0000  0.0000
  0.0000  0.0000  0.0000  0.0000  0.0000  0.0000  0.0000  0.0000  0.0000  0.0000
  0.0000  0.0000  0.0000  0.0000  0.0000  0.0000  0.0000  0.0000  0.0000  0.0000
  0.0000  0.0000  0.0000  0.0000  0.0000  0.0000  0.0000  0.0000  0.0000  0.0000
  0.0000  0.0000  0.0000  0.0000  0.0000  0.0000  0.0000  0.0000  0.0000  0.0000
  0.0000  0.0000  0.0000  0.0000  0.0000  0.0000  0.0000  0.0000  0.0000  0.0000
  0.0000  0.0000  0.0000  0.0000  0.0000  0.0000  0.0000  0.0000  0.0000  0.0000
  0.0000  0.0000  0.0000  0.0000
#ONE
* ONE ELECTRON ENERGIES
 -1.1231E+01 -1.1230E+01 -1.1224E+01 -1.1223E+01 -1.1223E+01 -1.1217E+01 -1.1533E+00 -1.0098E+00 -9.6744E-01 -8.5401E-01
 -7.4111E-01 -7.2532E-01 -6.8351E-01 -5.8570E-01 -5.6815E-01 -5.5227E-01 -5.1411E-01 -4.8150E-01  0.0000E+00  0.0000E+00
  0.0000E+00  0.0000E+00  0.0000E+00  0.0000E+00  9.0938E-02  1.0985E-01  1.1906E-01  1.7600E-01  1.7701E-01  2.5178E-01
  4.0595E-01  4.1614E-01  4.2947E-01  4.9855E-01  5.3480E-01  5.6749E-01  5.8786E-01  5.9119E-01  6.2295E-01  6.4666E-01
  6.5534E-01  6.6288E-01  6.8257E-01  6.8365E-01  7.1506E-01  7.2612E-01  7.5323E-01  8.1737E-01  8.2273E-01  8.3385E-01
  8.5737E-01  8.7009E-01  8.7942E-01  9.0702E-01  9.5434E-01  9.7863E-01  1.0267E+00  1.0939E+00  1.1080E+00  1.1388E+00
  1.1595E+00  1.2076E+00  1.2198E+00  1.2720E+00  1.2940E+00  1.3327E+00  1.3438E+00  1.3905E+00  1.5405E+00  1.5820E+00
  1.6216E+00  1.7424E+00  1.7515E+00  1.7759E+00  1.7853E+00  1.8205E+00  1.8441E+00  1.8617E+00  1.8702E+00  1.9103E+00
  1.9284E+00  1.9595E+00  2.0272E+00  2.0510E+00  2.0600E+00  2.0820E+00  2.0996E+00  2.1294E+00  2.1834E+00  2.2153E+00
  2.2675E+00  2.3082E+00  2.3266E+00  2.3977E+00  2.4414E+00  2.4714E+00  2.5896E+00  2.6388E+00  2.7090E+00  2.7136E+00
  2.7748E+00  2.7918E+00  2.7949E+00  2.9383E+00  2.9647E+00  3.0387E+00  3.1564E+00  3.4374E+00  3.4592E+00  3.5277E+00
  3.6499E+00  3.8567E+00  4.1101E+00  4.3586E+00
#INDEX
* 1234567890
0 iiiiiiiiii
1 iiiiiiii22
2 2222ssssss
3 ssssssssss
4 ssssssssss
5 ssssssssss
6 ssssssssss
7 ssssssssss
8 ssssssssss
9 ssssssssss
0 ssssssssss
1 ssss
