# Supplementary material for: Smooth Things Come in Threes: A Diabatic Surrogate Model for Conical Intersection Optimization
Source: J Chem Theory Comput. 2023 May 16;19(11):3418–27. doi: 10.1021/acs.jctc.3c00389 (PMC10269327; doi:10.1021/acs.jctc.3c00389)
Supplement: Supplementary file 1 — ct3c00389_si_002.zip [file ct3c00389_si_002.zip › SI/RVO/CI/n/MECP.geo.molden]

 [Molden Format]
 [N_GEO]
                    7
 [GEOCONV]
 energy
-0.38363360470042431E+03
-0.38360870053913226E+03
-0.38359492111528738E+03
-0.38359814924858529E+03
-0.38359817372068471E+03
-0.38359817432500120E+03
-0.38359817284046034E+03
 max-force
   0.0270232
   0.0972896
   0.1874836
   0.1559057
   0.1526699
   0.1527436
   0.0000000
 rms-force
   0.0049284
   0.0104570
   0.0184877
   0.0161768
   0.0159075
   0.0158954
   0.0000000
 [GEOMETRIES] (XYZ)
  18
  -383.63360470042431     
 C      0.0000000      0.0000000      0.0000000
 C      1.4076200      0.0000000      0.0000000
 C      1.8859300      0.0000000      1.3237400
 C      0.7735700      0.0000000      2.1998400
 C      0.8549100      0.0000000      3.5871400
 C     -0.2020300      0.0000000      4.4984300
 C     -1.5752700      0.0000000      4.2514600
 C     -2.2747400      0.0000000      3.0441400
 C     -1.7781300      0.0000000      1.7401000
 C     -0.4460900      0.0000000      1.3436900
 H     -0.6334600      0.0000000     -0.8769900
 H      2.0320500      0.0000000     -0.8897200
 H      2.9259500      0.0000000      1.6216200
 H      1.8744000      0.0000000      4.0151400
 H      0.0866400      0.0000000      5.5642100
 H     -2.2116700      0.0000000      5.1584400
 H     -3.3751700      0.0000000      3.1356300
 H     -2.5278700      0.0000000      0.9274100
  18
  -383.60870053913226     
 C      0.0917017      0.0000000      0.0342113
 C      1.4910462      0.0000000     -0.1191589
 C      1.8228389      0.0000000      1.2488609
 C      0.6914858      0.0000000      2.1871415
 C      0.8486725      0.0000000      3.6170963
 C     -0.2095981      0.0000000      4.5142162
 C     -1.6137616     -0.0000000      4.3061537
 C     -2.2871490     -0.0000000      3.0565021
 C     -1.8038848      0.0000000      1.7560985
 C     -0.4057698      0.0000000      1.4171547
 H     -0.5713600     -0.0000000     -0.8113351
 H      2.1062977     -0.0000000     -0.9961137
 H      2.8434760     -0.0000001      1.5848561
 H      1.8532449      0.0000000      4.0140951
 H      0.0813948      0.0000000      5.5594479
 H     -2.2337707     -0.0000000      5.1897491
 H     -3.3690317     -0.0000000      3.1386062
 H     -2.5191927      0.0000000      0.9466982
  18
  -383.59492111528738     
 C      0.0737488      0.0000000     -0.0125951
 C      1.4680844      0.0000000     -0.0865486
 C      1.8730333     -0.0000000      1.2497487
 C      0.6730339      0.0000000      2.1558205
 C      0.8454813      0.0000000      3.6345932
 C     -0.1935873      0.0000000      4.5191581
 C     -1.6118674     -0.0000000      4.3033700
 C     -2.2973452     -0.0000000      3.0431176
 C     -1.8191352      0.0000000      1.7650440
 C     -0.3699062      0.0000000      1.4240775
 H     -0.6056966     -0.0000000     -0.8463471
 H      2.0789701     -0.0000000     -0.9573393
 H      2.8882290     -0.0000001      1.6049516
 H      1.8425836      0.0000001      4.0237455
 H      0.0927443      0.0000000      5.5577441
 H     -2.2259655     -0.0000000      5.1785877
 H     -3.3713827     -0.0000000      3.1272644
 H     -2.5243827      0.0000000      0.9598871
  18
  -383.59814924858529     
 C      0.0803058      0.0000000     -0.0403150
 C      1.4699692      0.0000001     -0.0892244
 C      1.8968417     -0.0000000      1.2341650
 C      0.6873443      0.0000000      2.1573604
 C      0.8348168      0.0000000      3.6520741
 C     -0.1940526      0.0000000      4.5349556
 C     -1.6141793     -0.0000000      4.3066568
 C     -2.3120753     -0.0000000      3.0489507
 C     -1.8319620      0.0000000      1.7810545
 C     -0.3762560      0.0000000      1.4111315
 H     -0.5900582     -0.0000001     -0.8798175
 H      2.0835292      0.0000001     -0.9637577
 H      2.9143520     -0.0000002      1.5788754
 H      1.8358957      0.0000001      4.0396699
 H      0.0864425      0.0000000      5.5763907
 H     -2.2303966     -0.0000000      5.1849480
 H     -3.3868091     -0.0000000      3.1395593
 H     -2.5370681      0.0000000      0.9716027
  18
  -383.59817372068471     
 C      0.0815645      0.0000000     -0.0420621
 C      1.4707404     -0.0000000     -0.0903195
 C      1.8980503      0.0000001      1.2323879
 C      0.6877392      0.0000001      2.1595965
 C      0.8341008      0.0000000      3.6542291
 C     -0.1946004     -0.0000000      4.5363996
 C     -1.6157321     -0.0000001      4.3088688
 C     -2.3132490      0.0000000      3.0499586
 C     -1.8337505      0.0000001      1.7824659
 C     -0.3784991      0.0000001      1.4115203
 H     -0.5852977     -0.0000001     -0.8837165
 H      2.0851046     -0.0000001     -0.9659812
 H      2.9163911     -0.0000000      1.5730772
 H      1.8372093      0.0000001      4.0395008
 H      0.0848055     -0.0000000      5.5782635
 H     -2.2325573     -0.0000001      5.1880380
 H     -3.3880165     -0.0000000      3.1417393
 H     -2.5373631      0.0000001      0.9703137
  18
  -383.59817432500120     
 C      0.0813774     -0.0000000     -0.0419545
 C      1.4705765      0.0000001     -0.0900890
 C      1.8980079     -0.0000000      1.2325963
 C      0.6873788      0.0000000      2.1602264
 C      0.8342678      0.0000001      3.6542926
 C     -0.1944027     -0.0000000      4.5364619
 C     -1.6157932     -0.0000000      4.3089568
 C     -2.3133708      0.0000000      3.0497912
 C     -1.8338630      0.0000001      1.7823299
 C     -0.3789663      0.0000000      1.4120756
 H     -0.5848948     -0.0000002     -0.8839711
 H      2.0850208      0.0000000     -0.9658618
 H      2.9164882     -0.0000001      1.5726060
 H      1.8377318      0.0000001      4.0389684
 H      0.0848644     -0.0000000      5.5783266
 H     -2.2326609     -0.0000001      5.1881881
 H     -3.3880924     -0.0000000      3.1417004
 H     -2.5370294      0.0000001      0.9696362
  18
  -383.59817284046034     
 C      0.0813157      0.0000000     -0.0418931
 C      1.4705187      0.0000001     -0.0900036
 C      1.8979734      0.0000000      1.2326768
 C      0.6873452      0.0000001      2.1602200
 C      0.8343020      0.0000001      3.6542497
 C     -0.1942715     -0.0000000      4.5364391
 C     -1.6157054     -0.0000001      4.3088311
 C     -2.3133971      0.0000000      3.0496618
 C     -1.8338373      0.0000001      1.7822840
 C     -0.3789521      0.0000001      1.4121058
 H     -0.5850582     -0.0000002     -0.8838372
 H      2.0849488      0.0000000     -0.9657544
 H      2.9164209     -0.0000002      1.5728064
 H      1.8377534      0.0000001      4.0388768
 H      0.0849096     -0.0000000      5.5783276
 H     -2.2325577     -0.0000001      5.1880408
 H     -3.3881115     -0.0000000      3.1416609
 H     -2.5369568      0.0000001      0.9695875
 [FORCES]
point    1
  18
      0.0142871     -0.0000000     -0.0086250
      0.0188264     -0.0000000     -0.0270181
      0.0030402      0.0000000     -0.0163084
     -0.0392942      0.0000000     -0.0400623
      0.0289178     -0.0000000      0.0405779
      0.0269328      0.0000000      0.0351580
     -0.0342907     -0.0000000      0.0488759
     -0.0424243      0.0000000     -0.0130947
     -0.0478113      0.0000000     -0.0139264
      0.0510665      0.0000000      0.0240006
      0.0068617     -0.0000000      0.0125034
     -0.0113261     -0.0000000      0.0161399
     -0.0140932     -0.0000000     -0.0022085
     -0.0344757      0.0000000     -0.0138668
     -0.0092928      0.0000000     -0.0344118
      0.0227656     -0.0000000     -0.0324508
      0.0355588     -0.0000000     -0.0029942
      0.0247513     -0.0000000      0.0277111
point    2
  18
     -0.0724237      0.0000000     -0.0637090
     -0.0802937     -0.0000000      0.1143721
      0.0844568     -0.0000000      0.0465236
      0.1838507      0.0000000      0.0686359
     -0.0186205     -0.0000000     -0.0497635
     -0.0093938     -0.0000000      0.0392463
      0.0244944      0.0000000     -0.0349521
     -0.0337830     -0.0000000      0.0223034
      0.0531931     -0.0000000      0.0004447
     -0.1271450     -0.0000000     -0.1493311
     -0.0110543      0.0000000      0.0015682
     -0.0044501      0.0000000      0.0063564
      0.0022931      0.0000000      0.0109138
     -0.0079724      0.0000000     -0.0039968
     -0.0024846      0.0000000     -0.0080764
      0.0043956     -0.0000000     -0.0062592
      0.0084484      0.0000000     -0.0004125
      0.0064888      0.0000000      0.0061363
point    3
  18
     -0.0525340      0.0000000      0.0262709
     -0.0349042      0.0000000      0.0497679
     -0.0068462     -0.0000000      0.0583496
      0.3542927      0.0000000      0.2131784
     -0.0210838     -0.0000000     -0.1192883
     -0.0526096     -0.0000000      0.0423879
      0.0371191      0.0000000     -0.0529316
     -0.0219502     -0.0000000      0.0638774
      0.1193440      0.0000000     -0.0206997
     -0.3210408     -0.0000000     -0.2606215
     -0.0004243      0.0000000      0.0035219
      0.0050690     -0.0000000     -0.0072125
     -0.0031687      0.0000000      0.0015936
      0.0057795      0.0000000     -0.0030090
     -0.0019165     -0.0000000      0.0028262
     -0.0039865     -0.0000000      0.0056898
     -0.0020133     -0.0000000      0.0027645
      0.0008738      0.0000000     -0.0064656
point    4
  18
     -0.0625687      0.0000000      0.0558773
     -0.0181649     -0.0000000      0.0259043
     -0.0312625      0.0000000      0.0778410
      0.2946190     -0.0000000      0.1726654
      0.0073772     -0.0000000     -0.1385419
     -0.0704985     -0.0000000      0.0410310
      0.0293378      0.0000000     -0.0418203
     -0.0145863     -0.0000000      0.0802422
      0.1277607      0.0000000     -0.0540636
     -0.2626140     -0.0000000     -0.2182795
     -0.0005769      0.0000000      0.0028115
      0.0019442      0.0000000     -0.0027678
     -0.0024481      0.0000000      0.0014994
      0.0021773     -0.0000000     -0.0032503
     -0.0020961     -0.0000000      0.0001012
     -0.0013315     -0.0000000      0.0019007
      0.0006164      0.0000000      0.0020052
      0.0023152     -0.0000000     -0.0031559
point    5
  18
     -0.0638553     -0.0000000      0.0578564
     -0.0174391      0.0000000      0.0248640
     -0.0326823     -0.0000000      0.0797271
      0.2885044      0.0000000      0.1651890
      0.0102428      0.0000000     -0.1396449
     -0.0722580     -0.0000000      0.0424675
      0.0296474      0.0000000     -0.0422566
     -0.0153451     -0.0000000      0.0823936
      0.1278255      0.0000000     -0.0571462
     -0.2534996     -0.0000000     -0.2150774
     -0.0016143      0.0000000      0.0026448
      0.0007881      0.0000000     -0.0011228
     -0.0019381      0.0000000      0.0024182
      0.0004713     -0.0000000     -0.0029846
     -0.0018401     -0.0000000     -0.0001280
     -0.0004016     -0.0000000      0.0005731
      0.0007467     -0.0000000      0.0016859
      0.0026473      0.0000000     -0.0014590
point    6
  18
     -0.0636323      0.0000000      0.0582435
     -0.0174349     -0.0000000      0.0248533
     -0.0331169      0.0000000      0.0796535
      0.2886436     -0.0000000      0.1642377
      0.0102957      0.0000000     -0.1393464
     -0.0725831     -0.0000000      0.0425885
      0.0298168      0.0000000     -0.0424989
     -0.0153517     -0.0000000      0.0827458
      0.1275294     -0.0000000     -0.0570966
     -0.2526553     -0.0000000     -0.2155344
     -0.0017962      0.0000000      0.0026358
      0.0006793      0.0000000     -0.0009679
     -0.0018663      0.0000000      0.0025862
      0.0002561      0.0000000     -0.0029354
     -0.0018175     -0.0000000     -0.0000792
     -0.0003322     -0.0000000      0.0004730
      0.0006936      0.0000000      0.0016815
      0.0026718      0.0000000     -0.0012399
point    7
  18
      0.0000000      0.0000000      0.0000000
      0.0000000      0.0000000      0.0000000
      0.0000000      0.0000000      0.0000000
      0.0000000      0.0000000      0.0000000
      0.0000000      0.0000000      0.0000000
      0.0000000      0.0000000      0.0000000
      0.0000000      0.0000000      0.0000000
      0.0000000      0.0000000      0.0000000
      0.0000000      0.0000000      0.0000000
      0.0000000      0.0000000      0.0000000
      0.0000000      0.0000000      0.0000000
      0.0000000      0.0000000      0.0000000
      0.0000000      0.0000000      0.0000000
      0.0000000      0.0000000      0.0000000
      0.0000000      0.0000000      0.0000000
      0.0000000      0.0000000      0.0000000
      0.0000000      0.0000000      0.0000000
      0.0000000      0.0000000      0.0000000
