# Supplementary material for: Smooth Things Come in Threes: A Diabatic Surrogate Model for Conical Intersection Optimization
Source: J Chem Theory Comput. 2023 May 16;19(11):3418–27. doi: 10.1021/acs.jctc.3c00389 (PMC10269327; doi:10.1021/acs.jctc.3c00389)
Supplement: Supplementary file 1 — ct3c00389_si_002.zip [file ct3c00389_si_002.zip › SI/RVO/CI/n/C10H8.xyz]

18
Azulene
C          0.00000        0.00000        0.00000
C          1.40762        0.00000        0.00000
C          1.88593        0.00000        1.32374
C          0.77357        0.00000        2.19984
C          0.85491        0.00000        3.58714
C         -0.20203        0.00000        4.49843
C         -1.57527        0.00000        4.25146
C         -2.27474        0.00000        3.04414
C         -1.77813        0.00000        1.74010
C         -0.44609        0.00000        1.34369
H         -0.63346       -0.00000       -0.87699
H          2.03205       -0.00000       -0.88972
H          2.92595       -0.00000        1.62162
H          1.87440       -0.00000        4.01514
H          0.08664        0.00000        5.56421
H         -2.21167        0.00000        5.15844
H         -3.37517        0.00000        3.13563
H         -2.52787        0.00000        0.92741
