# Supplementary material for: Smooth Things Come in Threes: A Diabatic Surrogate Model for Conical Intersection Optimization
Source: J Chem Theory Comput. 2023 May 16;19(11):3418–27. doi: 10.1021/acs.jctc.3c00389 (PMC10269327; doi:10.1021/acs.jctc.3c00389)
Supplement: Supplementary file 1 — ct3c00389_si_002.zip [file ct3c00389_si_002.zip › SI/RVO/CI/n/init.Orb]

#INPORB 2.2
#INFO
* RASSCF average (pseudo-natural) orbitals
       0       1       0
     180
     180
*BC:HOST otis PID 16003 DATE Thu Apr 28 10:54:03 2022
#EXTRAS
* ACTIVE TWO-EL ENERGY
 0.939918613357E+01
#ORB
* ORBITAL    1    1
 -1.54395832417806E-02 -5.02590808907288E-04 -1.60690054721761E-04  1.95344868696904E-04  9.20396637897815E-05
 -1.38758743431874E-10  1.22109192900285E-10 -3.78876784410743E-04 -1.55779697223445E-04  3.07191978711112E-12
 -6.84876317068937E-11 -5.77352787562526E-05  1.04748662711328E-04  2.68361340728764E-05 -9.50962210378369E-04
 -1.04116967179787E-04 -2.66179353563938E-05  1.28211229052955E-05 -4.35533530835395E-06 -2.25098552893109E-10
  1.06007144608380E-10 -1.06264840096162E-05  1.10669850845392E-05  1.60565671965368E-12 -7.35141486436811E-11
  1.34017847678259E-05 -2.34742972743028E-05  3.97642364160193E-06 -1.43054730260623E-02 -4.78532170083491E-04
 -1.53888760832438E-04  2.69508468663878E-04  1.06014984017506E-04 -1.66335744987612E-09  6.88658668803486E-11
 -2.95834287452380E-04 -1.33653056978244E-04  1.61821517889299E-10 -1.06231707764028E-10 -1.89861496955589E-05
  1.14337856677217E-04  4.97370361037007E-06 -2.49871808950023E-01  3.14313492863735E-04  7.66453728866267E-04
  3.48687352048355E-04  1.55555123861176E-04 -4.61605167549383E-09  5.51060025769981E-11 -3.94893909208698E-04
 -1.16330571210456E-04 -2.81362789940465E-11 -2.23676653964965E-10 -1.70384302529030E-04 -4.91291947614049E-05
  5.28662991505605E-05 -5.13846089196692E-01  1.33491876293408E-03  1.70000184434056E-03  2.64932080323097E-04
  5.71029295733689E-05 -6.42906136070303E-09  9.42851727181692E-11  9.04285131200461E-05  2.33610348567315E-05
  2.34096523562188E-10  6.40079523513284E-11 -1.44258221271147E-04  1.81471562831638E-04 -3.74891663287474E-06
 -3.61164098733725E-01  5.70044122206698E-04  1.04544846766822E-03 -2.35568872099429E-04 -6.54913726861293E-05
 -5.52988592069312E-09 -2.08891238398681E-11  3.70079063629654E-04  9.36412367473491E-05 -9.97465719841291E-11
  2.41122303857050E-10  4.21929297476842E-05  1.78841998179488E-04 -9.91203888367707E-05 -1.00176666994531E-01
 -3.86294924627065E-04  1.30570485047514E-04 -1.77436024939024E-04 -4.03390488948141E-05 -3.09167858972776E-09
  3.53115424930571E-11  3.24918500555859E-04  9.03520281720203E-05 -2.05869020691466E-10  2.76962656150807E-11
  2.46838992115308E-05 -1.30567788820916E-04 -2.85304373705800E-05 -3.89036142681513E-01  6.58249395365257E-04
  1.14360721318363E-03 -2.78923125578375E-04 -6.72775554518246E-05 -1.25781453230272E-09  1.10478571651686E-10
  4.06545546111461E-04  1.19198718965344E-04 -9.52618206908688E-11 -7.42197919935263E-11 -2.02058641595933E-04
  9.61090589763445E-05  3.74489068419556E-05 -5.55313315703885E-01  1.48613963196704E-03  1.85449565537907E-03
 -1.74964670520399E-04 -3.66769949263643E-05 -8.57349590712646E-10  5.91688975112177E-11 -2.40763896244334E-04
 -5.39712391110438E-05 -6.02975130390947E-11 -4.56310003387004E-11 -6.23420151347095E-05  2.32344286320267E-04
 -5.68940111012110E-05 -2.68020626655568E-01  3.88651765582426E-04  8.42378783649252E-04  3.41191523154773E-04
  9.88310293311710E-05 -1.61529012103186E-09  7.89070702744806E-11 -4.61730586448196E-04 -1.83256773920367E-04
 -1.16951572115471E-10 -1.09752026927410E-10  1.32530780382995E-04  9.60335263178286E-05 -1.24596147506903E-04
 -4.57921285614262E-05  1.09875423491044E-05 -2.46521086886987E-05 -1.31734272243511E-11 -8.41936376490578E-06
 -4.84849641622965E-05 -3.08403444581183E-05  9.93682160022194E-06 -1.35968034327148E-11 -1.41616186345296E-05
 -4.21317977730215E-05  1.08207336209850E-05  1.57363139498074E-05 -6.35180456432335E-11  1.91741086043360E-05
 -7.87709547261019E-04 -2.00067951298096E-04  1.77240884057770E-04 -2.32097151050230E-10  6.84254448109984E-05
 -4.83801568750631E-04 -7.23889966353945E-05  3.15462880079034E-05 -1.72445514729608E-10  1.08399455080152E-04
 -2.71715804625953E-04 -7.93842140593435E-05 -3.51971945852402E-05 -9.17711332437233E-11  4.90671172143671E-05
 -5.20855165573962E-04 -7.78076289508613E-05 -1.21658334819198E-04 -3.78197443660773E-11  6.88204359371644E-06
 -8.45951772926125E-04 -2.11845141561731E-04 -1.34393137896450E-04 -1.92910316474156E-11 -1.53608959163045E-04
* ORBITAL    1    2
  1.03633291313056E-02  2.80853810231391E-04  8.85944641800931E-05 -8.65101331930487E-05 -2.21856806244294E-05
  2.37216884033745E-10  1.05376322234794E-10  2.71719443619992E-04  1.24560448433605E-04 -6.98570748242133E-14
 -4.70273120889826E-11  4.86181966668787E-05 -4.64813146511209E-05 -2.29678289092952E-05 -2.63894022774193E-05
 -3.75388210778079E-06 -1.05612375207609E-06 -7.98209487249316E-05 -5.28568896316599E-05 -4.13946707894445E-12
  1.10108723549729E-10 -5.68577415842077E-05 -3.67734987381498E-05 -1.94571610156006E-11 -6.38518857712910E-11
 -1.80546496128604E-05 -8.43747953096579E-06  1.07233993706220E-05 -1.11853169962811E-02 -3.13600738059536E-04
 -9.97132009662299E-05  2.43565992794009E-04  1.16714462314415E-04 -1.58198831745804E-09  5.55530724817157E-11
 -1.93356137659863E-04 -7.24587597861199E-05  1.53728717380667E-10 -1.14511996618836E-10  6.71121511025804E-06
  7.73037223503343E-05 -9.39551161210338E-06 -1.89300962040465E-01  7.17628165033613E-04  7.91213618526141E-04
 -3.43585925703319E-04 -1.96514243060452E-04 -4.58035939157545E-09  5.66287704397252E-11 -1.09177803752426E-03
 -5.03720135995594E-04 -6.82425621032016E-11 -2.90660026897286E-10 -2.72955241287230E-04  1.02841781149755E-04
  1.34758522990511E-04 -5.85519895729499E-01  2.12629038220184E-03  2.17332464897893E-03  2.98900300852380E-04
  8.95268177251479E-05 -6.98205245547357E-09  1.03285782787012E-10 -1.47813796597065E-04 -1.02172138658910E-04
  2.58957586981390E-10  3.78297018084611E-11 -9.99441807649691E-05  1.87162627390183E-04 -2.69114010782808E-05
 -3.97196478274671E-01  1.24412083511866E-03  1.39307981280484E-03 -7.06691940761670E-04 -3.22461661801668E-04
 -6.15420427502210E-09 -4.60706741703194E-11  4.21486650801896E-04  1.37190852436232E-04 -1.16974517612499E-10
  2.68646786317091E-10 -1.08354433459393E-05  2.61450408724786E-04 -5.78608500529192E-05 -4.04227155636120E-03
 -1.33292204637259E-05  6.19985605718476E-06 -9.31801868340007E-04 -4.21549955712067E-04 -3.34532988464421E-09
  6.54558308185786E-11 -6.36648463627617E-04 -2.91452067139082E-04 -2.44911874669695E-10 -6.82055245720310E-13
  2.43592817390400E-04  9.61815778254347E-05 -1.41152655722169E-04  3.67746996605331E-01 -1.19354876798433E-03
 -1.30627191088732E-03  1.34326564483292E-04  1.38352670116014E-05 -1.11902652061241E-09  9.27999567570882E-11
 -7.81525524429038E-04 -3.43224581302923E-04 -9.94114541678630E-11 -1.03499123815746E-10  1.70873533963862E-04
 -1.81928065988662E-04 -4.05045251887092E-05  5.44251368974489E-01 -2.01339967953254E-03 -2.03475359939856E-03
 -4.40328623880049E-05 -6.59173111828402E-05 -3.15444372472787E-10  1.23700652999260E-10  3.10495944477504E-04
  1.13518937839898E-04 -3.37686041852371E-11 -4.56433583330497E-11  8.59588260621449E-05 -1.74024883000568E-04
  2.80180296063345E-05  1.74284812657648E-01 -7.08058407476192E-04 -7.47868421451266E-04 -1.11607787460762E-03
 -5.33027177646927E-04 -1.07468372036319E-09  7.61786921035010E-11  1.59741972252726E-05 -2.65315972402579E-05
 -1.14632203284823E-10 -1.24570449578141E-10 -1.25447178494471E-04 -2.66644989515425E-04  9.24918398798597E-05
  3.23561660636257E-05 -7.43412014971346E-06  1.32770581947537E-05  3.50274970449584E-12 -1.09812811562458E-06
 -1.66954320175754E-06 -1.14658373130577E-06  2.46589180716247E-07 -8.45007360541644E-12 -5.12004229049995E-07
 -3.38288886300889E-05  8.92949473915446E-06  4.24292956985604E-06 -5.75710605152635E-11  1.41152314513493E-05
 -8.20104927919797E-04 -1.69302263213350E-04  1.79842134358967E-04 -2.54654828733741E-10  7.94291487145694E-05
 -5.21756675811690E-04 -7.51732311885037E-05  4.77433429483226E-05 -1.95586459777467E-10  1.17622913296995E-04
 -1.06520867926787E-05 -3.01814855697720E-06  1.25427032038211E-05 -1.03757356155782E-10  1.17371474126370E-05
  4.82440901611283E-04  6.92709499508104E-05  1.17716221056212E-04 -3.58762398263478E-11  5.46119181210049E-06
  7.58200766467857E-04  1.53808092033995E-04  1.25978272975277E-04 -1.48060377609683E-11  1.31035709674582E-04
* ORBITAL    1    3
 -2.90419160498312E-02 -5.13306802176866E-04 -1.14411713626141E-04  1.82006072403251E-04  5.90529629600244E-05
 -7.21484366714797E-10  7.75853648992163E-11 -5.05040583651362E-04 -1.83886904844310E-04 -1.40757322023602E-11
 -6.70194593350798E-11 -7.55017862879745E-05  1.43122034318121E-04  4.01111305873805E-05 -1.99755379668531E-03
 -1.06050737816635E-05  3.03645131547722E-05 -1.93305265310420E-05 -3.02916210316702E-05 -6.45566719906001E-10
  6.96274019047160E-11  3.34647377849032E-05  4.59997356195867E-05  2.86544872673290E-11 -6.39709860523755E-11
  2.40896265723287E-05 -3.68450708117462E-05  1.26474716906916E-05 -2.74519342040839E-02 -5.08702939793300E-04
 -1.17414985072321E-04  4.01091186027063E-04  1.50328783079067E-04 -1.34066975031155E-09  1.70828296965980E-13
 -3.30509017003951E-04 -1.15285310333118E-04  1.11407569566262E-10 -3.50686087086043E-11 -2.38206697753938E-05
  1.58736133024505E-04  1.05433941275640E-05 -4.21463346306930E-01  1.53145423393090E-03  1.61515418781516E-03
  4.56254954530528E-04  1.90173521588942E-04 -2.31251404330320E-09  3.11317448069842E-11  1.85585797428952E-04
  1.00772533089836E-04  8.18907621558865E-12  3.07206017611202E-11 -5.56829760389922E-05 -6.85249124012463E-05
 -3.76713547916033E-05 -1.66258796348382E-01  7.54908093838861E-04  6.55959879812427E-04 -5.13616202451012E-04
 -2.07334991300609E-04 -9.52268020592496E-10  7.15579685513249E-11  1.02933508263344E-03  4.15569088142962E-04
 -7.94917603762736E-11  2.34377732060724E-10 -2.27630091877190E-04 -1.65464442669406E-04  1.10073952293808E-04
  5.03606993241089E-01 -1.99734255689284E-03 -1.89272064347567E-03 -6.05799080388058E-04 -2.92509640722425E-04
  7.96948767136125E-10 -6.50019712291214E-11  1.75993012168709E-04  9.41208659997708E-05 -1.14129873353253E-10
  4.11231820712991E-11 -1.03667799607187E-04  8.88410441698248E-05  1.46045260067140E-04  1.82927898277850E-01
 -1.69228654777291E-04 -5.39569969417979E-04  2.07707704893153E-04  4.35456333057969E-05  1.21084058613150E-09
  1.42143825247697E-10 -3.31926984956021E-04 -7.22432508479732E-05  3.47990902313482E-11 -1.40129247049340E-11
 -3.14093648486362E-05  1.49077493356696E-04  3.88973291031911E-05  5.28170510590875E-01 -2.09532867097937E-03
 -1.98429107878015E-03  3.54247896493121E-05  7.84585466288785E-06  4.81236713673818E-10  1.78011063824225E-12
  6.30267816924766E-04  3.05723768997990E-04  9.67170009138098E-12  6.85718535581798E-11  1.02015320570492E-04
  1.73969549586128E-04  3.18916959921302E-05 -1.71584026477046E-01  7.77483168762310E-04  6.75971902205893E-04
 -8.15149077219198E-04 -3.24348046053411E-04 -5.23521501980279E-10  2.88849145840781E-11  8.56837099134916E-04
  3.41050377409514E-04 -8.49354493068990E-11  7.04834140472759E-11  2.59821047420677E-04  3.55347556688864E-05
 -1.72330244777204E-04 -4.43046996207381E-01  1.63026652762262E-03  1.70318273294771E-03 -3.09784465220854E-04
 -1.51916176963738E-04 -1.65608326638799E-09 -4.89710986580779E-11 -3.45951462602951E-04 -1.33863444281695E-04
 -9.16294450301182E-11 -3.45323703073481E-11  2.76402383806090E-05 -2.27362747188826E-05 -9.01458867228584E-05
 -1.79522705011503E-04 -6.49388938094813E-05 -3.69191177087251E-05 -2.92950628477381E-11 -3.31431153736368E-05
 -2.81754450336566E-05 -2.45684468400198E-06  1.15239519967722E-05 -2.31394214780339E-11 -1.64060024967195E-05
 -1.75072369120619E-04 -6.38150785528732E-05  4.24368848552458E-05 -4.96068661599318E-11  2.30141960068760E-05
 -2.31427014738800E-04 -5.34979132491401E-05  6.73728086917842E-05 -4.28292933253661E-11  4.35483430981508E-06
  6.17225602856107E-04  1.10499085147254E-04 -2.57097278940604E-05  4.25777761885927E-11 -1.43507861458391E-04
  3.01732168561105E-04  4.11071898983290E-05  4.30968904459343E-05  2.10912935229104E-11 -6.14061279681931E-05
  6.44035099486659E-04  1.14897321556302E-04  1.50325455940535E-04  1.71793721391046E-11 -2.50946012509892E-05
 -2.38116797782087E-04 -5.50051708384747E-05 -2.82318532379282E-05 -1.90599723888224E-11 -6.32626540926602E-05
* ORBITAL    1    4
  1.87814479402984E-02  1.00918973554257E-04 -1.26450780919891E-05 -1.14890918399533E-04 -3.62262725720453E-05
 -1.21479717138569E-10  6.18388099651590E-11  2.28568772640394E-04  6.90894006191026E-05 -1.18310394008090E-11
 -3.58407285608495E-11  4.79411316161615E-05 -6.00407752561128E-05 -2.57899595938931E-05 -1.92605123475019E-05
  7.39296805051385E-07  8.86776089014879E-07 -9.24650309194895E-05 -4.97252678538488E-05 -2.41755239365431E-10
  6.75054463087325E-11 -6.35448660730841E-05 -3.34152355725100E-05  1.47756123796726E-12 -4.42873910704426E-11
 -2.55779573072938E-05 -1.12755752310132E-05  1.51133438932094E-05 -1.93212330503953E-02 -1.18280258784206E-04
  7.29327873111988E-06  1.87119100811133E-04  5.74769321476404E-05 -1.09326239586148E-09 -2.41577926898797E-11
 -1.94726227657423E-04 -6.12624861088330E-05  8.59638629883942E-11 -4.25765662557733E-11  1.49992273648595E-06
  8.50262705944839E-05 -2.85955717428374E-06 -2.77448036618289E-01  1.15792833480156E-03  1.10743440749787E-03
 -2.96143497890446E-04 -1.39272396774579E-04 -2.01402748253581E-09  1.84337737738250E-12 -3.73091085317467E-04
 -1.02683330738841E-04 -4.45165070964383E-11 -5.39679984789248E-11 -1.85547855543742E-04  8.61853122823946E-05
  5.05857283646223E-05 -3.11294285581787E-01  1.40932756275142E-03  1.21706811870497E-03 -3.90817423881375E-04
 -9.69021174944352E-05 -1.32300446443332E-09  1.04287267715121E-10  5.34295397754501E-04  1.02658183788633E-04
 -7.93483079985211E-11  2.05475485703015E-10 -1.88205710231782E-04 -1.34487314455995E-04  5.43367527074350E-05
  5.90214149895962E-01 -2.48102030593650E-03 -2.23696983451217E-03 -1.42330470356091E-04  4.78612512834313E-07
  5.11493388231348E-10 -9.98028310341029E-11  2.40923334347123E-04  8.77791724247452E-05 -1.35801582873774E-10
  6.08133539399384E-11 -4.25862087376126E-05  2.69516033391140E-05  1.32684404392098E-04  5.22769277690650E-03
 -5.63689566461416E-06 -1.54312276258449E-05  7.43897480972835E-04  1.89420281038901E-04  1.25100025994571E-09
  7.68350651144762E-11  5.10378072503544E-04  1.30791392842346E-04  3.73802204381714E-11 -1.37770600988492E-11
 -2.48592586468691E-04 -9.93997802813431E-05  1.44262297823385E-04 -5.63717721628722E-01  2.37252246048916E-03
  2.13684580322847E-03  1.77961250437702E-04  8.30173453863890E-05  1.03484669553580E-09  3.01131387251867E-11
 -1.78654853810259E-04 -1.41505507083274E-05  3.15335408950323E-11  2.02847551357684E-11 -9.69224695892223E-05
 -7.57877580208623E-05 -4.77255067650760E-05  2.93621180474409E-01 -1.32673660936391E-03 -1.14671061326645E-03
  3.41761228156635E-04  5.23730950888515E-05  1.57210683080930E-10 -1.05706149896025E-11 -5.11662239863419E-04
 -1.11361694823278E-04 -3.06399257777650E-11  2.08560787386062E-11 -1.68133622809307E-04 -1.74866007142814E-05
  1.48633229852871E-04  2.68028633858502E-01 -1.12488837785906E-03 -1.07062345384624E-03 -4.51491859082756E-04
 -1.47822457483522E-04 -7.67899175333193E-10  5.83035129003383E-13 -1.66029768877464E-04 -1.02224608821265E-04
 -7.63542595176333E-11 -3.29349011096233E-11 -4.85858935960226E-05 -1.84171174170853E-04  8.32492136026870E-05
  5.04564238860261E-05  7.55840990813226E-06  1.48735888118000E-05 -5.52103194603947E-12  1.05971097309698E-05
 -2.47919583955458E-07 -1.04856910937022E-07  6.29845626987128E-07 -1.09266183645324E-11  9.68445945189091E-08
 -5.41519228455211E-05 -8.68498248813289E-06  1.59534767668401E-05 -3.52218922139489E-11  1.11799707745685E-05
 -3.52846402784976E-04 -7.17739133411168E-05  7.91423311285711E-05 -6.60683359511054E-11  3.51255564063525E-05
  6.38051559997219E-04  1.08398219572151E-04 -4.27346467167436E-05  3.86075485624634E-11 -1.50092672361731E-04
  7.91159542125603E-06  9.98205687888886E-07  1.62724525510974E-06  4.07306613113317E-11 -1.36177679834261E-06
 -6.05680548602068E-04 -1.02278006910565E-04 -1.48224072593074E-04  3.06672990792104E-11  9.84214596964231E-06
  3.32293391218294E-04  6.74975784936882E-05  5.70332469872769E-05  9.77797089339652E-12  5.82479308440174E-05
* ORBITAL    1    5
 -3.73104620365061E-02 -3.49895973904707E-04 -2.04596833516376E-05  1.70943247807294E-04  3.97516792896177E-05
 -8.73262316492046E-10  9.69191825913512E-12 -4.71800337046366E-04 -1.39244910575222E-04 -2.81773712367861E-11
 -3.83003320558760E-11 -8.33648383885922E-05  1.35711489916031E-04  4.32452782050835E-05 -2.81609615048932E-03
 -8.53473082500897E-05 -1.34491817260017E-05  1.02416947919177E-05 -5.15389979545724E-06 -8.91627332236690E-10
 -7.67913681631938E-12 -1.06518959829292E-05  8.48103882155771E-06  3.52256936677667E-11 -4.08972959977541E-11
  2.39055715726123E-05 -3.80981548492696E-05  1.12962257274420E-05 -3.51386822682063E-02 -3.48736622496791E-04
 -2.71334461058930E-05  3.73309944253840E-04  1.16420683780171E-04 -7.46977995181353E-10 -1.47866980691753E-11
 -3.11236847733905E-04 -8.51117488200836E-05  5.80636761073153E-11  1.79897148186200E-11 -1.48740472550080E-05
  1.58051684078231E-04  4.37000483937729E-06 -4.79598786380097E-01  1.73450116375089E-03  1.78152223226739E-03
  3.54075589109332E-04  8.78434262786001E-05 -3.21740901261028E-10  1.15887976642289E-10  5.21820152780254E-04
  9.68628773540282E-05  2.35267814916752E-11  1.43019925440001E-10  3.92267936440096E-05 -7.24175281203562E-05
 -1.14994505673775E-04  4.16451312653254E-01 -2.10439242746073E-03 -1.70310091433713E-03  1.96460806078809E-04
  4.86420126513164E-05  1.04445521602298E-09 -1.47108414130633E-10  3.40245548262062E-04  1.34838307734712E-04
  2.02489449684201E-12  6.41162937614488E-11 -2.46076081216885E-05  1.30486238247597E-06  9.20405976281999E-05
 -2.45014102777266E-01  1.00126160177557E-03  9.02188078622081E-04  3.51589414742516E-04  7.31516165857808E-05
  8.88287668178474E-10  1.33200926610297E-10 -1.75001830955103E-04 -2.18305334862192E-05  7.47921981983046E-11
 -7.36884081438697E-11  5.19262265514313E-05 -1.19122407929161E-04 -7.23774950577011E-05 -1.17352098511217E-01
  8.14152100954192E-05  3.12588565079309E-04 -8.27681932457332E-05 -7.56073193916702E-06  1.69752564537187E-10
 -5.66669298572631E-11  1.36953394402359E-04  1.36214377517183E-05  2.52875639183968E-11  7.35102598777395E-12
  1.45105754108518E-05 -9.22821021706597E-05 -3.33044455633111E-05 -2.62463619290998E-01  1.08639413606603E-03
  9.72002885913265E-04  5.43350298607069E-05 -1.47272116853257E-06 -2.87410107151507E-10 -1.30495991980341E-11
 -4.11187184253794E-04 -8.15493572042029E-05 -5.60511792620352E-12  2.11966244289836E-11 -6.84163753810608E-06
 -1.49260795241241E-04 -4.14833846781027E-05  4.40854132771597E-01 -2.22690096898306E-03 -1.80314370942653E-03
 -4.01304724529760E-04 -1.47323334044678E-04 -5.69014876013239E-10  2.91090176742989E-11 -8.35521181443646E-05
 -6.24738178590518E-06 -2.47113992632358E-11 -8.21726865636032E-12  7.99608844026118E-05  4.55283526372989E-05
  3.60532530721040E-05 -5.05835610376694E-01  1.86993423459002E-03  1.89270643698891E-03 -6.07991923087582E-04
 -1.15145540267029E-04 -9.26156089103249E-10 -4.64462156703994E-11 -1.18904766652483E-04 -3.21097757470427E-05
 -5.13144214632936E-11  7.81122150999546E-12 -6.52304697951336E-05 -1.06319673175126E-04 -5.97743749189330E-05
 -2.08496226212658E-04 -8.44468747672725E-05 -2.79323119050199E-05 -3.17800103629646E-11 -4.08928220008669E-05
 -3.91205911182779E-05  3.59274282514128E-06  1.04059824401750E-05 -2.78831284569940E-11 -1.46815080593270E-05
 -2.02381375695069E-04 -8.22489941195067E-05  4.63962859131782E-05 -2.88309526270868E-11  1.25973316009174E-05
  3.78005428818228E-04  6.18042887698225E-05 -6.97755567311204E-05  6.99109880552870E-11 -4.33058428547158E-05
 -3.07190218454542E-04 -6.79082355397900E-05  2.01780931565428E-05  1.28942335598744E-11  6.47773731181506E-05
 -1.52740508919545E-04 -1.95865170770561E-05 -2.48822595620473E-05  1.19389275656653E-11  3.55228042733706E-05
 -3.25842501034542E-04 -7.12599602031552E-05 -7.21587612795168E-05 -1.02247267211165E-11  3.64787938709732E-06
  4.01920443234685E-04  6.59427217359070E-05  6.85124263909628E-05 -1.79976334734961E-11  5.46554171992671E-05
* ORBITAL    1    6
  4.95228635712995E-02  7.80353256686277E-05 -1.26206976051598E-04 -1.44895169026940E-04 -1.76892199740867E-06
 -5.28856172267290E-10  5.81718775579501E-11  3.87329359377636E-04  5.22355022680909E-05 -4.02699935808815E-11
 -3.16632003839798E-11  9.98835611492136E-05 -1.08191638901405E-04 -4.25237160589087E-05 -1.01257199335497E-04
 -2.29746852215996E-06 -4.55347810151456E-09 -1.16374901659185E-04 -4.63193866890033E-05 -8.01660755030193E-10
  1.68410022251622E-11 -8.15074733811628E-05 -3.13668038642079E-05  2.39353423795142E-11 -4.90784265765364E-11
 -4.86414277860671E-05 -2.20903283665278E-05  2.90243471659580E-05 -5.19954971470487E-02 -1.09553131995099E-04
  1.21392554411584E-04  3.44203856606555E-04  5.83366532675224E-05 -1.20748548614812E-09 -5.92488180171557E-11
 -2.92123863961306E-04 -2.67894992117526E-05  9.87932347819616E-11 -1.49158734783844E-11  4.11499174848947E-06
  1.63974319701627E-04 -1.79493353046893E-05 -6.40673418905348E-01  3.14701727609505E-03  2.67897055385046E-03
 -7.97064928851852E-04 -4.09564765241244E-04 -1.11683792908029E-09  1.73574882484000E-10 -3.01128392812730E-05
 -5.96774457132564E-05 -6.63327824002699E-11  4.24092910621225E-11 -1.85994149559585E-04  1.81327779218527E-04
 -1.65984114478636E-05  3.05138732603896E-01 -1.67917834193703E-03 -1.29963459650630E-03  2.45620562288650E-04
  1.15064063412134E-04 -1.14297354948237E-10 -1.61327202430652E-10  3.75443069719859E-04  6.79045227510693E-05
  1.98424262744454E-11  1.30275000428162E-10 -6.65832249336221E-05 -2.37129033853209E-05  9.49478616652552E-05
 -1.44044108874573E-01  7.98435735189038E-04  6.08272651982085E-04  2.03558014440530E-04  4.71827006097452E-05
  3.25926577785827E-10  9.49765361775178E-11 -1.83273485615206E-04 -4.19755725312375E-05  2.38007648803025E-11
 -2.95374323526843E-11  9.03819837137818E-06 -6.71007305419301E-05 -2.73082128425433E-05 -1.94802481480030E-03
  1.40769917295097E-07  4.50900145447426E-06 -1.39564314411917E-04 -1.84134540539302E-05  2.26046719326780E-10
 -1.04449754562742E-11 -9.55696096828806E-05 -1.29563867120773E-05 -4.37449280488134E-12 -8.17550767897334E-12
  4.72378897871775E-05  1.80931416377435E-05 -2.78150777287347E-05  1.37327793582717E-01 -7.75258167158451E-04
 -5.85847352245610E-04 -1.01596295792345E-04 -2.39100328492890E-05  7.76263486595472E-11  4.16249111043805E-12
  2.45509060233325E-04  6.02704767619622E-05  2.09841033687982E-12  2.18898970388379E-11 -1.31802607029302E-05
  6.10105360175419E-05  2.84517898379771E-05 -2.88744175279233E-01  1.58784229621481E-03  1.23005222663352E-03
  4.01622489480956E-04  9.00112683307998E-05 -9.09853419115357E-11  3.25740944997566E-11  1.11735161568839E-04
  9.02366818218637E-05 -2.21992068189291E-11  8.70674708267778E-12 -9.93651018270151E-05 -4.49468004954995E-05
  4.15730409036874E-06  6.05935379988559E-01 -3.02294320511298E-03 -2.54943503280130E-03 -3.34203365147157E-04
 -2.03564843048082E-04 -7.80919167580844E-10 -1.68423603894639E-11 -7.56330280912330E-04 -3.71315828595482E-04
 -7.12288904823651E-11 -1.67511117880092E-11  5.04684185721263E-05 -2.43189462132410E-04  8.83396403551036E-05
  1.33026454475429E-04  4.21066641924689E-05  1.22800917424473E-05 -2.85141527524620E-11  3.16171069970946E-05
 -1.34961406489276E-06  2.15241449184976E-08 -1.92656134969218E-06 -2.67338977128380E-11 -2.21426927760512E-06
 -1.47142496219509E-04 -4.76133631248560E-05  3.71621873851773E-05 -3.44107376321463E-11  1.97106206284225E-06
  2.56885464134426E-04  3.73678324118007E-05 -5.01132021761510E-05  3.11433723846770E-11 -2.76696681941965E-05
 -1.59679710391884E-04 -2.92838774642625E-05  7.10054632106139E-06  3.57367471322138E-13  3.53235010214052E-05
 -2.41896452735569E-06 -4.37030014082811E-07  1.45769327224191E-07  7.13952130937945E-12  9.80098549563406E-07
  1.50801604593327E-04  2.71049095663487E-05  3.37713735984657E-05  2.76414199858071E-12 -5.56979275256081E-06
 -2.45349742802723E-04 -3.61497901672627E-05 -4.09070615188533E-05 -6.65177016488121E-12 -3.68448296093229E-05
* ORBITAL    1    7
  6.05952634280715E-04  1.78028527905682E-05  2.58283638419944E-06  1.29335524069236E-05  1.15833655621550E-05
 -2.38274815297002E-11  2.13111523043661E-13  1.64330440858090E-05  8.46013643770178E-06 -2.85117364732721E-13
 -9.85515482391025E-13 -1.62729762529618E-06 -4.24152783376615E-06  8.50509431202669E-07  3.09278768206974E-05
 -4.58149079747257E-05 -2.28981703613399E-05  1.48266401298029E-05  1.06046968233081E-05 -6.31419134517576E-13
  2.12454318171546E-12 -2.11091324843425E-05 -1.50998521862916E-05  1.27584886652483E-12  2.54606206028658E-13
 -1.23810441715272E-06 -2.32496134345545E-07 -2.32011055513617E-06  6.13762752059223E-04  1.79055534878628E-05
  2.59911058130736E-06 -1.99883661329383E-05 -1.19591668825947E-05  8.90719974787470E-12 -7.48542443259895E-12
 -6.55270601096868E-06 -8.03017732356604E-06 -4.42063443061615E-12  4.18097446230650E-12  3.52008133171391E-06
 -2.12063345779109E-06 -2.11748281385204E-06  4.84958376501178E-03 -1.75714274029389E-04 -8.35154582562119E-05
 -2.98824733753251E-05 -2.35192773229876E-05  1.24273851615548E-10 -1.19421499475478E-11 -8.19312890946977E-05
 -4.23114806578901E-05  2.96526838437490E-13  1.46273581587922E-11 -1.45995029860132E-05 -4.30138196456494E-06
  2.96685651066210E-06 -2.85914110937759E-02  9.29732234151764E-05  9.54430190394584E-05  3.19478850972731E-05
  6.62573914572395E-05  4.66021936318456E-10  2.66125220231439E-11 -1.06486131399337E-04 -1.11944511202667E-04
 -4.56190672040462E-11  1.66637420390042E-11  2.88387093100495E-06 -8.28235087784132E-07 -8.40690177368768E-06
  1.67071787940875E-01 -1.31004501979550E-03 -8.20104000648917E-04  9.27596234854446E-04  2.89093946391672E-04
  6.86767464347052E-10  1.84838127656859E-13  1.85373237798267E-04  3.88116315652236E-05  3.45709714006634E-11
 -2.17852861080828E-11  1.94252039073429E-04 -1.93514818550129E-04 -8.10459379779471E-05 -9.70335774537963E-01
  3.85839228065056E-03  3.63929653944436E-03  9.25603326465354E-05  4.93996390687169E-05  6.28895004476582E-10
 -1.12769048878635E-10 -1.31361424548268E-04 -7.06370268373463E-05  1.63654727921645E-12 -8.36168103014588E-12
 -1.90562261241034E-05 -1.59685754953358E-04 -1.48473985236451E-04  1.66721967805301E-01 -1.30819441724971E-03
 -8.18642525565621E-04 -4.89724308783253E-04 -1.34751182357697E-04  2.52784421030150E-10  9.30940685041100E-13
 -8.09459256309758E-04 -2.58820723878747E-04  7.87643452526692E-12 -2.43383669944851E-12 -1.80816067953071E-05
 -2.82252874231617E-04  4.15845138165551E-05 -2.85209482537854E-02  9.18966277093432E-05  9.48651472911282E-05
  8.94339164224725E-05  8.27917139823396E-05  2.19965068071863E-11 -8.11052357325066E-13 -6.69631921991149E-05
 -1.00756244998537E-04 -3.13516958422927E-12  1.59532013855716E-11 -7.03386280952931E-06 -4.88783805727284E-06
 -2.72148169841035E-06  4.74872234784125E-03 -1.75054431256712E-04 -8.30189014807790E-05  8.75456168881217E-05
  4.80348945018570E-05 -4.56967561800589E-11 -1.07645107160646E-11  3.39934796065315E-07  7.77521058448560E-06
  4.42509543484244E-12  7.49949207106659E-12  9.41278567172960E-06  5.80220342280068E-06 -1.09039302394309E-05
  2.46134780379948E-05  1.46128699612860E-05  2.80270376688861E-06 -7.72822636298497E-13  3.14264618639048E-06
 -1.14015102708608E-05 -7.90655902339762E-06  2.43330798023846E-07  1.05330981056148E-13 -3.47345751561116E-07
  2.46876308551865E-05  1.46541566475465E-05 -3.91593339374783E-06  1.06509709874540E-12 -1.57050269697370E-06
 -7.48340734409591E-05 -3.03693980525633E-05  7.68369464042531E-06  1.12917915487747E-11  1.30579080304012E-05
  1.07703500323637E-04  2.22250877750036E-05 -9.29819855689919E-06  2.94961833591721E-11 -2.36639331641163E-05
 -1.13509545469139E-03 -2.00567585055706E-04 -1.56358637375811E-04  4.13977377033687E-11  2.22849094876906E-04
  1.07392324254664E-04  2.21700457540702E-05  2.53295820422336E-05  9.68224004325633E-12  7.19952525118976E-07
 -7.47601199740199E-05 -3.03453152977286E-05 -1.48880480035277E-05 -2.81823172548182E-12 -2.73987871015814E-06
* ORBITAL    1    8
  7.61772636300692E-01 -2.64154224028874E-03 -2.74092404861859E-03  2.40714035970258E-04  8.78263034239766E-05
 -2.81607920861801E-10  1.87100491390298E-11 -1.53845525484165E-04 -1.06571552602739E-04 -3.74415973879763E-11
  8.79609863082315E-12 -2.56759059066524E-05  5.21791958637820E-05  1.32066788701546E-04  1.87881288404672E-01
  5.63556334049648E-04 -2.84637700322299E-04 -4.55170246150469E-04 -1.03407134997140E-04 -3.88377868405216E-10
 -1.36938185280279E-11  4.15711366759391E-04  7.38071170627020E-05  8.71066653140739E-13 -3.16414800414967E-11
 -7.18826812817443E-05  1.78281169193145E-04  9.47480709592931E-05  6.15445136469685E-01 -2.04420942192561E-03
 -2.18619540865253E-03  3.56692380164358E-05  5.53145325485971E-05 -3.32299634614798E-10  8.24456668342240E-11
 -2.92367378506720E-04 -1.26381395144941E-04  4.04563839948988E-12 -1.26092240710915E-12  8.29926566743827E-05
  8.69172003161649E-05  4.29422802754466E-05 -4.16731839642134E-02  6.74745987431095E-04  3.03257361115420E-04
  5.02187508119401E-04  1.38264075471718E-04 -2.66249445606874E-10  1.91159051097604E-11 -4.28450593487959E-04
 -1.51261103285821E-04  1.83149123933390E-11 -1.16261361639090E-11 -1.19234319634236E-04 -1.82561509509788E-04
  5.56316818119905E-05  3.57535947478477E-03  9.79891033178538E-05  3.18473996291659E-05  3.33023660411711E-05
  2.23622013863457E-05 -1.22780781303571E-10  5.65309026092959E-12 -1.84471147580636E-04 -1.33366033302857E-04
  7.96544610016826E-14  1.53548288377766E-11  2.77949287186892E-05  9.30953236264882E-06 -7.77158480204931E-06
 -3.66386506997246E-04  1.11078892244771E-04  5.06679845532737E-05  9.45965371193152E-05  6.28044200719554E-05
 -3.85378869743755E-11  4.08538987279223E-12 -2.92434006913403E-05 -1.41484844083637E-05 -2.10253081322547E-12
  2.59838330018303E-12  7.15242630101290E-06 -1.03821260887221E-05  2.84923673625356E-06  3.90418989928756E-05
  1.37439799641348E-04  6.38530270827145E-05  2.69875566126596E-06  1.02494509018451E-06 -2.24300316613103E-11
  6.59011113751902E-12 -2.15689462893048E-05 -1.33483390612749E-05 -2.19913606448698E-12 -3.06172407115447E-13
  2.08423164560429E-06  4.60611303255126E-06  4.81002218727286E-06 -4.48480491359583E-04  1.05780461149590E-04
  4.79869008442680E-05 -1.10021339986535E-05 -1.31640711920902E-05 -3.54257629972761E-11 -5.44454385177512E-12
 -1.17481175018248E-04 -7.62395848657308E-05 -3.22154106333776E-12  5.16982185669538E-12  5.90499928265802E-06
 -1.23268158005691E-05  4.05958433395259E-06  4.55767151605466E-03  1.26675141573304E-04  4.35794593153471E-05
  1.92844683178765E-04  1.43427309545877E-04 -5.20136147989527E-11  2.93281176222781E-11 -9.67232854322810E-05
 -6.84432713053901E-05 -4.36066109623938E-12  2.53818519813534E-13 -2.31521053545626E-05 -1.22221920573618E-05
  2.15242704095420E-05 -5.31253227311416E-02  7.94522909197055E-04  3.63651656314168E-04  2.82537785380980E-04
  1.13210271033221E-04 -2.98342939437919E-10 -4.47471652706300E-11 -7.93643685008871E-04 -2.52100884787602E-04
 -1.58737154827501E-11  2.55063852340643E-11  2.19956092641987E-04 -7.96299617814797E-05 -1.39702052377989E-04
  8.88021585189384E-04  2.00461929846084E-04  1.17814584894743E-04 -1.82044056583159E-11  1.68173746369725E-04
  3.30278915975226E-04  5.51663700261928E-05 -5.12306372916311E-05 -6.57272243993439E-12  7.48895826974692E-05
  7.42568231587031E-04  1.73740723016621E-04 -1.66771900524468E-04 -2.18914206317511E-11 -4.53543339196153E-05
 -2.27350982836143E-06 -1.30808688774688E-05 -5.38303443957171E-06 -6.41405226072488E-12  9.69721207415925E-06
 -1.36996338849474E-05 -2.26679118319165E-06 -2.00374645596918E-06 -1.84380169066439E-12  5.13208501070080E-06
  1.30884567686470E-06  5.58662238329463E-06 -1.27793968767621E-07 -2.21069251116926E-12  1.18468718288117E-06
 -1.63607522931978E-05 -3.32047120741698E-06 -4.55261771638101E-06  3.60919082219881E-13  4.04085349099024E-06
  3.93155970099456E-06 -1.21302920550404E-05 -8.66937409471332E-06 -7.47889496598692E-12  1.12701850200733E-05
* ORBITAL    1    9
  6.28889701954507E-01 -2.61860606374518E-03 -2.40058606673902E-03 -1.31641089346133E-04 -6.86533484261620E-05
 -1.79712831396077E-11  1.38574836824257E-11 -8.71329072692014E-05 -4.40455359887951E-05 -2.31852379418125E-11
  3.73687414974919E-11  8.24728225498803E-05  8.01584565641772E-05  6.80760408198280E-05 -2.03777735631428E-02
 -5.54651454070853E-05  3.27399179305888E-05 -1.01264578463388E-03 -3.24479852242254E-04  9.57674025524461E-11
  4.03497422395387E-11 -7.86994891124085E-04 -2.42640445294572E-04 -4.54271793191367E-12  4.03491984537165E-11
 -3.27872065040116E-04 -1.58465253679669E-04  1.83662075122872E-04 -7.72482167988828E-01  3.10552856829363E-03
  2.91376467974532E-03 -1.36846461429789E-04 -7.75249767563187E-05  1.67224305451994E-10 -1.06897362034996E-10
 -3.24869715707751E-05 -2.35616662765310E-05  5.99764612057861E-12  2.12735358949075E-11  1.55377621408746E-06
 -5.75067980584682E-05 -1.38364153314400E-04  5.98846863401144E-02 -6.51448945379813E-04 -3.25228917410582E-04
 -7.72810408207697E-04 -3.09108825257283E-04  3.28692174260146E-10  1.24044898581177E-11  5.61280232209033E-04
  2.12714941303383E-04 -3.12568898853646E-11  3.66957797018855E-11  8.79842657023789E-05  2.38151038670910E-04
 -5.21532921834395E-05 -5.05661840122176E-03 -1.49445543141454E-04 -6.01609825955171E-05  3.78719183155658E-05
  3.25017924089798E-05  2.90403674773018E-10  6.74881916573686E-12  1.60745026215162E-04  1.31903799793505E-04
 -3.69674754798146E-12 -1.14998904509502E-11 -1.73392676950079E-05 -6.67496155522646E-06  9.90351403933221E-06
  4.23309589878016E-04  1.55088901030453E-05  8.47388299925936E-06 -1.02625834870225E-04 -6.96547238531037E-05
  1.21436330053700E-10 -5.98964606231151E-12  4.21570449646001E-06 -1.86584388453720E-06  6.32781364080915E-12
 -7.54682930302501E-12 -4.89229134072544E-06  6.16174912156828E-06 -2.85551459499570E-07 -3.65326356064968E-06
 -1.41391237157360E-05 -6.57877554717232E-06 -7.96185436518573E-05 -5.32938914215713E-05  1.32139367046197E-11
 -4.28676600609106E-12 -5.34204710001389E-05 -3.59200714725608E-05  5.87197556390280E-12 -1.02173051321793E-14
  7.64764956772962E-06  2.81278540142127E-06 -5.03607567143156E-06 -3.40275781277593E-04 -3.79730237582151E-05
 -1.86912906819458E-05 -2.93941797665069E-05 -2.33098379354943E-05 -8.64517002367900E-12 -9.90180635838154E-12
 -7.55931935470372E-05 -5.04197369538542E-05  2.79962414433666E-13  2.51724367410520E-13  8.29304899484880E-07
 -4.91732930725789E-06  1.10185015785379E-06  4.21538949383100E-03  1.26407181075566E-04  5.24684046677660E-05
  1.27375099940387E-04  1.08089815621268E-04  7.89697625533410E-11  1.63056956860175E-11  2.77021598110908E-07
 -6.44210347689031E-07  1.55809970320261E-11 -3.83184314710206E-12 -1.23600394253573E-05 -5.36734623770771E-06
  5.56304494169021E-06 -4.99203542121959E-02  4.97001051848621E-04  2.54910032255981E-04  2.11851235678487E-04
  7.35331195684917E-05  9.51056775645084E-11 -4.36515643945086E-11 -7.69999315362428E-04 -3.17484727773741E-04
  1.85470250734936E-11  2.03087444984431E-11  1.58368257330161E-04 -1.03483667867322E-04 -8.74678460036814E-05
  6.11486910131648E-04  1.08764989201763E-04  7.73910723081498E-05 -7.48825103775819E-12  1.11259804923027E-04
 -3.51353628030479E-05 -5.85188919196633E-06  1.38879034742119E-05 -5.27963131073706E-12 -2.04232443507485E-06
 -7.81689570095683E-04 -1.47925259517468E-04  1.68923337987071E-04  1.82967055792682E-11  4.53762009583900E-05
 -2.99362211650162E-05 -3.24716595304153E-06  1.12016146885596E-05  9.48732798970168E-12 -1.17971074085880E-05
  1.44407703424238E-05  5.51831329165701E-06  1.28045301996697E-06  5.05187496615551E-12 -3.06108373635896E-06
 -1.68206019735464E-07 -5.99016964373574E-07  4.50717980346281E-06  4.01430458236217E-14  3.03657661691855E-06
 -1.12774110387072E-05 -4.88491506639940E-06 -1.52153112208782E-06  1.65601162214362E-14  1.45474560358240E-06
  2.97001987167888E-05  5.85168017325446E-06 -5.65281656024588E-06 -1.87321623195704E-12  1.25700731892912E-05
* ORBITAL    1   10
 -1.32924168698913E-01  1.43492304624141E-03  7.94159108968964E-04  9.96556904236611E-04  2.97138925041509E-04
 -6.52218255383037E-10 -3.82168337150974E-11 -8.43121280810108E-05 -3.16789280293029E-05 -2.14843945402753E-11
 -1.43954199650613E-11 -2.73481055245886E-04 -5.64469104558503E-05  1.52202231023309E-04  9.81402331508955E-01
 -3.91971993325115E-03 -3.67448526120071E-03  1.38738172143231E-04  7.72260108718707E-05 -9.15151016469075E-10
  9.55244910871107E-11 -1.99350448299580E-04 -1.10109131881689E-04  5.03968504228566E-11 -1.95629032559007E-12
  1.00611395891476E-04 -1.09481315937972E-04  9.54535124919841E-05 -1.34010376725502E-01  1.43999343150868E-03
  7.98552129817984E-04 -2.60026978862394E-04 -7.15431371440229E-05 -6.20417523547784E-10 -5.72335177714964E-11
 -9.65898652054956E-04 -2.90172567618000E-04  4.19247812023357E-11  6.72679008566654E-11  2.37352943852247E-04
  1.56490117703634E-04 -1.42832270192004E-04  6.71846113894139E-03 -2.90071428954263E-05 -3.33416128318968E-05
 -2.17994285686011E-05  2.49130829363158E-05 -1.52968837018079E-10  2.14732828999293E-11  4.22767745670758E-05
  1.43843871860169E-05 -7.94777755361825E-12  3.30047554445601E-11 -1.85362398992353E-05  7.77138287253450E-06
 -6.97491672242808E-06 -4.12062692915485E-04 -9.51005855600938E-06 -8.21512841343158E-06  2.46236115635659E-05
  1.74405890891666E-05  1.09315547427190E-10  2.51677460540360E-11 -4.09892189316444E-05 -2.03811343836204E-05
 -1.92991711077930E-12  6.39100047298264E-12  8.73715287863445E-06  4.69156777315599E-06  1.54371881005271E-06
  5.29507352760650E-05  5.01371290384009E-05  2.45711914812031E-05  1.79950131756765E-05  1.31632335293552E-05
  3.93822214242354E-11 -4.67475835238040E-12 -1.34911536810197E-05 -1.02665459442234E-05  3.20016651629600E-12
 -1.81872735197776E-12  2.25977785220173E-06 -1.89529356298856E-06  1.04326793366542E-06 -2.23339693117599E-05
  2.36163945117468E-06  1.32205351922667E-06 -2.27776553578717E-06 -1.64705473474192E-06 -2.96023169643241E-11
 -5.94553329784745E-12  3.07790711460861E-06  2.23523463718781E-06  2.97329416170436E-12 -1.93668392593004E-13
 -1.15026597386316E-07  6.71685146030862E-07  2.65005838251959E-07  5.26458436809537E-05  5.00100997498649E-05
  2.45179305705086E-05  6.46217622090451E-06  5.10210142541477E-06  3.86246514050943E-12  8.03050644576044E-13
 -2.16581010781797E-05 -1.59762167511657E-05 -4.25947340509819E-13 -7.62514979346029E-13  1.11240449346335E-06
 -2.37791073712636E-06  1.70772137126483E-06 -4.07586469212723E-04 -8.94139275868839E-06 -7.95835776582841E-06
  3.05585546313229E-05  1.35296095778823E-05 -1.07797920133361E-12  1.12676277849256E-11 -3.70499616805862E-05
 -2.32880661332661E-05 -1.26556869892412E-11  5.78851037622628E-12 -4.29878185177580E-06 -7.63471322884631E-07
  9.07191239997025E-06  6.64338907350366E-03 -2.75169489093822E-05 -3.26205073954111E-05 -3.14761899367171E-05
 -2.15186608428483E-05 -2.29026488015765E-10  4.15887677460397E-11  3.30094223046297E-05 -1.94791421786733E-05
 -1.88848848269328E-11  1.67659330184137E-11 -3.26648734270212E-06  1.38071508838722E-05 -1.57074575902540E-05
 -2.30427406793605E-06  1.65987219991762E-05  2.81844345545062E-06 -1.26463628742190E-11  4.81746419516481E-06
  9.71783009487490E-04  1.67964649925318E-04 -1.26935238789354E-04 -4.83409248820812E-11  1.80918548332048E-04
 -3.23980079061975E-06  1.64202924208450E-05 -5.26117227114554E-06 -1.51583713494307E-11 -9.83568507238003E-07
  3.17487211490841E-06  2.30915368976901E-06  2.90117657799297E-06  1.70020610518610E-12 -1.58072663397009E-06
 -6.47362190901413E-06 -4.39968604777631E-06 -6.85270972543256E-07  1.89639050633641E-12  2.79795636072446E-06
  2.42138912383357E-06  3.30308233643381E-06  2.97521666482849E-07 -1.48695241555824E-12 -4.13367995209675E-07
 -6.50984717808547E-06 -4.41849965502107E-06 -2.40151925354968E-06 -1.15502850516126E-14  1.59855678962091E-06
  3.27171032732577E-06  2.34950843516820E-06  4.81027361244965E-07  5.82248855706214E-13 -3.23028925317750E-06
* ORBITAL    1   11
  3.32789867373786E-02 -2.20264725920063E-01  2.99595806053367E-02 -4.31743679720957E-02  2.81738356550375E-03
 -1.15696832920507E-08  7.45499250714862E-09 -7.24248381546466E-02  1.03106633763141E-02  9.96585432168795E-10
 -5.11673523297905E-09 -4.98808902720084E-03  3.66622291293080E-03 -8.60989995035970E-03  3.18986374505779E-02
 -2.03583406372188E-01  2.89990941462661E-02  4.53023190413863E-02 -7.30979356818237E-03  3.09093174025491E-09
  8.38179731493666E-09 -6.45379633882106E-02  1.04273912658326E-02  1.91724438272849E-10 -3.59132089998034E-09
 -3.78777984020001E-03 -2.76590922879627E-03 -8.55824040120432E-03  3.32875582873419E-02 -2.20202666320437E-01
  2.99815862231335E-02  8.27573402666840E-02 -1.06655735620907E-02 -9.69106006294226E-08  4.68728994430559E-09
  1.60392714188037E-02  8.68829732724209E-04  1.05693559138488E-08 -8.40081774011539E-09 -6.99116968245383E-03
  2.82204612452606E-03 -7.45216770277396E-03  3.27274054617461E-02 -3.13064626233391E-01  1.79917494460751E-02
 -6.93139037051993E-04 -2.70955777871071E-03 -2.87130448625929E-07 -3.04737161653014E-09  3.10909710680891E-02
 -1.63233053688609E-02 -5.54714903829974E-10 -8.22280116548903E-09 -1.17609770962562E-02 -5.35542445921360E-04
 -1.16499762648814E-02  2.28961640981047E-02 -1.29339867877073E-01  2.37175377232540E-02  2.97593476801453E-02
  4.50293801324014E-03 -3.08472742875532E-07 -6.66881500739560E-09  2.36063106603615E-02 -1.65283932645972E-02
  9.95676956321164E-09  8.86369093211012E-09 -8.08121264115902E-03  3.74735731452100E-03 -7.04562695486002E-04
  1.48414327548247E-02 -8.04923437348063E-02  1.66073504339219E-02  7.28297783946748E-03  7.11077458477374E-03
 -2.06672538142945E-07 -1.15389793639599E-09  2.63864932913946E-02 -4.56787803039042E-03 -6.85556860539403E-09
  1.13133004218357E-08  5.32806266859324E-04  2.79253394598432E-03 -3.93826363103502E-03  1.33790807435485E-02
 -6.50862939607681E-02  1.61215389151864E-02 -1.32832881176056E-02  1.53449152151147E-03 -8.37353755907007E-08
  5.27416075738746E-09  1.89363049411049E-02 -2.18477875958467E-03 -8.58477818903047E-09  2.65394687977553E-10
 -4.00201414412541E-04 -2.90032361162907E-03 -2.79072229939526E-03  1.48414172564905E-02 -8.05421554555156E-02
  1.66013636326963E-02 -2.72952231362059E-02  1.86811284688597E-03 -3.31297821510940E-08  5.03514823814730E-09
  2.15824365209001E-03 -8.23857801845260E-03 -3.42523306906591E-09 -8.49375252984426E-10 -4.74199794066669E-03
  5.91698349382940E-04 -8.93882225710715E-04  2.28985572095327E-02 -1.29314415017580E-01  2.37275886545590E-02
 -3.23085169298257E-02  1.40073750202513E-02 -5.45758433896001E-08  3.09266381800884E-09 -1.99133986278249E-02
 -9.82594899412816E-03 -5.35948354079135E-09 -3.66457268263858E-10  8.53266160204692E-06  7.14324484199305E-03
 -5.37419923089300E-03  3.27230665457235E-02 -3.13086201944479E-01  1.79784031446127E-02 -2.90550611776699E-02
  1.62676068573635E-02 -1.24986751337408E-07  2.76513510650084E-09  1.10973992275399E-02 -3.07525934659578E-03
 -7.19730152737326E-09 -7.09621019800081E-09 -4.79625135054908E-03  2.39386318788684E-03 -1.56709752180602E-02
 -5.43041848304270E-02 -6.03301055353582E-04 -5.60959738113317E-03 -7.19838230527823E-10 -8.84249785501354E-03
 -4.50710870925191E-02  1.15946489258442E-03  5.17093907023721E-03  8.42352991704929E-11 -7.36962984230367E-03
 -5.43009242629071E-02 -5.99410279017937E-04  1.02221337191779E-02 -3.65422709877130E-09  2.27035794667489E-03
 -4.35935791506095E-02 -1.10719343938020E-03  6.98525344009808E-03 -1.03489868646993E-08  4.68682813892069E-03
 -2.36182091750156E-02  6.71966068686026E-04  5.12695119980482E-04 -6.65727547300521E-09  4.53616448911056E-03
 -2.07629439391181E-02 -1.73605272000883E-04 -2.29984795129022E-03 -2.59747522249272E-09  3.27755132190579E-03
 -2.36296235324965E-02  6.69247932290882E-04 -4.44149525526776E-03 -9.53361327007487E-10  1.06252238076232E-03
 -4.35671583119738E-02 -1.09911762350580E-03 -6.78254901099522E-03 -1.68854145038808E-09 -4.97169565663564E-03
* ORBITAL    1   12
 -1.61746746146598E-02  1.57098432370479E-01 -7.87470974172178E-03  4.62613136573898E-02 -8.27899063654765E-03
  4.38275903315418E-09  3.06190386469722E-09  3.64939811883892E-02  5.22148706288813E-03 -2.89414617825424E-10
 -1.29571113740822E-09  1.79000891206936E-03  7.70949802249783E-04  7.64661247524413E-03 -2.41591712636244E-02
  1.76763512311530E-01 -1.81223747923878E-02 -3.13836643865287E-02  3.27572262172553E-03 -8.96673299692954E-09
  2.18725911461823E-09  4.47249810300249E-02 -4.66198608456729E-03 -5.82622905351608E-10 -2.78427591220847E-09
  3.12925860086419E-03  3.23650367592083E-03  7.75702561738861E-03 -1.61781167685643E-02  1.57021204605866E-01
 -7.88612119846042E-03 -5.00096062845602E-02 -2.08451530873556E-03 -4.53818020434503E-08  3.96664248027563E-09
 -3.11229860494995E-02  9.57505028413623E-03  5.48689771090912E-09 -3.25150443049653E-09  4.84526175521696E-03
  2.05147612293835E-03  5.87984614118656E-03  1.05472142859040E-03  3.56431842408677E-02  6.00373478474734E-03
  2.38074536789508E-02 -8.24812253873479E-03 -1.58429067976757E-07  4.92993104255075E-09 -5.03739535024160E-02
  3.53603022327697E-02 -1.28051135937136E-09 -1.39001461970887E-08  4.03644090574724E-05 -2.58193665771035E-04
  2.15187098760596E-03  1.98735637682704E-02 -1.76885463454063E-01  1.45244120036745E-02  5.46901080874018E-02
 -1.00597252593150E-02 -3.22362890909847E-07 -8.76403155135911E-09  1.77813914208233E-03  2.66155490339537E-02
  1.53120328210529E-08 -3.29140330072686E-09 -4.23013701002687E-03  7.12205030128459E-03 -5.99607289480601E-03
  3.55558752694116E-02 -2.79729118472569E-01  2.91387943667530E-02  2.33496061762102E-02 -1.65539452743351E-02
 -3.26374906493667E-07 -8.69207421937277E-09  5.78679749061099E-02  1.49208522235345E-03 -3.50357140897026E-09
  1.29632735918811E-08  5.08219325777352E-03  3.51792691627837E-03 -1.57000348670694E-02  3.88738801536625E-02
 -3.23062245951119E-01  2.97690078959896E-02 -4.10947408245448E-02  6.38682527518393E-04 -1.76360730901993E-07
  1.71538401314146E-09  5.85712139182899E-02 -9.17209600712306E-04 -1.33601426738529E-08  5.63060725696536E-11
 -1.99601655030325E-03 -1.38030477419130E-02 -1.34417019856027E-02  3.55659602256514E-02 -2.79819980324277E-01
  2.91460424569313E-02 -6.23395441736513E-02  4.23119571055675E-03 -5.77225854125382E-08  5.24325403985579E-09
 -2.22650193723597E-03  1.60621773152935E-02 -4.49534612144039E-09 -5.90695105422325E-09 -1.56429109144596E-02
 -5.14047686091737E-03 -3.73867548235908E-03  1.98856849779161E-02 -1.76966526684578E-01  1.45335777700824E-02
 -2.03014650522132E-02 -2.16124278806361E-02 -1.23097460542217E-08  4.10230921558332E-09 -5.08404422818090E-02
  1.85278392169147E-02 -5.95546905400771E-10 -2.86706156542123E-09 -7.16914832329185E-03  5.89936884648186E-03
 -4.30198107397000E-03  1.04805956701482E-03  3.56693918407957E-02  5.99526579709345E-03  3.92738974366958E-02
 -3.04571185954434E-02 -2.67269137332895E-08  4.86664835173472E-09 -3.95183232935557E-02  1.98059215482604E-02
 -3.79487152613966E-09 -3.75790995146549E-09  1.77323815862268E-03  4.69043378966835E-04  1.15122294075139E-03
  3.52271449319015E-02 -7.83911996506100E-05  4.29462973229798E-03 -1.55815529512043E-10  3.88829022754031E-03
  4.52213373086584E-02 -1.78319374090687E-03 -4.69157588784859E-03 -7.13376203086657E-10  6.68459412357147E-03
  3.52020364860789E-02 -8.29569940245919E-05 -5.11267953843772E-03 -1.90721539091230E-09 -2.71900256558918E-03
 -4.79170915466162E-02 -1.09763579149320E-04  8.43917114490601E-03 -1.07711706831901E-08  5.28029864734624E-04
 -8.22374873346725E-02  2.54035192421637E-03  5.24801565181274E-03 -1.06236527471372E-08  1.34230299303514E-02
 -9.40028114694729E-02  1.94458457450986E-03 -9.32131647749173E-03 -5.18421758578961E-09  1.32845131228390E-02
 -8.22671870205027E-02  2.54340725506272E-03 -1.44129016589845E-02 -1.68176422216281E-09 -3.60328831493285E-04
 -4.79535978831726E-02 -1.12279657289429E-04 -3.37332720580782E-03 -3.72336845015302E-10 -7.76070384329672E-03
* ORBITAL    1   13
  1.75959170691314E-02 -1.04562912749937E-01  1.70750555281635E-02  1.71245075115453E-02 -9.54304544666548E-03
 -1.86327893396169E-08 -8.84493970461601E-09 -2.72621713720719E-02  8.20717044981131E-03  3.35882476250745E-11
  3.90876448988603E-09 -2.76976102128013E-03  6.96776170984115E-03 -3.52717203036930E-03 -8.13354363305152E-06
 -5.93322985547673E-06 -1.52615925681192E-05  2.25052236867660E-02 -1.07224592426050E-02 -4.45514463091444E-09
 -9.16560214062469E-09  1.57832395368481E-02 -7.54158938170373E-03  1.57635716691378E-09  5.29206273649752E-09
  4.94638811314657E-03  2.06513138488387E-03 -2.85652513944253E-03 -1.75848072547543E-02  1.04670198540110E-01
 -1.70485050564198E-02 -1.98513459739474E-02  4.44907904290082E-03  1.28490724717840E-07 -5.55543962835012E-09
  2.53653195343386E-02 -1.17649459853989E-02 -1.38553043204916E-08  1.07647937844187E-08  5.65602931011390E-03
 -5.76493377959942E-03  1.86502313771082E-03 -2.00118284466184E-02  2.13840902390924E-01 -8.52072705275771E-03
  5.41132158944302E-02 -1.14652490859058E-02  3.87753254622191E-07 -1.35320053745561E-09  4.04703414231136E-02
 -4.05314343981907E-02  5.18278982097432E-09  2.32291296595510E-08  1.50441092521825E-02 -6.89128381076192E-03
  2.28297560748628E-03 -3.28822381507661E-02  3.48928437454171E-01 -1.71523683056812E-02 -5.16454876844929E-02
 -5.73997097872061E-03  5.76785039234431E-07  1.73734253914397E-08 -2.40965950373378E-02 -4.44273215832928E-03
 -2.10279331345256E-08 -5.81228980306096E-09  1.53610666284474E-02 -1.17648251492415E-02  6.62934093328554E-03
 -2.55435185525801E-02  2.40309711956067E-01 -1.64700142692469E-02  1.85437841544153E-02 -2.97695618603368E-02
  4.56622830142222E-07  8.93129470638138E-09 -4.43413993890396E-02  6.93562719959227E-03  1.22077346490654E-08
 -2.21999709614399E-08 -4.24380581609273E-04 -1.12887858177100E-02  1.07528797604103E-02 -9.18360098405931E-06
  8.84752944927485E-05 -7.59534870288955E-06  3.71345383645280E-02 -3.62941981104503E-02  1.97511635282508E-07
 -6.67930499095479E-09  2.60461218535808E-02 -2.54518239338949E-02  1.96569382181996E-08  8.99961752452054E-10
 -8.52447189877046E-03 -3.55705057530683E-03  4.92538290934210E-03  2.55452675018005E-02 -2.40247219353492E-01
  1.64783799982625E-02 -3.53219886806754E-02 -3.60808985692337E-03  3.12384217956316E-08 -8.99442139724809E-09
  3.25802706868860E-02 -3.03898782193977E-02  5.84172107167392E-09  7.56160478117234E-09 -1.46349074934447E-02
  5.00076766044975E-03 -2.05586072064966E-03  3.28783886243147E-02 -3.48955937866917E-01  1.71428601744214E-02
 -4.02210921651450E-02 -6.14035233107415E-03 -3.91605042411505E-09 -7.94216035832193E-09 -4.03828252239356E-02
 -3.87896954048884E-03  3.81753272997729E-09  1.70708981041781E-09 -6.60201336240507E-03  1.54376514955538E-02
 -1.16859845213836E-02  2.00067898006764E-02 -2.13990335382519E-01  8.50278934398581E-03  5.63597639347741E-02
 -4.19941021385663E-02  7.85327849381244E-08 -6.76821123350669E-09  3.70692094462882E-02  3.04228201904671E-03
  1.14725277230306E-08  1.00437658708980E-08 -6.63571040409969E-04  1.29148962087567E-02 -1.05921954273175E-02
 -4.44046609510544E-02  2.06497288063805E-03 -3.25232354738141E-03 -1.25936987474546E-10 -7.31633734212169E-03
 -3.52279162231370E-07 -3.54546478852680E-06  1.71783078643794E-03  3.20195610487298E-10  1.20691522843093E-03
  4.44413438890895E-02 -2.05823734467920E-03 -7.98932350603091E-03  4.75700912582673E-09 -5.75254928051029E-04
  1.08926380706861E-01 -3.29552955328950E-03 -1.63775734452026E-02  1.94521928863493E-08 -6.60309713688566E-03
  7.51389036459037E-02 -2.98093284368304E-03 -9.61688051850113E-05  1.48119421006031E-08 -1.28546024991120E-02
  1.48995487349839E-05 -4.91554059391516E-06  3.71994060495649E-03  6.36096129015023E-09  2.60617692022243E-03
 -7.51216919678818E-02  2.98782599322153E-03 -1.21167818581501E-02  1.09588377375993E-09  4.28932313604055E-03
 -1.08924532746353E-01  3.28899150401332E-03 -1.17860846210471E-02 -4.09324605178266E-11 -1.31497884312485E-02
* ORBITAL    1   14
 -1.25386952234807E-02  1.34990780530337E-01 -6.04326204507584E-03  9.66548005919971E-02 -1.87868396973725E-02
 -4.51399534244632E-08  8.68327220043260E-09 -2.41154314749722E-02  1.52404008911275E-02 -1.95143576831167E-09
 -6.52590148877885E-09 -8.17901057049966E-03  4.42901752605382E-03  1.13580815607036E-02 -3.45974196351787E-02
  2.94644511554200E-01 -2.49893024237372E-02 -3.01460262964961E-02 -2.23965430884020E-03 -6.39195929972229E-08
  6.73287938095747E-09  4.29136643115630E-02  3.19896169083477E-03  1.21628254797500E-09 -8.31607318941594E-09
  4.21786170415882E-03  6.14455625744335E-03  1.17519418372135E-02 -1.25282219192662E-02  1.34735945255808E-01
 -6.05162014129190E-03 -1.01012867853400E-02 -7.92370815137004E-03 -1.52625489925721E-07  3.44705185540732E-09
 -9.91648460803673E-02  2.28602167335067E-02  1.35072756008624E-08 -4.40527530805497E-09  8.91803433731872E-03
  1.15750888579750E-02  1.47375315448122E-03  1.85561740359974E-02 -2.44487083171996E-01  3.78162776627652E-03
  3.85015506108728E-02 -1.40167541123932E-02 -3.19786010836881E-07 -2.95549674125907E-09 -6.68034279704949E-02
  2.14247932548975E-02 -1.60451993318639E-09 -8.57583622797151E-09 -7.92210031998559E-03 -8.92984023816010E-03
 -7.38497287531583E-03  1.72013358432670E-02 -2.19256519997977E-01  5.85420870785665E-03  9.45820863466039E-03
  1.65747975886103E-02 -3.08102830873578E-07 -8.88126672381767E-09  6.28243549885664E-02 -2.41993056148402E-02
  6.32748370631247E-09  1.42309866776915E-08 -1.48797679002108E-02 -2.54311060540254E-03 -1.79288226171889E-03
 -1.10274031323186E-02  1.26341190557057E-01 -5.65432260224086E-03 -8.21119261601921E-02  3.66845916002921E-02
 -1.32043509124453E-07  2.60032088968557E-09  1.24546799611537E-02 -1.42345916254374E-02 -1.11034798544617E-08
  1.11135026263654E-08 -6.87811076953635E-03  7.62218422344275E-03  9.25604770629982E-03 -2.92330888549548E-02
  3.23183259483395E-01 -1.53648457406999E-02  1.49309302343427E-02  4.14030667099646E-03 -1.73116715183914E-08
  6.98799822688748E-09 -2.12882128211559E-02 -5.92970596336715E-03 -5.42981621938906E-09  1.73251895851282E-11
  1.95227786665246E-03  1.31433215730300E-02  1.28935436873962E-02 -1.10151709900668E-02  1.26285841974190E-01
 -5.64211365059377E-03  1.62271255270202E-02  8.97155996343603E-04  2.57219254954125E-09  4.38156638492514E-09
  8.14173570674409E-02 -3.93771313313749E-02 -2.05095941419228E-09  1.28812275756735E-09  5.10513074716089E-03
  1.26270985860556E-02  2.33566825099424E-03  1.71851403573664E-02 -2.19259770082830E-01  5.83141279737242E-03
 -6.22301176920558E-02  1.71028569117823E-02 -4.42307957070669E-08  3.37545084960247E-09  1.24378325644582E-02
 -2.38335690429293E-02 -6.86990342533415E-09  1.82483265857219E-09  4.87825104825431E-03  5.73583491408236E-03
 -1.32006105417070E-02  1.85356631114993E-02 -2.44298516552530E-01  3.77009530563250E-03  4.97153226398099E-02
 -1.53578895889651E-02 -1.44046719789251E-07  3.33472527471607E-09 -5.90060459447886E-02  2.05164547050113E-02
 -9.02069660515751E-09 -5.24156922794891E-09  1.86914687262190E-03 -4.82117002331111E-03 -1.30278977317727E-02
  3.63768127692242E-02 -2.46349901119789E-03  6.71809739610253E-03 -2.05357877181363E-09  1.91197044325202E-03
  1.04866715542715E-01 -4.98196165013337E-03 -9.41297571111202E-03 -2.71348727150127E-09  1.34107048908497E-02
  3.62748346552725E-02 -2.46371156349312E-03 -4.06689838761222E-03 -5.87036032066632E-09 -5.66818422594348E-03
 -6.69104217967765E-02  4.70885927986763E-03  7.73587510533105E-03 -1.05689702939023E-08  7.26854575189364E-03
  4.60927830311018E-02 -2.40592567340804E-03 -6.42091956387175E-03 -4.18675924186736E-09 -5.54772753552211E-03
  1.13786656308923E-01 -6.29075218311133E-03  1.00933995796117E-02 -1.03529509992975E-09 -1.43825648581901E-02
  4.60755493567392E-02 -2.40361009349468E-03  7.39970916401111E-03  1.69475188776744E-10  4.14946653752892E-03
 -6.68877225582469E-02  4.70268689431119E-03 -9.46497959660697E-03 -1.51173653184865E-09 -4.79695834375558E-03
* ORBITAL    1   15
 -2.98059583679325E-02  3.34273443462106E-01 -1.46863192694508E-02 -7.07887257948214E-03  1.82397888558310E-02
 -2.29759335781409E-08  2.21262041436854E-09  5.87933683692718E-02  9.03503495149701E-03 -1.35407141817092E-09
 -2.42269003374807E-09  1.06221441366676E-02 -7.61260059482159E-03  9.12671937351653E-03  2.90142584520306E-05
 -2.34541722380550E-04  2.38194015203095E-05 -9.65106517248626E-02  2.58503592385597E-02 -1.97153712360695E-08
  2.96965237739452E-09 -6.77719369883762E-02  1.81453630157348E-02  1.03011411936366E-09 -1.44292522121597E-09
 -1.42087186238164E-02 -5.93302978224952E-03  8.19371060764837E-03  2.98204206408806E-02 -3.34357709652567E-01
  1.46991554971302E-02  5.28377641867098E-02  1.47065598437320E-02 -5.49114403152480E-08 -3.54368986082826E-09
 -2.64398825102616E-02  1.40429020387486E-02  3.34801706385813E-09 -3.96338477287510E-10 -7.74978343634798E-03
  8.78972045254141E-03 -1.07905661016128E-02  1.81337116506872E-02 -1.99618533720312E-01  9.50492836432482E-03
 -1.07218100363377E-01  2.12513868961289E-02 -4.36917256150588E-08 -6.52680167771908E-09 -4.06072425312137E-03
 -2.27935270378334E-02 -2.59929642862939E-09  7.34437822073360E-09 -3.02345710497824E-03  1.23079797947518E-02
 -8.30024656158392E-03 -2.86994271890647E-03  7.32599918303941E-02  3.10919842934184E-03 -6.34684102748002E-02
  1.28675516245289E-02  1.26965140892823E-07  4.17385325638685E-09  8.33056796282495E-02 -3.47155703315392E-02
 -1.08870074533842E-08  1.27297195178836E-08 -4.56917355378020E-03 -5.04604571944393E-03  5.13688097219245E-03
 -2.19765843692332E-02  2.67137960226686E-01 -1.03334833894647E-02  1.09359169592620E-02 -5.96077061048724E-03
  2.26033431922420E-07  1.07609159279379E-08 -1.61257801166655E-02 -5.66350657115145E-03 -8.31202042807498E-10
 -6.76367581434807E-09 -1.53242621041279E-03 -6.85989824312976E-03  1.29166782104158E-02 -6.81281579621604E-06
  3.98368104095586E-05 -8.64079016818711E-06  8.42265376668783E-02 -2.95594467282413E-02  1.47341800621237E-07
  8.84729131569214E-10  5.90984302658048E-02 -2.07295260994407E-02  8.97970039260580E-09 -7.22779837452771E-10
 -9.76460845352622E-03 -4.07731570929239E-03  5.63965212087225E-03  2.19817187044811E-02 -2.67160499672310E-01
  1.03406060940417E-02 -1.13865481080378E-02 -7.34666983979389E-03  5.34832111223826E-08 -1.95210169322049E-09
  1.58403349328578E-02 -3.69254470818983E-03  3.76853443601591E-09  5.93647877639199E-09 -1.42014196648538E-02
  2.89357570155565E-04 -3.83383958077457E-03  2.87098807492823E-03 -7.33719817491113E-02 -3.11855210499230E-03
  5.67225416870128E-02 -2.82910482378910E-02 -8.07505657831793E-09 -2.06361834175326E-09 -8.80724436107516E-02
  2.39327980869903E-02 -2.08175584672989E-09  2.24003851605434E-09 -8.22626513262182E-03 -3.03640869909538E-04
  2.24702055566336E-03 -1.81580612722329E-02  2.00033032301735E-01 -9.50842870058732E-03 -4.01936561213862E-02
 -1.42592582781230E-02 -4.42262915903882E-08 -1.86326395172537E-09 -9.93859957784208E-02  2.77481450819612E-02
 -2.35333897305290E-09  1.01274806504313E-09  1.21861975678301E-02 -8.49083187549756E-03  3.02822065581310E-03
  1.31542825164592E-01 -6.60788966197447E-03  9.30959021354731E-03 -8.36309235745202E-10  1.62157528968329E-02
 -8.84715807663934E-05  6.22484697797342E-06 -4.53268021557703E-03 -7.30640266094833E-10 -3.19803882167234E-03
 -1.31587531317181E-01  6.61189570315938E-03  1.84178857232130E-02 -1.57419872930272E-09  3.25707114725058E-03
  1.26025210961511E-02  7.96427510577350E-04 -3.30069927601825E-03  4.19785131012968E-09  3.63991657615764E-03
  9.84080964118365E-02 -7.48407315298840E-03 -3.22617072602155E-03  7.34819455399320E-09 -1.42988093769717E-02
  7.67792154134887E-06 -3.76281821904264E-06  3.79539020301860E-03  4.87381528408553E-09  2.66091251679840E-03
 -9.84188173645158E-02  7.48918904675643E-03 -1.45449176670494E-02  1.73772642928671E-09  1.83815098340688E-03
 -1.26639862067642E-02 -7.97944387071179E-04  2.29464998263904E-03 -1.64638856352711E-10 -4.35087762069063E-03
* ORBITAL    1   16
  4.61217064452631E-03 -1.42777838076030E-02  6.78210199488135E-03 -7.52997996236602E-02  1.49416148646382E-02
  8.41752119041522E-08 -6.92666931589903E-10  9.40695425657931E-02 -2.11798129262017E-02  4.21149425369950E-09
  3.58361532626420E-09  1.56269231229808E-02 -9.41016410211246E-06 -8.23718055076710E-03  2.48852292806045E-02
 -2.77997024980184E-01  1.53294400945078E-02 -1.25100640442782E-02  1.28274259372565E-02  1.06318634491226E-07
  2.89889243987078E-09  1.78738883554087E-02 -1.82873899075483E-02 -3.49101033905694E-09  4.60677547955114E-09
 -2.71146767386350E-03 -5.81846954142622E-03 -8.90625128945058E-03  4.60169816472958E-03 -1.40925442519271E-02
  6.78060385089572E-03 -6.28922267646824E-02  1.48226675097083E-02  8.18332898493644E-08  4.60798247787134E-09
  1.02799767228850E-01 -2.12581929648832E-02 -3.09387622033610E-09 -6.52362219081883E-09 -1.14094721281400E-02
 -1.12917159998590E-02  7.38081507377867E-03 -1.20698044097058E-02  2.44495181445801E-01  2.96042322663253E-03
 -4.35527941261160E-02  8.61509721637456E-03 -3.09323130866761E-08  5.73452994150374E-09 -1.05491516053665E-01
  2.50198387745786E-02 -1.23375845125312E-09 -1.94688535270935E-08  2.16458990666107E-04  7.47922274424015E-03
  1.26842314056819E-02  1.69102144513792E-02 -2.55971359199263E-01  5.29535970617060E-03  2.14174266622225E-02
  6.17772241138620E-03 -3.02375369893581E-07 -1.59268666479995E-08 -9.18180945138764E-02  2.54288614571403E-02
  1.34537790230038E-08 -1.03650856127620E-08 -3.78209230570727E-03  1.07704726012188E-02 -8.65542066665705E-03
  6.87228658876638E-03 -8.13156799784599E-02  4.36409614886745E-03 -1.55506910165980E-01  4.04424609103752E-02
 -3.03402093003370E-07 -1.10702234206904E-08  3.31471258104019E-02 -7.64958270732245E-03 -7.88861288914131E-09
  1.35294348067028E-08 -5.14456208859581E-03  1.20960724887611E-02 -2.90542536298392E-04 -2.00402314355250E-02
  2.93930647451402E-01 -6.77356615575217E-03 -1.00629330180645E-02  7.67194911965373E-03 -1.40228621754093E-07
  2.68086918458621E-09  1.40725436221500E-02 -1.09059591313953E-02 -1.15930618368806E-08  1.89688049053523E-10
  3.28918730891775E-03  7.26489629529151E-03  1.09275955903022E-02  6.84890856350686E-03 -8.09065000551280E-02
  4.35893484165978E-03  2.17745393335471E-02 -6.55633187568508E-03 -2.81886708920539E-08  4.00092255283304E-09
  1.57547766494413E-01 -4.06964676376234E-02 -3.51835597877049E-09 -6.24633477176615E-09 -5.23633052832544E-03
  1.20479890715706E-02 -2.19827130295600E-04  1.69174924426257E-02 -2.56089942612986E-01  5.29504737388020E-03
  7.89887269182915E-02 -2.59764957110554E-02  2.93468374303450E-08  1.06718826820258E-09 -5.13628560445536E-02
  2.80686159066386E-03  3.49664594128009E-09 -2.47320643399848E-09 -1.13676100707862E-02  7.59764217865104E-03
 -4.28096544627344E-03 -1.20586738805337E-02  2.44274312467111E-01  2.95722846210973E-03  1.14133098917880E-01
 -2.64425465773190E-02  8.01866841592803E-08  2.91718061025725E-09  5.15214147995064E-03  4.11392799883463E-04
  1.51810056456098E-09 -3.84828152923641E-09  5.50354149647332E-03  9.69505694024675E-03  9.62141894353642E-03
 -4.24270377139224E-02 -1.79099935555906E-03 -7.33122887502348E-03  2.98893127838989E-09 -2.10195984757737E-03
 -1.52958033914490E-01  1.07333219387080E-02  1.15786109763296E-02  3.66426076909148E-09 -1.64961216396365E-02
 -4.23316796352604E-02 -1.79820817319039E-03  4.45583019436980E-03  2.88631979729424E-09  6.17898839184169E-03
 -1.20348644960232E-01  9.22431174547450E-03  1.60965640184162E-02 -1.04752969196216E-08  3.18739306450123E-03
 -3.95780330711794E-02  3.98661061700996E-03 -4.23082569015918E-03 -9.76599565197901E-09  6.75301598107776E-03
  1.29596782370017E-01 -1.26721098801789E-02  9.89165069426721E-03 -4.83269237755640E-09 -1.41039920767652E-02
 -3.93910956748560E-02  3.97122137307180E-03 -4.88393828738204E-03 -7.26550504196865E-10  6.28009671740505E-03
 -1.20406895610130E-01  9.22688257319942E-03 -8.49049141632708E-03  1.03216148514902E-09 -1.40481965539581E-02
* ORBITAL    1   17
 -1.57283718187032E-02  2.88018479108295E-01  6.26750814739859E-04  5.00895248195504E-02  5.60368619369004E-03
  2.18942078794823E-09 -7.25853171986920E-09 -2.50322346487514E-02  2.61655451126585E-02  1.02937006818513E-09
  3.57140912171786E-09  3.92023468380966E-03  2.81623728702240E-03  9.16934974708716E-03  2.22645496076672E-06
 -4.21594658666562E-05 -1.02298273724920E-06 -1.33986275647845E-01  2.55775318537577E-02  3.03704945942490E-08
 -4.92533336704290E-09 -9.40761041629724E-02  1.79543491687036E-02  8.28695091788767E-10  6.69187129412728E-09
 -1.35299513589629E-02 -5.64304999605563E-03  7.80994118306356E-03  1.57327980130245E-02 -2.87805614418121E-01
 -6.02587180784921E-04 -6.51155359487998E-03  2.64687314578726E-02  1.12394483476435E-07 -1.27366468265409E-09
  5.57156218456573E-02 -3.62950839109725E-03 -9.04085703274255E-09  4.79490660771647E-09 -4.18161893036570E-03
 -2.93630358670940E-03 -9.01057129030450E-03 -4.24923970325583E-03  1.36216424588826E-01  5.88739373047101E-03
 -8.48714999935025E-03  1.01196322200387E-02  2.46731891981036E-07  4.86442086428287E-09  1.00411712427109E-01
 -5.22523951390788E-02  3.55382739288912E-09  1.00415228247449E-08  1.69507577769679E-02  9.89593079260769E-03
 -3.73996410338542E-03 -9.94400435917648E-03  2.44867333237350E-01  5.40124374230498E-03  3.60101626127294E-02
 -2.18555599291991E-02  2.37354818677301E-07  1.19287980703565E-08 -1.10694384590089E-01  1.53941045146184E-02
 -9.65208936539116E-10 -1.48857645232817E-08  1.26951570471768E-02  7.64103593638740E-03  2.74857241216726E-03
  1.58595934217479E-02 -2.68237373546232E-01  3.39191909198307E-03  7.77324139064047E-02 -1.21808304575028E-02
  2.84289559473294E-08 -5.88630291360870E-09 -5.36667170721798E-02  2.19781659613435E-02  1.17717506229665E-08
 -7.36552510760607E-09  1.82716739474102E-03 -3.35274452183402E-03 -1.23069229940177E-02  8.54869854827064E-06
 -8.86573593354348E-05  7.30007388021493E-06 -1.52787304283400E-01  3.71981773778453E-02 -7.04066168243004E-08
 -6.61738458581838E-09 -1.07217352582899E-01  2.61013220330506E-02  1.92542609674730E-09  1.93478138632122E-09
  1.00091385674481E-02  4.17877291692591E-03 -5.78188772875060E-03 -1.58593519907708E-02  2.68311009790947E-01
 -3.38478482856123E-03 -2.40242492435818E-02  1.65220577698463E-02 -6.47942517444779E-08 -3.84524868039786E-09
  9.12378526109731E-02 -1.89221341867639E-02 -1.75062567430486E-09 -1.87296148766630E-09  8.16798703870478E-03
  7.51639573189260E-03  6.54119027607819E-03  9.92144017672158E-03 -2.44766309178027E-01 -5.42616596900045E-03
 -9.19035988544770E-02  7.04473682883907E-03 -1.19308805879563E-08 -7.03752028196947E-10  7.16129137073090E-02
 -2.58057582708634E-02  3.79187901136240E-09 -2.33919943703049E-09  6.28195016241902E-03  2.98361424595470E-04
 -1.37008887115239E-02  4.24513897741338E-03 -1.36484362913132E-01 -5.91368977274883E-03  9.14019347017383E-02
 -4.56953161824195E-02  6.20327114598827E-08 -2.93450209854406E-09 -4.23111783117908E-02  2.73616260765257E-02
  7.92262685271081E-09  5.44899658203610E-09  1.38739495904986E-02  2.97474334333559E-03 -1.40699089390689E-02
  1.33298191302188E-01 -9.82690034050268E-03  1.06285299010857E-02  2.75644827196766E-10  1.19452666866769E-02
  3.33099618247749E-06 -3.84016813711740E-08 -4.73378364992056E-03  1.12208293822479E-09 -3.32170525702051E-03
 -1.33157692453778E-01  9.82693514370473E-03  1.48300378105906E-02  4.33628945007768E-09  5.93630099252433E-03
  9.03914089578031E-02 -1.05640616987030E-02 -8.71838720596136E-03  8.34481340869292E-09 -7.58994262338458E-03
 -1.34331069633342E-01  1.29613252504462E-02  7.21184128137744E-03  8.04408553149186E-10  1.55165491349238E-02
 -4.04326879687258E-05  5.94137893492679E-06 -5.38002058286357E-03 -2.51649560433170E-09 -3.76807168840780E-03
  1.34350982090288E-01 -1.29655919547966E-02  1.70473331701716E-02 -2.05554885399049E-09  1.49393160318820E-03
 -9.03079037243164E-02  1.05527835667562E-02 -1.01013323585837E-02 -5.11534633646682E-10 -5.60080478937006E-03
* ORBITAL    1   18
 -1.00060334375729E-02  2.61263897079355E-01  5.24098709436129E-03 -1.62444945962262E-01  4.45146030211309E-02
 -2.09436395266664E-08  1.90858890079826E-09  3.75391946318455E-03  2.61936640270883E-02  2.61712039820813E-09
 -4.65398861833131E-09  1.34933382547756E-02  3.11318153688276E-03  1.70876257662809E-03  1.00074802728275E-02
 -3.24227165707138E-01 -1.15811323999177E-02 -1.97052799604580E-02  2.23730304272071E-02  4.38232739366665E-08
  6.37008725122428E-09  2.82369191970043E-02 -3.19043666941190E-02  1.15865257076842E-09  1.19347097105953E-10
 -8.46300571899134E-03  9.50848646682552E-03 -7.79463436424031E-03 -1.00164064572035E-02  2.61440768179640E-01
  5.23866952943012E-03  5.17844090663906E-02 -3.97902338711845E-02  2.44830177193589E-08  6.36484349024781E-09
  1.53921005432420E-01 -3.29605774970801E-02  1.19452094134535E-09 -4.74879337109555E-09 -4.82161105358711E-03
 -4.50685757494420E-03  1.22904679049007E-02  4.86741732565579E-04 -1.14400401086173E-01 -7.87916443503474E-03
  2.31258029376587E-01 -2.92030559485151E-02 -8.85724738930334E-08 -3.05284655156814E-09  2.14078718728181E-03
  8.95511673868494E-03  6.42102471004091E-09 -1.09743766204652E-09 -6.43024392191551E-03 -1.10942153848200E-02
 -2.09213983328302E-03 -3.47517940469549E-03  1.51075143266139E-02 -5.11713512457879E-03  1.12108054419300E-01
 -2.08063562713658E-02 -6.49056848363861E-08 -6.13339971512486E-10  4.46469863933036E-02 -9.73608260621013E-03
  4.10558180880621E-09  3.84566360167254E-09 -1.07965381416685E-03 -5.27527489960609E-03  1.28124030451457E-03
 -2.10331114647416E-03  1.72148291314465E-03 -3.01747897645989E-03  1.07246553312460E-02 -1.22480067236580E-03
 -3.29266663907138E-08  6.25736085728327E-10  7.12057100285523E-02 -1.21848808614757E-02 -2.00593434645001E-09
  2.91326235274039E-09 -2.86334054339739E-03  1.08570311026198E-03  7.22912540398105E-04 -2.52162183423013E-03
  2.00519568322945E-02 -2.62411762102681E-03 -3.63999149233449E-02  6.31753948754512E-03 -8.23454326467293E-09
  2.93688418094624E-09  5.19701373801112E-02 -9.00841835098738E-03 -8.60216079099255E-10  4.36786519411078E-10
 -5.24425639941633E-04  1.51209994213063E-03  1.93206900622875E-04 -2.10006400026910E-03  1.64046670735350E-03
 -3.01951068742887E-03 -7.05979061787296E-02  1.18702870659731E-02 -2.06817001560492E-08  2.10155807278838E-09
  1.41016008651612E-02 -2.97180972425052E-03 -1.46490953283739E-09  2.43464505774445E-09  8.82621532911776E-04
  2.64940046624396E-03 -1.44272369441225E-03 -3.48537074166249E-03  1.52120852172074E-02 -5.12855006317638E-03
 -8.01878546736384E-02  1.62241361254788E-02 -6.37878405499885E-08  4.21431560393781E-10 -9.01609102973248E-02
  1.62571982610111E-02 -4.66734994838415E-09  8.61922643610092E-11  4.25691260428988E-03 -3.04461785120930E-03
 -1.79934947130592E-03  4.74294939351067E-04 -1.14086114893031E-01 -7.87715352349845E-03 -8.07513568962449E-02
  1.48793320532421E-03 -1.22994952194643E-07 -5.39964553812560E-09 -2.16807183073545E-01  3.05295871312435E-02
 -1.75086030417121E-09 -2.25448049184034E-09  6.63034468053062E-03 -5.65823564390873E-03 -9.62676623473015E-03
  2.22484058298219E-01 -1.23134702013215E-02  9.64218455477941E-03 -8.92952583327186E-10  2.10195362690716E-02
 -1.93621107139751E-01  1.29685027271003E-02  1.12018075297793E-02  1.77489564278811E-09 -1.59565215600844E-02
  2.22655797228751E-01 -1.23307380303472E-02 -2.30601088763004E-02  4.04437297964850E-10 -1.93671030690552E-03
  1.14317833529064E-01 -5.97431745550384E-03 -1.09156996033221E-02 -1.49786434512635E-09 -5.01884756689477E-03
  6.15235012069342E-02 -3.18865975285728E-03 -2.08702738152964E-03 -8.76998411839200E-10 -6.36829069707315E-03
  6.18507722126284E-02 -3.73831928706226E-03  3.86795646340968E-03 -3.02416403758972E-10 -5.51080702250916E-03
  6.14795243542821E-02 -3.18596003037355E-03  6.69305428710790E-03 -5.33988049312982E-10 -2.08804146082625E-04
  1.14335849692826E-01 -5.98190372074939E-03  8.43964310782572E-03 -2.17291261619371E-09  8.55713064516650E-03
* ORBITAL    1   19
 -2.54296480885488E-03 -1.92720424490845E-02 -6.63796413466665E-03 -4.78560746878667E-02  7.79174451503858E-03
 -2.10860603628155E-08 -2.21185682824788E-09 -1.31136455141780E-01  2.40644375243955E-02 -1.10944687009715E-09
  9.07851046635311E-10 -7.83654845233550E-03 -6.18711588266430E-03  1.27858183610370E-03 -8.90658199627641E-03
  1.26628766954746E-01 -4.98175871657740E-03  8.84751866938174E-02 -2.26505606016391E-02 -2.48356990076900E-08
 -3.79829641357571E-09 -1.26103510987537E-01  3.22971955792748E-02  1.02489267792108E-09  1.63668814283481E-09
 -1.37063577900774E-04  2.74665061710678E-03  1.74729182131801E-03 -2.53360535129704E-03 -1.93144746896349E-02
 -6.62148679358716E-03  1.39517158318410E-01 -2.52716664571423E-02  1.08803260660317E-08  1.85378415149686E-10
  5.35799476938654E-04  8.62631773943728E-04 -1.26859329069817E-09  2.29015737892397E-09  6.96232820882358E-03
 -2.12931291830006E-05 -7.26491396831327E-03 -1.35235523802874E-03  2.85222670324864E-03 -2.31114998514538E-03
  3.08152489015446E-02 -2.06825740344223E-03  7.65767232065414E-08  7.39200476680228E-09  2.36654757367705E-01
 -3.58997061182175E-02  2.05658390751125E-09  5.31294274048552E-09  3.58613639346133E-03  2.32289660753850E-03
 -4.16414988651228E-03 -3.06350473224886E-03  9.19340744258517E-02  1.28079388249569E-03  6.84172868023618E-02
 -1.91195964553518E-02  9.19790014919058E-09  3.61603450462151E-09 -1.99898563844341E-01  3.35502180133962E-02
  7.30581701975878E-09 -1.38624042363093E-08  8.04538652116509E-03  1.16328647895967E-02 -2.82963481587590E-04
  9.15072027095016E-03 -2.03040395026774E-01 -2.43537378134805E-04 -1.45778581494593E-01  2.55061881439902E-02
 -1.32068676756435E-07 -1.01795348317007E-08 -4.42836453647708E-02  1.50899274511097E-02  1.43017180622353E-09
  2.42225043677549E-09 -8.15211934737646E-03  3.94989704435025E-03 -2.54024478498996E-03 -1.01076010530119E-02
  2.33841125331717E-01  9.21176125291427E-04 -2.11342128702008E-02  8.26152848958153E-03 -1.01763824758664E-07
 -2.64547543436392E-09  3.00605495037325E-02 -1.17697292400264E-02 -3.81601042605965E-09  1.08665464605743E-09
  5.17556114354729E-03 -3.97932905619929E-03  6.08293145470011E-03  9.14396947014379E-03 -2.03048374722160E-01
 -2.56744894982656E-04  9.12361796418912E-02 -2.28592480348576E-02 -4.63844441698863E-08  9.99533349465778E-10
  1.22081952412276E-01 -1.88598945943826E-02 -2.97273705074672E-09 -3.31309127010411E-09 -1.48229221852096E-03
  6.74083275873969E-03 -6.39218673962961E-03 -3.06455537359496E-03  9.19620521403646E-02  1.28138021160784E-03
  1.64671289996927E-01 -2.50451791650918E-02 -6.73309949106430E-09  2.02115448351314E-09 -1.32529481396690E-01
  2.94570325369804E-02  1.14749512338095E-09 -2.64565993068474E-09 -9.29415075597640E-03  4.37151717001941E-03
  9.73040838681720E-03 -1.35511670040453E-03  2.92868978150223E-03 -2.31362701632388E-03 -2.33159832848030E-01
  3.44385815172215E-02 -4.00318593066125E-10 -8.63390367738983E-10  5.14728395490703E-02 -1.03269719276483E-02
  6.18165060791479E-10  8.75461755402185E-10 -5.64562841960055E-03 -1.56433090793972E-03  1.16709776352610E-03
  1.10380083823988E-01 -4.85254465063293E-03  8.17387303831033E-03 -8.74870120342755E-10  8.87022068277678E-03
  2.02355139406487E-01 -1.04688503269636E-02 -1.22704305722870E-02 -9.62538107528365E-10  1.74803314675706E-02
  1.10300532803863E-01 -4.84597197895388E-03 -1.11110252262539E-02  4.20165773121490E-10 -4.67103793599419E-03
  3.42280690712622E-02 -3.27212811743225E-03 -3.97683709492773E-04  5.08413898556873E-10 -7.49969982835785E-03
 -1.54133150557386E-01  1.45110440323898E-02  6.38916037736461E-04 -4.44428758930939E-09  1.64275884253691E-02
  1.28729394209261E-01 -1.45150216429499E-02  7.69739763556932E-03 -3.69872553938362E-09 -1.09713567262293E-02
 -1.54065646442986E-01  1.45054404235159E-02 -1.56566547973084E-02 -1.45071079200579E-09  4.99455067128789E-03
  3.42842791408804E-02 -3.27310621119194E-03  7.19415098913106E-03 -2.00410286943272E-10 -2.17917533110791E-03
* ORBITAL    1   20
  4.53796427291814E-03 -9.47710458414906E-02 -3.03157642132799E-04 -9.09773564611180E-02  5.49133187617342E-03
 -6.25856064883762E-08  3.85843083717125E-09  1.53521745454129E-01 -3.08397961960161E-02 -4.97472117631834E-09
 -4.66704984405155E-09  8.08122389216945E-03 -9.37219744926584E-03 -7.87594262972942E-03 -4.07537907206148E-06
  8.02215602779455E-05  2.78045670918559E-07  1.34108913238016E-01 -1.72521148748308E-02 -1.09335962845345E-07
 -1.08414269453216E-09  9.40866894723216E-02 -1.20917405768373E-02  1.77784402418976E-09 -8.29666200773860E-09
  6.92142394668572E-03  2.88559612860585E-03 -3.99455341862031E-03 -4.54304542689548E-03  9.45964944739987E-02
  2.83332995561646E-04  1.13485022208595E-01 -2.71183649361462E-02 -1.45017609409505E-07 -6.30361250800027E-09
 -1.37787063497741E-01  1.56464419174039E-02  7.53597493420327E-09  2.39672253465451E-09  3.49457548355559E-03
  1.41992090819078E-02  1.18573177398645E-03  8.63019314972301E-03 -2.67209086625426E-01 -5.56318603118693E-03
 -8.27982433240661E-02  1.01724955380565E-02 -1.03651210810198E-07 -5.69670033545836E-09 -3.77324524793024E-02
  1.24646806762785E-02 -4.51454527231017E-09  7.61045450018167E-09 -9.22971085392625E-03  7.70194279289902E-03
 -4.38066945120020E-03 -7.71945217160978E-03  1.44994394048971E-01 -2.86104550005144E-03  7.01947549940002E-03
 -4.69419591466640E-03  1.04705128624696E-07  1.06686982116408E-08  2.15155543043717E-01 -3.51734559322752E-02
 -6.47623259829062E-09  1.54449723915479E-08 -8.43426265517627E-03 -3.61179652500946E-03  1.00327796605246E-02
  3.15108492173086E-03 -8.28434711422400E-02 -4.94751748071640E-04  2.31457119795442E-01 -3.47209859580403E-02
  1.41714135919443E-07  1.08687251657998E-08 -7.62046914603654E-02  1.46244435332769E-02  7.77491643695975E-09
 -6.41828862993590E-09  9.69600523264049E-04 -1.05257691831501E-02 -3.64376295270834E-03  6.99623447822233E-06
 -1.01450269008251E-05  9.99515730650928E-06 -2.15860665616587E-01  3.48511992808574E-02  1.65711036837785E-08
 -4.53304985327887E-09 -1.51483568554290E-01  2.44577650496755E-02  4.92526880923885E-09  1.02354340311200E-09
  1.08208700030184E-02  4.52140852102195E-03 -6.24751233245135E-03 -3.14621162420254E-03  8.29012026872362E-02
  5.04035576871283E-04  7.13568267672367E-03  1.92958807778749E-03 -2.28566308132732E-08 -2.97423390762402E-09
  2.43514910760148E-01 -3.76494852485185E-02 -1.55006998738747E-10  2.59266245809861E-09 -2.72689909360311E-03
  9.77762505680346E-03  4.66013710734576E-03  7.71581933168732E-03 -1.44938141136217E-01  2.85987063201496E-03
  2.04594764995207E-01 -3.46419195948954E-02 -2.71909757916392E-08  1.95479075329249E-09 -6.67493194026492E-02
  7.56837742949871E-03 -2.33737150771468E-09 -5.02072772453358E-10 -1.24290018288574E-02 -5.11603928996684E-03
  2.01420356036085E-03 -8.62514443939084E-03  2.67269356052469E-01  5.57128070944760E-03 -6.35485442339949E-02
  1.51736280010567E-02 -6.14329481027897E-08  2.82699387062055E-09 -6.49310428467630E-02  5.30065812893554E-03
 -4.11580297281398E-09  8.27362248249405E-10  4.60723781774829E-03 -9.63834676410025E-03  7.04977375003828E-03
 -1.21933615713528E-01  4.80853551600826E-03 -1.04770425576811E-02 -2.26068552540791E-09 -6.66140202798794E-03
  7.19939668562387E-05 -3.79603297815875E-06  3.59545483220009E-03 -3.60983458737170E-09  2.53208327627383E-03
  1.21849686204392E-01 -4.79978087638834E-03 -9.81720150843151E-03 -5.01570853992665E-09 -7.58913653896523E-03
  1.47388038943445E-01 -1.07254901163336E-02 -1.50868580617897E-02  4.24861848444967E-09 -6.54015491116830E-04
 -4.86719122927970E-02  4.68970292556023E-03  7.85436146813044E-03  4.31940067327044E-09  2.70708532759332E-03
 -2.70677765995383E-05  3.39244904756008E-06 -6.26585492377682E-03  4.97147510428642E-10 -4.39265980564027E-03
  4.86958069623312E-02 -4.69267543283313E-03  5.22228881962163E-03 -8.45234408723955E-10  6.46350473648944E-03
 -1.47286599990501E-01  1.07119236529187E-02 -5.75016505121563E-03 -7.72512528765279E-10 -1.39537662488073E-02
* ORBITAL    1   21
 -3.53060034568943E-03  1.48766823174850E-01  6.51926375986027E-03 -8.82261139489884E-02  2.09724191020216E-02
  1.25529480038949E-08  2.38884805125468E-09 -9.85916377204375E-02  2.79521892406408E-02  5.24743205070258E-10
 -9.13803008258532E-11  5.37297398682765E-03  8.98200341342525E-03  1.09751249035065E-04  1.71824686049189E-03
 -1.46433470471915E-01 -9.12009252036117E-03  5.28624503946259E-03  7.32159658791852E-03  1.68081367226952E-08
  3.10687337918949E-09 -7.36717394088162E-03 -1.04557042826013E-02 -7.13302646997789E-10 -6.90492987611280E-10
 -5.79349555324800E-03  1.10334603363999E-02 -2.07075089051815E-03 -3.53236017008098E-03  1.48872563170716E-01
  6.52337542784215E-03  1.22780904872172E-01 -3.34340113502362E-02 -1.88149836117412E-08 -1.24198694680054E-09
  4.93261963564620E-02 -1.02174383030318E-02  7.63090613676731E-10 -2.48081759888640E-09 -6.63782565861742E-03
  3.98019961143214E-03  7.04705008021844E-03  6.50046470638790E-04 -3.93743569031867E-02 -3.19509796412925E-03
 -3.16191082509522E-02 -3.35273435049374E-04 -3.82799294666673E-08 -5.19490905018429E-09  1.11352910037035E-02
  6.90953540658448E-03 -1.08202800776802E-09  1.21261708615929E-09 -6.12972528628857E-03 -7.04052833433087E-03
  2.46584515419089E-03  3.42277248138515E-03 -7.35717857544022E-02 -6.31279160130546E-04 -1.92090868847627E-01
  3.18880392381633E-02  3.26636023011097E-08 -1.98517451947752E-09  5.30284355833164E-03  4.89917761428750E-04
 -8.35467687309623E-09  6.76185346062721E-09 -4.08905645066842E-03 -1.07916619379570E-02  1.21574929462076E-03
 -8.98440749606013E-04  1.07142893314658E-01  6.18800365694409E-03 -2.65403067613278E-02  2.87760402899348E-03
  1.30287898836008E-07  7.54647988600856E-09 -1.87362138840287E-01  2.32127827637825E-02 -1.98358982748096E-09
 -3.85762921751337E-09  2.07611301617960E-03  3.31839820750618E-03  2.80498096205989E-03  4.58732991803747E-03
 -6.26179389141527E-02  2.82515326745491E-03  1.62352086970909E-01 -2.49541697516718E-02  1.07954203338450E-07
  2.82671135608717E-09 -2.31329957494036E-01  3.55508444564751E-02  3.64697791580837E-09  3.34859446745078E-10
 -2.73008735479382E-03  6.84868812874822E-03  2.21695110988963E-04 -9.00160310691183E-04  1.07190197305062E-01
  6.18977953377246E-03  1.85251751681574E-01 -2.28029096579209E-02  4.56122712264478E-08 -1.08248398495715E-09
 -3.89138925910806E-02  5.20795335874482E-03  2.06910121054949E-09  3.44338597105177E-09 -3.62059682825266E-04
  2.29039619789773E-03  4.21198798163607E-03  3.42276931267052E-03 -7.35381614957233E-02 -6.33148251285626E-04
  6.04843464453754E-02 -1.13246030558014E-02  2.88499932891182E-09 -1.87862316435431E-09  1.82476797923706E-01
 -2.98373124127885E-02 -1.60018139537578E-09  2.33835297936418E-09  8.25462191513280E-03 -5.63311362525704E-03
 -5.91270547483301E-03  6.50446714787085E-04 -3.92876005323503E-02 -3.18704752113242E-03  3.49063171981434E-04
 -6.36711053739432E-03 -1.45842819055831E-08 -1.33904367626357E-09  3.34192406847623E-02  2.68176957705341E-03
 -8.09795877821652E-10 -9.97567704053121E-10  7.81004209767513E-03 -1.22124230464030E-03 -5.57920666634131E-03
  1.96272005005302E-01 -1.25326643805741E-02  1.01298352868240E-02  4.47888993587756E-10  1.41367318118625E-02
 -7.10507283131768E-02  5.00287719377719E-03  3.14527757880123E-03  6.94460039738263E-10 -4.47675329904783E-03
  1.96353896052708E-01 -1.25376999662166E-02 -1.67432414495559E-02 -7.22462952283653E-10 -4.73299682263427E-03
 -1.84468485687852E-01  1.28128848689720E-02  1.47948560949091E-02 -4.64443134228312E-11  8.30868642562368E-03
 -1.17296391965325E-01  4.55176242605597E-03  3.34010918327537E-03  3.89469963895385E-09  1.01007760362211E-02
 -2.77480833896541E-01  1.71927159931968E-02 -1.42918579350727E-02  3.68263926463021E-09  2.03708180628582E-02
 -1.17312491975935E-01  4.55836944946293E-03 -1.06351785723886E-02  1.38648105161044E-09  2.96060090795425E-04
 -1.84529899047161E-01  1.28137583587522E-02 -1.28580341354193E-02  1.13094795826581E-10 -1.10795577062244E-02
* ORBITAL    1   22
  9.15844167184297E-04  2.07956855151971E-02  3.25041385904741E-03  1.33181287940750E-01 -1.99851272667994E-02
 -4.88908108800076E-08  1.72399832367201E-09  1.25097745525993E-01 -1.75402495738146E-02 -6.50346742585084E-10
 -5.18683841413022E-09 -8.24823297635523E-03  6.28474549913996E-04  7.36458179242166E-03  9.78197851622669E-04
  3.04790346632763E-02  3.88156774060659E-03 -1.50764221350718E-01  2.32653075365507E-02 -3.53218550275024E-08
  1.63931172969455E-09  2.15255180655291E-01 -3.31880190542522E-02  2.21355112475726E-09 -4.41029331780691E-09
 -2.84423891829643E-04  3.88552131518371E-03  2.28831016499542E-03  9.01736425865741E-04  2.07754646996432E-02
  3.22687102105719E-03 -1.62608607362836E-01  2.32844351288593E-02 -3.65212247774928E-08  7.17599101362908E-10
 -8.32136739325251E-02  1.29129885908477E-02  3.59072862834405E-09  2.17616746095464E-09  8.01006509820532E-03
  7.43625201573183E-03 -2.02559469995672E-03  1.85700809906145E-03 -1.46722504075250E-01 -6.96603051714544E-03
  1.36839634772958E-01 -1.40030605112705E-02 -5.08787711786242E-08 -3.55100441284793E-09 -1.07873707055793E-03
 -3.25321778649889E-03  3.41032699686696E-09  6.43953139720353E-09  9.06053897635494E-03 -1.06473791562474E-02
 -7.94873241867658E-03 -2.91012100955625E-03  1.30094979067343E-01  4.90980966157296E-03  6.78096072473098E-02
 -1.33812538933867E-02  6.23059323163714E-08  7.26010309806283E-09  4.43392057146036E-02 -1.12581663612055E-02
 -1.12824838919743E-09  4.97244688781985E-09 -1.18244520809381E-02 -1.19852861824322E-03  1.04441425334867E-02
  3.13871808409835E-03 -9.39882715456111E-02 -1.47856164434445E-03 -8.92234772551132E-02  1.48062230963237E-02
  6.77461263020695E-08  3.03045716854423E-09 -2.00969213083492E-01  3.21222939339824E-02  1.05504800094371E-09
 -2.98929454589459E-09 -1.70937922744713E-02 -1.12640438855555E-04  7.01648142828817E-03 -3.08059142602834E-03
  1.67807934084698E-01  7.50626916166246E-03  8.00903023975693E-02 -5.39928035528528E-03  3.24285727797354E-08
 -3.77324561993857E-10 -1.13904293558881E-01  7.65609936018038E-03  2.72847952042674E-09  9.86040772977520E-10
  3.10919413373986E-03 -4.32256586318389E-03  2.34232534913503E-03  3.13636888926711E-03 -9.41734707965193E-02
 -1.49637171717181E-03  2.18391225798202E-01 -3.51026533959575E-02 -8.51483694970847E-10  5.01275330068674E-10
  1.57288046782036E-02 -3.01654724379296E-03 -6.12560230417653E-10  2.62682460647550E-09  1.09708173531491E-02
  1.16795388894960E-02 -9.19103728511055E-03 -2.92346721310167E-03  1.29818993634774E-01  4.86683132969361E-03
 -6.55100766045106E-02  1.51966882870584E-02 -3.93772543936455E-08  7.59575802572019E-10 -4.95718230034888E-02
  8.87409295807097E-03 -3.99908276030146E-09  7.87534323389242E-10  1.24999635017272E-02  9.03114398855578E-03
 -3.60610354161671E-03  1.84564323798848E-03 -1.46695509198060E-01 -6.99014890708406E-03 -4.53801241979702E-02
  7.69637248413823E-03 -9.97537365930018E-08 -4.01615064096189E-09 -1.29553762673719E-01  1.21151164394991E-02
 -2.27977062248628E-09  4.87507794943290E-10 -3.13617648879031E-03 -1.57049914653685E-02 -9.07497363179630E-04
 -1.57424446632874E-01  7.92294560487543E-03 -6.25794377106464E-03 -1.75605127094322E-09 -1.16576900961795E-02
 -2.36685289825235E-01  9.65735199453183E-03  1.12600168067508E-02 -1.00067031668891E-09 -1.60316341817291E-02
 -1.57341630448984E-01  7.89855369553231E-03  1.30865529403999E-02 -1.29008393841899E-09  1.90360667391818E-03
  1.34336214534863E-01 -8.90306371237312E-03 -1.08019205365336E-02  2.78996539176511E-09 -2.93149534730796E-03
 -2.51490475591522E-01  1.31605447826785E-02  4.18072369786912E-03  1.73496971821130E-09  1.95671496631528E-02
 -4.09254277803759E-02  2.73038249503225E-03 -1.76900705803349E-03  8.27335872264765E-10  2.52896343876662E-03
 -2.50638943334043E-01  1.31234515366328E-02 -1.97540593195920E-02 -8.39278938482299E-11  2.73064460420808E-03
  1.35283734874110E-01 -8.96690119342843E-03  6.49225039855106E-03 -1.21680397390046E-09  9.20486823390128E-03
* ORBITAL    1   23
  2.62121916967155E-03 -5.54950018527252E-03  3.70554812291818E-03 -8.44179128276521E-02  1.33933314442200E-02
 -5.56295726918288E-08 -2.84855057143597E-09  1.17956758623871E-01 -1.03477815022874E-02 -3.36817925429482E-09
 -1.60230473993338E-09  9.51319696976117E-03 -2.32073996846014E-03 -4.79590004912544E-03 -1.52774368288635E-06
 -2.83411260928823E-05 -5.63786771223285E-06  1.09662745475421E-01 -9.51826464378351E-03 -7.61690743164099E-08
 -5.11973999324228E-09  7.62658082132034E-02 -6.57033356148226E-03  1.94241774035744E-09 -2.86895971467732E-09
  5.58040554472216E-03  2.31227040651112E-03 -3.22635898427786E-03 -2.62141722613285E-03  5.43869350324141E-03
 -3.71825152071807E-03  8.27622721535604E-02 -5.25007523612880E-03 -3.87546911063209E-08 -7.02141485045951E-09
 -1.19046940257899E-01  1.60565722194035E-02 -1.02734733266538E-09  6.93586325323808E-09  5.47451959190033E-03
  8.52712938463677E-03 -3.86953219111418E-03  1.42666043757289E-03  2.35890562654355E-02  4.66861220978033E-03
 -1.03539858925649E-01  7.36960053189705E-03  1.22226681320855E-07  1.61819775118794E-09  1.09950048348706E-01
 -2.50642396622219E-02 -1.12187220256988E-09  1.53243143678151E-08  1.42623062531113E-02 -3.74543657629394E-03
 -8.15079342099168E-03  7.45218400996001E-04  6.67483742409823E-02  6.33968455907562E-03 -2.90522923549917E-01
  3.50642041392784E-02  2.70214103424236E-07  1.18433364015559E-08 -1.02723291373624E-01  9.68072648937591E-03
 -1.50005609002930E-08 -7.54137505648645E-12  4.62440675254653E-03 -1.05534329905601E-02 -1.59762017095239E-03
 -1.52026529397523E-04  5.24033700454340E-02  3.91468365270950E-03 -1.40753055683103E-02 -2.64714063151595E-04
  2.40703860792332E-07  9.07457422874228E-09 -2.42442238684636E-01  3.10869602002521E-02  6.77135692518413E-09
 -1.21290958182820E-08 -4.82343741334092E-04 -1.50597356584791E-02  1.10754642950298E-03  6.82964104821121E-06
 -3.91855906089002E-04 -1.66978331478006E-05  4.10853234997589E-02 -7.74234931708248E-03  8.30736071809071E-08
 -3.87988081523689E-09  2.90656172840051E-02 -5.43502756110036E-03  1.03447700362367E-08  7.57218202594938E-10
 -1.55124730949281E-02 -6.46286146033701E-03  8.94774455129965E-03  1.42981751735049E-04 -5.19905215983063E-02
 -3.89913070405175E-03 -2.33643341508971E-01  2.92817626864296E-02 -8.54014895704827E-09 -5.14763950914970E-09
  6.92656617341097E-02 -1.08293252045877E-02  2.75764855463868E-09  4.40453721809016E-09 -9.41326670305380E-03
  1.09064753132333E-02  4.62050464765641E-03 -7.33612549822779E-04 -6.72949281123811E-02 -6.35981181116205E-03
 -1.95272104424015E-01  2.09798419722023E-02 -2.38563011757228E-08 -2.41185273130528E-09 -2.37929061196740E-01
  2.96331853054403E-02  5.89391532557623E-10  2.80870112775146E-10 -3.18221701476378E-03  1.11351481747320E-02
  7.51175971817868E-04 -1.44062268434062E-03 -2.29129598637176E-02 -4.64996321770985E-03  6.82328662245848E-02
 -2.10841469228062E-02 -8.13192454120209E-09 -6.02997461075616E-10 -1.34424380711420E-01  1.54440150862542E-02
  2.33332262191403E-09  5.82045700818177E-09  8.81780603398129E-03  1.34266492541517E-02 -5.16807855713936E-03
 -3.40361475497880E-02  5.69216158734731E-03 -6.40326194682525E-03 -1.65613078842755E-09  1.89131963840970E-04
  5.44082187737518E-04 -2.13752585236504E-05  2.87093812277615E-03 -2.39921857813170E-09  2.06815686647372E-03
  3.45168668354605E-02 -5.71203095367259E-03 -2.04064230628699E-03 -9.81844034974165E-10 -6.09017379981318E-03
 -2.51535734538257E-01  1.51229050538956E-02  1.73281716722992E-02  7.41445417283543E-09  8.23594688206867E-03
 -1.98183971801043E-01  9.38857239437389E-03  5.53503384658331E-03  7.18902194984357E-09  1.42504879574979E-02
 -2.60397997202398E-05 -1.35415254775318E-06  1.29496403578687E-03  2.49812325002068E-09  9.11900694165640E-04
  1.99234022040114E-01 -9.44077862021091E-03  1.53633197200482E-02 -3.38813276912840E-10  3.40320614028112E-04
  2.50930189012945E-01 -1.50895779926956E-02  1.36180897752597E-02 -8.11882675441337E-10  1.34474946376456E-02
* ORBITAL    1   24
  2.27453860897351E-03  9.42567484408379E-02  9.87400339059261E-03  5.52386907501981E-02 -9.03601010960314E-03
 -2.81001765723570E-08  1.79434035255842E-10  2.98573166369144E-01 -3.16485663583663E-02 -1.80129223474565E-09
 -2.65378088878819E-09  8.65471819843440E-03 -1.74126485750313E-02 -3.50890431255876E-03  6.18194787746960E-06
  8.34299641932632E-05  2.14058729559871E-05 -2.41213141910005E-02  6.11458053854261E-03 -3.60306263352364E-08
  1.44177821069082E-09 -1.76657192711292E-02  4.42992177350640E-03  6.78796538674280E-10 -3.34835068219379E-09
 -1.32847413509710E-02 -5.59893320032566E-03  7.67215395997729E-03 -2.27469695444931E-03 -9.46254067677606E-02
 -9.89823327512256E-03  2.99332311952768E-01 -3.27652403701315E-02 -7.95945619262516E-08 -3.90812222209166E-09
 -4.88505932538757E-02  2.20043782090703E-03  4.67665487352652E-09 -1.09861180864465E-09 -4.12475343423162E-03
  1.92082565931461E-02  8.88250749961366E-04  8.29558484875900E-04 -1.35122445633206E-01 -8.22933621193757E-03
 -9.95261673632157E-02  2.80332431951711E-02 -5.33619813045878E-08  4.73085855960294E-09  1.77037966965949E-01
 -3.23074659124723E-02 -2.64916122493352E-09  2.27421181564872E-09  7.77986509186808E-03  2.88197024760906E-02
 -6.71235626459209E-03  8.28369953946844E-04  7.30893176019106E-02  7.72492432126139E-03  1.55409139711818E-01
 -3.14966392937233E-02 -9.48649981286524E-08 -1.29263155478601E-09 -1.48432567916132E-01  1.30188601691238E-02
  8.95898646237213E-09 -5.88192871108541E-09 -1.50412899603648E-03  2.15503095000247E-02  3.11668699923338E-03
  1.49961453356468E-04 -5.11346093781391E-02 -4.10142274021945E-03 -2.30878033492778E-01  2.89762906559358E-02
 -1.38427669443908E-07 -1.03059111932278E-08  4.99876238896908E-02  4.60666262919198E-04 -6.37645690947722E-09
  5.96903011315112E-09 -1.03809486927302E-02  8.10479831827539E-03  5.31495754871216E-03 -4.68064759663084E-06
  1.26201165323355E-04  2.86365589812584E-06  1.90249443016107E-01 -2.34210629171472E-02 -2.05845157975389E-08
  3.76423559365716E-09  1.33381808630737E-01 -1.64341370450597E-02 -5.08170039384364E-09 -1.33862721874863E-09
 -8.27807052590474E-03 -3.46404779776267E-03  4.78041960468187E-03 -1.51389616504542E-04  5.10537261684122E-02
  4.09531498206940E-03 -3.12797999082718E-02  1.02485298067368E-02  2.11356073540925E-08  2.89836537019190E-09
 -2.34143429306059E-01  2.71060443344666E-02 -1.18901704538825E-10 -2.08937937330690E-09 -2.92987956258533E-03
 -1.36532660332275E-02  2.36881610738945E-03 -8.39248354885371E-04 -7.31584606976742E-02 -7.74098533861396E-03
 -8.70900848281126E-02  1.56378583848640E-03  2.23886974285632E-08  3.62326431448425E-09  1.96694226954151E-01
 -3.40605731294067E-02 -1.50091248657883E-09  1.51759597677534E-09  9.12238470534574E-03 -1.83471163642624E-02
 -7.51837019555981E-03 -8.31495716485650E-04  1.35337190786894E-01  8.24219700835552E-03  1.33104684342454E-01
 -2.09229337725270E-02 -2.37531389552709E-08  2.45564603179363E-10 -1.54275452492118E-01  3.74317021409214E-02
 -3.96980681160371E-09  1.08847642830674E-09  2.36531886817293E-02 -1.56831984055708E-02 -1.14308159718783E-02
 -2.32825411320615E-01  9.97834999675254E-03 -1.19235999079270E-02 -1.08292668789424E-09 -1.08263621502422E-02
  6.88253867124137E-04 -1.25573815173752E-05 -1.89356913750583E-03 -1.31231350358232E-09 -1.27122546257906E-03
  2.32508552991318E-01 -9.98216702820003E-03 -1.42185704670288E-02 -2.52656317600626E-09 -7.50521950529973E-03
  1.49680227456411E-01  7.01258885152886E-04 -6.00834832398871E-03 -2.39725794936400E-09 -9.92446694968188E-03
 -4.78855267427108E-02 -1.50501977978388E-03 -5.58376080066609E-03 -4.36762565415494E-09  5.00646227767063E-03
 -6.17918128324344E-06  3.86853586095934E-06  5.46995880909561E-03 -8.40507570471983E-10  3.83775210259292E-03
  4.74889461612066E-02  1.51621720421882E-03  2.77970988070527E-03  7.85515915250868E-10 -6.95264903353273E-03
 -1.49348792155763E-01 -7.07167229981692E-04 -1.13698903561199E-02  5.89498304876018E-10 -2.24755596579074E-03
* ORBITAL    1   25
 -1.92731381199823E-03 -8.95095771030432E-02 -1.05862441920077E-02 -1.50927387113548E-01  9.56770300942144E-03
 -1.29098208996617E-08 -2.21148899208069E-09  1.54719669333833E-01 -2.64057412937598E-02  3.51867265108832E-09
 -2.84337635118296E-09  1.46150043770241E-02 -2.10374024424586E-02 -9.67538959235628E-03  2.86698890308909E-03
  1.74778056966930E-02  8.31776586959856E-03  1.77283455375307E-01 -2.96901533370478E-02  6.05287102495878E-08
  4.16830208770539E-09 -2.52938859708416E-01  4.23363091220706E-02  1.27255357012773E-09  5.72628422022624E-09
  9.67065032386572E-03 -2.99147362293801E-02 -4.87734551243298E-03 -1.91553725109035E-03 -8.92438741400357E-02
 -1.05480014863597E-02 -9.47947041544405E-02  2.16108557702068E-02  9.14899045047053E-08  1.17293872531045E-08
  1.95018756092523E-01 -1.80114644361717E-02 -1.54323535567920E-09 -4.54935697785118E-09 -5.64753992201041E-04
 -2.74079692927518E-02 -9.07785668521639E-04  1.03040354401237E-04  7.38315211120770E-02  4.87572378396179E-03
  1.76781594315753E-01 -1.14618957269899E-02 -5.21186439334225E-08  6.02587056498533E-11 -1.24627097514865E-01
  1.02113347426708E-02  5.76177992248394E-09 -8.89671927009087E-09 -3.22214557997209E-03 -2.17512502022027E-03
  3.21001234245131E-03  1.35169994451826E-03 -8.42938552043742E-02 -3.29438892677411E-03  1.37492864168231E-01
 -1.29828042453182E-02 -1.45762222847699E-07 -1.05686662359158E-08  3.00548701989919E-02 -4.83557884528580E-03
  6.31518056443128E-09  2.27639104114197E-10 -6.98514077857566E-03 -1.00721321720913E-03  2.44946897715448E-03
 -1.10259151718931E-03  7.42919561101884E-02  3.60131545986193E-03 -1.25817347479298E-01  1.64614156518030E-02
 -7.74961003607902E-08 -3.70032711203872E-09  1.34499681530864E-02 -7.12510225386899E-03 -7.86469418880528E-09
  5.98893162120549E-09 -4.73355352100250E-03  2.04353872042586E-02  3.69100873370534E-03 -2.78979384504957E-05
  1.98327241808709E-02  1.24522532510761E-03  1.75035563475843E-01 -2.02929091938521E-02  3.61766912616665E-08
  8.31264311347466E-09 -2.50169437877705E-01  2.89954332804434E-02 -3.85146633161125E-09  1.09247702679843E-09
 -8.03135768849620E-03  2.50047901408877E-02  4.11811943876680E-03 -1.09926190063539E-03  7.41957137874389E-02
  3.59666305145263E-03  3.05770192999955E-02  1.03719594758959E-03  1.45220191055453E-08  2.34624390410935E-09
  1.23498830348381E-01 -1.79898205774917E-02 -5.51131048894472E-10  2.43296756795923E-09 -6.92591006708530E-03
  1.95456178540941E-02  4.95463363783699E-03  1.35168365727771E-03 -8.39470375708260E-02 -3.27014070683960E-03
 -7.49499224952099E-02  8.98262771419864E-03 -3.24187252452794E-08 -1.31647888413090E-09 -1.19483436411200E-01
  1.06289886286829E-02 -3.03791091189967E-09  1.27957498332849E-09  4.69444617488889E-03  3.95283374407732E-03
 -4.28948293463567E-03  1.08218891696715E-04  7.35326905608025E-02  4.86000153969662E-03  5.67750142929639E-02
 -5.64551552660363E-03 -6.87966331990561E-08 -3.99555250318577E-09 -2.08172435107576E-01  1.41595770382052E-02
  1.30427168949226E-10 -1.05725114705352E-09  4.62790706940565E-03  1.15923911157197E-03 -1.33130885739454E-03
 -1.00306688731912E-01 -1.43919595920915E-03 -1.00016136620367E-02 -5.23255225126579E-10 -5.10628830243788E-04
  3.52130993222487E-01 -4.10620724708953E-03 -1.27554471879993E-02  1.70773676388777E-09  1.81650585695603E-02
 -1.00555726809481E-01 -1.42628251143707E-03  3.88875099033158E-03  2.81632871977825E-09  9.25605892681280E-03
  9.55285223115999E-02 -2.79216401238940E-03 -5.34170079499194E-03 -4.28324403494816E-09 -2.74222253152507E-03
  2.68073966614147E-02  1.75173503461491E-03 -3.96464023132173E-03 -2.27855743340798E-09 -9.75702841163694E-04
 -3.10283823947550E-01  6.86287060924366E-03 -1.12363882524075E-02  1.33743958129391E-09  1.59950038464248E-02
  2.63747573796557E-02  1.75496481914090E-03  2.24188099251214E-03  6.67711744981057E-10  3.41472231674994E-03
  9.60201411840271E-02 -2.79108071986350E-03  4.42807481566219E-03 -1.14918331200079E-09  4.10170645292030E-03
* ORBITAL    1   26
  4.68842211629701E-03 -4.76137530234499E-03  1.00198299730354E-02 -3.74455185938649E-01  4.13503593461190E-02
 -9.13070517128089E-08 -2.06988070822676E-09 -3.58282182771252E-02  2.30685653219125E-02 -7.82228799575221E-09
 -1.59591839826534E-09  2.06306492585695E-02  1.79442978957052E-02 -1.18286329237478E-02  4.02154662013110E-07
  4.85797722208435E-05  4.95613718950343E-06  3.59028274186403E-01 -3.52028829621653E-02 -1.64755331079907E-07
 -1.08856771342010E-08  2.51664861245081E-01 -2.46622917281803E-02  2.77247271532007E-09 -8.25728932894663E-09
  3.09039594428489E-02  1.28619407381278E-02 -1.78435430713931E-02 -4.69302342082684E-03  4.57578224047419E-03
 -1.00378023753157E-02 -1.61174238711504E-01  3.57957358505313E-02 -1.12647669670818E-07 -4.13778808364154E-09
 -3.39609937665940E-01  3.10320656678869E-02  5.24963037636270E-09  9.28323018590135E-09  2.57504011055581E-02
  1.33689925522931E-03 -1.49525433512199E-02  4.97925488569989E-03  2.96793378446908E-02  1.13923638839784E-02
 -3.87375065559410E-02  3.97092816850983E-03  1.51787161036324E-09  9.16521670818288E-09 -1.73915619445485E-03
 -3.15008924902005E-02 -2.92541489693428E-09  4.88710650909146E-09  1.46343773265234E-02  4.46720423699443E-03
 -7.75527707542237E-03  2.74893494173157E-03  7.31128416968101E-02  1.08064515867933E-02  1.25109755476094E-01
 -1.73136009400232E-02 -1.22720337647298E-08  3.04863089309462E-09 -7.23560341303429E-02 -1.99785887271717E-03
  4.76147236385371E-09 -4.24186326599447E-09 -1.67637846701235E-03  1.29740154233029E-02  1.51071076161092E-03
  5.23613166405227E-04 -4.00821138603113E-02 -2.17855958426613E-03 -1.23306078563595E-01  1.83221487924326E-02
 -7.07125152399364E-08 -7.21200547178365E-09  3.44935855646595E-02 -9.49648406307323E-04 -1.88622422302172E-09
  2.12065508712972E-09 -6.82587117181418E-03  4.66323039858559E-03  3.33225460909405E-03 -1.82477061621546E-06
  1.19865653162292E-05 -2.19608895026953E-06  1.06610531254425E-01 -9.36377917807058E-03 -2.21260157453172E-08
  2.38223594824244E-10  7.48285981415484E-02 -6.57798190419106E-03 -2.35865165805454E-09 -6.93591162327963E-10
 -3.84776662612623E-03 -1.61159754624967E-03  2.22123290819963E-03 -5.31405263228293E-04  4.00640203300464E-02
  2.16407924296963E-03 -9.48351667069788E-03  5.33105532444261E-03  8.49132128553469E-09  1.00768789465245E-09
 -1.27734638890908E-01  1.75773393064390E-02  1.64680005913214E-11 -1.99402842971784E-09 -2.18368672440957E-03
 -8.43303588840939E-03  1.86782558104071E-03 -2.74405837945427E-03 -7.30565105285678E-02 -1.07984880912495E-02
 -2.54453037991772E-02 -7.76705748909982E-03  2.31776905840844E-08  3.21297108096111E-09  1.42373272403204E-01
 -1.55899861036643E-02 -7.40364961697305E-10  1.12114517595378E-09  5.50566411186656E-03 -1.13922532406625E-02
 -3.72381609510291E-03 -4.98476299853835E-03 -2.95558622928370E-02 -1.13927732419032E-02 -1.48564404542832E-02
 -2.82637857748691E-02 -9.06430456626520E-09  4.28039345113290E-09 -3.63325130264412E-02  1.44925206440898E-02
 -3.40477540098870E-09  4.34266072045977E-09  1.32191773203852E-02  7.13653686490135E-03 -8.32707571214442E-03
  2.74368717601095E-01 -2.12143517319430E-03  3.12888164952203E-03 -3.11437456132115E-09  1.82993508205046E-02
  3.21128694737922E-04 -1.44961647782895E-06  1.17389953491705E-02 -5.40631899327048E-09  8.26292993862997E-03
 -2.74670469641062E-01  2.11908450019866E-03  1.82868279577775E-02 -3.80056471769086E-09 -3.25430554096210E-03
  1.26045186976918E-01  5.93765009626790E-04 -7.53011630038465E-03  1.87665841094145E-10 -4.62345119749378E-03
 -2.75921375708446E-02 -1.26003643369428E-03 -3.32668634334518E-03 -2.28743261311509E-09  2.80673670921663E-03
  3.71435606259932E-05  1.07529703581274E-07  2.83988403193658E-03 -8.93463577729280E-10  1.98948524428858E-03
  2.75060180096781E-02  1.26083988409673E-03  1.50150264703530E-03  2.73014388152649E-10 -4.08549995836559E-03
 -1.26067509393173E-01 -5.82321409650389E-04 -6.91578610295364E-03  5.99141121354831E-10 -5.49716549852598E-03
* ORBITAL    1   27
 -4.86154653248176E-04 -2.10057822065085E-02 -1.97273928383091E-03 -1.09242598860816E-01  1.40661184679192E-02
  3.91111961899305E-08 -1.47564415570486E-09 -4.04334636008710E-02  6.55137795138480E-04 -6.99408444639730E-10
  4.44336645192783E-09  1.58598662208758E-02  6.02257383992208E-03 -8.84420774571608E-03  4.56647648855209E-04
 -9.63571468521680E-02 -4.68634266534812E-03  1.20492952935354E-01 -1.23849350726090E-02  1.40131983844418E-08
 -8.57877744757255E-10 -1.71906066280783E-01  1.76468316273082E-02 -1.91695956512271E-09  2.02362143058976E-09
  2.66643504531947E-03 -9.66103294052173E-03 -2.38297529258143E-03 -4.76254142616084E-04 -2.06638368956775E-02
 -1.93621863982096E-03  7.44519358087920E-02 -5.35319485369652E-03  2.13431606890735E-09 -2.13133689443554E-09
  8.94018012567009E-02 -1.30632476262054E-02 -1.85311580019269E-09 -2.12886203051318E-09 -1.53009625541141E-02
 -7.01913734546870E-03  9.15007485011816E-03  2.29918904648358E-03  2.74042582178042E-02  5.00635587609554E-03
 -1.56151490561439E-01  1.53984730627767E-02 -7.19918509243540E-09 -7.81152979429198E-09 -2.76954420908602E-01
  2.79716962372737E-02 -5.87433780121585E-09 -6.28952525284274E-09 -1.40196223977557E-02  1.36753782999850E-02
  9.70239504702587E-03 -2.00511765890625E-04  3.01677235164011E-02  2.78048157787225E-03 -1.63643350036214E-02
 -2.38503625847963E-03  4.54378591086179E-08  1.50049655545476E-09  2.75721064596222E-01 -3.30693093735799E-02
 -5.59968870367490E-09  1.02366398132273E-08 -1.97249974529498E-02  1.64508541749788E-03  1.12793053239398E-02
  5.90620776670023E-04 -8.52692893655378E-02 -6.20687759327661E-03  9.97088691212118E-02 -6.78049447148874E-03
  9.75687791269864E-08  9.51147781495371E-09 -1.71819392020635E-01  2.97079551506150E-02  5.15728746721732E-09
 -4.41198249780980E-09 -1.66416153507739E-02 -1.93890170307603E-02  8.72836161356006E-03 -1.18003679256311E-06
  1.09429818886167E-01  9.31792948020855E-03 -8.91380611931999E-02  1.69174711864932E-02 -1.26626341684833E-09
 -6.78700710120487E-09  1.27216937960267E-01 -2.41316853280966E-02  3.49816485995682E-09 -1.29195694406241E-09
  9.00421722092771E-03 -2.71527712776506E-02 -3.98467934205494E-03  5.93517440867999E-04 -8.55231281292729E-02
 -6.21672533242793E-03  1.26937297099735E-01 -2.55552837490533E-02  1.40636610131712E-08 -1.42408830436157E-09
 -1.51943832273686E-01  1.64695545265510E-02  1.33056643373232E-09 -2.25051691731284E-09  2.28074623714654E-02
 -2.86777140783437E-03 -1.40485563806621E-02 -1.90727595819978E-04  3.03475407740848E-02  2.80805482383515E-03
 -2.53118101114638E-01  3.18620348664957E-02  5.08938221569010E-08 -6.39303598707450E-10  1.08814443698214E-01
 -8.97514871472674E-03  4.10993722232331E-09 -6.77116668013325E-11  1.40779705000385E-02  1.58408837385731E-02
 -8.23178883655573E-03  2.30621395067048E-03  2.71978202137386E-02  5.01351222410166E-03  3.13133908687849E-01
 -3.13865853654668E-02  1.10313087641728E-07  8.01403032331499E-09  5.32707879127810E-02 -5.02894859257715E-03
  8.71229092897629E-10  3.29020744580327E-10  4.35339536709787E-03  2.14352432428094E-02 -9.04202642113910E-04
  9.34928015007987E-02 -4.65641263348770E-03 -1.83963623899793E-04  1.55356963196599E-09  6.00582394110884E-03
  1.70831295793421E-01 -3.56547116902166E-03 -5.87144672417451E-03  3.92088413417636E-10  8.36179112883794E-03
  9.31159817181509E-02 -4.64470848238529E-03 -5.56903867014285E-03  1.65569347706880E-11  2.23955368273206E-03
  1.34607604995116E-01  3.71519008491510E-03 -9.61492659108693E-03  1.99906047128000E-09  3.41523410466060E-03
 -2.24141067233937E-01 -5.25363645643653E-03  7.33846787116681E-03  2.59893771292832E-09  1.21647491331656E-02
  2.52307450844635E-01  5.46575254278067E-03  8.80317198641437E-03 -1.02420002140602E-10 -1.25420681719600E-02
 -2.23518824982080E-01 -5.26572213500270E-03 -1.39021171569485E-02  1.57273652594124E-10 -2.75306719016874E-03
  1.34712832106985E-01  3.71911320961146E-03  8.27989704580221E-05  1.77628185192260E-09  1.01950535346171E-02
* ORBITAL    1   28
  2.31277800511056E-03  6.11340160854167E-02  7.57767650514119E-03 -7.78981474966724E-02  9.79245704278218E-03
 -4.60716502270908E-08 -4.85172727515282E-09  1.36670164694862E-01 -8.21420274665979E-03 -2.89255203006861E-09
 -2.45412068944991E-10  1.05170639168073E-02 -6.96927120112100E-04 -4.44857265588909E-03  2.80237479186571E-06
 -4.19703940887695E-05  3.24480265791654E-06  9.14279404695769E-02 -4.50518818095497E-03 -6.21473320655667E-08
 -6.05607063488898E-09  6.38380233560462E-02 -3.11549212588757E-03  1.53188397671628E-09 -1.49161360155877E-09
  1.74613430468703E-03  6.97713018065865E-04 -1.00958179156444E-03 -2.31352806260373E-03 -6.10610777338389E-02
 -7.57530182286830E-03  1.01792679438364E-01 -4.36679509293497E-03 -1.93867484609428E-08 -3.92898984049660E-09
 -1.19208205282099E-01  1.19622880035313E-02 -8.70793330248406E-10  5.49264806131602E-09  6.45961708671926E-03
  7.71373819679628E-03 -5.35144365415694E-03  1.42994707938463E-03  9.31070850920489E-02  1.00060300252123E-02
 -9.03023785897340E-02  7.24969986990446E-03  1.08674203517056E-07  1.21220491307591E-08  1.82096390153735E-01
 -3.20175327759984E-02 -5.09544511876095E-10  6.21556522128889E-09  1.69572045996621E-02  8.12231736619491E-03
 -8.77865485486635E-03  1.52984599689323E-03 -1.41522459922719E-03  1.98226712047295E-03 -6.31386790504401E-02
  6.63922526504467E-03  3.50874961331413E-08  3.88993730299367E-09 -2.04528881519578E-01  2.27182640785660E-02
  3.08219234535600E-09 -1.28109608214057E-08  2.57502455905551E-02  2.71056980513578E-03 -1.47317271237355E-02
  7.04850734739615E-05 -5.33524306936014E-02 -2.90193786669928E-03  1.77549812289658E-01 -1.80941851155996E-02
 -1.09101991226387E-07 -9.52235891883629E-09  2.68855933620583E-01 -2.76196280206876E-02  4.74457184166715E-09
  1.10173102905892E-09  2.88142463325242E-02  9.75926030273822E-03 -1.67429714057736E-02 -7.62602373323731E-07
  6.00734369659723E-05  6.44160945625762E-06 -2.28707051674151E-01  2.78573384342086E-02 -1.04849748337167E-07
 -4.78456866243682E-09 -1.59761645044028E-01  1.94580853428840E-02 -4.16063701350762E-09  1.06422931040254E-09
  2.55792686451895E-02  1.06007216464460E-02 -1.47661506651837E-02 -6.96212789844645E-05  5.31327430544947E-02
  2.88893320785124E-03  3.13690576288926E-01 -3.21798654733839E-02 -3.38379436635799E-08  1.40308625352757E-09
  7.45238563757458E-02 -7.50320011829663E-03 -3.11959570319810E-09 -4.22065200992174E-09  2.77084864847605E-02
  1.37671083613861E-02 -1.58932889812386E-02 -1.54077594914163E-03  1.71517730173764E-03 -1.97732552179197E-03
 -2.14017900226718E-01  2.36414389117215E-02  6.44905448474453E-09  2.26136712494191E-09  1.11754090834660E-02
 -1.57728998360695E-03  1.36903122857581E-09 -1.01519760424639E-09  2.12210425572729E-02  1.68972943070631E-02
 -1.23878447242386E-02 -1.43312160046843E-03 -9.31836240305185E-02 -1.00171299480438E-02  1.40607492551413E-01
 -2.76704348404693E-02  1.66768653800881E-08  7.07536484273034E-10 -1.47445689208177E-01  1.77898053019625E-02
  1.24495274843849E-09  4.81872930488586E-09  1.67773629765755E-02  5.90855341996578E-03 -1.07023036643345E-02
 -3.06086325328436E-02  1.87222908559365E-05 -5.87285879740723E-03 -1.48643932677990E-09  9.71580888886775E-04
  2.96534943623768E-04  3.34696730236591E-06  2.40423908777686E-03 -2.05014950954330E-09  1.70741634246868E-03
  3.04391452198847E-02 -2.30333694922321E-05 -1.07994444390929E-03 -3.98646359454266E-10 -5.83813040950999E-03
 -1.67748589370541E-01 -2.60497795781884E-03  1.02875332525887E-02  4.64205597941572E-10 -3.46823826150980E-04
  3.24519417963318E-01  6.16497034372776E-04 -1.83101542790773E-03 -3.08406655770642E-09 -1.76101520958528E-02
  7.29429752935678E-04  1.00498934592947E-05 -6.20905979521653E-03 -3.37382929349382E-09 -4.40617069538103E-03
 -3.25254947999603E-01 -6.33546488720539E-04 -1.72253771847447E-02 -1.16005928479381E-09  4.25449818151394E-03
  1.67406404626870E-01  2.62043959883298E-03  3.15220523682661E-03  9.47397678734714E-11  9.79364733003613E-03
* ORBITAL    1   29
  2.70076106610809E-03 -2.37975652347200E-02  4.49055077002498E-03  9.80866174185780E-02 -2.91041367198444E-03
  8.55364052297730E-08  3.63271190963993E-09 -2.00750040079855E-01  2.08194658128717E-02 -2.48339823427676E-09
  7.79552536695267E-09 -4.62176719153562E-03  2.18999479161887E-02  2.97854284076937E-03 -2.84189887641829E-03
 -1.62505105911953E-02 -7.01467277812510E-03 -6.17253602934337E-02  1.18255536515715E-02 -1.57474729524251E-08
 -2.55737762043225E-09  8.86457128384421E-02 -1.68876255730671E-02 -4.90184899478922E-09 -3.47585291448517E-09
 -6.14204769476127E-03  1.99394621358854E-02  3.74615943498240E-03  2.68360240427007E-03 -2.41870750018907E-02
  4.43989993649906E-03  1.55854181491240E-01 -1.85797080386481E-02 -9.92225955305330E-08 -9.26239091738764E-09
 -1.61228633133556E-01  9.88088418594697E-03  3.34764301819846E-09 -2.45520226406437E-09 -8.27231747671114E-03
  2.03915797922031E-02  5.07959494591094E-03  1.48268859376995E-03  2.77088895398991E-02  4.45303124991082E-03
 -3.33040250341164E-01  2.22665615152647E-02 -7.61638467547763E-08  3.56156542573919E-09 -5.41149220988985E-02
  7.35626650724585E-03 -1.14538954234057E-08 -1.31215387885046E-08 -7.82958153343241E-03  3.22732813138834E-02
  6.04152420472926E-03 -2.44922353701938E-04 -6.03550010179324E-02 -3.92121956773251E-03  2.43044033833975E-01
 -1.93611095802580E-02 -2.44260641665896E-07 -1.33670833354757E-08  2.43914187434089E-02  1.00876821925008E-03
  1.24382772041097E-08 -3.32344867331250E-09 -1.02718506725076E-02  3.01999992478199E-02  6.18138361395854E-03
  8.34475926528563E-04 -2.51701383469924E-02 -9.01052302884512E-05 -1.60143846227307E-01  1.89084871332253E-02
 -2.29393943078312E-07 -1.15904280722564E-08  1.10658799862723E-01 -1.14010363339353E-02 -8.46154353377229E-09
  1.10539241948516E-08 -4.88737961051630E-03  2.20638000659480E-02  3.17486728987101E-03 -3.27782788448916E-04
  5.59909700913978E-02  2.90969073701855E-03  1.27341927016936E-01 -1.13632148696632E-02 -5.52586348247572E-08
  5.73859169881613E-09 -1.81880120025219E-01  1.62388237385177E-02 -9.78247360239323E-09  1.62881016575119E-10
 -7.22571945891113E-03  2.35220426497352E-02  4.42433034541228E-03  8.37127780300596E-04 -2.49292860400667E-02
 -7.20665984042792E-05 -4.87545824819763E-02  4.21966680628754E-03  4.85861863814582E-09 -8.83068585137217E-10
  1.88131079272206E-01 -2.16639701941785E-02 -2.27045094480761E-10 -5.28077512010677E-09 -8.13848424252448E-03
  2.07020120784470E-02  5.05354405697853E-03 -2.49927940490225E-04 -6.05534033647643E-02 -3.94127270145957E-03
 -1.06566296181891E-01  5.71652783583403E-03  8.04500283569303E-08  2.00270785544841E-10 -2.19904128414250E-01
  1.85181076953259E-02  7.26833857063278E-09 -1.91408909853149E-09 -8.61058070393320E-03  3.08880669423683E-02
  5.22446576044318E-03  1.46839149639779E-03  2.72593255700746E-02  4.39957587503710E-03  1.64732549350401E-01
 -1.45879038017937E-02  1.76592713882123E-07  1.55354196502103E-08  2.94118626229806E-01 -1.83589134072557E-02
 -2.42717213231501E-09 -3.93916347069089E-09 -1.05979413947438E-02  3.11102695148586E-02  7.64003630535050E-03
  1.26656453204432E-01  3.34926953914605E-03  6.91643767889392E-03  2.84778798940565E-09  8.52042113680509E-04
 -1.57441943929811E-01 -6.59342992357133E-03  4.38038595124319E-03 -6.44281230924751E-10 -6.22157180618315E-03
  1.26557766872417E-01  3.34503836828819E-03 -3.13980151932708E-03 -3.38159959044907E-09 -6.23957214937938E-03
  2.44638678058682E-01 -3.91747680777625E-04 -8.92664548548534E-03 -7.04401014903683E-09 -6.68612991158496E-03
  6.12651873419269E-02  3.70933604730168E-04 -5.47593799160546E-03 -7.07352605107497E-09 -1.42063805347500E-03
 -2.35493921090075E-01 -3.41114566286971E-03 -6.65765377961406E-03 -1.64478461650724E-09  9.47946744424552E-03
  6.04737597089993E-02  3.60035743882259E-04  3.16176753392894E-03  1.53067702970984E-10  4.66336112869490E-03
  2.44944105673639E-01 -3.83503606002299E-04  9.32196023749499E-03  2.60589199900906E-09  6.14216539149841E-03
* ORBITAL    1   30
 -1.63733700024011E-09  2.05920786902653E-08  1.35008047291019E-09 -3.72235574889176E-08 -6.38098682511479E-11
  1.99572321311293E-01 -5.74110380767204E-03  5.62059016873101E-08 -3.90407922168103E-09  5.37572555117409E-03
  1.33184402558113E-02 -1.06019264032627E-09 -1.71457141462536E-09  2.32590457333975E-09 -6.67846014410754E-09
  8.18462506357356E-08 -3.67710442483657E-09  5.85634789224912E-08 -5.11605679415689E-09  1.82140080261824E-01
 -4.83750168151480E-03  1.01898942068195E-07 -7.92954028571633E-09 -7.20445735068687E-03  1.02654393942937E-02
  2.86756189509454E-09  5.98049596664677E-09 -1.31462438864830E-10  7.75706194279096E-09  8.61066000262262E-08
  1.90879704734526E-08  3.67891578257625E-08 -2.51539277483212E-08  1.99573354725033E-01 -5.73723792748329E-03
 -1.36309614435760E-07  2.71668592694359E-08 -1.43491425808701E-02 -5.33373666053803E-04  4.09167488198360E-09
  1.54205775741929E-08  2.00498920940493E-09  3.23610045185802E-08 -5.31701411740433E-07  1.86186396970605E-08
  3.92027573523150E-08 -9.88716577576522E-09  2.83607096500525E-01 -9.17480406786610E-03 -6.42460443331765E-08
  6.41668719304242E-08 -1.49474795680806E-03 -2.08997629704027E-03 -1.55630295408942E-08  6.28482852275631E-09
  3.70720853141754E-09  4.86884845713086E-08 -6.75600444541775E-07  4.24530289664602E-08  3.00222975398408E-07
 -1.50116622617477E-08  2.34219493939491E-01 -4.54009390825160E-03  1.80435695054148E-08  1.24972049328515E-09
 -9.27346689416047E-03 -6.94779309350518E-03 -1.93532071204613E-08  2.51811016993595E-08  7.29964135213656E-09
  3.23787654657545E-08 -3.52606300646338E-07  3.61629939816475E-08 -1.81306361623945E-07  6.48899530031428E-08
  2.22453708058326E-01 -2.77528076154549E-03  2.41616969550373E-07 -3.80996191059914E-08 -1.91117843960587E-03
 -9.49512830862098E-03  1.57335078264934E-09  3.23211295169748E-08 -8.71423804410651E-10  4.32213469680652E-09
  7.90238308851809E-08  1.32827846729574E-08  1.64719240084040E-08  2.64593765993585E-08  2.19449452098430E-01
 -2.72107750229316E-03 -8.91585019086037E-09  1.54679624498176E-08  5.21449751094789E-03 -7.43543269828029E-03
  7.98415921854599E-09  1.39169940851083E-08 -1.78747436368496E-09  1.44698703497935E-09  5.92086596774663E-08
  9.75587843994468E-09  3.89038714073140E-08  1.04685610356203E-09  2.22502767592696E-01 -2.77849830456797E-03
  5.46175523905542E-08 -6.22741220275119E-10  9.57525301831439E-03 -1.44055596450316E-03  1.41244815379024E-09
  3.11383295270373E-09  2.36711923578053E-10  3.30610133499905E-09  1.24364493117501E-08  8.45789771307536E-09
  4.48072023056892E-08 -1.00474237334788E-09  2.34240186240162E-01 -4.54215695153742E-03 -1.65049226396796E-08
 -3.20630616705290E-09  9.68715280279839E-03  6.35878712382077E-03  3.06953964002625E-09 -5.64825825260426E-09
  7.47230182906923E-11  8.45885643594780E-09 -3.02568968109939E-08  1.10643819094883E-08 -6.47474848529127E-08
  3.18739179294838E-08  2.83609626653095E-01 -9.17379643401874E-03 -1.04861533785000E-07  1.91552361864751E-08
  2.48262147793312E-03  7.05968088102194E-04  6.14260690446659E-10 -1.58058999578109E-08  9.14779785736511E-11
 -1.55385991020087E-08  8.01254883252236E-10 -1.39539566282404E-09  7.33664653142514E-03 -1.92132116172607E-10
 -1.51747507848089E-08  1.61360161066477E-10  1.35979642930178E-09  6.55993969272398E-03  3.04547790882929E-09
  2.58817328395021E-08 -6.95091720951548E-09  2.36901915013444E-10  7.33697590741678E-03 -5.82976607792313E-09
 -1.81184677253133E-08  2.22022855290790E-09  2.09850002337681E-08  7.55605913854661E-03  6.13570296383039E-09
  1.81133860608269E-08  8.94209259056742E-10 -7.35939795857688E-09  7.08713166758520E-03  1.20231710737049E-08
 -3.45696257186729E-08 -1.08281627234950E-08 -1.03948917646312E-09  7.05804106738742E-03 -2.11832824408408E-09
 -4.85684550384111E-09  5.60769086075079E-09  2.08948937671123E-10  7.08816376475110E-03  7.75948073804534E-10
 -3.19270831465826E-08 -2.07328581323219E-09 -1.30161366798448E-09  7.55567492251468E-03 -1.85968642159862E-09
* ORBITAL    1   31
  4.82715397970707E-10  2.40567897062364E-08  2.01808773182964E-09 -6.01740138188798E-08  3.83643187591347E-09
  2.79085536192508E-01  2.59529673305188E-03  7.03707676903733E-08 -6.71642407972706E-10  1.44855142129774E-02
  8.22822927846693E-03  5.43761319870743E-10 -4.49982283207447E-10 -2.39649823316004E-10 -7.19342159124534E-09
  9.47836700891321E-08 -7.79216567639840E-09  8.64321226969960E-08 -1.08776645165157E-08  3.39326195713239E-01
  4.27611727834260E-03  1.13443915508013E-07 -1.24323366179109E-08 -9.90980059520347E-03  1.41221169230701E-02
  4.09661881773354E-09  5.24411394148405E-09 -3.40694961641656E-09 -3.64456997771460E-09  2.48152312879911E-08
 -6.30424726632495E-09  2.55095215072597E-08 -2.53325800215860E-09  2.79119797341302E-01  2.59859291411330E-03
 -1.69535685841039E-07  2.10570345949934E-08 -1.26595334172531E-02 -1.08326731242632E-02  9.67366324175342E-09
  1.18723623954347E-08 -6.47741573412867E-09  1.15936984091487E-09 -2.70366456968345E-07 -1.04433029465353E-08
 -2.07411723395909E-09  1.45130967844722E-09  1.22715830233771E-01 -2.51438465472147E-03  6.32175138596345E-09
 -3.66566471935346E-08  5.80733796774952E-03 -1.74651477749092E-02  9.72561972767935E-09 -9.12858364535280E-09
 -6.07953022669944E-09 -1.38324048182239E-08  3.54258910375413E-07 -6.30577877402812E-09 -1.82009807956318E-07
  2.54504028885558E-08 -1.31317086752929E-01 -4.00500459273289E-03  1.07114402758136E-07 -5.71119990436105E-08
  1.00565901120725E-02 -1.26188414547197E-02 -9.28688247448540E-09 -2.21085028312413E-08  5.03039872195440E-10
 -2.08084456509861E-08  3.69302734441559E-07 -1.86386049555766E-08  1.28764471969488E-07 -2.71798982484318E-08
 -2.84414776955834E-01 -3.87841867975721E-03 -2.22974966271753E-07  2.23064097483189E-08  9.46782365060073E-03
  7.44911878366762E-03 -1.06656829903858E-08 -2.09490613739616E-08  1.26182035061657E-09 -4.29255399554946E-09
 -3.84958727655701E-08 -8.46084500140674E-09  6.24246025095815E-08 -2.37113380703323E-08 -3.27257533131372E-01
 -1.66667078813550E-03  2.67593398480225E-09 -7.70194099230451E-09 -6.51872182614642E-03  9.29810324514106E-03
 -9.92922966735056E-09 -9.18526402893171E-09  4.52626998172852E-09 -1.22914694376377E-10 -2.18344279022089E-08
 -3.35723838903851E-09 -2.41014144177176E-08  3.75702913342707E-10 -2.84526352116383E-01 -3.87672248690867E-03
 -6.65115821013225E-08  3.63218220503561E-09 -1.02256033823354E-02 -6.35755919704166E-03 -4.02561608160060E-09
 -3.08239859530058E-09  1.48152173854682E-09 -2.26655459853554E-09  5.48552526327868E-09 -4.41705932812924E-09
  4.56399173509740E-09  3.83146453016553E-10 -1.31485797214314E-01 -4.00521358848313E-03  2.52931210783020E-08
 -1.52717241629436E-09  8.43858386553113E-03 -1.37600319676319E-02  2.19765075119914E-09 -7.08726280068290E-09
 -1.12646401753517E-09 -3.29931927214355E-10 -5.62159746719322E-08 -7.35418018904593E-09 -7.10362861444992E-08
 -1.16868262010282E-09  1.22692212866067E-01 -2.51839931378720E-03 -9.54056018107593E-08  1.49883487446050E-08
  1.44594039602524E-02 -1.14012792699885E-02  6.16248900731800E-09 -9.61005627769559E-09 -4.31027201353671E-09
 -2.76627041176706E-09  3.58080260769398E-09 -1.77796168266020E-09  9.57166137334294E-03  1.36753465025916E-09
 -6.32885707976080E-09 -2.28670169655013E-09  2.09303557973409E-09  1.14635450967712E-02  4.87969067380535E-09
 -1.07266581087650E-08  5.40845038911482E-10  1.88551090058092E-10  9.57344567873687E-03 -6.27168507027978E-09
  8.96851056076674E-09 -5.87256614690825E-09 -1.34020504219469E-08 -3.97641931335204E-03  2.96023205722960E-09
 -3.56767776000773E-08 -2.92927158424338E-09  2.84691746927456E-09 -8.87927865996322E-03 -9.83904701995200E-09
 -2.16322504251571E-09  1.24244289446070E-08  2.71921873456977E-10 -1.02264858225902E-02  3.95550982986705E-09
  1.65974684073009E-08 -1.28595761788367E-09 -1.00656127984258E-10 -8.88198112202041E-03 -1.41663599790941E-09
 -3.03874443421170E-08 -2.86798746243011E-09 -5.42442323122136E-10 -3.98216386720445E-03  3.99224992005210E-10
* ORBITAL    1   32
  3.88105445448894E-10 -3.09255196184357E-08  1.79949455731310E-09  2.96622127705735E-08 -5.07554232009651E-09
 -1.49478611437610E-01 -5.01937394120618E-03 -6.04007527754450E-08  2.54648442240193E-10  3.60134468287537E-03
 -9.16681190526633E-03  1.12875526758527E-09  6.05548776471740E-09 -3.45897145012431E-10 -2.22612149195557E-09
 -1.06713579064356E-08 -1.49175928312375E-09 -5.71615651579070E-09  1.98050347908158E-09 -7.86826086437182E-05
 -5.85625953677761E-06  9.88798370299552E-09 -1.78434430023609E-09  7.32960369586617E-03  5.14209670907040E-03
 -1.01289730241317E-09  4.61632475813223E-09  2.03414503500660E-09  8.42228598529405E-09  4.01068005768859E-08
  1.80835325692580E-08  5.61728004813257E-08 -1.57507000800295E-08  1.49356065012734E-01  5.01604552047392E-03
 -4.33922523756618E-08  8.11643471025557E-09 -7.39232838823548E-03  6.50833042837711E-03 -8.39415881128556E-09
  8.26284671925611E-09  8.34937327896851E-09  1.68577500846874E-08 -1.98879746905842E-07  1.31581628061096E-08
 -1.12945271578898E-07  1.37412111162675E-08  2.39816910746136E-01  3.90353924830124E-03 -1.26111900196438E-07
  8.04480472295759E-08  1.30702518479534E-02  1.72940263791657E-02 -1.81852189523572E-08  2.03471242330396E-08
  1.97148786303523E-08  3.08757879282483E-08 -7.37021889101277E-07  1.96443485662290E-08  3.04461950116462E-07
 -1.69056996032879E-08  4.03927124183619E-01  1.21012477826712E-02  2.72422369956385E-08  1.76520020134583E-08
 -1.10767786224024E-02 -2.32511105844687E-03 -6.43832903822173E-09  3.10663445623926E-08  2.42917268900544E-08
  2.59567218534696E-08 -2.71760750666579E-07  3.00070063716983E-08 -2.20594429055664E-07  6.96222932212602E-08
  3.09217309418936E-01  1.03788610120841E-02  2.49523714854950E-07 -3.98011082103173E-08  1.19448632387549E-02
 -1.15733517783979E-02  3.73528423740955E-09  3.43610072056218E-08  9.84055115013520E-09  3.97067930492053E-09
  9.30067420248702E-08  1.21402519330568E-08  1.02164370352220E-07  1.16415149719161E-08  5.63161743272874E-05
 -2.75050650589147E-06 -7.14498546420488E-09  8.65060495475488E-09  1.80358716550308E-02  1.26507235947531E-02
  4.37482084115196E-09  1.41141171247900E-08  6.81755172203343E-10 -7.95182625293470E-11  2.03303355742651E-08
  4.86794647089004E-09  3.03211197029831E-08 -1.29889566258434E-09 -3.09165097144401E-01 -1.03716409314490E-02
  1.64055623188138E-08  5.75115284981823E-09 -6.80575377798194E-03  1.51796275268445E-02 -1.21012191807588E-09
  2.70517831157057E-09  1.93949255201260E-09 -1.16269364354955E-09  2.46733179485507E-08  2.54802273539120E-09
  1.00174247376053E-08 -3.58997135754054E-09 -4.03835112655086E-01 -1.20942030661143E-02  8.05980763348794E-09
 -6.06100471314489E-09 -5.95461171185667E-03 -9.62546835901706E-03 -3.79200192090931E-09  6.08510060180016E-09
  2.81268531310463E-09  5.64985630889190E-09  1.51379015697324E-07  1.82102657328674E-08  1.10172430454321E-07
  1.74851144504793E-08 -2.39788568231333E-01 -3.89550248685544E-03  1.50978981955094E-07 -3.63167889896488E-09
  2.06904720471345E-02  6.40305327614027E-03 -6.91060534970965E-09  3.31861738376729E-09  4.91801644692826E-09
  2.46293341084868E-08  1.17772500598239E-09  1.14239636143741E-09 -5.05764431189287E-03 -1.93144733943848E-09
 -2.30868252675130E-08 -3.50183407700463E-10  2.73125796895685E-10 -2.45711577249697E-06 -7.53904816608720E-10
  5.06131096473845E-08 -9.60525794305194E-09  1.97270715330691E-10  5.05416919780064E-03 -1.37069911171576E-09
  5.32202170692382E-08  1.78913484940978E-08  2.15200227514144E-08  1.29237401041057E-02  4.84024316771801E-09
  5.04033400395405E-08 -7.79212228270283E-09 -8.53260573466014E-09  9.76032886598391E-03  8.61829250683896E-09
 -6.68688991533295E-08 -8.24791173042611E-09 -1.43194752761147E-10  1.93676597955040E-06  1.24577509678688E-09
 -2.75228496752170E-09  6.27657251380055E-09 -1.65104532682371E-09 -9.75856887434359E-03 -6.06379704493525E-10
  1.43423644930478E-08  3.69583885558287E-09 -1.56473425731593E-09 -1.29191013672124E-02 -9.40713943239845E-10
* ORBITAL    1   33
  5.43093509537611E-09  3.85147921377523E-09  7.97321898397783E-09 -3.49722672228836E-08  2.54291326392454E-09
  1.80918906478264E-01  1.46009742800984E-02 -4.83497377851549E-09  7.99533105767389E-09  2.21700478915139E-02
 -1.04992845380319E-02  1.66637597402682E-10  4.26934816112883E-09 -2.96326816675680E-09 -1.02820121685890E-09
  6.39653682708859E-08 -2.35731119598065E-09  7.28734554249593E-08 -6.75849594828249E-09  4.35899595550675E-01
  3.33307323038132E-02  5.96903356365404E-08 -6.62848421148427E-09 -5.81465554656244E-03  8.28385493518543E-03
 -1.75385995733664E-09  5.79475567289920E-09 -5.07601125399317E-09 -1.04858840937455E-08 -8.77260097874187E-08
 -1.91681663552385E-08  3.59034314293950E-08  5.06231005355682E-09  1.80874091937358E-01  1.45840305081972E-02
 -1.35321110678602E-07  4.10904987168292E-09  2.34040189889013E-03 -2.44235918182585E-02  5.17430999879517E-09
  1.42196845086594E-09 -6.61200539798358E-09 -1.27056824269145E-09  2.76707497680588E-07  1.20146730782976E-08
 -9.74864472246741E-08  2.17725796041201E-08 -3.39281663636131E-01 -2.09714128318158E-02  1.09010702971582E-07
 -3.42936265553790E-08  1.30775970012030E-02 -9.71096318067876E-03  3.14734517204014E-09  7.42418507722682E-09
 -2.08150777395171E-08  2.14629466393536E-09  3.09471104265839E-07  1.19723887646194E-08 -4.70573074631776E-08
 -2.15518755191080E-08 -2.37052281454615E-01 -1.58887400221370E-02 -6.47144513219807E-08  3.93644938639458E-08
 -2.02131970919441E-03  1.79646960122739E-02  3.28462349028046E-09  9.90530307759528E-09 -2.35726289915455E-08
 -1.11073609435208E-08 -2.15953415669119E-07 -2.19944650295433E-08 -1.16619258720033E-08 -2.93874666959883E-08
  1.62137549029771E-01  9.40883737702815E-03  6.12507618738989E-08  1.35815730688929E-08 -2.17051479433919E-02
  3.68686301334359E-03  8.09295153388089E-09 -7.58431477668861E-09  2.77800276497598E-09  2.07848375131998E-09
 -1.29360698487970E-08  9.06576475572375E-10 -1.00312697697418E-07  9.17007815598916E-09  3.88980663191380E-01
  2.47667854745960E-02  2.09624188470179E-08 -8.70806035642824E-10  3.10045029781691E-03 -4.41164984394691E-03
  6.31512399194740E-09 -1.40013739672884E-09 -4.84455505438045E-09 -1.34013707777515E-09 -2.56587796783322E-09
 -2.82491701490284E-09  1.62616724375085E-08 -2.21009320096088E-10  1.62003270671873E-01  9.40279714342944E-03
  1.36463444088557E-08 -1.60712877400472E-09  3.91854865687976E-03  2.16678596990577E-02  5.44168709729649E-09
 -1.74347011828354E-10 -3.22797910342395E-09 -1.15880653258902E-09 -2.12955322380779E-08 -4.60774414346873E-09
 -4.71649363851236E-08 -1.12991296502318E-10 -2.37070191056098E-01 -1.58875156814307E-02  8.45664677195613E-09
  9.04068216875552E-10 -1.61974662941323E-02  8.01402822364123E-03 -6.22844219488460E-10  5.04664877318477E-09
 -1.97020716273627E-09 -6.17938164320191E-09 -1.79310177454978E-09 -8.89175469081920E-09  4.17393293744598E-08
 -2.10314673004823E-08 -3.39224025085537E-01 -2.09692637078039E-02  6.21034377849112E-08 -7.44114078568984E-10
  4.67998438342285E-03 -1.56160418549315E-02  2.61659201777661E-09  1.09535817746657E-08 -6.17156062053593E-09
  3.06416930776283E-08  1.93873754456803E-09  4.07121483437512E-11  5.79389504895306E-03  2.15129482163483E-09
 -1.79122099483510E-08 -1.14268777336961E-08  1.37115346356087E-09  1.43217618966101E-02  4.65000368569644E-09
 -5.42609387924336E-09  1.65112373130272E-08  8.25025428425744E-10  5.79274949073577E-03 -4.38577462182139E-09
 -4.31342848516700E-09 -1.71737016087228E-08 -7.45152875638648E-09 -7.29920568997145E-03 -6.13848913372822E-09
  1.50514223198484E-08  1.47253963464451E-08  1.77617636068294E-09  5.33947432722333E-03  2.79200042378285E-09
  3.38018768786075E-08 -1.37196814616467E-08  1.37913841424216E-09  1.26302546729543E-02 -3.43812662200455E-09
 -2.53225843771959E-08 -5.09995775095568E-10  2.91026848277790E-11  5.33487811200082E-03  3.23154214748514E-10
  2.85204157935116E-08  1.63477383807960E-09  5.76627859239625E-10 -7.29919102561352E-03  1.31064245341443E-09
* ORBITAL    1   34
 -7.38473595578585E-10 -1.96218858150508E-08 -4.87298308549004E-10  3.36598819470739E-08 -4.06534498468792E-10
 -5.00570469291271E-01 -4.45235423969593E-02 -3.78595077004191E-08  9.15988354876167E-10  2.44300389389863E-03
 -1.16231456173338E-02  2.89959423848200E-09  4.27096164710593E-09 -5.03412537029491E-10 -9.43841740157566E-09
 -4.46940382479877E-08 -1.68022501507311E-08 -1.08198427334761E-08 -2.66765949764381E-09  1.37063661477636E-04
  6.66573985051986E-06  1.20944143917991E-08 -1.20727149236343E-08  2.40958303225231E-02  1.69182460994128E-02
  5.92509028878357E-10  3.72119352941952E-09  1.54934280968505E-09  3.66408848506681E-09  3.11352975962941E-08
  5.26816213159808E-09  4.64491566524301E-08 -2.93504706243767E-09  5.00569891644677E-01  4.45321409394036E-02
 -9.05949494851599E-08 -2.84123104863883E-09 -1.00949426617645E-02  6.22435094422570E-03 -3.56403149695303E-09
  6.11953746384669E-09  1.79946268283349E-09 -1.13567538448469E-08 -2.15878889900826E-07 -2.21942024604165E-08
 -2.48728216603391E-08  1.98847925563586E-08  2.76221026057952E-01  2.09336795564977E-02 -7.76039975980505E-08
 -7.76095082928202E-09  2.35676536549604E-02 -8.29490148600374E-03  9.61014089579492E-09  4.42258219455859E-09
  1.70511013132900E-08  7.47183806042593E-11  8.35650446985956E-08 -1.18095067878736E-09 -1.81927602932916E-08
  1.76572620014801E-08 -1.01343314599009E-01 -7.43096358402112E-03  6.32475293484320E-09 -4.15770693758079E-08
  1.15585568728278E-02 -1.95194824078826E-02 -1.25785910048546E-08 -6.31230241283812E-09 -5.30368917767153E-09
  8.86815034331945E-09  1.95118047185516E-07  1.26198849954141E-08  7.85202596974181E-08 -6.77765705157933E-09
 -3.32996658962043E-01 -3.13916257589083E-02 -1.03560160602886E-07  4.10713200427468E-09 -3.03498676489817E-03
  3.71654007889486E-03 -1.35989526824841E-08 -4.60637590013692E-09 -2.03562513377236E-08 -3.25132377548256E-09
 -3.85551066662883E-08 -4.20614761924097E-09 -2.52395457570890E-08 -9.48684000730635E-10 -4.71298629210840E-05
 -1.39614293506366E-06 -1.00609210043276E-09 -1.22370009193100E-09 -1.80753970315512E-02 -1.26811151501346E-02
 -4.49650492990653E-09 -3.95115143124521E-09  9.59912403149043E-10  2.62121773320283E-11 -1.90061017911715E-08
 -2.28962346575046E-09 -2.47358138379643E-08 -2.66143384125848E-09  3.32978696152384E-01  3.13824865982417E-02
  1.38997618312331E-08  1.76370893320295E-09  2.45882623150849E-03 -4.12958774909959E-03  7.79910504891988E-10
 -1.03902585424621E-09 -3.02600368076476E-10  1.29724730146527E-09  5.14874596172964E-09  3.93383327595503E-09
 -2.97933858307587E-09 -1.47818257129955E-09  1.01426463943429E-01  7.43277809599121E-03 -2.32336920674646E-09
  2.52366931674518E-09 -1.44170469112628E-02  1.75202570753484E-02 -2.57794502679283E-09  3.12983879023050E-09
  1.46450171052993E-09  8.84922372443161E-09  9.01204495390862E-08  1.54050349416991E-08  5.30914603593411E-08
  5.87015137213856E-09 -2.76416084546859E-01 -2.09336411122581E-02  7.28997732000791E-08  6.96882183535040E-10
  1.94674865939145E-04  2.49899318693903E-02 -4.60272010194701E-09 -7.39082480651112E-10 -2.03239247644308E-09
  1.92655405856455E-08  3.14551624493429E-09  1.55902271868431E-09 -1.66267895308598E-02 -1.88026785418440E-09
 -2.12764018693790E-08  3.74925229436266E-09  1.27518567848137E-09  4.53016031305547E-06 -9.79123844808619E-10
  2.32980728558291E-08 -6.13319283443775E-09 -8.98023209634947E-10  1.66272318175702E-02 -2.81985292634168E-09
 -1.73318742810707E-09 -4.43887285911403E-09 -3.52733838294180E-09 -2.48095361472750E-03  3.21412849229291E-10
 -4.71043962047215E-08 -4.81031292003369E-09  1.40788368973636E-09 -1.05864858229194E-02 -3.36883269833454E-09
  2.23911606646291E-08  9.00415139742118E-09 -8.53250604516300E-10 -1.53960463841671E-06 -1.35480793013896E-09
 -1.93505290124090E-09 -6.65900073447415E-09  3.20658606866044E-10  1.05852414651684E-02  5.32565832240954E-10
  1.51116899061593E-08  3.16414182202363E-09 -1.50866839311913E-10  2.48537760805926E-03  5.40715646848028E-11
* ORBITAL    1   35
 -1.00441406002053E-08 -6.28803446385839E-08 -2.17712822160554E-08  6.54006719787909E-09 -9.08941585284457E-10
  4.91234200731209E-02  5.48584433261925E-03 -5.72008254112223E-09 -9.41221948599516E-09 -1.46713916526575E-02
  1.41178683355822E-02  6.11507464920354E-09  3.87912607510470E-09  7.97397057569169E-10 -1.49204804186633E-08
 -1.35142732662071E-07 -2.59436681777014E-08 -6.04754926098387E-08 -9.61104078521262E-09 -4.05634011963906E-01
 -4.55712504497937E-02 -6.53933062451222E-08 -1.47604652066942E-08 -1.07730162918475E-03  1.54597772150612E-03
  1.43565914921167E-08 -6.95841127116519E-09  1.05484679299380E-08  1.64906930929796E-08  1.52279236637020E-07
  2.29938138305423E-08 -5.47193844491321E-08 -3.89974973266748E-09  4.92809914653960E-02  5.52413802828347E-03
  1.33069457963507E-09 -1.78674369237146E-08 -8.29344294329683E-03  1.85943497683659E-02 -8.91398459854605E-09
  4.10636814815362E-09  8.90448633354581E-09 -5.12925842670830E-08 -4.69909750664385E-07 -7.52982625676555E-08
  2.08993792532715E-08  2.36154013344532E-09  3.65098954779750E-01  4.38087359098585E-02 -2.10751392243092E-07
 -3.19307709844290E-08 -7.50336186913539E-03 -2.65216859628694E-02  4.39501163645003E-08 -5.16009922154115E-09
  3.94812811798755E-08  8.59878613517819E-08  7.67702839809554E-07  1.21484800725004E-07 -9.10079232642666E-08
 -7.28705778109421E-09 -4.75744741173593E-01 -5.72466661254118E-02 -9.02005236254787E-08 -2.55063882937123E-08
  5.36407086042493E-03 -1.62885607429586E-02 -6.79285081975465E-08  2.07576497635860E-09 -1.00672611053713E-07
 -2.32335148829749E-08 -1.82549002811885E-07 -3.94275578878731E-08 -1.34288473478923E-07 -4.91583044367913E-08
 -1.22926957304533E-01 -1.63795991043195E-02  6.24349020151115E-08  9.44219220821872E-09 -3.20464131188252E-02
  8.51099510476407E-03 -8.32679152917514E-09 -1.48678338058778E-08 -1.84655531333882E-08 -4.36127801264689E-09
 -3.24457420592546E-08 -9.36250844273745E-09 -8.09348386510466E-08 -5.49705589702952E-09  5.35857117215463E-01
  6.04631604064445E-02  4.06098094432715E-08  1.49401551775858E-08 -1.34540852370754E-03  1.89762161025421E-03
  1.66302219518307E-09  7.60229736242143E-09 -4.36795133477153E-09 -1.42984350968830E-09 -1.27615098801236E-09
 -2.36673305157118E-09  1.79673498995115E-08  5.35309641139624E-09 -1.22652148839949E-01 -1.63270677658913E-02
  1.93509162554733E-08  2.27482558688451E-09  2.90841490683742E-03  3.30382364724945E-02  2.55633374908835E-09
  3.47655626098374E-10 -1.94429649331551E-09  2.15549057923609E-09  3.88623025533107E-08  4.45750418529888E-09
  1.98646442079766E-08 -1.02217315170965E-09 -4.75773206889114E-01 -5.72451258240183E-02  2.63671613985955E-08
  6.91008855512496E-09  1.34737388709730E-02 -1.05819056524168E-02 -3.56640332205678E-09  2.21619866779721E-09
 -2.11895313044322E-09  7.77228322494716E-09  5.73350223467766E-08  1.01180816711029E-08  3.40275480617730E-08
  1.13948860203607E-08  3.64899332115419E-01  4.37712057359450E-02 -1.12564782552500E-08  2.46624653150835E-09
  2.74989822490051E-02 -1.95519250404277E-03 -5.38785677576517E-10 -7.70205468888257E-09  1.59688512200084E-08
  1.77313548771352E-08  9.11035752531721E-09 -6.74864586082981E-10  1.07940504177341E-03 -3.12226033404293E-09
  5.78190638630503E-08  2.08259158744134E-08  1.47524967985449E-10 -1.29665345003694E-02 -4.85098113828590E-09
  2.09551394071006E-08  1.96342922885833E-09 -9.73934772234334E-10  1.08376134380446E-03  7.83601084901037E-10
 -2.27935211442994E-07 -9.41038940717553E-08 -1.00732010524792E-08 -1.41566227507385E-02 -7.05202427900139E-09
  8.74109243398463E-08  6.65719659359748E-08 -9.03868375378654E-09 -3.61895218232869E-03 -3.26017612326304E-09
 -7.30601214529748E-08 -4.89713448843047E-08  3.13550617207081E-09  1.59104361122287E-02 -4.27349082697328E-10
  3.24795808341509E-09  9.06358435965183E-09  8.23027850375687E-10 -3.61039608188558E-03 -9.09163713486571E-10
  5.09335584640908E-09  8.19145472524437E-09 -9.05299361885449E-10 -1.41569926014411E-02  5.95970719432235E-10
* ORBITAL    1   36
 -5.56610865000325E-09  4.71527707569133E-08 -1.48573333540332E-08  1.31620668757409E-07  5.40060643515054E-08
 -3.34264349282105E-01 -3.56531616518101E-02  2.03594932101535E-08 -8.99706050063361E-09 -1.33317210420657E-02
  1.53953587265892E-02 -4.29342519259789E-09 -1.63460975914509E-08  1.03220949217315E-08 -2.75425730912009E-08
 -1.16420993349830E-07 -5.78628521725257E-08 -7.82820262610362E-09  1.26949528090153E-08  1.67326853931498E-03
  1.42521569921677E-04 -7.56629843217511E-09 -1.00449550502902E-08  1.43655697203591E-02  1.00665773689012E-02
 -1.61762003810127E-08  1.81352321232430E-08  3.55492369113207E-09 -1.22506842241042E-08 -3.05392569993204E-07
  1.05715592156962E-08  2.40630626801642E-07 -2.25655543935842E-08  3.30626675728301E-01  3.53347738815406E-02
 -4.26569423471813E-07 -2.96610531986822E-08  9.92065475205950E-03 -1.77864665020034E-02 -9.47520693064443E-09
 -1.24658672002255E-08 -2.05702495109295E-08  2.61016302916260E-07  2.18101356611184E-06  3.62867026800770E-07
 -3.02743542714588E-07 -1.20878239743399E-07 -7.78819739292231E-01 -9.21806451537135E-02  5.44555126119987E-07
  1.08568018596068E-08 -1.37226363106869E-02 -2.26038783192355E-04 -1.88629491717334E-07 -6.80289912084747E-09
 -3.06666706951665E-07 -2.91771283092332E-07 -2.40986179218355E-06 -3.24709671295160E-07  6.00025150685465E-07
  1.58614066533497E-07  5.53955210100884E-01  5.33527120691851E-02  3.36213883873996E-07  4.81001575377927E-08
 -4.28909161474744E-03  1.63322051285692E-02  2.43416091999927E-07  3.10298980429921E-09  3.76867924279478E-07
  1.35612234975636E-07  1.18594226825593E-06  1.52903407230886E-07  5.83899835322795E-07  6.50680879244137E-08
 -2.94463944580770E-01 -2.50166489812657E-02 -6.22321179233266E-07 -9.86595801681550E-08  1.53962749774675E-02
 -6.34205614770849E-03 -6.85367658503326E-08  2.27712871648444E-08 -1.09995772253952E-07 -9.72628081098865E-09
 -1.33890960482574E-07 -3.06471423500437E-09 -7.20530969940427E-08  3.45479589971836E-08 -4.15670678993624E-03
 -3.82604429313622E-04  4.51612691566823E-08  3.04144552302622E-08 -1.35179119415581E-02 -9.52813180506613E-03
 -1.46192928964208E-08 -2.27981792227266E-08 -1.22171548006501E-09 -1.09917415159677E-08 -7.51553203628188E-08
 -2.04520272996857E-08 -3.50917340579302E-08 -1.20424294190851E-08  3.02143807504971E-01  2.57611119432251E-02
  5.54444590927473E-08  5.10761183653975E-08 -7.65132180881790E-04  1.65679880667462E-02  2.80162323197693E-09
 -5.08908367943163E-09 -5.14597599217946E-09  1.44994548823811E-08  1.54828969517500E-07  2.35644576286156E-08
  2.25582347144375E-08 -1.37768415685344E-08 -5.59851005218635E-01 -5.39195248933445E-02  1.35189759866387E-07
  7.49368865734449E-08  1.38318671342546E-02 -9.49867637057828E-03  1.50111993151125E-09 -1.48615310266192E-08
 -1.11365043721734E-08 -6.45747138683330E-08 -6.48976544525558E-07 -1.12694981865256E-07 -5.03088689444165E-07
 -8.52815206344821E-08  7.82338944899718E-01  9.25743802943971E-02 -6.00393493687264E-07 -9.73213093077614E-08
 -4.61230177669957E-03 -1.27307015322225E-02  3.39545533200449E-08 -5.87267716145408E-09  4.24845250185237E-08
 -5.33702528865409E-08 -2.58941755230252E-10  1.15371282138811E-09 -3.70985493988661E-03  2.63797754034753E-09
 -7.09161329243817E-08 -1.38494631530406E-08 -2.38778501277655E-09  1.57571785596731E-05  1.95306373623588E-09
  4.32755366668915E-08  2.25133273772873E-08  6.67437326462220E-09  3.67399250798350E-03 -1.31786947063025E-08
  4.88592803142132E-07  8.83778297540770E-08  2.53930853288342E-08  4.15472521866751E-03  2.77362275900943E-08
 -2.86584034628900E-07 -8.17909326200331E-08  1.49173966707551E-08 -2.31859006701957E-03 -7.61828833962371E-09
  1.55403417884355E-07  5.56886599649697E-08 -5.29005950858342E-09 -3.50733083751012E-05 -6.20513810401065E-09
 -3.58933651866995E-08 -1.70581076667263E-08 -1.46075383467597E-09  2.38030172294678E-03 -2.38790928390545E-09
 -6.96669715216640E-08 -5.66779935217195E-09  3.46114474705535E-09 -4.20124835183320E-03  1.95268709458258E-09
* ORBITAL    1   37
 -1.26493051527458E-08 -7.93575208122517E-08 -3.08088017723828E-08  5.81993243825790E-08  1.04218102787580E-08
 -4.24929306405566E-01 -3.25509303551654E-02 -5.84778333710058E-08 -1.68128951633972E-08 -8.79838393127444E-03
  3.58464024177477E-03  2.35199403213401E-09 -6.16203617617488E-09  2.80184761428534E-09 -2.60560066400387E-08
 -1.85795983082757E-07 -5.51414962585868E-08 -4.76037139469590E-08 -1.13012902918709E-08 -7.26460173708139E-05
 -7.52077341642557E-06 -9.20646683700001E-08 -3.10858214007683E-08  1.90757186197017E-02  1.33926838872472E-02
 -1.83199204480553E-09  2.64193100989990E-09  1.72230125473096E-09 -1.50993271725008E-09 -8.63015387816540E-09
  4.67386008113698E-09  4.14243074149635E-08 -1.37049399967598E-08  4.24921637909068E-01  3.25547719566506E-02
 -1.89077668756743E-07 -4.13559585202264E-08  3.79324859961312E-04 -9.49508338545531E-03 -2.10790102544652E-08
 -3.83964994213547E-09  2.17082773567872E-09  3.71104914416789E-08  2.51871707086946E-07  5.61648135498431E-08
  7.48675286579031E-10  2.59441511003435E-08 -3.00695627959231E-01 -2.66694304894429E-02 -1.93894328552409E-07
 -3.44220039034848E-08  2.66659027790918E-04 -2.52004697036475E-02 -2.65291224516055E-08 -1.16232244128957E-08
 -8.85097094938660E-08  1.10677771454876E-07  9.03268844785274E-07  1.40813055008959E-07 -3.53117619120265E-07
 -9.71798950400873E-08 -3.63688645358572E-01 -2.65370905779600E-02  2.74277994101676E-07  5.75895225621385E-08
 -8.96920653405105E-03  2.28822734887007E-02 -7.95728275723955E-08  1.94736242068273E-08 -1.53934141159014E-07
 -1.03559245914099E-07 -8.59579726055327E-07 -1.33328603327944E-07 -3.28266969903416E-07 -3.98681846091721E-08
  5.03153255019243E-01  4.38151849146258E-02  3.84110601054460E-07  6.95007072948633E-08 -1.04667936758150E-02
  3.14435050382039E-03  4.92689218518260E-08 -1.54149822343982E-08  1.13202319315569E-07  1.45299813283690E-08
  1.68858090378287E-07  1.72164225339238E-08  1.16700948476148E-07 -1.24806128557653E-08  2.36094553687440E-06
 -5.35558297001493E-06 -2.16774537068397E-08 -2.35701982252435E-08  2.56791210073878E-02  1.80158732269693E-02
  1.20596876008303E-08  1.21588984893741E-08  1.72278653414828E-09  6.21763812101189E-10  4.16592814358239E-08
  3.20382263967563E-09  3.53410904245028E-08  6.03293903040267E-09 -5.03105906869674E-01 -4.38111111516597E-02
 -6.73219248569932E-08 -2.55209423787680E-08 -6.07249145028985E-04 -1.09053378519135E-02 -6.74288047312465E-09
  3.20319538240071E-09  2.30797021384014E-09 -1.82692223656335E-09  1.26416249454975E-09 -4.35019889477335E-09
  7.22345295909462E-08  1.56913220879050E-08  3.63566689430111E-01  2.65270562949999E-02 -5.89317056921001E-08
 -1.43389383336243E-08  1.84612805589066E-02 -1.62372130627209E-02  6.55972586576159E-09 -1.13434134898902E-08
  2.76210173791147E-09 -1.05024511881556E-08 -1.29225486245800E-07 -1.83914183763946E-08 -9.06162911630903E-08
  1.42120007972259E-08  3.00872342716142E-01  2.66896703861432E-02 -1.99417170464043E-07 -3.44980940898716E-08
 -2.35965385234001E-02  8.84080024885569E-03 -4.32318398641896E-09  4.35071287762685E-09  1.69654551475954E-08
 -1.51328334701798E-08 -2.53395190231496E-09  2.78224671288346E-09 -9.59286833368095E-03 -8.62581322478828E-10
  6.98340794650279E-09  3.69071706538066E-09 -6.01455070248621E-10 -1.78544874278321E-06 -1.86151669518643E-09
  8.67201584340174E-08  3.24006366474626E-08 -3.24189237735072E-09  9.59258521056439E-03 -5.55272423407751E-09
 -1.64957239375511E-07 -3.35266174921344E-08 -1.90534235960368E-08 -7.73978270923422E-03  3.14255132422985E-09
  1.09730377003204E-07  1.98356207452960E-08 -3.82250445189221E-09  1.11690252708381E-02  7.06630774365263E-09
 -9.00736960658973E-08 -3.20290993839309E-08  5.66035105584293E-09 -4.52934401554121E-07  5.24416557061766E-09
  4.18107818279555E-08  2.22334076239335E-08  1.23079251567491E-09 -1.11660461857981E-02 -6.52721534445293E-10
 -4.37121784930507E-08 -1.32837923504154E-08  7.10836018814264E-10  7.73638468396922E-03 -5.31809324120270E-10
* ORBITAL    1   38
  9.68522946066178E-09  3.35026330227616E-08  3.39556624385894E-08  1.16028981636905E-07  5.64869430293883E-08
 -6.17371822008221E-01 -5.21712394994275E-02 -8.20075080067643E-08 -2.38525717181309E-08  1.12968458480393E-02
 -5.53336679471775E-03  1.01376094418825E-08  9.76931687228134E-09 -5.40592688058352E-10  4.47798301858935E-08
  3.54693262242332E-07  5.88845097612593E-08  2.95732062596634E-07  6.44488246475137E-08  7.79151743484993E-01
  6.34059874037053E-02  2.81335264895066E-07  7.25792361463127E-08  3.46485611558684E-03 -4.96113220307580E-03
 -4.41899425585939E-08  3.27035597542377E-09 -6.11007320891609E-08 -3.34489412034479E-08 -2.45275540348763E-07
 -6.12991473387622E-08 -6.07684820317343E-08  3.90837036268799E-09 -6.17483917601368E-01 -5.21998109800714E-02
  4.50557626901805E-07  9.35799387524581E-08  1.36075007785162E-03 -1.24846142387226E-02  2.46385712772656E-08
 -3.30075951844365E-09 -7.83345656709605E-10 -4.71724793013816E-08 -3.33186622832941E-07 -6.26636207840816E-08
 -1.03283719211631E-07 -6.04388568916428E-08  2.20054448850852E-01  2.14878223136046E-02  5.44126231239437E-08
  1.75223230441856E-08 -2.03434081848002E-02  1.07549976509273E-02  4.10535209852142E-08  1.58375254436682E-08
  9.33389511446193E-08 -4.39600715010287E-08 -3.48100724144564E-07 -6.96883832607678E-08  2.17277971557325E-07
  6.23409530531758E-08  6.45857012945294E-02  8.50014399786593E-03 -2.49272879284250E-07 -3.28835804524681E-08
  4.79256700492125E-03 -1.29886127462270E-02  2.20588768408730E-08 -1.31698736903460E-08  4.94727831324618E-08
  6.81426503974748E-08  5.32745327911210E-07  7.49375980263709E-08  1.40472218905630E-07  6.33451944344933E-10
 -3.00511101731957E-01 -2.90266870010483E-02 -2.26593698990546E-07 -4.61740918240387E-08 -8.91004341436649E-03
  1.44661499843418E-03 -5.23430407546810E-08  3.84991708510387E-09 -1.11611358802614E-07 -6.15982588625749E-09
 -9.75036797174316E-08 -5.82384091510722E-09 -1.67756002247942E-07  2.31262498272142E-09  3.80874346344147E-01
  3.06670999694988E-02  2.99284413025880E-08  2.56306641374208E-08 -2.00123712469534E-03  2.84818534357989E-03
 -4.17156523817245E-09 -1.22498089552968E-09 -9.18867953412675E-09  1.45168617410503E-09 -3.54740922212014E-09
  2.58457658757193E-09  1.27706046040710E-08  8.40860740911193E-09 -3.00587302234455E-01 -2.90278257408306E-02
 -1.97438110806472E-08 -7.38035947783358E-10  1.67363652896138E-03  8.87723771281663E-03  5.65773822376272E-09
  2.79726387160558E-09 -3.69173082225914E-11 -9.10611016779544E-09 -5.46252621526437E-08 -1.57194225632881E-08
 -2.70033686532833E-08 -1.01021686126890E-08  6.46547246932308E-02  8.49014101322203E-03  1.35375323196156E-08
  3.00839301157032E-09  1.05799528458082E-02 -8.93706466043529E-03  1.28814385036060E-10  5.17428268481381E-09
  3.78555473465143E-09  1.74239755499050E-08  1.67802540382595E-07  2.94716576171835E-08  5.21217724095816E-08
 -1.35501061401220E-08  2.19996414130335E-01  2.14860532415874E-02 -7.18659906239223E-09 -2.13258234693467E-08
 -3.20185976093699E-03  2.28007529618316E-02  1.06364998751251E-08 -5.75895141809761E-09  1.70480878639346E-08
  5.14816747108076E-08  1.43008412905755E-08 -2.09013622408221E-09 -8.57191857721292E-03  1.10841481310315E-09
 -9.18784744866504E-08 -2.12335296907304E-08 -2.37724406250286E-09  1.12284241443272E-02  6.96643688518455E-09
  5.94722549474317E-09  1.23023247220168E-08  1.64674671888423E-09 -8.57396892135911E-03  3.24844242591476E-09
  3.74342084901689E-08 -2.55222164374099E-10  1.00795818990150E-08  8.07673208310711E-04 -5.09980362999893E-09
 -2.96676621969237E-08  2.13013455170282E-08 -2.52230511484631E-09 -3.60950726654777E-03 -7.02696471700585E-09
 -1.03805676808311E-08 -1.67825378123870E-08  3.88535940959701E-10  4.86741248042754E-03 -2.73343770418214E-09
 -5.44531646837574E-09  1.92262320780544E-09 -3.04380006947543E-10 -3.61008361519459E-03 -2.23699251007932E-09
  2.20106729148084E-08  7.52699854232752E-09 -1.79708256238349E-09  8.07539303192233E-04 -1.03886833770056E-09
* ORBITAL    1   39
  8.87699101084381E-09  9.73396753193960E-08  1.20667029277854E-08 -5.61708708557751E-08 -2.46670388672496E-08
  2.78529461540526E-01  2.35304582236779E-02  9.33032698432808E-08  2.95551872588939E-08 -1.94914431575579E-03
 -1.72005771315072E-03 -1.45850799921777E-08 -1.12967385108134E-08 -7.31212372046583E-10 -7.60900716994444E-09
 -1.01912893924531E-08  1.45300124306389E-10 -9.84620210027037E-08 -2.42431451446233E-08 -2.62496038685869E-01
 -2.04199572185313E-02 -2.21858585339251E-08 -1.24619339381131E-08 -1.23820717329077E-03  1.95845005606399E-03
  9.01327323094717E-09  1.01231050390687E-08  2.60988992624407E-08 -4.11936599288615E-10 -1.26951062847549E-07
  2.46010034344447E-10  1.70882504708020E-07  1.45878074424086E-08  2.82580585004487E-01  2.39623655168058E-02
 -3.30258433683279E-07 -2.90655729692725E-08  2.40563352094831E-03  1.02437266572244E-03  1.23746891057703E-08
  3.28718405405030E-10 -2.04672083457694E-08  1.13474831838888E-07  1.02545598199275E-06  1.43888766643734E-07
  9.58532519413147E-09 -1.82725547274189E-08 -2.87115271552567E-01 -3.25679535657898E-02  5.34900353196364E-07
  1.13686408014936E-08  1.39305160151493E-02  1.67839042947588E-02 -8.88497057655267E-08  1.25515927955695E-08
 -1.06479734944701E-07 -2.86893156331769E-07 -2.34189547537265E-06 -3.49202659967716E-07  8.01760549373371E-07
  1.99030733028882E-07  4.87796997297279E-01  4.72105328835173E-02 -1.83681215916125E-07 -2.80621351616195E-08
  6.15394119021673E-03 -6.77798529241185E-03  2.22107648465457E-07 -2.34794145413672E-08  3.62153900065699E-07
  2.21295100153058E-07  1.81059018128717E-06  2.60433586308458E-07  6.56165610340829E-07  4.41643696949247E-08
 -6.27013736878306E-01 -6.02626552633215E-02 -8.43763495613996E-07 -1.55472094035457E-07 -5.91985041037449E-03
 -1.70768734259077E-03 -1.42397874624447E-07  2.15606228836167E-08 -2.69793462637931E-07 -1.21103206494906E-08
 -2.21561537598283E-07 -4.28190955449639E-09 -3.78525170971290E-07  7.69986481404074E-09  6.84192051632663E-01
  6.08026659957100E-02  6.12667374323240E-08  6.04436397727060E-08 -3.53815364042853E-03  4.85472470594465E-03
 -1.57619829735412E-08 -1.64285198527908E-08 -2.06056084109924E-08  1.22866754596663E-08  4.34111539438818E-08
  2.17966242418696E-08  3.18639229060750E-08  1.94472306086082E-08 -6.23457355196865E-01 -5.99647460541862E-02
 -1.19781900392527E-07 -1.02976310026794E-08  3.61179031568760E-03  5.20171359578889E-03  1.51625646934704E-08
  2.55561976969416E-09 -8.42365039321385E-10 -1.46227062752520E-08 -9.70686183184553E-08 -3.32475633541809E-08
 -3.07957112868391E-08 -4.81370610777261E-09  4.81109013827079E-01  4.65706577210289E-02 -4.13035187458445E-08
 -2.97568526211390E-08  4.45287748496510E-03 -8.21697639169932E-03  1.12561657352718E-08 -1.18170301493030E-08
  5.50444734931474E-09 -1.83875301136709E-08 -1.56294726627224E-07 -3.11813470101742E-08 -1.07564982589954E-07
 -2.21666863360151E-08 -2.77480001430268E-01 -3.14320278280282E-02  1.46769296529473E-08  1.33832470254413E-08
 -2.05802785032130E-02 -7.54968583539775E-03 -2.20673320159787E-09  1.01007056730627E-08 -3.90885877021195E-08
 -5.18806667500722E-08 -1.01048689947323E-08  1.72448239327289E-09  2.82952223458167E-03  2.86876439868256E-09
 -2.18195354223316E-08 -1.35350625771322E-09  1.13487143907361E-09 -2.51234246359909E-03  2.07932871011661E-09
 -8.98151975695915E-08 -2.95881386382978E-08  3.70997699007427E-09  2.87592312115624E-03 -3.25880727042180E-09
  4.30094734568888E-07  7.61874042765250E-08  3.15714455747891E-08  4.12414818139638E-03  6.47486100450269E-09
 -2.67602168490023E-07 -2.73696214296366E-08  6.38059422569606E-09 -5.24458183052760E-03 -1.73332953834575E-08
  8.13126674111744E-08  1.04809969949496E-08 -1.57349021193044E-09  5.82419773336795E-03 -8.45557221437392E-09
 -1.56752234684161E-08  4.74905325949353E-09 -4.42716845440385E-10 -5.21528089287254E-03 -4.49631909489118E-09
 -3.88023319421212E-08 -1.69479791629545E-08  5.82371382385158E-10  4.07167368611525E-03  1.76481759185638E-10
* ORBITAL    1   40
  4.09511281688622E-02  2.71600527136921E-01  1.09999891657743E-01 -1.27728109754020E-01 -7.58310731871140E-02
 -5.12179083165528E-09 -2.53043626790416E-09 -1.62856445209258E-01 -7.26884100558609E-02  2.20767164673217E-11
  4.67571859122699E-10  1.27914733066075E-02  1.25315820887000E-02  5.48758360258769E-03  5.06324138879289E-02
  3.08460038532502E-01  1.28893141891597E-01  5.90696133577350E-02  2.21888647649958E-02  1.24213648180007E-08
  2.63343109995009E-09 -8.40671426292828E-02 -3.15717859590292E-02  3.95079533450509E-10 -3.55055966665040E-10
  8.44825200540840E-03 -9.00924832442109E-03  8.11727726830937E-03  4.09668544150686E-02  2.71669956110527E-01
  1.10041126229237E-01  1.96520049622006E-01  9.40802170433237E-02 -4.09834063833240E-09  1.39324525748815E-09
  6.48971303215779E-02  4.66996212313410E-02  1.79668136097241E-09 -1.41939951930531E-09 -6.90718520526138E-03
  4.29939685899272E-03  1.68654560565242E-02  1.29894327713590E-02  1.22746694325246E-01  4.32849540035310E-02
 -6.71449761018208E-02 -3.35442627464775E-02 -4.18996783015861E-08 -1.07170438375918E-08 -1.74529984395568E-02
 -8.04037867613448E-03 -4.87799931284984E-10  2.65772521179036E-09  5.64777615328584E-03  2.97782453583791E-03
  4.42073886375908E-04  4.99365806823175E-02  3.57280557037654E-01  1.41658401275871E-01  1.86680944364121E-01
  8.64420714491109E-02  7.22563813384417E-08  1.70975316573355E-08  8.38659434339079E-02  3.39583961927056E-02
  1.31309651207642E-09  1.27873542852796E-09 -9.23660997810077E-04  7.58014555075748E-03  1.70463290083958E-02
  6.15073298113432E-02  4.35468452954717E-01  1.75723944916520E-01  4.69021637146619E-02  2.18011519346899E-02
 -3.57132320036583E-08 -1.01614327877561E-08  2.30279540726952E-01  9.83252140600263E-02  2.55845478170035E-09
 -1.61077644844026E-09  2.01135622071612E-02  8.34862526044441E-03  8.33106868768720E-03  6.16464345919915E-02
  4.51089946944606E-01  1.80033638579010E-01 -1.38650429342270E-01 -5.92918940780365E-02 -3.57059308832619E-09
  5.08616430726256E-11  1.97570818267916E-01  8.45038577111129E-02 -1.90032314226502E-09 -1.30150856625618E-09
  1.32576792738023E-02 -1.46254515708098E-02  1.23905251317417E-02  6.15007013026131E-02  4.35419651675797E-01
  1.75720813161748E-01 -2.32412616764879E-01 -9.98060727036997E-02  1.25306014175861E-08  3.24708726843251E-09
  3.43139547347368E-02  1.29737062788999E-02 -1.66251929761500E-11  8.47661548774178E-10 -4.79428653943996E-03
 -2.07217024493346E-03  2.27151156157338E-02  4.99365614021102E-02  3.57276299274712E-01  1.41664556721957E-01
 -1.42507162581686E-01 -6.13925975167104E-02 -1.21999338742905E-08 -3.52984357794525E-09 -1.46980907874650E-01
 -6.97391828671777E-02  7.44430710739090E-10  6.71988018522025E-11  9.13570460941239E-03  1.18052179552269E-02
  1.12438442512335E-02  1.29891447213595E-02  1.22754938681088E-01  4.32672758480260E-02  3.92823206085195E-02
  1.89778274603561E-02  1.59747519719840E-08  4.26465686911255E-09  5.70496655797656E-02  2.86761598958061E-02
 -9.71835528269937E-10 -8.04958801715463E-10 -3.14272371765141E-03 -7.15729789691435E-04  5.51473203046650E-03
 -3.09992337003865E-01 -2.55682983801486E-01 -1.53491011431822E-02 -3.71895565413018E-10 -2.75467649017797E-02
 -2.28292988131517E-01 -1.84520405020798E-01  1.33475620579334E-02  7.22027341818445E-10 -1.90193811534935E-02
 -3.09952972392710E-01 -2.55637297607812E-01  3.11168657428382E-02  2.96533949147079E-10  5.07766252291249E-03
 -3.58985881843107E-01 -2.88412882271935E-01  2.90661640874702E-02  3.44465041412237E-09  1.25905596029578E-02
 -4.70614468212641E-01 -3.69961881704753E-01  1.06088648004310E-02 -1.80229110092420E-09  3.85738780454480E-02
 -4.90468678011629E-01 -3.83246270749522E-01 -2.32359134019505E-02 -2.82679264352951E-10  3.31115677645556E-02
 -4.70505430540580E-01 -3.69863253390710E-01 -3.98649156800026E-02  4.42280332826462E-10  3.15881954065164E-03
 -3.59068743880824E-01 -2.88491945565061E-01 -2.17551697380909E-02 -6.85239721672259E-10 -2.30409021871495E-02
* ORBITAL    1   41
 -6.40571576656558E-02 -4.31132765055788E-01 -1.65407484062929E-01  1.67933890320414E-01  7.90214128458542E-02
  1.23528512187805E-08  3.16311736090116E-09  2.46525028573310E-01  1.30913581894622E-01  1.43106510262802E-09
 -1.27656950640564E-09 -5.44848904865327E-03 -2.61083977384836E-02 -1.19842334546648E-02 -1.08219889040072E-01
 -6.88409783853031E-01 -2.69522334482290E-01 -2.58068940771966E-01 -1.29851090299022E-01  2.18069145202204E-08
  5.54906343994226E-09  3.62253438939344E-01  1.80983429286216E-01 -1.19845607632717E-09 -1.10131334378758E-09
 -2.40375235367935E-02  3.98817526653663E-02 -1.13688461956119E-02 -6.75901744613205E-02 -4.54349430298023E-01
 -1.74095496146771E-01 -3.15747302036598E-01 -1.64482812066341E-01 -2.99207801282350E-08 -7.70404757591882E-09
 -8.77148535275037E-02 -3.82502962074020E-02 -9.54062485210896E-10  2.66654527684642E-10  8.22556641418930E-03
 -2.16525123028593E-02 -2.07974969525547E-02 -3.14570180399835E-03 -3.45069078048204E-02 -1.83574458490609E-02
  1.00851075039019E-02  1.53843604025951E-03  1.83321590152134E-08  4.52202249641357E-09  1.49242577843200E-01
  9.65110655420389E-02  2.26468116546779E-10  1.55467277351246E-09  9.38764776578463E-03  1.16296950335112E-02
 -6.90323918390923E-03 -1.35787363336789E-02 -5.84889477951329E-02 -3.04710231128893E-02 -1.10794536511840E-01
 -6.47001481248645E-02  1.34287087222205E-08  9.42879227261517E-10  6.10913377132488E-02  5.31949323630375E-02
 -2.66895159571633E-10 -9.36382198207658E-10 -5.22371410145184E-03 -1.26732469920932E-02 -2.42766918085836E-03
  2.88750540372927E-02  2.20684169263850E-01  8.46522593857085E-02 -1.10018302913466E-02 -1.86954890068529E-02
 -9.30263178493717E-10 -2.64439449571388E-10  1.95492394969884E-01  9.72459917593320E-02  8.71223847217892E-10
 -4.99055344280716E-10  1.25528009735791E-02  1.23477480492018E-02  1.91821429654269E-03  4.84079464972723E-02
  3.35132512529207E-01  1.37939093904686E-01 -1.60962021662644E-01 -7.30398734310782E-02 -1.39760409226507E-08
 -2.85191720937831E-09  2.22970579752689E-01  9.99315368173696E-02 -1.23346847367178E-11 -3.38888701635866E-10
  1.39149462054728E-02 -2.15958533691718E-02  7.85385191481010E-03  3.28363994453165E-02  2.46234103062000E-01
  9.53201825416594E-02 -1.98172780702790E-01 -9.32440814130816E-02  6.27932295178853E-09  1.47377159608816E-09
  7.21717799841673E-02  4.72165647055728E-02 -1.48146554418900E-10 -1.06803164326091E-09 -1.02600683043101E-02
  2.17160164310916E-03  1.62585442059972E-02 -8.94019322519915E-03 -2.63325438784859E-02 -1.78849341261460E-02
 -3.54809097800305E-02 -3.55429183928219E-02  1.33902755863502E-08  3.89126437356647E-09  1.00571097591610E-01
  6.63976088216730E-02 -1.70561828022368E-09  5.95625988149901E-10  7.72458620578874E-03 -5.65298258320496E-03
 -8.54943756597012E-03 -1.05734891086568E-03 -2.56396471005683E-02 -1.33892351648026E-02 -1.40125865381762E-01
 -8.73635853048802E-02 -3.12965027019735E-08 -6.68121970378073E-09  4.60212255295668E-02  3.57279879740791E-02
  4.33765483902528E-10  8.61442837590280E-11 -1.48592362000377E-02  1.53678557296521E-03  7.54336486398922E-03
  5.45912204795574E-01  4.37640511393294E-01  3.14668122421555E-02  6.84573219203248E-10  3.82133292481445E-02
  8.22721862645638E-01  6.71716750240286E-01 -4.58393284763171E-02  1.08017139948472E-09  6.56928105072312E-02
  5.89229515140944E-01  4.72308522810283E-01 -5.05820313916072E-02 -1.57198860951634E-09 -1.74057837623301E-02
  5.35815259926436E-02  5.75659022112511E-02 -7.52639295733095E-03  3.17095654339930E-10 -9.32037245921157E-03
 -3.47470307901850E-01 -2.75837601490321E-01  9.61292804816575E-03 -1.54316126321671E-10  2.68450801420581E-02
 -5.01673665570490E-01 -4.03009240924260E-01 -2.48993209879037E-02 -6.91024526265832E-10  3.57081609191572E-02
 -3.80458243787329E-01 -3.02536931552184E-01 -3.14938182322386E-02  2.29576986858925E-10  6.75963694549838E-04
  6.19301190512317E-03  1.99532015424945E-02  8.52585389988201E-03  7.46516784407076E-10  9.04614804825741E-04
* ORBITAL    1   42
  5.10949134469259E-02  3.36921227398253E-01  1.26150330092531E-01 -3.10846887206973E-01 -1.82023460481795E-01
  3.54142554016719E-08  1.24274721224080E-08 -2.99319539806935E-01 -1.56776199051789E-01  3.79857831823560E-09
 -4.80565315235564E-09  1.67502661362744E-02  2.54630461078663E-02  3.67816256985478E-03  3.88452579875754E-03
  2.47220872776487E-02  9.68486439313675E-03 -6.22367080313914E-02 -4.83389503107186E-02 -6.34228609324921E-10
  2.63246201404954E-09 -6.33033734518217E-02 -4.37533504804384E-02 -4.93320293708323E-09 -2.48070480878919E-09
 -1.45203399281816E-02 -7.86211846530795E-03  9.29253906839268E-03 -4.63222122631109E-02 -3.04851618830300E-01
 -1.13847479784857E-01 -3.65311886414389E-01 -1.97941277273814E-01 -7.89670351816340E-08 -3.00182056547871E-08
 -1.84819900217281E-01 -1.15481701725832E-01 -8.59995114417705E-09  6.08594133661580E-09  1.61998716025959E-02
 -9.95315145949580E-03 -2.15690241667850E-02 -2.88949559931164E-02 -1.21775068039616E-01 -6.81718795522480E-02
  7.67753612655840E-02  7.38746985353988E-02  2.19131259345589E-07  5.43415211172636E-08  2.18864105212245E-02
  2.86698064096039E-02  8.10452963315757E-10 -4.93152421927892E-09 -5.77604558590273E-03 -3.13620875576969E-03
 -2.86327033537402E-03 -6.38409818491238E-02 -4.43867230919639E-01 -1.73537183583509E-01 -3.87808231425550E-01
 -1.96637555093101E-01 -1.99358766498257E-07 -5.39543624997513E-08 -9.07277158907663E-02 -4.02595547468553E-02
 -4.49642446998325E-09 -7.06363729333013E-09  9.83271330386409E-03 -1.77432609247405E-02 -2.42532469652346E-02
 -5.58698072229539E-02 -3.61334989078440E-01 -1.50543758933207E-01 -1.47639306559051E-01 -8.39638051716442E-02
  1.06613322314261E-07  3.15602051910739E-08 -2.20098566349270E-01 -9.34444076704399E-02 -5.96815896215080E-09
  4.84454480871889E-09 -2.86661681754244E-02 -3.42413712441443E-03  7.30615225888776E-05 -1.75742601528056E-03
 -1.21326076281426E-02 -5.00168173637544E-03 -7.87235829853159E-02 -5.21684646395479E-02 -3.71987841353987E-08
 -1.13793514737542E-08 -6.72554214741997E-02 -4.19792108685111E-02  5.19978575494348E-09  2.16225171583183E-09
  6.17585340891378E-03  3.56667340640267E-03 -4.14123635427657E-03  5.36655514358777E-02  3.44562240153141E-01
  1.44101833671050E-01 -2.43349817877112E-01 -1.09859037236286E-01 -1.04990566171505E-10  2.38110761860783E-10
 -6.93624328379149E-02 -5.07344197764491E-02 -4.41309818601925E-10 -4.65714611929481E-09 -1.05711439747203E-02
 -1.34743466199032E-02  2.18811504343581E-02  6.46184991226078E-02  4.46776385088580E-01  1.75234261880660E-01
 -2.15529761089920E-01 -1.02600303337427E-01  3.36983366345291E-08  1.13737440911294E-08 -3.42052309319628E-01
 -1.76550200821835E-01 -6.19251133217424E-09  2.97556187155693E-09  1.13930631589849E-02  2.73347804411331E-02
  1.23468463457789E-02  2.90537063141132E-02  1.24055854149914E-01  6.93601775501237E-02  5.69205805559859E-02
  5.85436607232490E-02 -1.13539124879657E-07 -2.90060984714567E-08  6.16670268583521E-02  5.73711008601806E-02
  7.33946112495503E-09  5.27057393701923E-09 -3.53626613425976E-04  7.54179592151941E-06  6.49934026796429E-03
 -6.26050962691822E-01 -5.01090035092585E-01 -3.03532782319233E-02  2.31296249942184E-09 -4.96408957855084E-02
 -2.96309625554499E-02 -2.41982379002733E-02  6.62859635498008E-03 -4.09524321521355E-10  1.12593062063842E-03
  5.85005772213453E-01  4.68170972165043E-01 -5.34763177324924E-02 -5.76060904421147E-09 -1.04663629179201E-02
  6.53445670672566E-01  5.18380735989123E-01 -5.18339825194604E-02 -1.07354605553388E-08 -2.21515292199993E-02
  4.68799949775814E-01  3.79264844743806E-01 -6.91554817509945E-03  4.85456484753549E-09 -4.24675292328446E-02
  1.80222187378593E-02  1.44894813541961E-02  3.84577974787870E-03 -1.86584048996829E-09  7.87318360478574E-04
 -4.42233943736345E-01 -3.58160913416414E-01 -4.00910887905744E-02 -5.47311009142905E-11  7.92788025270190E-03
 -6.55879463954480E-01 -5.21385794135053E-01 -3.92281999528710E-02  2.09692478240126E-09 -4.13661705684006E-02
* ORBITAL    1   43
  2.00566735084715E-02  6.50937108234168E-02  4.08404256951988E-02  1.92307690533479E-01  1.40234564194895E-01
  2.58910256374845E-08  9.79482908637422E-09  2.60652638394222E-01  1.60413586632435E-01  3.72993230716928E-10
 -1.00287875660178E-09 -2.10232684489751E-02 -3.01505245773243E-03  1.11479297970861E-02  5.34920739428644E-02
  4.35004981921512E-01  1.33847258454894E-01  4.75579969372114E-01  2.86640215195397E-01 -5.57455895942191E-08
 -1.33396405497755E-08 -6.77861253806257E-01 -4.08542334713532E-01 -2.33910765857819E-09  1.28185517864407E-09
  2.17297154933413E-02 -5.13722077918793E-02  5.70125223245409E-04  1.99255554786305E-02  6.41735177448474E-02
  4.05132959770563E-02 -3.11966501374459E-01 -1.99340321023322E-01  6.02294248408656E-09 -7.10373535134317E-09
 -9.28544110325161E-02 -7.77341358643483E-02 -6.25619901461910E-09  4.84214352617549E-09  1.71323924594926E-02
  1.28181532334456E-02 -1.09205235282071E-02 -3.15027496342148E-02 -1.60626481411868E-01 -6.41486430029039E-02
  6.47372000367356E-02  4.09701174648460E-02  1.39661178452724E-07  3.52837062892189E-08  1.77988928051229E-02
 -5.70863409554950E-03  5.64085251799058E-10 -9.06187803526165E-09 -1.63395527688617E-02  9.07163264155456E-03
  3.43872138526844E-03 -7.28815064741948E-02 -4.89470737881906E-01 -1.84269909892970E-01 -4.67363900483806E-01
 -2.51878000195808E-01 -2.15574611780378E-07 -5.72180926130156E-08 -1.64966440480008E-01 -9.79169961733845E-02
 -6.31238156082784E-09 -1.12236600083742E-09  1.63096969918348E-02 -2.91193282261589E-02 -3.05200750207454E-02
  3.57354783498022E-03  3.38455915609290E-02  1.20912552383980E-02  3.29255033039005E-02  3.77651623806442E-03
  1.71053979224439E-07  4.83246112955771E-08  7.13570678907764E-02  4.35857165272210E-02 -3.65767345751557E-09
  5.87753913614804E-09 -2.28590851107885E-03  1.40742340832858E-02  2.01673407506653E-03  8.70096994765986E-02
  5.42735937420304E-01  2.22220451143963E-01 -2.81306686815053E-01 -1.44474365113022E-01 -9.51917140823945E-08
 -2.78507456457329E-08  4.01004152880103E-01  2.05968892940949E-01  6.95392513213578E-09  1.16002383767879E-09
  2.38013616474403E-02 -4.21716774128329E-02  1.07535074271780E-02  3.39931133061692E-03  3.27059448211898E-02
  1.16474432600619E-02 -7.72292443305582E-02 -4.16987238150099E-02  3.74065661974123E-08  1.14059270072717E-08
 -6.61404063245965E-03  1.13291285519116E-02 -1.79932377200344E-09 -5.02761089718001E-09 -5.46196329708967E-03
  1.27411471800497E-02  3.80016893860930E-03 -7.28966985192389E-02 -4.89565587312171E-01 -1.84345700559323E-01
  3.14392488705131E-01  1.77884421984699E-01 -3.80115711689217E-09  3.15110290705318E-10  3.83237573031027E-01
  2.03433104263579E-01 -4.01671204507630E-09  3.16310968717119E-09 -1.25375350856771E-02 -4.12039558112337E-02
 -1.38804850991994E-02 -3.14253281389639E-02 -1.60370748522659E-01 -6.39792910796694E-02 -3.85892940269650E-02
 -8.40643534693457E-03 -4.28616672617116E-08 -1.22173494418906E-08 -5.49255035596193E-02 -4.05445103717542E-02
  6.37036806991362E-09  2.27502149157802E-09  2.94355904269022E-03  1.71135408537916E-02 -7.68092891198408E-03
  3.60302647979972E-01  2.78814911171233E-01  7.55643598190895E-03  1.58848655886779E-09  2.90521059032120E-02
 -1.36122829469430E+00 -1.07364796391342E+00  6.40735318278014E-02 -3.62674664928344E-09 -9.12769202772710E-02
  3.62818872861219E-01  2.80777320423009E-01 -3.00781731918222E-02 -1.42854553778343E-09  2.68993806918117E-03
  8.66603114613007E-01  7.03966601559240E-01 -6.77552703921744E-02 -1.12742448668078E-08 -2.92609049244820E-02
 -1.27920984360234E-01 -9.63434485531533E-02  7.77978072450512E-03  8.46804379759496E-09  6.99414260168717E-03
 -8.90840480760305E-01 -7.27547506203706E-01 -4.52513354242517E-02 -4.89637436552181E-09  6.44750276141722E-02
 -1.25905903082471E-01 -9.47312965539045E-02 -9.05914071671086E-03  1.99422687914484E-09 -4.94583347005423E-03
  8.66900646096790E-01  7.04211400804027E-01  5.06113599380265E-02  1.64981814526404E-10  5.37559816040477E-02
* ORBITAL    1   44
 -6.94564427014582E-02 -4.71532618721438E-01 -1.62606918850744E-01  3.71475611584667E-01  2.16480431757147E-01
 -1.79748354874072E-08 -6.67378254870918E-09  5.23579049229256E-01  3.05514062857777E-01 -2.54072895969753E-09
  2.99874682737199E-09 -1.16511727887993E-02 -4.57176868971759E-02 -9.65157567530262E-03  9.25708217603434E-05
  7.05312100414442E-04  2.20074914275544E-04 -1.79310700539122E-03  2.58475880970917E-03  3.54191585434104E-09
 -1.95906777862554E-09 -2.74309385398943E-03  9.14851264957427E-04  3.44323233115485E-09  1.44622208440988E-09
  1.91230169173141E-02  7.89436599215779E-03 -1.10201051547134E-02  6.95553315892526E-02  4.71897788513228E-01
  1.62802901454530E-01  6.17628569783434E-01  3.60223473968297E-01  5.33535995595567E-08  2.19231298341998E-08
  1.71275806349245E-01  9.96344540586616E-02  6.50841060851576E-09 -4.36525967571124E-09 -2.16705484997404E-02
  3.18233615018806E-02  2.88929593549841E-02  4.44163445158498E-02  1.92718085418213E-01  9.50264103913752E-02
 -4.40747672618245E-02 -2.15560422984679E-02 -1.56506388772935E-07 -4.01113305555280E-08 -2.35180740150919E-01
 -1.71693301645076E-01  4.12492864304086E-10  5.07678149934734E-09  2.95767947083800E-03 -6.99050656442824E-03
  6.17497354513346E-03  4.26073981962095E-04  1.70355299224801E-03 -1.02026865000465E-02  3.97726881905821E-02
  4.84015406038582E-02  1.68312697682995E-07  4.85887575443935E-08 -7.98600131471767E-02 -4.85037183901391E-02
  5.42401756850008E-09  2.95008063844994E-09  1.01924866259699E-02  8.49830380505345E-03 -9.12248045707224E-03
 -8.35512800871164E-02 -5.55537402846286E-01 -2.15162484690183E-01 -1.28567194818205E-01 -5.58649009044851E-02
 -1.42393157895506E-07 -3.92912624801628E-08 -5.45310909767931E-01 -2.96399900758883E-01  3.49365880516830E-09
 -4.22697900714877E-09 -4.45370840798964E-02 -2.78301478855078E-02  8.37214477451141E-04  4.25247700673205E-05
  3.27339969203571E-04  1.26874190051610E-04  2.91675672710060E-02  8.25931624120595E-03  7.24867272610650E-08
  2.14998605908955E-08  2.11581546313344E-02  6.17645756410965E-03 -6.69473176449731E-09 -1.23623894054864E-09
  1.26213275103051E-02  5.21891912533761E-03 -7.26920496601255E-03  8.35476023419640E-02  5.55536746730265E-01
  2.15181436795655E-01 -5.56380322941349E-01 -2.97605512901734E-01 -2.06618328964387E-08 -7.21015932706757E-09
  6.48183803526952E-02  4.84537837262457E-02  1.05395342106267E-09  5.07145362509630E-09 -3.05842596746053E-02
 -3.54705303266845E-03  4.25393789865168E-02 -5.95690892183026E-04 -2.78089027714632E-03  9.77881498425661E-03
 -6.10772380754703E-02 -2.88362354474892E-02 -1.40923089705760E-08 -5.48066234313391E-09  6.53397002136992E-02
  6.24244609202447E-02  4.39023270262844E-09 -3.20187995641743E-09  1.49870575233044E-02  1.97403322073253E-03
 -5.46244304372678E-03 -4.45087596788183E-02 -1.93157889092772E-01 -9.52104483555174E-02 -2.36369469222824E-01
 -1.68930922733365E-01  6.70191091598511E-08  1.77955165381507E-08  3.85891871611661E-02  3.81275880753650E-02
 -6.12139097118037E-09 -4.36810248355086E-09 -7.64930790589342E-03  5.07686808965540E-03 -3.48453088518444E-03
  1.08992989631401E+00  8.65245464136812E-01  5.60458865909254E-02 -1.25020227011290E-09  7.17959887193895E-02
 -2.02295504690669E-03 -1.59203166637601E-03 -6.31074615108665E-03  5.44166277747084E-10 -4.63214827756845E-03
 -1.08873678081730E+00 -8.64346933337126E-01  8.64751519718908E-02  4.22796608508527E-09  2.83241136281877E-02
  7.19660833409885E-02  5.36813201372470E-02 -6.27339044980269E-03  9.20879860277655E-09  6.42393857326115E-03
  1.02826156318636E+00  8.27523462957445E-01 -2.49728657508144E-02 -6.87112607883504E-09 -8.27914323489087E-02
 -9.29767088791939E-04 -7.40582261380114E-04  4.78323559287790E-03  3.77920550532938E-09  3.45020784542684E-03
 -1.02812500696956E+00 -8.27411846764178E-01 -8.63283605110635E-02 -1.13436748304629E-09  4.69581639494974E-03
 -7.03735251110817E-02 -5.23489586483429E-02  4.01445002051414E-03 -9.49848413134270E-10 -7.98888344194648E-03
* ORBITAL    1   45
 -1.57323157925923E-02 -2.35621787037431E-01 -4.14625410803282E-02  4.29022246747017E-01  2.59276551250701E-01
  3.71946200139745E-08  1.28043133993385E-08  6.17979800019449E-01  3.88531285231244E-01 -1.07268913514184E-09
 -6.46453314104614E-10 -1.99696123659324E-02 -2.99177610443939E-02  8.42359938189633E-03  1.16951659267669E-02
  2.03009130944851E-01  3.86687200113476E-02  5.36748278783508E-01  3.36476087335394E-01 -5.05435607011279E-08
 -1.45260197146914E-08 -7.64912167477455E-01 -4.79529559092508E-01 -1.02500502702798E-09  8.09978761729930E-10
  1.66886313677191E-02 -4.28691529108059E-02 -2.09485588333038E-03 -1.56716538429568E-02 -2.35241550356318E-01
 -4.13268491187735E-02 -7.26355079052343E-01 -4.53139629479196E-01  2.54413056276307E-08  5.46492499334402E-09
 -1.93619137524289E-01 -1.11875819766146E-01 -1.32370694232424E-09  2.85588316226560E-09  2.95326884993828E-02
 -9.22527154066707E-03 -2.01427201954736E-02 -4.82373253096987E-02 -2.29139410849043E-01 -1.01265400640762E-01
 -5.58272164772606E-02 -4.29378984110526E-02  2.55541840503465E-08  5.85400431955289E-09  9.96444159305662E-02
  9.68063638958034E-02  1.88295423653102E-09 -2.50604341418946E-09 -1.30561815673872E-04  3.03474968454791E-02
 -7.85080551044236E-03  5.07799382776643E-02  3.06871838811349E-01  1.21785144961718E-01  1.79543635134107E-01
  8.40162020352263E-02 -5.49707963087321E-08 -1.69725299454469E-08  4.26843230718488E-02  1.67547640757125E-02
 -2.30726847365865E-09  8.08591247951639E-10 -1.49561240786013E-02 -1.50416894712647E-03  2.05650860245904E-02
  5.12021420101852E-02  3.83250185025584E-01  1.19270214488178E-01  7.28546496980415E-02  4.61654130604756E-02
  8.32184047310923E-08  2.13605627732218E-08  4.37315994091140E-01  2.71975129725040E-01 -4.16163011674860E-11
  1.66988094226581E-09  3.03837187830525E-02 -2.32860745057209E-03 -6.06382096599590E-03 -1.08192582679522E-01
 -7.34006711973379E-01 -2.71017696069760E-01  4.71952197730195E-01  2.76843245340380E-01 -4.23483720485929E-08
 -1.34642246665570E-08 -6.72714989352042E-01 -3.94559295743575E-01  3.57254412133539E-09  5.73391326870853E-10
 -3.08601170585214E-02  5.60617808851787E-02 -1.28318439074324E-02  5.10597237408276E-02  3.82305247792005E-01
  1.18925613098769E-01 -4.34731457914365E-01 -2.70692328387731E-01  9.33267792040112E-09  3.73120245884964E-09
  8.02887309759699E-02  4.91233421240314E-02 -1.32192162196869E-09 -2.50708547391866E-09 -1.31866027811241E-02
 -2.05873561360256E-02  1.90538938600156E-02  5.08203907115764E-02  3.07327732365027E-01  1.21914142325181E-01
 -1.02482064725992E-01 -4.50033285203196E-02  5.03272310059798E-09  3.70858653445308E-09 -1.55111284670516E-01
 -7.37744854485513E-02 -2.38097835594504E-09  3.49556594104343E-10  2.14600924443963E-02  1.38161375591965E-02
 -4.38801592947888E-04 -4.82339714431172E-02 -2.29133291660483E-01 -1.01226473308417E-01 -7.52778442859711E-02
 -7.68397405566053E-02 -2.74767948759493E-08 -7.79584504971583E-09  8.66345909637343E-02  7.35206984495366E-02
  1.64395759985514E-09 -1.25535427189980E-09 -2.27672630698221E-02  2.08876757363542E-02  5.22499394090997E-03
  1.30288434360447E+00  9.89681923094367E-01  4.54732074290664E-02  2.41569344396866E-09  6.40326878434476E-02
 -1.50607200444586E+00 -1.15507904468383E+00  5.79555454584284E-02 -3.09460104943373E-09 -8.25836082110117E-02
  1.30179655473341E+00  9.88844469089170E-01 -7.55979635255748E-02  1.03345588579602E-09 -2.09753600192399E-02
 -4.66429009857943E-01 -3.62801740639231E-01  3.59002737307958E-02 -2.78461153335913E-09 -3.17148778094274E-03
 -8.52525500897310E-01 -6.59452960124797E-01  2.77945790513842E-03  4.47519145510077E-09  5.77984961332310E-02
  1.55520985869364E+00  1.23486141652086E+00  6.55734339399592E-02 -2.10007221069177E-09 -9.34793355135697E-02
 -8.50271420398691E-01 -6.57645765361176E-01 -5.51171938460923E-02  8.35383629041094E-10  1.70707588495491E-02
 -4.68828831217347E-01 -3.64652173886806E-01 -9.33590455915338E-03  8.50119706581611E-10 -3.49377451871911E-02
* ORBITAL    1   46
 -6.29518031762211E-02 -4.15679916806547E-01 -1.44638263413560E-01  2.65877110406857E-01  1.73315437199878E-01
  1.33185322733843E-08  6.65718479599616E-09  4.78537996784234E-01  2.65012065025524E-01  7.59480975919099E-09
 -4.19966236088227E-09  3.69459836604466E-04 -3.92756668921332E-02 -1.42845388561155E-02  8.61032745744790E-06
 -3.45757459568979E-05 -4.53241585624485E-06 -3.57373257769229E-02 -5.32758247860801E-02  1.60579111712519E-08
  9.64075119944988E-09 -2.46020937537683E-02 -3.70933510126462E-02 -6.75199416134199E-09  7.91925192997528E-10
  1.42603093379252E-02  5.95823764198561E-03 -8.23517918874211E-03  6.30768752944468E-02  4.16519773148680E-01
  1.44878465909149E-01  5.41042066158204E-01  3.08579742021180E-01 -1.01751249299403E-07 -5.25215575178381E-08
  8.78548542547341E-02  7.31443233296171E-02 -1.62563770813500E-08  5.40465143222908E-09 -1.07094170439363E-02
  3.49987738122189E-02  2.02736338558381E-02 -1.65628438568078E-02 -8.06998516209109E-02 -3.77722946658457E-02
  8.06114085115490E-02  1.03586843541359E-01  3.27709943919368E-07  9.11100340235137E-08 -2.28619385623241E-01
 -2.04440098826599E-01 -2.31586015520926E-09 -1.53480479795804E-08 -5.40052143677594E-03  9.63780399298650E-04
 -1.87396122967811E-03 -8.28605888709561E-02 -6.10458687603446E-01 -2.05463190770600E-01 -7.58015740691267E-01
 -4.38277909565703E-01 -4.33401190901063E-07 -1.30816580867181E-07 -4.74660588476319E-01 -2.60119514583904E-01
 -1.49940435236730E-08 -5.49230221672854E-09  2.51313251461144E-02 -3.12522783080955E-02 -3.73996342836755E-02
  8.01458876635393E-02  5.36671361930433E-01  1.95133961520485E-01  2.28258077696261E-01  1.48531876949302E-01
  3.59532468116126E-07  1.09230689567098E-07  6.04912493025359E-01  3.57409998469452E-01 -7.97780673125230E-09
  1.18030970675659E-08  3.80798953540319E-02  3.70665605738055E-02 -1.03129868225135E-03  1.70038137180363E-04
  1.11788974502289E-03  3.99186149851448E-04 -3.56788009647350E-02 -7.28332805747864E-03 -1.85925597644596E-07
 -5.86396726718859E-08 -2.37753038271809E-02 -4.33765604251046E-03  1.65115577031090E-08  3.32753084432667E-09
 -2.51552930347505E-02 -1.05960027830416E-02  1.45600139282051E-02 -8.03297930967865E-02 -5.38066859074869E-01
 -1.95573245255493E-01  6.47901227198430E-01  3.87500048694715E-01  4.96742448490988E-08  1.88174946367394E-08
  8.28765709634485E-03  1.77385247120195E-02 -2.93833208990633E-09 -1.31859090194171E-08  3.37922895426445E-02
 -6.98105587972978E-03 -4.05065800446894E-02  8.27321594592980E-02  6.09761075338911E-01  2.05191253943881E-01
 -7.04792661693996E-01 -3.94095554347816E-01  2.86678944072404E-08  1.05944915685231E-08 -5.50871050381328E-01
 -3.23398650829557E-01 -1.05874054269273E-08  7.59063957485941E-09  1.94331981041273E-02  4.99446020240896E-02
  1.16512383605521E-02  1.66130696361288E-02  8.09516873874868E-02  3.78981588163299E-02 -1.87688669598381E-01
 -1.57041184681357E-01 -1.23490169916656E-07 -3.29658378280613E-08  1.53754631716626E-01  1.67091526136564E-01
  1.48390300829271E-08  9.46345512881614E-09  2.61115077901346E-04 -3.20195704389054E-03  4.86602438285823E-03
  1.11547306686090E+00  8.64430003200102E-01  6.03523404118608E-02  1.05901359550933E-09  4.72070507614466E-02
  6.81086176177450E-04  4.88571695736692E-04 -9.82518227251800E-03 -1.05004831025866E-09 -6.85795217331350E-03
 -1.11719148679673E+00 -8.65793015452059E-01  6.50253821024592E-02 -1.06649270426829E-08  4.07614516088546E-02
  1.69153036521626E+00  1.30997267784539E+00 -9.45540689089029E-02 -2.67478659524774E-08 -3.44825035391815E-02
 -1.20281450258327E+00 -9.56282528267278E-01  3.43342880975688E-02  1.91491049462240E-08  7.81183084468214E-02
 -2.04763234395876E-03 -1.63418734790904E-03 -1.92192484806682E-02 -1.06781866779538E-08 -1.33055762539113E-02
  1.20564854236405E+00  9.58455221703437E-01  8.53009689150105E-02  2.94813873377361E-09  5.63291444411020E-03
 -1.69126964787245E+00 -1.30979813798995E+00 -6.46596005374607E-02  2.05198261127138E-09 -7.71149825888645E-02
* ORBITAL    1   47
 -1.65859085694757E-02 -2.13385961026323E-01 -4.76936065307616E-02  4.55863428154665E-01  2.76472746434119E-01
  4.18133898814962E-08  1.25384204307151E-08  3.48873668340761E-01  2.11184143040537E-01 -7.11571262961553E-09
  1.28304282907225E-10 -2.59461918237463E-03 -1.19943677284910E-02  9.39573431742889E-03 -5.21241673790335E-02
 -2.40014496282505E-01 -1.08803687335672E-01  3.75774501157494E-01  2.31135053528377E-01 -1.95740213919575E-08
 -1.23226440380762E-08 -5.35078877134861E-01 -3.29120109206878E-01  4.81114586951287E-09 -4.05642641378215E-09
  1.02758285172400E-02 -3.29832356711724E-02 -5.99420320717921E-03 -1.67747303559869E-02 -2.14607730012748E-01
 -4.81021952456429E-02 -4.83411934574793E-01 -2.92859061094175E-01  6.63617294515457E-08  4.70836797392533E-08
 -3.10465757764095E-01 -1.88462210753766E-01  1.61779061732289E-08 -2.46884544328392E-09  1.47163168901022E-02
 -4.83755141882205E-03 -6.23440277191969E-04  3.25278027916985E-02  1.96701004402558E-01  4.81478331929957E-02
  2.11445279241379E-02 -2.10224003752575E-02 -2.84933643586789E-07 -8.20308634404180E-08  8.26428715911817E-02
  1.03798180907413E-01  5.12971879534431E-09  1.97112369199876E-08  3.09847063248888E-02  1.45242789367804E-02
 -9.75517507029531E-03  3.88855382247665E-02  3.80641222381245E-01  7.60385410741016E-02  6.04380950690180E-01
  3.58027451683062E-01  4.58615058852360E-07  1.44078707461569E-07  3.11713207373844E-01  1.92937140636555E-01
  1.79573180327869E-08  1.10724571501009E-09 -5.89825015666553E-03  2.36756878260349E-02  5.59952374904617E-03
 -6.03576471477158E-02 -4.88788118391475E-01 -1.62413150628132E-01 -1.98146158711566E-01 -1.31281094988521E-01
 -4.10724177664866E-07 -1.28109227197009E-07 -8.44971517150799E-01 -5.10620874283228E-01  6.72827671018269E-09
 -1.27851766453045E-08 -5.42886667842497E-02 -2.06926281884675E-02  1.73291903691801E-02  5.60893974566266E-02
  5.10389701922550E-01  1.18513708817459E-01 -4.92046021366177E-01 -3.14406150088969E-01  2.12635268884028E-07
  7.05738185841223E-08  7.00926132035732E-01  4.47914181276021E-01 -1.83661111249672E-08 -2.49957453188933E-09
  1.42963892621932E-02 -3.74596232325696E-02 -2.37504834694190E-03 -6.04282724025190E-02 -4.89235243800448E-01
 -1.62598833764408E-01  8.61567817247307E-01  5.24550843595991E-01 -6.09192636346146E-08 -2.33533983715731E-08
 -1.01404346250455E-01 -5.04710480119077E-02  2.89805690504626E-09  1.31560618006957E-08  4.24400508219091E-02
  1.97573759663606E-02 -3.85294628467761E-02  3.88308819705398E-02  3.80160989712676E-01  7.58777762150332E-02
 -4.98539077594580E-01 -3.03164885221126E-01  3.75372983123244E-09  7.95343164222882E-10 -4.61367019193773E-01
 -2.70549841681767E-01  7.07055163341530E-09 -8.48206130427312E-09 -6.96646159375643E-03  2.32229137078822E-02
  6.19994057650099E-03  3.26128246546665E-02  1.97321447244593E-01  4.83327863153370E-02 -8.42381452636871E-02
 -9.00667768490702E-02  4.44676492456017E-08  1.25864589744502E-08  8.97845079805609E-03  5.53236267693237E-02
 -1.54028913309139E-08 -9.87788024924005E-09 -2.56049403378849E-02 -9.14309280916309E-03  2.29133330728991E-02
  1.06387612353722E+00  7.66929968375747E-01  3.90497890266774E-02  3.03786740268026E-09  2.14707902108406E-02
 -9.26376260461514E-01 -6.96800274517607E-01  2.94298632872155E-02  1.32426299571617E-09 -4.18951875460424E-02
  1.06530422385654E+00  7.68134867001446E-01 -3.35727854364800E-02  9.77704378341627E-09 -2.95060648287257E-02
 -1.34147546171321E+00 -9.80635173037272E-01  4.42252542504418E-02  2.95472095954061E-08  2.50433524359356E-02
  1.59187693029153E+00  1.23509917237374E+00 -1.69904143644737E-02 -2.31546485808053E-08 -8.91278629664880E-02
 -1.62848368765299E+00 -1.22145040917385E+00 -4.54513151311903E-02  1.29960407490309E-08  6.47786752417449E-02
  1.59139129041590E+00  1.23478352367764E+00  8.95647787067527E-02 -3.33126325238029E-09 -1.43867079098942E-02
 -1.33969696422758E+00 -9.79350705665267E-01 -3.86054501105629E-02  6.34719738832277E-10 -3.29729300129317E-02
* ORBITAL    1   48
  1.56298008957474E-02  1.25723676974270E-02 -4.21774962095574E-02 -5.11112608139265E-01 -3.45387638983570E-01
 -4.22856453989463E-08 -2.02671751284536E-08  4.17709913210604E-01  1.09732117292653E-01 -1.34265897978603E-08
  1.24221140209828E-08  3.65788470464212E-02  7.09458349135233E-02  4.45378225724981E-02  1.74938781268540E-01
  9.72050829803246E-01  2.87626705405072E-01 -2.46608522603390E-01 -7.87027028619545E-02 -9.96574858045058E-08
 -4.23986528623884E-08  3.51768304861300E-01  1.12320577956139E-01  1.16592995573752E-08  5.01604611890455E-09
  5.96866284609997E-02 -8.14967138947489E-02  4.44237700584158E-02  1.56765820531131E-02  1.27982240034963E-02
 -4.20420824313381E-02 -2.19687795610446E-01  1.39146704913826E-02  2.72317502213901E-07  1.28363610428167E-07
  6.23184343955052E-01  3.62593676145697E-01  2.43520433437466E-08 -7.00838222188838E-09 -1.70772807840368E-02
  4.85088390632862E-02  7.55316546018849E-02 -1.05720849292719E-01 -7.35525724254509E-01 -3.06854662344163E-01
 -4.00769841968391E-01 -2.11641025666666E-01 -4.51637263790233E-07 -1.29426098224193E-07  1.65601591862275E-02
  3.69871543283289E-02  3.06299208011581E-09  3.93560407580647E-09  5.82276295583575E-02 -2.90057671767648E-02
  3.55621964625793E-02  4.47620854347026E-02  2.50927064662488E-01  7.46425032527311E-02  1.53561134965621E-01
  1.94645762554608E-01  2.85642228565194E-07  1.23219490819972E-07 -1.57777093536245E-01 -3.36119448483169E-02
  1.65805089822887E-08  1.73614021777136E-08 -3.42975015759976E-02  4.56392261082879E-02  7.89300204634977E-02
  5.06685615540326E-02  2.05160108700826E-01  1.05678020227101E-01 -1.39696720556487E-01 -7.07399347294954E-02
 -1.87216171265860E-07 -6.71822738241083E-08 -2.27863185703387E-01 -8.04530877733733E-02  6.91404228451841E-09
 -3.10611701218137E-09  8.72324341208559E-02  1.84521443752833E-02  1.44956340628406E-02 -2.91465324968848E-02
 -2.45098689662933E-01 -5.04022339983893E-02 -1.39230179517412E-01 -1.05416020804586E-01  1.03748755588079E-07
  3.65960259378262E-08  1.98213493149712E-01  1.50096669810401E-01 -1.18421056924222E-08 -1.98599129150052E-09
  4.89561886215741E-02 -7.28301857420613E-02  3.20828892216887E-02  5.06256762458365E-02  2.04936972817406E-01
  1.05659336155561E-01  2.61393259256872E-01  9.94870240697773E-02 -3.51313929422146E-08 -1.53098665339012E-08
  5.37712951040908E-02  3.90428556455779E-02  1.31857678447516E-09  1.11234119092828E-08 -2.76018829314561E-02
 -2.95425578919893E-02  8.07947029614595E-02  4.46592221508795E-02  2.50465167171344E-01  7.44444387518133E-02
  9.62261414643242E-02 -3.46795816439200E-02 -4.56533031092252E-08 -2.39297271489506E-08 -1.97618072670694E-01
 -1.93984490380434E-01  1.39091031776313E-08 -9.25042167215306E-09  4.62107889152733E-02  7.93736433924865E-02
  3.23991822122240E-02 -1.05757474921666E-01 -7.35717151914302E-01 -3.06989136642073E-01  1.20226482870528E-01
  3.67863759203604E-02  2.11161757791824E-07  5.97992427273576E-08  3.81206875105808E-01  2.10717327258611E-01
 -1.79161179969292E-08 -1.55229568940950E-08  2.42977770955458E-02 -4.31973947607139E-02  5.51387125443499E-02
  2.02021852851350E-01  9.51528846745978E-04 -8.67806699321130E-02 -4.26165560656806E-09 -4.82328516102033E-02
  3.45217355519281E-01  1.85567938712828E-02  4.58624871006836E-02 -4.72672296009469E-09 -6.53604752855870E-02
  2.02457328227553E-01  1.30961409461785E-03  7.48557207871298E-02  2.63221116900003E-08  6.52672947189237E-02
 -1.73965582324687E-01 -2.84354555396346E-01  1.02087389172627E-01  2.76954196859195E-08  9.78683391542387E-03
  3.71687117586645E-01  9.82399179840338E-02 -3.41703884931931E-04 -9.65474331534322E-09  6.96553553219947E-02
 -2.22896420864095E-01 -3.10142584486577E-01 -4.80571040160725E-02  8.09117496406947E-09  6.84937124089421E-02
  3.71054551597736E-01  9.77446268751684E-02 -6.54089958784034E-02 -1.78751419862868E-09  2.40235390927662E-02
 -1.73072197519889E-01 -2.83646624498172E-01 -4.39628927744343E-02 -4.35286371083285E-09 -9.25180696294082E-02
* ORBITAL    1   49
 -1.14565462477346E-01 -7.08150152030590E-01 -2.09279195616696E-01 -4.54484765025979E-01 -2.48085966334235E-01
  6.01769007615154E-08  3.88870257488189E-08 -5.49037432516138E-02  9.65756171934606E-03  7.63004657466829E-09
 -2.21135046297894E-08 -2.68784028042564E-02 -3.98402290223369E-02  1.04118970125308E-02  1.58536166222053E-04
  1.28289971391209E-03  4.51588592872460E-04 -6.91919406268979E-01 -3.30444857316207E-01  1.68830336323524E-07
  6.35546634145945E-08 -4.85244462525028E-01 -2.31634288086842E-01 -4.35710136715966E-09 -1.87916424225640E-08
  6.49779843022451E-03  2.82768230861388E-03 -3.84457459377720E-03  1.14544949190589E-01  7.07991218560144E-01
  2.09551849603965E-01 -2.07104192449620E-01 -7.60336429481159E-02 -2.87504104516489E-07 -9.82641132926229E-08
 -4.07298557317173E-01 -2.35796925269348E-01 -5.43965264202439E-09  7.84046986810395E-09 -3.87211779806082E-02
  1.23353002001536E-02  2.73113872176515E-02  1.29064677564099E-01  8.94972397981926E-01  2.44015160675429E-01
 -5.79982104092747E-01 -1.89744030538913E-01  2.42507247682273E-07  6.82484104871207E-08 -8.49559661473576E-02
  1.57719732429053E-02  6.03962635285481E-09  2.55726509484688E-08  2.54873405707794E-02 -5.40759041477258E-02
 -2.76673235545731E-02  5.66262305166146E-02  3.66685411413751E-01  1.10266447522247E-01 -2.87831420500188E-01
 -1.26262067006060E-01  2.41816627251360E-07  6.58096976326950E-08  3.87149011453380E-01  2.30172625276570E-01
  9.12925880149677E-09 -2.78489659098783E-08 -2.66581522884621E-03  6.35329792040191E-02  8.16771920232763E-03
 -9.60598901765472E-02 -6.76843010559296E-01 -1.81698641359096E-01 -1.59968263727687E-01 -5.34490516318257E-02
 -4.54830655366386E-07 -1.50708745207956E-07  3.98413241128338E-01  1.88650041595503E-01 -1.13132647306760E-08
 -1.48997234667604E-08  2.00955011699188E-02  1.29359218199871E-03  1.12256516222208E-02  1.52174175070649E-04
  1.03304855300360E-03  4.42123051522565E-04  2.07363374005048E-01  7.79732402575788E-02  3.24247803119900E-07
  1.16629437912363E-07  1.45903623022258E-01  5.49768816607584E-02 -1.17092641772549E-08  3.04320294433354E-09
  1.97939483257177E-02  8.12245641993880E-03 -1.14019184341647E-02  9.60878685190635E-02  6.76566719634455E-01
  1.81993645000688E-01  3.21339059181731E-01  1.59980344192274E-01 -1.67895522283188E-07 -6.14534933185970E-08
 -2.87261771357196E-01 -1.15053948465152E-01  6.76395596682938E-09  7.65601673927900E-09 -1.32813472441773E-03
  6.59763743232780E-03 -2.19569456736316E-02 -5.67809337929029E-02 -3.67828740567233E-01 -1.10098716092352E-01
  2.63581907736206E-01  1.72650287360123E-01  1.52478410228155E-07  6.34811484469159E-08 -4.04292921376147E-01
 -1.98356697684883E-01 -6.82051613743455E-09 -5.14520311361984E-09  2.81400673114627E-02 -5.26483535499455E-02
 -2.27810051147787E-02 -1.29140000686575E-01 -8.95031474837682E-01 -2.43611069315086E-01 -2.78474775057142E-01
 -5.03893032625052E-02 -2.83398558148407E-07 -7.50437528102932E-08 -5.15141746874663E-01 -1.82968528613551E-01
 -4.82865209590555E-09  1.10150729288466E-08 -4.34663686161283E-04  6.46760676749334E-02  1.29859974066772E-02
 -2.86013933857376E-01 -5.60449071415606E-02 -6.09413830687567E-03  9.43192163254201E-09  3.21891873180413E-02
 -2.28224700522718E-04 -2.33511567441833E-05 -3.17411287832651E-02  1.57061674586924E-08 -2.21342383962292E-02
  2.87269879654471E-01  5.73668728524756E-02  2.79941008902378E-02 -1.89683689918000E-08 -1.66552325631911E-02
  1.50592892414688E-01 -2.00457883411768E-02  5.39890662436706E-03  9.94976446266408E-09  6.23027713479605E-02
 -2.42608929352599E-01 -1.77338666686083E-01  3.08947955101212E-03 -3.20710805002312E-08  2.94708114357835E-02
 -8.84575624270668E-04 -8.98032325281543E-04  3.00998365707444E-02  2.09496790248364E-08  2.12331983413277E-02
  2.45187582186321E-01  1.78934491957626E-01  2.87033021493467E-02 -1.22154203300584E-08 -7.17382165019883E-03
 -1.54479955567494E-01  1.69045945120133E-02  6.02302151741559E-02  1.30089535352475E-08 -1.63332412190017E-02
* ORBITAL    1   50
  3.06249870628060E-02  2.62245252422326E-01  1.92360170695501E-01 -2.99950217663633E-01 -7.60476349449369E-02
  6.29741555349352E-09  5.09639872584117E-09  5.64307559003908E-01  3.87735561298581E-01  2.49969378544145E-09
  5.89033031056615E-10 -5.97466134155869E-02 -8.13382488410148E-02 -5.00825500589541E-02  5.91983119963917E-02
  5.43762421914595E-01  2.32055922481101E-01 -1.41480259216261E-02 -6.71975172517693E-02 -4.98510305794141E-08
 -1.70104915839962E-08  2.27253564360607E-02  9.71080591288057E-02 -4.16049123050570E-09  5.30074797279728E-09
 -6.39552786904013E-02  6.98656183732197E-02 -6.02798193008197E-02  3.02418691622953E-02  2.60008531953500E-01
  1.91733073481416E-01 -4.28763588060863E-01 -3.38835901426381E-01  1.68135743878969E-09 -2.08002686540980E-08
  4.75524450827905E-01  2.04207011134733E-01 -1.08449490695808E-08  4.09149638110060E-09  2.62694526322763E-02
 -4.55458947005003E-02 -9.97848876737197E-02 -8.44624407904832E-02 -4.46524673053550E-01  6.57110437794419E-03
 -4.00867530937624E-01 -2.30959993844469E-01  1.70779149246976E-07  4.66396115778225E-08  4.99960607273256E-01
  2.85406309818410E-01  8.49753370074974E-10 -9.14219160849093E-09 -8.24462947507115E-02 -1.98943146372165E-03
 -3.06202561562982E-02 -4.78701476230480E-02 -3.13964348329556E-01  4.66192389289284E-02  4.68901105337446E-01
  2.41904736105136E-01 -2.18331767618349E-07 -8.05889208243886E-08  2.77020922911594E-01  4.97909230805694E-02
 -7.76097650074310E-09 -5.16544197021046E-09 -2.68463279510492E-02  4.49728013320038E-02  2.50491291273992E-02
  5.31986881785082E-03 -7.07407102894228E-02  1.04887453595194E-01  2.22622287605424E-01  9.12877271312465E-02
  1.29297681792189E-07  4.92363544258214E-08 -2.23509194152051E-01 -1.35632717024171E-01 -5.00787281771395E-09
  4.69935443289739E-09  4.06292831839722E-02  3.87306582958399E-02  7.84827916470475E-03  7.28908377026068E-02
  4.75428186422071E-01  2.29699349158850E-01  1.60504194196056E-02 -9.16832679223069E-03 -3.83520523281616E-08
 -1.59658761687832E-08 -2.39519424452915E-02  1.25594380640731E-02  6.30478420592736E-09  3.21648931274093E-09
  3.12330070693648E-02 -7.81437195942850E-02 -2.33389904716442E-03  4.87600697849071E-03 -7.37057620961201E-02
  1.04131221820944E-01  1.32813628296277E-01  9.56744726570168E-02  1.74336724054486E-09  3.39058241738191E-09
 -2.84357500301296E-01 -1.31588034520235E-01 -1.36688253227586E-09 -4.58896097406798E-09 -2.87201891343543E-02
  9.72002451473993E-03  4.79668357016553E-02 -4.77521932841017E-02 -3.13053205538709E-01  4.68063060999781E-02
 -4.21108559557249E-01 -1.29916531975757E-01  5.17500886881664E-09  5.63617718456514E-09 -3.44188880309246E-01
 -2.09222556571265E-01 -4.96716512377754E-09  2.04288546011035E-09  2.82216240262194E-03  5.75995960760365E-02
  7.91250705610943E-03 -8.40061488193421E-02 -4.43480554908192E-01  7.40169223389012E-03 -3.33475934736436E-01
 -1.89840572364470E-01 -3.70281405468995E-08 -1.23358517092050E-08  5.47541324737258E-01  3.14313026282071E-01
  9.00848521977059E-09  3.32265413085812E-09  4.57851320996335E-03  3.41554705487973E-02 -8.08755836399173E-02
  2.83456980056429E-01  3.79909608637953E-01  3.60640982625939E-02  4.68311311279415E-10  9.90318481716845E-02
 -2.09695122599873E-01 -2.59530409779385E-02 -5.73115478494450E-02 -5.75111860366471E-09  8.17794641269070E-02
  2.83254007336059E-01  3.80303262725806E-01 -1.05507573858151E-01 -4.95560468705022E-09 -2.29185502796797E-04
 -7.16322036600926E-01 -6.11342574679588E-01  4.35019774388852E-02 -1.68234421484447E-08  2.20087378819185E-02
  3.56928634813409E-01  1.21350352158739E-01  2.85126401478335E-02  8.86986241104280E-09  4.24082163882114E-02
 -1.18004858176960E-01 -2.64003112486626E-01 -3.28493603835900E-02 -2.85781474083900E-09  4.66736506426693E-02
  3.55455626711387E-01  1.20329221343153E-01 -4.96930113072117E-02  7.15214413465056E-10 -1.23514153537435E-02
 -7.14826088288889E-01 -6.10576369646984E-01 -3.57212400343156E-02  1.82734180279459E-09 -3.32532931049797E-02
* ORBITAL    1   51
  1.64063430891989E-02  8.86144718847303E-02 -1.73727704429553E-02  4.43039037471130E-01  2.66059052077837E-01
  2.29254767785965E-08  1.31231795495271E-08 -1.63151984765452E-01 -1.10751468786025E-01  1.48743432822071E-08
 -8.78587984440948E-09  1.29841544620532E-02 -3.55334619461183E-02  1.17190039197313E-02 -1.23865358744154E-01
 -7.21498907355055E-01 -2.67581397566800E-01  2.15542912535602E-01  1.17519484848846E-01  7.55019129662926E-08
  3.12686965866547E-08 -3.07085430391826E-01 -1.67402005705016E-01 -1.20761383075372E-08  4.77082633248019E-09
 -7.98820583339042E-03  2.11856951879799E-02  1.47649662107243E-03  1.64758683314250E-02  8.89665307766352E-02
 -1.72515620456202E-02  2.79317936918431E-03  1.37003628802683E-02 -2.10785157756916E-07 -1.45011319434197E-07
 -4.71998294873036E-01 -2.87808825318473E-01 -3.22679847381323E-08  4.13736710064014E-09  2.43869014942621E-02
 -3.07994578360000E-02  5.16848769103867E-03  1.19306809477526E-01  7.27928332846010E-01  1.08529741453858E-01
  2.34459431645346E-01  7.02494216774484E-02  4.75781250525052E-07  1.38534469816580E-07  1.51599631861923E-01
  5.86647210586348E-02 -2.95293145777001E-09 -1.28820630256912E-08  2.56976292619607E-02 -7.97334215894412E-03
  4.42438743685338E-02 -7.51944824336097E-02 -5.59965620574705E-01 -2.61010937517862E-01 -4.80382503464216E-02
 -1.04365933357598E-02 -4.61465881488526E-07 -2.08114109731192E-07  7.86944999803684E-02  1.33292712485019E-01
 -2.59838841142763E-08 -1.91170728298922E-08  2.18317867723828E-02  1.20250027678550E-02  6.91517864833423E-02
 -1.73562036220922E-02 -1.84827602423443E-01 -1.23599318486880E-01  4.50333567605803E-01  2.58631901142855E-01
  2.93237771144476E-07  1.07309924057303E-07  5.15593927866938E-02  1.70505218836487E-01 -1.07812755666324E-08
  4.39008538313263E-09  9.38077754730473E-02  8.67380854047005E-02  4.14283806318587E-02  1.61714912395284E-01
  8.82810716342878E-01  2.33202655616890E-01  3.44030402767411E-01  9.01672806595154E-02 -1.05271363399108E-07
 -4.48094430746535E-08 -4.89855844618804E-01 -1.28364407262541E-01  1.83282936808217E-08  4.83302693454300E-09
  7.67851905362462E-02 -9.69368997705204E-02  6.29115276642049E-02 -1.73113096985309E-02 -1.84538595035654E-01
 -1.23492349095986E-01 -2.01782300559975E-01 -2.48314144727430E-01  7.54034067068684E-09  6.59918265129186E-09
 -4.05488943423133E-01 -1.84779671398931E-01 -6.31202211631789E-10 -1.44959526019836E-08 -4.69536142132701E-02
  2.78639442396738E-02  1.22708897920606E-01 -7.50574437073619E-02 -5.59230048597788E-01 -2.60730105063438E-01
 -5.72779429119894E-02 -1.21495886700679E-01  6.35418192754788E-08  3.12890538579064E-08  7.22870007907910E-02
  5.52933353948990E-02 -1.48405409951984E-08  9.31342752098015E-09  3.91499515689874E-02  1.92278529619347E-02
  5.91664903549678E-02  1.19257970031025E-01  7.27631335310188E-01  1.08407417217558E-01 -2.21869896695338E-01
 -7.87639076141040E-02 -1.94947744134849E-07 -6.02971095838172E-08 -1.69126558182241E-01 -4.63512488878527E-02
  2.18889295656015E-08  1.57974346760813E-08  2.99098151448562E-02 -6.23597979900910E-03  4.17646048790036E-02
  1.00203387373201E-01  1.36977218319038E-01  4.18641132553381E-02  2.60942518793335E-09 -1.02596480227251E-02
 -3.30359500946185E-01 -1.14234382491645E-01 -8.72573079303440E-03  3.74646586830422E-10  1.24203183885661E-02
  1.00261981533327E-01  1.36975098862573E-01 -4.55036639177923E-03 -2.90580833421701E-08 -4.28684053941887E-02
  2.54312515208146E-01  1.15550761010794E-01  2.98764347702706E-02 -4.58854235420124E-08  5.44584672914724E-02
 -1.73075583477238E-01 -3.20664963842063E-01  8.21820805991251E-02  1.69927207826541E-08  9.82621113298342E-02
  6.10336505390691E-01  1.40466881012777E-01 -6.79104033920097E-02 -9.14930880188602E-09  9.67386610219760E-02
 -1.73190454063579E-01 -3.20781182743162E-01 -1.20355988393039E-01  2.50462924041386E-10 -4.37626419188620E-02
  2.54580263921878E-01  1.15788283731029E-01 -6.13353009155637E-02  6.75139595930226E-09 -9.57147836811007E-03
* ORBITAL    1   52
 -1.36198621075387E-01 -8.76326788935395E-01 -2.65777123230180E-01 -4.16708073768318E-02  1.29279157665574E-01
 -6.60916958627702E-08 -4.10488754895593E-08 -5.86050730461831E-01 -3.33322501105635E-01 -1.18483091765100E-08
  1.52266065939831E-08  2.03771935745342E-02 -8.72284072457890E-03 -1.87346073778040E-02  2.88508426416868E-04
  1.91211756723234E-03  3.98182631162245E-04 -2.40499123206773E-01 -2.24513162275661E-01 -4.94556975307814E-08
 -2.15480373975623E-08 -1.67054780339417E-01 -1.56748724143261E-01  1.12698184677288E-08  6.59225271915820E-10
  6.18902723237948E-02  2.58584978920877E-02 -3.57240032425514E-02  1.35860203322827E-01  8.73778512891457E-01
  2.64895756256602E-01 -5.64061127076342E-01 -2.68749737690898E-01  2.18374545230423E-07  1.34878030127202E-07
  1.61131733093359E-01  2.35764745820373E-01  2.82567663283036E-08 -8.99576307738415E-09  1.62888430864752E-02
  2.40926960420411E-02 -2.28729143309025E-03 -1.88564826791145E-01 -1.24873910292841E+00 -3.86092909150971E-01
 -5.27384830882697E-01 -2.74364542298853E-01 -4.68395731857812E-07 -1.33964207917040E-07 -5.82292350877848E-02
 -1.34188489062181E-03 -2.81451594032292E-09  2.27591775392454E-09  1.10618918102550E-02  4.31960476843548E-03
  5.39259395392585E-03  8.33332370799261E-02  4.98031972160128E-01  1.62815881811127E-01  2.44821846183867E-01
  2.42183983229649E-01  2.90637257201709E-07  1.42958118444765E-07 -4.64117111055046E-01 -2.31777707438873E-01
  1.81558302443716E-08  2.24708464178325E-08 -5.12028242806906E-02  2.30706344147683E-02  6.77047034391655E-02
  1.23622295937488E-01  6.55992903488424E-01  2.46422532414036E-01 -2.34966348987423E-01 -1.35063209009669E-01
 -1.25548212355394E-07 -4.60367211637547E-08 -1.98592910723058E-01 -2.92492446009157E-02  1.05406208844151E-08
 -1.82672426755164E-11  8.38556966485502E-02  1.25373484136704E-03 -8.26405578534911E-03  2.12742114664816E-04
  1.47316054232427E-03  2.17654298635027E-04 -4.65625752697086E-01 -1.76676944824507E-01  1.45658970170264E-08
  9.10465285849823E-09 -3.27435445601386E-01 -1.24330696131582E-01 -1.22264454475543E-08 -5.01535323036098E-09
 -1.08832821084014E-02 -4.42838946197414E-03  6.20690487852610E-03 -1.23695596159563E-01 -6.56357001245469E-01
 -2.47011361309530E-01 -2.66983784277436E-01 -7.35235096389045E-02  3.95311849092770E-08  1.13688073232953E-08
 -1.55210917998411E-01 -1.17860418941410E-01  3.35518396983849E-10  9.82153618872641E-09  3.45582214080931E-02
  4.83265168369317E-02 -6.01771934548395E-02 -8.35110825237165E-02 -4.99545937181578E-01 -1.63542253880941E-01
 -3.53283118582890E-01 -1.35460116732034E-01 -1.03340621136686E-07 -5.40806988548597E-08  3.87630975571067E-01
  3.06084085264513E-01  1.68897080629129E-08 -4.16038296911443E-09 -5.57905457658086E-02 -6.81179966458093E-02
 -5.86069840609387E-03  1.88741272544915E-01  1.25009242275200E+00  3.85901460403881E-01 -2.34070213428565E-01
 -9.41919516866806E-02  2.60456500141100E-07  7.86652522363114E-08 -4.75728334252754E-01 -2.57723551482625E-01
 -1.63153578793997E-08 -1.53046554298114E-08  1.82723637389389E-03  1.19762784089883E-03 -1.28370535216135E-02
 -3.39197821238629E-01 -2.29591820501979E-01  4.88663562320705E-02 -8.94947699356642E-09 -2.77069754655421E-02
  1.00953212056386E-03  7.71107612932891E-04 -7.57263188689173E-02 -1.37229050744038E-09 -5.30591668606678E-02
  3.38480400017938E-01  2.28814698750766E-01 -9.26380241332113E-03  2.73292512255529E-08  5.56097079124787E-02
 -2.20608497037659E-01 -3.22633267912396E-01  9.97761470672289E-02  3.28680826513771E-08 -3.10013746337741E-02
  2.85820299331013E-01 -4.35394419919262E-03 -1.94864206307760E-02 -5.19373875935448E-09  8.26696235114126E-02
  3.78800799808439E-04  4.30525405014703E-04 -2.61606379124045E-03  2.50755913814202E-09 -1.99700190640608E-03
 -2.85873067629019E-01  4.94049107294691E-03  7.13307212780255E-02  2.33589155452262E-09 -4.66761295782794E-02
  2.20000167519666E-01  3.22868678057080E-01  4.88113357010034E-03 -1.21902625548705E-08  1.04397348815714E-01
* ORBITAL    1   53
 -4.77713720451647E-02 -3.98992670222179E-01 -1.80497355501080E-01 -4.98928661350171E-01 -3.25047221276633E-01
  1.56328960812280E-08 -4.18330521169450E-10  1.24578141929189E-01  5.13145649462661E-02  1.20946030633790E-08
  1.40895326603680E-09 -3.04329438982103E-03  3.13147361477403E-02  5.05448203710286E-02  1.77124235659726E-01
  1.12295473234057E+00  2.35802001880483E-01 -4.16859214791813E-01 -1.86825439262810E-01 -1.58701919193910E-08
 -1.20984421207112E-08  5.95966361890836E-01  2.68244707170057E-01 -1.12531028367122E-08  1.42737287144380E-08
  1.51204117098072E-02 -1.03185213177102E-02  1.91356894219982E-02 -4.88965914940489E-02 -4.06181439648465E-01
 -1.82843901407138E-01  5.64367318809100E-02  6.48321506054636E-02 -6.08309118514575E-08 -9.03785127216128E-08
  5.10876648687373E-01  3.21845024185922E-01 -2.84162991663302E-08  1.97594873121024E-09  2.21729630469918E-02
  4.17691620978074E-02  3.60306017124977E-02  4.98760724726277E-02  3.30041057026361E-01 -4.73616192646934E-03
 -1.77499421888474E-01 -4.16895615944960E-02  3.50584299164133E-07  9.67530777826216E-08  4.14239354870587E-01
  1.20044815522410E-01 -2.19742332052059E-09 -1.80839496157173E-08  2.89753360599265E-03  2.50598480013175E-02
  2.18626009995610E-02 -1.15127860354360E-01 -7.40423423070039E-01 -2.79530248882554E-01  2.79247396991335E-01
  1.57193641192716E-01 -4.38808899416515E-07 -2.00957253035544E-07  2.47741179888236E-01  1.41071164682758E-01
 -2.53146302723316E-08 -8.19702032443921E-09  6.05813628750629E-02 -1.33973713111524E-02 -2.59696028053453E-02
 -4.37357491927696E-02 -2.47647536065276E-01 -1.36252420839895E-01  6.22887591944294E-01  3.07049988789326E-01
  3.67855682641128E-07  1.35920164489337E-07  3.29316660036686E-02 -2.34740421217648E-02 -3.83071841444612E-09
  7.81782775528062E-09 -7.66676557905057E-02 -1.38126884564148E-03  1.48752846556735E-02  1.60965649219947E-01
  1.09284218930593E+00  2.51247471414393E-01  2.97969674727104E-01  1.72459446570463E-01 -1.93235611339325E-07
 -8.33456196052788E-08 -4.25923123322418E-01 -2.46849207917749E-01  1.80049792510706E-08  2.40539604932515E-09
 -4.67457107252685E-02  6.34677494145093E-02 -3.46016024044038E-02 -4.42187209586049E-02 -2.51042852647829E-01
 -1.37173701343782E-01 -2.44886894854398E-01 -8.31602698277214E-02  7.56500121584867E-08  2.94102458769707E-08
 -5.73295937246803E-01 -2.95555861979141E-01 -3.33659912902840E-09 -1.51440267764262E-08  3.73104954095773E-02
  4.59544762607754E-02 -5.08908660923449E-02 -1.14725439196978E-01 -7.36922078210385E-01 -2.78700074758464E-01
 -3.27455355703887E-01 -1.85389222943753E-01  3.33636684321100E-09  2.82972658943420E-09 -1.76521502188217E-01
 -9.92676353173306E-02 -1.30409514780526E-08  1.07558999787324E-08 -3.21962381845939E-02 -5.23685018941795E-02
  2.73500241474229E-02  4.83771762052775E-02  3.20526916776736E-01 -7.52729019153275E-03 -3.31023182810306E-01
 -9.99706762374062E-02 -9.84216967639255E-08 -3.59053725489860E-08  3.10199586971414E-01  8.11736246245290E-02
  2.29407743826021E-08  8.69411718895427E-09  1.77147995910477E-03  2.47493136598763E-02  2.24004560337246E-02
  1.71424977888572E-02 -9.96045741611770E-02 -7.37653807668634E-02 -5.29110778539707E-10 -1.70221723463837E-02
  5.32883443405515E-01  3.11483425031773E-01 -4.27124401798131E-03 -8.89546358507080E-09  6.69114275640229E-03
  1.54225732330890E-02 -1.01023669611439E-01  4.14713262866348E-02 -1.82522096680585E-08  6.32186556609378E-02
 -2.72008956115224E-01 -2.87263341754558E-02 -1.95114053838294E-02 -4.21195337623744E-08  1.66935636306249E-02
 -1.77834924593887E-01  2.93131235149232E-02  5.40130469058575E-02  2.50494138438213E-08 -7.77827610192095E-02
  3.87262721051010E-01  3.88606450589856E-01  5.44247202382886E-02 -1.60782805264174E-08 -7.80486690353766E-02
 -1.78908563403448E-01  2.87433633422010E-02  5.47700985966222E-02  5.94443941381605E-09 -7.68176350742963E-02
 -2.72007018409529E-01 -2.81296569102117E-02 -8.61790814502143E-03  1.90593786861306E-09  2.41313566849166E-02
* ORBITAL    1   54
 -1.04154452942128E-01 -7.01829697238345E-01 -2.22219679169364E-01 -2.30761688111791E-01 -1.05633333502075E-01
 -5.22494577953801E-08 -2.00057532047886E-08 -3.25927874705870E-01 -2.97556950728486E-01 -2.70636800999606E-08
  9.51657660731695E-09  5.11424826787233E-02  1.69923881829137E-02 -9.20403604326898E-03  2.82886155624134E-04
  1.95358142017532E-03  1.80599609052911E-04 -3.27711769026571E-01 -2.81800738648784E-01 -7.53481084177974E-08
 -1.40015059052629E-08 -2.28582698933263E-01 -1.97319757784781E-01  2.27412809781207E-08 -2.22475166898443E-08
  1.28440539162493E-02  5.28910222555064E-03 -7.36430341489253E-03  1.04131964650057E-01  7.01141152552135E-01
  2.21542133373297E-01 -3.86215003568776E-01 -3.16252406601000E-01  2.58513688799525E-07  2.53187379282194E-07
 -1.04037519351036E-01  2.85083916319920E-03  6.32331306708884E-08 -2.53220077178321E-09  3.33551060974333E-02
  1.83698376033036E-02 -3.93050808434819E-02 -1.83281430349579E-01 -1.16587189921558E+00 -3.31551068527993E-01
  2.10900742808178E-01  1.49162504067676E-01 -7.71150366496284E-07 -2.16303368002921E-07  3.87602186774737E-01
  2.06016048485966E-01  2.47017724605536E-09  2.83602450183235E-08 -1.18729739130204E-02  3.48490822866478E-02
 -1.67112406474500E-02  2.21960313160431E-02  3.44503140856516E-01  5.93465201805310E-02 -3.59062291183126E-01
 -2.61930316276946E-01  7.98715317708382E-07  3.99776247498728E-07  6.81006188474596E-02 -5.00369820985083E-02
  5.39076700066485E-08  2.63040838847760E-08  1.37596538660877E-02 -6.27066482009855E-02 -9.39412380629243E-02
 -1.56875092728717E-01 -9.29467853542115E-01 -2.80211233869921E-01  2.04377805736516E-01  1.42745078884412E-02
 -6.78697292903668E-07 -2.51155142684739E-07  4.37793773384534E-01  1.53855422546257E-01  1.10507021277295E-08
 -1.00605583471292E-08 -5.42291285321117E-02 -5.62832433616259E-02 -7.82273720718316E-03  4.10779637115259E-04
  2.84874210710968E-03  7.63916356196139E-04  5.66902740838284E-01  3.55179217912996E-01  3.41741843580168E-07
  1.45995173808348E-07  3.95856753957770E-01  2.48000853239724E-01 -3.80695624835648E-08 -6.94736328492528E-09
  6.48395907526456E-02  2.73143892634802E-02 -3.76438448940173E-02  1.56442726227627E-01  9.27014449169487E-01
  2.79423278910676E-01  4.79309721159995E-01  1.48819150551032E-01 -6.93714198966699E-08 -2.83528475361235E-08
  4.09180286626023E-02 -4.01544896665743E-02  4.95877542140412E-09  3.24177042600550E-08 -4.28046378626443E-02
  1.59281798414434E-02  6.36354659506696E-02 -2.28635455951028E-02 -3.48677348360802E-01 -6.07276496974422E-02
 -6.15146905604903E-02 -1.38301960230392E-01 -1.23270514570618E-07 -5.60308038740971E-08 -3.60888486400573E-01
 -2.29104045230444E-01  3.16832800526831E-08 -1.71712908661702E-08  4.14371296372666E-02  8.57055108396769E-02
  6.21391643640671E-02  1.83724324149902E-01  1.16846253496774E+00  3.31812764808760E-01  4.33262166389097E-01
  2.43285719366417E-01  3.31031804768770E-07  1.11215616469979E-07  6.90213009998429E-02  7.13194515436164E-02
 -4.22761960078311E-08 -2.35109670459670E-08  2.83450988535787E-02 -2.79514404400310E-02  7.42414055755839E-03
 -1.58311876213219E-01 -1.60121201509568E-01 -1.76321304276983E-03 -4.79362160972765E-09 -8.53006293060430E-02
  7.66107743212079E-04  3.26220510494148E-04 -5.68548252934965E-02  8.59578295681195E-09 -3.99098989118649E-02
  1.60035386320227E-01  1.60779393452443E-01 -8.06961602784727E-02  5.01149052188164E-08  2.75183597494079E-02
  7.23686894856820E-02  3.15925039097510E-01 -1.19025974194901E-01  8.70479791550055E-08 -7.18487524585652E-02
 -3.62515726467618E-01 -7.48384495114209E-02 -7.10431211411752E-02 -4.37011555797689E-08 -4.54580892419807E-02
  1.18585045703887E-03  1.18955126846929E-03  7.92256544448488E-02  2.89127325955382E-08  5.52396671982344E-02
  3.60874971332098E-01  7.44631840969447E-02 -6.66885075159259E-02 -6.00803313983489E-09 -5.18207958343154E-02
 -7.42262659111088E-02 -3.16591245313270E-01 -1.08308630081330E-01 -1.48006716255156E-08 -8.72730302072408E-02
* ORBITAL    1   55
 -1.11098104995024E-01 -6.33432302130809E-01 -1.43279403888820E-01 -5.42874758502182E-01 -3.17464102675182E-01
  3.19376750041577E-08 -2.17374527970753E-09 -2.96662828787153E-01 -1.13796654508289E-01  6.89689985384642E-09
  5.40241604283045E-09 -4.19161861813134E-02 -4.05588032621200E-02 -2.74340137037142E-02  1.63615261619840E-01
  1.12012568015371E+00  4.13523694516786E-01 -3.79208080647643E-01 -3.00872581067312E-01 -5.64700948714907E-08
 -3.85263656755630E-08  5.38987326767195E-01  4.27879162900369E-01 -8.28604466804684E-09  1.43158672932369E-08
 -6.49282019589154E-02  9.40692449985524E-02 -4.43624847068944E-02 -1.10958484528162E-01 -6.32577391164462E-01
 -1.43086118688399E-01  4.63354892061425E-01  2.14641105724901E-01  2.24106402581449E-08 -3.69929149406029E-08
  4.08691978463053E-01  2.59153768757079E-01 -1.74310605345415E-08 -6.67891748562771E-10  1.52145907736232E-02
 -1.67591385605125E-02 -6.04095410800937E-02 -2.39963023753542E-02 -1.02512351836243E-01 -1.28393754267180E-01
 -7.45548048414715E-02  8.50236482237066E-02  1.49506362543857E-07  3.43877665866633E-08 -2.47473428924832E-01
 -1.62683768673736E-01 -4.91441257475618E-10 -1.40125653787833E-08 -3.42624391585477E-02  3.13604990242704E-02
  2.39451986944714E-02  1.51266022032478E-02 -7.66839540712162E-03 -1.40043495764040E-01  1.90478752867075E-01
  2.64694674372867E-01 -2.40609995828793E-07 -1.20254323804986E-07 -2.43914511399671E-01 -2.33115051834843E-01
 -1.53500913736604E-08 -5.91322011686610E-10  2.33659309710070E-02 -2.53267963368309E-02  5.02356099411892E-02
  1.06639388285212E-01  6.16898582206852E-01 -5.23049075378147E-02 -1.95495181815960E-01 -1.03249294774209E-01
  2.48458326949931E-07  8.81265456878230E-08 -4.99957431085402E-01 -1.80192051818289E-01  5.33662748088652E-10
  4.90512107674225E-09  2.47036447380384E-03 -5.50778137963433E-02  6.22856258375994E-02 -9.39765015888463E-02
 -6.70106566276227E-01 -4.33791906659457E-01 -2.94707243547899E-01 -2.09263373472141E-01 -1.49792718439496E-07
 -7.07682062149010E-08  4.20359375678833E-01  2.98347351614580E-01  1.11159640284432E-08 -8.38544212438351E-10
  3.06472560193664E-02  1.92312655876500E-02  6.69416989524856E-02  1.06817868313002E-01  6.17610452069374E-01
 -5.21553276315356E-02  5.37272155051686E-01  2.04558875725188E-01  7.49613838637458E-08  2.30359551348503E-08
  1.36295096702528E-02  3.58841803586245E-02 -2.59029868820256E-09 -9.39330085087320E-09  7.73913447222718E-02
 -2.38659251304789E-02  1.92477308696342E-02  1.52462737066889E-02 -7.36534014905309E-03 -1.39832456481630E-01
  1.64164527814610E-01  1.28888255379126E-01 -1.93000045365211E-08 -1.50322621892872E-08 -2.62888789011484E-01
 -3.29272595526050E-01 -6.85924679937056E-09  7.38541338229194E-09  4.50731214030642E-02 -1.59837852874484E-02
  3.79891606972244E-02 -2.39953967710372E-02 -1.02325001261496E-01 -1.28274402825980E-01  2.58518416757314E-01
  1.24150724292489E-01 -2.62006463383364E-08 -1.85219772450075E-08 -1.34458390284810E-02 -1.35087889885180E-01
  1.39799130996347E-08  1.58762180421306E-09  1.22419854495999E-02  5.06866941338433E-02 -2.91565985940392E-03
 -4.57698793104582E-01 -2.04365235122222E-01 -2.92610554446596E-02  2.21573465303149E-11  4.74324600980270E-02
  3.58797138979585E-01  4.92288330579360E-01 -8.97765835899155E-02 -1.17327915238096E-08  1.27889569408363E-01
 -4.57599773886968E-01 -2.04385245878994E-01 -3.47773920137892E-02 -7.20885008346009E-09  4.36013840781749E-02
 -6.02240555791077E-02 -4.60871113636426E-02  5.59504074972612E-02 -2.38453935868320E-08 -3.46420706258320E-02
  5.46755370337824E-01  4.40792906443509E-01 -5.23320490399803E-02  1.80695290684888E-08 -1.34981862206054E-02
 -3.76680856590357E-01 -2.54329698314270E-01 -1.67177517149229E-02 -1.25531396025767E-08  2.37630730262107E-02
  5.47722895131113E-01  4.40924538069674E-01  3.02328841284019E-02  6.23136506191978E-09  4.47334042387387E-02
 -6.10774523057947E-02 -4.75845956832753E-02  1.32507197554133E-02 -6.57161937005114E-10 -6.47913736867186E-02
* ORBITAL    1   56
  9.02251754560329E-02  6.45042197197457E-01  9.39382028803708E-02  2.04962985841338E-01  3.00876538827395E-01
 -1.36792342214756E-08  3.29148317214625E-08  6.63572351326668E-01  2.99934378391209E-01 -1.76627293100746E-08
 -5.32644574650891E-09 -3.51886093510783E-02 -5.57450900747139E-02 -1.29855816084791E-02 -1.00864631594518E-01
 -5.06802042062117E-01 -2.01182504107868E-01  2.88424412240290E-01  1.45524975337863E-01 -6.10012659081119E-08
  4.22809535479484E-09 -4.10704758494172E-01 -2.07049838973489E-01  1.39711025451917E-08 -1.82318061658566E-08
 -2.07383929691732E-02  3.94139218846450E-03 -3.31685005291322E-02  9.01610088711934E-02  6.44646486838956E-01
  9.39299205747219E-02 -6.93642352305535E-01 -3.84061766449614E-01  9.75416378010962E-08  1.28361451024589E-07
  3.28344276772409E-02 -1.80824973922608E-01  3.11222785214040E-08  6.44347767513054E-09  3.22852001139776E-02
 -2.75425022681702E-02 -5.19371220115682E-02  7.07925964026701E-02  2.85387211503860E-01 -5.88245495649095E-03
 -2.09233682241406E-01 -1.04760274766182E-01 -2.51177475461560E-07 -5.41804534988073E-08  7.40380753985232E-01
  3.67481909526999E-01  3.62764647360366E-09  1.53125804800761E-08  1.00972887361727E-02 -6.20956956785301E-02
  6.95092654734675E-02  4.12400497585896E-02  2.18580846906873E-01 -3.47558991376267E-02 -3.73524245698145E-01
 -1.23575582309085E-01  2.68432169808569E-07  1.70896732940295E-07  9.15876966189086E-01  5.37142935992325E-01
  2.57708797692368E-08  6.06778709333808E-09  6.48116193463999E-03  6.29355950036646E-02  6.43201747329809E-02
 -1.18974960707294E-01 -7.33722671789535E-01 -3.14109633904634E-01 -6.14779209763122E-01 -2.98928475475287E-01
 -3.29835174685191E-07 -1.15206182787101E-07  3.92940561238569E-01  1.93577220681399E-01 -3.44296619686827E-09
 -3.17129555200157E-10  2.28771596568062E-03 -2.77640390932937E-02  2.89097347723662E-02 -1.11508512139407E-01
 -5.43037638563333E-01 -3.19176794160345E-01  3.23712463461086E-02  6.25988002358129E-02  2.02494948580285E-07
  1.00424976186688E-07 -4.68981494737157E-02 -8.95194837129174E-02 -1.53500749232933E-08  3.47960544744037E-09
 -3.62608468743647E-02  8.35434456483268E-02 -2.25012584687154E-03 -1.19271182504559E-01 -7.35378695888985E-01
 -3.14624308395892E-01 -1.60983214935572E-01 -8.04638549616807E-02 -1.18269631527014E-07 -3.67301911932361E-08
  7.12024521481924E-01  3.47050504953826E-01  6.50331699294557E-10  1.46525957653600E-08  3.68165870775781E-02
 -1.33142143209404E-02  8.89416322450740E-03  4.13809824464796E-02  2.19721523086832E-01 -3.45693476416757E-02
 -7.33019650849329E-01 -4.62550387371329E-01  1.95669572305562E-08  3.28953044281530E-08  6.64169092839094E-01
  3.00106308861008E-01  7.43866204273399E-09 -1.44931858982222E-08  1.20954053968249E-02  6.51708904825146E-02
  6.09138755912706E-02  7.06485946851044E-02  2.84207119266548E-01 -6.19561095937883E-03 -6.24823322209056E-01
 -3.09665944941584E-01  5.01224173949749E-08  3.74318961529638E-08  4.48215788306862E-01  2.23545626712236E-01
 -2.04466715149712E-08 -7.39709571864654E-09  8.43681345757864E-02 -3.10452652055370E-02  2.66954854188556E-02
  6.16315081828723E-01  5.65179103627483E-01  6.42156564251262E-02  3.73186738393971E-09  8.10337002149130E-02
 -4.88118551012344E-01 -3.04944982227472E-01 -1.68947861377103E-02  6.11078540804079E-09  2.40612081789729E-02
  6.16411719790390E-01  5.65163697461329E-01 -9.78717788844957E-02  2.33636858912821E-08 -3.28735456126705E-02
 -8.48405311203040E-02 -2.45214786496513E-01  3.55363749275306E-02  3.44900094346411E-08  7.79114147552747E-02
 -1.01488407466952E-01  8.00469576633793E-04 -1.60508814069794E-02 -2.15465419941665E-08 -5.60467737788950E-03
  6.33221744860974E-02  3.17963698461291E-01  6.54681939065628E-02  1.85717696463583E-08 -9.33704141817717E-02
 -1.02272138952442E-01  5.25472216451902E-04  1.08599765759709E-02 -7.73761729667866E-09  1.31508593297186E-02
 -8.36821299625211E-02 -2.43956559574225E-01 -8.51765537485399E-02  3.56313906725433E-09 -6.62022390791799E-03
* ORBITAL    1   57
  1.57871099093843E-01  8.88257327567812E-01  2.77383712494669E-01  7.95823060772077E-01  3.75103559704668E-01
  6.10495445690243E-08  9.20809229360895E-08  1.05835866714110E-01  1.42780506812335E-01 -2.65664317475149E-08
 -1.25944354605382E-08 -1.08328039042751E-02  5.04476094507706E-03  3.08598629289508E-02  1.93306017284148E-04
  1.18711152202619E-03  4.25509130129004E-04  8.97662129614634E-01  5.98509637670296E-01 -1.54285609543845E-07
 -1.78718168598471E-08  6.30885576719071E-01  4.20709515300037E-01  1.77873386954007E-08 -2.72476427151058E-08
 -1.13277517443725E-02 -4.65148237907866E-03  6.49156388035307E-03 -1.58013551183806E-01 -8.89099074565019E-01
 -2.77547624118348E-01  3.70643914732232E-01  2.62073691855749E-01  1.40974286777374E-07  1.92883866491827E-07
  7.13454060076292E-01  3.04892094270520E-01  4.29917463560807E-08  1.36528641653392E-08 -2.43877677642850E-02
 -1.97443580151858E-02 -1.05803170982720E-02 -1.34615667687399E-02 -8.32039410195800E-02 -1.86417012853830E-02
 -6.00667064629299E-02 -1.67363446379984E-02 -3.27183667661285E-07 -5.96688733716960E-08 -4.69916192770281E-01
 -2.50337658001747E-01  7.63106463162688E-09  1.82216965425909E-08 -1.93465558108552E-02 -3.34654364875254E-02
  1.44247849143201E-02  1.63800283425373E-01  9.02861572525757E-01  3.11927071745171E-01 -5.37748820408102E-01
 -1.24610626434070E-01  3.43570467455920E-07  2.46313178182729E-07 -5.25236911165128E-02 -1.42583948574336E-01
  3.94834634473069E-08  9.31534946733007E-09 -1.34752663975300E-02  1.36214569655109E-02  6.26734562727974E-02
 -9.48422490297523E-02 -6.67858350345937E-01 -1.92249706531297E-01 -1.10725123430057E-01 -1.87095088543650E-01
 -4.08621990095328E-07 -1.28529345735102E-07  4.37579381316063E-01  3.42305626287273E-01 -1.32001998373639E-09
  5.36686722352361E-09  8.77227860040934E-02 -3.78749868482618E-02  4.88383179064937E-03  5.03800409915308E-05
  2.11921262645151E-04 -1.06911861480913E-04  2.29695222945543E-01  2.37667289499672E-01  2.11801201339777E-07
  1.26436250693495E-07  1.61139907122285E-01  1.66814809521191E-01 -2.32995369118518E-08  5.83085852051861E-09
  5.29375238001050E-02  2.20821966189501E-02 -3.04831632345474E-02  9.48433588693970E-02  6.67831730932693E-01
  1.91808031172943E-01  3.73889514676503E-01  2.58074041705171E-01 -9.49298821278782E-08 -8.03051753961365E-09
 -2.53310499141227E-01 -2.92488085751378E-01 -7.38462801461549E-09  2.02843266123963E-08  3.96415264725778E-03
  7.62050077650179E-02 -5.77212602316470E-02 -1.63846541835964E-01 -9.03352951220899E-01 -3.12262266504337E-01
 -2.32752855826812E-01 -1.76557284210105E-01 -2.36606663434348E-08  4.59849669615776E-08 -4.87463013792240E-01
 -6.86422003855464E-02  5.37136746995685E-09 -1.99664608580415E-08 -4.47601138895964E-02 -3.81394012050160E-02
 -2.89456774004084E-02  1.34673553170762E-02  8.33518279016664E-02  1.84608237514909E-02 -4.62354167926988E-01
 -2.41002006324052E-01  2.05351963252268E-08  4.24999847443177E-08  1.03564551815177E-01  6.92989058980867E-02
 -2.48876075517032E-08 -1.06356421194798E-08 -3.59579885670996E-02  1.04192642401715E-02  1.74820349961259E-02
  4.81433623470033E-01  2.30154321609080E-01  5.38417108612560E-03  1.39451744020515E-08  4.59799730708734E-03
  4.68326611085152E-04  4.75627774474566E-04  7.80590457823572E-02  3.39849319592566E-09  5.49256628173167E-02
 -4.82371542100369E-01 -2.30777938202881E-01  6.14005388248010E-03  3.34643061347580E-08  3.64677572683990E-03
  3.74564283215130E-01  1.15188608259335E-01  7.94917498470046E-02  4.84727751074676E-08  3.61322317497442E-03
 -2.87481047359803E-01 -2.94626926013339E-01 -7.27046788451778E-02 -2.28476815667446E-08  1.04727942215707E-01
 -2.80359320245315E-05 -1.05074838461102E-04  1.11107631723338E-01  2.28267232776328E-08  7.79884031563732E-02
  2.87866951907254E-01  2.95024036313680E-01  7.37276745801191E-02 -1.58712074283405E-09 -1.04071677104762E-01
 -3.74406559947211E-01 -1.14834821821768E-01  3.04904226662297E-02  4.51224147358164E-09  7.34863021143276E-02
* ORBITAL    1   58
  3.49650378154434E-08  1.88906378089253E-07  8.95738623279503E-09  2.65110617669293E-07  1.78730234454739E-07
  7.32805686258110E-02 -2.40512610549165E-01  6.77930583826938E-08 -7.79893960513228E-09  4.81372263138590E-02
  5.84373018609858E-02  1.24857984406049E-08 -1.42057717819904E-08  1.42606394190986E-08 -3.07015026157908E-08
 -1.82102454191077E-07 -9.72803941780478E-08  2.34571224185893E-07  1.30619314182360E-07  1.12290145830196E-01
 -1.72469090196422E-01 -2.34682449621344E-08 -2.88318891857400E-08 -4.91360706631577E-02  7.00195399995607E-02
  1.40528459514890E-08  6.47515860403334E-09  7.53840636819861E-09  1.17934052174960E-08  7.94225652683328E-08
 -8.86230494612947E-09 -1.53634986807418E-07 -5.90093134567868E-08  7.32728946621938E-02 -2.40522381095265E-01
  9.04236276508201E-08  5.48789369110569E-08 -7.13052134873397E-02 -2.54325515863799E-02  1.93227914336747E-08
 -1.50199327742909E-08  5.68651149180457E-10 -2.40955210751742E-09 -2.28384557160576E-08 -4.09372373657901E-08
 -5.47475624700965E-08 -5.54865701490057E-08  1.43595574041425E-01 -1.64027116607594E-01  1.40061053608211E-07
  7.37053181341418E-08  1.44568789466650E-02 -1.39880614002216E-02 -7.76056796918148E-09 -1.65832287936597E-08
  1.74977409556127E-08  4.20408596736312E-08  1.98310479064587E-07  9.25515804307685E-08 -7.30359685247290E-08
  1.11795273619892E-08  1.06603912964026E-01 -2.60027018029557E-01  2.18657636933803E-07  8.09564841096339E-08
 -4.65447158960630E-02 -7.98929581032751E-03  4.35286774826694E-09  2.23546559400222E-09  6.67700029967332E-08
 -5.06713526516860E-08 -2.51251088979018E-07 -5.00517205143147E-08 -1.94391006270757E-07 -2.55174324930580E-07
  1.23245836297249E-01 -1.99927351156428E-01  2.03453644912850E-08  2.16782616982368E-08 -5.29561879550001E-03
 -5.58251955114644E-02 -3.73222286429159E-09 -3.67052680140782E-08 -3.32354834697168E-08 -8.43372468218642E-08
 -4.57403782265843E-07 -6.13834566588809E-08  2.37828848116254E-08  1.20893742741043E-07  9.95970854036385E-02
 -2.18747850807082E-01  3.88033580050128E-07  1.99639982336432E-07  2.89025185811836E-02 -4.11903776132320E-02
  1.20442355140212E-08  1.56269070998276E-08 -5.10467339642270E-08  6.20212440090238E-08  4.33752938737081E-07
  1.93601601707003E-07  3.33184345606891E-07  2.08340129530480E-07  1.23242536470268E-01 -1.99977585014361E-01
  1.87256694584967E-07  5.03513366144397E-08  5.42692136433487E-02 -1.40453598515283E-02 -1.91932359446242E-08
  1.83705000218623E-08 -2.82541415366750E-08 -4.87421956374576E-08 -3.10698863897877E-07 -6.58720927306052E-08
 -2.55202799075901E-07 -1.94907039253692E-07  1.06617483985575E-01 -2.60030809263708E-01 -1.13101951752723E-07
  9.56868780545707E-09  2.33562325376209E-02  4.10475099864568E-02  6.40421794887269E-09  2.99839765295318E-08
  8.12185470641000E-10  6.47534982349299E-08  3.52800174917189E-07  1.04244723220922E-07 -1.93657216361801E-07
 -1.16595415731764E-07  1.43560311754824E-01 -1.64089013705023E-01  4.07081667992687E-08  8.13590170427968E-08
  8.27420147706722E-03 -1.82961001010021E-02  2.32713744099922E-08 -1.04455607699980E-08  1.71763927791652E-08
  2.46764603638505E-07  1.79162344985536E-07  2.45085448643545E-08 -2.29955322455731E-02 -1.20502121503873E-08
 -1.46036209595169E-07 -8.96671753432435E-08 -1.27461322262758E-09 -2.75187254846390E-02 -1.67705841054693E-09
  1.42341528626331E-07  1.61357867217093E-07 -7.53324903173238E-09 -2.30076496274822E-02 -2.18685242252465E-09
 -8.07942401642580E-08 -2.23436065517752E-07  6.81237913784523E-08 -1.70797701912921E-02 -5.91424014924794E-10
  5.96272906243419E-08  1.32987247759527E-07 -6.14069871311856E-08 -2.20936163974311E-02 -1.17882959566414E-08
 -3.15596943121596E-07 -1.61372390964373E-07  7.21729104150862E-08 -1.98213987245933E-02  2.15354072489332E-08
  2.31957572597742E-07  1.81910714715482E-07  2.22920315731621E-08 -2.21030411698007E-02 -3.69262765404806E-08
 -1.81468451951618E-07 -2.14497467643182E-07 -2.60078338676420E-08 -1.70674744823086E-02 -1.07830234051282E-08
* ORBITAL    1   59
  3.95073928485221E-02  3.27393210339477E-01  2.74404976675974E-01  9.07611862011236E-02  8.12905334746158E-02
 -2.43612900421415E-09 -6.35323363868454E-08  1.37958017005042E-01  1.41356108517810E-01 -1.68291267723444E-08
  5.43761655849211E-09 -4.37411678265035E-02  7.35099112977034E-02 -7.55139689335264E-02 -4.11537475208619E-02
 -3.54511701328031E-01  1.36060608892332E-01  1.64128887234882E-01  1.45206651977106E-01  3.03415959278868E-08
  3.16628363367368E-08 -2.36222253742562E-01 -2.08355362258440E-01  9.02999212662974E-09 -3.69679448678317E-08
  2.54073853934231E-02 -1.11507490711814E-01 -3.65086289658353E-02  3.96852982802678E-02  3.28468809660730E-01
  2.74411523307540E-01 -1.60904401714427E-01 -1.61005632162510E-01  7.58335898221088E-08  1.63433592227838E-07
 -4.07722630753472E-02 -2.99102417682913E-02  4.66779305323999E-08  1.61012460387603E-08 -8.41245836123479E-02
  5.66274395080400E-02 -5.21568491000200E-02 -9.34657393831749E-02 -5.26983844896894E-01 -1.16957314426362E-03
 -8.42128187980132E-02  2.73000438173085E-02 -3.78038541452819E-07 -1.74967281065529E-07 -1.08218739772861E-01
 -1.90535230154258E-01  7.03629793913636E-09  3.86434017739409E-08 -1.03713203876393E-02 -1.21415090186637E-02
 -8.70422067696555E-02  5.80700378252718E-02  4.61562221445351E-01  5.62436612456764E-02 -2.96051290888164E-01
 -1.44328116084347E-01  6.50211254088607E-07  2.65188805114763E-07 -1.68625471951129E-01 -1.35562332742253E-01
  2.83880182980304E-08  5.25196588194688E-09  2.65484129881781E-02  1.51304730909345E-02 -6.51581594926902E-02
 -6.58205002590437E-02 -5.47555630906478E-01 -3.42968769983636E-01  1.90763213695633E-01  2.75117559437752E-01
 -5.78619644167110E-07 -4.14909814436822E-07  3.95153998144621E-01  2.31674171220367E-01 -2.57996756752362E-08
 -4.39031806337151E-08  3.41395983887492E-02  1.18580585823665E-03  8.78663643671100E-02  1.22176223872312E-01
  6.39441620463357E-01 -1.01013125761501E-01  3.49409300804896E-01  1.30769836010094E-01  4.65447506586554E-07
  1.68167771065667E-08 -4.98039512373262E-01 -1.86491275872631E-01 -3.23314749167592E-09 -4.37126013831796E-08
  3.81992336315846E-02  4.35487640645038E-02  9.76567573368820E-02 -6.56141085421348E-02 -5.46245772254746E-01
 -3.42505594201422E-01 -4.35800757864775E-01 -3.10879272779409E-01 -8.42809400890124E-08 -2.45956648818347E-07
 -4.58108149353902E-02 -1.80448763301752E-01  6.15812742649451E-08  2.23364791527646E-08  5.55405131488548E-02
  1.01057999586829E-02  7.54004447151911E-02  5.79963935728612E-02  4.61059276648159E-01  5.64045117989302E-02
  2.59653010951678E-01  1.76886084667758E-01  6.59354115997216E-08 -1.65300015024118E-07  2.19141043919528E-01
  8.83137452240523E-02  4.05462525499541E-08  1.95076430688840E-08 -6.69969567412460E-02 -2.39674025642368E-02
 -1.12211773034022E-02 -9.33713919756664E-02 -5.26080798111460E-01 -7.01796491486261E-04  1.32255193481256E-01
  1.70775586656501E-01  1.75748209094088E-07 -2.90710807011326E-08  4.42965824463671E-02 -8.95313018641034E-02
 -5.18057361346127E-08 -9.14506329017718E-09 -5.65917351882116E-02 -3.14440212591876E-02 -6.05025008006319E-02
 -1.91754409324299E-02 -9.43863506989727E-02 -1.20546239165981E-03  9.32104175461579E-10  1.09254916427801E-02
 -2.00944015865740E-01 -4.42722972412712E-01  1.00106202595649E-01  2.52136709287370E-08 -1.42728513947908E-01
 -1.82883338854292E-02 -9.38369278504368E-02 -1.00473114608678E-02  4.23389344020403E-08  4.69372490032449E-03
  2.00330309720711E-01  2.98582635558636E-01 -9.34590030793603E-02  7.36173995977589E-08  2.32223888372711E-02
 -2.33704995619109E-01 -2.60481091861905E-01  1.90659492087448E-02 -7.04341635321417E-08  4.38856940864372E-02
  6.82128495812474E-01  4.46812920794832E-01  6.96833532342986E-04  1.00006945912469E-08 -9.16171067648598E-04
 -2.32968627306646E-01 -2.59703085861203E-01 -4.75515512263066E-02 -4.52768187631697E-08 -2.99158954715175E-03
  1.99183553837249E-01  2.97757319505330E-01  9.96352461024421E-03 -2.32051851418223E-08  9.56567270050473E-02
* ORBITAL    1   60
 -6.30940833091872E-03  1.85149010687191E-01  1.96426437648282E-01  1.04297467712601E-01  1.61813335681109E-01
 -1.63554144506295E-08 -2.11130361677021E-08 -4.31987949737171E-02  6.91825995024270E-02  9.32448667194381E-09
  1.13076371750555E-08 -4.18054138292961E-02 -1.22404338860580E-02 -1.28375313903023E-01  2.36092469449057E-05
  1.82299425418568E-04 -1.18863785807596E-05  1.85777381271223E-01 -1.53043882253970E-01 -3.33991006888172E-08
 -6.49176521692549E-08  1.30436656124299E-01 -1.07286603053187E-01 -7.25993588660331E-09  2.54157154557290E-08
  1.82862317146875E-02  7.70158009544860E-03 -1.05932158795039E-02  6.33977565863640E-03 -1.84969136728608E-01
 -1.96421158193305E-01 -5.35964868871847E-03  1.19926499312116E-01  4.94377634255693E-08 -4.24865412987504E-08
  1.13133612752999E-01  1.28884884709049E-01 -1.86359284755777E-08 -1.25288389740805E-08  7.79639307254866E-02
  2.72143773125675E-02  1.07497569162623E-01  1.66494526581422E-02  1.87026126453460E-02 -2.00836319915692E-01
  1.35724817900769E-01 -1.06142726912789E-01  4.78131303165725E-08  1.70879401111493E-08  1.49724804646257E-01
 -5.11839152531265E-02  8.42222716010157E-11 -1.69672725447725E-08  4.21628652681709E-02  2.55037006756752E-02
  7.15626330714099E-02 -2.62471183317600E-02 -2.86085508501906E-01 -3.50590109823465E-01 -4.94943934904152E-02
  4.26810580355328E-02 -1.99197655795955E-07 -8.31969500604076E-08  4.28630045988867E-02  4.90051031640423E-02
 -2.67251101865651E-09 -1.06794969389683E-09  9.72414222658163E-02 -3.95159193214088E-02  8.75543954551992E-02
 -4.93556336200627E-02 -3.34754962008461E-01 -2.87647214247246E-01  2.45658999760496E-01  8.57067438945126E-03
  1.24583634343612E-07  1.27317860695600E-07 -2.53940350932931E-02  2.13305391517445E-02  1.46132193471774E-08
  2.02171565108934E-08  2.73335308596164E-04 -1.59057591090483E-02  7.44786773313408E-02  3.22564856782247E-05
  2.09766616179904E-04  9.58415730014355E-05  3.50837563334875E-01  9.43309479746634E-02 -9.21735463823448E-08
  5.37759069076270E-08  2.46262116499528E-01  6.61126992539462E-02 -8.69123988717390E-09  2.71531695826492E-08
  2.99353632715877E-02  1.25501480388888E-02 -1.73283572912424E-02  4.94244768035006E-02  3.35285489832541E-01
  2.87883659318492E-01  6.00087344109959E-02  2.31127624651572E-02 -1.95887751814947E-08  9.48151655846684E-08
  2.39026851357322E-01  4.93498466826815E-04 -3.07041172003211E-08 -5.11641694248280E-09 -6.57474186379887E-02
 -1.14746543493763E-02 -3.67670043207361E-02  2.62267298929731E-02  2.85820344713632E-01  3.50615076193478E-01
  2.33831727885326E-02  6.04283256512780E-02 -3.67601048124175E-08  5.61523958857229E-08 -6.18883985492340E-02
  2.29864754620549E-02 -9.49553027110580E-09 -1.78096776069702E-08 -5.72363679322446E-02  5.62815624726133E-02
 -1.10571981487048E-01 -1.67521747398777E-02 -1.93028929122240E-02  2.00559719255568E-01  1.87069395071579E-01
 -8.41336404644334E-02  2.66016948082770E-08  2.81430725042941E-08  7.70633881953792E-02 -8.21181042762215E-02
  1.83949834795666E-08 -7.23242707688697E-09 -2.68951036947581E-02 -1.91289500711658E-02 -8.04195571298126E-02
 -1.74456588100701E-01  1.30960968282398E-01  1.10403335410627E-01 -8.74246039417340E-09  8.33169375475056E-02
  4.86877005406323E-05  1.66374221395461E-04 -7.58130405805278E-03 -1.74846590464338E-08 -5.20629640616707E-03
  1.74597778470376E-01 -1.30741604946601E-01  1.15818258134326E-01 -9.35860986996990E-09  7.55427755257206E-02
  2.69847032690904E-01  1.46806306988865E-01  2.37802896950745E-02 -1.95317834089757E-08  1.71078135101629E-02
  7.41304408178500E-02  9.46581426354136E-02  1.20025868766435E-02  2.45381397554811E-08 -2.84458147285766E-02
 -6.79782667912326E-05  3.34809595571503E-05  4.81989941317360E-02  1.29558811468434E-08  3.37360331833352E-02
 -7.38890678973360E-02 -9.42918491313622E-02 -2.26000610890792E-02  2.01710287364187E-08  2.09034919686169E-02
 -2.70627994446192E-01 -1.47496785989976E-01  2.41190597833549E-02  1.02979752951818E-08  1.63765796363595E-02
* ORBITAL    1   61
  9.34064931709603E-08  8.65674963078957E-07  1.49585468284293E-07  7.91433221048229E-07  8.90857093432616E-07
  5.85143200573357E-02 -2.67936499680036E-01  4.74847239096486E-07  4.20857847977301E-07  8.18339174524909E-02
  6.37245188666577E-02 -1.25978421587544E-07 -1.00032961698227E-07 -8.00044795647155E-08 -4.19808473045370E-08
 -3.11316891121101E-07  5.77625246126111E-08  8.38037362444502E-07  3.76351578928791E-07  9.63967151803286E-02
 -3.44004600832529E-01  2.46029253861652E-07 -3.39853223546813E-08 -7.37505025514156E-02  1.05090756652225E-01
  9.67392165450787E-08 -4.04966954805973E-08 -6.33703384855849E-08 -1.37626517686300E-08 -3.12165722222080E-07
  2.38701402446167E-07  3.87437046070873E-07  5.11194228704402E-07  5.85160906792116E-02 -2.67965369771475E-01
  3.87491143920167E-07  5.63832757152465E-07 -8.77363008756112E-02 -5.53363379558338E-02 -1.18636569960183E-07
  8.54401529704318E-08  1.21657253665459E-07  2.89226184562438E-08  4.97446381473947E-07  2.95148915940147E-07
 -7.22539433386603E-07 -2.62735677890243E-07  3.80959029373108E-02 -4.19691845890655E-02 -9.16679489985902E-07
 -4.18010195634833E-07  2.45734581982634E-02 -6.26778575353497E-02 -6.18970897097603E-08 -5.67664132240049E-08
 -1.69663653119597E-07  5.14530183412261E-08  2.81794681131269E-07  5.25482553462499E-07  5.67086940404128E-07
  4.00877416312046E-07 -3.11075849938909E-02  4.40768454797632E-02 -5.35447004316333E-07 -4.54182204899767E-07
  4.96301031690911E-02 -7.39579662005011E-03 -3.72972204007876E-08  3.48422757606380E-08 -7.86991875149537E-08
  1.11815326641028E-08  2.88441615632665E-07  2.09099862669899E-07  4.38619595849820E-07  1.89389120086852E-07
 -7.44129774052508E-02  2.76214242285411E-01 -2.33639066733370E-07 -2.96056100454669E-07  6.15431042969229E-02
  7.96872611731384E-02 -9.31567280461834E-08 -9.37688510998035E-08 -1.50256889985209E-07  1.03106279845046E-08
  3.68206038776421E-08 -8.62740587653766E-08  2.59284670534357E-07  5.41091589359680E-07 -1.09121523317316E-01
  3.10725021142092E-01  1.13716068161502E-07  3.26956468199532E-07 -7.09653097940002E-02  1.01147354800818E-01
  3.73983252910641E-08  3.89388840295417E-08  1.09304360260155E-08 -3.53868009286565E-08 -4.92303740868364E-07
 -4.28991832103219E-07 -1.12540894558402E-07 -2.63261349874981E-07 -7.44801769040472E-02  2.76311840275296E-01
  5.13582494496905E-07  2.12581446754522E-07 -9.59353168996847E-02 -3.06982057259369E-02  7.30989195206926E-08
  6.58098804406950E-08  2.02960822837740E-07 -1.70204783985835E-08 -9.02597982037970E-08 -4.94793208392574E-07
 -2.90759208841243E-07 -2.88031751051683E-07 -3.11114540850111E-02  4.43725539006673E-02  7.36992442755692E-07
  4.98667329250567E-07 -9.98999690723654E-03 -4.92648496508635E-02  4.54752170403105E-08 -5.03046262691073E-09
  1.12584882258316E-07 -8.35946745189562E-08 -7.79413191307968E-07 -2.25061530517730E-07 -1.16844924284323E-06
 -3.39505895593154E-07  3.79947347607300E-02 -4.20454104554221E-02 -2.37736261707298E-07 -1.07685388591492E-07
  5.06342683953817E-02 -4.44503403604751E-02  5.25456750349965E-08  1.80105274883501E-08  8.24871930313287E-08
  7.63415460781132E-07  8.55350520872302E-07  2.41622067620928E-07 -4.79355859791039E-02  2.48344432652107E-07
 -2.71456342005208E-07 -3.57759547386073E-07  6.49150904620681E-08 -6.56735787529271E-02 -1.01622867762544E-07
 -5.78205533345080E-07 -7.76757048627701E-07  3.42818422220801E-07 -4.79305379466956E-02  1.27630403941265E-07
 -5.15111067699399E-07 -3.57900972083359E-07  1.09432079524464E-07  2.19887254741319E-02 -2.81537789482159E-08
  3.05196979837119E-09  3.66185348335038E-07 -1.46830615013135E-07  6.16879039157981E-02 -1.41875080923826E-07
  1.02494159789521E-07  8.71248443467592E-08  4.61336416746140E-08  8.60385312840198E-02  4.90317553686499E-09
  1.03880085267099E-07 -2.66998646110746E-07 -1.69554577935730E-07  6.17585735608479E-02 -9.38582307813845E-08
  4.58343965464551E-07  2.35190302642523E-07 -4.37770754462450E-08  2.20820389585999E-02  1.26999450898349E-07
* ORBITAL    1   62
  3.71195991392501E-02  4.39063933145774E-01  1.27659101778751E-02  4.85718755493451E-01  5.63111918658850E-01
 -2.83702856339464E-08  6.59045117126978E-07  1.94750769272011E-01  2.39971635181850E-01 -1.46180806207703E-07
 -1.35721929082649E-07 -7.76644271078286E-02 -9.17840933960470E-02 -5.04948550956811E-02 -6.72649397240775E-05
 -5.50539790175151E-04  5.19290984979081E-05  5.36974650381340E-01  1.62369878549329E-01 -1.51229384733649E-07
  5.82203606545064E-07  3.76367255088134E-01  1.13492465068062E-01  1.42316370823376E-07 -1.43346589941693E-07
  5.02943864930286E-02  2.08720052274571E-02 -2.90461333606597E-02 -3.70425720237997E-02 -4.38533546149826E-01
 -1.22386518391502E-02  3.48099137696552E-01  4.16860444140092E-01 -2.40106959226094E-07  1.61513227586520E-07
  3.90009390876704E-01  4.47792099720696E-01  9.36836348889103E-08  7.74909019059975E-08 -3.76276068507943E-02
  4.38313013131699E-02  1.16880995362319E-01  4.05826446048938E-02  4.12697672626986E-01  1.47611512926595E-01
 -4.30689527308902E-01 -1.89555212598616E-01  3.76333648803133E-07  1.94634331487785E-07 -5.72592963030523E-01
 -2.05214174321734E-01 -3.68298517703437E-08  1.09085468660532E-07 -2.00459468646027E-02 -1.86751150745247E-02
 -7.16069724729886E-02  4.70792281677577E-03  2.50450220406551E-02  2.61677032503929E-01  3.86996891242547E-01
  2.70166389279889E-01 -2.48605769521688E-07 -4.26391400954974E-07 -3.25905150751986E-01 -2.59540036032506E-01
 -1.61327554596407E-07 -1.08555405677920E-08 -3.04008379971278E-02  1.06403478455440E-02 -5.65807606378738E-02
  1.96433020785659E-02  2.50425088511065E-01  1.90524552086510E-01  3.30420168811921E-01  1.58533444251223E-01
  4.21696300550301E-07 -3.94827321342910E-07 -1.85873648845384E-01 -2.07516488004785E-01 -9.06889193831902E-08
 -1.74104043220456E-07 -5.35308582074515E-02 -4.72171081672339E-02 -8.62855666312003E-02  4.04640276301006E-05
  2.33025261535319E-04 -1.40048559692565E-04  1.88175521279928E-01  2.93399339670327E-01  4.13338102090469E-09
 -5.61297778763005E-07  1.31795034589680E-01  2.05780284387785E-01  1.50708704300402E-07 -1.48416123970005E-07
  1.15803232804636E-02  4.84620998291359E-03 -6.64116913329313E-03 -1.97009890763255E-02 -2.50816931871501E-01
 -1.90987559083814E-01 -6.23844223954738E-02 -1.41189666780433E-01  1.12167487823082E-07 -3.04610300287442E-07
  3.73664280470784E-01  2.19576902598999E-01  1.09110996096655E-07  6.33733203208852E-08  2.25105725721696E-02
  3.42565795860471E-02  1.04287910660865E-01 -4.57261956424629E-03 -2.44040804275824E-02 -2.61627515584233E-01
 -1.73893675745584E-01 -1.51604222661937E-01  9.07483579614180E-08  2.02336038700620E-07  4.74833054591531E-01
  3.42438733192691E-01 -3.31456293921362E-08  3.79235549162065E-08  3.92556125915870E-02 -7.01555672772427E-03
  5.14819114171946E-02 -4.07115298314593E-02 -4.13319780850536E-01 -1.47668217481366E-01 -6.84558545237621E-01
 -2.56927682090475E-01 -3.80967775277540E-07  4.30557818879321E-08 -2.10522981507330E-01 -1.08684413443783E-01
 -4.45183510639783E-08  8.74839835089684E-08  3.78947170516371E-02  2.60478139727365E-02  6.11265978725273E-02
  4.16355642922585E-01  5.64411686664621E-01  1.77809657598725E-01  1.11873873401313E-07  1.87850186307786E-01
 -3.70967457076710E-04 -5.03969768917614E-04  4.24349196068847E-03  1.01307848261866E-07  2.73682720086629E-03
 -4.16498872333382E-01 -5.64560371597133E-01  2.37102198055983E-01  2.47385673291285E-08  1.03435618703839E-01
 -3.05673914927014E-01 -1.59925953577823E-01  6.42148505845755E-02 -1.28574997785195E-07 -2.59407595090297E-02
 -1.45066274924893E-02  1.82179717399283E-01 -6.77862436950143E-02 -1.11683430787613E-07 -7.81639292346008E-02
  2.42549342842969E-04  1.32041525393273E-04  6.45856687696311E-03 -1.58957167492301E-07  4.50577352173866E-03
  1.47226158341200E-02 -1.82052324391548E-01 -9.65234083378715E-02 -6.48251428707059E-08 -3.71872127641379E-02
  3.05987814581316E-01  1.60287398822063E-01 -2.45060203864946E-03  2.12867724846743E-08  6.92199284958751E-02
* ORBITAL    1   63
 -6.14873194204523E-02 -3.57886051573028E-01 -2.26950732773223E-01  6.60678516598314E-01  4.32112877060268E-01
  1.35411793297342E-07  3.50209955559732E-07 -8.68599745000271E-01 -6.02815066252495E-01 -3.52957231034848E-08
 -3.68051573060013E-08  4.35942993965559E-02  2.78985618907706E-02  8.63457649195090E-03  6.50273743134001E-06
  1.16812138001200E-04  3.24841525538514E-04  7.32832105886625E-01  2.94823223058082E-01 -5.09276352949336E-08
 -8.36046521277645E-08  5.14251761629012E-01  2.06819113849457E-01  4.60548560766523E-08  5.29028119260057E-08
  2.12795074627544E-02  8.79680721481962E-03 -1.24118916684528E-02  6.12922861294372E-02  3.56855399314367E-01
  2.27092007910969E-01 -5.92045712766176E-01 -4.19562549488256E-01 -3.55036862508819E-08 -3.64849836614972E-07
  9.16091032882939E-01  6.10770849811996E-01 -6.50425076818264E-08 -2.82456824009993E-08  2.29270874212185E-02
  5.19788476172850E-05 -4.71878826935161E-02 -4.41088686171472E-02 -1.39704862660697E-01 -9.57120107229509E-03
 -9.21447287116343E-01 -4.02270341416760E-01  3.80735583869086E-07  1.92017604114865E-08  1.02894135686151E+00
  5.64748938121743E-01  2.35198759637713E-08  3.20735974591979E-08 -9.90615322179155E-03  3.90704190494571E-03
 -5.41706155395306E-02 -1.43766600611036E-01 -7.92039374888194E-01 -1.59793272340592E-01  5.28300228124994E-01
  4.87294831701841E-01 -6.84357493151784E-08 -4.57829118378064E-07  5.69482435589262E-01  2.99531900167793E-01
 -1.12146764569600E-07 -3.42210501337736E-08 -1.42424046046645E-02  9.03087276991606E-02  1.53127647301442E-02
 -2.37717007734981E-02 -2.71469795039152E-01 -3.98175359603205E-02  4.52465541779672E-01  4.07467179366776E-01
  1.79235092021583E-08 -2.20208614991618E-07 -2.24700838225917E-01 -8.66288213321864E-02  2.13336883818200E-08
 -9.53983842143640E-08  3.19858635843193E-02  1.57610741780317E-02  6.76006594777256E-02  1.30047148527687E-04
  7.67756853681078E-04 -9.46996438491564E-05  5.87276788815498E-01  1.33448928187579E-01  9.59869292907111E-08
  8.37658365070851E-08  4.11784362216277E-01  9.31660532272304E-02  3.60474283306784E-08  4.85301605467231E-08
 -3.06720574870719E-02 -1.26440370273542E-02  1.77022686132589E-02  2.38859459176632E-02  2.72084253955250E-01
  3.94524486244163E-02 -5.71510447019314E-02  5.75442647262616E-02 -1.94008828379142E-07  1.98368039521921E-07
  5.00126684859768E-01  4.11604359176064E-01 -1.00666956414960E-07  5.40069388154544E-08 -3.24021093454426E-02
 -1.60209866285610E-02 -6.73184409121939E-02  1.43842126470316E-01  7.92081245644369E-01  1.59773256075774E-01
  7.16595883189598E-01  4.48389161087772E-01  8.63487788372797E-08  4.87634414435026E-07  3.00796394828365E-01
  3.54769812675006E-01 -6.83110484373094E-08 -1.16485568388493E-07  3.37616483547671E-02 -8.22072295532249E-02
 -2.64314888438172E-02  4.40414142536478E-02  1.39317949503225E-01  9.45417707866953E-03  6.55336794972876E-01
  3.95273796432827E-01 -3.73281580575385E-07 -4.10896291163294E-08 -1.21709260125191E+00 -5.70901335421984E-01
  3.98723319575163E-08 -6.76051271655044E-09  4.04310826487306E-02  8.74882718065796E-03  3.64498487122420E-02
 -3.02312478262810E-01 -3.33417860048546E-01  5.29849897637805E-02  5.71011370790171E-08 -8.12167259801214E-02
 -3.88729230711997E-04 -2.48826760612189E-04 -1.07020230133889E-02 -1.43984043734073E-08 -7.57845536531409E-03
  3.02189584697741E-01  3.33142499420809E-01 -5.81378665436987E-02 -5.82947715405674E-08  7.74820845776284E-02
 -9.43724255795657E-01 -6.65552284466756E-01  8.51128998922905E-02 -1.05493073251697E-07  8.69980404658395E-02
  1.56188182488076E-01  3.90844256223260E-02  1.01755893120102E-01 -6.86275909442928E-08  6.64490460588133E-02
  4.98091682928649E-04  5.26509080391802E-04 -2.23366110210865E-02  2.14243486862952E-08 -1.59672296537301E-02
 -1.55366264392625E-01 -3.83121779376483E-02  9.73671787713320E-02  6.97865495747367E-08  7.29476248255360E-02
  9.42854460185013E-01  6.64911902799788E-01  1.10810778317230E-01  1.19177358416996E-07  5.01799248415430E-02
* ORBITAL    1   64
  7.05813819031410E-09 -2.53056895658649E-07  4.42243202345920E-07 -1.07953184687693E-06 -8.17461658984439E-07
 -5.22876975737519E-03  2.80812934459736E-01  4.64321084303923E-07 -8.99783491646054E-08 -4.64156448957887E-02
 -2.45226002593266E-02  5.14765209054038E-08  1.74231359788087E-07  2.06087509702546E-08  1.31774680870076E-08
  1.12639309828860E-07  4.77750086585177E-07 -1.28873393473042E-06 -3.80158595707280E-07 -2.46689510186736E-06
  6.02872039070735E-05 -1.07405769941590E-06 -5.73177464143785E-07  6.23403573017657E-02  4.37543506836139E-02
 -2.94175094022430E-08 -1.66135780097801E-07 -8.56774574201933E-08  1.68530355801710E-08  2.77105376888805E-07
  4.60043909267679E-07  5.22754904807808E-07  2.79115022054536E-07  5.17539954771787E-03 -2.80801386981671E-01
 -1.53241175668738E-06 -9.79271268625415E-07 -3.87709975080764E-02 -3.53324100195958E-02 -1.04993308170346E-07
  2.92805428859826E-08 -1.04770132640724E-07  7.01738439571933E-08  4.95199496424048E-07  3.22293331048808E-07
  1.14904786186349E-06  4.75748709147154E-07  1.44913337605733E-01 -5.19591663403470E-02 -5.32845665539433E-07
 -7.18924933506727E-07  4.57771991830252E-03  3.80227471129973E-02 -8.76589288152125E-08 -7.66411944466029E-08
 -7.09357622541495E-08  1.36384399641023E-07  3.54729234947763E-07  2.71309460195405E-08 -2.66824846698540E-07
 -1.23699468303267E-07  4.33153910415924E-02 -4.19276346449214E-01 -2.97945281706297E-07 -2.47288440681678E-07
 -1.22832665630259E-01 -1.58010852285995E-02  1.31781968452134E-07 -3.09066926488996E-08  2.24793438004961E-07
  4.19729013415322E-08  4.28213093941754E-07 -1.95624508592501E-07 -5.43370965867896E-07 -7.35217570993909E-07
  7.82961228118670E-02 -2.50130587586633E-01 -2.02317698760485E-07 -7.45454490500210E-08  2.56449862391373E-02
 -1.11719300190693E-01 -4.58273334058562E-08 -8.18188599299552E-08 -2.92937110489192E-08 -4.65835761628108E-08
 -2.17032330625709E-07 -1.13324339015460E-07 -8.08729971282170E-07 -1.03164115613813E-07  2.38402498858378E-05
 -1.16520264405301E-04 -3.12819066830483E-07 -2.36714302423633E-07  4.53975233975404E-02  3.17672502374245E-02
  1.68161724581027E-08  1.11882830184797E-07 -5.85153972708997E-08  8.75350504478163E-09 -5.55345078959225E-09
  1.64760082072823E-07  1.54832878525313E-07  3.56540760722875E-09 -7.82620999941290E-02  2.49918299190350E-01
 -6.87236952203917E-07 -6.89946608066506E-07 -9.62244046391101E-02  6.21947750183728E-02  1.13267763028932E-08
 -2.90808396645406E-08  1.61776088031716E-08 -1.22309722091420E-07 -7.48637359783491E-07  1.50013988674407E-07
 -6.90731756529451E-07 -6.61456442773335E-07 -4.33406717247899E-02  4.19283471369759E-01 -5.21287374128757E-07
 -6.63152295458247E-07 -5.67271985623949E-02 -1.10046542860959E-01 -6.51122988641722E-08  1.89437010333313E-07
  5.45110761023839E-08  7.11975926809289E-08  6.06970361302697E-07  4.72733950129963E-07 -3.57483245955864E-07
 -1.06873255260865E-08 -1.44895396143842E-01  5.22337083763856E-02  9.98809871846255E-07  6.50250234658520E-07
  3.71629721979543E-02 -8.70844110318201E-03 -4.38028027867897E-08 -1.33723270646818E-07 -1.30324488210557E-07
 -2.85942566312359E-07 -6.07199097593383E-07 -3.02580993923378E-07  3.98496744782035E-02 -3.21962831197219E-07
 -4.99756334271702E-07 -4.44913983388140E-07  4.78928961783501E-08 -1.94153034416211E-06 -1.88752812821879E-07
 -2.46444441082471E-07 -1.33099018140399E-07  5.60941843378009E-08 -3.98691079781050E-02 -1.44593169969950E-07
  7.15638820108840E-07 -9.67947546584621E-08  1.54960629653776E-07 -9.99097202178129E-02  2.93078865002306E-08
  4.51812938794446E-07  5.21758892989096E-07 -1.48330144862328E-07 -7.79988496014704E-02 -1.49183842871029E-07
 -7.67329475859024E-08  1.47842163472257E-07  1.80930461034737E-07 -5.00809477032832E-05 -7.83078256436985E-08
  1.25915232039168E-07  1.18185998272202E-07 -8.26847470267811E-08  7.79649348424195E-02 -1.28905207873424E-07
 -1.20583511800056E-06 -1.06411795464923E-06 -3.31401039329000E-07  9.98680399097438E-02 -1.84365690659878E-07
* ORBITAL    1   65
  5.84870310090379E-02  4.13837178607316E-01 -2.09414496941505E-01  2.47992912378218E-01  8.52526715836401E-02
 -5.09878683332255E-08  2.04861388656743E-07  4.39369955059389E-01  4.45512092908975E-01 -4.79934697466724E-08
 -2.00860263375737E-09 -1.39180429772478E-02 -8.71593475081914E-02  3.54338234930162E-02 -7.83670075519890E-02
 -6.72846713387269E-01 -5.50164849408515E-01  1.80280808397772E-01  1.35121940343508E-01  6.23277239022611E-08
 -6.06120524827031E-08 -2.55988522847888E-01 -1.92355034737906E-01  6.61783670110610E-08  5.84878798235297E-08
  6.25632012677056E-02  5.60410252607508E-02  1.48816142545894E-01  5.84948476132742E-02  4.13839093269403E-01
 -2.09246412569996E-01 -4.97947891793819E-01 -4.48216392476590E-01  8.35267930763748E-08 -2.81169176690025E-07
 -8.29851242148485E-02  7.18913289297481E-02 -3.54783945086046E-08 -5.18756237231000E-08  7.99783169192716E-02
 -4.79441338583582E-02 -1.88026752370198E-02 -6.46602630038159E-02 -4.02969853836623E-01 -2.01912413660083E-01
 -1.99446390058465E-01 -2.48666674565342E-02 -1.04816348691301E-07 -1.96497645594136E-07  1.87340166722398E-01
  2.33213680318919E-01  1.21715908546832E-08  4.91718342270842E-08 -1.90259464566668E-02  5.65041176449706E-02
  4.23220758558103E-02 -2.62325227806006E-02 -1.74654201750001E-02 -9.88903157641322E-02 -3.01077086042022E-03
 -1.79860585339574E-01  4.15164548579304E-07 -3.21394052326257E-07  1.12032203207517E-01 -7.18737883329310E-02
 -1.18226141235928E-07 -9.38432035784767E-09 -1.33019516708556E-02 -5.57945278646423E-02 -7.38340648168238E-02
  5.24496894529480E-03 -1.11656454635045E-02 -5.49409645678293E-02 -2.16886439737991E-01 -6.78496345349952E-02
 -2.15118503542838E-07 -4.64434551545510E-07 -1.52484427105777E-02 -1.97072839266487E-02  4.26209957453230E-08
 -1.35809167722019E-07 -1.24960251638096E-03  1.69389592855718E-02  3.44162459943764E-02 -3.71502453202008E-02
 -3.17442727675139E-01 -1.60855317522906E-01 -7.71592188007323E-02 -1.42487813070475E-01  1.70048078985473E-07
  1.19539274603097E-07  1.10718604661608E-01  2.03217133724334E-01  3.05551231297594E-08  5.79007590898477E-08
  5.78053858065128E-02 -5.34058450973906E-02  6.14943438653128E-02  5.23860208158626E-03 -1.09908747860376E-02
 -5.48796806522158E-02  8.81690967192096E-02  4.16913750308603E-02 -1.47442283220876E-07  3.27827710654706E-07
  1.99412499167105E-01  5.75987807049195E-02 -1.35905345521200E-07  8.55671915359192E-08  1.72880571865484E-02
  2.47376159802707E-02  2.35771916654466E-02 -2.61648767486166E-02 -1.71171093007045E-02 -9.89404796670813E-02
 -1.03925382810282E-01  1.29006682507976E-01 -8.05764325301391E-08  4.57535338003667E-07  4.15159343424027E-02
  1.45205759230636E-01 -5.26271155617120E-08 -1.56116828139062E-07 -2.11972355588200E-02 -5.91411003713125E-02
 -6.92926411624043E-02 -6.46380734415152E-02 -4.03032025864778E-01 -2.01950541111923E-01 -1.08427505490113E-01
 -2.10924670457560E-01 -4.17712173384400E-09  7.10364057147476E-08  2.50061510439769E-01  1.02266866763082E-01
  3.49056595679005E-08 -3.61151284524956E-08  7.36159725717950E-03  6.74940795729039E-02  2.71857250878970E-02
  5.20079007434401E-01  5.54000059953490E-01  9.87551953217271E-02  2.62058230903401E-08  1.63164217547845E-01
  9.53750316606013E-02 -1.59569399699329E-01  3.01555838692240E-02  1.81265460874565E-09 -4.29933859832036E-02
  5.20371881455958E-01  5.54223927623921E-01 -1.86970086229498E-01 -2.90813226762519E-08 -3.73385539294585E-02
 -2.21716001035427E-02  2.02690041951324E-01 -1.57246260689687E-01 -6.69263627991457E-08 -9.84031343389683E-02
  1.32451815203687E-01  4.68715658660510E-02 -3.41352741436718E-02 -1.19014538687465E-07  1.71246473542151E-02
 -1.34256060592836E-01 -2.82692870747753E-01 -7.41364106994035E-02  3.82461078210745E-08  1.05635518664332E-01
  1.32277810994983E-01  4.68696272550332E-02 -4.38390253887696E-03  1.09139556074633E-07  3.79953509801149E-02
 -2.11960898313252E-02  2.03284784620850E-01  1.46212714722016E-01  1.22110360004554E-07  1.14344888577393E-01
* ORBITAL    1   66
 -1.14550527471837E-01 -7.89196208457701E-01 -2.90596342432563E-01 -4.60424432848260E-01 -9.43184643871331E-02
  1.28458471185263E-07  9.80873639445175E-08 -2.12266847097677E-01 -1.50736527871570E-01 -3.44589705238048E-08
  3.04419588358640E-08  4.62849091770785E-02  2.97693320834050E-02  3.11414302099548E-02  8.73251151628027E-02
  8.06005787920440E-01  8.81692278363389E-02 -4.54919984984461E-01 -4.23941402185609E-01 -1.49898629143178E-07
 -2.73490691906148E-07  6.46795605162969E-01  6.03204444175257E-01  2.57169631766704E-08  2.28805396509915E-08
 -9.04082117263393E-02  7.77418550253048E-02 -1.00562334923834E-01 -1.14514605071650E-01 -7.89077813901433E-01
 -2.89903395513076E-01  3.57023144291056E-01  1.74265871142013E-01  2.95900963492782E-07  9.65992266220484E-08
  3.59330623184751E-01  3.75209837545867E-02  3.58477155288089E-09 -7.48254777418746E-09 -7.87446688206549E-03
  7.29424454531614E-03  6.23233104474106E-02  7.69081603693729E-02  3.62992325668792E-01  1.03746450487334E-01
  1.95987530884723E-01  6.06037027358761E-02 -3.86355394778152E-07 -3.14376523766033E-07 -7.73655043293936E-02
  5.79629910252340E-02  4.55094881329609E-08  3.06063042818484E-08  5.99454485718247E-02  2.44560905848206E-02
 -1.90660670939063E-02  4.36687712801327E-02  4.15501543804697E-01  1.61611423599741E-01 -4.71636328895148E-01
 -3.59752785815255E-01  6.29098799621514E-07  1.02309331804029E-07  3.14219294512683E-01  2.95665444526080E-01
  1.65039382608801E-08  1.14286813364144E-08 -3.81757684515653E-02 -1.00712006304257E-02 -9.46282598121045E-02
 -7.39802226732314E-02 -3.81566325767574E-01 -5.69618928601929E-02 -4.07910916769368E-01  5.92368120328136E-04
 -4.39019597661171E-07 -4.95217650928843E-07  3.73974661099025E-01  2.17425009171944E-01  2.11463202201518E-08
 -3.49532616599015E-08  1.24102396554184E-02  3.29785149534015E-02 -3.14024302088210E-02  5.64780967478838E-03
 -1.58215818413372E-01  4.20159087604332E-02  1.46237009445762E-02 -1.12514330239842E-01  3.06125310567486E-07
  1.22142928760216E-07 -1.88854772188129E-02  1.61247846489610E-01 -1.69632513705450E-08  6.69555754910918E-08
  6.95205569149573E-02 -3.57280261721836E-02  9.46207298208608E-02 -7.39431761683391E-02 -3.81056499661692E-01
 -5.66582616008117E-02 -2.12636783001351E-01 -2.04128122208033E-01 -1.39451955546390E-07  1.23863473833604E-07
  5.12698336597709E-01  7.43025189644947E-02 -1.18199109432143E-07  6.81574698234636E-08 -4.64594387565968E-02
  8.44738159603997E-03  2.30046402744069E-03  4.39667244530733E-02  4.17458701382160E-01  1.61873537171242E-01
 -1.34166933744888E-01 -1.55434689055073E-01  1.25795976702653E-08  2.29598489588854E-07  5.50943231903429E-01
  4.39908622972972E-01 -3.32969886522864E-08 -1.37849307542567E-07 -5.44687309772844E-02 -1.69691134950560E-02
 -8.53951254537268E-02  7.68075405414554E-02  3.61590873265598E-01  1.03187690934878E-01  6.96511772385398E-03
 -7.44590240465487E-02  6.20274318403386E-08 -6.55168255309446E-08 -2.09327080981032E-01 -3.62314580350212E-02
 -3.25417998941024E-09 -7.67912231544903E-08 -4.75395180942223E-02 -2.04994788520739E-02  4.33807432579529E-02
 -2.12371029916261E-01 -4.28118510613089E-01 -4.27650756394209E-02  1.73443448471026E-08 -2.28481970391262E-02
  7.48330929480222E-01  8.67778983411154E-01 -1.77074570230292E-01 -1.51894718529980E-08  2.52037644154802E-01
 -2.13166886369232E-01 -4.28758400834630E-01  3.62800088215869E-02  4.03644942951459E-08  3.24838876271988E-02
  2.53649250972399E-01  3.76380524210193E-01 -1.07529898466145E-01  7.05207265359572E-08  3.42384710420728E-02
 -3.64446993162853E-01 -2.19165276070730E-01  1.22545842141283E-03 -6.53610145535876E-08  3.88166529209269E-02
 -3.42612962620431E-02 -2.63570463700638E-01 -1.15963368601215E-01  7.78126575496599E-08  1.65386993297258E-01
 -3.64551248881853E-01 -2.18929230891200E-01 -3.65907525393342E-02  9.63380898183817E-08  1.20543888536886E-02
  2.54432464292839E-01  3.77053663269913E-01  4.63669996356086E-03  1.08622861139555E-07  1.13015916418311E-01
* ORBITAL    1   67
 -2.06949963126246E-02 -8.91598403684340E-04 -2.93595225989441E-02 -2.32147449179821E-01 -2.03096085462432E-02
  3.11352144129157E-08  2.64622383470502E-08  4.90427019334914E-02  7.39037500848040E-02 -5.74816879402363E-08
  4.83745473496394E-08 -2.06906224437261E-02  8.52696965184022E-04 -4.82570912877408E-02  3.30261681495304E-02
  2.50065047509629E-01  2.23289993811600E-01 -3.44420511584599E-02 -1.17894641958654E-01 -1.19461315618403E-07
 -1.88803098221760E-07  5.00040417597464E-02  1.67074497869556E-01  4.65208418078199E-08 -1.39498720032475E-09
 -4.14284340519697E-02  2.31078518251194E-02 -5.46472222758391E-02 -2.07013845143827E-02 -2.40414720865747E-03
 -3.16620968508351E-02  3.14761923181439E-02 -6.24180443899185E-02  3.69295412647411E-07  2.27906733767488E-07
  2.34690892540936E-01  4.26187800849160E-02  3.67200588187633E-08 -9.31432458889685E-10 -3.02251218763078E-02
 -3.27107938102257E-03 -4.14720484738460E-02 -1.24078214811495E-01 -8.82949954955446E-01 -4.62140000067016E-01
 -1.44320415288887E-01  1.04986984701066E-01 -5.75362332497764E-07 -4.49393601472244E-07 -4.15461544590565E-01
 -1.46007209008815E-01  3.58004171567390E-08  4.49504753283468E-08  9.17071975137627E-02  4.31629423028222E-02
  7.19222705633334E-02  8.14026426582351E-02  5.62995473745433E-01 -1.64827108919534E-02 -3.28347187627803E-01
 -2.03540924957577E-01  7.11387772130557E-07  7.47995402372990E-08 -5.57329780710905E-01 -1.87345219100616E-01
  1.71952215385080E-08  2.09561325238763E-08 -7.69627462943179E-04 -3.50069762462974E-02 -1.50857498059711E-02
 -4.03974774742885E-02 -3.61600529813614E-01  7.56241091310292E-02  4.43161190196180E-01  7.09332500521068E-02
 -4.14802442227626E-07 -5.82182984136457E-07  5.01646440070861E-01  3.44467631226660E-01  3.83599141885082E-08
 -3.10459014021821E-08  2.39562348595964E-02  4.02565525316037E-02 -6.74979787542314E-03  1.32418901699782E-01
  1.06348069846079E+00  4.69755186402136E-01  3.48723138312431E-01  1.82658149238043E-01  2.58621025609097E-07
  1.17451673296413E-07 -4.93247643882633E-01 -2.57887393792515E-01 -2.73288759295920E-08  1.00176320131788E-07
 -8.74575218533976E-02 -2.35285809189461E-02 -1.67679639648537E-01 -3.94843615512995E-02 -3.56112583532482E-01
  7.34089769400122E-02 -6.16633211043767E-01 -3.41893613431193E-01 -6.53959255841467E-08  2.40368927445222E-07
 -2.47658117026642E-01  5.17920815706722E-02 -1.69942521245845E-07  7.87527520336528E-08 -3.38699894210117E-02
  1.57826769945454E-02  2.68700694433453E-02  8.12048780494249E-02  5.59052102779539E-01 -1.90259937135139E-02
  6.36325910177258E-01  2.48070009790521E-01 -8.73744847184673E-08  1.84306504172092E-07  1.12786882304355E-01
  1.22962932435102E-01 -3.36557455134620E-08 -1.71686237343680E-07  8.43278693090904E-03 -3.17347985637043E-02
 -1.87563265388833E-02 -1.23736553414679E-01 -8.78413362618204E-01 -4.60986999919218E-01  4.44745669674935E-01
  1.05005599029028E-01  2.45890581073315E-07 -5.63433282118499E-08 -1.21462975674485E-03 -1.48719466681496E-01
 -3.30475028982109E-09 -9.44162832234537E-08  1.03283300875462E-03  5.48823901198803E-03  1.23292765090616E-01
 -1.70376884284032E-01 -3.30234945008980E-02  1.51634067160995E-02  3.61388474062399E-09  1.08991864191752E-01
  4.25553722564488E-02  1.32574649092668E-01 -4.94728237247612E-02  1.31872627492804E-08  7.09543470583379E-02
 -1.68171803969156E-01 -3.37287557419887E-02 -1.07072638257839E-01  7.70627808703082E-08  2.28472052226983E-02
  4.57797025973954E-01  4.60126981741893E-01 -5.11123263598111E-02  8.40193926194543E-08 -7.76465747761938E-02
 -5.94748445048030E-01 -5.90338323361051E-01  5.02390477805995E-02 -5.96202830463727E-08  8.67642842854411E-02
  2.55136441544205E-01  4.68832109298974E-01  5.05302971026723E-02  1.02788187547011E-07 -7.21455158472096E-02
 -5.84724243429387E-01 -5.81433610510342E-01 -9.61005295487652E-02  1.52135588403681E-07 -1.75426665706153E-02
  4.56491730121055E-01  4.57053746662072E-01  9.07940914562382E-02  1.20850861491333E-07  2.08508688112044E-02
* ORBITAL    1   68
  2.90366835479624E-02  2.77372094336433E-01  2.70358797644574E-01  1.60231767119233E-01 -2.73317726082853E-02
  2.79086585290902E-08  3.56755991089954E-09 -1.60988745206625E-01  7.19306915871801E-02 -8.26654914941217E-08
  8.14776384607712E-08 -5.38991603876245E-02 -2.04253629714506E-02 -7.64336386226598E-02 -5.98547604548246E-05
 -6.37858093824071E-04 -1.59175759405337E-03  3.02644553302724E-01  7.04945237440378E-02 -1.81858668390048E-07
 -2.85127793319778E-07  2.13232271025387E-01  4.90893570024072E-02  6.45733192871361E-08 -4.71423723957628E-09
 -2.86469246887875E-02 -1.20213709763320E-02  1.70694181437049E-02 -2.91260387112241E-02 -2.79557738168562E-01
 -2.71113828804236E-01 -9.65873984265171E-02  5.92986516998776E-02  5.45839531981302E-07  3.75433843320674E-07
  2.03291370398593E-01 -4.99882263729019E-02  5.95845384829046E-08  9.40634690128743E-10  3.00596165272701E-02
  1.02543755561064E-02  9.11046784760358E-02 -4.53649280418174E-02 -5.07894377124139E-01 -1.39355149762350E-01
  3.72079368325259E-01  3.18609678006149E-02 -8.67383543761703E-07 -6.69201173560337E-07  1.45673452498802E-01
  2.09770164404787E-01  4.96932861416295E-08  6.72945819433306E-08  6.27890416543823E-02 -3.24052551468111E-03
  6.27472613972438E-02  2.80576596670068E-02  4.15769093339053E-01  1.88586064483158E-01 -4.26164608663447E-01
 -2.94142366752317E-01  1.08115897692978E-06  1.38948420650255E-07  9.65312340232363E-02  2.68004811999767E-01
  2.67043619997520E-08  3.60201902838381E-08 -9.61303548038270E-02  1.32962078333911E-03 -9.07949039335523E-02
 -4.59157246721504E-02 -2.94131817504802E-01  1.96590982065732E-01 -8.16110688599312E-02  2.14528453603332E-01
 -6.38007481846572E-07 -9.09377558681946E-07  4.67233024901992E-01  3.54200330711476E-01  5.47055199220970E-08
 -4.86991484803348E-08  6.69150301129408E-02  5.30710733107257E-02 -5.83367862434135E-02 -7.83484249111527E-04
 -5.99316869115044E-03 -2.42763994627301E-03  1.08701033220934E-01  5.14423823337255E-02  3.85009111585500E-07
  1.62535237618045E-07  7.99054659267222E-02  3.81420746636174E-02 -3.76999550289455E-08  1.50375347696305E-07
 -4.84353001813023E-02 -2.03019810486680E-02  2.91158856213976E-02  4.60309696088934E-02  2.95812436049417E-01
 -1.97405233865073E-01  4.16872390240715E-01  4.08509342470109E-01 -6.99940001283193E-08  3.91832785379704E-07
 -2.30583161606613E-01  8.18498662440768E-02 -2.61538293613513E-07  1.21766449219902E-07  9.61975025818142E-02
  1.47254811773266E-02 -3.57469325999618E-02 -2.86592211996033E-02 -4.20058362581501E-01 -1.87176861901575E-01
 -6.34554860740251E-02  1.48062631076387E-01 -1.83673921384496E-07  2.51913229675861E-07 -4.31967748989688E-01
 -3.68314789417657E-01 -4.96036609616809E-08 -2.59145411895422E-07  3.87469799033164E-02 -2.47911766679969E-02
  1.23927558918005E-01  4.71673330929516E-02  5.20422151929973E-01  1.45809525830044E-01  2.57644223546460E-01
  2.06326291918433E-01  4.30010999780839E-07 -6.33163001491026E-08  2.99775207800945E-01 -3.97171304721089E-02
 -1.73587268368407E-09 -1.48102834112779E-07 -2.95700470634714E-02  1.72038662163408E-02 -8.36197790151898E-02
 -1.22058567669988E-01  1.07073984368244E-01  3.59923108451696E-02 -5.27142622562045E-09  3.97742378628471E-02
  1.02591054862053E-03  2.62393436716702E-04  6.32978316830270E-02  1.92192381247055E-08  4.41873872187414E-02
  1.23996077259033E-01 -1.07175168673335E-01  5.09227111477202E-02  1.21185107980382E-07  2.00869156605063E-02
  1.43931012987624E-01  3.12252703729232E-01 -7.58522190908332E-02  1.32402610948585E-07  2.85801247516537E-02
 -6.89526614009620E-01 -6.26682619247615E-01  7.86864009826187E-02 -9.61422748258879E-08  1.55724623803328E-01
 -1.47219985004006E-03 -2.31566347701657E-03 -3.61099765908254E-02  1.53936742335673E-07 -2.47029013190087E-02
  6.94113155656844E-01  6.31388496429667E-01  1.73694706955002E-01  2.38192950935987E-07  2.14108282904452E-02
 -1.48986133416586E-01 -3.17358466713489E-01 -3.26434046946480E-04  1.78101961114264E-07 -8.13201678226573E-02
* ORBITAL    1   69
 -1.02849053925812E-08  4.78363416472916E-08  1.52755413993337E-07 -1.45909609238157E-07 -6.44306097687821E-08
 -1.01236414874255E-02 -1.18436555630900E-01 -8.96769263687095E-08 -1.79363333441013E-08  9.85940788633455E-02
  8.11741486560160E-03 -3.95100402001577E-08  4.15181419070599E-08 -7.75111852641435E-08 -1.80466370053836E-09
  6.39862123207863E-08  1.33888017168157E-07  5.33394326438083E-08 -7.04155186997707E-08 -7.96274793185691E-03
 -3.10166412516437E-01 -1.24478383644912E-08 -1.86041878261264E-08 -7.59364384327654E-02  1.08167305044842E-01
 -5.18771770844981E-08 -3.06335925283782E-08 -4.86329351905867E-08  1.56461822284398E-08  1.00116778931944E-07
 -1.05855797286880E-07 -3.81477991256457E-07 -2.97565775433135E-07 -1.01917916646415E-02 -1.18396241044469E-01
  1.34681257759590E-07 -1.47376350374927E-07 -4.11014481516149E-02 -8.99892856654601E-02  1.85214027891716E-08
  7.68047742063316E-09  2.61588760997700E-09 -6.86817033832916E-08 -6.58301942932204E-07 -3.25824014072700E-07
  1.69778381663670E-07  8.50769340439872E-08 -7.36675352036076E-02  3.32686256887060E-01  4.43437909339526E-07
  3.01847402783535E-07 -3.21965404526385E-02 -2.06614561387799E-02  8.30980213877710E-08  3.42796993748255E-08
  8.35642674590590E-08  6.08318913688177E-09  1.71133338710399E-07  1.73199946174087E-08 -3.35478958726962E-07
 -3.28581804580289E-07 -5.01506401725855E-02  1.98324440325452E-01  1.69307007405437E-07  3.87125491850980E-07
 -9.27101954394011E-02  1.79412359668807E-02 -5.42642977035281E-08 -2.23950849162023E-08 -2.55061577947170E-08
 -6.99048352291772E-08 -3.10387386674204E-07  2.10752214896400E-07  1.84103277016478E-08  1.04460975454749E-07
 -2.94230105350709E-02 -9.95490716551394E-04  4.27459138221602E-07  4.20506757412490E-07 -7.25138255211828E-02
 -1.54595909938650E-01  3.33769854242868E-08  7.93669950528602E-08 -1.25305403692704E-07  2.66039605423872E-08
  1.67143801426341E-07  2.13614073602007E-07  2.11684891766867E-07  1.58767700866583E-07 -1.48999480152970E-02
 -1.59665464941189E-01  1.76374384334055E-07  2.86959041594235E-07  1.19234013605319E-01 -1.69941527093589E-01
 -3.57346575767924E-08 -6.49324743671427E-08 -9.99837054417650E-09  4.78176594518544E-08  2.30134040626007E-07
 -9.99445064304329E-08  2.03559910777549E-07  2.68599820014136E-07 -2.93522059911919E-02 -9.87648117952612E-04
  2.48292331981588E-08  9.98189767289134E-08  1.70132417715095E-01  1.55798379389733E-02  7.23623317401528E-08
  4.76035100968669E-08 -1.78454333925925E-08  3.13376490908501E-08  1.30883832574336E-07 -1.62249446287414E-07
  3.20975985009120E-07  2.84209148207998E-07 -5.00680144409251E-02  1.98217729696660E-01 -1.76916367390373E-07
 -4.34742161816094E-08  1.48446613266262E-02  9.32637480504975E-02 -1.13808875896948E-08 -6.27190598074183E-08
  4.22518575163406E-08 -3.19810688810368E-09  1.24805144116488E-08 -7.72718760717868E-08  6.04217029060540E-07
  3.03101274394301E-07 -7.38458567408767E-02  3.32320628230242E-01  1.62950895517327E-07 -1.42084750532651E-07
  3.03706220906914E-02  2.31612145795178E-02 -1.53675932751695E-08  5.20778624440803E-09  1.53703934948604E-08
 -2.95073484435621E-07 -1.55147757639750E-07 -6.83403658318899E-09 -5.37688510112409E-02  3.21330292517227E-08
 -9.17343852762315E-08 -4.38888086179482E-08  7.53364930625640E-09 -1.22081925464770E-01  2.84860428599411E-08
  4.14455250830470E-07  2.33904676459975E-07 -9.43406231464569E-08 -5.37427234093874E-02 -5.05480867011103E-10
  1.35878926002127E-07  2.03305409290742E-07 -6.78960946826171E-08 -6.92839922742063E-02  7.86598225775251E-09
 -7.77783254431386E-07 -5.28623705432781E-07  5.28906001341416E-08 -1.51555250052550E-01  1.35538957355949E-07
 -2.41682703512173E-07 -2.16329649891479E-07 -4.31589215011910E-08 -1.88317706537861E-01  8.90755891776175E-08
  4.45446154938590E-07  3.52930791292099E-07  1.14201488535418E-07 -1.51633065823983E-01 -8.50936638520779E-09
  2.79047825462064E-07  2.52479536583972E-07  1.01732845865372E-07 -6.93244347929534E-02  5.00770194589447E-08
* ORBITAL    1   70
  8.92015014365766E-02  6.04976266685664E-01  3.03024640691300E-01  1.95804289679640E-01  2.97881501298908E-01
 -6.16638564779232E-08  1.02093803522429E-07  3.84436734953082E-01  1.51435856516984E-01 -4.24679148357283E-08
 -2.09639481700184E-08 -6.86215801146588E-02  4.13312907980483E-02 -3.90374208837803E-02 -6.43167741861995E-02
 -2.92279938118985E-01  2.31551798322041E-01  3.19417802287895E-01  2.94013590967984E-01 -2.42725289184330E-08
  2.44582257472225E-07 -4.56523569727472E-01 -4.19786419504068E-01  4.15357152723635E-08 -2.99831761671301E-08
 -1.09483711764422E-02 -1.18643263964745E-01 -1.04683226179982E-01  8.92345013260293E-02  6.04823151762769E-01
  3.02741251771765E-01 -4.27610479929958E-01 -2.43112755939954E-01 -2.45631796948605E-09 -2.73686648467595E-08
 -5.53517201853152E-02 -2.29781546680534E-01  4.37358115530211E-09  2.38242931221379E-08 -3.03047025824967E-02
  5.72794296849293E-02 -6.08554629019526E-02 -6.12253569159119E-03 -1.54086624016242E-01 -1.66715754051541E-01
 -2.12773528235330E-01  3.15828993315238E-02  1.80671092680693E-07 -2.99734617050277E-08  3.03977492765581E-01
  6.10116913565286E-02 -1.68158987852791E-08 -9.98271332671058E-09  2.07744562293441E-02  1.11920183738348E-02
  9.34696739145189E-02 -8.99613525571372E-02 -5.86994891110321E-01 -3.18581841216477E-01  3.35257864283066E-01
 -5.74540246657258E-02 -4.39959857712316E-07 -3.29440918800479E-07 -1.44587879220891E-03  1.44434812019882E-01
 -4.01158320779850E-09 -8.10132108111874E-09  4.30473406705207E-02 -2.31857869867213E-02  2.68287396723590E-02
  6.78228572594932E-02  6.16161295877499E-01  1.52572571952001E-01 -1.73386696852681E-01 -9.12040164095886E-02
  5.33847504233364E-07  4.15311892985236E-07 -5.18151079553206E-01 -3.35192145768246E-01  3.79327634263358E-08
  7.85894960634294E-08 -8.73501265708025E-02  3.21386845321672E-02 -7.94730273936708E-02 -4.79942287303082E-02
 -4.78394679036736E-01  1.21884815976637E-01 -4.11384917862790E-01 -3.32578055885370E-01 -3.46195950378067E-07
 -1.22201321706977E-07  5.88452509570449E-01  4.75024583134699E-01 -3.01159477412531E-08  2.79272842860069E-08
  6.07042703034695E-02 -8.75178746539995E-02  4.20395471728022E-02  6.79690299710713E-02  6.17331120393591E-01
  1.52016387584011E-01  5.47862657377981E-01  3.48195689959493E-01  1.57187053005646E-07 -1.35334421877121E-08
 -1.24262884928376E-02 -2.74589656602278E-02 -1.95732893241969E-08 -3.53634005299637E-08 -4.99253435044454E-02
  4.78311670096431E-02 -1.01290287665137E-01 -8.99336046457327E-02 -5.87508951257205E-01 -3.18997647257485E-01
 -1.13707759789782E-01 -1.16316655946904E-01 -3.60912983749046E-08 -1.34622076057491E-07 -3.16546269206707E-01
  1.02737447096103E-01 -3.00701917966953E-09  2.50110494104162E-08  1.93991173608043E-02 -3.32256377718689E-02
  4.08632015993759E-02 -6.08146398815346E-03 -1.53448952606175E-01 -1.66659753292451E-01 -2.12714196776386E-01
 -6.74417420178644E-02  3.09560507280893E-08 -5.01817357173111E-08  3.05799959292831E-01 -8.29765029386720E-03
  2.57257605650229E-09  3.21761544119025E-08  5.85649578250536E-02  2.69441108043538E-02  7.14992971862318E-02
  2.49876840179252E-01  2.42339309852350E-01  2.05239754227234E-02  2.79531533857241E-08  3.74971214987772E-02
 -8.06048039482235E-01 -6.43807713698431E-01  9.70176697224559E-02  4.18959264440108E-08 -1.38248505839905E-01
  2.49893022579756E-01  2.41795285542462E-01 -4.19740199007889E-02 -1.05471393034362E-09 -6.72126432792932E-03
 -5.81851300704936E-02 -6.23460677899456E-02 -7.99497619354867E-02 -5.14786340744523E-08 -4.03626681771831E-02
  4.17915464581339E-01  5.73253083085649E-01 -1.35434274114891E-02  1.28968191285406E-07 -1.27062683580316E-01
 -8.46960219991865E-01 -9.59620329049436E-01 -1.40972782133576E-01  8.47004774727037E-09  2.00965631752810E-01
  4.20617423882144E-01  5.76081786238232E-01  1.25014040231513E-01  2.65530168511333E-08 -3.05331583201734E-02
 -5.88088917859759E-02 -6.33839400698022E-02  6.52558571317774E-02 -1.81667512450196E-08  6.12890819365283E-02
* ORBITAL    1   71
  5.73111705430133E-02  3.61036427191571E-01 -2.10612553400637E-02  1.00793691887152E-01  2.11659512903146E-01
  4.19250985935128E-08 -2.61795005973125E-07  6.29449424946894E-01  4.52212404220229E-01  5.08990096376660E-08
  7.32686822333177E-08 -3.86974306761537E-02 -7.15085518207074E-02  1.80058242636691E-02  4.15078111395134E-06
 -9.41011475674597E-05 -7.24442150449531E-06  1.26559481456997E-02  4.82521595742529E-02 -8.46734922437222E-09
 -3.77934508789907E-07  8.78797089305474E-03  3.38264444541231E-02 -5.78517637331387E-08  2.36471064138309E-08
  1.82220895859529E-02  7.60513834243588E-03 -1.04743248516000E-02 -5.72105454575444E-02 -3.60435438009517E-01
  2.12272472342404E-02  6.26097792652172E-01  4.96809680784028E-01  1.31326712563031E-07  2.82443323100305E-07
 -1.18955628299373E-01  4.56787809830624E-02  3.06835779215737E-08 -2.44958580466565E-08 -6.60143956998798E-02
  2.77892405011733E-02  4.23669646403541E-02  3.13568738964639E-03  9.28606495404512E-02  1.15901622396917E-01
  1.86664233881464E-01  1.46836175446696E-01 -4.38273866587666E-07 -7.74007948740884E-08 -1.06539938442385E+00
 -5.13790433018175E-01  2.15911245872320E-08  3.35418299827189E-08 -2.76568043648568E-02 -8.49935221423086E-03
 -4.67914421532778E-02  7.36340453638658E-02  5.61478311749903E-01  3.42326843049417E-02 -2.72740996025483E-01
 -1.73944341339710E-01  7.26676055862331E-07  4.75666242050058E-07 -5.95187562353363E-01 -6.04717075673457E-01
  1.02847443517730E-08  2.40066242281838E-08  1.74038886675303E-02 -3.66631852192309E-02 -1.06039993380352E-01
  4.76812296249449E-02 -3.41984262953191E-02 -1.97432200261148E-01 -1.36610870268415E-02  7.33692099980403E-02
 -7.06474672217899E-07 -7.65111382921776E-07  3.78729312897849E-02 -5.43541325473316E-02 -5.56671416915367E-08
 -1.13448267558599E-07  3.64426128836974E-02 -2.40117306545699E-02  1.82288913262975E-01  6.89572580044803E-05
  5.83423401236382E-04  4.22958681846123E-05 -5.49725145801262E-02 -3.66548672607345E-01  4.58894090346721E-07
  1.01644327366184E-07 -3.92139162441776E-02 -2.57883176785074E-01  5.33017963768176E-08 -6.68761818175734E-10
  1.69440153661119E-02  7.22244958115559E-03 -9.96088381601517E-03 -4.77489598739068E-02  3.36758273279142E-02
  1.97266984763802E-01  3.03566938087498E-02 -2.64861111746077E-02 -1.79939591610955E-07  1.66889685760731E-07
 -2.64298962390170E-02  8.72932803870263E-02 -4.96013384523407E-08  7.13063267888132E-08 -1.41028403248764E-01
 -1.97667190694373E-02 -1.21882398137292E-01 -7.36068941000815E-02 -5.61383562237860E-01 -3.42830637561971E-02
 -6.51878369468919E-01 -6.27774409782210E-01 -5.47002998552394E-09  2.33639703254459E-07 -5.34508220740458E-02
  4.23829175154490E-02 -2.46942839981272E-08 -9.66492030387817E-08  6.65603507499893E-02  7.18074887791162E-02
  5.76006590893277E-02 -3.34606659000365E-03 -9.40142306162828E-02 -1.16408712343096E-01 -9.38231890669390E-01
 -4.33190797100344E-01  8.03389733676895E-08  5.14230756363336E-08  5.38204833061609E-01  3.12989007607320E-01
  1.35970634760441E-08 -9.62206593012024E-08  2.20577322892646E-02  6.14544085662586E-03  5.00404642957134E-02
  7.77258745653696E-01  6.69343808269831E-01  7.60197253698542E-02 -7.47582188489386E-08  1.23311975520156E-01
  3.37782141431729E-05 -1.19471558344264E-04  7.98754848780479E-03 -5.21244310935364E-08  5.54578144438760E-03
 -7.77358759458621E-01 -6.69223731178932E-01  1.41616397678010E-01  5.56446672896075E-08  2.96118362231878E-02
  5.89934499987613E-01  7.21197779530699E-01 -1.56602481903736E-01  9.82792406230221E-08 -8.57554063974654E-02
  3.14237161026154E-01 -1.09073456787428E-01  2.26546618294605E-02 -1.91119462151974E-07  4.15787690401969E-02
  7.59209492961467E-04  8.92736295722781E-04 -4.03981302521041E-02  5.83210530273214E-09 -2.86741617068593E-02
 -3.14876577222596E-01  1.08267520493968E-01  4.66926855923930E-02  4.07375606553923E-08  7.05610013280988E-03
 -5.89438335929785E-01 -7.20987117009499E-01 -1.34066810753157E-01  7.57584004169731E-08 -1.18203319537474E-01
* ORBITAL    1   72
  3.92913649786495E-02  1.76531974936094E-01  1.69469786476604E-01  7.21080851519483E-01  2.67867394568439E-01
  1.18761971701565E-07 -8.27448021513827E-08 -5.65036083600922E-01 -2.02802258939486E-01  3.51376516541077E-08
  1.08651278268034E-07  1.60395750702086E-02 -1.49983087593832E-02 -2.93468075271520E-03  6.39035704959059E-05
  7.69778838274842E-04  8.39612970849273E-04  7.54920822337437E-01  4.23175376893172E-01 -2.28278507082774E-07
 -5.00974947526093E-07  5.29848596813347E-01  2.96739654917440E-01 -5.76857135122934E-08  3.59727785428807E-08
 -1.20833530300357E-02 -5.18325724310236E-03  6.59196858862741E-03 -3.94281813694979E-02 -1.77228231475870E-01
 -1.69239156435524E-01 -2.86538408063268E-01 -1.00311844557945E-01  3.07395996184988E-07  4.81577808532311E-07
  8.70547226675746E-01  3.20188053437861E-01  3.67117165100850E-10 -5.43179919683249E-09 -1.01841552257917E-03
  2.16723774938813E-02 -5.93458538861786E-03 -3.08080013245021E-02 -2.79480041995944E-01 -1.23345962260203E-01
 -7.93167445760710E-01 -3.50435750202348E-01 -4.30738313118216E-07 -1.45823280969838E-07 -1.00130091348913E-01
 -7.83181331492553E-02  5.51008379442818E-08 -1.71879997647978E-08  3.17122323015064E-02 -3.32799283292782E-02
  4.02499853785771E-02  4.95437277803006E-02  3.19750254445337E-01 -4.83333669062800E-02  8.97922918422686E-02
 -4.00928945387799E-03  4.04986028637555E-07  3.70863589949439E-07  1.35503965244595E-02  3.45491086749803E-02
  8.25267995760490E-08  6.59714851181176E-08  3.13154017187374E-02  4.32041160748758E-02 -2.72352160144680E-02
  7.07306039432329E-02  4.05865780992815E-01 -4.51179942624482E-02 -7.51222804242086E-01 -4.28143268604219E-01
 -1.85447784441757E-07 -5.11503168860073E-07 -1.81843658559464E-01 -5.06175457505293E-01 -5.59773335670639E-08
  1.87915395001917E-09 -1.17787440719591E-01 -5.04550835944400E-02  2.80124275758756E-02 -3.73242481066891E-06
  4.80979145287112E-04  1.36473219911981E-03 -9.07288393393355E-01 -5.79283082310213E-01  1.10280260503297E-07
 -3.04467412415176E-07 -6.36182089420592E-01 -4.04511123594496E-01  3.74470120820352E-08  2.71942327584909E-08
  4.18070786088567E-02  1.70635860295788E-02 -2.44638675710172E-02 -7.10167686126342E-02 -4.07629552325686E-01
  4.59426304621432E-02 -4.28632615663586E-01 -6.23513608754979E-01  2.07659533015192E-08  1.38177960742847E-07
 -6.40971124068577E-01 -2.27458770258987E-01 -1.18695949213077E-07  8.92198347532305E-08 -8.81536696873397E-02
 -3.51821688726537E-02  9.07910861201599E-02 -4.90324903452422E-02 -3.16686107545192E-01  4.83156285108161E-02
  4.26909209755216E-02  3.09027262839583E-02 -1.34427395013321E-08  3.00144446026870E-07  8.40223257712678E-02
 -1.25359241647558E-02 -1.00152239692770E-07 -1.45479975988718E-07  5.49609670719335E-02 -7.58095667294273E-03
 -2.26390013066663E-02  3.10563241391149E-02  2.80429936449544E-01  1.22907310961507E-01 -3.64284219758932E-01
 -1.92912243927110E-01  4.78957272876181E-08 -8.05748724601042E-09 -7.12307836098310E-01 -3.04054806831273E-01
  4.70723594899847E-08 -1.46389465577123E-07 -3.90054219608461E-02  3.04552008082897E-02 -3.57010125369261E-02
 -9.93374344584063E-02 -7.13176864518075E-02  3.20166081404906E-02 -7.77601155674045E-08 -5.67355670349196E-02
 -6.30833100309429E-04 -3.37851245602118E-04  8.09797433631348E-02 -8.65594881446027E-08  5.66677056267683E-02
  9.91050480961078E-02  7.05314568284627E-02 -4.26809971705375E-02  5.91966564576981E-08  4.94762526850681E-02
 -6.63933587655871E-02 -9.97289681159072E-02 -5.60138913678422E-02  1.47899861968860E-07 -3.13417247813107E-02
  7.75195235249851E-01  7.07572006514754E-01 -6.55823057779341E-02 -4.73853361669837E-08 -2.59233828941070E-01
 -2.43715042265313E-03 -1.49948950027694E-03 -9.46238291842432E-02 -8.81713944142498E-09 -6.54019950414956E-02
 -7.78754274790684E-01 -7.10068641014665E-01 -2.66751727136060E-01  1.18668865961541E-07  2.69228968568009E-02
  6.96099311398403E-02  1.03210760790389E-01 -4.81333249091616E-02  1.59617658711095E-07 -4.12957129838355E-02
* ORBITAL    1   73
 -2.69327632202725E-02 -1.89669941744412E-01  1.28437416077147E-02  3.05548684682559E-02 -3.65445303098827E-02
  3.22350941213368E-08  6.55470317216747E-07 -1.15386158711765E-01  3.26264456318679E-02 -9.00284932612922E-08
 -2.36294153380689E-07 -2.67770554544021E-02  1.27410024995396E-02  4.08930982869860E-03  3.77180256797992E-02
  1.84065177710765E-01  1.01691490925865E-01 -3.42649791363511E-02  9.42305006588345E-02  1.70820873355896E-07
  4.46223999416876E-07  4.61225198047103E-02 -1.35598638567867E-01  1.35210911888672E-07  1.71534366014401E-08
  2.01095534905193E-02 -3.64544217129728E-02  8.26986938695493E-03 -2.68061069182816E-02 -1.88855717079735E-01
  1.40689913394001E-02  9.97236966748624E-02 -1.76187888104831E-02 -3.03689119337090E-07 -1.08877918072248E-06
 -7.06502268006524E-02  4.50215814813993E-02 -8.61030496342906E-08 -2.26870459743620E-08  4.73989154369078E-03
  2.58899166750386E-02 -1.43559934006100E-02  1.11814079331326E-01  7.41948202279754E-01  2.62691930543719E-01
  2.19388197770059E-01  1.34321950618290E-01  5.31576353979474E-07  1.18424683460337E-07  2.53097390432502E-01
  8.75895312218922E-03 -1.54654309329763E-08 -2.40314432624330E-08 -5.48681913599729E-02  3.81645849338198E-02
 -5.03021928578480E-02  7.37824567619651E-02  3.16928123573849E-01  7.76545451504655E-02 -4.95633187540059E-01
 -2.65452967433292E-01 -3.75548900659316E-07 -3.84315732346456E-07  6.86284151536422E-01  2.62241790311617E-01
 -7.10581394493773E-08 -7.82004508309545E-08  5.39306143593652E-02 -6.19206587204559E-02  8.06542138265861E-03
 -1.08275396376424E-02 -8.72458723627863E-02  1.90519967009598E-01 -6.35023226310142E-01 -5.06239323584312E-01
  7.65811136778702E-08  8.65118657347079E-07  3.79648534256481E-01  5.15204013588812E-01  1.01907203704920E-07
  2.35106535762128E-08  1.27451507550765E-02  5.96936869991186E-02  1.78216111165636E-04 -6.94397248972565E-02
 -2.02333126349682E-01  3.36502657124520E-01 -2.03881231176846E-01 -3.74226921338314E-01 -3.56464782835088E-08
  4.74204151857150E-07  2.95987274398358E-01  5.36381497988032E-01 -1.00215188146898E-07 -1.02812514934958E-07
 -1.22381440819713E-02 -1.32115365947588E-01 -1.16623991520054E-01 -1.06300032682653E-02 -8.59549116968327E-02
  1.90777856294807E-01 -1.39520847603979E-01 -3.10087921986068E-01 -8.75768716660754E-08 -5.16707740985944E-07
  7.31258920935413E-01  6.53400721557662E-01  2.55986474100923E-07 -9.48133998208448E-08 -3.70203890886443E-02
  3.89264890745563E-02  2.85576837105188E-02  7.42421503803596E-02  3.20000349693078E-01  7.80877863497627E-02
 -4.76682763120696E-01 -1.56446979415034E-01  6.65312270897861E-08 -3.45874933570218E-07  7.01231852319921E-01
  3.40340604635091E-01  1.78495661505023E-07  2.35377570484342E-07  2.27419764674922E-02 -7.47969610452619E-02
  2.57209807547008E-02  1.11726157199295E-01  7.40659342575033E-01  2.62197604468240E-01 -3.11761745067357E-01
 -5.37298586998338E-02 -2.00955422671916E-07  6.35048078229044E-08 -1.17963757217873E-01 -1.21887935845015E-01
 -1.23638616336372E-07  2.58126237158463E-07 -4.15016903868952E-02  4.34988410889485E-02 -5.75940826552703E-02
 -2.92125133034843E-02 -5.37272931803630E-02 -1.28593427965022E-02  2.40721294857066E-07 -7.52980463673237E-03
 -8.34790624227362E-02 -2.01524425575929E-01  8.10507509017326E-02  8.06202098190963E-08 -1.15914566709472E-01
 -3.04891158059793E-02 -5.41701874657156E-02  1.16410297310371E-02 -1.67007971382783E-07  9.44049541996140E-03
  3.03736985604079E-01  2.58918189642479E-01 -2.61239516683768E-02 -1.62203750010381E-07  1.80362241462936E-02
 -4.96770002674887E-01 -3.44882926633911E-01 -2.75495439237774E-02  9.11142023760836E-08  1.89663411571724E-01
 -1.07898834957474E+00 -5.80004145742841E-01 -1.40516899915205E-01 -7.48147228678156E-10  2.00701659154848E-01
 -4.94877871338610E-01 -3.43162114065317E-01 -1.68105835393050E-01 -2.67950122672870E-07  9.04906909147764E-02
  3.04551392412166E-01  2.59376241198842E-01 -7.78492803044079E-03 -2.50545598642853E-07  3.10814300961555E-02
* ORBITAL    1   74
  6.27757645415444E-08  5.48129872031430E-07  1.61339004368641E-07  1.91278461224962E-07  7.96902997616429E-08
  5.00507681828968E-02  5.57953603645862E-01  8.44844537575135E-08  7.35352394678012E-08 -5.60408037516379E-02
 -9.50039635870806E-02  1.10403666954629E-08 -3.43456960956232E-08 -1.22264868000288E-07 -5.15422677410711E-08
 -2.21960187560699E-07 -2.85418758336215E-07  4.48438285447577E-07 -2.73436582495811E-07  1.26184650004690E-03
  4.02252453167960E-03  6.30116658646303E-07  7.20001220231747E-07  7.85280697027068E-02  5.41664737893601E-02
 -1.20859029515910E-07  8.69955430343876E-08  1.67050296148959E-08 -9.65747227852269E-08 -5.91238334812852E-07
 -6.66746996047092E-07 -2.51038381862304E-07 -2.10205755691760E-07 -5.09721650982782E-02 -5.62519572916880E-01
  7.87611682863053E-07  1.14941692142828E-07 -1.05866184676052E-01 -2.07491632954365E-02  1.58257015131774E-08
 -5.27772452082122E-08  1.19032002089421E-07 -3.36939724522512E-07 -2.27243447580811E-06 -8.19527230479387E-07
 -4.09584425394177E-07 -2.67020278750978E-07  1.09145314696157E-01 -5.00654383610931E-02 -1.12165267506656E-06
 -1.78384693956684E-07  5.49629563357279E-02 -7.20093935390995E-02  1.41632493630260E-07 -2.98616819025839E-08
  6.20944843447740E-08  8.36975760552334E-08  1.04668722196312E-06  4.49568361356343E-08 -3.22466013895748E-07
 -4.84888293968166E-07 -6.22024728595036E-02 -1.34711529036062E-02 -1.36018843048022E-06 -6.63267574989560E-07
  5.76850334948639E-02  1.18798514701944E-02 -1.16582613922756E-07  3.65556997639264E-08 -1.94486322413414E-07
  3.81123397035403E-10 -3.14186356152085E-07 -4.09923484691341E-07  7.51579740113912E-08  4.27695111012635E-07
  3.27768063102489E-02  4.02886835958926E-01  2.62369227809954E-07 -4.14483889622836E-07  4.31462459285425E-02
  8.07431735824338E-02  3.42335265829114E-08 -6.52256471737984E-08  1.07156147232216E-07  1.45453114861657E-07
  6.41104499721841E-07 -4.49325872207127E-07 -3.33051337307323E-07 -2.81681037448254E-09 -3.83041227505424E-04
  6.37515564180732E-03 -1.34782065062808E-06 -1.48428153144332E-06 -7.60480837293998E-02 -5.40439793461363E-02
 -2.46087222083986E-09  2.07245323750108E-07  1.30775103711964E-07 -9.37651734003690E-08 -3.59999912308890E-07
 -4.02397501915489E-07 -6.72663678461083E-08  2.47427196906056E-07 -3.34157954707675E-02 -3.98626591745627E-01
 -2.02965202943171E-06 -1.26094722707009E-06  9.36000254790734E-02  1.06978201922371E-02 -1.00409956257936E-08
 -7.82544135314699E-08 -7.42721022434192E-08 -1.72526260836556E-07 -1.02461160726916E-06 -2.16738836763384E-07
  6.58265055066680E-07 -4.14679549880008E-08  5.96935177710351E-02  4.96069792982758E-03 -1.39203098801861E-06
 -8.05067031550127E-07  3.46582758652267E-02  5.38145769139571E-02  4.34785113363169E-08  1.62448774638881E-07
  6.47431171996046E-08 -1.68305134719826E-07 -1.06710182797986E-06 -3.95174436704431E-07  1.77224061157548E-07
  2.65905534381531E-08 -1.06770092163091E-01  5.16889211333648E-02  3.05664736500329E-07  1.72690311862089E-07
 -5.07855649083564E-02  7.96445480678013E-02 -9.88477803409723E-09 -9.17580255516583E-08  1.08783174355817E-07
  1.29019776355489E-07  2.67182060507035E-07  8.13059733593999E-08  1.29366736625606E-01  5.67942986421228E-08
  7.66703939968936E-07  7.49926849337206E-07 -1.39782205279019E-07  8.56295641365801E-04  3.91065429856546E-07
  2.66107378383649E-07 -1.20156167480689E-07 -1.37828683110185E-07 -1.27741689924376E-01  3.54287557247280E-08
  6.57161706527679E-07  7.99978762137000E-07 -3.16891250308703E-07  3.01757140265063E-02 -1.57366751958577E-07
  5.10974074602090E-07 -1.00585327119870E-07  4.94677738052848E-08  1.03516297103517E-01 -1.78590924915035E-07
  1.93289079746884E-06  1.21707112515450E-06  1.62489701677106E-07 -1.69178689650859E-04 -4.14049306789262E-07
  4.00337707852591E-07  4.43332420755091E-07  2.45887544449765E-07 -1.06248929976397E-01 -1.56167487243105E-07
 -8.57003607056357E-07 -9.58551591805934E-07 -1.40199033356793E-07 -3.56530638214815E-02 -2.17430068463216E-07
* ORBITAL    1   75
  3.83036927091799E-08  2.82820754041302E-07  9.31622270459934E-08  4.74195626664912E-07  2.47515616639708E-07
 -3.66981625429448E-02 -1.84422787038121E-01 -2.39378014248630E-07 -1.89385539992134E-08 -2.17316181034676E-02
 -9.19553963783123E-02  2.07782393941973E-08 -3.85875515432697E-08 -6.22252658720326E-08 -2.42746825964029E-08
 -4.82191763294534E-08 -1.78975792195213E-07  6.30687609131461E-07  2.96381023177666E-08  9.94164641044337E-02
  3.13277579403870E-01  7.84025755528058E-07  7.71486782273851E-07  3.51876740539906E-02 -5.22695411983284E-02
 -7.58767771896213E-08  7.51897312133020E-08 -9.50215857384112E-09 -9.28717936291547E-08 -5.24917264832787E-07
 -4.75536324551109E-07 -2.32339174858611E-07 -7.69965592116816E-08 -3.54502324246201E-02 -1.69542306853954E-01
  1.04648042718435E-06  3.11195953686714E-07  9.68104995462129E-02 -1.03613085649467E-02 -1.65276442228011E-08
 -1.69097412527260E-08  6.89385505293991E-08 -2.21968532143464E-07 -1.57778051468255E-06 -5.58287925443327E-07
 -6.38387688025806E-07 -3.47043079470353E-07  8.56484970125639E-02  5.05171011203252E-02 -6.79284482307655E-07
 -1.21237474604139E-07 -1.02026972313208E-01  1.02462441714264E-01  1.30409830401829E-07 -4.07334516744413E-08
  5.53801515046268E-08  6.80669361840399E-08  7.79269317805941E-07  5.37017139255590E-08 -7.68319484357499E-08
 -1.80605150345811E-07 -8.93219637753045E-02 -3.04836057830115E-01 -8.20287358974961E-07 -2.99186509790878E-07
 -1.76053336275939E-01 -8.94258454158079E-02 -7.50907020472061E-08  6.80624463194390E-08 -1.29173211758556E-07
  1.42993800687611E-08 -9.04828647932238E-08 -2.59542192277665E-07 -1.46964262612969E-07  2.04670304517115E-07
 -2.61085410968698E-02  1.48907596470742E-01  6.85388942510354E-08 -5.01934016226429E-07  4.29906412607913E-02
 -1.37453520126385E-01 -3.10393480517912E-08 -7.10235305911085E-08  5.81583162673487E-08  9.96939107513162E-08
  4.28749745625317E-07 -2.49760417268496E-07 -4.38662827852724E-07 -1.58918714382591E-07 -2.71152376820712E-02
  4.71970564646620E-01 -1.00984004635432E-06 -1.03107258882958E-06  2.79346498696697E-02 -3.75924754399376E-02
  1.93490670454428E-08  1.40530394003410E-07  7.90615583979849E-08 -7.80020745108569E-08 -3.35465900685223E-07
 -2.06103047989214E-07 -2.48658533021666E-07 -1.62755567085858E-07 -2.51281894390711E-02  1.59872655519250E-01
 -1.37176909617957E-06 -7.98900763876759E-07  1.12152269072230E-01 -8.75568879980097E-02 -5.19121820893408E-08
 -6.12519269897556E-08 -4.74196199232494E-09 -1.05616351166262E-07 -6.28188853297516E-07 -8.48618750284946E-08
  4.79899559594094E-07  4.01978730759763E-08 -9.08888349770860E-02 -3.05056177871787E-01 -7.29494762959951E-07
 -4.01222778526548E-07  1.43282228060889E-01  1.33577031123420E-01  4.58803202807204E-08  8.25122337125928E-08
  1.66567236509831E-08 -8.62817887120369E-08 -4.99728708054799E-07 -2.08709475196884E-07  4.22596898122942E-08
 -4.44037766093804E-08  8.82030601487323E-02  4.85696688218085E-02 -1.99892455616282E-07 -6.68453687885840E-08
 -6.02715720692364E-02  1.28629241286616E-01 -3.73527526774327E-08 -3.97033681108344E-08  4.71603877929614E-08
  1.25913644225602E-07  1.35986712864522E-07  7.64330125664318E-08  5.98869366253012E-02  3.34122272142449E-08
  6.14835805695495E-07  6.15559474647368E-07 -8.40694035699791E-08  6.89346158958804E-02  3.28036546949670E-07
  8.97417593947622E-08 -1.33824128701087E-07 -6.80508179437548E-08  6.32965338818611E-02  6.20118524208371E-08
  1.72222996700206E-07  2.92014207314394E-07 -1.72862695517928E-07 -2.01242450888278E-01 -7.55906711994790E-08
  6.08609792972012E-07  2.73819936342464E-07  1.42451660076730E-08 -1.04709164346810E-01 -2.33886421368466E-07
  1.20628816193898E-06  7.46140175350182E-07  5.29986705209042E-08 -1.68285983154107E-02 -2.75914915302828E-07
 -1.57308042960872E-07 -1.01820391298548E-07  2.11100381322110E-08 -1.01881222258968E-01 -7.65158471488098E-08
 -3.58374892337553E-07 -4.19411689208143E-07 -8.61291605066372E-08 -2.00359134313063E-01 -1.20480880189818E-07
* ORBITAL    1   76
  1.02256638071668E-02  2.52090093527261E-01  2.82117571710448E-01 -2.50552196239998E-01 -3.12720235275762E-01
  4.15631478575817E-08 -2.67798375189442E-07 -2.88839973765088E-01 -5.67831677040987E-01  6.11676911772050E-08
  6.45567717809679E-08 -2.47646279044771E-02  1.07665952694890E-01 -1.18813114386189E-01  2.25109584620523E-05
  2.34976686001106E-04 -4.80119195729263E-05  3.28691764397926E-02 -3.15256451719129E-01  1.46637212715354E-09
  4.91285491301955E-08  2.36292492169210E-02 -2.20841502287096E-01 -8.41023006261985E-08 -3.45019055926933E-08
 -9.17732107731667E-02 -3.82680678400168E-02  5.29127030512767E-02 -1.04332218581096E-02 -2.53434820789109E-01
 -2.82573360597685E-01 -3.56062016427345E-01 -6.39857225429118E-01 -1.53900931345515E-07  2.91146106736298E-07
 -1.37426689106512E-01 -1.01186425580418E-01  1.79534483562867E-08  3.82504042868409E-08  1.42516514679709E-01
 -5.84710506143917E-02  5.09143159296428E-02  9.07906845273636E-03  3.02030226776479E-01 -4.57988893106795E-02
 -4.48656174904612E-02 -1.03576939725806E-02  2.86598303381268E-07  2.24858773237569E-07  3.41427513154632E-01
  3.52234241080168E-01 -1.06772659128451E-08  1.11388701742055E-08 -8.79399625088656E-02  4.08743564705312E-02
 -5.80823358972152E-02  4.88942332615240E-03 -1.60988314872156E-03  1.05741935476493E-03 -3.04864686417625E-01
 -3.61717549621353E-01 -1.92159909671945E-07 -5.40619171432442E-08  5.35641308323157E-01  6.69948433678071E-02
  3.15074010102595E-09 -7.34004138412636E-09 -3.10866070327004E-03 -4.42258120865278E-02 -2.68710132919782E-02
  4.77233746711640E-02  2.57822249882445E-01  1.07525415526626E-01 -8.00486223837176E-01 -4.68039266844007E-01
  1.04832422287497E-07 -1.14023647478786E-07  2.05546744623015E-01  2.30306124811577E-01 -4.43934087699031E-08
  1.21090197476992E-08  2.28179271690683E-02  2.86461918573522E-02 -6.80235879681156E-03 -3.89325572043764E-05
 -7.01412963315876E-05  1.50401858156681E-04 -7.81402769928752E-01 -3.77181629470319E-01 -5.01298680000530E-08
 -1.15804586776319E-07 -5.47848430174572E-01 -2.64055309052410E-01  3.59756554987118E-08  5.48253792753105E-08
 -1.37673490712271E-02 -5.89890296813777E-03  7.87560470391804E-03 -4.77231766484644E-02 -2.57974805798603E-01
 -1.07913280472082E-01 -7.88786227469621E-02  5.78619312831047E-02  2.56378353433855E-08  1.36453496655913E-07
 -8.22543195643306E-01 -5.17843395733784E-01 -7.16810998569673E-08 -2.70534629088617E-08  2.86355642423847E-02
 -7.04141474426041E-03 -2.28065354920366E-02 -4.99805553051343E-03  6.61673494967881E-04 -1.94558539917417E-03
  4.00074204806172E-01 -5.93408297369533E-02  8.64926673423175E-08  1.08424298901298E-08 -4.68834186366188E-01
 -3.62464034399739E-01 -7.27441917220357E-08 -2.62767712819548E-08 -4.90354585876137E-03  4.05017064825822E-02
  3.17841400398955E-02 -9.02489834561085E-03 -3.01464761002900E-01  4.60269155159126E-02  3.06024861583724E-01
  3.28358430925432E-01 -1.89630643460240E-07 -1.53683260151196E-07 -1.59054745483414E-01 -1.29760378575042E-01
  5.89225958937242E-08 -5.41040800894935E-08  3.84815632243077E-02 -6.15308685358595E-02  8.65017158721908E-02
 -8.58826513506165E-01 -4.84256818991483E-01 -7.99363141957968E-02 -9.44438989303933E-08 -1.76409462731456E-01
  5.47822954924999E-04  4.60013449289365E-04 -1.47741917493190E-02 -1.41873508666519E-08 -1.02512317912430E-02
  8.58347310313505E-01  4.83317430614392E-01 -1.92888464292695E-01  2.39089136725739E-08 -1.52391605485431E-02
  3.08223916336231E-01  2.22175944116485E-01 -1.13876801799795E-01 -1.19998730731905E-08 -5.07394158513001E-02
 -8.66774860901605E-02 -2.00439693663859E-01 -4.93697168583713E-02  7.26078161516845E-10  9.25743941764546E-02
 -8.42951446835435E-04 -6.75446308412899E-04 -7.28486271276377E-03  1.20995815521852E-08 -4.91255541923265E-03
  8.75612807507170E-02  2.01007451265411E-01  7.04678635275586E-02  7.48761344717744E-08 -7.78278361746414E-02
 -3.06242451612923E-01 -2.20892602233350E-01 -8.62889783079038E-02  6.41541417456817E-08 -8.95187848131155E-02
* ORBITAL    1   77
  6.13943446162943E-02  4.63681016516153E-01  1.95376418204802E-01  1.23279650782970E-02 -1.38068728310610E-01
 -5.64696001244981E-09  9.18923874230959E-08  1.24406953856673E-01  1.48500719379864E-02 -3.47375652278953E-08
 -3.68021117542460E-08 -3.42906498695887E-02 -2.86918158497548E-02 -3.93299083433952E-02  2.06636930392096E-02
 -1.18209352357098E-02  8.62865114655987E-02  1.31735062896903E-01  8.86678024061175E-02  1.63532022089600E-08
 -4.37794202950188E-08 -1.87351671471313E-01 -1.26862107839347E-01  4.28771672894439E-08 -2.17868115776437E-09
  3.83316014121557E-02  6.75298313468585E-03  7.14777555114713E-02  6.13808808061684E-02  4.63358096109202E-01
  1.95042436365340E-01 -1.22314848296105E-01  3.15252799649522E-02  7.68036518553803E-08 -1.17954257577141E-07
  3.08354139558003E-02  1.34855508968330E-01  9.00468701829832E-09 -9.71004541270974E-09 -2.80948596101182E-03
 -1.57213699466952E-02 -5.74071075015624E-02  3.16213963956515E-02  8.33293559122993E-02  1.05919045212376E-02
 -2.39305326491981E-01  4.31051879923989E-02 -1.59855186593204E-07 -1.40931231447187E-07  1.92075487078570E-01
  2.03466661635255E-01  5.44516352236500E-09  3.89505500620748E-09  6.41080176526190E-02  1.56514112740071E-03
  2.82257862952381E-02  2.99766210544916E-02  3.00457016341834E-01  4.34363820534444E-01  4.60955752418356E-01
  5.68743579616814E-01  1.69069945635712E-07  9.86814640240886E-08  1.90298935903941E-01  3.52468757275542E-01
 -7.09246467901258E-10  6.50864869223022E-10 -1.19569922755307E-01  6.99035128671328E-02 -3.29136724508362E-02
  7.25364269069748E-02  4.88848154600691E-01  3.86748480489814E-01  1.46977973907161E-01  3.83076517208430E-01
 -9.47050956995064E-08 -1.94076119674038E-08  4.01668327261363E-02  2.12453435800497E-01  1.47220289130382E-08
 -1.79825705067425E-08  8.36856321072043E-03 -2.22279954993853E-02 -8.56542419140086E-02  6.66800090693434E-02
  2.35512686822143E-01  7.76344867526659E-02  6.69613121132564E-02  6.69808327453122E-02  2.93915059345666E-08
  5.23811081480556E-08 -9.73356838733150E-02 -9.62940164555136E-02 -8.23728431094983E-09 -2.75104074939113E-08
 -3.17434497398679E-03  8.06985382196884E-02  5.29438576508199E-02  7.24260620627311E-02  4.88163209234357E-01
  3.86456216915600E-01 -8.81208827124488E-02 -3.30242016054811E-01 -1.08597420204632E-09 -1.25922319568898E-08
 -1.26313464110204E-01 -2.88977964675759E-01  2.54117012725315E-08  1.87695760290417E-08 -5.58797846070421E-02
 -4.92081197512125E-02 -4.85088375536173E-02  2.98925456120555E-02  3.00205956575098E-01  4.34216613397797E-01
 -3.34934568747479E-01 -5.25170673748009E-01 -4.40757022527970E-08  4.09128052225273E-09 -3.69203500121661E-01
 -4.15233021441831E-01  4.15352920282565E-08  9.09186195032884E-10 -2.50201630238794E-02  1.09516334995098E-01
 -8.75075466427275E-02  3.15516958688352E-02  8.23990800959850E-02  1.06901643628445E-02 -9.89004505607272E-02
 -2.05606286872802E-01  9.04632574950637E-08  3.28382839544198E-08  2.89268762167651E-01  2.83091287138988E-02
 -3.46361969814827E-08  2.42651718510244E-08  8.57216943584413E-06 -2.53648766266688E-02  6.55156868440818E-02
 -1.27830516192354E-02  3.01441897208032E-01 -1.27809151209258E-02  5.55120740841750E-08  1.81209085470799E-02
 -3.00103216836026E-01 -2.84271809067892E-01  3.76423723043694E-02  2.47072559199921E-08 -5.36574427118971E-02
 -1.07157831308653E-02  3.02817075742785E-01 -1.31080610035351E-02  1.00168520983819E-08  1.82378920012659E-02
 -1.18173008280299E+00 -7.04163817512610E-01  1.83356443297225E-01  1.94720561170579E-08  8.03594099595493E-02
 -4.69479240891981E-01 -1.78044193102061E-01  7.97273925046846E-02 -2.09490926318566E-08  1.13955231100446E-01
  2.71114572650516E-01  2.15856288538749E-01  4.10958093854263E-03 -1.14040402598060E-08 -5.91444262443343E-03
 -4.69551600812207E-01 -1.77952308335391E-01 -1.34209372067251E-01 -2.28106473841012E-08 -3.63082333331489E-02
 -1.18173084222872E+00 -7.03960083913859E-01 -1.38189447094389E-01 -2.74131075180475E-08 -1.45124732924847E-01
* ORBITAL    1   78
  5.01183069917493E-02  2.07853405735202E-01  2.29560655637255E-01 -1.23563461930077E-01 -4.11046175364801E-02
  5.06756976778508E-07  2.41153580539310E-07 -4.32411801271080E-01 -5.85844131003099E-01 -2.97502468815410E-07
 -3.93161063535369E-07 -1.30814939021505E-03  3.61647573727540E-02  9.59976177000362E-02  1.12902293322830E-01
  7.89341910943824E-01  5.85121192852851E-01  2.05795037293436E-01  4.26581419750357E-01 -1.09711564638882E-07
 -1.15963838803634E-06 -2.93202596661656E-01 -6.07709344051505E-01  3.09509583544808E-07 -3.51825643991204E-07
 -9.58324386508363E-03 -6.74512644128318E-02 -6.52813854691815E-02  5.01644419387979E-02  2.07918157127315E-01
  2.29679403137443E-01  4.49252212883966E-01  5.65396046526663E-01  5.94584491321119E-07 -1.94022045534198E-07
 -3.06691336792415E-02 -1.60331123943292E-01  3.81914421140315E-07  1.17214264048690E-07  5.39395181573130E-02
  5.91991414961969E-02  6.42148458401239E-02  4.31449848462373E-02  2.04503891722415E-01  1.42045861355724E-02
  1.78769242555179E-01  1.41450878833510E-01 -3.60744681496805E-07 -8.71559000473573E-07 -3.19308386448349E-01
 -3.61381546621234E-02  3.79091191165063E-08  2.47641814150954E-07 -4.74975503121580E-02 -3.51876449520215E-02
  1.34027796857241E-01  2.70343673146716E-02  2.94708648757810E-01  1.45887381305519E-01 -2.19834822484532E-01
 -1.34975151312025E-01  5.76093657532792E-07  1.05535522711627E-06 -7.67355311639234E-02 -2.76945184410659E-01
  5.60839599275403E-08 -2.21952791952829E-07 -1.77030235929359E-02 -1.60362794639050E-02 -8.12783495687954E-02
 -3.33492857191368E-02 -3.00482431509992E-01 -6.32429623950362E-02 -2.84485334969794E-02  4.29083579263834E-04
 -5.27410758512803E-07 -2.78324913452971E-07  1.79079827745245E-01 -3.05477699716609E-02 -1.43924840232077E-07
 -1.05734222579962E-07  2.61566769448600E-02 -1.90550866917957E-02  6.24492948698553E-02  9.30888598777271E-04
  4.80626107836217E-02 -8.34837323403305E-02  1.07082203475164E-01  2.90536035771664E-02  2.27490923915962E-07
  1.34953443177325E-07 -1.51561485072220E-01 -4.08069966255271E-02  1.18234154899429E-07 -2.25040258163349E-07
  1.21846397883552E-02 -6.37256954126880E-03  1.65290509982178E-02 -3.33240315722393E-02 -3.00288053958623E-01
 -6.32039109793143E-02 -1.58064628967135E-01  2.93585125346189E-02 -1.44829494708134E-07  4.14018117441802E-08
  8.85180215624145E-02 -1.05573554399676E-02  1.42666642705481E-07  1.73113052697584E-07  4.99070197113038E-02
 -9.10845786570033E-03  4.86660026427657E-02  2.70621369152484E-02  2.94885089389528E-01  1.46079796164786E-01
  1.46229240400956E-01  3.05761440274797E-01  3.42685391716143E-08  6.44252759761838E-07  1.80700389291100E-01
  3.25355449303985E-02  3.13626615210525E-07 -1.20676949073815E-07 -4.76505386441509E-02 -2.82510629396455E-02
 -6.39316574774355E-02  4.30286489786334E-02  2.03772986017174E-01  1.39297641798160E-02  2.38309898565213E-01
 -1.48814693046724E-02  7.50862444301268E-08 -6.10969832151474E-07 -2.76764169677206E-01 -1.45599762819729E-01
 -3.26467381113277E-07  1.32721155905870E-07  1.37652078792155E-01  4.20329782965575E-02  2.71065700055753E-02
 -8.06330286235388E-01 -4.60137683280368E-01 -8.99748307959497E-02  6.09464932848170E-07 -1.26626657128211E-01
 -1.09892545130597E+00 -3.90675945366237E-01  1.39144562436777E-01  3.85637582368533E-07 -1.98214008173797E-01
 -8.07342345837949E-01 -4.61170626867791E-01  1.49814523751438E-01  4.99364913358437E-07  4.16343484025684E-02
  2.70242932117824E-01  4.53871223424521E-01 -8.04622057649583E-02  1.18821817247835E-07 -7.84492378784324E-02
 -3.45432609665986E-02 -1.64322248103879E-01 -4.63256721099314E-02 -1.85043439079116E-07  7.26146202867082E-03
  1.83639741238782E-01  1.31081427710306E-01 -1.59889724103666E-03 -2.46303570378482E-07  2.40320134128198E-03
 -3.34699905024094E-02 -1.63317921261079E-01  9.21106552738294E-03 -1.16198720187622E-07  4.60071266803428E-02
  2.68943066748701E-01  4.52372809279511E-01  1.01019973788437E-01 -3.59529322901438E-08  4.88092993845140E-02
* ORBITAL    1   79
  1.39800943433445E-07  5.95643410910596E-07  5.65085461307557E-07 -1.27197265208063E-07  2.01051249832156E-08
 -1.63064830627757E-01  4.34648620878236E-02 -9.92725496399830E-07 -1.24721498855631E-06  1.14650162908890E-01
  1.34568391169216E-01  1.00197212388492E-09  5.01672192560402E-08  2.32423874761467E-07  2.83105191452067E-07
  1.98531842285701E-06  1.42803118393566E-06  6.95593987401887E-07  1.13808799305120E-06 -7.63386416802648E-03
  3.67018141846845E-01 -4.99980685169136E-07 -1.24031512910400E-06 -1.15154363117897E-01  1.63994715999159E-01
 -2.15069938853382E-08 -1.39250926381556E-07 -1.66543339672726E-07  9.51773243132209E-08  4.04387802147799E-07
  4.76805356022989E-07  1.08774341611487E-06  1.46505717804844E-06 -1.63103145410422E-01  4.35971625468101E-02
  2.79303828524209E-07 -2.47778516269170E-07 -1.65437890494191E-01 -6.20540358418091E-02  8.87780990229703E-08
  1.59136417910979E-07  1.68153754824683E-07  3.40939219907120E-08 -8.79456061715315E-08 -1.40393867987750E-07
  3.28356556240420E-07  3.18751468862868E-07  7.66858147437109E-03  3.06471238538055E-01 -1.06261169922436E-06
 -1.78724335587063E-07 -1.76982977504520E-03 -9.60743408416190E-02 -4.66280228788969E-08 -8.54183880195312E-08
  3.41250391013138E-07  1.45616655962041E-07  1.39697700582725E-06  5.45571134368127E-07 -7.92874007495556E-07
 -4.93661809455931E-07 -3.08754113016364E-02 -3.46721179740126E-01 -4.04286603163797E-07 -7.01955192443445E-07
 -2.80192000739987E-02  1.01970679056581E-01 -8.51684525797811E-08 -3.35680844107433E-08 -2.61583231453891E-07
 -1.14785030856269E-07 -1.02541570219173E-06 -1.76443578555045E-07 -6.99871189013175E-08  1.53402351869589E-07
 -2.68034301480659E-03 -7.06798897267573E-02  7.82795554370844E-07  1.32249059891461E-07  7.96364012478298E-02
  1.66198006045138E-02  9.33121083246962E-08 -4.81555927599552E-08  1.60731661434878E-07  2.75222505532355E-08
  2.44936427107002E-07 -2.35925090881746E-07  4.13996946443052E-07  1.33147402329373E-07  5.90579915944857E-02
  1.60551905097124E-01 -5.36848942345270E-07 -2.92609308212582E-07 -6.92766272755326E-02  9.88001741243573E-02
  2.59838776800891E-08  2.01503531008549E-08  5.15693913805109E-08 -8.90332673837117E-08 -7.39923315670348E-07
 -1.31219431377389E-07 -4.65142073272791E-07 -4.56466464773359E-08 -2.67640118930013E-03 -7.04490778611978E-02
  1.76283871212760E-07 -4.57240296541161E-08 -4.28094957975654E-02 -6.92614364447629E-02  9.65319755159685E-08
 -3.99897509451473E-08  1.10917503954258E-07  6.24718896633280E-08  6.95738335340674E-07  4.33983807852262E-07
  2.13818093549626E-07  5.83665469207867E-07 -3.08977649287194E-02 -3.46730510352870E-01  3.95603056597351E-07
  1.00853505213041E-08 -8.62623857458285E-02  6.10928147764942E-02 -1.03413143492979E-07 -3.85427177226945E-08
 -1.67943536673451E-07  1.09861423194845E-07  5.65346912560459E-07  3.22900623911678E-09  4.35175545691883E-07
 -1.90586578895432E-07  7.58964408606579E-03  3.06186998752078E-01 -5.86308058281936E-07 -3.14105245383944E-07
  9.10070819146106E-02 -3.08840612797455E-02  2.98616844567235E-07  9.96359144075146E-08  7.05323661335230E-08
 -1.67956156173260E-06 -8.90581183215402E-07 -1.75203446729809E-07 -2.12581839778201E-01 -2.45664703635540E-07
 -2.54621500088208E-06 -8.35429761892182E-07  3.39494410273752E-07 -1.87200941689098E-01 -4.01528166669624E-07
 -2.14402125117933E-06 -1.29163636379299E-06  3.73819874955067E-07 -2.12532939248333E-01  1.35563829941403E-07
  7.48067737725185E-07  1.36574686131163E-06 -2.74598046149153E-07 -2.83939749101110E-02 -2.09143255017105E-07
 -3.94894356877414E-07 -7.26721199236205E-07 -7.87657464256393E-08  2.43018665552226E-02  8.44203030508241E-08
  7.66375433041540E-07  5.95411998851351E-07  1.32273878025587E-08  1.49540966762889E-01 -4.54433294748813E-08
 -2.48373156435323E-07 -4.98339201959219E-07 -7.02949829550524E-09  2.43956373655703E-02  1.13778269377009E-07
  3.96682238132847E-07  8.79109156128821E-07  1.99237450286769E-07 -2.84018610241489E-02  6.73675608481646E-08
* ORBITAL    1   80
 -4.43696714417449E-08 -1.04744841849064E-07 -1.30385741833514E-08 -5.39464969782995E-07 -4.33424797210450E-07
  8.00993929475064E-02  3.03657430106721E-01 -3.78254045152079E-08 -2.25407851082606E-07  2.39583151060920E-02
 -1.02376910742159E-01  6.27381620212832E-09  8.05071548055650E-08 -9.96720704745227E-08 -2.01681058031880E-08
 -2.25577408163389E-07 -1.80299274639276E-07 -5.65890051532941E-07 -6.04244549590017E-07 -3.53888543635440E-03
 -1.02908415656322E-02 -7.75474854331007E-09  1.69813230904571E-07 -2.55374579657288E-02 -1.75407743125455E-02
  1.00445253567202E-08  3.55951188279260E-08  5.81227995640916E-08  3.61119739471491E-08  1.91509505052532E-07
  7.79152094658624E-08 -1.28827007802643E-07 -1.76009895076089E-07 -7.45103483852060E-02 -2.92232969821319E-01
 -3.92567491053258E-07 -1.36385886130441E-08 -8.65288475767433E-02  5.62101957251199E-02  3.81218524685006E-08
 -8.19998756398316E-08 -4.93680947378668E-08  5.44900311616435E-08  3.95022949855161E-07  2.03899950502726E-07
  3.25506673006891E-07 -8.06910064098112E-09 -3.52345387952684E-03  1.53643942005991E-01  9.73711002377441E-07
  4.51471553358029E-07  7.24132757518408E-02 -1.20734591194758E-01 -3.61747404398527E-08 -2.16969692406203E-08
 -4.84996966028386E-08 -5.81668732792932E-08 -5.35184423714089E-07  1.61541382614352E-08  5.77296196559510E-07
  7.58831722888136E-07  1.72654055607840E-01  4.90201279848702E-01  8.04716369255537E-07  5.50865877660622E-07
  5.04184508627367E-02  1.08978421420658E-01 -4.35269819158841E-10  9.20866080269874E-08  8.81413073136151E-08
  4.64334844369702E-08  3.68101493994364E-07 -8.08252795279621E-08 -6.08674582612259E-07 -4.78726579150501E-07
 -1.86187747116011E-01 -5.60628925113146E-01 -7.56785045914904E-07 -8.09530070807301E-07 -3.49555808666730E-02
 -6.09037914128947E-02 -9.56787395414641E-08 -6.39503520956244E-08  2.26737340884535E-10  1.76963717193917E-09
  1.05389917416468E-08  1.97470936674535E-07 -8.44497892217232E-07 -6.06221653516955E-07  1.66377573444959E-03
  4.55355879120370E-03  1.18462808227123E-08  1.76000717267520E-07  5.66396782242987E-02  4.13418905918828E-02
  4.34409167459878E-08 -5.06647529928932E-08 -3.81092168265356E-08  3.29592362133137E-08  2.40170740672601E-07
  1.22967409807916E-07 -6.29962918754070E-08 -1.19019450730615E-07  1.84217541076631E-01  5.53521327566916E-01
 -6.26316855102916E-07 -2.13417050227190E-07 -7.00622508306703E-02 -1.23639731815242E-02 -4.32525352250541E-08
  6.32323553832665E-08 -1.10676114256341E-08 -3.76514570470841E-08 -3.09586151796330E-07 -3.85318195401985E-07
  7.23429263935990E-07  5.34272784600522E-07 -1.72554240331773E-01 -4.93138459242060E-01 -3.10563816666616E-07
  1.37327917586655E-07  1.20954553889262E-01  1.05636815572988E-02  8.74592906836208E-09 -8.90862888949964E-08
  5.85144615879618E-08 -4.68614198786137E-08 -2.84188861117391E-07 -1.17056679386058E-07  8.54521456796708E-07
  5.69361355518030E-07  2.29419979969538E-03 -1.51720776276536E-01  2.72193879504442E-07 -6.32281526399704E-08
 -9.18357942890506E-02  1.10557569681450E-01 -6.57724402186583E-09 -5.22122679805095E-08  2.39377408031882E-09
 -6.34180171084841E-07 -5.32738246114666E-07 -9.77111706722326E-08  1.15380863141276E-01 -6.16322840621204E-08
  6.34582520204481E-07  3.15483910887654E-07 -1.57611688093896E-07 -2.22360580376819E-03  5.01628812851336E-08
  4.77668996609917E-07  4.43834562133798E-07 -3.66165751281081E-09 -1.11979940276026E-01 -5.63572345397191E-08
 -1.17305555233700E-06 -1.26738690059943E-06  3.27670422884516E-07  1.55367335558876E-01  1.54856806803037E-07
  1.29676090516174E-06  1.24825457735445E-06 -7.74158290406700E-08 -1.58915218001879E-01 -2.93380093581881E-07
 -7.95976384572033E-07 -7.20256978258398E-07 -1.42969195294566E-07  2.10731783109515E-03  9.43616903235546E-08
 -1.74762896699378E-07 -6.06441847871943E-08 -3.56156300018962E-08  1.59210446272841E-01 -2.65328943685783E-08
  7.79383967420584E-07  6.39309698564462E-07  1.69124951744802E-07 -1.56639931710849E-01  1.32622018422641E-07
* ORBITAL    1   81
 -4.28365995241740E-08 -1.31294248120028E-07 -7.15517180229345E-08 -3.94378298086016E-07 -3.45284116647015E-07
  2.26739327608776E-01  4.67567884058792E-01  1.42982288769655E-07  1.29251875018442E-08  2.04128427266094E-02
 -8.11240841204330E-02 -1.11938884561692E-09  4.11828223114394E-08 -7.80348923877187E-08 -5.70014742213292E-08
 -4.74158803089749E-07 -2.97311079838768E-07 -5.52726583516185E-07 -5.28221431282226E-07 -2.91658149757786E-01
 -8.53528659258314E-01 -1.61371634490229E-07  4.77758346924935E-08 -1.39113137258398E-02  2.04079479853345E-02
  1.16391464993710E-08  2.16802271784673E-08  7.07339613765754E-08  3.23715679986380E-08  1.95539896253927E-07
  5.66426138703829E-08 -1.50845374226202E-07 -2.67160832108079E-07  2.28745573699814E-01  4.75095279825123E-01
 -5.50377307189134E-07 -1.25479750478258E-07  7.14721734531907E-02 -4.81267451925915E-02  2.36968205088202E-08
 -7.18745060111517E-08 -5.31630227199248E-08  5.71423094592576E-08  4.75538263542022E-07  2.31127058573725E-07
  1.97980488930946E-07  5.04115981948377E-09 -4.43594229968779E-02  9.71871536392771E-02  5.90661992928944E-07
  2.46218981878840E-07 -6.99468204318705E-03  1.42446971816486E-01 -3.59753482325834E-08 -4.82171706647966E-09
 -7.22913003511852E-08 -6.81038396441437E-08 -6.00053898092194E-07 -4.47328983384773E-08  5.57471716468942E-07
  5.81951968457949E-07 -7.25171836373833E-04 -1.36274007204392E-01  4.29479635984390E-07  3.27942205259091E-07
 -3.36249576195230E-02 -5.10087944573191E-02  7.96188836940558E-09  5.04500297269419E-08  8.83016628127883E-08
  5.29952735679139E-08  4.33877024786057E-07  6.46528924818550E-09 -1.90453869609374E-07 -2.52835708032109E-07
 -8.31882883567955E-02 -3.00194039903600E-01 -6.46571198001892E-07 -5.38626218856493E-07  1.97872730571562E-02
  3.28097613880374E-02 -7.31280737616367E-08 -3.03373368316864E-08 -1.72889279272177E-08 -5.61904876930181E-09
 -3.79649825067241E-08  1.43883254352229E-07 -4.60908140677378E-07 -3.27536034986686E-07  1.43412309444509E-01
  3.90346926537464E-01  1.93947423056194E-07  2.27861628727300E-07 -6.50222447288096E-02  9.13494206601403E-02
  2.48256214500377E-08 -3.44616468076245E-08 -2.96884711134951E-08  3.67717648996897E-08  2.53514820022945E-07
  9.70033003461830E-08  6.47683484457577E-08 -1.83237602881474E-08 -8.75230236479836E-02 -3.13071564896375E-01
 -2.49025516797474E-07 -7.33818594237508E-08 -3.59149263891305E-02 -7.24364201638935E-03 -2.47059451556010E-08
  3.89259095520991E-08 -2.10228327511288E-08 -2.71533043833281E-08 -2.36747211617426E-07 -2.61565009072255E-07
  2.71223828225974E-07  1.74207164248027E-07  3.21494138347351E-03 -1.24647908766422E-01 -1.68822857751079E-07
  7.12620108281043E-08  5.65470172064565E-02  1.40870147195059E-02  9.88772240481926E-09 -4.45685843691662E-08
  5.39780643668953E-08 -3.88288591586506E-08 -2.42378094570441E-07 -5.36458425918853E-08  3.28935301517985E-07
  3.11176730130340E-07 -4.40427087168539E-02  1.01344182948832E-01  2.53859354252996E-07  3.15640796269331E-08
 -1.29418773021809E-01  5.23783835852138E-02 -2.75308541288146E-08 -3.65654549624105E-08 -7.48642617508462E-11
 -2.29867510603876E-07 -2.04284202846866E-07 -5.18439985353341E-08  1.37313697296039E-01 -1.78075778008370E-08
  5.43226423136272E-07  1.61611787038743E-07 -1.16080511124989E-07 -1.86725588791234E-01  1.53755756335668E-08
  5.48171646931007E-07  4.69675054183578E-07 -4.76820880426897E-08  1.40143694889769E-01 -8.28819807504625E-08
 -8.40700362793895E-07 -9.70307479733247E-07  2.48615669163505E-07 -5.81439524971168E-02  1.06277414061168E-07
  8.36487329947363E-07  8.63754750183267E-07 -3.56838816544766E-08  1.38548159454233E-02 -1.90420127165185E-07
 -6.27240136629463E-07 -5.48134121916929E-07 -7.77854305203968E-08  1.80769739609487E-01  7.73409896798994E-08
 -1.01391145896242E-08  7.99646517461720E-08 -1.14284008011570E-08  1.00847348076322E-02 -2.46414252695264E-08
  3.16097368806039E-07  2.20043786830378E-07  6.50633097038058E-08 -5.46184962123925E-02  6.80665881422302E-08
* ORBITAL    1   82
  1.81550517435969E-02  2.50541301586609E-01  1.91229016069481E-01 -3.76976082988552E-01 -5.68449003263739E-01
 -1.53480355442411E-07 -2.96016142558360E-07 -4.54711877866722E-01 -6.08103869831334E-01 -2.89329896538262E-08
  8.64169965193270E-08  3.26817889992835E-02  2.16674976318072E-02 -9.17735631909246E-02  3.52571667578278E-02
 -3.92873612876507E-03 -9.91408827072494E-02 -3.77388513384131E-01 -5.24114287893882E-01  1.41988346523844E-07
  2.91610591947659E-07  5.29823544752376E-01  7.40299085972616E-01  2.86598123864496E-08  1.53155635410519E-08
  2.93634410531073E-02  8.36920598726536E-02  1.11471727312123E-01  1.89225127207103E-02  2.53582900685226E-01
  1.92254604023080E-01  5.53388249504650E-01  7.62001543152192E-01 -4.27560231313670E-08 -6.72556263283382E-08
  1.91582035751060E-01  3.23980928806479E-01  1.63900538821871E-09 -1.67727363600774E-08 -9.17260841085920E-02
 -3.15788406875702E-02 -1.92304599041073E-02 -4.63809973860992E-03 -7.02098105765886E-02  5.25309950581744E-02
 -1.43349924548324E-01 -1.76184324034780E-02 -1.12045883425986E-07 -1.67942989350641E-07 -1.89810944633064E-01
 -1.75236704216036E-01 -3.99218395337087E-09  4.06557021797645E-09  2.19613128294178E-02 -1.05640729635923E-01
  8.88641830030212E-04  2.16131369958264E-02  1.44827558525908E-01  1.07082727420976E-02  1.82248354038554E-01
  2.45397787886163E-01  1.31830039240720E-07 -5.46957164982889E-08 -8.42452958525578E-02 -1.06788796762652E-01
  6.33818956929569E-10 -1.40672314201284E-08  4.43321209896892E-02  3.44686251971223E-02 -2.37885923198550E-02
 -3.13395722492848E-03 -9.25552389262704E-02 -1.02093956860687E-01 -7.72283846808663E-02 -1.98795725449619E-01
 -1.31400147057887E-07  1.08106714912031E-07 -3.77870520622849E-01 -5.45162452431365E-01  2.77500677937501E-08
 -2.18733282190346E-09 -7.77291506418364E-02 -9.44925861860408E-03  5.73089683312950E-02  5.53777482478400E-02
  4.11244658958773E-01  3.33387133420867E-01 -3.35030779146414E-01 -5.05522576410076E-01  1.59523580320087E-07
  1.33125872844573E-07  4.64425668884509E-01  7.10959729466729E-01 -3.15088733234713E-08 -3.97176375803685E-08
  2.53162553225489E-02 -1.05980457226875E-01 -3.40841297485331E-02 -2.70969532255255E-03 -8.83899297154723E-02
 -9.81760332093132E-02  3.73435964872528E-01  5.70038513337581E-01 -1.74741426722080E-07 -3.08034205113021E-07
 -6.99158620802514E-02 -3.51806023486175E-03  6.39606963510129E-08  1.87152097757004E-08  7.27653984258295E-02
  5.49593623142976E-02 -3.03687666545026E-02  2.07511472290593E-02  1.38158531162396E-01  3.95401481703459E-03
  3.21314847643791E-02  2.86129963782256E-02  1.04165103501146E-07  2.93612182673338E-07 -2.04874805250307E-01
 -2.62755294449056E-01 -6.23598582520924E-08 -1.45342356624989E-08 -5.11566674328374E-02 -7.54705604803208E-03
  3.23496230966844E-02 -5.20821983100731E-03 -7.29443934147791E-02  4.92548152120282E-02  2.44486474322932E-01
  1.80148260353751E-01  6.96283086349425E-08  1.26130989218612E-07  7.58396986939963E-02 -4.42917493274758E-02
  6.74099490746846E-08 -8.88291712627059E-08  5.18997411795769E-02 -9.32648062943020E-02 -1.59794857485100E-02
 -1.02617270475294E+00 -6.56065217179295E-01 -1.35401524373381E-01 -1.17470127870635E-07 -1.82593664288645E-01
  1.10317267368956E+00  8.21918519191055E-01 -1.50320396986946E-01  7.09768067602236E-08  2.12740447422444E-01
 -1.01820155795814E+00 -6.49421996937169E-01  2.17596151719600E-01 -1.82641647363555E-08  6.41331402502393E-02
 -1.96932520274084E-01 -1.09501925539969E-01  4.13809563387085E-02 -3.77978888558713E-09 -2.32966137899941E-02
  8.18818344283068E-01  7.71304466077796E-01 -7.56782848346879E-02  7.35152202149697E-09 -1.86588889408236E-01
 -1.29435369070844E+00 -1.09729151501935E+00 -1.77950580693592E-01  9.56579409690155E-09  2.52302258996869E-01
  8.03446793565187E-01  7.59729068492782E-01  1.98103693955798E-01 -1.31493293973865E-07  7.43446690881117E-03
 -1.79429037392140E-01 -9.42393422141175E-02  1.15798249747106E-02  9.18368973734916E-08 -4.40154075543696E-02
* ORBITAL    1   83
 -4.00110314941954E-02 -1.48210319078598E-01 -3.87055744772922E-02 -5.08695969596248E-01 -2.83903690346158E-01
 -2.67693561120800E-07 -5.15392936162349E-07  1.88592124017973E-02 -1.16023517741338E-01 -5.80888150951384E-08
  1.60261326440063E-07 -1.19625103280551E-03  8.07845194514916E-02 -4.38801830859441E-02 -1.83090694228228E-04
  6.65849071007446E-04  1.03072240499431E-03 -4.12991178438628E-01 -3.48817831673842E-01  2.03137854967745E-07
  4.97974508422932E-07 -2.96596074820926E-01 -2.54584149854380E-01  6.05135161447130E-08  3.48021590362289E-08
 -9.10661097293157E-03 -4.38476962870074E-03  4.22954280915352E-03  3.96585111183000E-02  1.43691238288385E-01
  3.54799584590930E-02 -1.63920092901744E-01 -2.17845996904161E-01 -3.06815763900052E-08 -7.78930673150230E-08
 -4.87973631757004E-01 -2.32852230412255E-01  1.01688559249704E-08 -3.98018512047757E-08  7.95995891439789E-02
 -4.82412731152417E-02 -1.48593202960075E-04  3.01199566457628E-02  1.49102687528480E-01  1.81834977481389E-01
  6.53322922506282E-01  1.28707004844632E-01 -2.25121236645155E-07 -3.55139517731073E-07  8.51527765011376E-01
  5.57983245432342E-01 -2.13635450502767E-08  1.27895362985283E-08 -3.08436210821021E-02 -2.33890404549051E-03
 -1.02971832803350E-02  4.78567804861318E-02  3.71973734669251E-01  3.91464128059031E-01  4.96425395839568E-02
  4.81620993320822E-01  2.13281792076851E-07 -1.58842832357735E-07  9.30849295954097E-01  5.71229786648058E-01
 -5.28297631156471E-09 -2.76084779852274E-08 -7.58148636028409E-02  8.98038714523780E-02 -9.46857647605497E-03
 -2.33845494398773E-02 -2.30058267504822E-01 -2.22996439420847E-01 -9.23370975584803E-01 -4.68167721012746E-01
 -1.84954322958691E-07  2.91436220443591E-07 -1.68785175751755E-01 -4.55760354133280E-01  6.46586819654274E-08
  5.02323774991514E-09 -1.85890494418596E-02 -9.20364879857860E-02  5.02709460478893E-02 -5.70095649965818E-04
 -4.05772690987590E-03 -3.08253419615923E-03 -7.18529523967109E-01 -5.10773142857458E-01  2.13605949553245E-07
  1.69713109253037E-07 -5.10268454565191E-01 -3.67858859407387E-01 -6.49131397803020E-08 -8.70755185807997E-08
  5.13148219463546E-02  2.24376381552309E-02 -2.94582251079576E-02  2.36004786130729E-02  2.32580739634206E-01
  2.25122579835117E-01 -4.79114384829217E-01 -5.97662360839245E-01 -2.40178768159908E-07 -5.17104286770849E-07
 -8.09836123480939E-01 -2.85116294170894E-01  1.19283504161722E-07  4.27588147379811E-08 -9.68657175182654E-02
  4.33639261423313E-02  1.62026837077919E-02 -4.84408561250884E-02 -3.75679445084587E-01 -3.91697329915964E-01
  8.90811901699116E-01  7.00593410904457E-01  1.18198449878679E-07  5.09474052210659E-07 -2.67575671336017E-01
  2.62202044633176E-01 -1.10547674012634E-07 -2.28308787278707E-08  3.32023872388330E-02 -1.07905541856979E-01
  3.40625145939143E-02 -2.97785673668571E-02 -1.46338734906172E-01 -1.82166179783864E-01  1.01849100053658E+00
  5.65300090757124E-01  1.75841489254894E-07  2.72156041748865E-07  3.23377799557308E-01 -6.82065344755641E-02
  1.27736380439324E-07 -1.59802569071426E-07 -4.40623589729478E-03 -1.03400269116921E-02  3.02832767550796E-02
 -5.09533642653066E-01 -4.23465250781420E-01 -7.13913302801132E-02 -2.10519433392096E-07  6.22868261414363E-03
 -9.70315596099614E-03 -7.13754645798523E-03 -7.62902272999193E-02  1.15904885927164E-07 -5.64165352160633E-02
  5.26421481763160E-01  4.34634293556301E-01 -2.19540055919277E-02 -1.57795783162192E-08 -7.02424896510764E-02
 -1.04775601317586E+00 -9.25674450396773E-01  2.33615448332643E-01 -2.08643338227411E-08  1.54879862247092E-01
  8.89820201627699E-01  6.79190784173430E-01 -7.29216301377291E-02  4.55328959874242E-08 -1.63205148525906E-01
  1.15281620814123E-02  9.68817622921971E-03 -7.21949887715002E-02 -5.16656323869620E-09 -5.40221037860969E-02
 -9.03676198594892E-01 -6.92472548459291E-01 -1.81789831567992E-01 -2.32761513905708E-07 -1.30524619874732E-02
  1.05022318908677E+00  9.26895781670685E-01  2.24944856043746E-01  1.54893984374463E-07  1.67616921435628E-01
* ORBITAL    1   84
  8.20457726047658E-02  5.28018122584987E-01  5.26194333346636E-01 -5.32750557576234E-02 -1.78905002334825E-01
 -4.00030797059054E-08 -7.71637588780271E-08 -2.96671354205173E-01 -3.89629091404053E-01 -1.24879327914727E-08
  3.05380111054943E-08 -6.94310693575008E-02  7.44274496403233E-02 -5.53291689657410E-02  3.89025096401341E-06
 -1.10354835936517E-04 -2.53548930521663E-05  1.32933467782464E-01  9.05342529500230E-02  4.05071669313444E-08
  1.23748047096466E-07  9.36375168041622E-02  6.40859392415970E-02  7.97321773947262E-09  5.41494255484812E-09
 -3.05944266585749E-02 -1.27209836943145E-02  1.77655979250557E-02 -8.19755230650370E-02 -5.27435615142053E-01
 -5.25674219061926E-01 -2.96490583110941E-01 -4.26559620077939E-01 -7.27960521468624E-09 -5.59525395783212E-08
  5.07645988793157E-02 -3.53738806137152E-02 -1.81845226446273E-08  5.74727770753210E-09  6.08160164463337E-02
 -7.80523105405110E-02  6.02299575024388E-02 -7.64887507225145E-02 -3.91753021678548E-01 -1.85348024269511E-01
 -6.03332375156266E-01 -3.30427596456572E-01 -6.60248506703753E-08 -6.12104512106773E-08 -6.14931816010704E-01
 -6.84950390623314E-02  1.79157392599329E-08 -2.13167075737946E-08 -4.06378297025405E-04 -3.47477325163568E-02
  8.40425633963392E-03 -2.59150770420686E-02 -5.33524542623068E-02  1.39812991079575E-01  8.11408600245176E-01
  6.56314116669208E-01  8.59462232133804E-08  5.40127982615491E-08 -9.58854213738035E-01 -4.26196084073556E-01
  6.54952521132846E-09  1.16530707947065E-08 -8.47096847552279E-02  2.95177429542334E-02  6.96719817964843E-03
 -8.85329044812786E-03 -1.06811672184779E-01 -7.86074546659623E-02  1.21329665642283E+00  5.82791899033952E-01
 -8.08293913198932E-08 -6.18328780736203E-08 -5.83087811617937E-01 -5.00080217112622E-01  8.82596619376658E-09
 -2.26789888975468E-08 -3.08383109102512E-02 -2.26905621673824E-02  3.73440643869240E-02 -7.77466011186825E-05
 -4.56147355310841E-04 -1.27807200440756E-04  1.07311686049360E+00  4.18199681360567E-01  9.20788959920381E-08
  1.24587317956398E-07  7.52694652635835E-01  2.92927601662627E-01 -2.11488400761315E-09 -1.36909532578554E-08
  5.99280339762276E-02  2.51201920232281E-02 -3.45685306005528E-02  8.63269880430562E-03  1.05698698161278E-01
  7.84170897712890E-02 -1.35839705636769E-01 -2.72391685811536E-01 -7.79411362537298E-08 -8.53065167835164E-08
  1.34036871798694E+00  7.18479383088566E-01  2.36528694931346E-08 -1.00196119960575E-09 -5.12971294959950E-02
 -1.16962476595775E-02  1.01584261026897E-02  2.62061863484659E-02  5.49347154744923E-02 -1.39618457392755E-01
 -6.24595229873992E-01 -1.76782392605246E-01  4.56334307948271E-08  6.34153580777928E-08  1.09083904536196E+00
  7.63298024565216E-01 -1.21524458809783E-08 -6.55940687584781E-09 -1.65785194116725E-02 -7.18519515700448E-02
  5.15364701231384E-02  7.64022978444248E-02  3.91123899232307E-01  1.84924184326276E-01 -7.82965380202807E-01
 -1.76443045010773E-01  1.05310089705017E-08  1.67804235290849E-08 -3.58355570351632E-01 -2.87465515048979E-01
  1.67393090855404E-08 -3.38875804613189E-08 -2.59062291828200E-02  2.37027931484738E-02  6.91457815926709E-03
 -7.86184165134275E-01 -5.91389929626752E-01 -1.46758035063430E-01 -3.87535775358179E-08 -1.63668795838063E-01
  5.50920275243303E-04  3.94558758579372E-04  3.02227768915454E-02  3.02308318060440E-08  2.13417110969173E-02
  7.84898279377229E-01  5.90788831863459E-01 -2.03655964085198E-01 -2.85894868485926E-08 -8.22155303492167E-02
 -7.45663921943228E-01 -6.14130148242009E-01  1.76301171899213E-01  2.49498094858534E-08 -6.52234476161093E-02
  5.11094083162779E-01  3.87520467489562E-01  7.55771451441073E-02 -4.09480814722826E-08 -1.11463582404254E-01
  6.29330760502168E-04  6.17926331474189E-04  5.06096384454979E-02  1.12396563260919E-08  3.53534713125887E-02
 -5.12214022960148E-01 -3.88625024404777E-01 -7.92342876330994E-02 -5.01295946573431E-08  1.08960330276403E-01
  7.46822753510891E-01  6.14951870833133E-01 -1.26020716062318E-03  2.38398492040698E-08  1.88289613681535E-01
* ORBITAL    1   85
  9.55147541319367E-09  6.15541919156068E-08  4.85419446359761E-08 -7.05811759710450E-08 -6.48251984743790E-08
  5.92764732838967E-02  1.10812063896837E-01 -6.43152748403647E-09 -1.21545421458390E-08 -8.46819581801925E-02
  3.92227938527823E-02  6.23246109361563E-09  5.62296530672612E-09 -8.88430518152976E-09  1.20120333877464E-08
  6.56891280069834E-08  4.27824004658966E-08 -3.20368364554002E-08 -3.00875105202927E-08 -9.52329375504119E-05
 -1.76821092690589E-04  3.38471192721775E-09  2.02001756200576E-08  6.84199720696569E-02  4.80317536983216E-02
 -3.08188124948252E-10  4.18559916563369E-09 -9.41211302497246E-10  7.21735147932504E-09  5.69617722299036E-08
  7.55805375046638E-09  1.21848369365151E-08  5.86917360204630E-08 -5.90914951283650E-02 -1.10132259571816E-01
  2.64066212986984E-08  3.45770603987749E-09  7.86113854910292E-03 -9.27548041295760E-02 -3.57833504179201E-09
  1.73811573309009E-09  2.98364140814268E-09 -2.49604350915616E-08 -2.22222871052238E-07 -6.86526471285903E-08
  6.33363681390290E-08  1.73775417170192E-08  1.23921046623728E-01  3.16112867162985E-01 -1.56324428417183E-08
  1.01417708076138E-08 -9.55796780029697E-02 -6.14383903533937E-03  1.38022792432697E-08 -6.11396897538716E-09
  1.76494699189364E-08  2.47402573486381E-08  2.03003275262109E-07  7.59721298516495E-08 -3.22750840474255E-08
  1.66815838574381E-08 -3.23753459078286E-03  2.89141401398436E-01 -1.95513599604582E-08  7.91401353356732E-09
 -2.29966791324137E-01 -7.72067863403660E-02 -1.64020579527623E-08  9.07293575614329E-09 -1.76826569240008E-08
 -1.07910942060509E-08 -1.00417892098539E-07 -2.55640740964062E-08 -5.24757460975590E-08  3.22218312924780E-10
  4.63859974355596E-02  2.87026810165374E-01  4.03771575228941E-08 -2.91958408872836E-08 -5.79291365884978E-02
 -1.92458257581608E-01  5.30643125106723E-09 -1.15910405404956E-08  7.19968421015756E-09  2.53046991159486E-09
  1.75636764326529E-08 -7.59754827875836E-09  2.07617976394849E-10 -2.05471629501854E-08  4.17970836483997E-04
  1.02074306731783E-03 -3.91177588504148E-08 -3.39520229171491E-08 -4.51426721946968E-02 -3.18618179302558E-02
  5.77495737511588E-09  4.36515902474764E-09 -2.48503756079854E-09  2.73920725820926E-09  2.20752428315694E-08
  2.23559516388001E-08 -4.07110684459254E-08 -4.51421612746894E-08 -4.70134797978044E-02 -2.88067572995051E-01
 -3.28567310156439E-08 -2.74166751716144E-09 -2.00435262330141E-01  1.09392767176602E-02 -7.35494285779959E-09
  5.42293394880274E-09  2.11661644347661E-09 -7.46672208423307E-09 -5.18594706066196E-08 -3.29886364789945E-08
  3.38602468354784E-08  5.64130654905802E-08  3.58592929369969E-03 -2.88658137421366E-01 -8.14924537275278E-09
  2.59160814717521E-08 -1.51047010647039E-01 -1.90023757484783E-01 -6.01569057419345E-10 -8.31214224644206E-09
  2.56264204485591E-09  1.26693240581533E-09  3.30381776703249E-08 -2.93627228240102E-08  9.15776951908107E-08
  1.90326699731689E-08 -1.24158255586791E-01 -3.16694451672617E-01  1.03055812683698E-07  1.56591860718138E-08
 -3.84182520471271E-02 -8.83182164358722E-02 -1.24251182935800E-09 -4.46614059961755E-09  2.26417129618972E-09
 -1.01182638747214E-07 -6.95312822520263E-08 -1.66962126130538E-08  7.14580678980832E-02 -2.93524979675099E-09
  2.50966712968285E-08  4.13468734518876E-08 -4.54115369480108E-09 -3.77920541472437E-05  8.89676726102827E-09
 -7.09390698892254E-08 -4.28292247236895E-08  1.41556682497895E-08 -7.16574751465381E-02  7.88225083668121E-09
 -6.34172321794810E-08 -1.95741149053406E-09  5.01692642048532E-10 -3.02355398759108E-01 -4.41297324483347E-10
  4.53489064741673E-08  1.11028723172644E-08 -6.75605503918842E-09 -2.32435120666893E-01 -7.73719324070821E-09
  3.17090943145985E-08  2.57735095106956E-08 -5.84022743086068E-09 -1.54324030623017E-05 -6.98803919288112E-09
 -7.85066406741391E-08 -6.47438240640826E-08 -1.27331587933631E-08  2.31868019081992E-01  2.93284466922838E-09
  9.27749906820847E-08  9.19206695825367E-08  2.65151544633718E-08  3.02603362793758E-01  1.44630452102053E-08
* ORBITAL    1   86
 -2.75350053580894E-08 -2.37329447615914E-07 -1.95861549214014E-07  3.90113446019494E-07  4.12187629105912E-07
 -1.08922136942946E-01 -2.42909455949171E-01  3.78807285845860E-07  5.26602996691910E-07 -7.65148834708192E-02
  7.81331042187438E-02 -1.91104169701533E-08 -6.24803011316419E-08  4.70131557519258E-08 -1.81794524002320E-08
 -2.86657346512670E-08  8.79487107206388E-09  2.86399410415019E-07  3.20698027347800E-07  1.39317543695180E-01
  1.67111828526065E-01 -1.49992690867593E-07 -2.53335731283987E-07  4.87279206642280E-02 -6.95969330216883E-02
  5.83245631451599E-09 -2.67239213425080E-08 -3.96057618603989E-08 -2.60507547119231E-08 -1.92608991487493E-07
 -5.31709906358374E-08 -3.09586537674006E-07 -4.83146834202250E-07 -1.08779888201884E-01 -2.42878733025355E-01
  5.05569550370425E-08  3.47447042198588E-08 -4.76029334540271E-02  9.87819654531420E-02  3.93676188901529E-08
  8.59779389582170E-09 -4.73627141254651E-08  3.22106247586975E-08  2.99218180307021E-07 -7.05573418345456E-08
 -1.85480575609516E-07 -8.13212692477983E-08 -1.25972585022468E-03  4.54448111672138E-02  1.97560552874117E-07
 -1.71617253159423E-08  1.70006172580375E-01 -3.20507821338235E-02 -1.32706655084726E-09  7.72492144776317E-08
 -2.43149548957300E-08 -1.27057264410681E-07 -1.06982338291199E-06 -4.39869109940133E-07  4.53780546139672E-07
  1.76920513434130E-07  1.57600493592138E-01  3.04784293514692E-01 -5.40668679919780E-08  7.64747407189319E-08
  4.59584162174017E-02  1.76287256928415E-02  5.61695403132602E-08 -6.50265191455944E-09  1.17608315496763E-07
  9.74185406682159E-08  8.74301048737214E-07  3.41680624963669E-07  2.63453399001325E-07  4.75415051135128E-08
 -2.98730692900786E-01 -6.06866114755499E-01 -4.59383847590172E-07 -1.65447046134149E-07 -9.41888262913753E-03
 -6.57236614388738E-02 -4.84187295886394E-08  3.36719561181929E-08 -1.07420210085302E-07 -2.25290399628892E-08
 -1.70691513388807E-07  6.61243023578853E-08 -1.83931306756647E-07  8.83366536165186E-08  3.75463620412631E-01
  8.06336142953526E-01  2.50263407094980E-07  2.48451359740719E-07 -6.95665823382505E-03  1.01224038278032E-02
 -4.42903206828336E-08 -3.99078661921321E-08  2.31950850676268E-08 -1.48357742784665E-08 -1.40277725469743E-07
 -1.78884768580799E-07  4.77755418568365E-07  5.31011238248801E-07 -2.98612526774441E-01 -6.06385561652201E-01
 -1.47192080369765E-10 -9.18365589957505E-08  6.53640391691451E-02 -1.36450852993993E-02  5.86824160633729E-08
 -1.91437658173314E-08 -2.32444926320559E-08  2.39795665672137E-09  6.07771475046489E-08  1.60078164971478E-07
 -3.33899473211734E-07 -3.97821371993975E-07  1.57501283275551E-01  3.05024513454615E-01 -2.10620971201852E-07
 -3.45453386927265E-07 -3.20063266508776E-02 -3.67991229953086E-02 -2.46432219711694E-09  8.87169721292061E-08
 -1.09379840090102E-08 -1.28886267050627E-08 -5.41383183062702E-08  4.55873115502838E-08 -3.47895379898678E-07
 -2.37210538110554E-07 -7.75336624148922E-04  4.62815615035025E-02 -6.10793042898167E-08  1.32837562663781E-07
 -2.76622973186284E-02 -1.70587306506230E-01 -4.18149924501711E-08  2.88115451363978E-08 -1.31891909172651E-08
  1.05069117217338E-06  7.77504657127025E-07  1.35750398680212E-07 -9.96516950937703E-02  1.30672037635470E-07
 -5.15667977760335E-07 -5.19247153721480E-07  7.84338691952193E-08  2.10582041071613E-01 -9.82971234373012E-08
  6.35910441974802E-07  5.28133881882518E-07 -1.40161531152298E-07 -9.95595302577787E-02 -4.88923904491912E-09
 -9.32100483595899E-08 -3.88593778456450E-07  8.71116208591638E-08  1.03849698293307E-01  1.20649217005110E-08
  3.89833100075159E-08  2.99068829960258E-07  2.29415069722934E-08 -2.19290469389017E-01 -7.16812398116664E-08
 -3.20491766540742E-07 -3.84644649436806E-07 -1.07788755957729E-08  1.67336483731692E-01  3.12132000352938E-08
  8.87440763118190E-07  6.98026329646097E-07  1.40602679968770E-07 -2.19630016819229E-01 -5.29704808934379E-08
 -8.72932737618732E-07 -8.56332217175397E-07 -1.45264490433079E-07  1.03284390494600E-01 -1.31680188543916E-07
* ORBITAL    1   87
  3.33867724040641E-08  2.50631825617424E-07  2.23919423882551E-07 -1.96402198533579E-07 -2.88085524273615E-07
 -1.82433254996103E-01 -4.88549279589912E-01 -4.18366861116306E-07 -4.87039152181604E-07 -3.85308414882092E-02
 -9.63078907487723E-02  2.03593356070645E-08  4.62160018010634E-08 -5.52031990076246E-08  4.03331418398431E-08
  1.80231907026762E-07  8.41787410134670E-08 -1.43987765645333E-07 -2.27286315307140E-07  1.70962185462534E-01
  1.15369204396327E-01  4.52584750927147E-07  5.21614148294338E-07  6.83480503008253E-02 -9.71688769665425E-02
  1.59760472259752E-10  3.72062784736870E-08  1.50090342095008E-08  5.61922342405245E-09  9.65488837174177E-08
  7.64686636518102E-08  3.54031642092451E-07  5.19830703894826E-07 -1.82455095130946E-01 -4.88458998265507E-01
  2.77717311957450E-07  2.24704199187920E-07  1.03615195458666E-01  3.30030953974183E-03 -7.66811876955293E-08
  2.62846288953064E-09  2.24176452453719E-08 -3.28090233323549E-08 -2.90225276001127E-07 -1.25755975479431E-07
 -1.53707445301386E-08  1.87436251173313E-08  1.95671943960886E-01  5.37617502848895E-01 -1.37034748322506E-07
 -1.24724702515814E-07  1.80462471025212E-02  1.31304647377226E-01  3.66934942925301E-09 -2.89528354929862E-08
  4.90434928189565E-08  3.62055909909679E-09  9.36415686849355E-08 -6.37205033566256E-08 -3.66596888263854E-07
 -4.47997996735353E-07 -7.82117282414926E-02 -9.70054321581607E-03 -1.61355265137083E-07 -1.80523072907460E-07
 -5.57351991967909E-02 -2.86920907411599E-02  1.51362505203500E-08 -5.16935242454507E-08 -3.53209396764602E-08
  6.06731479248755E-10 -1.48640117897874E-08  8.07141131101695E-08  3.21015448457580E-08  1.52902227510687E-07
  3.96053326791964E-02 -1.04014791420396E-01  4.66265629072269E-07  4.93685656321422E-07 -5.60023251376347E-03
  1.47325382268567E-01  6.23376809528720E-08  7.43542274994984E-09  1.40700908113688E-09 -1.74369621822591E-08
 -1.41053620022235E-07 -1.18835039652282E-07  2.58289515194217E-07  2.90875437216237E-07 -1.27189780409217E-01
 -4.16180434709547E-01 -3.70857303858809E-07 -4.93860668690379E-07 -1.22032295428050E-01  1.73706039695733E-01
 -1.08460652205339E-09  6.14497240184260E-08  1.40515030917345E-08  1.50947530499012E-08  1.38240012558633E-07
  1.26412014003696E-07 -4.54587073306075E-07 -5.83745498915053E-07  3.96016354367971E-02 -1.04192399841030E-01
  4.98869911563836E-08  4.24308973085297E-08 -1.36906799475881E-01  5.55896683535535E-02 -4.93041431571076E-08
 -1.92814573029450E-08  4.28323731619704E-08 -3.38632187954001E-08 -2.34509261957108E-07 -1.99436822353977E-07
  2.44968642846906E-07  3.42870854094854E-07 -7.83115590684323E-02 -1.04744445053331E-02  2.76496507920056E-07
  4.00235567960789E-07  4.59681223678123E-02  4.23227803696556E-02  1.42060019129848E-08 -7.46399168628779E-08
  2.77642464005117E-09  2.08597409412383E-08  1.09500169328710E-07 -1.43408884509528E-08  1.16219923668833E-07
  1.22741549660081E-07  1.95464669047475E-01  5.37088288276364E-01 -7.86548982946023E-08 -1.48904693896361E-07
 -1.29717903955341E-01  2.75121218613598E-02  3.91422781204760E-08 -7.08024407976221E-10  4.39973048483302E-09
 -9.13964039240306E-07 -7.42688783200106E-07 -1.13504259558875E-07 -2.55400776142637E-02 -1.38171871424947E-07
  6.81614287815025E-07  6.00034222336290E-07 -6.14890620546310E-08  2.29732731153109E-01  1.33521790827469E-07
 -8.47613332456879E-07 -7.11271055491891E-07  1.51730326404172E-07 -2.57840431601755E-02  7.27815047287569E-08
  7.36398350059231E-07  8.03834292112770E-07 -1.77486198973585E-07 -1.41224687586571E-01 -6.42152939626866E-08
 -8.00954202463090E-07 -7.84261151384086E-07  3.66929724692592E-08  1.97170243940843E-01  1.57329697212025E-07
  8.68244560095405E-07  7.99637481633986E-07  9.25175560064735E-08  2.28489072206532E-01 -1.39946841813025E-07
 -9.29712319350975E-07 -8.39165713378026E-07 -1.72288484201385E-07  1.97586544005656E-01  2.25947553451316E-08
  8.92732685350229E-07  8.59026836398402E-07  1.16683505927363E-07 -1.40897969809096E-01  1.48182977269729E-07
* ORBITAL    1   88
 -3.23226067214254E-02 -2.80363722552620E-01 -2.41967187420660E-01  3.48150671966887E-01  4.76019766698799E-01
 -1.15737494519068E-07 -3.35558731638112E-07  4.71144343131028E-01  5.98122026673586E-01 -2.07657031953234E-08
 -8.12471121468444E-08 -4.08150715076765E-02 -5.72961764783098E-02  8.18909594786965E-02 -3.43973218476421E-02
 -8.38375217291345E-02 -2.28954406812851E-02  3.93349791702728E-01  4.77080160990838E-01  7.26079725648060E-08
  1.14384259820930E-07 -5.60356123454193E-01 -6.79723498875754E-01  6.50095263879105E-08  8.81270704048036E-09
 -1.21270120095646E-03 -5.12196277319511E-02 -3.90718020615890E-02 -3.24168442370666E-02 -2.81010730864656E-01
 -2.42554145519733E-01 -5.62144233417793E-01 -7.25131961991255E-01 -3.84886108008003E-08 -2.39227008210766E-07
 -1.67480493859554E-01 -2.44516150244341E-01  1.01052489601226E-07 -1.06181292418868E-07  1.07891314209090E-01
  4.58680904547718E-03 -3.88127680058417E-03 -1.04381738155331E-02 -2.93297281371929E-02  2.87640834986285E-02
 -2.83492530721711E-02 -6.56611800724769E-02 -1.57347135285767E-08  1.43917803515938E-07  7.23370331503421E-02
  1.83910391707032E-01 -1.24691665355152E-07  8.13265022840140E-08  1.64306444971077E-02  2.50512408778693E-02
 -4.84707612568686E-02  5.93501774211091E-02  3.94628723260109E-01  3.05471608572921E-01  4.41596197182785E-01
  6.55349167587434E-01  6.54299365525477E-08 -2.87047574393202E-09  1.51604604183135E-01  2.26265815974462E-01
 -9.77833563443024E-08  1.47898285584243E-08 -5.23558795019266E-02  9.03934348436457E-02  7.83025301125382E-03
 -2.94095685943316E-02 -2.35785477927132E-01 -1.80768763278752E-01 -1.22099959112138E-01 -2.18957311049824E-01
  1.91138466239177E-09  1.49726363609248E-07 -5.79856256745686E-01 -7.53858658567317E-01  6.42081898054355E-08
  1.00383218375008E-07 -8.14431052250575E-02 -2.84834902181151E-02  2.27477900901516E-02  3.48668886798861E-02
  2.68896201705117E-01  1.51272909087796E-01 -3.41528857881649E-01 -4.72067746505975E-01 -1.50233485427272E-07
 -6.06912341819379E-07  4.87383403121555E-01  6.72942970191923E-01 -1.49880660858605E-07  8.90252254177205E-08
  1.78661119343374E-02 -7.90864793138978E-02 -2.64844874662090E-02 -2.93861004748576E-02 -2.35653261601054E-01
 -1.80811227196928E-01  5.86257020470372E-01  7.82713647125306E-01  9.30862961709443E-08  1.35383951582774E-07
 -8.18566267288055E-02 -5.03810689849610E-02 -1.09148257655681E-07  9.08197052448076E-08  5.97528382439393E-02
  3.05187771086006E-02 -5.88359195242217E-02  5.93868257475360E-02  3.94690024578578E-01  3.05126301767145E-01
 -2.92788563750543E-01 -4.35698331245380E-01 -1.13909621957132E-07 -1.40542620198073E-07 -3.62765588515460E-01
 -5.38386284472485E-01  3.93340640403555E-08  2.72347255316015E-08 -2.71048772402182E-02  1.00765887869371E-01
 -6.76389015100074E-03 -1.03317250897233E-02 -2.87985890132346E-02  2.90220783238026E-02 -5.81081372867932E-02
 -1.50195513807315E-01  2.04228503655141E-07  4.94731142770239E-07  5.10953936364496E-02  1.24007590588510E-01
 -5.26009978567229E-08  9.22603369091733E-08 -5.62094242872263E-02 -5.25619123681274E-03 -6.45009932889555E-03
  1.21203716998504E+00  1.00059881390969E+00  1.51075480016588E-01  9.07127315078884E-09  1.88766807823352E-01
 -1.07977832520366E+00 -8.44835152608474E-01  1.11391360128001E-01  6.09088624404736E-08 -1.58708644318254E-01
  1.21381718180158E+00  1.00209183095577E+00 -2.29193864519842E-01  3.13763819012319E-08 -7.80225773419364E-02
 -1.18864307602251E+00 -1.14623823252442E+00  2.42382899010533E-01 -1.31288515195311E-07  7.55986900447093E-02
  1.24509608203779E+00  1.13471081146971E+00 -6.41703872448438E-02  2.05955787062343E-07 -2.29705931977010E-01
 -1.22247070577562E+00 -1.12217827591655E+00 -1.41121069949643E-01  1.21681481657044E-07  2.01239510305173E-01
  1.24426853585670E+00  1.13417039655669E+00  2.37688691348899E-01  2.09385247340710E-07 -1.77433229966037E-02
 -1.18700893226537E+00 -1.14462625769161E+00 -1.53488857737873E-01 -1.20067846334704E-07 -2.01922600114974E-01
* ORBITAL    1   89
  3.67361366285465E-09  3.06125649549373E-08  3.68179504051333E-08 -1.01258313459732E-08 -3.16871549184638E-08
  1.78832699363973E-02 -8.01354822645074E-02 -4.30348345844092E-08 -3.83843878140865E-08  9.54372300141251E-02
 -1.39628231904156E-01 -9.70827631850555E-11  1.71272500666863E-09 -1.10427867739675E-08  9.49331551554099E-09
  4.37841059429468E-08  1.62975638445689E-08 -3.12491815444700E-08 -3.87086007424205E-08 -3.10959332406150E-02
  6.45239421084653E-02  1.14192236254407E-07  1.08104794437041E-07 -1.40841762765446E-02  2.06825372450676E-02
  3.20964587587621E-09  8.29514189211620E-09  8.08697963768383E-10 -5.58008859355601E-09 -2.16460817133273E-08
  2.97732228719416E-08  8.38877297946632E-08  6.31890780178486E-08  1.81462959633322E-02 -7.95062439987404E-02
  5.40333870923130E-08  8.30681176117407E-08  9.89284464312037E-02 -1.37819046570290E-01 -1.04408306247591E-08
 -4.70689537675478E-09 -9.82299045187404E-09  1.11413896590754E-08  8.67401991202171E-08 -2.42178387916916E-08
 -9.82495730054717E-09  1.48334828136019E-09 -6.01634472604189E-02 -1.48741381663936E-01  2.23633423422860E-08
 -3.73838145166653E-08 -3.52787293543608E-01 -1.62782150486931E-01 -1.99635585196775E-09  1.13118826250655E-08
  6.40952225595135E-09 -3.81312989322620E-08 -3.01909164311339E-07 -1.58348594323915E-07  8.63398792169523E-09
 -7.02401492315666E-08  1.74955730329010E-01  3.18079087686638E-01 -3.19523265984466E-08 -2.42980406077701E-08
 -1.06802268787149E-01  1.93893366778416E-01  2.35082371459341E-08 -1.13889788391993E-08  2.36847824921321E-08
  2.19954478101103E-08  1.95826746809103E-07  9.24268984901366E-08  7.29852844053222E-08  5.96862867995717E-08
 -1.72400967879467E-01 -2.35930973555135E-01  1.19070114299787E-08  8.26301164428077E-08  9.66998938873402E-02
 -3.41202729955200E-02  5.07531586388116E-09  8.55217256079191E-09 -2.36266529170083E-08 -8.15735857307307E-09
 -6.51331170523129E-08  4.36054342631572E-09  3.53832343528280E-08  1.06885074688051E-07  9.57005091553002E-02
 -2.87812257521170E-02 -5.43336266136640E-08 -9.56273215788542E-08 -9.58371419138343E-02  1.35275272010971E-01
 -1.20492132520135E-08  6.42809450933772E-09  1.01894660063356E-08 -2.14548246223648E-10  3.88582282608782E-09
  1.29693217663845E-09 -1.85750250126109E-08 -4.20172917133761E-08 -1.72442463223399E-01 -2.35875417808806E-01
  9.70819478517865E-09 -1.44224304217825E-08 -7.33228515648676E-04 -1.01110541766856E-01 -2.38984114334230E-09
 -1.18052194105876E-08  9.05907655905713E-09 -1.70196753884973E-08 -1.01194213792831E-07 -5.71913404216973E-08
  1.53786928186021E-09  2.66462275048300E-08  1.74701027669100E-01  3.17225732216391E-01  4.53832371983151E-08
  5.86424280551916E-08 -1.45289197022281E-01  1.65593552530658E-01  1.28113071724014E-09 -3.87746177336671E-09
  4.29091927239951E-09  1.90125513733695E-09  4.37969311007317E-09  3.93248420743186E-09 -5.41829518338868E-08
 -5.87116747772810E-09 -5.99369650627383E-02 -1.47019389323838E-01 -3.30418569373957E-08 -9.17579367714705E-09
  2.72714863863655E-01  2.76109519165695E-01  2.48438812984632E-09  7.87321117606824E-09 -2.26381312280217E-10
 -8.72159739543468E-08 -8.04587164832181E-08 -1.26983589613340E-08  1.73099658765033E-01 -1.85228732390992E-08
  1.38008724613412E-07  7.92598560972209E-08 -8.64248959407744E-09 -5.42757424032622E-02  1.16606570541543E-08
 -1.32459558214571E-07 -9.21152588370583E-08  1.75858384374149E-08  1.73135292655001E-01  1.88738763399342E-08
  1.86938370534332E-07  1.18635598770295E-07 -2.15658921770950E-08  1.07773297036906E-01 -8.20580211935295E-09
 -1.91496492176473E-07 -1.29682717070017E-07  1.99168009212203E-08 -9.36231413415630E-02  1.96305297272321E-08
  1.79162588082895E-07  1.34928978174671E-07  1.98005956755415E-08  3.10401926291328E-01 -3.39824241894943E-08
 -7.03616352062829E-08 -9.50447244960980E-08 -1.75326609284829E-08 -9.35669208120228E-02 -5.73623134676277E-09
  1.09693624749194E-07  9.39772011868797E-08  4.19948962170626E-09  1.07965945444165E-01  2.69970035478193E-08
* ORBITAL    1   90
 -8.85888451819926E-09 -3.64760938243481E-08 -4.60320880280126E-08  7.22672401422497E-08  3.78091843907009E-08
 -1.16341670514792E-01 -2.41136541731988E-01 -7.44525340630037E-08 -1.50299000942811E-07 -1.41829737104120E-01
  3.27933222147940E-02 -1.55976478856050E-09  9.53058420008259E-09 -5.64036418949922E-10 -3.64540053993064E-08
 -2.29986971902831E-07 -1.59399909647979E-07 -7.49586792268488E-08 -1.03383954808698E-07  8.02830189197112E-05
 -3.78838510265407E-05  1.35806448876500E-07  1.21065860884480E-07  1.40537440596917E-01  9.86298097957559E-02
  1.06431322120180E-09  2.65559562536111E-09  1.64341204793242E-08 -2.29364008920519E-09 -2.86110083197045E-08
  1.01356279081602E-07  1.84168113616946E-07  8.30718734948669E-08  1.16240021291722E-01  2.41539624042363E-01
 -8.68010381896798E-08  3.74465674827382E-08 -1.78277796343616E-02 -1.43995921226532E-01 -8.07418634315353E-09
 -9.75332823929322E-09 -1.65483989731495E-08  9.49052812177531E-08  7.64988284028844E-07  2.16562906184704E-07
 -1.32376855830582E-07 -1.50696245905116E-08 -2.05792788262005E-01 -5.58273642707745E-01  5.69899992976688E-08
 -8.57915110261204E-08 -7.50079660954579E-02 -5.86383084919255E-02 -4.88809814932335E-08  6.52043826816471E-09
 -2.69132143756073E-08 -1.09309786087356E-07 -9.06323413751537E-07 -4.03821774296567E-07  8.37899371880451E-08
 -1.34872738763349E-07  1.25604031904093E-01  2.96743134122970E-01  1.67835318106935E-08 -6.82141960287402E-08
 -1.13423727400040E-01  1.70035888275627E-01  6.23408844332207E-08 -4.10640923158091E-08  5.67464139700621E-08
  6.24353201640559E-08  4.99771330009919E-07  1.64298591576759E-07  2.18307817478848E-07  9.30207085681527E-08
 -5.69894383721905E-02 -1.46314190578595E-01 -1.41353042044766E-08  2.41493932839589E-07  2.93484632846690E-01
 -5.28912744133439E-02 -3.75531916468303E-09  3.90648320122030E-08 -3.80943931218945E-08 -2.10105807047907E-08
 -1.45539609269513E-07 -1.56572416967248E-08  8.64626111584960E-08  1.98837374366486E-07 -1.15350174778715E-04
  3.01353388633933E-04 -1.17715370189161E-08 -7.34157620742516E-08 -2.68961715134281E-01 -1.89238204900063E-01
 -3.31785439171136E-08  2.54755391646610E-09  1.44253943664167E-08 -3.35820092985971E-09 -1.95279973111669E-08
 -3.20373788796248E-08 -4.12881550355477E-08 -9.33563197939052E-08  5.77207298119291E-02  1.47293294936672E-01
  1.30752460949878E-07  6.61275325926403E-08  5.02730674545290E-02  2.94270915402123E-01 -1.69647217538258E-09
 -1.30434792637806E-08  1.62326435644915E-08 -2.98783091463455E-09 -9.25669964887974E-09 -1.05413848467711E-08
 -2.31577699867433E-09 -1.15784446009455E-10 -1.26377888676883E-01 -2.98267137323507E-01  1.58058729612471E-07
  1.47023954004248E-07  1.21747226353911E-01 -1.65296964157036E-01  1.77307162054447E-08 -2.04800650215674E-08
 -1.37724295107064E-08 -2.45794694555986E-09 -9.09780240972977E-08  9.62073426327067E-08 -2.55903838300953E-07
 -2.01588110601817E-08  2.06105889205396E-01  5.58776334229394E-01 -2.39640693989260E-07 -5.89553490459268E-08
 -8.17829802485441E-02 -5.17875537350566E-02  2.41087501074655E-08  2.13698559055296E-08 -1.34462119707833E-08
 -1.14990437025224E-07 -1.56669967302864E-07  6.20647409398666E-09  6.72299411757388E-03 -6.61791947511568E-08
  2.74963009191157E-07  1.50912450276952E-07 -3.80869508017784E-08  3.51618085386102E-05  1.63724458103981E-08
 -1.92097226624236E-07 -1.63969080887338E-07  3.85788323814485E-08 -7.54476867870083E-03 -2.93995122965626E-09
  4.76095708702625E-07  2.49930755591818E-07 -3.12565014036909E-08  6.44873300407077E-03 -4.62181543871477E-09
 -4.40776547376463E-07 -2.84004725444888E-07  4.65436743514864E-08  1.92904046046967E-02  6.30256634297609E-08
  2.42907837681036E-07  2.24709116070601E-07  4.17725727838148E-08 -6.98898108756142E-04 -4.35338027384252E-08
 -1.35169190526659E-07 -1.69871911717342E-07 -3.43299977370872E-08 -1.90242328378485E-02 -8.31874676487568E-09
  1.87931636683195E-07  1.63141328965544E-07 -7.90340140582375E-09 -6.76246354595236E-03  3.39958429786871E-08
* ORBITAL    1   91
  5.39679798890691E-09  3.03405617656607E-08  3.65168954948700E-08 -4.33359521399166E-08 -4.40233472886417E-08
  5.90385947397683E-02  1.78470262328667E-01  1.19710216391148E-08  4.63468782728859E-08  3.17405945459221E-01
 -9.11085805203638E-02  1.72911542069340E-09 -5.44061979505783E-09 -5.79394796163019E-09  2.27295553165647E-08
  1.29438071305013E-07  8.49229772709762E-08  1.36715098832297E-08  2.30893281655047E-08  2.98585683091642E-05
  1.16587213731461E-04 -4.56677789364308E-09  5.77976543805117E-09 -3.41342866833342E-01 -2.39469762844476E-01
 -5.47214438093983E-10  5.03700503855356E-09 -6.29720057025725E-09  3.43284404223117E-09  2.64891873957280E-08
 -1.62626686599321E-08 -5.59634327345714E-08 -2.06419246309523E-08 -5.89471991549766E-02 -1.78474387506153E-01
  6.88748114376683E-08  3.61836987321746E-08  2.21974683331592E-02  3.29331015008051E-01 -5.52756506601561E-09
 -1.69131094261485E-09  3.13751495640084E-09 -3.37497778433806E-08 -2.62169815108954E-07 -1.00036791621643E-07
  2.07304589770716E-08 -1.00477099955895E-08  1.13941414212547E-01  2.28887634852766E-01  2.20675850726317E-08
  4.08973425097549E-08  7.78987505132698E-02 -5.37269162877039E-02  1.88947581749714E-08  2.82979646783208E-09
  9.75950770084190E-09  2.53301499215961E-08  2.16331119465637E-07  9.14746521982228E-08 -2.06674716981015E-08
  2.34355348695737E-08 -9.47071124387086E-02 -9.26789893052049E-02  7.97718083783285E-09  3.14420887281961E-08
 -1.04144308855699E-01  1.00058364999487E-01 -1.36792421604585E-08  9.41337695393926E-09 -1.39329979839068E-08
 -1.71845506235233E-08 -1.30421821141062E-07 -3.58229913109737E-08 -7.81453350804202E-08 -3.01902760700786E-08
  5.12149585660737E-02  4.68419470989810E-02  9.58056025334765E-09 -6.16307000197125E-08  2.12185144241502E-01
 -3.92464142753280E-02  4.57565571402584E-09 -8.82087869896410E-09  6.99726361100380E-09 -3.47109909430800E-09
 -1.36242234353235E-08 -1.54228755295188E-08 -1.11407362900820E-08 -3.18847194853175E-08  3.62461256175689E-05
  1.88333603641013E-04 -1.31433596819970E-08 -7.81793288536461E-09 -1.98722761767066E-01 -1.39497912185160E-01
  9.12443514584752E-09 -6.13540747126326E-10 -1.35640271378247E-09  1.95289838160608E-09  1.45807544037460E-08
  2.18711621780830E-08  4.41528307773369E-09  2.00630617052054E-08 -5.12551477556483E-02 -4.71551131401892E-02
 -1.94584865838563E-08 -1.80969142083703E-08  3.52900707301038E-02  2.13074428721945E-01  3.42219899516359E-10
  1.39626195773826E-09 -2.78170744590833E-09  3.06901485549071E-09  1.21901331277871E-08 -2.88838995428440E-10
  7.15221006700787E-09  1.12771746138505E-08  9.47122067450233E-02  9.26849812471794E-02 -3.15723350920358E-08
 -3.06399592355622E-08  5.89122388180453E-02 -1.32271682132570E-01 -7.39446623050209E-09  5.31289600870234E-09
  1.05932894554448E-08 -4.52375132017698E-09 -2.94768175628047E-09 -5.81244899234969E-08  9.29731127809002E-08
  1.96262419384765E-08 -1.14013911321301E-01 -2.28949640059830E-01  6.82795750169540E-08  2.04200789572305E-08
 -2.43465734826802E-02  9.16249161444896E-02 -9.50881275195143E-09 -4.02334633319037E-09  6.33776668312203E-09
  4.13425064877480E-09  2.57676709320454E-08 -1.27373777536929E-08 -1.98035631606667E-01  1.83968318079592E-08
 -4.30639264603235E-08 -2.19433327830584E-08  1.31238263902528E-08 -1.22029203059481E-04 -9.66199948060098E-10
  2.70748874612420E-08  2.26359498395753E-08 -6.75642371654555E-09  1.98019378997942E-01  9.34127479639499E-09
 -1.09714453630027E-07 -4.63495061682664E-08  2.54985540765489E-09 -1.61758787759401E-01 -1.42044482696282E-09
  1.02929169661680E-07  5.75555270384309E-08 -1.27631606580478E-08  6.33446664256454E-02 -1.58424277228681E-08
 -1.73201137685493E-08 -3.24854647246415E-08 -3.71235663380535E-09 -4.94551666603894E-05  4.43619995298557E-09
  1.88989975154282E-08  3.01421335697434E-08  6.69108657694892E-09 -6.31872819428680E-02  1.30819267354778E-09
 -3.26168799599578E-08 -2.88565368115363E-08  1.99328670635087E-09  1.61771415781638E-01 -1.94816257774285E-09
* ORBITAL    1   92
  5.76159906668620E-03 -3.29674840224286E-02 -3.13542737142144E-01  5.52973524753505E-01  6.78359013285484E-01
 -1.48046168820652E-08  3.37273334344149E-08  1.42420767328101E-01 -2.01056491986345E-01  1.31783186547209E-08
  6.03261545301233E-09  7.76896393697657E-03  7.34392682318347E-02  7.75738652840929E-02 -2.40206754880041E-01
 -1.25076437609083E+00 -6.35541652321577E-01  3.19807006705084E-01  2.14880502999708E-01 -3.47619039841036E-08
 -4.80999671679684E-08 -4.55318209410850E-01 -3.05476015445300E-01 -9.17796983948453E-09 -4.23517622211621E-08
  1.26910812966827E-02 -8.83459502833381E-02 -4.20190540467702E-02  5.44567443326820E-03 -3.48786043427686E-02
 -3.14737207350996E-01 -3.20918270925058E-01 -4.09718641570342E-02  2.97927107692118E-08 -3.70765443979457E-08
 -4.71867614979309E-01 -7.05896519483213E-01  5.27253081042744E-09  4.80317432674453E-08  1.62753919733697E-02
  7.68073074296653E-02  7.29551695123828E-02  2.73129175674931E-02  1.76562084722668E-01  3.72932665320644E-01
 -7.54290363322223E-02  7.77324904787999E-02 -3.13355499951302E-08 -2.55909661020038E-08 -2.86943990007177E-02
 -1.01487860357097E-01  1.73126155227739E-08 -4.11356935396680E-08 -1.07314391969894E-01 -1.22637178026980E-01
 -6.55914042147437E-04  6.04992381104450E-02  3.43966604839348E-01  3.57887598838424E-01  2.09192473309201E-01
  8.56226568833446E-02 -4.39352047277424E-08  3.27735177003052E-08 -3.30362964710500E-01 -1.89666828319204E-01
 -8.35063615648452E-09  3.77391379675763E-08 -7.79762580234125E-02 -1.08971888660113E-01 -6.45032755087679E-02
  9.33569672870119E-02  4.64027701115383E-01  4.36977808752443E-02  1.55562411045180E-01 -8.76851382526352E-02
  7.87763632264110E-08 -3.21021002777999E-08  4.83465177383929E-02  3.16097049268616E-01  2.83230572595006E-09
 -3.27064842134100E-08 -6.21504753607176E-02  4.94105793929245E-02  1.24964066113160E-02  1.16313083052974E-02
  6.06863564294231E-02 -2.07790158796599E-01 -1.68787096864795E-01 -2.68486846471761E-01 -2.77965605766788E-08
  7.55015896668843E-08  2.40968741068079E-01  3.82787799751202E-01  1.13113712413541E-08  1.83922404193558E-08
 -1.70672215617681E-02 -4.29838578600449E-03 -3.28249506942549E-02  9.34592194058848E-02  4.64646257629308E-01
  4.39013503180447E-02 -9.86525297218078E-02 -2.67862239727664E-01 -1.17801385293746E-09 -7.61243778562872E-08
 -1.29462858258408E-01  1.90341494273354E-01 -1.06774438811844E-08 -3.25160062572991E-08  2.44689643380568E-03
  7.64775693095303E-02 -2.48563167685128E-02  6.03707959379065E-02  3.43024501192208E-01  3.57727098732483E-01
  2.38521456145192E-01  1.49290774996298E-01 -2.16650437910113E-08  6.56662590166332E-09 -3.09247224084273E-01
 -1.45146283953825E-01 -2.55467032287454E-08  1.53444210362509E-08  3.64990058210257E-02 -6.12718808211033E-02
 -1.30444971201787E-01  2.74336959829057E-02  1.77284569358595E-01  3.73500575398208E-01  5.20911711897827E-02
  6.94579355609382E-02  6.12340453994929E-08  4.41754212420846E-08  6.23686193182594E-02 -1.06857755118732E-01
  2.24548382778309E-08 -8.35729904996780E-09  1.02481483945542E-01 -3.49455651046820E-02 -1.21882788005908E-01
  3.62295391068859E-01  3.93649535299670E-02  1.59517288959546E-01 -2.31015046103128E-08 -6.43898695558957E-02
 -3.04864216273504E-01 -3.28481948186291E-02 -5.78784323635787E-02  5.02442281455045E-08  8.24802052634673E-02
  3.61928424640811E-01  3.94260483994095E-02  6.16014319193104E-03  4.56149775704856E-08 -1.71905636679308E-01
  1.27560224666770E-02  8.83737815702543E-02  8.60675220091126E-02  2.05685986430830E-08 -1.00283737997025E-01
 -2.63947833570306E-01 -1.50393885418560E-01 -4.51676058262139E-03 -6.89347536718494E-08  9.43951067647344E-02
 -3.98898642502901E-01 -5.64878763448939E-02 -3.36636357873507E-02  3.70271900837721E-08  4.80513616371558E-02
 -2.64487757806220E-01 -1.50728845451387E-01 -8.74052778212561E-02 -6.99414095153593E-09  3.65264634467326E-02
  1.27287659954294E-02  8.85285893073909E-02  6.50630821475121E-02  5.33669826285250E-09 -1.15089762061262E-01
* ORBITAL    1   93
  7.28556614414527E-09  3.26923347910960E-08  1.45579671265513E-08  5.74404453619255E-09  1.71819041629238E-08
 -4.28219212685817E-02 -2.65082257221821E-01  1.22944390233249E-08  3.07008967062554E-08 -1.25962650854332E-01
 -1.31441659028878E-01  3.96209143446050E-09  2.63633560009672E-09  1.90489021704492E-09 -5.35815263452164E-09
 -1.26136887302760E-08  2.38748340241099E-08  6.09423154188956E-08  5.98863050268246E-08  1.92305614263386E-05
  1.20698892035968E-04 -8.38987826514060E-08 -4.26671957549259E-08  6.10419817773622E-02  4.29640653059983E-02
  5.12450621249472E-10 -5.57748579518751E-09 -1.34122076015877E-08  2.49513718997486E-09  1.79467480230332E-08
 -9.41786629057193E-08 -1.37490241428581E-07 -2.65774119031158E-08  4.29758103510237E-02  2.65370719443463E-01
  9.28654270783260E-10 -8.22787982558023E-08 -1.66422841000441E-01 -7.38731961208196E-02 -5.63571523111099E-09
  1.63955949397854E-08  1.82696866250713E-08 -4.80421122032079E-08 -3.80093866002283E-07 -7.83209014131778E-08
  4.14961410204087E-08  1.11918078280856E-08  3.52213450478897E-01  7.01130346092584E-01  8.39127379020648E-09
  2.36503675122260E-08  2.54866566541083E-02 -3.56087698130303E-02  6.46509767482328E-09 -1.72134799730787E-08
  1.44395478909088E-08  5.81515906129367E-08  4.64317468021336E-07  2.49774809514589E-07 -3.74398431923476E-08
  1.68418273884881E-08 -1.59037898812186E-01 -2.64413187372773E-01 -4.18309042400858E-08 -2.80444455050819E-09
 -7.69766854377022E-03  5.92955890076282E-02 -3.14532890437469E-08 -1.87492726558593E-09 -3.70628875324130E-08
 -2.15534252574288E-08 -1.91047992999255E-07 -7.48944240435412E-08 -1.03794798383525E-07 -7.08306440761484E-08
 -2.78680226287491E-02 -1.49614731635795E-01  2.90123807707430E-08 -4.14559585145818E-08  1.33504759773192E-01
  9.88676077487684E-02  1.75454812667019E-09 -5.79710359488144E-09  1.80559082693073E-08  6.64843389290217E-10
  1.12911561002291E-08 -4.96982217552080E-08 -3.70778463077226E-08 -9.22141914054399E-08  6.59832676125733E-05
  1.37339092885238E-04  4.56301037136981E-09  3.25606896477555E-08 -1.00126620380811E-01 -7.02246301103113E-02
  1.67220512262085E-08  2.04340969455627E-09 -8.49731358765965E-09  2.23455021502355E-08  1.25615099926010E-07
  6.44110555138649E-08 -3.72305638621636E-08 -3.92252443730950E-08  2.76727592679883E-02  1.49131751509835E-01
 -6.55200553759202E-08 -1.81702802490368E-08  1.38383477812266E-01  9.20198490746073E-02  6.79903257267066E-10
  1.01659044186713E-08 -1.11125591097391E-08  1.11653517428718E-08  5.33690856206006E-08  2.81073708459526E-08
  6.16159599096299E-08  4.08962464477826E-08  1.59309747848832E-01  2.64867599883065E-01 -1.03077806818541E-07
 -7.86826562185490E-08  5.32886629371030E-02 -2.76258887407502E-02 -5.38763034902994E-09  6.91006484671880E-10
 -9.30851547458728E-10 -1.77873216362647E-09  2.63927656472217E-08 -4.50782603216497E-08  1.72527478553002E-07
  4.40096842537200E-08 -3.52475165262379E-01 -7.01618540327042E-01  1.00992412587187E-07  6.22066873487438E-09
 -2.49730546339395E-02  3.60767346619262E-02 -1.11416921317705E-10 -1.62015271253679E-08 -3.58961702939529E-09
  3.24201476833828E-08  3.65858298831135E-08 -3.21939437576121E-10  3.87548136021980E-01  2.24984844551504E-08
 -1.08126121532545E-07 -3.21706142157109E-08  1.34095894386356E-08 -2.26385877062508E-04  1.55653189032419E-08
  1.00810888054847E-07  2.97498600196109E-08 -5.35525344028729E-09 -3.87574359591828E-01 -1.24105192609043E-08
 -1.47894497953524E-07 -3.43555182477782E-08  5.98460311195866E-09 -1.30557321704536E-01 -1.62457726172663E-08
  1.25666337756682E-07  5.02253774196551E-08 -2.76647659216657E-08  2.24123930173038E-01 -4.85020611777166E-09
 -7.56619900620010E-08 -4.33516372943623E-08 -3.89554062448746E-09  8.47331934360243E-05  1.65178637612324E-08
 -5.49071300871450E-08  2.68535400920495E-09 -9.57861949709798E-09 -2.24117145428313E-01  8.54334128881269E-09
 -4.51114614248114E-08 -2.43681670741415E-08  1.56840829383677E-08  1.30642283005089E-01 -2.24060289067489E-08
* ORBITAL    1   94
 -1.53204025201602E-01 -8.60656926737377E-01 -6.49356854115884E-01 -6.62638130433569E-01 -7.41804793355261E-01
  2.33973412631427E-08  5.64096559861901E-09 -8.74610960342000E-02 -1.45285768725695E-03 -4.22683782529277E-08
  2.73226852882765E-08  1.33784981409500E-01 -4.10358342135296E-03  1.60409595397399E-02 -9.60095105031808E-05
 -4.03625475663543E-04 -4.95414324069996E-05 -6.36324226854978E-01 -8.22687271557346E-01 -1.09372148591736E-07
 -1.26443358941407E-07 -4.46469948047695E-01 -5.77080715903306E-01  3.64905731172705E-08 -5.31636960952144E-08
 -1.60415681421964E-01 -6.70075400967657E-02  9.24860352689753E-02  1.53075228954546E-01  8.59888581928882E-01
  6.48698134007749E-01 -3.07961170837320E-01 -2.53661420747529E-01  5.09948481622092E-08  2.05024098104234E-08
 -5.93969887252674E-01 -6.97715746215983E-01 -1.65850131084586E-08  4.99022636541658E-08  2.89956273674309E-02
  7.21933145617958E-02 -1.10077752717632E-01  7.54856863945264E-02  5.03223827140232E-01  6.17843472847397E-01
  2.40093874291868E-01  1.78239383559406E-02  8.02986221138775E-09  1.41119001532969E-08 -9.84089547337116E-02
 -1.06858869708168E-01  2.98136986261418E-08 -7.22635203886673E-08 -9.48812967513377E-02  6.24698419687644E-02
 -6.52112442611636E-02 -1.82986955072906E-02 -1.14094232860708E-01  5.42251565257756E-02 -5.31802805581587E-01
 -6.52341293412652E-01 -6.75067070680694E-08 -3.39267231410938E-08 -1.54255726061105E-01  7.75763602708634E-03
 -2.25281892049980E-08  7.49890011805125E-08 -4.29857287527682E-02  2.14922665895163E-03  1.14581633959316E-03
 -1.75808120581448E-01 -9.69769588496687E-01 -5.24335273447664E-01  9.80575869230609E-02 -1.65376835107787E-01
  7.94647500982833E-08  4.47094505780096E-08 -2.18170655256368E-01 -2.18165474094276E-01  4.22638787819692E-08
 -3.69968516305072E-08  4.00747537049860E-02  1.09889833611469E-01  1.18056013940532E-02 -1.90625307586280E-04
 -1.03216248539744E-03 -4.02139282428379E-04  3.42994262467705E-01  1.48117286341285E-01 -3.29611156476233E-08
 -2.77316049207587E-08  2.40867459742379E-01  1.03897147998227E-01 -5.95877133027036E-09  1.40486818733813E-08
  6.86104963265594E-02  2.85954624222000E-02 -3.95711162475142E-02  1.75849297844550E-01  9.69918220792079E-01
  5.24246387621966E-01 -1.70948624251362E-01 -2.60839348608745E-01  1.52545441944914E-08  3.67183008518499E-08
  1.66992057748371E-01 -8.07376029810358E-02  3.02327564813905E-09 -4.73057561342706E-08  6.50083919167817E-02
 -6.60310722505445E-02 -7.24321598497741E-02  1.82150548977193E-02  1.13794296866586E-01 -5.37418234507251E-02
 -3.27104930252182E-01 -2.15193112225606E-01 -2.01442277729087E-08 -6.19983868885402E-08 -4.47442762418957E-01
 -6.16228585074236E-01 -4.40698698756493E-08  3.65851840356119E-08 -1.38643349525839E-02 -2.58236142091897E-02
  3.14800003066193E-02 -7.52635520173737E-02 -5.02022992953241E-01 -6.17493130709250E-01 -1.19154782695004E-02
 -9.51389086861605E-02  3.03050957340350E-08  8.87107249772637E-08  2.59138204520017E-01  5.23349755509819E-02
  4.15470010586478E-08 -4.60273416973296E-08  5.36909438568938E-02 -7.95517512615938E-02  8.91506843021314E-02
 -2.89720734514113E-01  2.04223045910559E-02 -2.09141582265262E-02  1.41424339290423E-08  9.13316692395302E-02
  2.62459277989401E-04  1.04897461963753E-04 -7.11259777144384E-02  1.20782445696531E-07 -4.98024716818925E-02
  2.90492554715158E-01 -2.03954511130943E-02  7.88382251450907E-02  2.41109029403900E-08 -5.10691763747496E-02
  7.15081571088829E-01  2.02193071078177E-01 -1.26630951985190E-01 -1.37125785922559E-08  1.06053282052359E-01
  4.04811773404267E-01  8.24923163318197E-02  3.28769303768826E-02 -4.84153570917413E-08 -1.27141252008025E-01
  4.75197295110234E-05 -1.62570041500443E-05  1.66038135203059E-01  2.95881143306023E-08  1.16400414468212E-01
 -4.04004352227875E-01 -8.22414828166933E-02 -1.08299963803251E-01 -1.23863386587657E-08  7.44682009296212E-02
 -7.15538968135399E-01 -2.02454929659669E-01  5.63988556773326E-02 -3.38030043429861E-08 -1.55176529627725E-01
* ORBITAL    1   95
  1.12832700448832E-01  6.81669714049462E-01  7.53397996414178E-01 -1.10147615395409E-01 -1.06609497760154E-01
  8.64254739904425E-08  3.13111806334567E-07 -1.22060666090596E-01  2.38289441236753E-01 -3.44290629814222E-07
  2.57837394027124E-07 -3.42405145312849E-02 -6.67724370397298E-02 -6.25588478795273E-02 -1.31297513510458E-04
 -8.88348946864591E-04 -1.28887537140156E-03  7.27190784866959E-02  2.95450418878345E-01 -7.18885095706703E-07
 -1.49799102603420E-06  5.05126862097746E-02  2.06196080299945E-01  3.47018243119541E-07 -4.81769579018279E-07
  7.48263800331099E-02  3.11694774452900E-02 -4.28602839603518E-02 -1.12958158282976E-01 -6.82369031402275E-01
 -7.53184726280395E-01 -1.49497564516348E-01  1.90038530406732E-01  9.27219755970501E-08  3.54334964908556E-07
 -6.26962901244253E-02 -1.82173732192678E-01 -1.26753551260654E-07  4.03782874723890E-07  1.78282025051825E-04
  5.26721271461673E-02  8.24702850938817E-02  6.27176433265749E-03  3.88450171607803E-02  1.42420458427340E-01
  6.84587984261974E-02  1.19760717491213E-01  2.74166342175010E-07  4.27164038756986E-07  4.79991758637180E-01
 -7.47099260284787E-02  2.14770753379470E-07 -5.88548370043992E-07 -9.82077870504685E-02 -6.61332204053062E-02
  6.67618783008098E-02  2.97467874582892E-02  2.18992494881633E-01  5.36060558189828E-01  1.15420004193067E-01
 -3.74156741859471E-02 -4.34237689752862E-07 -7.14151220313479E-07  1.82206738610052E-01 -2.18791830346443E-01
 -1.07694260834731E-07  5.95881229025789E-07  2.16720608069992E-02 -3.05407769361644E-02 -1.01762939277318E-01
  1.43569420441863E-03 -5.41180482901831E-02 -9.50122942499077E-02 -2.63172119734634E-01 -3.54976060851021E-01
  3.30575967983019E-07  5.76881180669253E-07 -2.98308720505924E-01 -1.97436068541609E-01  3.56715038958150E-07
 -2.45569077660712E-07 -1.49628323471205E-02  3.41144880026154E-02  4.23427831354119E-02  3.16006209884916E-04
  1.75856681576038E-03  9.83327864740427E-04 -2.01636798879339E-01 -2.34746100574692E-01 -9.59723964779853E-08
 -2.89621243433710E-07 -1.40976632108849E-01 -1.64207153001456E-01 -1.37456877205827E-08  2.97644614486281E-08
  4.95827893730062E-02  2.08996902702255E-02 -2.88276926115275E-02 -1.54456870740322E-03  5.34306684974488E-02
  9.40337238806877E-02 -3.70795989413218E-01 -3.07569212639802E-01  2.40551954872463E-07  5.56778178009741E-07
 -1.46619105854150E-01 -2.66938441606529E-01  7.81428022042585E-08 -4.10799857616079E-07 -1.85336646279268E-02
 -4.79126341854908E-02 -2.30897141801827E-02 -2.98827289621587E-02 -2.19977547514596E-01 -5.37448437251933E-01
  2.12531736469113E-01 -2.17921158044562E-01 -3.40798618430126E-07 -7.74709706635845E-07  4.73314490939185E-02
  4.08234938185493E-02 -4.92400187133492E-07  2.89356409119062E-07  6.81946014049569E-02  6.82185834535698E-02
  4.99598295295731E-02 -5.67975609279583E-03 -3.52126875233492E-02 -1.39472323505387E-01  4.76304657806210E-01
 -2.89402946369015E-02  2.61579909244283E-07  6.12643966355178E-07 -1.00760985234443E-01  1.36658751054264E-01
  4.52854813707574E-07 -3.97287479367401E-07 -1.20064460913179E-01 -2.52219998137913E-02  5.87531576931901E-02
 -1.72803605561457E-01  6.86471911585776E-02 -9.56280065285674E-02  2.50422514826343E-07  9.11125086076672E-02
 -4.81290161194355E-04  1.10802315552733E-05  1.47406222967889E-01  1.07751487290590E-06  1.03363319218949E-01
  1.70178585739988E-01 -6.96939837292523E-02  5.33134241001866E-02  2.84033728793735E-07 -1.20892245899456E-01
 -1.65492209986774E-02  7.54444385806030E-02  3.29926937523185E-02 -1.10057945329064E-07 -5.76743109955365E-02
  4.23869036720365E-01  5.75837708685486E-02 -9.43399176210623E-02 -2.20854412139391E-07  2.19317262030422E-02
 -6.35701472366319E-04 -1.35094437453626E-05  5.22317258163635E-02  3.14118893499086E-08  3.68462085328031E-02
 -4.24716382720998E-01 -5.82548052363772E-02 -1.16542819079961E-02 -1.51372283889793E-07 -9.67716742898702E-02
  1.91445401125192E-02 -7.40843978791275E-02 -4.30579058114073E-02 -1.62434859078999E-07  5.12142215790510E-02
* ORBITAL    1   96
 -2.26344269497038E-07 -1.38152174894915E-06 -1.59770430365751E-06  3.28998251552051E-07  3.20269233674988E-07
  4.61634967558231E-02  1.44576889446178E-01  3.42669815120360E-07 -5.07603598858006E-07 -1.44320275355144E-01
  1.11947980319734E-01  5.53673858438262E-08  1.49493579634168E-07  1.34598814937277E-07  3.28194955070160E-08
  1.68410814820548E-07  1.12434341168514E-07 -5.96241842268197E-08 -5.28738613591472E-07 -3.06565694520403E-01
 -6.25371913143192E-01 -4.54450915840636E-08 -3.66276848139980E-07  1.42420550412919E-01 -2.03006736383969E-01
 -1.47393904770812E-07 -4.36400714345389E-08  8.50154546095942E-08  2.42444353518731E-07  1.48364593502054E-06
  1.66299980676865E-06  3.93212108740840E-07 -4.19924552613725E-07  4.58550968809849E-02  1.43936849205204E-01
  3.16251581273471E-07  6.50901096570847E-07 -5.59705966131560E-02  1.73770321484267E-01 -1.51655172429864E-08
 -1.52095551816161E-07 -1.65117935350623E-07 -4.40454994486290E-08 -2.99746158552344E-07 -5.14496741710974E-07
 -2.22236431683903E-07 -3.01866388230733E-07  9.88328118970254E-02  2.13061476048247E-01 -1.09440537249329E-06
  2.79687629803635E-07  9.66495045298518E-02 -2.39235484461372E-01  2.86587622710601E-07  1.44279226023488E-07
 -1.48475858852006E-07 -2.54961934246312E-08 -1.63128714179418E-07 -1.14388009402071E-06 -2.05630518214019E-07
  2.64723992218841E-07 -1.40405166542215E-01 -3.08468470895968E-01 -2.54890921114001E-07  6.22475622960919E-07
 -5.07702493607131E-02  2.41972478091702E-01 -4.82022646455823E-08  8.42666079764813E-08  2.25983825918434E-07
 -8.58082357089482E-09  1.27402498531964E-08  1.97066631425192E-07  4.62982604399583E-07  8.22451838153610E-07
  1.10495052650748E-01  2.54402379407405E-01  8.47799712623311E-07  5.13648289466859E-07  1.54656682209836E-01
 -9.80231225553640E-02  4.25206750886999E-08 -1.19385074535783E-07 -8.08000801004369E-08 -1.01290656279818E-08
 -3.73824685909796E-08 -4.28182384599631E-08  4.26786957032094E-07  5.05400348207172E-07 -3.98795845845758E-02
 -1.52790994959327E-01  2.66449334393259E-07  3.68613342401535E-07 -1.16565666360651E-02  1.60950516405508E-02
 -1.23127681221686E-07 -6.25624965559197E-08  8.16551381124645E-08 -4.68092276539838E-08 -3.91000622992950E-07
 -3.13199058242357E-07  9.25760079420485E-07  8.38758655494023E-07  1.10898857741806E-01  2.55476886513359E-01
  3.51623684297365E-07  6.86029171965673E-07  3.99917758127760E-02 -1.78480841294782E-01  2.29613707913833E-08
  1.37221335794733E-07  7.20980055433205E-08  6.37850604844989E-08  4.80538484978166E-07  1.26776151747712E-06
 -4.43835233025426E-07  5.61841857143720E-07 -1.40462116659435E-01 -3.08756634401633E-01  6.00518240533813E-08
  1.01447269888116E-07 -2.10523833731793E-01  1.30135941972658E-01 -1.63032456393872E-07 -1.48583967095215E-07
 -1.13286012159354E-07  2.22193697688511E-08  1.48754547623746E-07  4.17157042393451E-07 -1.12658402049037E-06
  7.85721769022407E-08  9.81869283550790E-02  2.11886056094125E-01  2.12776852011613E-07 -2.86347675543281E-07
  1.92377956624490E-01 -1.72315954639090E-01  2.54745449945717E-07  7.76826385130283E-08 -1.43118419212545E-07
  4.49480407356191E-07 -1.67396693110953E-07  2.00927894236966E-07  1.07545218163092E-01 -2.23417934554840E-07
 -2.38159078868418E-08 -1.42035324334694E-08 -3.21591160991526E-07  4.51705264179570E-01 -2.47712442982701E-07
 -4.55495029655191E-07  1.89041419972711E-07 -1.51591811341523E-07  1.07798966877674E-01  3.15527522880691E-07
 -2.98947238058232E-07 -2.75699183648803E-07 -6.09578617850763E-08 -7.19571274257859E-02  1.35921165318425E-07
 -1.00632763305264E-06 -1.19297656229715E-07  1.85758908273034E-07 -7.45711751806488E-02 -1.92159944382728E-08
 -1.90718048247371E-08 -2.43334512853739E-08 -1.62449158344132E-07  1.92474125440218E-02 -1.08143382720539E-07
  1.12625352499221E-06  1.83851251230469E-07  6.83381734504482E-08 -7.54790590044417E-02  2.17851673507151E-07
  1.52662683454347E-07  2.18246570457658E-07  8.93847045424207E-08 -7.13687586103998E-02 -7.56681725374696E-08
* ORBITAL    1   97
  1.03157453964169E-09 -2.02082484243891E-08 -9.77312986375429E-08  5.58326711552026E-08  5.11594064176856E-09
 -1.37464435984556E-01 -2.36585669752661E-01  1.46212076134089E-07  1.00241962206843E-07  4.39380600321403E-02
 -1.28189269933037E-01  2.37852542291722E-08  7.65591328436361E-11 -1.25260000965151E-09  4.13598263596939E-08
  2.62836849774808E-07  2.52337186386140E-07  1.10759429070310E-07  4.40344118225514E-08 -3.24105356852295E-02
 -7.30638349624762E-02 -5.95094251053908E-08 -6.57436945865582E-09  3.46462484247058E-02 -4.93322941988380E-02
 -2.79528183249355E-08  1.89706674412774E-08 -2.25354561471787E-08  8.33053665329318E-09  3.37098851672158E-08
 -1.98112290638879E-08 -2.41209438806055E-07 -2.00096633423389E-07 -1.37229408433919E-01 -2.36031087071832E-01
  1.00402838433326E-07  1.26875972795898E-07  1.05397593914790E-01 -8.48440696314081E-02 -2.17977655436523E-08
 -1.85866636891569E-08  7.37003450971540E-09 -5.04339625002029E-08 -3.06286809683149E-07 -1.65497462291609E-07
 -1.04518660775602E-07 -1.11913738124256E-07  2.39389360660927E-01  4.37864468015039E-01  4.43295306231232E-08
  6.04857624738222E-08 -1.86123210491154E-01 -5.37094949217107E-02  1.27223935384178E-08  1.60057640991107E-08
 -6.71803876644238E-09  2.19976913040829E-08  1.65892113258382E-07  8.90571231834603E-08 -8.64547201946477E-10
  1.16552805480617E-08 -2.66712737048569E-01 -5.12213170950262E-01  9.03238884601000E-09  2.26537753016697E-08
  1.95352276158246E-01  5.05457640522535E-02 -4.20053966985418E-09  4.71874816202441E-13 -6.67965466727704E-09
 -1.33931585321647E-09 -8.58889297173359E-09  3.14370189063389E-08 -4.75442543747987E-08 -4.68454809438366E-08
 -5.92511316289031E-02 -1.19397853791211E-01  3.48506518344327E-08 -3.40621050554387E-10 -1.02417357154776E-01
  8.33981457673925E-02 -2.81855322692607E-09 -1.26955011582467E-09  2.33353855522112E-09 -3.85531529604810E-08
 -2.19897237325874E-07 -1.54334098076464E-07  3.05951751480686E-08  9.49202537584813E-09  2.54151860033067E-01
  4.90772758748763E-01 -5.17880765894000E-11  1.35470368884754E-08  1.16728140415593E-01 -1.66230507791268E-01
  1.65239963203027E-08 -1.51506140396116E-08  1.02687770254317E-08  1.80760683835066E-08  9.81474692694684E-08
  5.56962030106373E-08  2.13218317511146E-08  1.86533598214286E-08 -5.96114681033018E-02 -1.20161888870730E-01
  5.81337634018292E-08  7.27161749586228E-08 -4.38282185364703E-02  1.24654854176012E-01  8.62949323340934E-09
  5.05344345839421E-09 -5.84290046221771E-09  1.92381720444081E-08  1.20866786788148E-07  1.30428676477499E-07
 -8.87277815222537E-08 -2.14991075385400E-08 -2.66434413105703E-01 -5.11684085342630E-01 -6.97469515079093E-08
 -7.63715658970217E-08 -1.13796128627493E-01 -1.66494765980846E-01 -1.23004371173261E-08 -1.51464483522119E-08
 -1.15689345894496E-08 -2.92355604048656E-08 -1.71453575865961E-07 -1.44281141633134E-07 -8.16719162201773E-08
 -3.54782049873294E-08  2.39164786401656E-01  4.37639353357361E-01  1.02638483359060E-07  4.10756555297157E-08
  1.13641107184891E-01  1.56951948770044E-01  1.11444669517474E-08 -4.42561194023912E-09  3.96075621367631E-09
  1.65437634351503E-07  5.56395492670827E-08 -1.29314692808720E-08  1.25800151709319E-01  1.31512336551413E-08
 -1.44217708393479E-07 -4.56286759699747E-08  1.30173460381294E-08  1.37369978004637E-01 -1.30332061770252E-09
  2.13393465955353E-07  7.54581634205489E-08 -2.47809333017770E-08  1.25444297894224E-01  5.43981902328763E-08
 -8.85301994442475E-08 -5.63806578347216E-08  9.49542594514068E-09  3.58918228864219E-01 -1.00220530409438E-08
  3.69370361876576E-09  2.64857244957990E-08 -2.58452618384417E-08  1.04174608563294E-01  1.73974416992855E-09
  2.93662921741560E-08 -6.56985031651477E-09  8.98401133462102E-09 -3.57090244531409E-01 -8.31953909620308E-09
  6.97235297777052E-09  1.75394781328912E-08 -3.76836814447239E-09  1.04661785846081E-01  4.61629983560777E-08
 -1.33735450567669E-07 -5.64019692132734E-08  1.10106305844336E-08  3.58826429523587E-01 -4.17971303519518E-08
* ORBITAL    1   98
  3.46918052217560E-02  1.05175876631191E-01 -2.43616467511294E-01  1.70310583861704E-01 -1.20790692688459E-01
  3.98094943551484E-08  5.34615873545443E-08  1.05461686453273E+00  9.03804041471850E-01 -1.14911098885887E-08
  3.47070924102927E-08  1.29045041561356E-01 -1.60969585211117E-02 -7.90963586045727E-02  1.88493632083434E-01
  1.17566837778305E+00  1.21553062171490E+00  2.34460339499748E-01 -7.47619815792787E-03  3.52812524769490E-08
  2.45334761176169E-08 -3.34191209777367E-01  1.13678239832436E-02  2.13047858248870E-09  2.60688095717389E-08
 -1.23672731131993E-01  1.04455155120696E-01 -1.39244594554302E-01  3.42835541264466E-02  1.02768560831912E-01
 -2.46017521398941E-01 -1.04854164070887E+00 -8.07261097894950E-01 -2.83936527899601E-08  4.24261060195429E-08
  1.97809542896939E-01  4.20384399753255E-01 -5.22541300183829E-09 -4.75603268210502E-09 -9.36562998990734E-02
 -1.09142949328749E-01  4.99006781941868E-02 -1.89872804883088E-01 -1.09420854402519E+00 -7.80267239938390E-01
 -4.68042152408276E-01 -4.02071334972233E-01  4.08352200226867E-09 -1.45255491955933E-07  5.98555922297471E-01
  3.45060410557651E-01  1.82554236640218E-08  2.30512351094027E-08  1.85243535548943E-02  3.40986208922680E-02
  2.82897469516976E-02  7.26873693425609E-02  4.53995013682017E-01  4.83522317157480E-01  3.73612836748053E-01
  2.98998662434644E-01  1.71095581149241E-08  1.48082135035934E-07  3.13156529146959E-01  9.24794697949420E-02
 -3.44940159647565E-08 -2.15402942194716E-08  1.24492707359655E-02 -4.16194795315146E-02 -6.86823585690318E-02
  6.29516033283684E-02  3.67260079474758E-01  2.62618435737613E-01 -2.98661906519324E-01 -3.64665912718985E-01
  1.91867423606417E-08 -1.78450046977344E-08  2.51030642736810E-02  9.73648560159179E-03  1.52676333481236E-08
 -1.08350865376234E-08 -3.31296588958022E-02 -8.37827780779327E-03  1.29560326146942E-02 -2.33415130921566E-01
 -1.32053690180729E+00 -8.67554503479140E-01  6.82999963081524E-02  1.87527990605785E-02 -4.85446091829852E-08
 -7.39496354635688E-08 -9.89340638039398E-02 -2.89039701845657E-02 -2.41414890556004E-08  2.59687479388053E-08
  8.00371507483512E-02 -9.88468062439300E-02  6.67068743870681E-02  6.24720789953297E-02  3.64745878739036E-01
  2.60888242431596E-01  7.71349403907303E-02  1.13917873149070E-01  1.24517510277190E-08  2.63154891134589E-08
  2.88640936870167E-01  3.45050520041314E-01  1.02158485061096E-08 -1.27219637614356E-08  2.52274738613933E-02
  1.57643082403579E-02 -2.06142545676366E-02  7.24034322797967E-02  4.52343508412043E-01  4.81657560719620E-01
 -4.22251839257145E-01 -1.90465753519495E-01  5.71278206183925E-08  7.83722507995436E-08 -2.44279894514693E-01
 -2.49406988793195E-01  2.70967923527335E-08  2.37141756021390E-08 -3.32409351001170E-02 -6.06499959016235E-02
 -4.20471667457430E-02 -1.89861307340889E-01 -1.09395246452443E+00 -7.80094933652306E-01 -4.03796247186412E-01
 -1.88931959120316E-01 -7.15698572955590E-08 -5.03839141862091E-08  6.43816750796685E-01  4.95784051441704E-01
 -2.50260027011290E-08 -3.09426187107523E-08 -3.86947116659899E-03  2.49722163552125E-02  4.09893359818518E-02
  9.91500958457088E-01  3.30105914142799E-01 -1.13251880636389E-01 -3.99713670029187E-08  1.10325202503384E-01
 -4.85330845297044E-01 -1.83182155858398E-01  2.55663193162137E-02 -4.52525319770415E-08 -3.62667154408121E-02
  9.90704058739396E-01  3.29670802957752E-01 -6.50315015456282E-02 -2.15504133201938E-09  1.43596142622901E-01
 -5.80020639467798E-01 -3.11030845583548E-01  1.45279270587844E-01 -4.45262832956340E-08 -7.50285760044382E-02
  2.50427537029648E-02  1.09865148400792E-01 -1.92530071230544E-01 -2.08314767540961E-08  6.26237698396292E-02
  2.38306723259480E-01  1.97776736630256E-03  5.01996578321658E-02  6.66364196579350E-08 -7.18258811115977E-02
  2.41425101623779E-02  1.09855699027905E-01  6.82914183254071E-03 -2.03468669345947E-08  2.02126267899606E-01
 -5.80567374426722E-01 -3.11430572109757E-01  2.05789401777656E-02 -7.34717367166363E-08 -1.61731372989408E-01
* ORBITAL    1   99
  4.50855604647863E-02  2.64717970239527E-01  2.26474164055410E-01 -6.38531458405407E-02 -1.94656788394803E-02
 -3.66071826763588E-07 -6.42707974456846E-07 -8.34422388719913E-01 -7.06997292842512E-01  5.52016685267180E-08
 -3.24810464472719E-07 -3.85073871696849E-02 -8.58321390787747E-02  6.29985243075110E-02 -3.20106062514154E-03
 -1.86262391399650E-02 -1.39042989556993E-02  3.66872814613102E-01  4.24239731978475E-01  2.18921397323438E-08
  1.70095858065059E-08  2.83182986990815E-01  3.18201244954494E-01 -1.58235209125677E-07 -1.00680987727717E-07
  8.45130269001378E-04 -3.51159509624416E-03 -7.25464764699811E-04 -4.72983880122287E-02 -2.72749532576193E-01
 -2.21003487333325E-01 -7.88381965628308E-01 -6.60937024863890E-01  3.50553738301254E-07  6.48502842053329E-07
  2.16111206119497E-01  2.09989296330498E-01 -2.85517608362027E-07  1.52614181335537E-07 -1.11100016237307E-01
  2.53148983953502E-02  1.93601365259358E-02  4.71769165216239E-02  2.80858031101061E-01  2.48482622127756E-01
 -2.79520443146945E-01 -1.35164403988445E-01 -2.16133788614814E-07 -3.92460373128903E-07  7.10854243941763E-01
  5.59096577172952E-01  1.20738934102316E-07 -2.21473865875453E-07  6.93015121606807E-02  5.05200867142717E-02
 -1.06277659666806E-01  3.70765943928937E-02  2.80478400914455E-01  2.56406576438850E-01  5.02122324140710E-01
  4.08771406519349E-01 -2.55282813770847E-07 -4.43441981420071E-07  8.23218989915035E-01  8.54710145609687E-01
  4.55421595395187E-08  2.45465096331780E-07 -3.93226556960139E-02 -7.95153276260190E-02 -1.25539676564631E-02
 -2.46188983443725E-01 -1.41844182500175E+00 -1.14870774635570E+00 -1.37400760328934E-01 -5.75619384129381E-03
  4.04048149133978E-07  6.52502323945653E-07 -1.00451059057441E-01  1.07810330432053E-01 -5.41209372070924E-08
 -2.39656035952425E-07  1.76564955778845E-01  2.01470145366935E-02  3.90392972106005E-02 -4.85823575219446E-03
 -2.65411014243243E-02 -1.47163123462746E-02  2.71669933790348E-01  5.28619558265681E-01 -2.68605960854111E-08
  2.15224418927397E-08  1.82366876488851E-01  3.62181320978539E-01  1.10389932752268E-07  7.83254690207786E-08
 -8.51960973195107E-02 -3.86761853026983E-02  5.06183950914500E-02  2.44595220262747E-01  1.41049150548181E+00
  1.14875871120284E+00 -1.33299079329622E-01  1.10457327723822E-01 -3.63132796846644E-07 -7.01586797677431E-07
 -7.80357797649904E-02 -2.59687060921420E-02 -2.43876576760909E-07  3.76289507224976E-08  3.80081736615901E-02
  6.84808267204163E-02 -1.62954207239955E-01 -3.23838690588969E-02 -2.52793861208293E-01 -2.35246924974071E-01
  9.30704725852630E-01  9.35136030163666E-01  2.43815486578325E-07  4.97601483210268E-07  1.95460328551302E-01
  9.29587351392149E-02  2.63027131425835E-07 -4.54332519302424E-08 -4.96125741076941E-02  4.11240617038737E-02
  6.08512669804967E-02 -4.38195515411668E-02 -2.67056564324372E-01 -2.53329729168429E-01  5.68660102513735E-01
  4.78656658189166E-01  2.13497906785805E-07  3.55500635071370E-07 -5.14979868645046E-01 -3.31136363995559E-01
 -1.84557687958860E-07  1.94310996887739E-07  1.34803083558538E-01  3.67132878554369E-02 -6.99326862450108E-03
 -7.98595900657778E-01 -3.27866055374873E-01 -3.43690712368899E-03  2.38921413825617E-07 -1.15396959445154E-01
  2.36840965494746E-02  6.40145417263442E-03  2.05944038452825E-01 -1.95635832681579E-08  1.48079558572850E-01
  7.85675467083896E-01  3.23325329166322E-01 -1.08365702892804E-01 -2.48296198162645E-07  2.61495220091772E-02
 -9.91223402456111E-01 -4.12004438597182E-01  2.62895947514180E-02  1.66504667803498E-07  2.22264394856606E-01
  2.13119879169309E-01  1.44705447912923E-01 -1.16714787217991E-01 -4.39609906773923E-07 -6.73734318451498E-02
  1.07320502081019E-02  3.00870319988088E-03  2.19747047474514E-01  9.82342830855594E-09  1.50176078436488E-01
 -2.04265499976997E-01 -1.42731792132668E-01 -9.99923539151405E-02  4.29048969983460E-07 -7.76033600154760E-02
  9.80599697488306E-01  4.09783618147210E-01  2.14606852273627E-01 -1.58787390636450E-07 -5.19932154098538E-02
* ORBITAL    1  100
 -5.12199316155730E-09  1.21110372673504E-07  4.87648905789377E-07 -8.11289480956396E-08  2.17002373752922E-07
  2.72900418854907E-01  4.85253930683700E-01 -1.74054612195748E-06 -1.40341645447994E-06 -3.97656912394270E-02
  2.44435882309697E-01 -9.36409441927110E-08 -7.24675022569843E-08 -1.06143016538860E-08 -2.18405035610351E-07
 -1.26708511654936E-06 -9.61870571986138E-07 -2.79896113453710E-07 -3.53382045516040E-08  3.53681012571731E-04
  5.95898221882648E-04  1.41739849293789E-06  1.23269894078409E-06  1.18043925255603E-01  8.30901074245724E-02
  6.85825873406661E-08 -2.28266008407733E-07 -4.42835436861267E-08 -1.36893449862191E-07 -6.46670533370424E-07
 -1.60586215137151E-07 -4.21897793945371E-07 -4.71894711607596E-07 -2.73192638009250E-01 -4.85844870578296E-01
  1.03520958021965E-08 -1.79934946436622E-07  2.16633236236498E-01 -1.20851536598198E-01 -2.18295039174684E-07
  7.25580729540371E-08 -5.05403219408307E-08  1.80624984792334E-07  8.86182177208958E-07  2.44032718875361E-07
  1.65073007736394E-09  2.68283938485409E-07  1.66092368031019E-01  2.66651962776998E-01  9.04602357315150E-07
  5.28716146626823E-07 -9.23127746738060E-02  1.72575272826485E-01  5.68667797023290E-08  1.09474168490924E-07
  3.57362365281412E-09  1.73877441617164E-07  1.06884956481709E-06  9.26196724962643E-07  7.42412458869065E-07
  6.28158570202855E-07  1.77803552216055E-01  3.63658024820548E-01  1.43458708653091E-06  1.25005360972757E-06
 -3.58613670199682E-02 -1.89589225283416E-01 -2.97125105376268E-08 -1.32791939160839E-07 -1.25296587397681E-07
 -3.62124169163155E-07 -2.03002695906351E-06 -1.50618530544338E-06 -6.50285973240583E-07 -5.20517439618226E-07
 -2.77505189138777E-01 -5.13504712323596E-01 -3.03838069009878E-07 -6.99858982884756E-08  3.76891266645300E-02
  1.80334220308243E-01  2.75213168665049E-07  1.72225542424076E-08  1.60001001950378E-08 -2.77684555025904E-07
 -1.51884702035889E-06 -8.09777365740675E-07  5.93447479912901E-07  9.62229710147232E-07  2.38014140197005E-04
  4.49087686261649E-04 -5.04870527106388E-08  1.38547051232075E-07 -8.16616734425126E-02 -5.74519381366079E-02
[truncated: 331,153 more chars]
