# Supplementary material for: Smooth Things Come in Threes: A Diabatic Surrogate Model for Conical Intersection Optimization
Source: J Chem Theory Comput. 2023 May 16;19(11):3418–27. doi: 10.1021/acs.jctc.3c00389 (PMC10269327; doi:10.1021/acs.jctc.3c00389)
Supplement: Supplementary file 1 — ct3c00389_si_002.zip [file ct3c00389_si_002.zip › SI/RVO/CI/r/MECP.geo.molden]

 [Molden Format]
 [N_GEO]
                   18
 [GEOCONV]
 energy
-0.53732907290154731E+03
-0.53730304942789417E+03
-0.53730969914157822E+03
-0.53732013820260204E+03
-0.53731849623764663E+03
-0.53731997410360259E+03
-0.53732093094542961E+03
-0.53732166711214086E+03
-0.53732200234918196E+03
-0.53732225389717905E+03
-0.53732249689714206E+03
-0.53732256637623436E+03
-0.53732257570025808E+03
-0.53732257858419780E+03
-0.53732257998843806E+03
-0.53732257971528065E+03
-0.53732257956423382E+03
-0.53732257941800322E+03
 max-force
   0.0587833
   0.1340408
   0.0624253
   0.0547450
   0.0568182
   0.0505002
   0.0403045
   0.0397158
   0.0393386
   0.0399816
   0.0412365
   0.0403294
   0.0409327
   0.0406383
   0.0405931
   0.0406302
   0.0406382
   0.0000000
 rms-force
   0.0058557
   0.0089189
   0.0048779
   0.0038644
   0.0041833
   0.0037816
   0.0033889
   0.0032649
   0.0032737
   0.0032945
   0.0033428
   0.0033782
   0.0033880
   0.0033812
   0.0033766
   0.0033802
   0.0033806
   0.0000000
 [GEOMETRIES] (XYZ)
  26
  -537.32907290154731     
 C      1.6232370      2.2506290      1.1437150
 C      1.1461500      1.5301200      0.0000000
 C      1.8955900      1.6658840     -1.2214840
 C      3.0483620      2.4709470     -1.2937240
 C      3.4861470      3.1529640     -0.1810110
 C      2.7838920      3.0512870      1.0409520
 C     -0.0020400      0.7045100      0.0000000
 C      0.0020400     -0.7045100      0.0000000
 C     -1.1461500     -1.5301200      0.0000000
 C     -2.4934000     -1.0404800      0.0000000
 C     -3.5758700     -1.9498690      0.0000000
 C     -3.3484300     -3.3444900      0.0000000
 C     -2.0640700     -3.8398200      0.0000000
 C     -0.9662600     -2.9583200      0.0000000
 H     -0.5406740      0.7029500     -0.9329460
 H      0.9504800     -1.2153700      0.0000000
 H      1.5567130      1.1330810     -2.0975680
 H      0.0391600     -3.3524900      0.0000000
 H      3.5846000      2.5478720     -2.2289730
 H     -1.8887500     -4.9063200      0.0000000
 H      4.3712550      3.7716980     -0.2346610
 H     -4.1927200     -4.0199890      0.0000000
 H      3.1362360      3.5908420      1.9081540
 H     -4.5880000     -1.5718490      0.0000000
 H      1.1065940      2.1898690      2.0852540
 H     -2.6931000      0.0165100      0.0000000
  26
  -537.30304942789417     
 C      1.6017199      2.2157062      1.0619609
 C      1.1363577      1.6324982     -0.0829189
 C      1.8938329      1.7573664     -1.2156994
 C      3.1066712      2.4337178     -1.2187471
 C      3.5681833      3.0114760     -0.0593114
 C      2.8296074      2.9089555      1.0817401
 C     -0.1615257      0.8341752     -0.1786320
 C     -0.1334680     -0.4636388     -0.1414191
 C     -1.2839749     -1.4882409     -0.0632614
 C     -2.6047645     -1.1320305     -0.0281065
 C     -3.6056315     -2.1008971      0.0923461
 C     -3.2991631     -3.4425487      0.1521834
 C     -2.0160825     -3.8033120      0.1003947
 C     -1.0018351     -2.8205252     -0.0168638
 H     -0.2512875      0.8563131     -1.2628775
 H      0.8553433     -0.8748681     -0.2098807
 H      1.5248721      1.3053924     -2.1225457
 H      0.0309141     -3.1218957     -0.0585240
 H      3.6753851      2.5032437     -2.1293808
 H     -1.7441918     -4.8452658      0.1427772
 H      4.5031989      3.5454742     -0.0465000
 H     -4.0802452     -4.1795289      0.2251522
 H      3.1817091      3.3623878      1.9928090
 H     -4.6375413     -1.7899022      0.1212242
 H      1.0145396      2.1381924      1.9614018
 H     -2.8716316     -0.0967092     -0.1096131
  26
  -537.30969914157822     
 C      1.4955733      2.1595943      1.0086403
 C      1.1325027      1.6297870     -0.2035550
 C      1.9639446      1.8401615     -1.2858576
 C      3.1350473      2.5558462     -1.1602077
 C      3.4976683      3.0690451      0.0702303
 C      2.6839247      2.8600861      1.1516615
 C     -0.1042102      0.7573978     -0.4096164
 C     -0.1313271     -0.5988676     -0.3526814
 C     -1.2367698     -1.5549055     -0.0454326
 C     -2.5328149     -1.1012529      0.1075564
 C     -3.5591911     -1.9960282      0.2958901
 C     -3.3136305     -3.3551111      0.3263129
 C     -2.0424373     -3.8075322      0.1354842
 C     -1.0040098     -2.9050780     -0.0700296
 H      0.1069629      0.6884558     -1.5014658
 H      0.7396911     -1.1023161     -0.7627878
 H      1.6912893      1.4361255     -2.2444755
 H     -0.0069898     -3.2703210     -0.2352584
 H      3.7625836      2.7049407     -2.0194164
 H     -1.8293815     -4.8601412      0.1357680
 H      4.4066561      3.6307708      0.1786907
 H     -4.1223224     -4.0446970      0.4726939
 H      2.9500718      3.2596864      2.1132044
 H     -4.5625318     -1.6253384      0.4056422
 H      0.8456687      2.0269306      1.8536756
 H     -2.7349761     -0.0517025      0.0230418
  26
  -537.32013820260204     
 C      1.3751739      1.9039802      0.8895952
 C      1.1618128      1.4614286     -0.4136732
 C      2.0639985      1.8929890     -1.3978217
 C      3.1346247      2.6993751     -1.0861347
 C      3.3592292      3.0841262      0.2261025
 C      2.4656521      2.6814279      1.2017078
 C     -0.0885557      0.6859138     -0.7152617
 C     -0.0856423     -0.6913051     -0.5722125
 C     -1.1839390     -1.5413620     -0.1923439
 C     -2.4389617     -0.9935884      0.1035214
 C     -3.4695288     -1.8187910      0.4555716
 C     -3.2615752     -3.1916796      0.5220805
 C     -2.0149179     -3.7418550      0.2478595
 C     -0.9823260     -2.9174897     -0.1182931
 H      0.1752673      0.4904762     -1.7921517
 H      0.7675020     -1.3122481     -0.8955455
 H      1.9205872      1.6065304     -2.4235985
 H     -0.0192290     -3.3352536     -0.3457214
 H      3.8065457      3.0182813     -1.8626900
 H     -1.8592303     -4.8017064      0.3023852
 H      4.2027676      3.6994874      0.4762683
 H     -4.0767284     -3.8363489      0.7906447
 H      2.6120338      2.9907885      2.2207596
 H     -4.4346811     -1.4052292      0.6765246
 H      0.6597150      1.6487450      1.6483624
 H     -2.5586025      0.0688434      0.0417725
  26
  -537.31849623764663     
 C      1.3129283      1.8564615      0.8431648
 C      1.1047283      1.4965955     -0.4899947
 C      2.0554800      1.9213472     -1.4197463
 C      3.1416556      2.6841920     -1.0386439
 C      3.3299575      3.0359906      0.2866975
 C      2.4089373      2.6008800      1.2231331
 C     -0.1224158      0.7097726     -0.8383801
 C     -0.0764806     -0.6555412     -0.6636418
 C     -1.1760265     -1.5150367     -0.2557048
 C     -2.4170284     -0.9685456      0.0750013
 C     -3.4342270     -1.7897465      0.4990284
 C     -3.2128342     -3.1547719      0.6107995
 C     -1.9808294     -3.7105666      0.2969923
 C     -0.9708815     -2.8884038     -0.1489059
 H      0.1622068      0.4163110     -1.9023033
 H      0.8039604     -1.2717825     -0.9207049
 H      1.9417581      1.6599007     -2.4575070
 H     -0.0137232     -3.3038778     -0.4048021
 H      3.8475692      3.0071180     -1.7834986
 H     -1.8236000     -4.7678784      0.3930365
 H      4.1717409      3.6347791      0.5819287
 H     -4.0093500     -3.7950679      0.9446594
 H      2.5347688      2.8644317      2.2587102
 H     -4.3948529     -1.3801322      0.7464785
 H      0.5806644      1.5684770      1.5747751
 H     -2.5331142      0.0906302     -0.0228637
  26
  -537.31997410360259     
 C      1.3124594      1.8593376      0.8321087
 C      1.1189458      1.5047096     -0.5067791
 C      2.0541861      1.9646623     -1.4314009
 C      3.1395596      2.7267884     -1.0348780
 C      3.3307164      3.0480459      0.2953032
 C      2.4033430      2.6055464      1.2256398
 C     -0.0757620      0.6842241     -0.8599660
 C     -0.0603402     -0.6793385     -0.6572657
 C     -1.1755308     -1.5330393     -0.2625384
 C     -2.4083445     -0.9727573      0.0671818
 C     -3.4295912     -1.7821892      0.5164933
 C     -3.2278053     -3.1492601      0.6289920
 C     -2.0092763     -3.7191356      0.2934392
 C     -0.9875323     -2.9102746     -0.1567307
 H      0.1941489      0.3166683     -1.9139053
 H      0.8277398     -1.2861915     -0.8928835
 H      1.9338005      1.7291110     -2.4746034
 H     -0.0376111     -3.3387590     -0.4212923
 H      3.8432946      3.0643066     -1.7757322
 H     -1.8665457     -4.7795273      0.3854985
 H      4.1748285      3.6387484      0.6007190
 H     -4.0283222     -3.7776838      0.9766541
 H      2.5259496      2.8522528      2.2659209
 H     -4.3824633     -1.3591647      0.7747162
 H      0.5847904      1.5532227      1.5619820
 H     -2.5236456      0.0852330     -0.0489650
  26
  -537.32093094542961     
 C      1.3578101      1.8264257      0.8427995
 C      1.1559705      1.4815336     -0.4992229
 C      2.0436232      1.9994966     -1.4391313
 C      3.1024018      2.8054416     -1.0530672
 C      3.3121508      3.1074016      0.2775165
 C      2.4256773      2.6093688      1.2226971
 C      0.0028754      0.6248603     -0.8441453
 C     -0.0206354     -0.7383609     -0.6228245
 C     -1.1703767     -1.5561566     -0.2552525
 C     -2.3939745     -0.9719752      0.0686044
 C     -3.4389934     -1.7611634      0.5007604
 C     -3.2694004     -3.1328477      0.6077308
 C     -2.0581064     -3.7251254      0.2824176
 C     -1.0134835     -2.9383760     -0.1520008
 H      0.2690051      0.1999067     -1.8851338
 H      0.8643049     -1.3596375     -0.8156055
 H      1.9045614      1.7784128     -2.4826172
 H     -0.0700956     -3.3872848     -0.4067192
 H      3.7708801      3.1892207     -1.8038687
 H     -1.9369697     -4.7891754      0.3660952
 H      4.1391641      3.7258364      0.5746745
 H     -4.0868151     -3.7451206      0.9435517
 H      2.5605549      2.8468035      2.2635043
 H     -4.3835874     -1.3154139      0.7526678
 H      0.6577116      1.4819724      1.5825611
 H     -2.4932609      0.0894926     -0.0382839
  26
  -537.32166711214086     
 C      1.4601608      1.7788100      0.8729844
 C      1.2090701      1.4450433     -0.4642226
 C      2.0147737      2.0335703     -1.4375061
 C      3.0325353      2.9057354     -1.0915145
 C      3.2808758      3.2118398      0.2318612
 C      2.4829358      2.6373141      1.2107343
 C      0.0951777      0.5458721     -0.7770265
 C      0.0383866     -0.8107800     -0.5350384
 C     -1.1489574     -1.5974229     -0.2098100
 C     -2.3655961     -0.9786618      0.0712881
 C     -3.4534006     -1.7361674      0.4492973
 C     -3.3404325     -3.1151625      0.5402934
 C     -2.1393243     -3.7434404      0.2530071
 C     -1.0511594     -2.9857118     -0.1257254
 H      0.3563313      0.0804238     -1.8041565
 H      0.9091511     -1.4584141     -0.6986071
 H      1.8400015      1.8127343     -2.4755006
 H     -0.1168530     -3.4663552     -0.3528232
 H      3.6359816      3.3447584     -1.8665836
 H     -2.0570017     -4.8122197      0.3230874
 H      4.0733802      3.8863419      0.4994344
 H     -4.1918029     -3.7028210      0.8325769
 H      2.6547495      2.8719945      2.2467025
 H     -4.3889572     -1.2571312      0.6713333
 H      0.8301478      1.3678766      1.6408050
 H     -2.4291819      0.0875096     -0.0171829
  26
  -537.32200234918196     
 C      1.5289907      1.7258367      0.8823922
 C      1.2398227      1.4155066     -0.4527094
 C      1.9795040      2.0667405     -1.4407307
 C      2.9641736      2.9792007     -1.1095738
 C      3.2501245      3.2661512      0.2119463
 C      2.5223233      2.6260784      1.2032671
 C      0.1512004      0.4890848     -0.7593337
 C      0.0772576     -0.8591120     -0.4918120
 C     -1.1325211     -1.6190325     -0.1778600
 C     -2.3437797     -0.9732249      0.0645819
 C     -3.4590902     -1.7081472      0.4048876
 C     -3.3794042     -3.0897397      0.4982733
 C     -2.1818706     -3.7419741      0.2536800
 C     -1.0638629     -3.0073636     -0.0842371
 H      0.4230537     -0.0070849     -1.7685195
 H      0.9451966     -1.5210680     -0.6151590
 H      1.7751570      1.8640751     -2.4773500
 H     -0.1320557     -3.5083736     -0.2770191
 H      3.5156012      3.4650115     -1.8955135
 H     -2.1238776     -4.8121550      0.3262444
 H      4.0171749      3.9740657      0.4668109
 H     -4.2533752     -3.6591461      0.7589781
 H      2.7268912      2.8376138      2.2383693
 H     -4.3924575     -1.2103146      0.5922727
 H      0.9586217      1.2594765      1.6652760
 H     -2.3818062      0.0934309     -0.0294538
  26
  -537.32225389717905     
 C      1.5804389      1.6679791      0.8759959
 C      1.2528558      1.4022887     -0.4587369
 C      1.9387665      2.1120462     -1.4473368
 C      2.9094376      3.0369746     -1.1143826
 C      3.2326909      3.2857337      0.2079189
 C      2.5572360      2.5891307      1.1969364
 C      0.1833283      0.4555963     -0.7709917
 C      0.0977123     -0.8800903     -0.4605047
 C     -1.1252383     -1.6277075     -0.1644084
 C     -2.3375627     -0.9676212      0.0320583
 C     -3.4673830     -1.6880359      0.3570948
 C     -3.3982385     -3.0684230      0.4789485
 C     -2.1992882     -3.7341943      0.2821739
 C     -1.0675912     -3.0143308     -0.0433887
 H      0.4869345     -0.0766513     -1.7531529
 H      0.9672572     -1.5474863     -0.5368277
 H      1.7009276      1.9446587     -2.4830040
 H     -0.1336913     -3.5244760     -0.1996651
 H      3.4195534      3.5662421     -1.9003929
 H     -2.1516066     -4.8031929      0.3783427
 H      3.9871424      4.0072769      0.4620726
 H     -4.2836296     -3.6264861      0.7255317
 H      2.7884184      2.7673805      2.2328260
 H     -4.4027256     -1.1821566      0.5117235
 H      1.0574242      1.1537460      1.6623568
 H     -2.3621772      0.0973346     -0.0834794
  26
  -537.32249689714206     
 C      1.6319140      1.5928931      0.8549457
 C      1.2620467      1.3877931     -0.4776968
 C      1.8907022      2.1694692     -1.4509595
 C      2.8537703      3.0959436     -1.1060767
 C      3.2190861      3.2852841      0.2166485
 C      2.5942145      2.5266260      1.1904856
 C      0.2030295      0.4360005     -0.8124708
 C      0.1070367     -0.8868717     -0.4541907
 C     -1.1214936     -1.6277870     -0.1637166
 C     -2.3397359     -0.9641502     -0.0267146
 C     -3.4764258     -1.6730816      0.2992948
 C     -3.4072664     -3.0469562      0.4794975
 C     -2.2040891     -3.7184555      0.3376231
 C     -1.0649241     -3.0081839      0.0173661
 H      0.5590956     -0.1267570     -1.7596813
 H      0.9791614     -1.5548775     -0.4634591
 H      1.6107707      2.0529366     -2.4827067
 H     -0.1261239     -3.5202625     -0.0945654
 H      3.3221689      3.6784568     -1.8803001
 H     -2.1592729     -4.7829383      0.4756745
 H      3.9675534      4.0095970      0.4804259
 H     -4.2972122     -3.5969065      0.7277053
 H      2.8552252      2.6602799      2.2260857
 H     -4.4163031     -1.1643355      0.4099544
 H      1.1505164      1.0264866      1.6316382
 H     -2.3624526      0.0953329     -0.1870991
  26
  -537.32256637623436     
 C      1.6572951      1.5544669      0.8435418
 C      1.2593553      1.3862837     -0.4853560
 C      1.8621567      2.1994404     -1.4489383
 C      2.8259171      3.1216218     -1.0988685
 C      3.2180744      3.2759007      0.2213702
 C      2.6210176      2.4850579      1.1852437
 C      0.2014511      0.4339085     -0.8322456
 C      0.1066769     -0.8802189     -0.4470450
 C     -1.1242515     -1.6210605     -0.1654375
 C     -2.3493453     -0.9641088     -0.0666702
 C     -3.4850116     -1.6732429      0.2608290
 C     -3.4092629     -3.0406394      0.4796546
 C     -2.1981163     -3.7046787      0.3764343
 C     -1.0599959     -2.9952574      0.0519591
 H      0.5881770     -0.1391134     -1.7604447
 H      0.9821103     -1.5441013     -0.4324685
 H      1.5589393      2.1101002     -2.4768873
 H     -0.1158712     -3.5031207     -0.0315240
 H      3.2738074      3.7300346     -1.8651039
 H     -2.1460807     -4.7640086      0.5465351
 H      3.9669035      3.9979702      0.4902023
 H     -4.2985823     -3.5909987      0.7290196
 H      2.9059266      2.5899077      2.2177551
 H     -4.4299364     -1.1685226      0.3411196
 H      1.1988728      0.9600085      1.6131500
 H     -2.3792348      0.0899067     -0.2581169
  26
  -537.32257570025808     
 C      1.6695356      1.5408150      0.8406065
 C      1.2582960      1.3875542     -0.4859842
 C      1.8499396      2.2125494     -1.4465426
 C      2.8163321      3.1316794     -1.0961852
 C      3.2208614      3.2723591      0.2219463
 C      2.6341708      2.4704279      1.1830044
 C      0.1991917      0.4355534     -0.8350205
 C      0.1047600     -0.8784364     -0.4481813
 C     -1.1248293     -1.6208899     -0.1658943
 C     -2.3524774     -0.9664359     -0.0834401
 C     -3.4888286     -1.6753015      0.2423983
 C     -3.4108200     -3.0396874      0.4787070
 C     -2.1970199     -3.7013342      0.3932249
 C     -1.0587550     -2.9922350      0.0686312
 H      0.5931255     -0.1354290     -1.7604542
 H      0.9816077     -1.5404058     -0.4252256
 H      1.5363902      2.1341029     -2.4722956
 H     -0.1127694     -3.4987521     -0.0009849
 H      3.2559225      3.7489592     -1.8601316
 H     -2.1427243     -4.7585039      0.5759688
 H      3.9704399      3.9933853      0.4915311
 H     -4.3006392     -3.5896436      0.7270429
 H      2.9283726      2.5653256      2.2138408
 H     -4.4356194     -1.1719619      0.3089656
 H      1.2208061      0.9365537      1.6084077
 H     -2.3842771      0.0852877     -0.2862273
  26
  -537.32257858419780     
 C      1.6757738      1.5369039      0.8418087
 C      1.2587596      1.3872639     -0.4835608
 C      1.8448272      2.2160497     -1.4441194
 C      2.8126322      3.1346840     -1.0953168
 C      3.2236170      3.2710349      0.2211767
 C      2.6416279      2.4658362      1.1827118
 C      0.1979499      0.4369612     -0.8322135
 C      0.1037145     -0.8775182     -0.4470966
 C     -1.1256945     -1.6199464     -0.1657700
 C     -2.3551881     -0.9677200     -0.0918484
 C     -3.4915187     -1.6771263      0.2336474
 C     -3.4114036     -3.0400750      0.4776796
 C     -2.1960819     -3.6999756      0.3993591
 C     -1.0580418     -2.9902304      0.0752704
 H      0.5910443     -0.1322118     -1.7590436
 H      0.9803408     -1.5398428     -0.4277488
 H      1.5257242      2.1412757     -2.4684012
 H     -0.1108808     -3.4953070      0.0114454
 H      3.2479372      3.7547608     -1.8594765
 H     -2.1403152     -4.7561699      0.5874561
 H      3.9741942      3.9915155      0.4894939
 H     -4.3010439     -3.5904047      0.7258811
 H      2.9402612      2.5578343      2.2125698
 H     -4.4396829     -1.1755002      0.2942243
 H      1.2305093      0.9306198      1.6099962
 H     -2.3880702      0.0828244     -0.3004169
  26
  -537.32257998843806     
 C      1.6768496      1.5358543      0.8418919
 C      1.2576796      1.3884617     -0.4830787
 C      1.8434714      2.2178515     -1.4431777
 C      2.8123779      3.1354183     -1.0943514
 C      3.2251768      3.2696631      0.2216878
 C      2.6439953      2.4633116      1.1828103
 C      0.1965228      0.4386438     -0.8309997
 C      0.1025705     -0.8766766     -0.4485794
 C     -1.1264354     -1.6193753     -0.1666409
 C     -2.3567386     -0.9683552     -0.0956155
 C     -3.4925263     -1.6784661      0.2301993
 C     -3.4109441     -3.0406039      0.4781438
 C     -2.1945603     -3.6990648      0.4035871
 C     -1.0571396     -2.9889881      0.0781885
 H      0.5871601     -0.1289727     -1.7599975
 H      0.9790218     -1.5392262     -0.4319804
 H      1.5230820      2.1445943     -2.4671525
 H     -0.1092384     -3.4928998      0.0163466
 H      3.2471327      3.7562579     -1.8582124
 H     -2.1378563     -4.7545311      0.5953340
 H      3.9769160      3.9889424      0.4899584
 H     -4.3001292     -3.5913976      0.7269954
 H      2.9443691      2.5532291      2.2123612
 H     -4.4416060     -1.1782749      0.2878325
 H      1.2322158      0.9285857      1.6096429
 H     -2.3903754      0.0815547     -0.3074855
  26
  -537.32257971528065     
 C      1.6773818      1.5342684      0.8412972
 C      1.2580304      1.3879612     -0.4837252
 C      1.8429653      2.2187942     -1.4431435
 C      2.8114427      3.1364085     -1.0935864
 C      3.2245711      3.2695347      0.2225130
 C      2.6439906      2.4619933      1.1828967
 C      0.1969910      0.4383127     -0.8320457
 C      0.1027958     -0.8769538     -0.4498105
 C     -1.1263277     -1.6195193     -0.1673868
 C     -2.3565849     -0.9683991     -0.0973145
 C     -3.4923485     -1.6780875      0.2292809
 C     -3.4107429     -3.0398208      0.4792555
 C     -2.1943900     -3.6984045      0.4055527
 C     -1.0570157     -2.9887989      0.0791115
 H      0.5872156     -0.1293420     -1.7612714
 H      0.9791712     -1.5396295     -0.4333361
 H      1.5224379      2.1464716     -2.4671641
 H     -0.1090915     -3.4927601      0.0179443
 H      3.2457484      3.7582196     -1.8569072
 H     -2.1377524     -4.7536028      0.5987092
 H      3.9760113      3.9889160      0.4913199
 H     -4.2999244     -3.5903272      0.7287527
 H      2.9446008      2.5509891      2.2124430
 H     -4.4414040     -1.1777973      0.2861213
 H      1.2334009      0.9258346      1.6085197
 H     -2.3901808      0.0812748     -0.3103183
  26
  -537.32257956423382     
 C      1.6771229      1.5343711      0.8413279
 C      1.2580067      1.3879412     -0.4837528
 C      1.8432796      2.2185266     -1.4431882
 C      2.8116709      3.1361866     -1.0935507
 C      3.2243863      3.2696059      0.2226547
 C      2.6436479      2.4621675      1.1830325
 C      0.1970851      0.4382453     -0.8322289
 C      0.1028729     -0.8770400     -0.4501418
 C     -1.1262873     -1.6195624     -0.1676613
 C     -2.3564848     -0.9683750     -0.0972134
 C     -3.4922280     -1.6779512      0.2297530
 C     -3.4106549     -3.0397225      0.4795464
 C     -2.1943963     -3.6984308      0.4053274
 C     -1.0570395     -2.9888538      0.0787183
 H      0.5871461     -0.1294136     -1.7615601
 H      0.9792082     -1.5397929     -0.4337536
 H      1.5230915      2.1459932     -2.4672904
 H     -0.1091826     -3.4929057      0.0172750
 H      3.2461557      3.7578631     -1.8568732
 H     -2.1377633     -4.7536731      0.5982962
 H      3.9756183      3.9891823      0.4915338
 H     -4.2997987     -3.5901505      0.7293278
 H      2.9439005      2.5514409      2.2126584
 H     -4.4411983     -1.1775287      0.2870323
 H      1.2329202      0.9260989      1.6085473
 H     -2.3900872      0.0813139     -0.3101085
  26
  -537.32257941800322     
 C      1.6770206      1.5345002      0.8413336
 C      1.2581393      1.3878487     -0.4837911
 C      1.8434877      2.2183692     -1.4432425
 C      2.8117610      3.1361467     -1.0935850
 C      3.2243071      3.2697210      0.2226580
 C      2.6434514      2.4623950      1.1830560
 C      0.1971862      0.4381664     -0.8322207
 C      0.1029050     -0.8771077     -0.4501285
 C     -1.1262787     -1.6196035     -0.1676694
 C     -2.3564199     -0.9683367     -0.0969663
 C     -3.4921712     -1.6778999      0.2300183
 C     -3.4106763     -3.0397196      0.4795827
 C     -2.1944657     -3.6984852      0.4051247
 C     -1.0571021     -2.9889455      0.0784535
 H      0.5872044     -0.1295226     -1.7615640
 H      0.9792097     -1.5399052     -0.4337470
 H      1.5234128      2.1457065     -2.4673686
 H     -0.1092992     -3.4930730      0.0168040
 H      3.2463218      3.7577594     -1.8569170
 H     -2.1378701     -4.7537626      0.5979272
 H      3.9754939      3.9893393      0.4915485
 H     -4.2998280     -3.5901256      0.7293828
 H      2.9435780      2.5517935      2.2127086
 H     -4.4411040     -1.1774239      0.2874722
 H      1.2327281      0.9263225      1.6085756
 H     -2.3899999      0.0813786     -0.3097376
 [FORCES]
point    1
  26
      0.0397136      0.0007026     -0.0518702
      0.1110844      0.0737520     -0.0032059
      0.0000325      0.0286238      0.0434185
     -0.0392380     -0.0305840     -0.0048717
     -0.0121427      0.0062089      0.0449192
     -0.0260664     -0.0294394     -0.0273638
     -0.0470318     -0.1079468     -0.0514500
      0.0257571      0.0287535      0.0715314
     -0.0508757     -0.0654669     -0.0101237
     -0.0145252     -0.0544668      0.0019325
      0.0516435      0.0035080      0.0004588
     -0.0275541      0.0436088      0.0000551
      0.0583814      0.0258378      0.0013792
     -0.0411177      0.0172892     -0.0038208
     -0.0332833      0.0631207     -0.0209584
      0.0084310     -0.0068499      0.0078528
      0.0023649      0.0044987      0.0054078
     -0.0070338      0.0015373     -0.0002834
     -0.0036326     -0.0012574      0.0068103
     -0.0007373      0.0085672      0.0004415
     -0.0073943     -0.0044180      0.0006426
      0.0066944      0.0058156     -0.0005343
     -0.0030135     -0.0036648     -0.0063541
      0.0081074     -0.0023112      0.0000159
     -0.0034188     -0.0021664     -0.0048668
      0.0048549     -0.0032526      0.0008373
point    2
  26
      0.0337630      0.0283806      0.0482013
     -0.0538607     -0.0242013      0.0282728
      0.0344848      0.0092084     -0.0500179
     -0.0197157     -0.0154321     -0.0189579
      0.0269824      0.0122228     -0.0096899
     -0.0524107     -0.0214398      0.0265809
      0.0518804      0.2075841     -0.0416995
     -0.0640334     -0.2533005      0.0588267
      0.0858859      0.0692044     -0.0092135
     -0.0777437      0.0049232      0.0050326
      0.0019994      0.0558315     -0.0082926
     -0.0709163      0.0128598      0.0036427
      0.1237934     -0.0030297     -0.0089718
      0.0065723     -0.0782913      0.0065498
     -0.0502149      0.0245802     -0.0340199
      0.0133163     -0.0373041      0.0023493
      0.0092431      0.0049913     -0.0029455
     -0.0026067     -0.0074183      0.0009928
     -0.0007134     -0.0000288      0.0007903
      0.0045675      0.0046763     -0.0007952
     -0.0013168     -0.0014782     -0.0022417
      0.0006886      0.0025388      0.0015776
     -0.0042271     -0.0026669     -0.0002466
      0.0046701      0.0018734     -0.0004235
      0.0033240      0.0027709      0.0000176
     -0.0034117      0.0029452      0.0046814
point    3
  26
      0.0050622      0.0084596      0.0326580
     -0.0393092     -0.0487887      0.0177618
      0.0163891      0.0111560     -0.0206673
     -0.0003481     -0.0009611     -0.0047556
      0.0176933      0.0058031     -0.0109316
     -0.0216989      0.0004586      0.0159437
      0.0571336      0.0935317     -0.0550791
     -0.0187622     -0.1179667      0.0460601
      0.0407026      0.0702286     -0.0334127
     -0.0255066      0.0101852      0.0049500
     -0.0132763      0.0175564      0.0022397
     -0.0243939      0.0035704      0.0023074
      0.0449557     -0.0078557     -0.0049479
      0.0040030     -0.0432095      0.0069784
     -0.0608685      0.0142674     -0.0202701
      0.0109475     -0.0136858      0.0140992
      0.0038339      0.0026699     -0.0024884
      0.0007450     -0.0016093     -0.0000413
      0.0011324      0.0008120     -0.0007855
     -0.0005121     -0.0016474     -0.0003297
      0.0019642      0.0000642     -0.0006153
     -0.0019310     -0.0021560      0.0010268
      0.0002706     -0.0000557      0.0011631
     -0.0006771     -0.0016503      0.0003004
      0.0012237     -0.0014225      0.0023863
      0.0012273      0.0022456      0.0064495
point    4
  26
      0.0016794     -0.0068666     -0.0043459
     -0.0239449      0.0249377      0.0265763
     -0.0193996     -0.0089237      0.0005952
      0.0109947     -0.0003854      0.0106987
     -0.0037750     -0.0007681     -0.0061648
      0.0087364      0.0067401      0.0120732
      0.1034531      0.0073376     -0.0807230
     -0.0113610     -0.0819974      0.0476498
      0.0004440      0.0236539     -0.0050273
      0.0185384     -0.0004596     -0.0022108
     -0.0089677     -0.0156170      0.0029349
     -0.0011040     -0.0037702      0.0024920
     -0.0154030      0.0015548      0.0009734
     -0.0014097     -0.0006883     -0.0021682
     -0.0509850      0.0339816     -0.0219182
      0.0021387      0.0251723      0.0129030
     -0.0041613     -0.0010972     -0.0015715
      0.0019279      0.0017311     -0.0005293
     -0.0001796     -0.0005832     -0.0007074
     -0.0026635     -0.0030752      0.0017466
      0.0004600      0.0013585      0.0008321
     -0.0018167     -0.0018687      0.0014536
      0.0011751      0.0016098      0.0012197
     -0.0033343     -0.0017089      0.0007858
      0.0007806     -0.0019613      0.0024349
     -0.0018231      0.0016934     -0.0000027
point    5
  26
     -0.0029105     -0.0001287     -0.0028858
     -0.0148320      0.0136614      0.0292945
     -0.0136471     -0.0021164     -0.0058163
      0.0068120      0.0021090      0.0026999
     -0.0035149     -0.0054696     -0.0054277
      0.0008697      0.0047955      0.0083330
      0.1073709      0.0108648     -0.0777403
     -0.0292688     -0.1051478      0.0660662
      0.0102448      0.0199917     -0.0081979
      0.0053482     -0.0036143     -0.0026978
      0.0001515     -0.0056054      0.0007674
     -0.0060960     -0.0065932      0.0030732
     -0.0061713      0.0083104     -0.0018742
     -0.0004214     -0.0073662      0.0004352
     -0.0447883      0.0476492     -0.0206421
     -0.0012240      0.0276982      0.0095572
     -0.0021844      0.0017241     -0.0001588
      0.0016153     -0.0002733     -0.0001587
     -0.0002854     -0.0009248     -0.0003760
      0.0002169     -0.0015177     -0.0000317
      0.0002712     -0.0002050     -0.0001377
     -0.0006499      0.0001458      0.0008739
      0.0000019     -0.0003061      0.0000913
     -0.0019054      0.0004815      0.0007233
      0.0010780     -0.0013069      0.0022918
     -0.0060809      0.0031437      0.0019382
point    6
  26
      0.0009076     -0.0006267     -0.0006450
     -0.0177080      0.0075688      0.0255243
     -0.0074817     -0.0002644     -0.0056512
      0.0029490     -0.0015085     -0.0019777
     -0.0050303     -0.0022691     -0.0014172
      0.0001794      0.0015505      0.0045432
      0.0880435      0.0052936     -0.0731404
     -0.0238811     -0.0954315      0.0655362
      0.0143735      0.0219498     -0.0098185
     -0.0017073     -0.0067430      0.0003683
      0.0009548     -0.0008325     -0.0027243
     -0.0059460     -0.0041636      0.0025903
     -0.0003529      0.0070516     -0.0014621
     -0.0026271     -0.0066471      0.0001991
     -0.0377064      0.0541056     -0.0184657
     -0.0002262      0.0191555      0.0111644
     -0.0011405      0.0005728      0.0004466
      0.0005320     -0.0000243      0.0006874
     -0.0005383     -0.0003855      0.0002525
      0.0006428     -0.0007328     -0.0004145
      0.0000011     -0.0002356      0.0000172
      0.0000097      0.0003927      0.0005545
      0.0001196      0.0002525     -0.0005506
     -0.0008256      0.0005677      0.0002635
      0.0010753     -0.0013622      0.0005777
     -0.0046167      0.0027659      0.0035421
point    7
  26
      0.0021569     -0.0010174     -0.0021932
     -0.0142320      0.0046497      0.0232837
     -0.0039329      0.0022904     -0.0030085
      0.0011150     -0.0035112     -0.0042374
     -0.0053363     -0.0025180      0.0017198
      0.0013183      0.0036792      0.0034432
      0.0704750     -0.0058739     -0.0725391
     -0.0224642     -0.0761645      0.0672623
      0.0164462      0.0161201     -0.0074143
     -0.0022849     -0.0042056     -0.0019186
      0.0022821     -0.0010301     -0.0022808
     -0.0046363     -0.0034126      0.0020144
     -0.0010112      0.0045571     -0.0017177
     -0.0047170     -0.0047630      0.0000922
     -0.0331856      0.0565973     -0.0180526
      0.0005573      0.0152243      0.0103498
     -0.0008458     -0.0000287      0.0002763
      0.0000500      0.0001625      0.0007017
     -0.0002592     -0.0003515      0.0003517
     -0.0000814     -0.0005737      0.0003035
     -0.0002600      0.0000546      0.0001882
     -0.0001598     -0.0001268      0.0005209
      0.0005938      0.0002068     -0.0004133
     -0.0004477      0.0000393      0.0001057
      0.0014383     -0.0018365      0.0001714
     -0.0025785      0.0018323      0.0029906
point    8
  26
      0.0000896     -0.0001511     -0.0027684
     -0.0069129      0.0042745      0.0247297
     -0.0036175      0.0014775     -0.0035421
      0.0004495     -0.0021807     -0.0039443
     -0.0038045     -0.0031749      0.0020001
      0.0019274      0.0029547      0.0042291
      0.0586631     -0.0084745     -0.0727403
     -0.0229033     -0.0750519      0.0673582
      0.0144551      0.0160932     -0.0086110
     -0.0027593     -0.0018527      0.0001948
      0.0010336     -0.0014691     -0.0019437
     -0.0050986     -0.0018602      0.0017973
      0.0010698      0.0052687     -0.0019729
     -0.0019203     -0.0055793      0.0002616
     -0.0306229      0.0556749     -0.0196815
      0.0023682      0.0147826      0.0106937
     -0.0008832      0.0003536      0.0001280
      0.0009709     -0.0002001      0.0006998
     -0.0002421     -0.0006858      0.0000157
      0.0000060     -0.0004841     -0.0000665
     -0.0002329      0.0001792     -0.0000994
     -0.0004025      0.0001346      0.0006238
      0.0001851     -0.0001929     -0.0002289
     -0.0010038     -0.0002253      0.0000921
      0.0010301     -0.0010864      0.0006727
     -0.0018446      0.0014755      0.0021022
point    9
  26
      0.0004464     -0.0008938     -0.0026398
     -0.0061088      0.0043672      0.0222853
     -0.0041815      0.0009460     -0.0024309
      0.0021798     -0.0013233     -0.0039733
     -0.0043555     -0.0038920      0.0008325
      0.0016816      0.0021764      0.0047454
      0.0570013     -0.0065160     -0.0699113
     -0.0240911     -0.0743391      0.0730874
      0.0170850      0.0160132     -0.0103223
     -0.0023537     -0.0033510     -0.0007782
      0.0005121     -0.0015190     -0.0015570
     -0.0045259     -0.0009620      0.0013403
      0.0021446      0.0047504     -0.0007602
     -0.0038339     -0.0071767     -0.0001422
     -0.0284263      0.0555502     -0.0232496
      0.0006873      0.0152790      0.0096495
     -0.0009944      0.0002020      0.0008800
      0.0003459      0.0002157      0.0004873
     -0.0002756     -0.0003709      0.0001561
     -0.0000464     -0.0006280      0.0000386
     -0.0000771     -0.0000233     -0.0001609
     -0.0000917      0.0002273      0.0004227
     -0.0000904      0.0001012     -0.0003229
     -0.0008754     -0.0000065      0.0003668
      0.0003692     -0.0005673      0.0000229
     -0.0021256      0.0017403      0.0019340
point   10
  26
      0.0015578      0.0019157     -0.0018556
     -0.0067540      0.0014358      0.0199926
     -0.0042343      0.0002568     -0.0004306
      0.0021628     -0.0001607     -0.0042823
     -0.0051324     -0.0046460     -0.0001221
      0.0008276      0.0006902      0.0049767
      0.0584788     -0.0034587     -0.0674899
     -0.0257642     -0.0755542      0.0740230
      0.0182067      0.0165175     -0.0105763
     -0.0024390     -0.0044920     -0.0003785
      0.0017961     -0.0019982     -0.0018022
     -0.0053141     -0.0007432      0.0017720
      0.0023179      0.0050927     -0.0021881
     -0.0044776     -0.0069233      0.0018435
     -0.0276658      0.0559261     -0.0258692
      0.0001157      0.0151427      0.0094370
     -0.0008091     -0.0003380      0.0010077
      0.0000131      0.0003524      0.0003404
     -0.0001613     -0.0002326      0.0005375
     -0.0000970     -0.0003619      0.0000092
     -0.0000635     -0.0001970      0.0000536
      0.0000588      0.0000962      0.0006681
      0.0004089      0.0003289     -0.0005639
     -0.0003938      0.0000524     -0.0000224
     -0.0000412     -0.0004374     -0.0009409
     -0.0025968      0.0017358      0.0018607
point   11
  26
      0.0002181      0.0033755     -0.0002863
     -0.0074893      0.0044667      0.0185893
     -0.0032237     -0.0011900     -0.0005830
      0.0018227      0.0008332     -0.0038949
     -0.0045969     -0.0041513     -0.0013973
      0.0008455     -0.0015908      0.0052241
      0.0622518     -0.0080752     -0.0639047
     -0.0289279     -0.0745359      0.0779258
      0.0178858      0.0167580     -0.0103330
     -0.0028913     -0.0033516     -0.0006349
      0.0022966     -0.0022635     -0.0014107
     -0.0065359     -0.0010910      0.0012185
      0.0029826      0.0058460     -0.0012207
     -0.0040168     -0.0066316      0.0001175
     -0.0280635      0.0556950     -0.0291604
      0.0005170      0.0158720      0.0072134
     -0.0001910     -0.0004895      0.0003656
      0.0003774     -0.0001878      0.0004788
     -0.0001628     -0.0003579      0.0004647
      0.0002463     -0.0003043      0.0001626
     -0.0002733      0.0000721      0.0000862
     -0.0002058      0.0001406      0.0004600
      0.0004463      0.0001264     -0.0006828
     -0.0004289      0.0001901      0.0000078
     -0.0000740     -0.0006113     -0.0005782
     -0.0028089      0.0014562      0.0017729
point   12
  26
     -0.0006693      0.0028236     -0.0000541
     -0.0083331      0.0045663      0.0178551
     -0.0037369     -0.0014722     -0.0013283
      0.0024106      0.0019328     -0.0034188
     -0.0039921     -0.0037021     -0.0022729
      0.0009134     -0.0018247      0.0058778
      0.0670766     -0.0059426     -0.0612704
     -0.0325570     -0.0758171      0.0762116
      0.0204482      0.0166550     -0.0098040
     -0.0026180     -0.0028602     -0.0008261
      0.0011907     -0.0016290     -0.0019436
     -0.0057249     -0.0013418      0.0017505
      0.0026090      0.0045286     -0.0018999
     -0.0042846     -0.0073075      0.0012859
     -0.0291314      0.0550896     -0.0307696
     -0.0001309      0.0158732      0.0076749
      0.0000511     -0.0004788      0.0003674
      0.0002496     -0.0000131      0.0006158
     -0.0001350     -0.0003346      0.0002562
      0.0000670     -0.0006601      0.0000184
     -0.0001827      0.0000871     -0.0000367
     -0.0002046      0.0001879      0.0005093
      0.0001790      0.0000503     -0.0004495
     -0.0007717      0.0001746      0.0000922
     -0.0001785     -0.0002982     -0.0004580
     -0.0025445      0.0017130      0.0020168
point   13
  26
     -0.0009183      0.0033003     -0.0001296
     -0.0087176      0.0039629      0.0182064
     -0.0036831     -0.0018102     -0.0012533
      0.0022999      0.0020784     -0.0032947
     -0.0042379     -0.0036279     -0.0021486
      0.0012260     -0.0018917      0.0057510
      0.0679516     -0.0060890     -0.0609159
     -0.0319672     -0.0754524      0.0773517
      0.0197207      0.0172516     -0.0099754
     -0.0029986     -0.0032120     -0.0007958
      0.0013302     -0.0014629     -0.0015492
     -0.0059675     -0.0013517      0.0015009
      0.0026633      0.0047448     -0.0020867
     -0.0037012     -0.0074371      0.0011270
     -0.0294211      0.0543640     -0.0315607
     -0.0001720      0.0160868      0.0070952
      0.0000276     -0.0005174      0.0004044
      0.0003230      0.0000948      0.0004792
     -0.0001407     -0.0003173      0.0002764
     -0.0000057     -0.0005282      0.0001262
     -0.0001272      0.0000207     -0.0000469
     -0.0002458      0.0001665      0.0005587
      0.0002566     -0.0000030     -0.0004139
     -0.0007723     -0.0000004      0.0001048
     -0.0002467     -0.0002024     -0.0006449
     -0.0024759      0.0018327      0.0018340
point   14
  26
     -0.0009132      0.0032453     -0.0002611
     -0.0089358      0.0044332      0.0182894
     -0.0031539     -0.0014690     -0.0009912
      0.0020028      0.0017673     -0.0035483
     -0.0043614     -0.0037513     -0.0018194
      0.0012849     -0.0018105      0.0053824
      0.0681146     -0.0060795     -0.0608740
     -0.0318737     -0.0753870      0.0767952
      0.0192969      0.0166817     -0.0099439
     -0.0029878     -0.0032258     -0.0004714
      0.0017108     -0.0014638     -0.0015737
     -0.0060229     -0.0013891      0.0013643
      0.0026846      0.0048929     -0.0020307
     -0.0038095     -0.0073949      0.0011060
     -0.0295546      0.0543738     -0.0314587
     -0.0001508      0.0160344      0.0074515
      0.0000836     -0.0005352      0.0003663
      0.0003228      0.0000990      0.0004758
     -0.0001268     -0.0003024      0.0003362
     -0.0000389     -0.0004646      0.0001327
     -0.0001421      0.0000125     -0.0000458
     -0.0002226      0.0001494      0.0005589
      0.0002724      0.0000022     -0.0004826
     -0.0006682     -0.0000067      0.0000551
     -0.0002687     -0.0002852     -0.0006643
     -0.0025425      0.0018731      0.0018513
point   15
  26
     -0.0009662      0.0032048     -0.0002078
     -0.0085108      0.0042191      0.0185114
     -0.0033059     -0.0013636     -0.0011076
      0.0019231      0.0017646     -0.0036385
     -0.0042873     -0.0038240     -0.0017428
      0.0013023     -0.0017508      0.0054468
      0.0676731     -0.0061254     -0.0613598
     -0.0316255     -0.0751860      0.0767098
      0.0192915      0.0165400     -0.0098899
     -0.0028629     -0.0032452     -0.0005637
      0.0016130     -0.0014942     -0.0016156
     -0.0058899     -0.0013686      0.0015132
      0.0025618      0.0048254     -0.0021115
     -0.0039234     -0.0072214      0.0010689
     -0.0295540      0.0544616     -0.0312122
     -0.0000696      0.0160168      0.0075403
      0.0001020     -0.0005206      0.0003212
      0.0003060      0.0000686      0.0005231
     -0.0001291     -0.0003294      0.0003203
      0.0000136     -0.0005040      0.0000978
     -0.0001640      0.0000344     -0.0000323
     -0.0002159      0.0001603      0.0005309
      0.0002593      0.0000229     -0.0005016
     -0.0006689      0.0000700      0.0000696
     -0.0002549     -0.0002700     -0.0006047
     -0.0026174      0.0018147      0.0019346
point   16
  26
     -0.0009734      0.0031525     -0.0002483
     -0.0085817      0.0043365      0.0185109
     -0.0033195     -0.0014879     -0.0011237
      0.0020539      0.0018589     -0.0035883
     -0.0043168     -0.0037783     -0.0018658
      0.0013673     -0.0018033      0.0055376
      0.0675628     -0.0061325     -0.0614601
     -0.0316773     -0.0753938      0.0767799
      0.0194501      0.0166789     -0.0099507
     -0.0028390     -0.0032084     -0.0005348
      0.0015427     -0.0014782     -0.0015638
     -0.0059371     -0.0014333      0.0014596
      0.0025218      0.0047970     -0.0021193
     -0.0038377     -0.0072247      0.0010727
     -0.0295091      0.0545195     -0.0311650
     -0.0000800      0.0160004      0.0075483
      0.0000852     -0.0005297      0.0003653
      0.0002998      0.0000690      0.0005183
     -0.0001351     -0.0003177      0.0003169
      0.0000274     -0.0005242      0.0001060
     -0.0001600      0.0000432     -0.0000367
     -0.0002193      0.0001737      0.0005455
      0.0002557      0.0000325     -0.0004745
     -0.0007034      0.0000677      0.0000791
     -0.0002636     -0.0002402     -0.0006184
     -0.0026139      0.0018224      0.0019094
point   17
  26
     -0.0009870      0.0031790     -0.0002342
     -0.0085216      0.0042841      0.0184510
     -0.0033183     -0.0014803     -0.0011114
      0.0020405      0.0018652     -0.0035695
     -0.0043008     -0.0037754     -0.0018621
      0.0013229     -0.0017826      0.0055127
      0.0675322     -0.0061057     -0.0614613
     -0.0317005     -0.0754555      0.0767950
      0.0194451      0.0166853     -0.0099342
     -0.0028650     -0.0031967     -0.0005184
      0.0015804     -0.0014801     -0.0015742
     -0.0059400     -0.0014353      0.0014611
      0.0025361      0.0048207     -0.0021081
     -0.0038488     -0.0072661      0.0010519
     -0.0294863      0.0545576     -0.0311365
     -0.0000868      0.0160131      0.0075460
      0.0000721     -0.0005319      0.0003561
      0.0003041      0.0000711      0.0005169
     -0.0001268     -0.0003149      0.0003164
      0.0000185     -0.0005098      0.0001086
     -0.0001538      0.0000298     -0.0000344
     -0.0002234      0.0001661      0.0005426
      0.0002667      0.0000216     -0.0004768
     -0.0006919      0.0000554      0.0000733
     -0.0002614     -0.0002488     -0.0006183
     -0.0026065      0.0018341      0.0019077
point   18
  26
      0.0000000      0.0000000      0.0000000
      0.0000000      0.0000000      0.0000000
      0.0000000      0.0000000      0.0000000
      0.0000000      0.0000000      0.0000000
      0.0000000      0.0000000      0.0000000
      0.0000000      0.0000000      0.0000000
      0.0000000      0.0000000      0.0000000
      0.0000000      0.0000000      0.0000000
      0.0000000      0.0000000      0.0000000
      0.0000000      0.0000000      0.0000000
      0.0000000      0.0000000      0.0000000
      0.0000000      0.0000000      0.0000000
      0.0000000      0.0000000      0.0000000
      0.0000000      0.0000000      0.0000000
      0.0000000      0.0000000      0.0000000
      0.0000000      0.0000000      0.0000000
      0.0000000      0.0000000      0.0000000
      0.0000000      0.0000000      0.0000000
      0.0000000      0.0000000      0.0000000
      0.0000000      0.0000000      0.0000000
      0.0000000      0.0000000      0.0000000
      0.0000000      0.0000000      0.0000000
      0.0000000      0.0000000      0.0000000
      0.0000000      0.0000000      0.0000000
      0.0000000      0.0000000      0.0000000
      0.0000000      0.0000000      0.0000000
