# Supplementary material for: Smooth Things Come in Threes: A Diabatic Surrogate Model for Conical Intersection Optimization
Source: J Chem Theory Comput. 2023 May 16;19(11):3418–27. doi: 10.1021/acs.jctc.3c00389 (PMC10269327; doi:10.1021/acs.jctc.3c00389)
Supplement: Supplementary file 1 — ct3c00389_si_002.zip [file ct3c00389_si_002.zip › SI/RVO/CI/r/C14H12.xyz]

   26

 C     1.623237     2.250629     1.143715
 C     1.146150     1.530120     0.000000
 C     1.895590     1.665884    -1.221484
 C     3.048362     2.470947    -1.293724
 C     3.486147     3.152964    -0.181011
 C     2.783892     3.051287     1.040952
 C    -0.002040     0.704510     0.000000
 C     0.002040    -0.704510     0.000000
 C    -1.146150    -1.530120    -0.000000
 C    -2.493400    -1.040480    -0.000000
 C    -3.575870    -1.949869    -0.000000
 C    -3.348430    -3.344490    -0.000000
 C    -2.064070    -3.839820    -0.000000
 C    -0.966260    -2.958320    -0.000000
 H    -0.540674     0.702950    -0.932946
 H     0.950480    -1.215370     0.000000
 H     1.556713     1.133081    -2.097568
 H     0.039160    -3.352490    -0.000000
 H     3.584600     2.547872    -2.228973
 H    -1.888750    -4.906320    -0.000000
 H     4.371255     3.771698    -0.234661
 H    -4.192720    -4.019989    -0.000000
 H     3.136236     3.590842     1.908154
 H    -4.588000    -1.571849    -0.000000
 H     1.106594     2.189869     2.085254
 H    -2.693100     0.016510    -0.000000
