# Supplementary material for: Smooth Things Come in Threes: A Diabatic Surrogate Model for Conical Intersection Optimization
Source: J Chem Theory Comput. 2023 May 16;19(11):3418–27. doi: 10.1021/acs.jctc.3c00389 (PMC10269327; doi:10.1021/acs.jctc.3c00389)
Supplement: Supplementary file 1 — ct3c00389_si_002.zip [file ct3c00389_si_002.zip › SI/RVO/CI/r/init.Orb]

#INPORB 2.2
#INFO
* RASSCF average (pseudo-natural) orbitals
       0       1       0
     256
     256
*BC:HOST otis PID 7306 DATE Thu Apr 28 10:41:52 2022
#EXTRAS
* ACTIVE TWO-EL ENERGY
 0.295744307617E+00
#ORB
* ORBITAL    1    1
  4.28762867772659E-02  3.01857804156697E-04 -5.75806095593083E-05 -4.65727653426237E-04 -2.10120485755840E-04
 -5.04653423137754E-04 -1.49891514225035E-04 -5.86059398365419E-04 -1.06185670292798E-04 -2.22303730137292E-05
  1.88077399337460E-04  4.66800702456030E-05  2.23137768539807E-04 -9.81130953657976E-05  9.96590333676233E-01
 -3.30057459117171E-03 -3.40844931297794E-03  1.69085835942383E-04  3.97855525472751E-04  4.17274353889958E-05
  8.69731411857543E-05 -5.89397787006888E-05 -1.09057414855944E-05  2.39756409446347E-04  9.05812011055982E-05
  3.86101239525308E-05 -8.02437266216933E-06 -9.68284844544915E-06  4.81952592643483E-02  2.98488057914648E-04
 -7.89435922892953E-05 -6.28564055262284E-04 -2.51978616400216E-04 -1.93946511810174E-04 -9.70142269890570E-05
  6.25780970538228E-04  1.01798762981920E-04 -1.06204899800040E-04 -1.20318848603124E-04  1.23141633517754E-04
 -2.34490048890274E-04  4.00436338041256E-05  1.20888661341054E-03  3.65790460170757E-04  1.30729476646107E-04
 -2.09516918331380E-04 -1.13713917093042E-04 -1.66575033471665E-04 -9.66829800749697E-05  1.40008797164077E-05
 -4.40344680943996E-06  2.69805513378555E-05 -2.91500223086021E-05 -4.80742354906731E-05 -1.38805436229770E-05
  1.03921977495396E-05 -4.24180964579357E-04  1.06166317073518E-04  2.89455499991166E-05  1.54132921875212E-05
  2.32199891092367E-05  1.74287349355573E-05  2.38961510869365E-05 -8.60737914469050E-06 -7.18198907163805E-06
 -1.10049952689035E-05  4.13559581751011E-06  1.60995908826221E-05 -4.29081174884621E-07 -3.63591582592582E-06
  1.16546012054348E-03  3.38738081691807E-04  1.17592021860528E-04 -1.88255580188274E-04 -1.04021755886582E-04
 -1.36428524119585E-04 -7.06286419375571E-05  3.22998186818461E-05  3.27810347334262E-05  2.73607653504167E-05
 -1.27926079245409E-05 -4.72980335829300E-05  1.59985462810515E-05  2.62969602614787E-06  4.07222761676874E-02
 -3.00033878428402E-04 -4.42258358917667E-04  4.62636200590787E-04 -1.58421823659017E-05  1.11188446486147E-03
  5.37716995538702E-04  2.02240548382591E-04  1.20888249769424E-04  1.81253445815609E-04 -1.10761106471017E-05
 -1.37601716486619E-04  1.92337433699270E-05  1.14818654839374E-04  7.99184350621670E-04  4.71906291042245E-04
  2.28165643509589E-04  3.85934458948447E-04  2.95638262157212E-04  8.96264564947071E-04  6.29493281937098E-04
 -8.66935691419672E-07  8.63335960859669E-06 -1.99851332559360E-05 -6.66746697861244E-06 -2.05260023497687E-05
 -6.65543584083000E-06 -9.31229178998302E-05  1.96495425164484E-04  6.16916478653148E-04  2.74069795886367E-04
  4.11673168025349E-04  2.84243620177709E-04  1.11227529881959E-04  6.08869136451096E-05 -1.11869765431619E-05
 -3.54384874559522E-06  4.27200708645014E-05 -1.73126205228946E-06 -2.42455411703633E-05 -1.69535576838121E-06
  1.37050007739152E-05  4.66638207513235E-05  2.51172832659484E-04  1.17344237038672E-04  4.21076273474240E-05
  2.04333171933133E-05  5.99592133806223E-06  2.33470071091398E-06 -3.28327368471157E-07  7.57437819479752E-06
 -7.67327248883294E-06  3.41779295466686E-07 -1.19074822131585E-05 -2.44078960602605E-07 -8.35910107202125E-06
 -8.28067644368653E-06 -3.69965346790937E-05 -8.27313520970971E-06  1.69982632592978E-05  1.64772479161076E-05
 -1.52991224339208E-06  1.90317592536036E-06 -1.11456229820678E-06 -6.79841753567168E-07  7.97002083752275E-07
 -1.23721974487416E-06  2.03352439302501E-06 -1.28938687871361E-06  7.34419575433426E-07  9.81186834128062E-07
  1.25813861533021E-05  1.19288999001808E-05 -1.23717552695657E-05 -5.09593534402247E-06  2.13019152689523E-06
  1.93248025344939E-06  6.09291825085525E-06  1.46183179204767E-06 -5.49037819103992E-07 -1.05787071466835E-07
 -3.29152980393524E-06 -9.36208283233338E-09 -2.08308892778539E-06  8.85636452633261E-06  5.24363354073893E-05
  3.07776423507042E-05  1.46446667235580E-05  8.09644249165550E-06  4.93744426080495E-05  3.76353229545196E-05
  2.76277888330572E-07 -3.48606358476399E-08  5.54699885193480E-06 -3.89095067293485E-07 -3.87561432247386E-06
 -6.25667005882856E-07  1.82958940064456E-06 -1.21657072403781E-05 -3.60659270955326E-05 -8.22949166895483E-07
  4.44209125891223E-05  3.46448596271531E-05 -2.33472602837622E-05 -7.38521603646149E-06 -3.50338746857032E-06
  1.75887861749381E-06 -1.75071904531592E-05 -3.90317557168800E-07 -4.05357401689077E-06  2.60951417157648E-07
  1.33583885164620E-05  3.40981732594455E-04  1.56748640209246E-04  6.28333961360278E-05 -1.67994418665081E-05
  2.58663481528255E-05  1.94903959496175E-05  4.92860175922395E-05 -3.27261777182649E-05 -4.59653256278966E-05
  1.50402042163294E-06  1.10815791117238E-04 -1.02729931431382E-05  2.16843789260792E-05  1.78519647365394E-05
  4.17886676487724E-05 -7.88545915798233E-05 -4.90096575108647E-05  2.05323397442335E-05 -6.62427948525993E-07
 -7.61180327124508E-07  6.22701218208591E-05  3.33136352356624E-05 -1.72188368754394E-06  2.22907775554172E-06
  7.09407315138742E-06  3.43269386904301E-05  2.12947683317754E-05 -2.61456484670586E-06  3.67046260663676E-06
 -1.06894579087520E-07 -2.80648242580153E-06 -4.90679707169889E-07 -2.96303871657435E-06 -4.02062533806098E-06
  7.43738684438945E-07 -1.76979461654750E-05 -1.39509977026716E-05 -1.70863159770146E-06 -3.23577102772789E-06
 -4.05759431575386E-08  4.44606637088481E-05  1.93336181444032E-05  4.14058074887115E-07 -1.49163441015608E-06
 -6.86473813858234E-06  4.28144876573709E-05  3.11471027997625E-05  7.56089999358834E-06 -8.47650508418890E-07
  1.15301387926423E-07  1.83449314792741E-04  4.52374308831351E-05  4.25456395327929E-05 -1.13814138591290E-06
 -5.33960685666937E-05 -1.32684424704242E-04 -1.00694123028475E-04 -9.63085055900378E-06  2.55559201871237E-05
 -6.68526829856515E-07
* ORBITAL    1    2
 -1.95887284023437E-02  2.78028349587743E-04  1.37142300987877E-04 -7.68542608100504E-05 -5.82547312049934E-05
 -8.03094924194610E-05 -5.95065387382904E-05 -8.95327317642069E-05 -5.83650098646016E-05 -4.91582780676479E-06
  1.59442296673833E-05  2.52436381347173E-07  2.56037454571372E-05 -8.43852676786587E-06 -4.69743425081161E-02
  6.92875891538778E-04  2.67095435064110E-04  4.64516846292228E-04  1.28633569968340E-04  4.99873092002375E-05
 -1.11584560224834E-05 -8.61163553635296E-04 -2.87448986142484E-04 -1.11597976684546E-04 -1.32669215084357E-04
  1.17358940968730E-04 -2.21069005770115E-04  2.87092676661252E-05  9.95903814688528E-01 -3.43576336060898E-03
 -3.29654298139352E-03  1.88406354005821E-04  1.01589602941485E-04  1.24011817437003E-04  1.22844988112642E-04
  2.93598243778054E-05 -1.34649308746287E-05  1.91597454531714E-04  2.34802818118612E-05 -1.46798204676223E-05
 -5.60258507481351E-05  8.37271096104237E-05  6.63467215203739E-02  2.83006968000361E-04 -1.19761380093108E-04
 -6.63256975008607E-04 -1.30072610803717E-04 -5.00690890188181E-04 -1.21998399496233E-04 -4.35550687592382E-05
 -4.96270416162062E-05  1.60304395914862E-04 -8.47179697246263E-05 -2.49538758052577E-04  1.17098162536193E-05
  6.72439295120249E-05  6.39545638803900E-03  2.02296206688966E-04  3.80408273287083E-05 -6.22528144545930E-05
 -2.06813010313247E-05 -1.08915243216824E-04 -4.81773662242272E-05 -2.04845415372547E-04 -1.08635360965212E-04
 -6.92449693024549E-06  3.86934515275379E-05  7.49569537114285E-06  5.79129729309952E-05 -2.19070887819303E-05
 -2.69153466487228E-03  1.18310113624336E-04  4.32908771804934E-05  4.45766075342433E-05  2.56057387504534E-05
  2.56932000593029E-05  1.92266595547888E-05 -1.47982440771588E-05  5.95715796375096E-06 -6.40470676204591E-06
 -6.26542556476485E-06  7.62071503485551E-06 -1.40127545098347E-05  1.68789566926513E-06 -1.22295867121822E-02
 -8.76928380045949E-05 -3.35829734896184E-05  4.80322472611550E-05  3.28848755742334E-05  1.79985074565456E-04
  1.30984672006193E-04  4.15221545202731E-05  3.48255626546725E-05  1.60070422391494E-05 -6.19707602698588E-06
 -8.63879323525887E-06 -4.28257048599573E-07  2.21428766446564E-05 -7.31327580262158E-04  2.66173268551685E-05
  1.87884486401970E-05  5.96322226955345E-05  5.32908738433626E-05  2.29115012298715E-04  1.68045183968927E-04
 -1.48180473772978E-05 -1.12145767163592E-05 -1.15466188268178E-05 -1.04107337145659E-05 -8.18505916958347E-07
 -7.38786436393386E-07 -2.32830596365398E-05  3.11272757941200E-06  2.31237356953703E-04  1.03371719534434E-04
  9.66798375676950E-05  6.45402935812063E-05  2.85873005261959E-06 -1.14212959720040E-06  9.58437463114945E-06
  1.00263021425571E-05  1.16517368357839E-05  5.85638955430490E-07 -1.09507579762665E-05  1.67963616836272E-07
  3.87562209981244E-06  7.87185720479141E-06  3.70576166302269E-05  1.88510944058925E-05  6.59887138868613E-06
  3.70946691131043E-06  3.13778509670310E-05  2.15935125487123E-05 -2.00780316429537E-06 -8.26525661522178E-07
 -2.33797486889376E-06  5.97295521753003E-07 -2.13344655751779E-06 -1.67372269127387E-06 -4.49131073335302E-06
  1.87767636660045E-06  1.33842760496906E-05  9.36839333561366E-06  2.47901701770649E-05  1.86125998377835E-05
 -2.46656760844980E-07  1.32465463178800E-09 -6.37664926767181E-07 -9.56991915201546E-08  1.67478651097788E-06
 -1.54390731948480E-07 -1.76191137357412E-07 -3.99713917957358E-07  8.67476494759079E-07 -3.17804027493953E-06
 -8.53155650335620E-06 -8.03429217385602E-07 -1.49683345636213E-05 -9.18293436984135E-06 -6.00189307541247E-06
 -3.51186553334208E-06 -3.53078411335169E-07  2.18830721917600E-07 -3.98779412243525E-07 -1.74251653906054E-07
 -1.25274478473434E-06 -9.21832936702306E-08 -8.50453691710652E-07  1.85187477615763E-06  1.40175300002286E-05
  9.77635553883393E-06 -5.96888824260744E-06 -4.01634713026984E-06  3.89783414305560E-05  2.87398452232393E-05
 -2.44830760722296E-06 -1.38699098923442E-06  2.76911807977045E-06 -5.98684349490548E-07  1.06787118363934E-07
 -5.09451185161481E-07  2.21612703527072E-07 -2.00663541164005E-06 -7.48711397797516E-06  5.21056129889514E-07
  5.47733614365017E-05  3.82787918130806E-05 -4.59618014469308E-05 -3.17592180572775E-05  7.22188407464386E-07
  2.18675668121465E-06 -6.02964040897164E-06 -1.15425116816950E-06 -2.48562977321261E-06  4.95477024610442E-07
  1.05701476027744E-05 -4.11550184679731E-06 -1.87470426794230E-05 -1.50318563981241E-07 -1.42916622345686E-06
 -3.60638964304370E-06  7.13542925118243E-05  6.59873196920232E-05 -1.82188552521795E-05 -3.22545661108105E-06
 -5.94371139872555E-06  1.23865502361526E-03  2.24641228445025E-04  9.91914294073201E-05  1.53442326629110E-04
  2.57415300499931E-04 -1.05086629597310E-04 -7.32184334885626E-05  1.99088248616331E-05 -6.19831108575563E-06
  5.57773727648157E-07  1.49385367702431E-04 -1.45265787349857E-07 -2.70995554781040E-05 -5.04978860833997E-06
  3.62078357781134E-05  4.31810645174537E-05  2.93078036334746E-05 -5.37434839385693E-07  6.49038416126702E-06
  1.20822252284264E-07  7.85587432327667E-05  3.23326778075942E-05 -1.13391233165739E-05 -8.39770468876230E-06
  8.70275537182663E-07 -1.77106717783960E-05 -1.30783894406099E-05 -1.96669775019905E-06 -1.80135356123948E-06
 -6.68745977642342E-08 -1.45908018164185E-05 -6.45283235016860E-06 -1.24955940803980E-06 -4.02957175976752E-07
  1.33286306012467E-06  2.47840746746551E-05  1.72355993033528E-05  3.34121132067732E-06 -1.29247622335951E-06
 -8.62163463996074E-08  1.81372003385333E-05  1.23165120284489E-05  6.63211821215868E-06  4.58904683714712E-06
  9.05946277895813E-07 -5.13733153023500E-05 -3.46925424364030E-05 -1.57017755636934E-06  1.17899962026648E-05
 -2.84559167341526E-07
* ORBITAL    1    3
  9.90111561934765E-01 -3.37454475008156E-03 -3.26126909940176E-03  2.10848281523070E-04  1.20688159730778E-04
  1.32964979071306E-04  6.17633351103623E-05 -9.26598840085101E-05 -1.44120490197413E-05  1.97907260854495E-04
  5.65036042873866E-05 -7.73184694188399E-06 -2.30494101394215E-05  6.10945323330546E-05 -4.22558004029659E-02
  6.29016194210545E-04  2.26696877894727E-04  3.01969126171968E-04  5.52187896212459E-05  4.72423786065492E-04
  1.37421366201641E-04  7.83561825579768E-04  2.52952578613828E-04 -6.00551086323579E-05  1.64530860407300E-04
  9.15569314232637E-05  2.07284491863812E-04 -8.93381194892686E-05  1.73148944144407E-02  1.49394251281773E-04
  1.26617297581251E-05 -7.08144966971725E-05 -5.48893208625540E-05 -1.93534559092736E-05 -1.74631903060944E-05
  1.05161388390142E-04  6.69993097016648E-05 -7.31373836144224E-06 -1.82080499748691E-05  4.85402684362591E-06
 -2.56590563054586E-05  5.40252608470867E-06  1.53136526754105E-03  1.33762335351065E-04  3.38840389262839E-05
  2.89496079232779E-05  2.85672973480210E-05  2.74467096581925E-05  1.92301067308270E-05  1.87387868584198E-05
 -7.81885950815471E-06  3.32683075419911E-06  1.08817448205246E-05 -1.83105308905760E-06  1.56047213562442E-05
 -4.12545220702033E-06  1.45352330053916E-02  2.05141619403140E-04  2.33553743132421E-05 -1.26939402883435E-04
 -5.03934165429575E-05 -1.20268285291284E-05  2.96517969222343E-06  2.50011181076789E-04  1.22814361525037E-04
 -2.84145194670575E-05 -3.75536448349195E-05  2.73189544262223E-05 -6.18903040166449E-05  1.09970520619999E-05
  1.23258154897860E-01  1.26935354156315E-04 -2.93985026897490E-04 -6.88068794021847E-04 -1.59771594670471E-04
 -4.48799918202615E-04 -8.64632914228814E-05  1.31729675737805E-04  7.13494556040869E-05  1.62684346827205E-04
 -8.62291182556848E-05 -2.45236709003419E-04  5.93331737533260E-06  6.52595714356794E-05 -3.45172666578070E-02
  1.59927304910570E-04  1.34374179181908E-04  9.84642945241842E-05  8.15170696107141E-05  1.11757716631266E-04
  7.65846768504443E-05 -1.83797513897604E-05 -3.09899399988688E-05  7.14835064004425E-06 -7.49689424814026E-07
 -1.30306823746693E-05 -3.25362868105985E-06  1.77703053000466E-05 -2.48990682380020E-03 -8.39699117312251E-06
  7.12920078391321E-06  9.07765565315369E-06  1.17221134765714E-05  8.63633514023428E-05  7.92414666044508E-05
  4.97401819149288E-06  8.14666504319783E-06 -1.00928574408275E-05  7.11678695383730E-08  2.01098543995707E-06
 -9.72154473975865E-07 -1.75552103589730E-06 -1.88444963349791E-04  1.48048396316333E-04  6.72793517521900E-05
  2.52719581003186E-05  1.68185264129585E-05 -1.95015130248940E-05 -1.62309741529088E-05 -2.44880003985386E-06
 -5.50081520884448E-06  3.52533760509342E-06 -9.52497286745914E-08 -7.75991811618788E-06 -1.34738292744557E-06
  4.32701735633756E-06  2.19272240775982E-06  1.77202338028796E-05  9.39062835310744E-06 -9.77642657500326E-06
 -8.10694250572220E-06  6.47574566817300E-05  4.50588834256143E-05  5.65955102024407E-07 -6.46158935346674E-07
 -1.00592875171273E-06 -5.11172291451184E-08 -2.15014871996082E-06  1.07545957504401E-06 -7.54816447321878E-06
  1.94788088306471E-06  1.74783187544433E-05  1.08528481234057E-05  3.53815776123102E-05  2.56873569836095E-05
 -2.64431327368534E-06 -1.53204576164865E-06  4.89147763100445E-07  3.61184839201197E-07  2.67044209630344E-06
  2.62076572948321E-07  2.92721895367798E-07  4.29645050782724E-07  1.73076670740146E-06 -3.61634254827093E-06
 -1.30452001185926E-05 -3.41710454234371E-06 -1.69771871893334E-05 -1.08198285945026E-05 -5.70525774446226E-06
 -3.51427763939749E-06 -3.31594574321706E-07  2.37657915789899E-08 -5.14435723395859E-07  8.57224544984516E-08
 -7.39792014266960E-07 -4.19085977180407E-08 -6.17707309572262E-07  3.62086227659509E-06  2.26880007965897E-05
  1.22847801246860E-05 -4.87851179220741E-06 -3.74741608148457E-06  2.93190292049840E-05  2.12229455088121E-05
 -3.58364953345249E-07  2.30127136315449E-07  1.70880753451106E-06  1.55521006239189E-07 -5.15439445985328E-07
  1.81349585141981E-07  3.80293005708925E-07 -1.21909516540274E-05 -2.99596079431211E-05 -1.05516409472230E-05
  3.88227631797515E-05  2.74514096039554E-05 -3.21602077694220E-05 -2.11698522602690E-05  1.81596977155452E-06
  1.87476489055100E-07 -2.91421300948379E-06  1.05483483590508E-06 -2.34504902407142E-07 -1.41748817290085E-07
  6.24463741616659E-06  2.09749626801784E-06  1.80768839657832E-05 -2.09170239187391E-06 -9.86431044597217E-06
  4.30989237824349E-06  3.31822067126120E-05  2.81031127593711E-05 -1.23523497833531E-05 -6.52033122154723E-06
 -1.94528722157335E-06  7.41728427681958E-05  2.37429645181488E-05  1.15750669188682E-05  1.25759632619514E-05
  1.03793555848219E-05 -5.74051027125162E-05 -3.86560493932645E-05  1.08302870097758E-05 -2.51632976159577E-06
 -1.59252205818037E-07 -7.09721476859123E-06 -6.72348155581464E-06 -2.14216581505684E-06 -1.53300223542899E-06
  7.99107141489763E-07  2.73472827585892E-05  1.83110896221855E-05 -4.98040697756224E-07  3.84200216850547E-06
 -8.22144030117038E-08  9.31050290007217E-05  3.54932784832581E-05 -1.43458986529913E-05 -1.02640090139400E-05
 -1.60964684910367E-07 -1.65404852265637E-05 -1.20212482288308E-05 -1.38608098219175E-06 -1.82640667356481E-06
 -4.58458958715665E-09  2.23605892632034E-04  1.45585169359464E-05 -2.27385091612729E-05 -3.39475699626262E-05
 -4.95745022993400E-05  3.71162801660714E-05  2.61304329358085E-05  5.08507359002783E-06 -1.70316410933300E-06
 -1.32408370018568E-08  1.25347741434859E-03  2.25385415690074E-04  1.51175825804931E-04  1.39697620408462E-05
 -2.92757792669918E-04 -9.57562664395715E-05 -6.60583795590504E-05 -3.16980819104176E-06  1.89110059683502E-05
 -4.52538801411118E-07
* ORBITAL    1    4
 -3.22897709065314E-02 -2.38782249278260E-04 -7.67647058901215E-05  1.54773891119657E-04  1.29880035484412E-04
  1.99793704470322E-04  1.45393694413294E-04  1.83329472302762E-04  1.50815638198652E-04 -1.09128194885863E-05
 -2.43647978589170E-05  8.13898647218687E-06 -1.89632851455629E-05  6.94994812850797E-06  4.27552204280778E-02
 -1.09960721213496E-03 -3.95476433757432E-04  6.42156519304944E-04  1.50561997534513E-04  7.94160296400840E-04
  2.90466958014679E-04  4.26920837964934E-04  3.38376912679830E-04 -2.10429169589185E-04  1.67649851013614E-06
  1.87910300993982E-04  6.22848000913530E-06  1.24702425054270E-05 -1.07456815438039E-02  4.22086522513884E-04
  1.72617865680243E-04  2.82960744800062E-04  2.43417907413746E-04  2.64929885798795E-04  1.99376946702325E-04
  9.92666728240398E-05  5.23817433640183E-05  9.55482576812183E-06 -1.94420095283755E-05 -2.97479109606793E-05
 -1.01084454081992E-05  1.43874236149794E-05 -1.29672078236442E-03 -5.10559203016804E-04 -2.35858970989272E-04
  2.53877307098306E-04  1.65295819847131E-04  1.55193135064181E-04  1.02705008595614E-04 -6.06193680630307E-05
 -4.43623414185327E-05 -3.78088428428870E-05  1.75846512112972E-06  1.87327319930610E-05  8.64843627898215E-06
 -1.30107407604394E-05 -1.07814961048885E-03 -4.77683711285824E-05 -2.57554660862414E-05 -2.72301559093074E-05
 -3.00387970370434E-05 -4.90647219471603E-05 -2.40062317288966E-05  1.53177732661580E-06  5.86059120962927E-06
  3.03764829820933E-06  2.16920719487766E-06 -6.37286927510989E-06  6.52011261662866E-06 -1.34928065187012E-06
 -5.32238112365107E-03 -1.84800850304353E-04 -7.35943369708013E-05  1.07412910762964E-04  6.32600014799859E-05
  6.48310569897723E-05  3.42539170607517E-05 -4.45918377355355E-05 -3.70406050489808E-05 -1.63853081398939E-05
  4.04706239768583E-06  7.24152460939923E-06  3.00105563462491E-06 -4.91496157797287E-06 -9.94515307413310E-01
  4.50752871168432E-03  4.13422017509114E-03  6.13088459545922E-04  5.99423331913065E-04 -3.28120694445052E-04
 -3.15650896186763E-04 -5.62306640204727E-04 -7.50197402734266E-04 -2.32462972688474E-04  2.83909186360291E-05
  7.26133870496821E-05 -1.26230263295341E-04  1.10551194585599E-04 -8.08413535485484E-02 -6.65864825929274E-04
  1.59007238270639E-05 -6.99178595598652E-04 -5.06738647151219E-04 -1.31051838454332E-03 -4.99160968870329E-04
  1.72518914261951E-04  1.20634938926216E-04 -7.89422653750782E-05 -1.21777465847092E-05  8.06238242216015E-05
  4.56612209364966E-05  3.03807472239683E-04 -8.35480411090785E-03 -6.08937413644360E-04 -2.51253436352900E-04
 -4.30109382419037E-04 -2.87649638563702E-04 -3.70498294908009E-04 -2.38896164061585E-04  1.28770422078429E-05
 -2.56774893142580E-05 -8.47072668331404E-05  4.10648597949645E-06  4.38379281061771E-06 -8.47665110636944E-06
  9.89285673770690E-06 -1.45628057388056E-04 -1.80715468321684E-04 -7.76169830758552E-05 -5.64522944530127E-05
 -2.94040283083328E-05  7.99222247820510E-06 -1.91077668191184E-06 -1.66387560792870E-05 -6.18828909562511E-06
  3.16834201076362E-05 -2.13005337155406E-06  1.39639763353208E-05  3.16488441886909E-06  1.14722809014222E-05
 -1.25199309306678E-05 -1.38101846140654E-05 -1.14144401788575E-05 -2.61024388213462E-05 -1.86854639937194E-05
 -2.53388094415178E-05 -1.57205114355968E-05 -3.91049222613606E-06 -3.17261801585693E-06 -5.96674817711475E-06
 -9.07355469152547E-07  2.40308282921341E-06  5.19778490667170E-07 -4.35969550471846E-06 -1.76490744754142E-08
 -4.38285071402019E-05 -2.55807681181407E-05 -9.49676750694407E-06 -8.55545308347779E-06 -1.14428257845322E-05
 -1.02669806300329E-05  1.27658513057883E-05  3.63810811183240E-06  6.15794554316277E-07  1.12838339266716E-06
  3.52310598766105E-06 -7.02933816999562E-07  3.19497609435218E-07 -1.10625607834842E-06 -2.84409807149792E-06
 -8.00366920064961E-06 -2.07018412299023E-05 -1.49537713278222E-05  1.61558156401255E-05  7.87072373309064E-06
 -1.37324376622513E-05 -1.18304396257635E-06 -6.46920584236830E-07  3.75754593658332E-07  2.93199787250373E-06
 -2.51852213520610E-07 -3.34796284388661E-07 -3.55807957686047E-04 -1.42298581396357E-04 -7.06178888202908E-05
  6.11702728773373E-05  4.25180587160675E-05 -1.00441171743928E-04 -6.55944433219648E-05 -8.33427493645400E-06
 -6.91183343114420E-06  1.04388980265076E-05  4.97051743118638E-06  5.02161265118457E-06 -2.29824398737534E-06
  7.92198374218281E-06 -1.50611263633976E-03 -3.49723945028303E-04 -2.32022567821441E-04 -6.08934143819384E-05
 -1.47427159866225E-04 -4.35063516424218E-06  4.99382931760257E-05  6.57999720732398E-05  2.12289106416564E-05
 -2.84225598748589E-05  2.32635697817615E-04  1.40229857035407E-04  1.88806415420477E-05  3.26688276572308E-05
  1.95131568530758E-05 -6.33374883027953E-05 -4.40207970776687E-05  3.77719570533776E-06 -2.15437777426205E-06
 -7.06231096707806E-07 -7.26103510310340E-05 -5.30304370084779E-05 -1.06206849505398E-05 -9.25872222899179E-06
 -6.65136482576988E-06  2.21879024018664E-05  1.65114441781608E-05  8.50288364329115E-07  4.14223837237066E-06
 -6.99497407386390E-07  3.36676480580042E-05  1.55106234316470E-05 -1.75571764936881E-06 -1.55312647933735E-06
  2.51308276237043E-06 -4.19145656114287E-06 -1.71202347472727E-06  2.79249874806812E-07  9.42676399317957E-07
  7.96871216458511E-07 -1.05310381855034E-06 -9.13874922750827E-06 -1.77407608550263E-06 -5.49718172438933E-07
  1.99155120384139E-06 -2.31220169639771E-05 -1.70092283091542E-05 -1.74133355052368E-06 -4.07080431694207E-07
  4.44584950354783E-07 -3.91884780840895E-05 -5.41533447854068E-06 -3.13862657377418E-05 -1.50677773376027E-05
 -3.71669420246714E-06  1.43259731248123E-04  1.06601318692969E-04 -4.68739319903924E-06 -3.90849715697423E-05
 -4.11550389775531E-06
* ORBITAL    1    5
 -8.44345734992444E-02  8.33587321334420E-04  4.24237828147669E-04  5.55982111513753E-04  1.79673547739822E-04
  4.13725196898846E-04  1.51051416833113E-04  3.45009072619836E-05  5.24223821068821E-05  8.85683035501761E-05
 -8.42228648285612E-05 -1.89710598028401E-04 -9.22247304046254E-07  4.45229941659968E-05  4.03368843468201E-03
  2.19478773602453E-04  7.70391604818381E-05  2.43726823630729E-05  1.30696776096216E-05  1.99245386726055E-05
  1.55653938494254E-05  5.56144455841723E-06  2.36019585598312E-05 -1.06313957241054E-06  4.01409593686559E-06
  8.28018638041447E-06 -1.49436754605218E-06  1.25547730970028E-07 -1.55225901434933E-02  4.07238350893562E-04
  1.57493454100678E-04  2.92711484883529E-04  1.38000599704027E-04  1.87532855079830E-04  7.81842255272766E-05
 -6.38441487496578E-05 -5.74714758239432E-05  4.36181021358671E-05 -2.76993400206367E-05 -8.83232429650726E-05
  1.41581438428025E-05  1.63580216425991E-05  1.59689206706790E-01  8.35166234378136E-05 -3.84432678508545E-04
  3.92587949999835E-04  1.59746825439683E-04  5.10819462108056E-04  1.80741829947987E-04  6.92179939184384E-04
  1.89584380156205E-04 -3.59923923964122E-05  2.03431267401679E-04  1.31918506893857E-04  2.00394440541263E-04
 -8.91482896726297E-05  7.88586675958026E-01 -2.47368443773431E-03 -2.67860041746345E-03 -2.64663239883821E-04
 -5.03127117341703E-05 -8.26288742506228E-05 -1.13602781494012E-05  3.20638441337889E-04  7.88921610385761E-05
  2.33810501515319E-05  6.13707166289801E-05  2.11221510123981E-04 -1.07543806057521E-04  2.14775174186473E-05
  5.86592061693427E-01 -1.46121560516820E-03 -1.80010973753860E-03  4.98244384234412E-04  1.53175001750534E-04
  1.21344151632040E-04  2.95801940547920E-05 -7.30222217569969E-04 -2.19087265746264E-04 -3.82843545214494E-05
 -5.47552484752468E-05  2.00356251108089E-04 -2.37727260776232E-04  4.84775149397191E-05 -1.06917521344810E-03
  5.04041859315423E-05  3.02914819313409E-05  1.27384993977103E-05  7.14184438851096E-06 -1.84221610463258E-06
 -4.52932796107424E-06  6.65489227024766E-07  4.67167520385630E-07  2.69741849872911E-06  2.45998717998800E-06
  2.55293139944656E-06 -1.00459327433171E-06  8.15588363801506E-07 -1.62332192351236E-04  1.76394570819008E-05
  8.73994165077875E-06 -1.62241756089758E-05 -1.14921790935566E-05 -1.98802332408350E-05 -1.22489454282363E-05
 -1.09032093890110E-06 -2.28697182934713E-06  2.44710179905323E-06 -7.36282522490230E-07  1.33514382966862E-07
 -4.72283985731541E-07  1.91056318303756E-06 -7.54517382333699E-05  5.83465990727501E-06  2.46011876716790E-06
 -3.09273466845559E-05 -2.20436728926293E-05 -2.06904489782308E-05 -1.49896230452511E-05  7.01927202228656E-07
  1.44971535274566E-06 -2.20496737785481E-06  4.69794899395346E-08 -1.65903352792084E-08  1.11276678314715E-07
 -4.00725278330058E-07 -6.91788993346583E-06 -2.07107047740084E-05 -9.27351446341771E-06 -5.62083641437905E-06
 -3.93223506083236E-06  2.78165661653476E-05  1.95391823391405E-05 -6.76693803302438E-07 -2.51398633907609E-07
 -9.43909419992840E-08  1.03290576635671E-07  5.88907899503190E-07 -2.97553189650937E-07 -2.00404692151960E-06
  2.55476264745866E-06  1.61100400110450E-05  7.71458051378582E-06  1.63872291324216E-05  1.13383816506713E-05
 -8.09801892612285E-07 -7.16795669704557E-07  4.75434176640989E-08  2.53558582477592E-08  1.33994480343426E-06
 -2.97808019670403E-08 -3.06717841425344E-07 -4.76388675614443E-08  4.92256827702904E-07 -1.37256039410470E-06
 -8.60989553191175E-06 -3.39130424657748E-06 -7.80023741831672E-06 -5.34574817603736E-06 -5.41457049816097E-06
 -3.69052663399408E-06  3.59066964376034E-07  4.99335343857488E-08 -2.66976699731686E-07 -2.21293921503369E-08
  6.53804918222099E-08  1.14714200559082E-08 -7.33960128082492E-08  2.43775765546949E-06  1.41318867212163E-05
  6.68123130763650E-06  3.20662444262790E-07  1.58182943196369E-07  1.41661919962629E-05  9.83640662048371E-06
 -4.25714757253751E-08 -1.07809230209900E-07  9.45285996441279E-07 -7.14961870406994E-08 -2.11916341633352E-07
 -1.07112943253033E-07  1.03266791694210E-07 -8.33605445041707E-06 -1.65995596300784E-05 -7.30495206118469E-06
  2.10366889407311E-05  1.47131394099809E-05 -9.24872430550098E-06 -6.54172426807002E-06 -5.84034856056828E-07
  1.91708522826520E-07 -3.04019733720132E-07 -2.37137267373766E-07  5.16168730274909E-07  3.82728839985325E-08
  1.39293728642169E-06 -3.10627026536455E-06 -6.60639011673136E-07  1.16425289029752E-06  2.92025155562825E-06
 -2.75973699720029E-06 -4.38484527175066E-07 -2.96402297422931E-06 -6.85647576982922E-07  4.42420273330264E-07
 -1.59221850338046E-07  6.57658967541595E-05  3.47771288765379E-05  1.28908907225197E-06  5.86201482040166E-06
  1.49051459497271E-05 -2.13134268522984E-05 -1.37941936650529E-05  3.71160477993686E-06 -1.49455324429948E-06
  4.81832150535584E-08  3.04780050702169E-04  5.43653512360947E-05 -3.57642572760494E-05 -3.81713640981141E-06
  6.70372504110876E-05  1.20111176296740E-05  8.23212220259260E-06 -3.97470103564936E-07  1.72900986930271E-06
  1.80554992235624E-08  1.01878140448260E-03  1.78734146726144E-04 -2.03415414996184E-04 -1.44183384766902E-04
  6.28163119768892E-06 -7.43688966566038E-06 -5.05647070582716E-06 -6.27428732915642E-07 -5.51082539784397E-07
  5.56601965838849E-09  7.84503226353215E-04  1.37036171655908E-04 -6.11140401289450E-05 -9.52204887643802E-05
 -1.57118682819907E-04  1.36298430626759E-05  9.44350893552274E-06  1.73311330392957E-06 -8.61224106462518E-07
 -1.12730855271913E-08  1.79552101191785E-05  2.09671371014555E-05  7.16523991197408E-07 -1.51967834060813E-06
 -4.46691332939560E-06 -2.84967554064395E-05 -1.88909711217927E-05 -1.01116902977242E-06  5.05941739645172E-06
 -7.29322437163866E-09
* ORBITAL    1    6
 -2.96074937098970E-05 -1.45499419707105E-05 -9.16272032362480E-06 -1.00768409190003E-05 -4.35686864824082E-06
  1.26222295028108E-05  9.67749311284931E-06  4.89821845976649E-05  3.44930533920254E-05 -3.79387854831855E-08
 -3.06254348891867E-06 -2.14790607411132E-06 -4.82707423478147E-06  2.13688469749595E-06  8.30699480825400E-04
  4.72703171742832E-05  1.65263488271223E-05  7.16699103698644E-05  4.49387833254642E-05  6.36309321667504E-05
  4.55387626751895E-05 -1.28854132659044E-05 -1.11728357360773E-05 -2.94072265643163E-06  2.07430193599137E-06
  9.42172027707561E-06  8.60501852477202E-07 -2.55129097460455E-06 -9.99377069325990E-05 -3.97786960539177E-05
 -1.91133861316208E-05 -4.15936338276071E-05 -2.89093218270408E-05 -6.31246232261183E-05 -5.02404732869939E-05
 -8.70473380467512E-05 -5.84640073001611E-05  2.48435834647964E-06  5.61070698073629E-06  5.20703093114717E-06
  9.29815987033635E-06 -4.29114355694430E-06  1.54924567197571E-04  6.14319133358813E-05  2.72365452345152E-05
 -4.49993107998244E-05 -3.08598729925809E-05 -1.91090814052333E-05 -9.61414782631022E-06  2.10277109242089E-05
  1.34615747491461E-05  3.12423084937370E-06 -2.28899334888615E-06 -3.04618212212939E-06 -2.82004634662304E-06
  3.31221722295556E-06  5.57475505659047E-04 -5.13499099350924E-06 -1.82332057971370E-06  1.85793926866830E-05
  1.12892607813099E-05  9.28733824516517E-07  2.05219656237442E-06 -1.16236000167811E-05 -8.83184076115163E-06
  1.33582588642135E-06  1.11026026865290E-06 -3.00156529451230E-07 -3.04248077826446E-08 -4.95404297046973E-07
 -6.58030275007630E-04  1.33114623100661E-05  7.28606589433795E-06  2.66318664940017E-06  1.12842258158364E-06
 -1.58336494677078E-06 -8.98023327499251E-07 -1.96325359333281E-05 -1.32688579345354E-05 -4.45962373021018E-07
  6.80892080585704E-07  4.35401719889897E-07  6.44574311803468E-07 -2.71677855016409E-07 -2.54880057767964E-02
  4.21487151092756E-04  1.75469977156520E-04  9.51856876351703E-05  8.17904824829399E-05 -2.71475488966038E-04
 -1.03182529691402E-04  1.11511810810611E-04  6.72329526110178E-05 -1.42818749449026E-06 -1.80410915948010E-05
 -3.87080647735615E-05 -2.61809020188300E-05 -7.97582579780328E-05  2.15108500528195E-01 -1.73119827466199E-04
 -6.14171504787778E-04 -7.67435310515915E-04 -1.81656839932295E-04 -5.38116789725155E-04 -2.16548824462839E-04
 -2.33250956577309E-05  2.05004175393518E-05  3.00115184969680E-04 -1.62183032950681E-05 -6.19010308204552E-06
  1.32366091340373E-07  1.09632303708181E-04  9.73744510582952E-01 -3.35354583943649E-03 -3.38767955620298E-03
  1.32456282767019E-04  3.16701282308394E-05  1.12317339559412E-04  4.39164598673249E-05 -4.24148317215197E-06
  1.95651424261870E-05  9.66267590436361E-05 -2.39914692397337E-06 -2.22514569811029E-04  2.23104508339037E-06
  4.60926641564952E-05  3.85675710322520E-02  5.45986197408518E-04  5.49680846775058E-05  8.72631380322902E-04
  2.49208999401004E-04 -2.49086776197116E-04 -4.90920734636027E-05  4.11941039342816E-06  5.02542388692606E-06
 -1.70276115411503E-04 -3.48342555148143E-06  5.78265463987339E-06  3.82878889310093E-06  2.51676929503627E-04
  1.66912770164581E-03  2.03374628239735E-04  6.78460052376701E-05  1.14007296790322E-04  5.43129280855932E-05
  1.42385540705764E-04  8.93391550039615E-05 -2.84205020407621E-06 -1.19508619371410E-06  4.53023807308837E-05
 -4.00878336728647E-07  4.97580943480667E-06 -2.10081406880539E-06  2.28395350848750E-05 -2.87146077973594E-04
  1.30703982328533E-04  4.51857582526368E-05  1.90055187656030E-05  2.95178771275854E-06  1.47458931042721E-05
  3.10554046179379E-06  1.63608255883461E-06  5.50421027380709E-07 -1.98647582048369E-05 -1.87714987755606E-07
 -8.20636569892939E-07 -8.40627531671140E-07 -4.13916476865346E-06  1.46754438975364E-03  1.77877011525027E-04
  5.47197904961997E-05  1.59845714423077E-04  9.25417279404643E-05  8.74451859754128E-05  3.65722092697817E-05
  2.11810636059705E-07  2.07596733803034E-06  5.42327232259713E-05  2.50118308484631E-07  3.53260910191712E-06
  4.45122665204064E-07 -5.04679445675626E-06  4.80956619325538E-02  5.48858866216086E-04  3.61032626577918E-05
 -9.33335577708469E-05 -2.20636378171685E-05  8.99853219971518E-04  2.44458944215557E-04 -1.04001551558775E-05
 -8.38894072759579E-06 -6.33926553639128E-05 -2.44407604992165E-06  9.18625108705610E-06  4.80987053658921E-08
 -2.98101335505474E-04  2.56868590437669E-04  1.88703230018346E-04  2.27168776303559E-05 -2.60082035685094E-05
  2.64765579022170E-05  4.78345251489748E-04  1.35526418216481E-04 -1.12926992022335E-04  7.82208340013782E-05
 -3.74810553567739E-06 -1.64389508612799E-04 -1.16063637944055E-04 -4.46103831139301E-06 -1.53502637985841E-05
 -2.14250623739594E-05  2.23441649891418E-04  5.34890929691494E-05 -6.29954632102897E-05  1.58401347411421E-05
  8.94349983832102E-07  3.08590534218646E-05  2.44142651168848E-05  3.04221176493691E-07 -7.89949392857067E-07
  2.16086592352795E-06  3.35067066209273E-05  7.64945069966618E-06 -9.69483229525632E-07  5.13558200888631E-06
 -5.48195264504359E-07 -1.69432618820967E-05 -1.12730497295241E-05  2.56705897252615E-06  1.86986871551029E-06
  3.93794219064121E-07  2.78390678332708E-05  1.54827316482350E-05  6.02871226458882E-06  4.93642833979395E-06
  7.47584561922813E-08  1.67583527467833E-05  1.32452153785596E-05 -1.07237705809337E-06 -1.46387194120297E-06
 -2.03360068867533E-07  2.22913823397537E-05  1.64433517147356E-07  1.89303853090307E-06 -2.69402672782511E-06
  1.15653050308045E-07 -6.47098200700774E-05 -4.82884365192784E-05 -3.06286518822832E-06  1.68385212763717E-06
  9.90346355753694E-06  2.13220489861599E-04  5.21637056026982E-05  1.10319790293560E-05 -6.15996111691082E-05
  3.08033470172745E-06
* ORBITAL    1    7
  9.11222547993498E-02 -6.39316360616359E-04 -3.63371020953598E-04 -4.84161274648937E-04 -8.15073447345285E-05
 -3.56230020606521E-04 -7.26216782878938E-05 -9.63552829960425E-06 -2.27112672054331E-05 -8.54785275329218E-05
  8.26147270980312E-05  1.85557601474258E-04  9.90964329620196E-07 -4.30555838931629E-05 -2.25358469056495E-03
  8.00448032562373E-06  8.06557936834191E-06 -6.83614506482588E-06 -1.37268533118332E-05 -3.08590641174131E-05
 -3.42802023798381E-05 -7.75570037529012E-05 -8.09608180181509E-05 -4.03036991663433E-06 -4.39813698001407E-06
  1.14882421724169E-05 -1.45776060885118E-05  2.96344143514775E-06 -1.59699563820879E-02  2.44719305387808E-04
  1.09228775711591E-04  2.38447700247275E-04  1.01382410814907E-04  1.62182093012137E-04  6.76502316962007E-05
 -1.97122463366041E-05 -8.02720168322868E-06  3.35058614146930E-05 -1.18404778397463E-05 -6.86376424523008E-05
  2.58616893676145E-05  7.45323555365062E-06  1.77987066730413E-01 -4.96133431526616E-04 -6.07883608391341E-04
  1.74666091897176E-04  3.71903248917183E-05  2.24777296205334E-04  3.85304742885325E-05  2.96141320416563E-04
  2.22981166883394E-05  5.32321175993749E-06  1.20641172518016E-04  6.89144023283518E-05  1.12107446558369E-04
 -4.26637901130306E-05  5.67091528956367E-01 -2.36454617594472E-03 -2.05347924894262E-03  2.15761490887790E-04
  1.40776513704585E-05 -1.23830432457760E-04 -7.73650226886571E-05 -8.39274365955590E-04 -2.46433649121299E-04
  1.58072976857251E-04  2.01726257642804E-04 -2.74233597431294E-06  2.12681873829267E-04 -2.93852766382263E-05
 -7.98237970324430E-01  3.24432423421397E-03  2.80730536374126E-03  2.99679178116644E-04  1.43686251194066E-04
  7.94218406722020E-05  8.61562000236989E-05 -4.03885849695619E-04 -9.35598869232114E-05 -1.94929394680976E-04
 -8.28101472915241E-05  3.31905457453517E-05 -4.60991163912715E-05 -3.77008083801571E-05  5.57644728508639E-04
 -2.57438116160072E-05 -9.09114553124289E-06 -1.39881758297785E-05 -5.49594865955337E-06 -1.45847638150543E-06
  1.64982976101809E-06 -7.23592070164570E-08  1.08867914377184E-06 -6.08495286991088E-07  6.94165868503833E-07
  1.72860376331012E-06  2.07503442560526E-06  2.31984837376879E-07 -4.83909415529301E-05  3.50310540317937E-06
  1.94007365065823E-06  8.45870686309010E-06  5.80803458660323E-06  6.06730244836303E-06  3.56753091243160E-06
 -9.41383987724262E-07 -1.79368193770757E-07 -1.29505628601773E-06  1.21213200857816E-07 -6.31755300448542E-08
  3.77362538330962E-07 -8.88140347088376E-07 -8.59337375885395E-04  9.74601916872743E-06  5.95877706043791E-06
  3.39164494887563E-06  2.31796243165299E-06  3.15022558446509E-06  2.11575195536724E-06 -3.41039597467545E-07
 -4.28878571834023E-07  5.92677920759762E-07 -3.57663950700437E-09  2.60441466861201E-08 -7.58257219063880E-08
  1.72636711496753E-08 -3.50630721994344E-05  1.36091442432442E-06  1.02139473469124E-06 -1.12598908328559E-06
 -5.90576743514846E-07 -1.02324252701499E-06 -8.14639752882428E-07 -9.15905136054237E-08 -6.09260900662637E-07
  2.14554534510436E-07 -1.87949662883540E-08 -1.19944392380068E-08 -9.04071190609672E-08 -2.27258542584973E-07
 -1.90632893701326E-06 -1.59076952850493E-06 -5.57302209152433E-07 -4.01346222634678E-07 -1.82017416565210E-07
 -6.39145766884443E-07 -3.83241978526938E-07  2.98702014037106E-07  2.38345472611261E-07 -7.59966149629022E-08
  8.94405166272715E-08  8.08961927587033E-08  1.10354147939472E-07 -7.08641383471880E-08  4.63111212001786E-07
  2.79505151842698E-07  2.25628102392573E-07  1.95378654976769E-07  1.93700152732360E-07 -2.83215806716168E-07
 -1.84672797235034E-07 -2.59705051335948E-07 -9.33478920728325E-08 -2.64815227062873E-08 -1.79817777528060E-08
 -3.48948986880784E-08  3.33498589673318E-08  9.12423738859882E-10 -1.41567232023677E-06  6.02785829171170E-07
  4.33135055139285E-07  6.71629631842340E-07  4.63246966765633E-07  6.42508661750720E-07  5.19084052041397E-07
 -4.51572884544851E-08 -1.00986090104251E-07  9.75746079665602E-08 -3.67030307886091E-08 -4.49307098118249E-08
 -6.25331107601795E-08  2.31110670684507E-08 -4.27970485629110E-05 -1.09431788793620E-07  2.96105838913122E-07
  6.83479004061628E-07  4.73608283498231E-07  2.18930152728502E-07  4.71950995442129E-07  5.29869109826167E-07
  5.01240068710005E-07 -1.83842742199818E-07  7.19947670593727E-08  2.38218740797574E-08 -7.52168817051723E-08
  2.24261290576937E-07 -1.11252654463101E-05 -1.05495907599701E-05 -8.23934866625380E-07 -1.12957738982802E-06
 -2.99102910086251E-06 -8.25200762772006E-06 -5.41085353267281E-06  5.99494250140322E-07 -1.31861092346502E-06
  6.43139475137478E-07  4.96690580254161E-05  2.46547249368780E-05 -6.03276139692233E-08  2.42755643880386E-06
  5.93678822538251E-06  7.08366714456254E-08  4.00448301427604E-07  2.85898262160020E-07 -1.85740578769274E-08
 -4.02348056644516E-08  2.29390920531317E-04  2.37819183991275E-05 -2.55828242414056E-05  7.34365702170631E-07
  5.90820681134879E-05  4.23080390193887E-07  2.60105530086725E-07 -7.78857423989862E-08  6.15471225979713E-08
  1.79676669364507E-08  6.39354843461948E-04  1.22667478418451E-04 -1.16124156433324E-04 -8.27067482343467E-05
 -1.07867721964781E-06 -1.96343032844404E-07 -1.80191561999686E-07 -2.89412578180693E-08 -1.86443505874628E-08
 -5.79917856721939E-09 -8.78927669198002E-04 -1.51663471511243E-04  6.46580258511553E-05  1.02291297990655E-04
  1.72753325304792E-04  4.46044893313454E-07  2.99489376050890E-07  1.48950310769752E-07 -1.44496754304909E-09
 -5.35510200004488E-08  4.96305022529551E-05  1.81327076373256E-05  3.24181795646362E-07 -1.79266759164764E-06
 -9.10504374295435E-06  7.56036927673642E-07  6.78091495521372E-07 -5.18917694773696E-08  3.29081476841967E-09
 -2.19111479482910E-07
* ORBITAL    1    8
 -3.08126887009352E-03  1.22944102587239E-04  4.74806522266315E-05  9.70323938866647E-06 -1.34903929740474E-05
  6.08301228221719E-06 -6.15203386349468E-06 -7.08710233020601E-07  9.91041726538577E-06  1.37730017736210E-05
  4.32723949907100E-06 -1.51173224180698E-05  1.22642142420716E-05  9.52785821778283E-07  1.96479563038982E-03
  1.24433289590801E-04  4.16695312657528E-05  7.61613280952609E-05  5.43928403245617E-05  7.20258892926412E-06
  3.18164285090008E-06 -1.36865097700976E-04 -1.10061423825442E-04 -6.51172193682136E-06 -1.39913775448595E-05
  5.56565499994674E-06 -2.23194680485633E-05  6.34330956971158E-06 -6.29507123806599E-02  8.62431966457970E-04
  3.80820497939804E-04  7.62501613450455E-04  2.12966209498040E-04  4.98594425842693E-04  1.22020311212215E-04
 -1.23710318086446E-04 -7.27511342311048E-05  1.31602674618362E-04 -7.25989881126723E-05 -2.53558978725377E-04
  4.96126421972563E-05  4.56554933914318E-05  9.68141591759918E-01 -3.73262395270937E-03 -3.48016377784869E-03
 -4.09056233605541E-05 -2.19278605695209E-05 -7.49759372412232E-05 -2.90919115681922E-06 -1.27519392900580E-04
 -8.26022037270802E-06  1.66515427527361E-04  7.91362364189323E-05  5.22877280235670E-05 -2.29385231148957E-05
  5.45965536795834E-05 -2.34918456228582E-01  1.53990448372341E-03  1.00156843923794E-03 -2.36029744454441E-04
 -1.59156733930810E-05 -4.35521141939621E-04 -9.01131675375955E-05 -7.95282283828741E-04 -2.31985026042609E-04
 -7.50121804063995E-05  1.67503558083202E-04  6.39397535824644E-05  2.30537519039489E-04 -1.04736334913297E-04
  5.01005593937478E-02 -1.14423197378188E-04 -1.38961409285713E-04 -6.89696089228219E-07  4.13087546109356E-05
  6.13732660080913E-06  1.29149339815648E-05  1.64507818086813E-05 -4.99029990644431E-05  1.22131900257055E-05
  1.19696048127777E-05 -4.10768495183683E-06  1.53064955666736E-05 -2.15777106095137E-06 -2.42508811469077E-04
  4.72337987682819E-05  2.09773489242157E-05  2.93005109671122E-05  1.78234251636643E-05  3.67473651459434E-05
  2.06901493413110E-05  1.37279520624890E-05  1.09005402719382E-05  4.82429525378273E-06  1.89687830567998E-06
 -7.41061159790551E-07  1.95716869508852E-06  4.06657027466091E-06 -8.94684616929384E-04  3.01595290240334E-05
  1.58859685769139E-05 -1.68418705859359E-05 -1.20400281743075E-05  1.04292802042943E-05  8.92273424253628E-06
 -2.85653034471901E-06 -1.86655459451782E-06  1.48356170592632E-06 -7.65660256890324E-07  2.96577141606293E-07
 -7.86186969751675E-08 -1.04889991491586E-06  2.10764425054806E-04  9.36404615209921E-06  4.08693907570328E-06
 -1.25637437326743E-05 -8.75664620207062E-06 -2.12386248198582E-05 -1.50670977272250E-05 -2.52297007911051E-07
  5.63728849240516E-07 -1.13217887105699E-06  3.74135549348500E-08 -6.05471458016279E-07  4.13533699115041E-08
 -5.09622379208497E-07  1.01642152153256E-05 -9.86571225392672E-06 -4.29756520287158E-06  2.84892176490054E-06
  2.00484214206653E-06  1.84320618109681E-05  1.32172452366735E-05 -3.41904618331320E-07 -3.97225103818330E-09
 -5.22968613427634E-07  1.79933342194954E-08  7.99992689659245E-08 -2.39865994533124E-07 -7.75815023975531E-07
  2.69755768318534E-06  1.48323318099321E-05  7.03129359915644E-06  1.18022636395419E-05  8.12793132012040E-06
  1.79395033748266E-06  1.09428973015825E-06  1.31687299229619E-07  1.01049543670768E-07  9.93362984542193E-07
 -3.40779060138505E-08 -4.12467787015093E-07 -4.57254337625977E-08  4.08755532352590E-07 -1.46089455999556E-06
 -6.37617409211667E-06 -2.38955074944443E-06 -6.72598077140973E-06 -4.57236689922222E-06 -3.43562530146844E-06
 -2.31217053828425E-06  2.35229626515980E-07  2.73555487265578E-08 -1.67304258226880E-07 -2.66997346706958E-08
 -6.71966507629830E-09  2.73237334766012E-08 -2.29933622739856E-07  2.68784039992487E-06  1.18382345869526E-05
  5.68123412170935E-06 -4.89234979584198E-07 -4.16345824549868E-07  1.33437926541755E-05  9.33292727676545E-06
 -6.01288630787792E-08 -1.79373279361817E-07  9.58674752725446E-07 -9.97446672780688E-08 -1.92464578585864E-07
 -1.27695726897492E-07  9.89635561040039E-08  9.86858313684116E-06 -1.49512626232864E-05 -6.30448784925075E-06
  2.02296144581127E-05  1.42593612142317E-05 -1.18576537520004E-05 -8.24692332243520E-06  8.09385715908934E-08
  6.05495398416257E-07 -8.84827338491694E-07 -1.29298751008123E-07  1.61565829393564E-07 -2.47087942057374E-08
  2.06942476577123E-06  6.41344027640198E-06  9.50165380648299E-07  5.75454408533173E-07 -1.13191892940023E-06
 -2.14976096312132E-06  1.57153882314239E-05  9.47787543684667E-06 -4.45530317159640E-06 -1.17800374015177E-07
  9.22663690530773E-07  4.10208588665648E-05  1.66523539902035E-05  4.25808813746457E-06  7.71874270061826E-06
  1.17576980350882E-05 -2.58676308459625E-05 -1.73663986107705E-05  4.46010583306474E-06 -1.64638545885040E-06
 -1.39657693577683E-08  1.12589624963390E-03  2.00492887754711E-04 -1.24679287023062E-04 -1.42028413409467E-05
  2.31555332932988E-04  1.19932021954164E-05  8.21328630749892E-06 -3.00031464763668E-07  1.71193083878722E-06
  2.69552251066097E-08 -1.62301138883888E-04 -3.19989546715866E-05  2.39045387804254E-05  1.68943304868371E-05
 -3.18127012813339E-06 -5.76489430995648E-06 -3.89176486883475E-06 -4.90334049151794E-07 -4.47947321594241E-07
 -8.60798454813792E-09  8.21847146903850E-05  2.57266823592375E-05 -8.42673432191125E-06 -9.09728479692939E-06
 -9.16287312668827E-06  7.89980147107512E-06  5.52421470538344E-06  8.12038288045107E-07 -6.28013028816697E-07
 -3.04807448353014E-08 -1.56557685685959E-06  2.52004657844781E-06  3.09203074015043E-06  1.29129772906782E-06
 -2.74502977098482E-06 -1.68163848673583E-05 -1.06226947215356E-05 -3.99364712936587E-07  3.26010746786305E-06
 -1.21747787984986E-07
* ORBITAL    1    9
  2.03400891390782E-04  3.98927053112629E-05  2.02014971743733E-05  2.69271036115353E-05  8.34522899727980E-06
 -1.22366682907860E-05  1.03538968746372E-06 -5.62384929048157E-06 -9.41784133395717E-06  3.74039410607115E-06
  1.09254965095195E-06 -4.60995005187358E-06  4.70288842048293E-06  3.16685158907088E-07 -2.51926030927500E-03
 -1.03189496912232E-05  1.08915711068388E-05  4.27177736159225E-05  4.29889632420568E-05 -1.48630723191191E-05
 -2.54534490546024E-06 -8.56325377110158E-05 -5.81577091636455E-05 -1.33167861528906E-05 -2.43688544254911E-06
 -3.24928456972466E-06 -8.40792267326854E-06  1.21350706948611E-05  1.81352663428246E-04  3.13995270235080E-05
  8.33607290869166E-06  1.69822651116140E-04  1.21496053198829E-04  1.00071685337038E-04  9.59992279142014E-05
 -1.85756649942293E-06 -1.21939267955294E-05  2.70330523809380E-06 -4.11745504608681E-06 -2.41470908243331E-05
  2.12332474956743E-06  5.99453107039882E-06 -8.90300623276333E-04 -2.08041155468597E-04 -9.10841034582939E-05
  1.14821673452482E-04  7.63262558085699E-05  7.72374554809806E-05  4.27198010883025E-05  9.43213029841015E-06
  9.69657892749490E-06 -1.31829267712644E-05  1.78088712355035E-06  6.03407960827204E-06  4.97184352022997E-06
 -8.94691607806075E-06  2.22937982126620E-04 -1.14060736950357E-05 -7.15897139635540E-06 -3.88218921784911E-05
 -2.02711048218222E-05  2.08308512718266E-05  3.57393028938886E-06  3.08124181627555E-05  2.53832249342175E-05
 -8.89153091636557E-07 -2.07331287404728E-06  6.55148625013155E-07 -1.42777596197314E-06  2.08314953177632E-06
 -1.39052931073630E-04 -7.33127666921192E-05 -3.53927929725581E-05  3.12004671541407E-06  5.80152185856617E-06
  2.23673633977099E-06  1.35027781222780E-07  1.57136224642145E-05  1.16327943384232E-05 -3.26836948841857E-06
 -2.08491641170785E-06 -1.82472950445754E-06  1.67025452546944E-06 -2.85328119736980E-06  7.71429056078438E-02
 -9.04992162948613E-04 -4.06475999816791E-04  2.80470401946077E-05  2.73767878398300E-05  7.84911162563010E-04
  1.85950316244819E-04 -1.07975175790421E-04 -2.94204286714545E-05  3.33224721820279E-05  5.32815982577466E-05
  4.64206294008071E-05  3.75515026610133E-05  2.00899651117068E-04 -9.72681456788211E-01  3.74352434317995E-03
  3.48996181061448E-03 -1.22017033798559E-04 -1.48554283789389E-04 -7.06439309790767E-05  2.41061435290481E-04
  5.96673953022841E-05 -1.24980946709181E-04 -6.91446557071257E-05  2.66816284698357E-05  1.36029640787443E-04
  9.42394828654243E-06  1.10440316899307E-04  2.15746606952274E-01 -1.38735862934141E-03 -9.02205707182420E-04
 -6.48708546622177E-04 -1.42258529788496E-04 -7.27263977459370E-04 -2.75134115933523E-04 -8.84759005659486E-06
  2.73985421263601E-05 -2.91521806949194E-04  3.05395367147380E-06 -4.40315194512406E-05 -5.36994740531070E-06
 -4.97023856540575E-05  1.14732936337043E-02 -4.78356815656607E-05 -5.23901511019451E-05  1.55992212402915E-04
  3.76406078406120E-05 -2.94141718591520E-05  1.42524769206519E-05 -1.21541636090849E-05 -1.73654174794934E-05
 -2.22746617618573E-05  3.51378137141778E-06  4.95199913852480E-06 -3.97148628753118E-06  3.45638588851983E-05
  6.25823560658173E-04  1.07625691533570E-04  4.39855080740544E-05  3.09450279906994E-05  1.95555849013307E-05
  1.05329215098012E-05  4.06179307497552E-06  9.13831903130089E-06  3.69008443984338E-06  7.63467337712838E-06
  2.28116025353112E-06 -1.51500185217752E-06  2.16832968516933E-06 -2.01311714072191E-06 -9.83998305107165E-05
 -1.08206304178080E-04 -5.18085034937913E-05 -3.54904743445125E-05 -2.44549297786169E-05 -1.77601459793538E-05
 -1.28072651532839E-05 -2.15964849287451E-06 -3.05380863144150E-06 -9.47819268899736E-07 -3.56205002356315E-07
  6.25933131614877E-06  7.55346690799440E-07 -1.98052937552212E-06  5.93657399601839E-04  1.54539467857924E-04
  6.76822155649889E-05  9.80691301234783E-06  2.27849919104787E-06  6.12390411453176E-05  4.09979404514370E-05
  1.20703105077765E-05 -3.72986261287491E-07  9.41994585346278E-06 -1.53833543509871E-07 -2.85041201936034E-06
 -3.43220484477591E-07  4.12062356711651E-06  1.52945718558548E-02 -2.54356203012765E-04 -1.50977185487568E-04
  4.76507972870060E-05  5.37761975737983E-05  5.64031052784455E-05 -2.70564148162171E-05 -4.09544269390383E-06
  1.90772471763675E-06 -1.06318475754012E-05 -4.50882944606838E-06 -4.40937793121396E-06  1.23011656472817E-06
 -2.75780794241341E-05 -2.58831716547910E-04 -2.09277350410488E-04 -3.14039840266481E-05  6.17218136898362E-05
  7.22561389585454E-06 -1.13568534353837E-03 -1.88534574888515E-04  3.01392134013731E-04 -1.94770402253397E-04
  1.53898004058961E-05  1.33895218511193E-04  7.95853252615078E-05  1.89022630008584E-08  2.05593518925929E-05
  1.73146465039819E-05  8.06617742228406E-05  6.46764977558287E-05 -1.18214960501589E-05  1.96595635448504E-05
  9.20176043115948E-07  3.45991391937452E-06 -4.90149454672324E-06 -8.80948503149237E-06 -1.91175777665195E-06
  2.12742972611630E-06  4.42836144984774E-06 -7.05830936023443E-06 -3.17710821329503E-06 -2.16544949112586E-06
  1.14044419373907E-06  1.22446281768075E-05  3.76433263974927E-06 -1.83233483400190E-06 -1.06019222775142E-06
 -1.64700053234520E-06  9.24391880774328E-06  6.16283182075353E-06  4.33758409562453E-06  2.28157953507590E-06
  1.83491041997136E-07  5.17806570854365E-07 -1.18066050043282E-06 -2.06903117593905E-06 -4.37627149651073E-07
 -3.38661050808685E-06 -9.02952843766234E-06 -1.65960923313187E-05 -2.61752493916695E-06 -1.52955091857819E-06
 -3.48574666548986E-07  3.61322174355299E-05  2.78055136591801E-05 -1.93400351108615E-06 -3.85165939390495E-06
 -5.16316478711419E-06  1.30495561333601E-04  1.01567926000330E-04  7.40237029021226E-06 -2.51817360787830E-05
  5.28609226957362E-07
* ORBITAL    1   10
 -1.49658547280592E-06 -1.21392678009435E-05 -5.00189321653706E-06 -1.20291208623007E-05 -8.02733130963961E-06
 -7.96507644084308E-08  2.25075020925451E-08  2.72078002590900E-05  1.93373977589502E-05 -9.26659154556236E-07
 -1.09636181789128E-06  7.97495764743068E-07 -2.13275499387026E-06  5.46414289509269E-07  4.93319385774279E-06
  3.28029717024523E-05  1.52242005815068E-05  1.28648829657142E-05  9.97235417654181E-06  1.55920998035666E-05
  1.13528495370238E-05  2.82666298212059E-06  1.46507572452675E-06 -8.39157757335034E-10  5.03497449613373E-07
  1.94188982674561E-07  2.29574855387485E-08  1.53723608834620E-06 -2.28302434173684E-06 -1.32022447301775E-05
 -5.26953038032824E-06 -7.13237246428741E-06 -5.16374672487388E-06 -1.04514385578224E-05 -7.39853142395732E-06
 -1.66285620215332E-05 -1.14774053665440E-05 -4.08179753331609E-07  7.01309906100231E-07  1.06911805407092E-07
  1.34890602855024E-06 -3.96769403474353E-07  2.55537004580489E-06  1.34319447704545E-05  6.42651899765769E-06
 -9.30963169755231E-06 -6.46251988700039E-06 -3.36685192562759E-06 -2.08679995199451E-06  9.38332832613345E-06
  6.55388615635483E-06  6.91803408504061E-07 -2.86530799433090E-07 -7.04328381105176E-07 -1.26929524281643E-07
  3.41072214293469E-07 -1.10948929432208E-06 -6.67104784232027E-06 -2.39103248165830E-06  7.75649372624771E-06
  5.15588038463589E-06  4.75566199707651E-06  3.32831227664468E-06 -8.46847072781228E-07 -6.40300912957969E-07
  5.88769029478930E-09  2.21842673471728E-07  2.48394286406505E-07  7.09336108818478E-08 -1.21778221333638E-07
  1.84057436163748E-06  1.11480708241247E-05  5.69600580452644E-06 -8.00386239354866E-06 -5.72128143747460E-06
 -9.38764340793140E-06 -6.58098008338297E-06 -1.23228462834280E-05 -8.73318528960670E-06  6.68981314648014E-07
 -2.65111973680222E-07 -1.16730759112111E-06  1.75388803337212E-07  3.71087048896015E-07  3.43394487668018E-05
  8.90827933458132E-05  4.05574733502813E-05  2.78456609565737E-06  2.63379746350534E-06 -3.86968511335356E-05
 -2.73891309396671E-05 -6.87009411140624E-06 -2.72639652154381E-06 -2.33862962317696E-06 -9.21604621365885E-07
 -1.55448253017369E-06  1.01915628540585E-07 -4.70406145248987E-06  2.15451587463463E-04 -2.01286909864023E-05
 -1.33812482718415E-05 -2.43763938161796E-05 -1.22551406728664E-05 -6.42617530545874E-05 -4.44507707915698E-05
 -2.10735066339072E-07 -1.88756010422248E-07  4.27955293267075E-06  1.36864485320760E-07  5.53094532989486E-07
 -2.61683782121766E-07  6.81767017475738E-06 -3.10207996935989E-03  2.76041297416891E-04  9.29966507058292E-05
 -3.58112857802342E-04 -1.59913516171483E-04  2.77290627536065E-04  1.29797877859869E-04  9.86591137061881E-07
 -6.08260101484225E-07 -5.09918761585194E-05 -3.59204376608778E-07  5.18818513095146E-06  7.13987727409751E-08
  1.17417054446445E-04  1.93766771363960E-01 -1.62502151479427E-04 -5.45961957170520E-04 -7.76291271212121E-04
 -2.70824806063272E-04 -5.28010229150633E-04 -1.03191977045440E-04  2.31466594834120E-06 -2.66845118568928E-06
  3.27397112608321E-04 -2.90494987840602E-06 -1.79218747614662E-05  4.24900459878666E-07  4.16210082339805E-05
  9.69842582162225E-01 -3.14269603857238E-03 -3.15216644057471E-03  2.23792053670501E-04  1.41259101166109E-04
  1.39379286062071E-06 -1.90674811342583E-05 -1.91534974154702E-06 -5.71016379698576E-07  8.69529997388711E-05
  1.01029405868256E-06 -1.98711693270665E-04 -1.76284210514031E-06 -6.01915674648380E-05  7.21546049085758E-02
  2.30455961436226E-04 -1.52787031243872E-04 -3.11746271964628E-04 -1.55705130484287E-04  8.74713560054789E-04
  2.23015605747794E-04  1.37606739728896E-06  1.38581926941887E-06 -8.12021005185382E-05  9.22092816524957E-07
 -5.22720251280286E-07 -2.41804581151215E-07 -3.14641338515031E-04 -5.88867569133337E-03  2.75710517447440E-04
  1.03080055486052E-04 -3.74266054558184E-04 -1.73504501897597E-04  1.90720559639314E-06  2.01493364616828E-08
 -6.54587214781364E-07 -8.75517931771659E-07 -1.03344020853068E-04  9.07626867802172E-08  6.91316948408329E-06
  6.47623811398296E-08  3.93919579213766E-05 -1.24774357346529E-01  6.13760020744330E-04  4.75344298114589E-04
  6.72922735986028E-06  2.39982803226382E-05  1.01371003391302E-05  8.55527879029562E-06 -9.77859248013936E-07
  2.01703930780062E-06  6.93658402095660E-06  1.10913295928239E-07  2.36807121851298E-05  5.31385992580881E-07
 -1.69081013710882E-05 -1.50436979168671E-05 -1.10428205436572E-05 -5.71310723025510E-06 -1.97598911047225E-06
 -3.42848344477991E-06  2.07278057876117E-05  1.60269257106215E-05 -4.14558434725540E-06  2.71748230644925E-06
  1.92697675668328E-09 -2.14073783080253E-05 -1.41455679371568E-05 -1.11444402189612E-06 -1.85755599381719E-06
 -3.27425203013684E-06 -1.37058078966348E-04 -2.24769701263585E-05  2.65969645208031E-05 -1.36931999703540E-05
 -2.37583908390727E-07  1.11143671059744E-05  7.67573155694688E-06 -6.17190452858662E-07 -3.48004045876789E-08
  1.45089979007234E-06  3.69430306193882E-05  2.18062539575058E-05  3.50359200629363E-06  5.24954049918982E-06
  1.59275028187209E-07 -8.15942544650775E-06 -5.66659220168408E-06  8.63991977269207E-07  5.73417890119007E-07
 -8.41539343423289E-08  1.76495402011852E-04  2.49666379180278E-05  3.99342949535193E-05  3.58133998211275E-05
 -1.33881138137659E-07  1.74843052636230E-05  1.19326100411077E-05 -8.40971451389585E-07 -1.40069301039312E-06
 -2.18911223897419E-06  1.17215904854238E-03  1.95706864275869E-04  2.59411416033678E-04 -1.01240509526395E-04
 -4.86382746833419E-07 -3.50083738257416E-05 -2.34879208706116E-05 -3.16998481624878E-06 -2.60032545975534E-07
  5.89541128307949E-06  3.76636652781539E-04  8.06490046405353E-05  2.25403610303503E-05 -1.01708113008179E-04
  5.35918859035108E-07
* ORBITAL    1   11
 -5.55077126883195E-06 -1.69194305308033E-05 -6.80821722465074E-06 -1.12780388158328E-05 -7.84545354804733E-06
  2.28155735236872E-06  1.68514156728944E-06  2.65615543806755E-05  1.86008240246528E-05 -8.32742594925979E-07
 -1.43043365380806E-06  3.19246020294815E-07 -1.67456087805331E-06  7.09073206049206E-07  2.20945315463089E-05
  3.54536184787260E-05  2.18581363609576E-05  3.10433940205039E-05  2.03463902992997E-05  2.31979264154646E-05
  1.44930559170363E-05 -3.33451775479216E-06 -2.42962974726778E-06 -2.29949521908348E-06  4.37670381281129E-07
  2.22122620232856E-06 -8.70704025973462E-07  5.96198054774405E-08 -4.00624008690964E-06 -1.37468274586978E-05
 -4.40780653133720E-06 -8.43866818972872E-06 -5.61665509646783E-06 -1.74492207149654E-05 -1.31449934606706E-05
 -3.55799196422393E-05 -2.43294331325830E-05  1.10900126376161E-07  2.50614366865745E-06  4.54709914484734E-08
  3.39263484514892E-06 -1.44246187279311E-06  3.95247766247363E-06  1.06892158254692E-05  5.48950712718482E-06
 -1.24488354745910E-05 -8.54289180037853E-06 -4.88959046042918E-06 -3.12342249301915E-06  1.21803147838461E-05
  8.45606951691505E-06  6.19590831002148E-07 -9.83809975206108E-07 -1.47296472203670E-06 -4.04118711761967E-07
  5.65444673343796E-07  7.61566405478737E-08 -3.92848533915597E-06 -7.98876776117782E-07  6.99683265282143E-06
  4.47582339328120E-06  3.18409026904713E-06  2.28820213160935E-06 -2.54357062342368E-06 -1.79151340601274E-06
  3.31013865326098E-08  5.09296960834446E-07  3.90586926783592E-07  5.40065945028262E-08 -9.36395688042633E-08
  2.89832313227719E-06  1.06280951334855E-05  5.43220487295106E-06 -5.77160211927631E-06 -3.78437869767855E-06
 -8.18137924648871E-06 -5.98573668781597E-06 -1.06670359484027E-05 -7.48651006829520E-06  5.90844109169798E-07
 -3.11953827336608E-07 -1.04726321619448E-06  1.54273776199809E-07  1.27228926449409E-07 -2.64807325857111E-04
  1.33641542938266E-04  5.66439880605350E-05  2.46600815778197E-05  1.96366906966680E-05 -6.26464920900023E-05
 -3.35740894192268E-05  1.05641415511558E-05  5.90077373486790E-06  1.27524359792298E-06  2.80292606230298E-07
 -1.21145572124997E-05 -3.12698572215462E-06 -1.06651907621501E-05  4.65505147025445E-03  8.42748895881639E-05
  3.08060820554758E-05 -8.00530560635170E-05 -6.66348573949660E-05 -1.24183338874442E-04 -9.71380060170604E-05
  4.33640486123141E-07 -1.14383220877172E-07  1.96710838241701E-05 -1.17341638560857E-06  3.15588126612259E-06
  6.82571153226366E-07  1.54344565263759E-05 -5.06017220699462E-02  6.40097906809410E-04  2.50487816269973E-04
  1.42765273928973E-04  7.01784988424943E-05 -8.80737485625221E-04 -2.50229390832679E-04  2.54074335009062E-06
  5.35736147407089E-06 -5.88852339872494E-05  3.55456815010823E-06  2.41333969350571E-05 -2.11898580418109E-07
 -2.81251495556550E-04  1.40510566184370E-02  2.25894804361818E-04  4.23794110092800E-05  7.06375247941141E-05
  9.16256936221537E-05 -1.01079666594321E-04 -2.92209854208046E-05 -1.48865740526400E-06 -1.53154901564653E-07
  2.45148505922308E-05 -7.78214185600793E-07  2.65577514908046E-06 -8.57275041262158E-07  3.76268221573832E-05
  1.23021764623219E-01 -2.33992886709867E-04 -3.45375916618025E-04  2.04144902461812E-06 -1.22569798226845E-05
 -4.29619794936590E-05 -1.54379988197121E-05 -7.98474984051212E-08  7.00298842648452E-07  8.08605682023028E-06
 -1.12519826227653E-07 -2.70724369789085E-05 -1.73592272462126E-07 -3.01944780523718E-05  1.86217355870845E-02
  2.29280396942470E-04  5.83558218665838E-07  2.04358477228339E-04  8.05243215816306E-05 -2.35407291296268E-05
 -5.34797301939928E-05 -1.57601382321449E-06 -3.77586343436595E-07 -5.54900874389580E-05  8.03085069419628E-07
  1.07790048362604E-05 -8.35309905168980E-07  3.56549379585224E-05  1.11081001312196E-01  2.09017614442600E-04
 -2.40649724072952E-04  6.72529776914706E-04  1.69120845247228E-04  4.75589170492516E-04  8.10344475862147E-05
  2.21882603087722E-06  4.04860078389515E-06  3.06157275002067E-04 -1.00524795819016E-06 -1.91572611446692E-05
 -1.80030450483356E-06  7.34891979667525E-05  9.84092164970103E-01 -3.31680629760138E-03 -3.25550147421472E-03
 -2.24640180606102E-04 -1.63182006018887E-04 -8.70555431194009E-05 -1.03910799042530E-04  8.66606626187893E-06
 -1.83190131096590E-05  1.23930878202620E-04 -1.10888800989869E-06 -1.74298014852405E-04 -4.53973441803408E-06
 -9.24824632514436E-06  3.25789241675786E-05  2.20606769248665E-05  3.06533673642210E-06  1.23580755646214E-06
  8.06439229074209E-06 -3.96808812102232E-05 -3.99759384257400E-05  8.30792084598738E-06  1.13459039812917E-05
  7.79487966988094E-07 -5.17245458945679E-05 -3.59532722758431E-05 -2.54491550497661E-06 -3.81569322075246E-06
 -7.96856102051392E-06  1.27072496905516E-03  2.61248568389010E-04 -2.87297592536436E-04  1.19957631095054E-04
  1.96300409939968E-06  1.77590739296276E-05  1.27447589570789E-05 -1.16914932534027E-06 -2.57055289727487E-07
  2.15305519961015E-06  2.04221781379553E-04  4.25008634216207E-06 -7.97990062546840E-06  5.49209673481144E-05
 -9.57851468921778E-07 -7.74370424749499E-06 -5.51811065487811E-06  7.69784451302657E-07  6.14705177835463E-07
  1.37550539102312E-07  1.11777680143680E-04  4.14807675709716E-05  2.04114584064563E-05  1.52161688189075E-05
  5.69378589589843E-08  1.45877940692290E-05  9.95540473230230E-06 -7.76738791266837E-07 -1.00480415232363E-06
 -1.83025229913874E-06  1.26944389840120E-04  1.09509138018463E-05  3.20311893126042E-05 -1.09821685186853E-05
 -2.20686354280731E-07 -2.99527605328663E-05 -1.99405655841087E-05 -2.78002190645359E-06 -3.33669939405938E-07
  4.74633435501510E-06  1.07247600535925E-04  4.45921422920268E-05 -4.41196322855228E-06 -2.62695458798655E-05
  5.98912840845405E-07
* ORBITAL    1   12
 -9.99243156979291E-07 -1.04998694248712E-05 -3.79274872604604E-06  1.04452704995627E-05  4.63728724604378E-06
 -8.43678782222190E-06 -6.85814781967355E-06 -4.47677123241337E-05 -3.25110369584832E-05 -6.63205914331224E-07
  2.71753776265513E-06  3.68245939968450E-07  3.46253217068235E-06 -2.32105386871438E-06 -1.69071125476611E-05
 -9.16780049703976E-05 -4.25601888693545E-05 -3.20983462646637E-05 -2.52607671670886E-05 -2.67042448091296E-05
 -1.75141399460281E-05  2.31310962749419E-05  1.83896623800535E-05 -7.18580422995039E-07 -5.22321550026892E-07
 -2.20689866427145E-06  2.08978045450358E-06 -4.43877019598322E-06  6.78778643702408E-06  3.43251329660643E-05
  1.45949534349299E-05 -6.98513684003944E-07 -1.30451686140174E-06  2.03616395546944E-05  1.65734220581521E-05
  6.44292204250216E-05  4.35695761646555E-05 -7.13749001216494E-07 -4.06234993721746E-06  1.26079852968727E-06
 -6.65831717075437E-06  1.64505305731009E-06 -8.00098280002826E-07 -1.01854659384469E-05 -5.34040250839003E-06
  1.51716608808539E-05  1.05903267582021E-05  1.22584019208555E-06 -8.34991242206975E-08 -2.36690620320523E-05
 -1.67512590792274E-05 -2.42202002621444E-07  1.06594154510923E-06  1.49622261474330E-06  4.46230795815518E-07
 -1.11630075436517E-06  8.86209571118374E-07  9.28417516663077E-06  2.70404776252904E-06 -1.17830774795163E-05
 -7.14422006316007E-06 -5.70208857252853E-06 -4.06105424768737E-06  1.47314245962093E-07  6.02463780421037E-07
 -5.02277333741745E-07 -3.54273907104229E-07 -3.38350394464156E-07  4.38084498564572E-07 -5.13814946869309E-08
  1.98213733606739E-06  7.66611848978898E-06  2.38949672630181E-06  2.17405261203086E-06  2.19363954972678E-06
  6.90623559099284E-06  5.30941279050133E-06  1.97189383169982E-05  1.37432252717571E-05  9.34019401072387E-07
  1.78052935791254E-07  1.10584914924026E-06 -1.00875450573671E-06  8.62343282718680E-08 -1.69738233110261E-06
 -6.87077591434267E-05 -2.46530814757423E-05 -5.19752288772964E-05 -3.90811410662264E-05  6.15383902047915E-05
  4.36108178757589E-05 -2.31913861779794E-05 -2.36885850783281E-05  1.17748304286301E-05  1.87212506510141E-06
  7.64329778886571E-06  8.28740138702857E-06  1.17581215768510E-05 -2.86315149453667E-03 -2.88877151386003E-05
 -4.78787211893993E-06  1.25182735945665E-04  9.94039309735212E-05  1.00053046319877E-04  7.83032038358580E-05
  3.55559634325305E-06  2.52185652955529E-06 -1.87245348513436E-05  2.30599425666647E-06 -3.18634590081258E-06
  1.29831386471368E-06 -1.93176619011072E-05  3.96522978070529E-02 -4.93729898828801E-04 -1.71795080427725E-04
  7.62235297537854E-04  1.93414208657982E-04 -3.33814351894575E-04 -1.11706363516275E-04 -7.49342906820472E-06
 -3.15250345685572E-06  1.71662283949577E-04  2.75479991683762E-08 -2.49838394623688E-05 -7.13935493327384E-07
 -1.97836980975666E-04 -9.79528351714942E-01  3.50102195490817E-03  3.30936709502798E-03 -1.64249880518898E-04
  5.54980026235327E-05  4.65658180865835E-05  4.43316560756062E-05 -3.77319687172949E-06  1.07484708196413E-05
  2.60599964519368E-05  1.44260286208242E-05  1.68005212468594E-04 -4.29667280596714E-06 -4.45504020462980E-05
  1.92803455475124E-01 -1.25142155737504E-03 -7.80236978340892E-04 -5.80972802742521E-04 -9.30798435739036E-05
 -6.34454954442737E-04 -1.75435040575299E-04 -8.06016320169014E-07 -2.58235271238261E-06 -3.06042879075747E-04
  6.51872012955554E-07 -4.28636364709179E-05  2.62956939948865E-06 -8.36937034009814E-05  2.62579860952902E-02
 -1.36627299329000E-04 -1.09966054435552E-04 -1.67784872002523E-05  4.05059713932686E-06  1.75958905403844E-05
 -4.74239706726573E-05  1.68133761215333E-06  8.67631018550917E-07 -2.18361428517097E-05  1.13026101040631E-06
 -1.07208939079076E-05  7.98945754175434E-08 -1.34545246894151E-05  7.59761443042149E-03 -6.22556266052787E-05
 -3.74385168006215E-05 -6.44160504314096E-05 -3.38678412033547E-05  2.80853155821130E-05  2.58465189211303E-05
  1.97723829209461E-07 -8.66118480392542E-07 -1.88073069564374E-05 -7.93237496761401E-09  1.52329689280572E-06
 -1.57472691451301E-07 -5.41029702395935E-07 -9.50592457577863E-03 -1.33809996187565E-04 -3.46939449838502E-05
 -7.31592614257405E-06 -4.14785188026584E-06 -1.62913389135185E-04 -1.14313721513318E-04  1.16530667027975E-06
  1.70810626738041E-06  1.03732416774803E-05  2.68750980762355E-07 -5.04219440762236E-07  6.73322178283226E-10
  3.07699262606258E-05 -5.96554977274728E-05 -3.36436484632232E-05  5.44689315428001E-06  6.03138105058635E-06
 -5.45363697641949E-06 -8.44519176154771E-05 -3.91063554831785E-05  9.17575041531956E-06 -1.55733655503594E-05
 -5.88879059762973E-07  7.98314031329249E-05  5.67328053510332E-05  4.29208609123272E-06  6.70250884498408E-06
  1.08528324729007E-05 -4.61658561715348E-05 -9.55805828956758E-06  1.27863133635702E-05  5.77002847957708E-06
 -1.80436894630370E-07 -2.93017477121314E-05 -2.03872912430694E-05  2.14229396589444E-06  7.99122575135401E-07
 -3.41971118135271E-06  3.30020672698429E-05  1.26023721677265E-05 -1.31155394051446E-06  3.64748936252745E-06
  2.74952576042346E-07  1.51978293357512E-05  1.13014499329138E-05 -2.00022778725848E-06 -1.34248287048066E-06
  2.32885928274668E-07 -1.41899618513608E-05 -2.51851816329041E-05  3.28378488145203E-06  2.05948289640004E-06
 -6.55567267586694E-08 -2.84027435137748E-05 -1.97717744761860E-05  2.22213064237321E-06  2.71768745666770E-06
  3.11952081131382E-06  1.62207555951586E-04  5.99330268287232E-05  2.89737763317269E-05 -1.27358929936621E-05
  5.95276200674823E-07  6.43261915628788E-05  4.60936968199424E-05  5.57304479042174E-06  2.17420769003155E-07
 -1.07336591609583E-05 -1.21840574311825E-03 -2.32752712362030E-04 -7.74878739893376E-05  3.11937201559949E-04
 -2.86793069276234E-06
* ORBITAL    1   13
  9.63534130099432E-07  8.74918434572184E-06  3.25843082525076E-06  6.45033279044981E-06  4.54670737767615E-06
  1.08523751630189E-06  8.86160152403048E-07 -1.14373817112529E-05 -7.94430816224793E-06  7.26530541926357E-07
  3.90096744187313E-07 -6.04850734637376E-07  8.93772911924648E-07 -6.02750769327756E-08 -2.46831011350164E-06
 -2.65186841982872E-05 -1.24880911891388E-05 -1.62261072737743E-07 -8.46121882967954E-07 -2.92314331781380E-06
 -2.66587600435634E-06 -2.15609479614609E-06 -1.49525161008612E-06 -7.31357764655513E-07 -1.71054435734149E-07
  3.80675116356593E-07  1.07633192154743E-07 -8.53212090904366E-07  5.33129989553823E-07  6.06282250252973E-06
  1.86751981772945E-06  5.36163144190752E-06  3.84362644003971E-06  6.90262752731064E-06  4.78903321011270E-06
  8.30597049002660E-06  5.77227050639225E-06  4.88246800038067E-07 -5.96300962022763E-07 -4.71573842728935E-07
 -7.43277406624600E-07  4.04429764063876E-07 -1.26007729782897E-06 -8.36849961067531E-06 -4.26057774573148E-06
  6.91703736974720E-06  4.82736681483622E-06  3.03596793447377E-06  2.13291281565427E-06 -5.83190221302454E-06
 -4.14900969393438E-06 -5.94492033540952E-07  1.86370910456811E-07  6.54816519937557E-07  6.44717249274313E-09
 -2.38981245327070E-07  7.25273520094382E-07  3.48168326728234E-06  1.13362103844129E-06 -4.38427726450500E-06
 -2.97745271829114E-06 -2.73030573676732E-06 -1.83236845713542E-06  9.68979185759873E-07  6.53988783301990E-07
  8.01447392266550E-08 -1.55406325978053E-07 -2.48364426927428E-07 -5.68873053073404E-08  6.76779514867773E-08
 -1.28106243045736E-06 -8.67237716753313E-06 -4.44211390038557E-06  5.11076058647168E-06  3.57344056007398E-06
  5.70108613625601E-06  4.04623800866718E-06  6.02409541196801E-06  4.30381586844716E-06 -5.68195560643851E-07
  2.21042478079466E-07  6.30605818722956E-07  8.85287153206835E-08 -2.75574097676679E-07 -2.99041970708646E-05
 -2.71339323681102E-05 -1.58933297364073E-05  1.24403451878212E-05  1.00775234587021E-05  1.93062073088826E-05
  1.65780223521504E-05  5.88926094063143E-06  3.37677261486329E-06 -8.67213822283915E-07  4.13134558170003E-07
 -4.78912411620199E-08 -1.14534684481228E-06  1.74237327660496E-06  2.54257930181708E-04  3.98675004956502E-06
  1.65676370000030E-06 -4.39304863355946E-06 -5.79529593302123E-06  1.81377270266436E-05  7.82772435169141E-06
 -1.01359537186076E-07 -6.55751627464256E-08  1.21693533979988E-06 -3.85570934150994E-07  3.95668200109045E-06
  2.07017713102847E-07 -4.76005248765783E-06 -3.84706833212015E-03 -1.93250620596420E-04 -6.61752790397041E-05
 -3.58035242706410E-05 -4.41233841990645E-05  7.37081412453622E-05  7.70237461236889E-05  5.91425480333496E-07
  1.55560163752104E-06  2.78474798155868E-07  2.05768664718569E-07  2.57403115325095E-06  6.99256940096948E-08
  1.52473886060200E-05 -1.00160375598865E-02 -1.19353635930762E-04 -1.91210368856666E-05  5.51726501198722E-05
  5.13411506484263E-05  2.21647598579685E-05  5.23590267545876E-06 -9.96778587614672E-07 -4.48092091702749E-07
 -1.56060797452427E-05  5.91530386780734E-08  3.40963560126375E-06  9.91471075875279E-08 -1.54574062844806E-05
  3.05648723360137E-02 -5.65877947615794E-04 -2.48623183923013E-04 -3.09001435952610E-05  1.38442477009190E-05
  4.99096222587176E-04  2.25141408540350E-04  1.94116878014981E-06  2.01976346974042E-06  6.67366417812475E-05
  1.10530742646863E-07 -1.31880872464744E-05 -2.09199988933066E-08  1.25518711681965E-04 -2.74613377037438E-01
  4.33824472617710E-04  8.35736343454312E-04 -8.45619139545394E-04 -1.94330252405509E-04  5.00386368325947E-04
  1.88914980775045E-04  3.38866070729013E-07 -6.26601043201913E-06  2.30714078177163E-04 -1.12278579983444E-06
  4.47944296487569E-05 -1.68252766721014E-07 -2.76050117991751E-04 -9.54190002430596E-01  3.36173724691829E-03
  3.32644505554440E-03  3.91646164915105E-04  8.50545747043073E-05 -3.16361852670264E-05 -4.40831652225133E-05
  9.60778943090492E-07  6.64229734509112E-06  1.27663954207711E-04  1.74019631262946E-06  1.96280243902997E-04
  1.40187536946648E-06 -1.50615670324652E-04  1.09096067386587E-01 -1.14070702578752E-03 -5.76844350574861E-04
  7.51242659568886E-04  2.04576883560814E-04  6.97129316079895E-04  2.39160934547378E-04 -2.63789333147373E-06
 -3.76099188767571E-06 -3.14989481874986E-04 -2.09266792216984E-07 -3.55318345563058E-05  1.75164079000105E-07
 -1.05136837450648E-04  1.21887456439881E-05  6.87588282060877E-06  2.10465162414076E-06  9.28408864649158E-07
  2.59573402884166E-06  1.29593471188303E-05  1.03890047215746E-05 -3.18225485527833E-06  6.98928946962220E-06
  1.72777432536314E-07  1.27473653948574E-05  8.04734855224655E-06  7.13019268918169E-07  1.07203434801362E-06
  2.26010107975284E-06 -3.05840173450583E-05 -2.38504132274129E-05  6.04129726573834E-06 -4.55216144552353E-06
  4.30034188912800E-07 -7.87212505206988E-06 -5.36813451759527E-06  4.71650291935592E-07 -5.17345343677606E-08
 -1.16616197905386E-06 -1.15097590261224E-03 -2.05244358129715E-04  6.09941762851247E-05 -2.58905349470615E-04
 -6.31952109417572E-07  4.36215287124129E-06  3.00437198117745E-06 -3.61294114936305E-07 -2.87172428587526E-07
 -2.01855554651493E-08 -4.24773369766663E-04 -7.27711940336102E-05 -9.34165236420093E-05 -6.30678238299546E-05
  6.44125215189785E-07 -8.51083947255414E-06 -5.72534280968936E-06  3.22089794795402E-07  6.10770572201962E-07
  1.18991180730379E-06 -4.49274195770114E-05 -1.89137323414728E-05 -8.99669321240442E-06 -4.22270907908970E-06
 -3.75500927011778E-07  1.40507089067497E-05  9.07325190933098E-06  1.33300552204268E-06  7.73308918801020E-08
 -2.38717662592338E-06 -3.88357048140666E-05 -2.10528345373119E-05 -3.70445795954554E-06  1.16420490145678E-05
  2.16210336048453E-07
* ORBITAL    1   14
  2.74220704622987E-07  5.32129280232391E-06  1.72785161780864E-06  4.73257582469638E-06  3.10602158890760E-06
  9.23310153391576E-07  1.01034510221347E-06 -7.61274972931009E-06 -5.47191079683574E-06  6.45894745243637E-07
  1.77000660407162E-07 -6.30904158543071E-07  8.30580967537544E-07  1.22022174956558E-08 -3.69650203612396E-06
 -1.88556673531265E-05 -8.74575431138748E-06  5.81842526741817E-06  3.72776836389704E-06  3.44342058166187E-07
 -4.45309723047368E-07 -5.47021487400844E-06 -3.83239309531622E-06 -7.55225890968912E-07 -2.02796347691794E-07
  7.18267799929574E-07 -3.00702022049560E-07 -4.23921551742539E-07 -9.62375339500872E-07 -9.54725349118256E-08
 -8.74235832141940E-07  3.31061239833790E-06  2.34235585536200E-06  1.78865258795313E-06  1.28802546025627E-06
 -7.49959252754037E-07 -6.66073497228152E-07  3.76547776914876E-07  9.29326640169982E-08 -2.92339319331691E-07
  1.22952996658204E-07  4.51769709007550E-09 -7.75314862117345E-07 -3.77826491531932E-06 -2.05043163160054E-06
  3.04326741029107E-06  2.08468225342590E-06  1.85008343555456E-06  1.38196204352920E-06 -1.83031539436569E-06
 -1.31435188075801E-06 -2.88543576578523E-07  1.04810489092979E-08  2.87907177057707E-07 -1.23210201117060E-07
 -6.95306640517740E-08  5.98762625356807E-07  1.46440037830122E-06  3.82529082939227E-07 -2.49616370443671E-06
 -1.58189519952756E-06 -1.10984842945550E-06 -8.97172027152211E-07  5.12293087296520E-07  3.39576449501846E-07
  7.05314687203355E-08 -1.35071859672066E-07 -1.93358758461029E-07 -1.18223497984204E-07  6.32292309856268E-08
 -1.12768842240742E-06 -5.68040712735849E-06 -3.06384442255288E-06  3.95340667421827E-06  2.78679905228287E-06
  4.11301724815670E-06  3.02483935411871E-06  4.10322101264376E-06  2.95678252080675E-06 -4.24444665343075E-07
  1.75148603911883E-07  5.49528082243322E-07  8.41968023690430E-08 -2.95296668587807E-07 -9.22148894423920E-06
 -3.80321709908745E-05 -1.83474953935043E-05  1.50886173096208E-05  1.21395645316707E-05  2.66059055658726E-05
  1.79936538220715E-05  1.11282301958347E-05  7.06648501284658E-06 -3.31489676109559E-07  2.35116854802028E-07
 -5.15328811874304E-07 -1.83773251798151E-06  2.78054981435494E-06 -2.49319271624474E-05  4.68897473930757E-05
  1.70071526903801E-05 -2.57496773055983E-05 -1.66303268481474E-05  2.15856063330440E-05  1.75987077908525E-05
 -1.81365566225317E-06 -9.74499930418424E-07  1.67296676396147E-06 -3.59259117392848E-07 -1.95705747460869E-07
 -1.66433132708403E-09 -1.74180858551066E-06  5.96634367286505E-04 -1.11715877102681E-04 -4.61709916742567E-05
  1.43514487406689E-05  2.06921258060153E-06 -4.21979719525342E-05 -4.01791930733758E-05  2.29244949430364E-07
  1.38574240213753E-06  1.38621077861964E-05 -1.05975609758893E-07  4.98199011538059E-06 -1.63640175074767E-07
 -2.98146476319824E-06 -9.21313616634865E-03 -7.92881798595665E-05 -6.35825100748176E-06  1.16612541497787E-04
  9.78696549914204E-05  6.61860377709568E-05  5.16009750481581E-05 -1.32165825321933E-06 -5.77602009216177E-07
 -2.35899199908140E-05 -1.12419215759673E-07 -1.79612470728799E-06  9.96703771553266E-07  5.37093931242788E-06
  7.20748521760729E-02 -8.73790242712726E-04 -4.09587570765037E-04 -6.34414228407266E-05  2.49381479908519E-05
  8.75612255767025E-04  2.38993046367182E-04  5.06667646557650E-06  5.57591099907417E-06  1.20123057939889E-04
  1.07574224863082E-06 -2.42034955112965E-05  3.57331045012005E-07  2.68898293044684E-04 -9.57730650166780E-01
  3.68461254279558E-03  3.43145612266553E-03  1.59170075500743E-04  2.49535192166716E-05 -6.57015498340159E-05
 -4.76121282038068E-05  7.04877135852310E-06 -1.70989136855404E-05  2.91230154803153E-05 -3.90522898526818E-06
  1.88914774945994E-04 -1.19791284848587E-06  2.11707207270524E-05  2.75662034873885E-01 -1.61839620382337E-03
 -1.12106295227275E-03  8.89937428990788E-04  2.52785057476581E-04 -2.18126910989349E-04  1.55632147781622E-05
  4.71650140505104E-06  3.52593477319998E-06  2.24873696711484E-04 -3.83913288557736E-07 -6.43737179757059E-05
  9.85340888694953E-07 -2.05720827331454E-04 -2.19338405664586E-02  2.84423031307843E-05  4.26594599270527E-05
 -3.34340622874683E-05  4.80932705184819E-05 -4.37201934122976E-05  3.66995722488943E-05 -1.17759994253446E-06
 -1.38856570146687E-07  3.75675705036446E-05  9.05063499901903E-07  3.15249110831172E-06  3.56408102663789E-08
  6.63208130909955E-06  2.25756437237509E-05  1.40786465105281E-05  2.93424950490498E-06  3.57368775944403E-07
  3.87635362748176E-06  2.36356276072696E-05  1.40555271805396E-05 -1.79780974078045E-06  2.61363313118266E-06
  1.40698808406409E-07 -8.56677914111372E-08 -6.77906022058106E-07  2.18466832704070E-08 -1.05392868996222E-07
  3.88727833575855E-07 -6.69379684161698E-05 -3.38583889112401E-05  6.78709130877216E-06 -7.92900695980246E-06
  1.43520234601048E-07 -2.77689874445691E-06 -1.88494028139071E-06  2.00916802044335E-07 -1.00620139044426E-07
 -5.43972292908117E-07  2.31654410371168E-04  5.11803520270055E-05 -5.50360975758722E-06  4.09750026143528E-05
 -9.16686624310154E-07  2.24989431508760E-06  1.57470092228478E-06 -1.53148640489710E-07 -1.20237285498333E-07
 -8.51647676184410E-09 -1.11660207722965E-03 -2.03770236082435E-04 -2.09957774018112E-04 -1.54004703458804E-04
  1.08816724103620E-06 -6.32552274485823E-06 -4.19017567009379E-06  2.35917654777918E-07  4.48610831442405E-07
  9.34733732111453E-07 -3.55210748492102E-06  6.05860548715787E-06 -6.27554496707670E-06  3.00896782139107E-06
 -1.05453345439963E-06  1.02295423147935E-05  6.52451734128914E-06  1.06373725549340E-06  7.61770845235405E-08
 -1.76114768998841E-06 -6.93767817683893E-05 -3.31553559629772E-05 -6.75723238458821E-06  1.12718188063588E-05
  4.91254807321482E-07
* ORBITAL    1   15
  2.79649319219185E-02 -2.07296540737868E-01  2.53068887894011E-02 -2.33270084030638E-02 -8.65232582001592E-04
  5.13005909127310E-03 -1.72510021257878E-03  6.15569209591384E-02 -3.38599960432025E-03 -8.65444005303371E-03
 -6.32282716714454E-03 -1.19768122046989E-05 -4.04607250726275E-03 -7.29933259561695E-04  3.28028341026104E-02
 -3.08967785878419E-01  2.20649667756511E-02 -8.13145184683599E-03  7.55691547045711E-03  4.40976154258143E-03
  6.21750686652901E-03  1.57966854720812E-02  4.32651142621781E-03 -1.33237411722586E-02 -5.69502224425466E-03
 -4.36662807264033E-03  2.93410563664980E-03 -2.72324322527854E-03  3.17340037024017E-02 -2.17395833984813E-01
  3.06636135083217E-02 -1.25096520845762E-02 -3.24238119334465E-03 -2.57301471481775E-02 -1.48084577538732E-04
 -5.72389924998502E-02  6.03231941232922E-03 -7.68694493211150E-03  2.23096059819882E-03 -1.27903861987137E-03
  8.14132114636126E-03 -4.73332091924882E-03  2.93475630847062E-02 -1.90870736777903E-01  2.77303164230005E-02
  2.96743032650658E-02 -4.36243758025728E-03  3.33046854930549E-03 -1.62466434998326E-03 -5.41022041440692E-02
  4.94650406505305E-03 -8.21913735552643E-03 -4.57519407884738E-03  2.04182302395521E-05 -2.33598639447903E-03
 -1.33264788978114E-03  2.78509646173958E-02 -1.81123395654817E-01  2.71902707306603E-02  4.83931978278312E-02
 -5.16289136607702E-03  3.40172263409183E-02 -4.64593167475793E-03  6.42468803729646E-04 -2.37492555428197E-03
 -2.78615570732443E-03 -4.60736919385625E-03 -7.75204044218994E-03  1.62692087527081E-03 -5.44384816971269E-04
  2.67950926750121E-02 -1.74849962307652E-01  2.63207832275833E-02  1.93278732821530E-02 -2.69034983581750E-03
  2.89128019361279E-02 -3.44872767364477E-03  4.54521402717060E-02 -4.56881008439076E-03 -6.10172883733794E-03
  1.02950301370716E-03 -9.31826393529384E-04  5.51776827981252E-03 -3.39480773302095E-03  3.36980602979410E-02
 -1.50760748034515E-01  4.51611335604282E-02 -3.53488168992291E-02  1.22655711206816E-02 -1.96381067098238E-03
 -3.51070682141426E-03 -6.36424646813184E-03 -1.58039098800046E-02 -8.52102463662685E-03 -2.38698133920093E-04
  8.95480027246496E-03 -5.64515170253355E-04  3.04604867975521E-03  1.99303115621981E-02 -1.37571128503189E-01
  1.90603313996274E-02  1.50344984909372E-02 -1.57984820794485E-03 -3.72689747004634E-02 -3.60976226662419E-03
  5.07676407070513E-03  5.80823015788318E-04 -6.24889343046901E-03  9.00584930033424E-04  5.89305853547650E-03
  4.38283370907281E-05  6.04157244768349E-03  1.35672076735126E-02 -1.39833390117207E-01  6.91629700884688E-03
 -9.35664686864723E-03 -2.57790781433480E-03 -4.46513111168054E-03  2.55261472742490E-03  2.15857911313853E-03
 -1.63095026247883E-04 -2.25565139018633E-03  1.82038748074722E-04  6.56343079473528E-03  1.07277303404206E-04
  1.27881989755230E-04  1.03538480231612E-02 -7.98840351130234E-02  9.13044971470278E-03 -1.24227333517252E-02
  4.67764960880800E-03  2.27110806037363E-02  2.09837579574670E-03  1.67019197070665E-04 -2.73582026182374E-04
 -3.99030196506684E-04 -2.97951586006725E-05  3.20056793269581E-03  1.03741318214537E-04 -3.89796461588241E-03
  9.15331168376530E-03 -5.02098999597342E-02  1.02292268396826E-02 -1.56697214643777E-02  3.82135696466256E-03
  6.09981893413922E-03  1.25205306830852E-03  2.76339920985820E-05  6.83986290800575E-05 -1.18338611542436E-03
  1.85728060781072E-05  1.91733479937089E-03  4.29182894381149E-05  1.02746039338834E-03  8.36739789924802E-03
 -5.08736507448032E-02  8.58150358047818E-03 -1.47005632243549E-02  1.94444410935099E-03 -1.06447953398064E-02
  7.59819962588727E-04 -1.49499951367040E-04  1.46735275141789E-05  1.66004020470259E-03  1.25579904024467E-06
  2.11105548618626E-03 -4.31828310984919E-06  2.36884982196982E-04  9.29299848146848E-03 -5.39482999168541E-02
  9.62614938177818E-03  3.91631907805819E-03  1.58696960410749E-03 -1.87032646580141E-02  2.45243200535045E-03
 -4.15423614308488E-04 -7.94074165319265E-05 -7.58266832392319E-04  1.77217151187914E-06  2.11844196973965E-03
  8.24209976752617E-06 -1.48233942505147E-03  1.12631122707255E-02 -7.22172273655729E-02  1.14234470516156E-02
  1.72086962947531E-02  5.52711482360022E-04 -1.18335276454889E-02  5.91407184241241E-03  3.74172296449782E-04
  3.64450817513948E-06 -1.87888505729412E-03  1.46253686365367E-04  2.81610817192392E-03 -1.88314302159695E-06
  2.73106256915613E-03 -8.02113346986037E-02  2.80149934176547E-04 -8.61101255486789E-03  1.40218490225550E-04
 -1.03897423933278E-02 -5.15096543330433E-02 -3.25904195000880E-03  7.86382753796382E-03 -4.47071557886763E-03
  2.39667784964912E-04 -6.50460801672320E-02  1.16973281763829E-03 -2.98634809843403E-03 -5.23743238341192E-03
 -1.00611530717706E-02 -2.15303537614866E-02  1.32748543047979E-03  3.61712985784220E-03 -2.00451868676692E-03
 -4.03983479353181E-06 -5.30581769777829E-02  4.38880822415295E-04  4.95973671865574E-03  8.03712916283422E-04
 -8.45582449346272E-03 -1.57133494450023E-02 -1.46729032859146E-04  2.94695096219004E-04 -2.94108145515178E-03
 -1.32069682750577E-05 -4.99123928813525E-02  4.73921460863798E-04  7.65990212621811E-03  5.45271443214335E-03
 -6.69170365941740E-05 -1.42076970532054E-02 -2.68126316252554E-05 -2.15780608809338E-03 -1.59683106873823E-03
  4.44820738605982E-06 -4.79454706345727E-02  7.28456513160626E-04  3.06638066136806E-03  4.55972225405088E-03
  7.14091428972765E-03 -1.40009048801167E-02  7.03940174327591E-04 -2.66318950189960E-03  6.64428492993696E-04
 -1.47996057092712E-05 -5.97088577461995E-02 -5.57042816768291E-04 -5.00023916193283E-03 -2.98632676292532E-04
  9.72147846209588E-03 -2.63346744525123E-02 -1.16554717884770E-03 -1.58222290198090E-03  4.37911443083921E-03
 -6.06124411200788E-05
* ORBITAL    1   16
 -1.19873027003168E-02  9.78166875691951E-02 -9.64610911957267E-03  1.77600662101650E-02 -1.14341361651663E-03
  4.06400256809901E-03 -1.06216211681403E-03 -2.85917220957687E-02 -1.35633800209952E-03  3.85854521481207E-03
  2.12571639995911E-03  5.78708071346339E-04  6.16838568357156E-04  8.09060022895694E-04 -7.51936529281104E-03
  1.00103391454116E-01 -8.86032331216190E-04  4.82412350575278E-03 -1.84766408263565E-02  6.96570062964495E-03
 -1.25189945512804E-02  1.20797091747363E-03  2.06573835695853E-03  2.95183444029828E-03  1.50662492332453E-03
  1.77396106900696E-03 -1.06634974654034E-03  1.61152309054201E-03 -1.19274111208851E-02  1.02857035333284E-01
 -9.03752997009042E-03  1.37543085370425E-02 -2.05438640181951E-03  1.94036419506932E-02 -5.68251399873738E-04
  2.65283996529962E-02  2.41867407023412E-03  3.53141596847090E-03 -7.26279999063968E-05  4.98971946809575E-04
 -2.68359554666869E-03  1.96894795044637E-03 -1.66526342756249E-02  1.06922791518269E-01 -1.58090750907402E-02
 -1.40164910975203E-02  6.43383839261018E-04 -5.19669844053688E-04 -1.00750436717255E-03  2.90217944257366E-02
 -4.35723351811039E-03  4.48790353591127E-03  3.11988928876271E-03  4.46829538269772E-04  1.82948746751929E-03
  5.90644467883629E-04 -1.58428808060269E-02  1.13927463849167E-01 -1.39625473102245E-02 -2.78779267510673E-02
  2.03408993927334E-03 -2.06856296798700E-02  1.75601469076247E-03 -9.53242751729778E-04  9.63837343588638E-04
  1.75644570483229E-03  2.91655695437144E-03  4.86275269086514E-03 -9.86935693071834E-04  3.32410203410065E-04
 -1.50776385527894E-02  1.00215973176650E-01 -1.43537214169882E-02 -8.56529242074839E-03 -1.93627698250760E-04
 -1.47237817888134E-02  8.66328401795061E-04 -2.57367836752226E-02  3.26871858394057E-03  3.28099268843672E-03
 -6.65772137037014E-04  1.00022857449975E-03 -3.66114316660779E-03  2.05273654164463E-03  4.72695594406380E-03
 -4.05799026646145E-02  4.32657138048749E-03  1.41798562692805E-03 -1.46221320114855E-02  1.63581982989969E-02
 -2.06860969056422E-02 -4.08327018302361E-03 -6.16814164716983E-03 -1.86379345538087E-03 -1.53484871201870E-04
  1.35485501092028E-03  1.96038660213594E-04  3.21705795297683E-03  2.04973057441205E-02 -1.31289801498575E-01
  2.07681406827783E-02  4.04746183437125E-02 -7.36916139328602E-03 -1.41503859667602E-03 -1.85371902953011E-02
  3.01822206633915E-03  4.30965672584241E-04 -5.92799983466770E-03  5.22719182665953E-04  4.93761086418101E-03
 -3.02447233626345E-04  7.61049276348260E-04  3.25391473864552E-02 -2.88249100262680E-01  2.25160222873507E-02
  2.68179760698298E-04 -1.77493923202720E-02  1.24171737086028E-02 -7.30739982688578E-03  1.39276051195629E-03
 -1.66233562285077E-04 -1.51257590278234E-03  2.51695063162842E-04  1.42529712152264E-02 -2.10091243884267E-05
 -8.18409356224095E-04  2.83372368739384E-02 -2.18850202102709E-01  2.39693914403195E-02 -2.72449277518986E-02
  3.76843574663203E-05  6.47325901605611E-02 -1.38185490524680E-03  2.47186028711662E-04 -2.00336537442253E-04
 -8.03950669932614E-04  8.62564012828077E-05  8.96957717149534E-03  1.15649680887797E-04 -7.97726854208584E-03
  2.82235120558918E-02 -1.88670158717314E-01  2.72329676300781E-02 -5.68720427540851E-02  5.87537359598480E-03
  1.90741570956848E-02 -2.91238970251585E-03  1.96874598530267E-04  6.85790663507590E-05 -4.15047483903844E-03
 -1.87311304301484E-06  7.54274496656714E-03  7.78021680081691E-05  4.56299989408623E-03  2.92583541976560E-02
 -1.95778059737644E-01  2.75080891664989E-02 -5.14158832485655E-02  7.04176937677346E-03 -3.67082661150426E-02
  1.74751804067173E-03 -4.62517045781555E-05  5.39935918271773E-06  6.57177510226550E-03  1.93529828833034E-05
  8.01047690080908E-03  3.31191875098312E-05  6.41238167221240E-04  3.08691134625382E-02 -1.99759773705036E-01
  2.93656411726950E-02  1.29952673166342E-02 -8.80670391909050E-04 -6.13174261991587E-02  7.87425576343412E-03
 -4.80526474099034E-05 -1.55242254661882E-05 -1.77060919007268E-03  1.46111175633416E-05  8.06724651359095E-03
  7.98316697656434E-06 -6.25004119303935E-03  3.09082364563961E-02 -2.18751090639797E-01  2.86808846701734E-02
  6.17864688725800E-02  5.93691358119994E-04 -3.27177224850982E-02  3.29276010800618E-03  2.81365574052237E-04
 -1.67816251024287E-05 -4.96218281422290E-03  1.31884084484728E-04  8.89941995316296E-03  1.63202520673854E-05
  6.64910323563403E-03 -3.02198626138948E-02 -2.11859341518362E-03 -1.62614882670108E-03  2.07180909643082E-03
 -4.06219043180814E-03 -4.42713732599359E-02  2.48385430981605E-03  7.63399022630618E-03 -1.90910328231338E-03
  7.81233512849135E-05  2.72570554603482E-02  3.79272020422242E-04  1.76142962007672E-03  2.57638641004481E-03
  3.50310897391171E-03 -6.82849747971986E-02 -2.38032170449795E-03  1.09766052694517E-02 -4.97969085808710E-03
 -3.25822842547933E-06  3.06875631080200E-02 -5.26180200779290E-04 -2.66937332266644E-03 -2.42689589981246E-04
  5.09134782208724E-03 -5.45458781299716E-02  1.63145556158610E-03  1.73958631483549E-03 -1.00782622471277E-02
 -3.78012470819543E-06  3.16495594016024E-02 -3.52872932524974E-04 -4.69718763164880E-03 -3.35422291078954E-03
  1.15488123729998E-04 -5.41301462425619E-02  1.02482033866939E-04 -8.11616542587201E-03 -5.93964303511783E-03
  1.36810651123803E-05  2.87100314000696E-02 -4.33324690300216E-04 -1.58378427816106E-03 -2.56904282975093E-03
 -4.37679746462602E-03 -5.16834508846255E-02  1.14987609864558E-03 -9.01965084312114E-03  3.35803864314868E-03
 -1.87351219926085E-06  2.65459429459887E-02  2.38468437039277E-04  2.21910587281530E-03  3.51542487152202E-04
 -3.88811744022314E-03 -6.29429446498408E-02 -1.00492143833056E-03 -2.71510057445270E-03  1.06645104169390E-02
 -1.85257664967781E-06
* ORBITAL    1   17
 -3.32038960421171E-03  2.72807034730460E-02 -3.19239105237104E-03  3.85347274298629E-02 -1.07323958218807E-02
  3.07241386526923E-02 -9.62370677967545E-03  8.08521535013370E-04 -5.40392568069984E-03  2.07014171580589E-03
 -3.50699441018227E-03 -1.36172058337855E-03 -4.42169341997537E-03  2.37565363049818E-03  1.70969542713227E-02
 -1.63267887902579E-01  1.09165474955921E-02  4.17475232407547E-02 -2.63554048335931E-02  4.66608653512941E-02
 -1.73083205442998E-02  1.62537725505165E-02  5.49129458992673E-03 -1.02304281938378E-02 -2.96432384414774E-03
  1.17690680147067E-03  9.25067107284702E-04 -9.71554800654172E-04  4.30320160037317E-05  2.29303251264870E-02
  1.90493422800104E-03  4.41842858214245E-02 -1.67625816047858E-02  3.24301680524084E-02 -8.64115179005306E-03
 -8.72261667140926E-03  8.91058761909009E-03  3.15889414916223E-03  2.66160582680791E-03 -3.29647562429858E-03
  4.59662291620834E-03  5.66521690385445E-06 -2.23973980755996E-02  1.63008040031221E-01 -1.93994161589515E-02
 -3.72920986804976E-03 -7.98977264783687E-03  1.16291091495026E-02 -8.89737417085169E-03  4.38953522498151E-02
 -8.91531010860681E-03  5.45813286290099E-03  6.84582522447996E-03  3.18891493392876E-03  4.38391888344746E-03
 -1.25500828860515E-04 -2.63587425588524E-02  2.17543701227194E-01 -1.97758613272920E-02 -4.04851696889966E-02
  2.73833327482441E-04 -3.20499583751648E-02  2.52471161519823E-04 -3.45394315049390E-03  1.00348662391068E-03
  3.10480842686198E-03  5.56308510479277E-03  9.45848934974189E-03 -1.88044506668167E-03  5.49898848013839E-04
 -2.01882551069018E-02  1.53782565420991E-01 -1.71180025212356E-02  4.47643907120313E-03 -8.15799650041829E-03
 -1.04713309257295E-02 -3.49401653539455E-03 -4.20230101216395E-02  7.01681726949616E-03  3.20900857627050E-03
 -1.15284888984880E-03  4.29817892309875E-03 -7.40453814704819E-03  3.09815785506834E-03  3.84464051598934E-02
 -3.07532325180928E-01  3.39143174327721E-02 -4.41484315026549E-02 -2.47603461896321E-03  3.20721687531317E-02
 -1.91542905372609E-02 -1.36755701513393E-04 -2.21719768194681E-02 -1.07738062882807E-02 -1.01135014917871E-03
  1.16438633362882E-02 -1.96895434451180E-03  8.13765885034987E-03  3.01174893749875E-02 -2.85267329672144E-01
  1.98230409628789E-02  3.16141656047718E-02  9.53357470234289E-03 -5.63640614402271E-02  1.26726139305219E-02
  9.84898867765878E-03  1.16653304466590E-03 -7.34102906815028E-03  1.31700429851257E-03  1.24651882431826E-02
 -5.56132351493713E-05  9.82217172953584E-03  9.72158026769162E-03 -8.98851018001887E-02  5.13654890969602E-03
 -3.94991845191878E-02  2.12958077510919E-02 -4.06965119785481E-02  1.89487607220870E-02  3.67033618830774E-03
 -4.43975892157477E-04 -5.23494453776579E-03  2.86895972374267E-04  3.81828017895759E-03  2.23868883352748E-04
 -3.36049214512314E-04 -4.17658926558002E-03  4.20962163004513E-02 -2.36245400324827E-03 -2.86289673998997E-02
  1.38019926137622E-02 -2.71147293364065E-02  6.98209233145370E-03  1.03327245337691E-04 -3.48925750872056E-04
  3.00928642786879E-03 -1.37547911596769E-04 -1.64963639534997E-03  1.51119807950289E-04 -3.49950939894321E-03
 -1.80357880737573E-02  1.40379341403604E-01 -1.49628686329348E-02  3.04779392010678E-02  2.97129281550547E-03
 -2.67885529714884E-02  9.95543987955462E-03 -8.20154451715661E-05  1.28039710420725E-04  6.35413553791117E-04
  2.85944715998796E-05 -5.86790844864566E-03 -1.23064837005457E-05 -5.97962305502081E-03 -2.39449172090681E-02
  1.89206319855840E-01 -1.84322127988536E-02  4.08676266704099E-02 -3.33016979525320E-03  2.45473923527675E-02
  6.23899369731061E-04  2.62831138187519E-05  6.85307437390278E-05 -6.67601205047876E-03 -2.64097267403614E-05
 -7.65951673562984E-03 -5.65413146640417E-05 -2.96237749002733E-04 -2.15924947290672E-02  1.63059928684840E-01
 -1.76538525012309E-02 -2.06105241591571E-02  1.09620188614506E-02  3.87338698166869E-02 -8.02225895764617E-04
 -8.80111366368539E-04 -1.69732393014741E-04 -1.30312872593422E-03 -3.01605193803488E-05 -6.75114487514768E-03
 -1.37879564188493E-05  6.49270849838264E-03 -7.15954507618207E-03  6.55020057455029E-02 -4.84817227857310E-03
 -3.73349981586383E-02  8.42811302381074E-03 -1.97797186128656E-02  1.45888995154571E-02  5.59955462048315E-04
  7.06022182078865E-05  2.48492756439724E-03  2.33045594312095E-04 -2.92515650286115E-03 -3.68528612045771E-05
  3.64512144729273E-03 -1.25690993195338E-01  1.10424982368606E-02 -1.14207112013393E-02  1.44384337515887E-03
 -1.60926366256963E-02 -8.55579346154220E-02  5.50158943299699E-03  1.11998041287261E-02 -8.32072778341804E-03
  3.63634303951694E-04 -1.14607353610830E-02 -3.23901778826710E-03  1.89219327715598E-03  6.99211273265578E-04
 -3.13777679185561E-03  8.39390251381788E-03 -2.31816800599727E-03 -2.00281644531676E-03 -1.33301491327691E-03
 -2.75249954891928E-05  5.08278019978098E-02 -1.19379248074959E-03 -3.18894865334426E-03  5.44767044529206E-04
  8.57248752501651E-03  4.91670393450244E-02 -7.75314448422221E-04 -2.79317171305530E-03  8.26582898904783E-03
 -2.64363341918652E-05  6.63513948676924E-02 -1.72824225568436E-03 -9.21528269556990E-03 -6.56436461560099E-03
  3.60027035287183E-04  5.53319089644664E-02 -1.63437505726247E-03  7.79008377000386E-03  5.68901031583513E-03
  6.50033407176933E-08  4.81638384148125E-02 -1.21960945256099E-03 -1.49693004431941E-03 -3.55720509816630E-03
 -7.52572278014711E-03  4.34669547976937E-02  4.07216419325220E-04  6.57347042359703E-03 -3.85799208012595E-03
 -3.76524192298563E-05  4.39895358072548E-04 -1.17060773558330E-03  1.20792485968436E-03  1.37204854199772E-03
  9.75377444006744E-04 -5.10441228722034E-03 -5.24753585041706E-03 -2.56846062605334E-03 -2.42081101222577E-04
 -1.35975745416035E-04
* ORBITAL    1   18
 -1.25264091037205E-02  1.36608604748692E-01 -6.41970031131351E-03 -2.66407844385880E-02  1.64955976822576E-02
 -3.24746711072735E-02  1.32780059637019E-02 -3.98110233911404E-02  3.82500258292146E-03  3.06110881934767E-03
  8.16342435270030E-03  4.91249753642956E-03  5.79824533071001E-03 -1.69815992333429E-03 -2.30049429037640E-02
  3.03743385003233E-01 -5.88158015195334E-03 -2.04436719156334E-02 -3.20209515473494E-03 -1.15349185808834E-02
 -2.68472545753662E-03  9.69036020893698E-04 -3.63694924852478E-03  1.02897965622008E-02  6.19082301789270E-03
  5.18548377656441E-03 -1.79773751750556E-03  3.57555698452191E-03 -7.30526854270236E-03  8.70486987676827E-02
 -2.96813685189225E-03 -4.75846836987597E-02  2.25902474518891E-02 -2.00045968627549E-02  1.26901968408103E-02
  4.12322221720227E-02 -1.00172047773657E-02 -2.04566849750432E-03 -1.55332880408195E-03  7.68584203517416E-03
 -8.30059636770701E-03  1.49341209850708E-03  1.82357363257159E-02 -1.66854873277416E-01  1.23233978523984E-02
 -1.82364979720553E-02  1.53935901436915E-02 -2.74795956187694E-02  1.37979904688027E-02 -4.38701654693219E-02
  8.14483989349686E-03 -4.23897264817854E-03 -8.42577547342111E-03 -5.09415659504869E-03 -5.54229028813616E-03
  1.19575828084728E-03  2.70493137620651E-02 -2.40735725903816E-01  1.91305064426086E-02  2.97039678977099E-02
  3.56728025354227E-03  2.59297307958832E-02  9.67358117527580E-04  1.29198391146670E-02 -4.99647629112586E-03
 -3.16100614879797E-03 -6.84464076813646E-03 -1.05593994943180E-02  1.01033517451860E-03 -1.70194742691084E-04
  1.02815631810230E-02 -1.00182055302747E-01  6.70744748578066E-03 -3.46099254661740E-02  1.75887046452960E-02
 -1.10224730897933E-02  9.07485422923065E-03  4.20403893930693E-02 -1.05255358969054E-02  1.09709817692422E-03
  9.84335514486615E-04 -7.40587663167178E-03  7.43782547003727E-03 -1.51759755948403E-03 -1.06097148846935E-02
  8.64101825761116E-02 -9.93881467507418E-03  5.49042406399402E-02 -2.00913972425129E-02  6.23298371121362E-02
 -2.38159735807526E-02 -1.24350962538418E-03  2.33808508431821E-03  6.65718450571349E-03  2.00712156139332E-04
 -4.42852255261883E-03  4.30001928474114E-04  5.82765306707517E-03  1.90928708646963E-02 -1.85454926369781E-01
  1.24894015104131E-02  7.36513484998917E-02 -2.19836647944882E-03  4.31116134679858E-02 -2.06627119538464E-02
  1.69149005347908E-03 -5.94119658934135E-05 -7.38752110151260E-03  2.34149755305911E-04  7.18077806827615E-03
 -7.02201831756809E-04 -3.86916824241558E-03  2.64227824324194E-02 -2.92077860129110E-01  1.24217048101573E-02
 -3.34054123485870E-02  5.10211010756433E-03 -1.28579398248048E-02  1.19604670896757E-02  8.26070890713707E-04
  1.10036536616893E-05 -1.02502563231075E-03  3.72890042795382E-04  1.34666680958962E-02 -6.14162535211054E-05
 -2.21522071766604E-03  8.43322453037276E-03 -9.39759808264299E-02  3.87824772328059E-03 -6.26414943011636E-02
  1.99491072058703E-02 -4.87556237230261E-03  5.53124353600729E-03  3.02952721941270E-04 -1.36787348407600E-04
  6.81377912153879E-03  1.02771682545854E-04  3.87179412693251E-03  5.73617033444575E-05 -8.16779658676171E-03
 -1.49899919466995E-02  1.29457294085274E-01 -1.15293507821445E-02  5.62457569350213E-03  7.27924441581235E-03
 -5.16428355255070E-02  1.77350915924346E-02  3.53139062376027E-05 -1.39972297059556E-05 -3.30913734833694E-03
  3.46374947825874E-05 -5.35147005511901E-03  2.42864411100564E-06 -9.05517385031771E-03 -2.81367731146924E-02
  2.47410731069015E-01 -1.94209590484982E-02  4.27867494748355E-02  7.51048463991029E-04  1.89135951321862E-02
  3.89680305269412E-03  3.07873979539311E-05 -6.04580028474157E-05 -9.05971941235777E-03  4.49637831210636E-06
 -9.70516131232557E-03 -1.86627418957201E-05 -2.64426631902709E-04 -1.97603693237374E-02  1.66521846918665E-01
 -1.48223998554567E-02 -4.80140777918872E-02  2.21987256407872E-02  2.24893412675951E-02  3.60870089987476E-03
  9.32218099325718E-05  1.95515899584603E-05 -5.72775851640678E-03 -1.31805515603631E-05 -6.81160534867682E-03
  9.16801331138913E-06  8.21390429707890E-03  7.96392200890114E-03 -6.74171876928030E-02  6.23355251694412E-03
 -2.29296495281283E-02  1.43037329144172E-02 -6.07732951220863E-02  2.49555323514397E-02  2.08087273752352E-04
 -1.21181420798198E-04  3.97641938340730E-03  5.30641572575020E-05  3.02790370043635E-03 -4.17723730216055E-05
  1.00967038616177E-02  1.40701941963123E-02 -2.25805047044330E-03  3.54346195345099E-03  3.35049710028706E-03
  1.23993426510553E-03 -5.98607664592237E-02  2.87202866669323E-03  9.39524980648631E-03 -1.63919979761826E-03
  7.32879450126783E-05  3.11534681836562E-02 -2.88027181166700E-03 -1.40763571207250E-03  1.03858489089487E-03
  5.70587819056478E-03 -3.20236276980356E-02  1.34803451278951E-03  3.19679676081617E-03 -5.47582923340116E-03
  1.49977302197592E-05 -5.57736243849544E-02  3.22434354078442E-03  2.41917630865121E-03 -1.28907811402279E-03
 -9.20952303883871E-03  5.52939166791873E-02 -2.65260800713597E-03 -4.56661907443623E-03  8.51548159179111E-03
  3.58998449621302E-06 -8.50913643245467E-02  2.96511204022823E-03  1.11575136221213E-02  8.05325350496673E-03
  7.86150398909357E-05  8.39801441035891E-02 -2.46040463838848E-03  1.09593822832443E-02  8.12870937442351E-03
 -4.39373115108932E-06 -3.31675973038804E-02  1.90073572972432E-03 -7.11911008287115E-04  1.48356060451466E-03
  6.00391654726406E-03  4.23620834601321E-02 -2.88648391938999E-03  5.55863366535372E-03 -5.08775877804381E-03
 -4.65500490983556E-06  4.67661350945981E-02 -3.00415456914466E-03  1.48277837425016E-03 -1.42819235019390E-03
 -7.61382585138165E-03 -3.05804812423672E-02  4.19953259660831E-03 -4.03298907045925E-03  4.19606044226643E-03
  3.45550531530389E-05
* ORBITAL    1   19
  3.50366799298989E-02 -3.42302335719624E-01  2.31343729787620E-02 -6.37621443256899E-02  5.83312321929696E-03
 -3.85074672605795E-02  1.03869181981431E-02  2.23812032735077E-02  1.82407467263294E-02 -1.71577366527698E-02
 -3.86936034553082E-03  5.68209450352078E-03 -1.39115954616628E-03 -4.64768927087790E-03  3.36699734453602E-05
 -4.34536258720466E-04  2.22706940279745E-04  5.15521298202127E-03  2.33666562041386E-03 -2.75578739539344E-02
  1.31645845455618E-02 -9.96241786479941E-02  3.42258623336860E-02 -1.44600666991776E-03 -8.22259296178493E-03
  7.00307302767798E-04 -1.19674323311612E-02  3.38694029168916E-03 -3.30834202719490E-02  3.09845036362496E-01
 -2.30306076220089E-02  5.26729665080534E-02 -1.00021907565493E-02  3.77976230008194E-02 -2.06929391845749E-03
  2.99591691590113E-03  1.61751179561123E-02  1.50056400948790E-02 -2.24368274012948E-03 -5.67894909357755E-03
 -6.27621372475358E-03  6.98254261746788E-03 -3.35419425592316E-02  3.15489186128691E-01 -2.14810136367813E-02
 -4.84412817090755E-02  9.36483519699033E-03 -2.82445652140273E-02  1.24300291784552E-02  1.93353463769962E-02
  1.71061883753017E-02  1.60780853198797E-02  4.55544514067787E-03 -5.24163050041527E-03  2.71061612085474E-03
  4.00346065170068E-03 -8.54659016783988E-04 -1.01752631581325E-02 -2.25881991417423E-03  1.33609714067629E-02
 -2.74508293335536E-03 -2.26563240148285E-02  1.19027197220667E-02 -9.85052457606240E-02  4.19562772663407E-02
  1.99318657130860E-03  8.66431384752262E-03 -1.91644229070626E-03  1.33545103881067E-02 -3.81544770171082E-03
  3.72909565527957E-02 -3.33534450583728E-01  2.70803600216454E-02  5.11698041305932E-02 -1.45618217738025E-02
  3.98820318417533E-02 -4.76702599230217E-03  9.75234073734327E-03  1.74786091384263E-02 -1.52273619210549E-02
  2.52539059099576E-03  4.61051800658161E-03  7.81021022604292E-03 -7.35621049151882E-03 -2.17822565642535E-03
  2.65956965880986E-02 -9.83590719313813E-04  1.10886467900064E-02  2.43581622845490E-03  1.00486979463466E-03
  9.95522712783505E-04 -1.91659443561584E-02  3.29313324539905E-03  3.19216872091781E-04 -2.52426303105443E-03
 -4.99070244822043E-04 -3.76965618208022E-03  1.51323224459349E-03  1.62023557476808E-03 -8.04563377998595E-03
  1.60379024485628E-03  8.41967708468623E-03 -3.04981463288103E-03  1.22135221259200E-02 -4.12650075085278E-03
 -3.98946998975489E-03  7.43352890268887E-05 -1.10353260148932E-03 -8.31607409560237E-04  1.53608098812983E-04
 -1.23730964566558E-04 -1.38154240363587E-03  3.76895670119241E-03 -4.87294680804890E-02  1.14204852318994E-03
 -3.24290452369159E-03 -1.36153484883996E-03  6.89544052640598E-05 -1.10591766413375E-04 -5.96027850201419E-04
  1.31414716965594E-04  2.75050054620411E-04 -1.82589411506365E-05  2.20414591730503E-03 -1.71514838095429E-04
 -3.05017307172588E-04  1.66810031449211E-03 -2.13928597823828E-02  4.99985715072692E-04 -9.34124659317880E-03
  3.26011674601335E-03  1.84342167661792E-03  1.49759806194672E-03  1.90475106382799E-04  7.10478178725943E-05
  1.11920476496353E-03  4.14861668108437E-05  8.28426232881654E-04 -1.93402163698745E-05 -1.28699343230312E-03
 -1.75767897440794E-03  1.83669344442018E-02 -1.01871070109772E-03 -2.19077576310086E-04  1.69755617959963E-03
 -8.96381157683014E-03  3.18046271207779E-03 -2.76223514101338E-05 -3.19614812747914E-05 -6.69639582650831E-04
  1.43107284895510E-05 -7.36875747359742E-04  4.17708423504117E-06 -1.43921417299427E-03 -4.37354803599929E-03
  3.90084173393920E-02 -3.01646702029465E-03  5.85779477630889E-03  1.65066038039306E-04  2.17679667210467E-03
  7.78310534435885E-04 -2.16769082444311E-04 -5.93033869573627E-05 -1.45367590698982E-03  6.33577455197099E-06
 -1.51514907749423E-03  3.53999207796631E-07 -3.72448575924624E-05 -2.64580877665131E-03  2.41174993156998E-02
 -1.83235344180089E-03 -9.10550500888757E-03  3.74883974867064E-03  2.38622030520112E-03  9.40861638707190E-04
  1.52826968579811E-04  5.11988804150947E-05 -1.10011333404969E-03  1.02517916077572E-05 -9.65249662447729E-04
  2.71532543121260E-05  1.26670790892603E-03  1.75177861187271E-03 -1.76290117946592E-02  1.09474315960423E-03
 -1.66456981002929E-03  2.64685351570637E-03 -1.05161371564365E-02  3.61715992919182E-03  1.00384100711578E-04
 -7.44748284986600E-05  7.08696208877137E-04 -3.66925262339948E-05  7.60195181566869E-04 -7.43589770878822E-06
  1.69500401907202E-03  1.91475034244471E-02 -7.69067137864280E-04  1.57426167122283E-03  1.17705058664023E-04
  2.65795698999055E-03 -1.02245497732548E-03  1.42141286521475E-03  7.66562894510640E-04  6.50345514442496E-04
 -3.70958426604810E-04  1.16251850228247E-01 -6.72805618640038E-03  7.78364849096107E-03  1.00305527119551E-02
  1.33871868314252E-02 -7.37355757112175E-03 -1.80921206773459E-05  7.81981420431207E-04 -9.82181731933635E-04
  1.60454423181069E-05  1.17934693952335E-01 -4.19905821490196E-03 -1.10541968280292E-02 -3.08239614115245E-03
  1.47952192925121E-02  8.44491281612389E-03 -3.34871517145634E-04 -7.57660832978023E-04  1.24255737161053E-03
  6.50814929979667E-07 -3.12276538072752E-03 -6.40062394038137E-04  9.17093572941043E-04 -1.27533077475920E-03
 -5.88558983079146E-03  1.39384985086859E-02 -5.23437077849232E-04  1.79059496034423E-03  1.32282750600884E-03
 -9.32556339282336E-06 -1.23753450364384E-01  6.08571068501335E-03  8.69641042760774E-03  1.09150246840758E-02
  1.41454871096698E-02  6.11204068183741E-03 -4.00667724445902E-04  7.18253278314971E-04 -8.25654675444605E-04
  4.38344297766429E-06 -1.26308020631015E-01  4.88822870420491E-03 -1.13963577420253E-02 -2.87848174405805E-03
  1.61259021189492E-02 -6.29894893097978E-03  7.53766842668651E-04 -5.77617057708780E-04  9.60642530436502E-04
  2.16894846764781E-05
* ORBITAL    1   20
 -1.05529480242377E-05  7.63821688592740E-04  1.66729622969934E-04  7.21471591561347E-05  2.03964579040069E-05
 -9.98622356394181E-05 -8.01165807014404E-05 -2.24151639098212E-04 -9.74932546730732E-05 -3.03898104134030E-05
  2.97393945734732E-05  9.59045449326294E-05 -4.82506343889278E-05 -3.08752859109951E-05  1.74593791772433E-04
  1.30794994441161E-03  4.37825322206851E-04 -1.78231530363113E-03 -1.58399153878281E-03 -1.93509684748358E-03
 -9.66283143261043E-04  1.60383807826893E-03  9.55823440964486E-04  1.95054026244901E-04 -2.51791007545134E-05
 -1.96979493307586E-04  4.47577653628673E-05 -1.64309282200125E-04  1.79237465761803E-04  8.87579847423823E-04
  4.70357853640820E-04 -2.98446174639153E-04 -2.02047510217413E-04  4.56928770909476E-04  4.39762632513831E-04
  1.90724882584466E-03  1.30048674811030E-03 -4.55900004895433E-05 -9.59919653598283E-05  7.10157971242811E-05
 -1.64004803299721E-04  1.80694779592965E-05  4.28060882468826E-05 -4.17140124780605E-04  4.61389561338038E-05
  1.31452070211209E-04  1.21051993999580E-04 -2.23333734178630E-04 -8.07876359063641E-05 -6.46803548650658E-04
 -4.11328928628632E-04 -2.64705093356589E-06  7.35537790714908E-06  1.05972865602253E-05  8.83980307283085E-06
 -1.55789141916763E-05  8.83457431900948E-05 -6.17109297843148E-05  1.43592553874953E-04 -3.38146983165081E-05
 -6.10378911076384E-05 -1.50594220484275E-04 -8.82032619356280E-05  4.67471587530265E-05 -8.75937150399687E-05
 -2.66892693429044E-06 -3.21503302514293E-06 -7.93051743461287E-06  1.13623388557689E-05 -2.12248960242270E-06
 -1.43835466506538E-05  2.25607782152479E-04  4.43219906989099E-05 -2.24367294542003E-04 -7.51901708907853E-05
 -1.36183640950805E-04 -3.37498490694634E-05  5.10085414996607E-06 -8.11719827716306E-05  3.24900625671186E-05
 -7.64707523465492E-06 -3.38056339679071E-05 -6.96661036075842E-06  3.03043522232548E-05  5.93887294209891E-04
 -3.45816872566551E-03  1.19599879466421E-03  1.54048039982823E-03 -2.86505499605578E-03 -2.21299667369918E-03
 -1.01965497385573E-03 -1.39596721540864E-03 -2.15647513436309E-03 -4.69068596060236E-04  1.11358113177249E-05
  4.82617892357248E-04  1.38812021601005E-04 -7.51459966956942E-05 -3.15441105839995E-03  2.98243404769939E-02
 -2.58503069319508E-03  5.67582832794663E-03 -2.58736454595449E-03 -2.42995667604508E-02  1.79881098948076E-03
  1.84787919527698E-04  1.03954213066746E-04  3.25132306219744E-03  6.44308436304933E-05 -8.23059736267641E-04
 -3.82126515496420E-05 -4.14551279224930E-03 -8.71743127369487E-04  1.43424045926762E-02  3.22384043020343E-04
  6.97652957513785E-02 -2.84441955526020E-02 -7.61152831453393E-02  2.52666795853182E-02 -5.48427541192365E-05
 -1.06038112523188E-04  4.05199671951083E-03  1.77772346253360E-04 -5.39097337653956E-04  2.17286892641651E-05
 -1.48719028199123E-02  3.45314952219391E-02 -3.38362904332842E-01  2.14826470218644E-02  4.65378234214572E-02
 -2.18140581081117E-02  5.89088659662435E-02  6.97607482782637E-03  7.75066786701258E-04  1.14948678067007E-04
 -1.19409466718718E-02  1.59229907192418E-04  1.29501358215203E-02  1.24948676452786E-04 -7.20247323040722E-03
  3.75366023184418E-02 -3.41401487750091E-01  2.68745212598670E-02 -5.87985164532455E-02 -1.19943524175709E-04
 -2.85295763612760E-02  2.19081049219063E-02  1.61136435201398E-04 -2.64900254479565E-05 -1.38387162218620E-02
 -4.15061878170751E-05  1.31108302480098E-02  5.36645384046733E-05  4.06047616545178E-03  1.30357980632519E-04
 -1.97654190735412E-02 -1.86933966618704E-03  6.08757910833856E-02 -2.90293939333684E-02 -8.19553169377217E-02
  3.22690848190137E-02 -3.77809911259367E-05  1.97776147530973E-05 -2.96858385182929E-03  3.26121659119208E-05
  7.54899429980211E-04 -1.24087388238838E-05  1.63592714566256E-02 -3.32880455542233E-02  3.11183362132978E-01
 -2.14483272119603E-02  3.57067266178155E-02 -2.30824551828793E-02  4.76879132245852E-02  5.01898112023479E-03
 -2.07139926537321E-04 -3.41236590251466E-05  1.04929183104889E-02 -7.19073229683107E-06 -1.18541130779182E-02
  1.51683128225799E-06  8.32414010574647E-03 -3.37379042061244E-02  3.18783601542784E-01 -2.27025656845525E-02
 -5.48340133927741E-02 -3.79539310280629E-03 -3.06974168091893E-02  1.83212116565263E-02 -6.90837357801575E-05
 -2.76155683793110E-05  1.41808024467713E-02 -7.19656709988111E-06 -1.20586563040476E-02 -3.60315177366048E-05
 -2.80112017799289E-03 -1.02912468918944E-02 -2.77143466029223E-03 -2.04822167849725E-04  2.41800509853814E-04
 -1.30360674320761E-03  2.40605628906306E-02 -1.15376462264959E-03 -3.51363126342437E-03  2.01497692450098E-03
  2.72091295577544E-05  2.41802571235415E-03  1.83906261507318E-03  1.02479781494772E-04  1.15478275914481E-04
  2.51851929913929E-04  1.21530959852179E-01 -5.64062815907418E-03 -1.84180464502273E-02  4.66435712937482E-03
  3.36237746264380E-06 -8.88159365624620E-04 -5.01160113044849E-04  6.18830597176254E-05  2.03348785534015E-05
 -7.94934883853859E-05  1.16476537186277E-01 -4.60888979823990E-03 -7.05668481698776E-05  1.84344512123630E-02
 -7.07570537992248E-07  1.53049204353280E-05  1.14916208383927E-04  4.33985148640354E-06 -6.87684176995907E-07
  7.70478490999862E-06 -6.27010170025358E-03 -2.62828620926768E-04  3.15716121578658E-03 -5.26373654937941E-03
 -7.79427224561026E-07  2.19867404594582E-04  9.47773149858228E-05 -7.22793077015901E-06 -2.24713775174101E-05
 -2.89033527021157E-05 -1.27823024068600E-01  5.71778088951117E-03 -1.98202189656781E-02  4.36567524120474E-03
  1.77430947256733E-05  1.05002486648535E-07 -9.55207653097976E-05 -1.20831765543761E-05 -1.14374610922915E-05
  2.37536358300272E-05 -1.22610728024655E-01  6.48181830202209E-03 -7.51725126443912E-04  1.91889513896810E-02
  1.18211657352094E-04
* ORBITAL    1   21
  1.24347597241794E-02 -1.65047946786188E-01  4.85577697676143E-03  7.88383887468497E-03 -1.49939821653573E-02
  1.78286811544039E-02 -1.05374419208268E-02  4.41858763587433E-02 -4.50333848127381E-04 -2.68504164667990E-03
 -6.99262690432394E-03 -7.73151771157019E-03 -2.38830120601140E-03  8.53565350361119E-04  9.55569889464284E-03
 -1.73466776750246E-01 -1.58028355063680E-03 -6.28893931756809E-02  3.22377795043181E-02 -5.83455307931596E-02
  2.14299240730555E-02  3.92040101051446E-05 -5.18927094053029E-03  1.86622271428683E-03 -3.46909042544719E-03
 -1.21542158973644E-02  3.84280345277212E-03 -1.45602381002728E-03  1.59918389598775E-02 -2.22043478791111E-01
  5.02291822690038E-03 -4.72971420735709E-04 -1.07586244285772E-02 -1.64825379568664E-02 -7.71069830730622E-03
 -3.57100714057725E-02  3.33724343091982E-04 -3.77685619044396E-03 -1.21601306309236E-03 -6.79574318828140E-03
  7.06709331410383E-03 -3.12059611034189E-03 -1.91598267599505E-03  3.22200173032012E-02  4.50868272861492E-04
  5.84785970460210E-02 -2.07607751842066E-02  5.42050825941669E-02 -1.84392278627151E-02  3.69949136458358E-02
 -1.11660709604657E-02 -3.08038114749966E-03  6.67841764779528E-03  7.29935523433540E-03  4.87888830512336E-03
 -3.36458271088332E-03 -2.35124420128220E-02  2.32771221569488E-01 -1.57801227761026E-02 -1.16371899561132E-02
 -7.46354678843184E-03 -4.38269615193227E-03 -6.05508400873543E-03  7.67614171602979E-03 -2.94921679424134E-03
  2.44307555859657E-03  4.64026452370675E-03  1.02912753385520E-02 -3.66224996232875E-03  9.01996973428458E-04
 -7.97136062461578E-03  9.90524694607809E-02 -3.18934539352829E-03  5.53704933983335E-02 -2.00147284934540E-02
  2.44661882656169E-02 -1.20056436381075E-02 -4.47677873761910E-02  7.68078370384783E-03 -1.93723410462608E-03
 -1.30080854703596E-03  7.83768274480129E-03 -7.66151017728337E-03  1.14591331625191E-03 -2.12609881260130E-02
  2.77482799692845E-01 -8.64696590340426E-03 -9.17734502059492E-04  1.73101045311814E-02 -8.33036499453249E-02
  2.67928204265952E-02 -1.33100979944840E-02  1.61256041233395E-02  9.51169994411897E-04  1.52354914069240E-03
 -5.56409678199852E-03  3.68506908960296E-03 -1.09707899398120E-02 -1.59201368438558E-02  2.28964416030102E-01
 -4.26561005593590E-03  1.05765245415628E-02 -2.25815595227794E-02  9.55114002457661E-02 -3.01168880453527E-02
 -1.04508851909938E-02 -5.72188620800432E-04 -3.11429868502384E-03 -1.12726318576931E-03 -9.38398910649246E-03
  5.14276408468751E-05 -1.21118549600852E-02  1.29697355773761E-02 -2.20988700881315E-01 -6.48569856285236E-04
  4.00968024628651E-02 -2.85662522135982E-02  5.53559939748162E-02 -2.05132828442103E-02 -3.25836408325369E-03
  4.41331432995098E-04  1.00185501774754E-02 -1.11750103313686E-04  9.79583943689115E-03 -4.07326180855919E-04
  4.18728347566743E-04  1.28318335923201E-02 -1.83930244156634E-01  2.34507000415159E-03 -3.63891114774542E-02
  1.32670271732735E-02  2.95495767271847E-02  6.29575316183918E-03  5.90139728981275E-04  2.48428850466051E-04
  6.72769544573442E-03  2.59839011899701E-04  7.21081825384625E-03 -9.15222233398996E-05 -4.90367990768936E-03
 -5.22837364719176E-03  6.76837737593366E-02 -1.88407556263760E-03 -2.34483113793134E-02  1.18290063424937E-02
 -7.06501057787564E-02  2.16370847484770E-02 -9.98601045893881E-05 -2.10416200089796E-04 -6.33418076022798E-03
  4.65373715203560E-05 -2.37875144979600E-03  1.99989818234237E-05 -8.90607427964134E-03 -2.45891063240174E-02
  2.36604928899602E-01 -1.63456797804197E-02  2.16075601359146E-02  5.09025147541469E-03  2.98069643243106E-03
  7.04220018996889E-03 -5.16363566844316E-04 -2.16732679828631E-04 -8.63403221814232E-03  4.07500134898797E-05
 -8.89831240608487E-03  2.75481966394726E-05 -5.58494238173578E-04 -8.92570606338538E-03  9.11088062046348E-02
 -5.62024020792374E-03 -8.00165077857763E-02  2.66098553405739E-02 -7.40505846785843E-03  7.37480190708454E-03
  7.38505116116501E-04  1.36093632781212E-04 -9.57278440092790E-03  5.20293771610191E-06 -3.39790202696307E-03
  4.69621919242616E-05  6.64506337577017E-03  1.56800216291592E-02 -1.90340904665431E-01  6.86498269553993E-03
  1.25613185603005E-02  1.31012584243215E-02 -5.12473758656030E-02  1.43387437406980E-02  1.24683953220884E-04
 -7.97811296689085E-05  4.54793749318734E-03 -1.61219577259195E-04  8.10600360669762E-03 -4.31455125889185E-07
  8.41048018142115E-03  1.08798550178958E-01 -2.03712621954620E-02  7.81877094054660E-03 -2.33928828811986E-03
  1.38360713731113E-02  6.59209196106154E-02 -8.73799960279316E-03 -5.88885602468825E-03  8.92012330703234E-03
 -3.69390041497604E-04 -6.04361711802133E-02  1.19989383366405E-02 -1.94592924350097E-03 -4.26167417924630E-03
 -7.68104631522628E-03 -5.99863825372093E-02  7.36549576294206E-03  6.96187143938775E-03 -5.69175473681306E-03
  5.09921998610747E-05  1.22426681966354E-02 -1.91347712357802E-03  2.11300849101131E-03  2.64820113493425E-03
  3.48731340525806E-03  3.61921108843736E-02 -2.85773021885727E-03 -4.94915041158598E-03  4.71505863653459E-03
  2.75761041543854E-05  9.98151721103803E-02 -5.21943475672338E-03 -1.23167366038098E-02 -8.43088299865408E-03
  1.14887413723554E-03  9.78344013843446E-02 -4.38107762500741E-03  1.17816510806588E-02  8.88793222938575E-03
 -3.14669813518075E-05  4.14874762125306E-02 -1.95029186013455E-03  7.26513395033262E-04 -1.72069885596439E-03
 -6.81958270771147E-03  2.55005150331400E-02 -3.18282765962671E-03  2.21848604116233E-03 -4.84381667907804E-03
  2.41515800805156E-05 -5.12291546901061E-02  4.59658975237433E-03 -1.62860828734195E-03  1.05105634580085E-03
  7.31979901223331E-03 -4.11892568737134E-02  1.15242651043913E-02 -2.47354855002770E-03  6.29177643994716E-03
  1.48913821437717E-04
* ORBITAL    1   22
 -1.22660405147918E-02  1.69299362057689E-01 -5.67880802886031E-03  5.23255073641245E-02 -2.37005446209441E-03
  4.18118095006061E-02 -6.55601173841040E-03  1.52122257626381E-02 -1.37641257886717E-02  5.68674153826260E-03
  6.31839153793597E-04  9.99640565000898E-04 -3.28826597292852E-03  2.30825483527474E-03  8.55546250850570E-03
 -1.65338136713330E-01  1.23378693111233E-04  1.10040007184260E-01 -2.68047577479820E-02  7.30749004210102E-02
 -1.98355676921164E-02  1.24880625868803E-02  6.58056089868273E-05 -1.13306248655289E-02 -8.73440888724895E-04
  7.08331394709459E-03  1.98237721317065E-04 -6.03995529141734E-03 -1.18200459847138E-02  1.62141053361319E-01
 -5.28380326554105E-03  7.14837217253883E-02 -1.08553752688153E-02  3.90762046144468E-02 -2.62956879726765E-03
 -3.17972941412485E-02  1.41447858550747E-02  6.61553922449818E-03  2.40807815070104E-03 -4.71756064949622E-04
  8.62811190830971E-04  1.60184562765835E-03 -4.65630807483523E-03  7.25352316818826E-02 -1.61873853533723E-03
 -8.21213743691609E-02  1.60983161892911E-02 -7.67879981287768E-02  1.62450553166162E-02 -5.10670238174724E-02
  1.46554242765494E-02  6.81478548499803E-03 -4.33719100798389E-03 -6.40132344320510E-03 -4.28203231529351E-03
  3.89220811188361E-03  1.83058699109309E-02 -2.24222805532856E-01  1.03556682111087E-02 -1.69340845203915E-02
  1.41304394957169E-02 -1.42724314120976E-02  1.01767677138203E-02 -2.78445597552072E-03  5.00620482969498E-04
 -3.97159148148192E-03 -4.00417837767635E-03 -7.23842643479533E-03  2.72556383855633E-03 -1.29026254400324E-03
 -3.28386038151308E-03  3.76384687538140E-02 -2.50170102624737E-03 -9.04888538925915E-02  1.91523676320692E-02
 -4.49554778737019E-02  9.53270491292634E-03  6.16441046459290E-02 -1.35306008514461E-02  6.72540572512537E-03
  9.09527877746223E-04 -7.44595494426778E-03  4.24306699783106E-03  1.20642829903822E-03  1.33551573371437E-02
 -2.25919683257471E-01  3.62161328821225E-03 -6.61403517262490E-02  1.38184707087485E-02 -9.86749775272140E-02
  2.33110415213506E-02  1.90048832385227E-02 -1.00194225867315E-02 -1.17677996854977E-02  6.00698513985665E-05
  4.70236160737201E-03 -1.77992892752749E-03 -7.39104910824515E-03 -1.77622691623301E-02  2.84924722670436E-01
 -3.42881627077944E-03 -6.53769147596078E-02 -8.82398984500277E-03 -8.86460170136611E-02  2.80326068918025E-02
  2.77575435729215E-03 -4.25904995368031E-04  6.89163404409111E-03  4.07319778761835E-04 -9.43030688453621E-03
  4.75199816954868E-04  6.56580602472289E-03 -7.66913223520342E-03  1.16156562869108E-01 -2.61679251179825E-03
  1.31080806419246E-01 -3.37301818584690E-02  5.44235960466767E-02 -2.92648557494771E-02  2.09035024710459E-03
  1.11189335061948E-04  1.24041374214738E-02 -2.38301396894706E-04 -4.75591736128974E-03  3.10802455587063E-04
  5.36317845381273E-03  1.44917538065428E-02 -1.90860580203885E-01  6.15809638935439E-03  3.70783236657493E-02
 -6.99097455804575E-03  2.90829565838276E-02  1.30465617405699E-02 -7.66469678503973E-05  4.55878522178477E-05
  1.83323569949936E-04  6.74124939744519E-05  7.34931312490115E-03  1.15042028800923E-04  9.09083802448200E-04
  3.85797541629550E-04  5.12035401825361E-03  1.44391037473719E-03 -4.51666014762161E-02  1.32303541633230E-02
 -1.09682690707329E-01  2.38695568194611E-02 -9.58628388539343E-05 -3.17968944515688E-05 -8.09691678649994E-03
 -6.62447612380204E-05  2.64081648284322E-04 -3.98036448946145E-05 -7.90087889085048E-03 -1.97132998559477E-02
  2.30004304526466E-01 -1.12488725988063E-02 -2.42047054471617E-02  1.50065689081662E-02  2.10891292509363E-03
  7.13472089211897E-03  5.90474545566675E-04  1.26460720431509E-04 -5.28696610749473E-03  2.56300009890004E-05
 -8.44054025040415E-03 -1.50044385712869E-06 -2.85203668140829E-03  5.41705050832247E-03 -7.47284795011903E-02
  2.29365443548765E-03 -1.17068324823962E-01  2.70752964669479E-02 -2.27492597054790E-02  1.58595246556616E-03
 -5.68949139599190E-04 -1.83933257525312E-04 -1.13523319262619E-02 -3.20782207607810E-05  3.14895475978303E-03
 -4.99904627918240E-05  3.00567423529299E-03  1.09697526963470E-02 -1.80737374079004E-01  1.21564052440547E-03
  5.46125571009176E-02  2.94090693036796E-04  5.89658297605499E-02 -1.76297351357861E-02 -3.07903387414505E-06
  1.04991547015363E-04 -1.54572030094412E-03  1.25028355039046E-04  6.28660642165510E-03  1.45002109866163E-04
 -2.00604272178964E-03 -7.28040407263862E-02  9.78582893322149E-03 -6.55234667505726E-03 -3.77385020099419E-03
 -7.81791358796865E-03  1.20201917570528E-01 -9.37198592742440E-03 -1.53154833251643E-02  4.41415859552195E-03
  5.62104149410944E-05  6.40257772264962E-02 -4.94047721355115E-03  4.73560108944955E-03  4.93490649739776E-03
  5.49086007724095E-03 -5.82598767567825E-02  4.97040717374628E-03  7.99259016669389E-03 -4.60524033072660E-04
 -1.28538312102990E-05  2.98374292639442E-02 -3.33984280629189E-03 -4.86423129568611E-03 -2.99988978049283E-03
  1.52521486899817E-03 -3.01008508833722E-02  3.17576762396452E-03 -3.70373173994827E-03 -4.69490531585648E-03
 -7.80057724347729E-06 -1.22089271412632E-01  9.89318963583455E-03  1.31718287201687E-02  9.10365747570317E-03
 -9.73647574717418E-04  1.21019181896610E-01 -9.43732310780714E-03  1.22257904663394E-02  1.05337948630657E-02
  9.28535310114188E-06  1.35204639166528E-02 -2.38404705962085E-03 -3.72511710797809E-03 -2.47504601953349E-03
  7.36331227444711E-04  9.06258608120140E-03  1.60406576277035E-03 -5.37837156925418E-04 -4.40989797431793E-03
 -4.42530035789495E-06  7.30940436792302E-02 -4.36085144340641E-03  5.81486812043645E-03  1.63652882483851E-03
 -7.56423714244696E-03 -8.67228241424688E-02  1.68672789461057E-03 -1.79146522026475E-03  1.07704114255621E-02
  6.05009348756854E-05
* ORBITAL    1   23
 -1.71694516038883E-02  2.57291261079112E-01 -7.96098763119086E-03 -1.09989673121944E-01  3.20490815016583E-02
 -9.14515232611035E-02  1.95031969308645E-02 -3.19135052926084E-02 -1.02165084351636E-02  3.91280582995268E-03
  1.00710274434113E-02  1.04981600503913E-02  2.83276942379590E-03 -1.25680100732733E-03 -4.40792992273231E-03
  7.89825168304567E-02 -1.00072819763954E-03 -3.20328776826419E-02  3.36754426223953E-03  4.29793670689103E-02
 -8.97958563345054E-03  2.18215392019764E-01 -3.43448692172672E-02  4.39165714237005E-03  8.59789398468263E-03
 -8.06530993964424E-04  1.06886267701124E-02 -2.20709084038793E-03  2.16330838790336E-02 -3.04669393673998E-01
  1.15302281703690E-02  6.56005029916207E-02 -2.11221884790208E-02  4.92554204005826E-02 -1.96674483208044E-02
  8.50711679854301E-03 -1.51896595071305E-02 -6.89796520716674E-03 -2.93520609943333E-03 -6.82147073098994E-03
  5.81283724044293E-03 -3.20086771997435E-03 -1.70814951967560E-02  2.48829706022511E-01 -6.63825782644572E-03
  1.08347375664714E-01 -2.93888228587673E-02  8.93940768840415E-02 -1.94390565454339E-02  3.63714951805195E-02
  5.41746931687484E-03  4.07009300712160E-03  9.19772203905604E-03  9.60972094660980E-03  2.74416185245278E-03
 -7.25756116576820E-04 -4.33108966463837E-03  4.83804197861556E-02 -2.66690237200107E-03  2.91695115506733E-02
 -7.29218512061183E-03 -5.02031299837192E-02  8.32338274083224E-03 -2.15183962829988E-01  4.13074551053684E-02
  3.36901945842458E-03  9.78185504094272E-03 -5.01163285994898E-04  1.29426759858514E-02 -3.42617634858766E-03
  2.20232758674596E-02 -3.22361464428721E-01  9.73208365131813E-03 -7.11063683532304E-02  2.05570264676721E-02
 -4.78325352944947E-02  1.95883027118193E-02  8.24948076362439E-03  1.37885293615557E-02 -6.59697010742638E-03
 -2.62928643483253E-03 -8.19482310654686E-03  7.00668054051019E-03 -3.31684133590073E-03  9.61770223305957E-04
  7.75514078742706E-03  1.17304668502668E-03  1.62642379437374E-02 -8.56395639751967E-03  2.25072218213844E-02
 -4.79358013188032E-03  5.63537818773876E-02 -9.05708385725621E-03  3.01970447409745E-03  3.34928133471011E-03
 -3.15138422601900E-03  5.48005411476414E-03 -1.23655501131442E-03 -1.10332065587067E-03  1.36898126461969E-02
 -4.35921144120686E-04 -4.66599198536455E-04  1.00063838480800E-03 -1.93984771631738E-02  4.08134327029970E-03
  1.66079345544324E-02 -8.62996130435141E-04  2.14378033757749E-03  2.27226136906531E-03 -4.28963737481072E-04
 -1.49173159094963E-04  7.77481929509769E-04 -1.10050305741793E-03  2.38156143125905E-02  2.61652852736985E-04
  2.10056526686838E-02 -3.75419734953282E-03 -1.06598913654710E-02  1.12426228471349E-03  3.97889653218762E-03
 -2.45585851121463E-04  8.87899384775296E-04  3.77963534036783E-04 -8.74175857096722E-04  6.29697020907162E-04
 -5.70714586277670E-04  2.70539024248792E-03 -3.56757721933394E-02  1.39558643431956E-03  8.33951012153467E-05
 -6.94140087847037E-04 -4.35584132893138E-03  3.07488501092910E-03  3.92986567185156E-05 -2.34791173292576E-04
  3.90703822405391E-05 -1.23786920440490E-05  1.39755749212096E-03  1.62437697357495E-04 -1.05133108950510E-04
 -1.29631592385208E-03  1.68429634527271E-02 -7.75948917354378E-04 -9.18814489567095E-03  2.60548728993951E-03
 -1.87801144648241E-02  3.06464058180702E-03  2.13196374452996E-04  1.69763856814529E-05 -1.11286209594616E-03
 -3.75780709977717E-05 -6.34020588703873E-04 -1.09270970837188E-05 -1.18924213377521E-03 -1.63730212218204E-03
  2.38202765616736E-02 -6.13151508010032E-04 -1.30893129346215E-02  3.99038702816758E-03  1.20034364057379E-02
 -1.56490936537496E-03  1.00075098617282E-03  1.81122180616156E-04  7.38714108957293E-06 -4.14688220294465E-06
 -8.70080508914906E-04 -6.94747963450898E-06 -1.45104947094036E-03  2.32582390165242E-03 -3.44930379994916E-02
  8.46402930787326E-04 -5.87963416171988E-03  1.64360817519491E-03  2.00524851249736E-03 -2.52735961802286E-03
 -2.84015484419759E-04 -1.29927078903142E-04 -6.00340097255344E-04 -2.15003139644459E-05  1.31323143410783E-03
 -7.49439525379074E-05 -1.55494672971689E-04 -4.86899787728203E-04  7.07161244172155E-03 -3.31922771820168E-04
  1.10158540146400E-02 -2.86971104441568E-03  1.89051218939716E-02 -3.52920896247658E-03 -2.16283086633831E-04
 -1.43507461282802E-05 -9.55681433735972E-04  1.74129638534040E-04 -4.12885023042500E-04  2.99578319745016E-05
 -1.16071812456448E-03 -4.58844107829018E-02  2.04862420505287E-03 -2.79053391244632E-03  9.69356575417829E-04
 -4.59795631391482E-03  8.36107188077469E-03 -2.91892768028097E-03 -1.55489259164211E-03 -1.60859709654976E-04
  8.93271591965321E-04 -1.83617917663217E-01  1.80571957407998E-02 -5.22948448679823E-03 -1.02352050306957E-02
 -1.93670456682368E-02  6.31532327850929E-03 -5.37244714207180E-04 -3.81307087054872E-04  9.47738507197449E-04
 -1.82066211148224E-05  1.38373135748630E-01 -1.28231973285020E-02 -5.25487201108370E-03  1.75016761673584E-03
  1.68087843746923E-02 -1.84006590345962E-02  1.58638282285202E-03  1.86609142290390E-04 -2.28243876924361E-03
  5.12875140907140E-07  2.78610672152599E-02 -2.43188832020369E-03 -2.07207769760244E-03 -3.75345525527427E-03
 -6.83123656986399E-03  1.33566110124719E-02 -1.09156592699488E-03  9.12856690800508E-04  1.51133694605480E-03
  3.84338201868131E-05 -1.82538802011787E-01  1.63901961278866E-02  5.30197898378670E-03  1.02185279472884E-02
  1.94755104314121E-02  9.59398446199879E-03 -8.40476844304359E-04  8.86756514057621E-04 -1.03794144564401E-03
  1.46093231302830E-06  1.47229364406253E-01 -1.39705991653429E-02  5.61305279255639E-03 -1.87060538967400E-03
 -1.77414112558629E-02 -2.12327909325259E-02  1.58396340544782E-03 -6.57928933438874E-04  2.41957450592618E-03
  5.03257890402024E-05
* ORBITAL    1   24
  6.53282565936975E-03 -8.76553131047402E-02  3.85070560068483E-03 -1.90287355940583E-02  7.01575174143329E-04
 -2.43084431423341E-02  4.24781075267132E-03 -3.03931764334953E-02  1.19527003506186E-02 -3.76888398471526E-03
  5.05864139881452E-04  1.24677289648965E-03  1.54879016322883E-03 -1.80333516441826E-03 -5.81641446000688E-03
  1.09124129024614E-01 -1.36196441438031E-03 -6.87070722997557E-03  1.97146606244685E-03 -1.63019399228321E-02
  4.38836099971471E-03 -2.81909968406721E-02  7.33071681629006E-03  3.16978728222332E-03  5.47256976077694E-05
  1.36254612256313E-03 -3.00688264192653E-03  1.59352970795868E-03  1.11255076667845E-03  3.23393000831059E-03
  2.16691166610358E-03 -5.45127083925889E-02  1.04389274440141E-02 -2.51869277082719E-02  5.42118718401493E-03
  4.14217338847562E-02 -6.43324949144346E-03 -2.63320323747861E-03 -2.72771677309732E-04  4.25883249886379E-03
 -2.74290666142495E-03 -3.20201910609474E-04  5.87232561111047E-03 -9.43098037112926E-02  1.74956306926776E-03
  1.78058019577188E-02 -2.34008400077669E-04  2.17038451405200E-02 -3.82127858527734E-03  2.85272623579565E-02
 -1.08830649061842E-02 -3.85094276613064E-03 -7.32306696642762E-05  6.51444589334111E-04  1.43341751321078E-03
 -1.58529489079712E-03 -6.14139958043805E-03  9.46749243547308E-02 -2.27179307461710E-03  7.45203458224451E-03
 -6.23120950360109E-03  1.48164075469750E-02 -6.61433102955090E-03  3.14711467755497E-02 -6.04100281128352E-03
  2.24279553230999E-03  9.39542765750025E-05  1.94937572702954E-03 -2.80661153174460E-03  1.36791008325444E-03
  4.68747523895891E-04 -6.39481054958236E-03  3.07195181819309E-04  5.33405111084185E-02 -9.75993911852143E-03
  2.49630352568670E-02 -4.54329396894560E-03 -4.09189419216344E-02  7.14287260469808E-03 -2.67385497306876E-03
 -9.80687669413702E-05  3.79534424046519E-03 -2.12789404394935E-03 -3.47502157149348E-04  3.06324696866498E-03
 -3.60783216206294E-02  2.74519444996027E-03  6.07181536276778E-02 -9.26277117358743E-03  5.10640193723090E-02
 -9.92337150055544E-03  3.85357701792758E-03 -6.72324123329612E-03  1.03163346248717E-03 -1.16578310691578E-03
 -1.26599659543851E-03 -2.91507359343048E-03  4.96929814598300E-03 -2.27501534988465E-03  1.57481685761806E-02
 -2.76923466417379E-03  4.41891288383837E-02 -1.14918472824786E-02 -8.05523158119103E-02  1.55946831642394E-02
  4.17713206437116E-03 -8.60873119671526E-05  4.69197543466275E-03  4.10735652990607E-04  1.57465979005943E-05
 -5.91389853817807E-04 -2.45231784319961E-03 -2.63259113085980E-05  9.24127091069390E-03  1.12009729557561E-03
  1.42686367258116E-01 -2.51769334434904E-02 -1.68511963232923E-01  2.38634986996564E-02  2.71982810373224E-03
 -4.13089540874252E-05  3.31135773834868E-03  4.98001386992423E-04 -2.78138373239572E-04  2.12506915533449E-04
 -1.19776183888755E-02  1.92939420417503E-02 -2.72032025896854E-01  9.02970507120164E-03 -9.61129472723685E-02
  1.47378179278483E-02 -5.50898232688198E-02  2.95687500523981E-02  1.14665430060433E-03 -5.58935284444777E-05
  7.13358610598773E-03  1.95439666449912E-04  1.06179098431673E-02  2.61536957967020E-04 -4.37274219249056E-03
 -1.92270322181176E-02  2.72840413536823E-01 -9.51162162236705E-03 -6.90713631901351E-02  2.82792647766188E-02
 -8.91386236305222E-02  1.08420316925129E-02 -7.02787437015308E-05 -1.44087104197496E-04 -4.69625852582191E-03
  3.69528662450610E-05 -1.02155695009676E-02  9.41594524604240E-06 -6.67990232427369E-03 -7.71832683686714E-04
  2.51902738376304E-02  6.83227621795449E-04 -1.30002039152077E-01  2.78468477532707E-02  1.57386190284354E-01
 -2.94025884149222E-02  6.36485759659606E-04  9.48053099845766E-05  3.25324258479065E-03 -8.34948439153125E-06
 -8.54218801909904E-04  9.83143704573496E-06 -1.54708549944504E-02  1.87992466589221E-02 -2.73755406927565E-01
  7.35970580475896E-03  8.15528720531562E-02 -1.37306434197592E-02  4.36282631393601E-02 -2.53562237670493E-02
 -2.25828940053194E-04 -5.20861909249180E-05  5.17941171861970E-03  3.12807647410930E-05  1.04781253470427E-02
 -1.92260812787269E-05 -4.20867624795419E-03 -1.74569931109490E-02  2.41382324069489E-01 -9.59941365127807E-03
  7.96392271201522E-02 -3.09252105120220E-02  8.61201094899997E-02 -1.30875729762300E-02 -3.62002571962523E-04
 -1.25758988270889E-04 -4.11250132239744E-03  1.07095547673751E-04 -9.67844990347874E-03  5.54727732521957E-05
 -6.23003349017827E-03 -4.94832519454997E-02  3.15896061728205E-03 -9.68007101486561E-04  2.04240876807479E-03
 -5.80342555841231E-03  7.25764036520592E-02 -4.16774381828127E-03 -8.54062949461937E-03  2.44310067329623E-03
  2.31884184029527E-04 -3.89456195314419E-03 -5.65074961552557E-04 -1.79846151818838E-03 -1.09140355901291E-03
  7.03859689585257E-04  1.49863670145519E-01 -1.38932653736139E-02 -1.52529830578653E-02  1.03123415425328E-02
 -5.96012582740690E-07 -5.55221885380657E-02  4.92267712988740E-03  4.08593951966406E-03  1.19652489134538E-03
 -5.26696131338363E-03 -1.52261665662718E-01  1.32128644718525E-02  6.00509794729409E-03 -1.79170771262216E-02
 -6.88258293055299E-06  5.46679013671563E-02 -5.04070257728545E-03 -5.50589777115229E-03 -3.51961839599002E-03
  1.40791481768738E-03  1.43529230252198E-02 -1.00022083682481E-03 -2.94288028075636E-03  6.37934054810786E-03
  2.38658430136477E-05 -3.88351983614603E-03  1.01856234782456E-03  1.85919328780623E-03  1.06788071235990E-03
 -8.02797953270014E-04  1.54683633908029E-01 -1.38020243432097E-02  1.65414459942557E-02 -9.95965149291885E-03
 -1.88850248792421E-06 -5.89639806036680E-02  2.90796650707881E-03 -4.45976447878157E-03 -1.25270098388364E-03
  5.83573988667708E-03 -1.61135638311853E-01  1.44150051738390E-02 -7.38368260126836E-03  1.84134045563371E-02
  1.75002788055047E-04
* ORBITAL    1   25
 -9.55323016789491E-03  1.05436764489014E-01 -7.97424061549997E-03  5.89631092794326E-02 -8.95622461903206E-03
  7.26869708580066E-02 -1.37312916974849E-02  9.86215039054174E-02 -2.32946702903183E-02  7.30531806955605E-03
 -3.87592109543264E-03 -7.28828621473768E-03 -3.77750918591441E-03  3.90061759833512E-03  1.12935476038749E-02
 -2.50473908550693E-01 -1.01029872194051E-03 -2.18139813622222E-02  8.38690322236788E-03 -1.82763757553558E-02
  4.29264222925873E-03  2.77250993490545E-02 -7.96101820834726E-03 -4.20104945046848E-03 -2.46804343930399E-03
 -7.47442943044919E-03  4.98862741159976E-03 -3.28722383048157E-03 -4.39054134707177E-03  1.98777844551363E-03
 -7.77839763566174E-03  1.05488097017696E-01 -2.02276512149566E-02  3.46114752063769E-02 -8.20585620701484E-03
 -1.08927322937354E-01  1.83429388312621E-02  6.77684137817326E-03 -8.50538509333039E-04 -1.02066780901171E-02
  5.12929298676564E-03  1.03973297377655E-03 -9.87624633791817E-03  1.75676908279148E-01 -1.76017124422574E-03
 -4.01792473751321E-02  6.17504042104147E-04 -5.49055217652107E-02  8.84969486352359E-03 -7.74110561836939E-02
  2.49611422109915E-02  6.95692576831965E-03 -5.73648904898839E-04 -1.63609110101016E-03 -3.13901049933648E-03
  2.96936894254053E-03  1.12184493282576E-02 -1.95933226539539E-01  2.45819122374771E-03 -1.57659593623732E-02
  1.37410774481685E-02 -2.13352298355657E-02  1.20468501653082E-02 -3.20970223625748E-02  5.87265103292227E-03
 -6.05101310808117E-03 -1.14361202665315E-03 -2.23287727615352E-03  3.56065090273905E-03 -2.65741372278855E-03
 -5.57134257556403E-03  8.89735082860601E-02 -2.05031541900552E-03 -9.21828609321471E-02  1.35056894688551E-02
 -3.61337314105511E-02  2.62986475613107E-03  9.48501944509688E-02 -2.12227379964784E-02  6.42899314118128E-03
  7.59125993438800E-04 -5.60472257265836E-03  2.69576178099622E-03  1.25855188103344E-03 -8.21730238825736E-03
  1.29466737481547E-01 -2.88984891517456E-03 -4.55814942380001E-02  1.74267494629553E-02 -1.03316912001909E-01
  2.18995005198457E-02 -1.62549934448927E-02  1.07383755358902E-02 -7.73195699619257E-03  2.12891871360699E-03
  7.97611178937324E-04  3.81248263083848E-03 -9.21312716438813E-03 -4.27916704707964E-03  6.88838090580257E-02
 -1.69486348685049E-03  6.74346994685557E-02 -2.25896498690543E-02  1.15869228763438E-01 -2.37312175705616E-02
 -9.95802914741341E-03  8.78128452933395E-05 -1.00862466339234E-02 -1.17576609019180E-03 -2.50265745701406E-03
 -2.57394378290939E-04 -1.35625380107625E-02  1.22364267908568E-02 -2.71920204605812E-01 -2.07192950187790E-03
  2.28102188443089E-02 -7.19540126719557E-03 -4.59846567573128E-02  6.08422074360804E-03 -2.45906516654460E-03
  6.50958288847654E-04  2.45538824484524E-03  1.08700251196905E-04  1.04896388611859E-02 -4.69930706256605E-04
 -6.71698584040247E-03 -2.54057789607726E-03 -7.98668284893240E-03 -5.06887667774829E-03 -1.57951985912842E-01
  3.10912580845983E-02 -5.13158010984791E-03  5.51898897412430E-04  4.88360002908034E-04  4.43904691650800E-04
  1.31056784272309E-02  1.49047880155584E-04  8.27762974495484E-04 -7.33309015319977E-05 -3.92788711950369E-03
 -1.31879338865783E-02  2.01063234215786E-01 -5.71031443004797E-03 -9.61323048819551E-03  1.31340497251334E-02
  9.26800407427943E-02 -1.96784129252767E-02 -4.21758700509446E-04 -2.01434776006382E-04  4.70233614208411E-03
  8.01934360347173E-05 -7.06045497017203E-03 -1.71738232389412E-06  2.93350937023551E-03  1.36291060050803E-02
 -2.08673247989924E-01  4.37775670579481E-03 -2.32490042092943E-02 -6.61368022733869E-03  7.03293256729156E-02
 -2.05919979430782E-02 -9.15679980798971E-04 -1.44158150527348E-04  1.32011854401813E-03 -1.47552724822442E-05
  7.82561805964370E-03  3.06494114323210E-06 -4.79309555792272E-03 -2.48583473968794E-03  5.34302010607648E-02
  2.85388350876849E-04  1.63940740366036E-01 -3.19608792444286E-02  1.25014038124668E-02  2.06113380545119E-03
  2.93494328684533E-04  1.30916576733550E-04  1.10200325216876E-02  3.27491538156687E-05 -1.44824742147295E-03
  8.03201559168371E-05 -3.22100781296217E-03 -1.39179328633005E-02  1.70253908375860E-01 -9.44235303408040E-03
  4.84302709141398E-04 -7.22781795286412E-03 -1.28194509048559E-01  2.58949664427131E-02  2.68295220773477E-04
 -9.73042902776152E-05  8.64110343296288E-03 -1.74143613910318E-04 -5.36316957821812E-03 -4.95417520937945E-05
  6.19635430291683E-03  8.14016385063565E-02 -1.04679174354527E-02  4.37283568973351E-03 -2.39569351312653E-03
  9.21463606430682E-03  4.81057367056181E-02  1.22485574466322E-03 -2.52510426293401E-03  6.94173626721061E-03
 -4.23995817218187E-04  4.14525078663983E-02  1.36432801211101E-03  5.10815190963141E-03  4.04371831722597E-03
  1.87003328205116E-03  1.20998843628903E-01 -9.51430757674604E-03 -1.49682747048796E-02  1.90313222431340E-03
  4.58993676450781E-05  1.17318967305523E-01 -1.02233655960517E-02 -8.58163538736471E-03 -2.70980567305832E-03
  1.06128282737044E-02  3.66014577631278E-02 -2.64448825374989E-03  4.51630979382589E-03  5.08455617464939E-03
  1.66508119411813E-06 -1.11209772832427E-01  1.05600481047785E-02  1.06593973568755E-02  7.08019007878917E-03
 -1.76079062186940E-03 -1.18741913234327E-01  1.09436570419531E-02 -1.23218441571752E-02 -7.07355985613141E-03
 -3.05276113469067E-05  6.49461627513524E-02 -5.26667509172718E-03 -5.50078964518605E-03 -5.30630681218756E-03
 -3.98814732589264E-03  1.25434505558033E-01 -1.24421431504936E-02  1.47836983514503E-02 -3.01461139106679E-03
  8.01744553190634E-06  9.77026971851363E-02 -6.05768494886122E-03  8.78884599933953E-03  3.25773672109871E-03
 -8.72955496616612E-03  3.16132637309066E-02  5.57622223007175E-03 -3.68361163398310E-03 -4.42943888325357E-03
  2.16958605207367E-05
* ORBITAL    1   26
 -3.68222527686685E-03 -1.79300252814826E-03 -6.71144929772276E-03  1.37276644291253E-02 -4.57841693928740E-03
  5.82951228579233E-02 -9.65022917526604E-03  1.21177197995575E-01 -1.89172184862505E-02  4.19501149395756E-03
 -4.46908689116753E-03 -8.14354939026663E-03 -4.36053057617707E-05  2.81337508543649E-03  5.24050788266940E-03
 -8.86346876126573E-02  3.17823469808025E-03 -1.52464017778599E-01  2.36177691094530E-02 -7.89945681317515E-02
  1.49892973144550E-02 -2.65274268907906E-03 -1.42156800042984E-03  3.21965951885052E-03 -1.95077702718836E-03
 -1.11358757502092E-02  3.96988892747069E-03  4.60964875025218E-03 -1.50455875686317E-03 -4.49293237776524E-02
 -6.73854975318181E-03  3.53610564489452E-02 -7.90089539753802E-03 -4.79355811771128E-03 -9.10485943414053E-04
 -1.16357829161172E-01  1.63357771933235E-02  3.12006410673364E-03 -2.24763718150758E-03 -9.14492755817831E-03
  1.41606312597030E-03  1.57928255758110E-03 -6.73725188684230E-03  1.20137429458623E-01 -1.54984893567392E-03
  1.86481194201915E-02 -9.36573450476478E-03 -1.50099477165816E-02  1.92479194412408E-03 -9.76265904700721E-02
  2.59693384665475E-02  2.42760149501893E-03  4.54354973475389E-04  8.11226528103448E-04 -1.64079106072109E-03
  1.42674177251573E-03  2.96067277474614E-03 -1.05036522516615E-01 -3.38386293121786E-03  2.34048570876966E-02
  2.29482323125825E-03  1.32243258684640E-02  2.73598244001308E-03 -1.86760929173602E-02  3.08029354158351E-03
 -5.65825913776225E-03  1.17194053910829E-04  2.02704711009903E-03  1.44623154518527E-03 -2.15465978751284E-03
 -5.79529632884237E-03  9.27557361136153E-02 -2.37795269906396E-03 -2.65078025117241E-02  1.98293058196415E-06
  1.65634665188046E-02 -8.16966445784806E-03  1.02413655989522E-01 -2.35500349564566E-02  3.02044019986081E-03
  8.43057596482323E-04 -1.48046189688080E-03  1.00202093763804E-03  8.07347558860861E-04 -1.05213700768219E-02
  2.19433029797445E-01 -2.03679067284532E-03 -2.00706358830107E-02 -3.82446562098374E-03  8.65843848783457E-02
 -1.52235371570698E-02 -5.56810811887326E-02  1.47502728098534E-02  1.07978099329480E-02  8.09012370707442E-04
  3.37458911095032E-03  5.48762729837478E-03  4.44499799540415E-03  1.31093480184033E-02 -2.66698249866675E-01
  1.01478667514641E-03 -4.85133898587680E-02  2.65260968843706E-02  7.93776498255498E-02 -2.23416366597555E-02
 -1.85579283435398E-02  1.48768887199607E-03  1.20440723370093E-03 -1.84758075273612E-03  7.83829440908916E-03
  8.05917980695612E-04 -7.83682816543608E-03 -6.34082874289721E-03  1.62511521806143E-01  1.17431786323063E-03
 -1.19660236517772E-01  2.24150188284319E-02 -9.95207898623567E-02  2.98031463613217E-02 -9.00325707396671E-03
 -4.64103575437725E-04 -1.00449805616253E-02 -3.32109402244025E-04 -6.63163444643588E-03 -9.15413760084540E-04
 -1.07704412309100E-02  7.18667542586879E-03 -6.55879250902361E-02  7.44027275545277E-03  1.42021880323338E-01
 -2.63934747244051E-02 -7.85156368174713E-02  8.85053075068368E-03  2.11362909502541E-03  7.23788625957443E-04
 -1.32144970752147E-02  1.32180421220990E-04  8.33838585320482E-04 -2.60522111077028E-04  1.98093050421460E-04
  5.16095730989880E-03 -9.17273902950460E-02  1.26069368676660E-03  1.72389825925574E-02 -1.41371569379581E-02
 -1.43040222141336E-01  2.45639354117501E-02 -4.20741192847403E-04 -1.62846797866633E-04 -5.45251712071924E-03
  1.14732558547434E-04  1.94051818885444E-03  2.35954072257416E-05 -4.57939771020805E-03 -5.62663623450011E-03
  1.52957567134560E-01  3.27933321282740E-03 -2.68999695580492E-02  1.49077904074246E-02  4.99687106115486E-02
 -2.13836649420933E-03 -2.11132859946320E-03 -4.40411728181166E-04  5.55175190531275E-03 -1.29984735444053E-05
 -6.02996721823096E-03  1.95339897377053E-05 -1.91543016075490E-03  1.02065956397445E-02 -1.86716113789301E-01
  1.82092600102223E-03 -5.11540762421176E-02  1.17191150076207E-02  9.16268569859714E-02 -3.12586349456162E-02
  8.25117612406807E-04  3.40803944992365E-04 -3.41433504947961E-04  2.43444713415212E-05  5.51269083497237E-03
  1.14211574774484E-04  1.17472624474836E-03  1.13724554313481E-03  9.49583653366115E-02  1.02464971925092E-02
 -3.07673623653113E-02 -1.19226499579061E-03  1.46794184828076E-01 -2.07098691071324E-02 -3.48805707043434E-04
  2.29166615640826E-04 -1.23681880324760E-02 -3.89727414787036E-04 -3.77941127008335E-03 -1.45316118693403E-04
 -5.32725284609422E-03  1.27381414736596E-01 -2.07969825738568E-02  7.76838320434951E-03  2.48142245921898E-03
  1.20587016758433E-02 -1.93212694170555E-01  1.91657300729345E-02  1.90344834167263E-02 -8.45661475173488E-03
 -7.62199702096722E-04  5.53148478971713E-02 -1.11463594894669E-03  3.60462828661722E-03  4.37440722231134E-03
  3.58813543026006E-03 -3.66297414318805E-02 -2.87900041802085E-03  5.07626842959925E-03  1.47024157631249E-03
 -1.56054552832015E-05  1.40488295786811E-01 -9.24379868368877E-03 -8.12316307932106E-03 -1.64260008518225E-03
  1.24328198908985E-02 -1.76264484552237E-01  1.27573060671315E-02  2.16760647109611E-03 -1.88589966547639E-02
  1.38265266487710E-05 -2.67316116228877E-02  3.75187952225258E-03  2.06615776106873E-03  1.35829322593732E-03
 -6.83660129776846E-04  6.50476685883087E-02 -6.52219716812169E-03  4.04649641266650E-03  5.57047479533387E-03
 -8.53795791976274E-05  1.18637705537830E-01 -6.97555874280133E-03 -5.58345171879437E-03 -6.99586586796465E-03
 -9.27547294099597E-03 -1.07087366113855E-01  4.47303898961918E-03 -1.20773358309355E-02  7.21271587347301E-04
  9.63248196505138E-06  7.82822890334718E-02 -6.26639172111259E-03  6.40663211068847E-03  2.71185404193860E-03
 -6.47661283177662E-03 -9.92735171672607E-02  1.50082351833761E-02  2.79679740576743E-03  1.26415723424055E-02
  1.91551860156606E-04
* ORBITAL    1   27
  3.21209332557029E-03 -3.60079150795187E-02  3.19651385214609E-03  1.14213369364496E-01 -2.41802628355545E-02
  3.91714571563468E-02 -7.44013077543978E-03 -1.43064759533617E-01  2.99157174996413E-02  2.87713411158767E-03
 -2.58346084825725E-03 -3.34107660219884E-03 -1.30467007038198E-03  2.06056459547686E-03  2.93198782827904E-03
 -4.13915636067988E-02  2.11689688935898E-03  1.17728395438336E-01 -4.61648994601472E-03  9.23974388203015E-02
 -5.72682846990594E-03 -2.30607512509192E-02 -1.57422639866157E-03  2.91687340165358E-03 -8.60632223320360E-04
 -4.74138717826031E-03  2.06511041402401E-03  1.10620281472805E-03  3.92654582953539E-03 -5.93484811552909E-02
  2.33630303395685E-03  7.91726419662739E-02 -1.37125395862504E-02  1.09972938058330E-01 -1.92529689001911E-02
  1.46564256241343E-01 -2.77909074452921E-02  2.47150375740728E-03 -3.05375651258522E-04 -4.05147328889883E-03
  9.81926952242492E-04  1.17987133114398E-03  2.11944507752549E-03  5.21939109465301E-02  7.99028344987103E-03
 -9.44812450909798E-02  1.51343607559087E-02 -9.44226459280445E-03  1.94772950831668E-03  1.69495999035957E-01
 -2.70029918392035E-02  9.16789045270303E-05  6.89111876008256E-04  4.73694309090765E-03 -3.30578936233019E-03
  7.23265561048904E-04  5.23420898201161E-03 -5.04151561066850E-02  5.21923723920767E-03 -1.97308550374527E-01
  3.80031902612608E-02 -1.41217276137518E-01  2.77834627596286E-02 -4.24590740514955E-03  8.79856366454919E-04
 -4.31641681805544E-04  1.08096662076574E-03  9.76887744914310E-04  1.06999082070386E-03 -5.00557564283563E-04
  3.77137564665657E-03  4.59442739103149E-02  1.05529410316353E-02 -8.40340861477655E-02  1.11673504604706E-02
 -1.06561398635752E-01  1.46954793470753E-02 -1.41363377822898E-01  2.11125107090353E-02  1.80481266070669E-03
  3.21018774233568E-03  2.40797565159602E-03  1.73105302328597E-03 -2.28546844515544E-04 -3.04777565302054E-03
  1.03302705266704E-01  3.65640238264396E-03 -1.27979293845063E-01  1.86940295430774E-02 -9.47839603119092E-02
  1.85382914768509E-02 -6.12624631985259E-02  1.36658230753255E-02 -3.51212403150449E-03  1.27284748910068E-03
  5.63635174832519E-03  6.49973348448316E-03 -8.02004817677593E-03  3.35139074529018E-03 -4.61324711210808E-02
  3.44900057871366E-03 -5.57456753990275E-02  1.35427841905414E-02  1.33085089342903E-01 -2.51713833331943E-02
 -2.54429759344701E-02  1.08670673235551E-03 -5.37526468496147E-03 -2.55345415205134E-03  9.54496259460790E-04
  1.52722501065924E-03 -1.01311590658934E-02  3.07941584526661E-04 -6.96530879922429E-03 -5.93987077096433E-04
 -6.61511093732484E-02  6.98944848419304E-03 -9.25940055955482E-03  7.75732608133328E-03 -1.16302272527784E-02
  6.20573116983987E-05  4.87476170569680E-04 -6.08137683333772E-04 -3.27568269567048E-04 -1.08584979586619E-03
 -6.52082540634968E-03  2.77953087039354E-03 -5.12231944163497E-02  8.94171853558551E-04  4.85002899779092E-02
 -7.48915079645420E-03 -4.18662982857853E-02  6.03238113002367E-03  2.42643124747028E-04  7.80379222269557E-04
 -2.48498835950902E-03  1.86673876040778E-04  5.84430050434557E-04 -4.16315836289143E-04  2.97181785118131E-04
  2.24510212187369E-04  1.06730078589563E-02  1.22469279837506E-03  9.51330218762355E-03 -3.06487207239878E-03
 -6.85035414455416E-02  1.01821774131580E-02 -1.02650029742808E-03 -1.44445847176957E-04 -3.54639746521592E-03
  9.61525967928233E-05 -8.98891013064897E-04 -3.19839666190830E-05 -1.89765383078129E-03  7.03267005243991E-04
  1.45190096210093E-02  2.35172521554935E-03 -3.71313757055027E-03  1.20865750703148E-03  7.07861765956232E-02
 -1.07324295390663E-02 -2.35468548123040E-03 -3.85053911490878E-04  1.97864996892366E-03 -3.75404217164946E-05
 -8.64286018313499E-04 -9.94498058751392E-07 -2.23900395549880E-03  2.98774535610710E-03 -3.92618806897616E-02
  2.06241252989111E-03  3.96337514584736E-02 -4.43558798901418E-03  7.47615815744420E-02 -1.55100792112318E-02
  2.69078043543091E-04  3.04758645792289E-04  3.39160104580494E-03 -2.08428888814338E-05  9.34715530706102E-04
  8.71515666405895E-05 -1.11328207678488E-04 -8.65124103916552E-04  6.23500435803460E-02  3.67138047146172E-03
 -4.70282332915308E-02  6.26936398913626E-03 -5.43063898033256E-03  3.40458205928073E-03 -8.82873036150566E-04
  3.45967212471199E-04 -4.55936777349086E-04 -4.98395365407552E-04 -1.80089170008693E-03 -9.61218629856122E-05
  1.80342829006176E-03  1.19478076908895E-01 -2.19338819874457E-02  3.61511022445046E-03 -3.63771723313457E-03
  1.17325114630163E-02 -1.23570857595148E-01  8.59580972906249E-03  1.24479216743297E-02 -2.87024110556020E-03
 -9.32587851931949E-04 -1.94334817647393E-01  1.72479139327078E-02 -5.69003986813063E-03 -9.07500789803449E-03
 -1.57285088715543E-02 -1.33305529603623E-02 -1.20178233725792E-03  5.30888167222866E-04 -1.67228452687885E-03
 -3.10414530965472E-05 -1.51893457612225E-01  5.54408324890561E-03  7.71811506210561E-03  1.31912974429948E-03
 -1.31079921104051E-02 -8.06501131344765E-02  5.06387780326947E-03  2.76653219562646E-03 -7.60883370970227E-03
 -1.98863091953349E-06 -2.44012898104205E-01  1.37821151974441E-02  1.94994659317590E-02  1.35109368659209E-02
 -1.79059461505385E-03 -2.95337118384177E-02  1.44460803726047E-03 -3.44867512998588E-03 -5.71852334159227E-04
 -9.61764450894682E-05 -1.52282131311152E-01  7.33379493877018E-03  4.51750079343369E-03  7.46131525853034E-03
  1.26544270330817E-02 -2.74205431744354E-02 -4.38365440811633E-04 -3.23728296456429E-03 -7.09997559390237E-04
 -1.76082650528866E-05 -1.83422111132537E-01  1.07144056117827E-02 -7.88125274223780E-03 -8.28214108345392E-05
  1.64606702158402E-02 -5.21792238101148E-02  1.02074366104448E-02  1.01620115266237E-03  6.27931806832693E-03
  2.83112968958793E-05
* ORBITAL    1   28
 -4.46665188114808E-04  8.25925664382826E-03 -4.86907682653702E-06  3.98930012428471E-04 -5.88101773170485E-04
  1.79415828534976E-02 -1.57551423600911E-03 -6.31471254859282E-04 -1.09144983155995E-03  4.24125068267135E-04
 -1.53129571098541E-03  5.34880351061702E-04  2.55451397744920E-04  1.23830755767074E-03  5.69316863888695E-04
 -1.21476602213996E-03  1.45467380253603E-03 -2.08880779957348E-02 -2.12686292704843E-04  3.43722907987660E-02
 -3.11127838708812E-03 -2.43685357978001E-02  1.10383403347550E-03 -9.87553803651498E-04  1.04848089878582E-03
  6.24046244828100E-04  1.69187719220399E-03  3.66643424139422E-03  4.11149464303017E-04 -4.72756933560819E-03
  2.02964161696780E-04 -1.52214758664449E-02  2.56660308721538E-03  1.14981466696130E-02  6.29429133149733E-04
  5.97419141584939E-03 -3.40995469865107E-04 -8.00723334760261E-04  1.40673189898077E-03 -3.40261621572592E-04
 -7.80529378282755E-04  5.83801657396093E-04 -3.44772372379823E-04 -7.61361915300010E-04 -6.99306351203290E-04
  4.84044982740121E-03 -6.10825311567913E-05  1.40660853028065E-02 -9.52476267331464E-04  7.57596343254566E-03
 -1.96886335483310E-03 -6.07369006968783E-04  7.42968627607570E-04  6.56590643079419E-04  2.99152558106205E-04
  2.84593962093898E-04  6.39982683506083E-05  2.76859501390252E-03  3.22659285763257E-04 -5.87316951161730E-03
  3.88357413918775E-04 -4.03102258932147E-03  7.03131689194086E-04 -1.31445003984944E-02  2.06290839193886E-03
  1.91613883925578E-04  3.24337952683827E-04 -1.05574746906700E-04  5.53573103690831E-04  1.35509847114778E-04
  3.58709449336524E-04 -5.14392733266212E-03  2.16806371740530E-04 -1.53356510911579E-02  2.08595207724123E-03
 -5.88058817836494E-03  1.34323272978059E-03 -1.72765664706938E-03  1.15126656859806E-03  1.27863122410228E-04
 -2.50476469275988E-04 -5.60649992538300E-04  2.06320670722471E-04  6.17939136811736E-04 -2.94593014645306E-03
  4.09621445542875E-02 -2.36037392688652E-03 -1.00631741445000E-01  4.54572568245526E-03  7.31677974714109E-02
 -7.16788265219856E-03 -6.69295806247321E-02  1.24674777551880E-02  9.49087083469249E-03  4.12735251144682E-04
  7.99142091022542E-03  4.99568279275992E-03  3.67773303981759E-03  4.36873302437905E-03 -1.45866547599885E-01
 -4.06096707151879E-03 -1.68006058577351E-01  3.79466877515169E-02 -1.16972083866059E-02  3.76592822850468E-03
 -2.88827905591634E-02  1.46577608971160E-03  6.02531074333369E-03 -2.30489293001060E-03  2.96722912600655E-03
  2.07051188396841E-03  6.77361468932265E-04 -2.17282022218378E-03  4.54151888383017E-02 -3.46608814313367E-04
  9.01250381159442E-02  2.74362696297562E-03  1.03280750454608E-01  1.95428728426761E-03 -1.42568844057282E-02
  8.55016953712598E-05 -7.44432764425053E-03 -1.00824176076509E-03 -5.61883870056222E-04 -1.10315185551801E-03
 -5.55399226291230E-03 -2.05569662260382E-03  2.55015369551406E-02 -1.23953695298213E-03  4.11897499422287E-02
 -3.46309621018252E-03  1.92948601591445E-01 -4.22862772695839E-02 -3.52335223211251E-03  7.17722912046981E-04
 -7.68587110861070E-03  3.01719104519335E-05  8.66909985163762E-04 -6.16157920298049E-04  7.93917380572550E-04
 -3.51990105324987E-03 -5.80918939747369E-02 -1.08901006087647E-02 -2.07088778675321E-01  2.76821897259869E-02
  1.13139024421306E-02 -1.53940098409535E-03 -1.37895181421243E-03  1.28375717605760E-04  9.57090586323057E-04
 -2.35098711119113E-05  3.17888980454851E-03 -5.27043203507065E-05 -4.33717581032097E-03 -5.58728060360754E-03
  7.27240487393518E-02 -3.84085861790047E-03 -2.22063040974357E-01  4.35930379194585E-02 -1.21016569496530E-01
  2.55523040606523E-02 -2.59428672918948E-03 -3.57490108152734E-04  3.00040950870978E-03  4.36068411731783E-05
 -5.67879829536676E-04  1.35855899583203E-04 -2.12508134613985E-03 -8.28668019648359E-04 -8.32288151820745E-02
 -8.07118497476303E-03  5.35281845036651E-02 -7.28982056673601E-03 -1.72385019256151E-01  2.47333629566056E-02
  2.04217046375834E-05  3.81909665217740E-04  5.37314008207545E-03 -5.56115024245599E-05  4.04711570170775E-03
  1.10899479640191E-05  4.18984151494972E-03 -4.99594364617047E-03  9.66905908006594E-02 -9.72204669732689E-04
  1.89455860010824E-01 -3.70149556339466E-02 -5.05427460563555E-02  1.26425135973017E-02 -2.44711009707186E-03
  4.62104221761184E-04 -5.85568111199449E-03 -6.01381427017789E-04 -7.74568082665060E-04  2.42236050174217E-05
 -1.01440636121498E-03  1.12763480375441E-01 -1.47135003553751E-02  3.28390804857064E-03  2.69370606515716E-04
  9.77423347799352E-03 -1.78937714821853E-01  1.93520255985829E-02  1.34120646701528E-02 -1.18890065216862E-02
 -1.10513143465520E-03 -2.10009448716737E-03  2.17095643678848E-03 -9.58088167054181E-04  2.07300444652544E-04
 -1.29582738685038E-04  2.13675182320298E-01 -1.66517039018728E-02 -1.88994329217939E-02  7.84319308279340E-03
 -1.30332747110335E-04 -4.21096570610689E-03 -4.99232250277289E-04  3.64305137918118E-04  4.52013966276546E-04
 -2.68726415592577E-04  1.22262777419185E-01 -3.77175791952831E-03 -1.16826571221866E-03  1.21450504533842E-02
 -2.91060501936575E-05 -3.97920232585646E-03  3.86922223730655E-04  2.84071422931505E-04  2.58185149002245E-04
 -4.50642854142867E-04  2.63298120861337E-01 -1.42618843439612E-02  1.87946851850598E-02  1.67426081954985E-02
 -1.30829274865537E-04 -1.23768404834793E-02  1.98040481071382E-04  2.74466173327319E-05  5.81761630771984E-04
  1.07507963271428E-03  1.48522576160835E-01 -7.70700562533078E-03  1.32602669365175E-02 -6.80022325284140E-03
 -8.31340815800132E-05  4.36229572339491E-03  4.26092301509703E-04  1.28024720349224E-04  6.22675996447200E-04
 -3.39966318442690E-04  1.90768270819197E-01 -6.49481371643643E-03  6.31301223690763E-03 -1.70636826947057E-02
 -4.13659316729192E-04
* ORBITAL    1   29
  4.02043301695026E-03 -2.10908514797311E-01 -9.26703514122157E-03  5.69365100522311E-02 -1.88473704945502E-02
  4.49689181405781E-03 -1.73296660267510E-03 -7.98326963413907E-02  3.51935514893496E-02  3.53716903836254E-03
  2.86495916415755E-03 -1.28907750981727E-02  1.21188494214955E-02 -2.47880476578087E-03 -1.94570130386406E-03
  1.71801814703984E-01  7.99373245451454E-03 -1.00386192690746E-01  3.60373185633722E-02 -8.33249378263146E-02
  2.76194856201280E-02  4.78448725086052E-02 -1.68242044978850E-03  1.59906620612151E-02 -4.70168900475049E-03
 -1.83751996829473E-02 -8.73967333208173E-04  5.71147971867859E-03  3.80486605823828E-03 -1.76679724763799E-01
 -6.96293455244796E-03  9.30082297504789E-02 -2.03911502090532E-02  7.11037365868422E-02 -2.31759099517796E-02
  4.83332715780335E-02 -2.67157270682884E-02  2.09831363728046E-03 -1.24589375044510E-02 -1.16259030825485E-02
 -7.12957112636010E-03  3.99894273531163E-03 -2.93146841622749E-03  2.06474608435381E-01  1.11527250514751E-02
 -1.03526997455574E-02 -9.75635453006365E-03 -3.27157103069206E-02  2.80423289368540E-03 -6.25361735802943E-02
  2.93986847131319E-02 -6.94188908340379E-04 -4.32472319593893E-03  8.73488395438564E-03 -1.34549146853564E-02
  3.27646971202286E-03  3.78744203079499E-03 -2.03525079775743E-01 -9.14695232935204E-03 -1.13631370686209E-01
  3.60910398765116E-02 -7.12699815090222E-02  2.39388560583532E-02  4.05142685227484E-02 -6.24294157280929E-03
 -1.27260366032020E-02  1.80899800827116E-03  1.16712794536021E-02 -9.42112418410309E-04 -4.46236605235177E-03
 -4.20127523171657E-03  2.12445450219222E-01  9.12242136613057E-03  3.97688863828583E-02 -1.23881625601929E-02
  3.94320537908775E-02 -1.70501903659538E-02  4.14318417247612E-02 -2.56288830758252E-02  1.46378358568924E-03
  1.19987457971322E-02  9.08660442592006E-03  8.67409992361430E-03 -3.81513905970753E-03  3.12435794311403E-03
  6.02584957194143E-02  8.52742390655614E-03  1.96260526049631E-01 -2.03444817076451E-02  1.36524280939396E-01
 -1.73606442578471E-02  8.74476082654006E-02 -1.30705731480617E-02  6.40298328172388E-03 -2.47282158128989E-03
 -1.24327180377712E-02 -4.83136716268953E-03  9.53197778219304E-03 -1.47218454900872E-03 -1.94360607895003E-02
 -4.87299183599315E-03  1.39837149859661E-01 -1.76326319345283E-02 -8.83769616230566E-02  1.62122776247817E-02
  4.27860882267417E-02 -1.60191489991513E-03  1.61773959255195E-03  3.67231062096010E-03 -2.36583751771930E-04
 -2.24757239287333E-03  4.69634425612294E-03 -2.94778836105781E-04 -2.23962311192941E-02 -1.43741920498245E-03
  2.14523226778206E-02  7.01681590965048E-03 -6.98152916383419E-02  1.13677667175001E-02  1.89952246494786E-02
 -3.91139383400183E-04 -9.52943438618545E-03  1.26612085318354E-03  9.30019812720464E-04  1.58700139068825E-03
  2.21300507601294E-03 -2.99966692508618E-03  1.03770976586732E-01  3.23940354269257E-03 -4.86979497381549E-02
  8.72868551057226E-03  4.01501960741304E-02 -1.15859147408303E-02  1.95136023925909E-03 -1.19685222799221E-03
 -1.34417363988001E-03 -3.11644992799879E-04 -2.02811372122568E-03  6.92165995840679E-04 -5.12570738639363E-03
  1.91609835975880E-03 -7.78479564691813E-02 -2.52187396778002E-03  2.71594011248046E-02 -9.14454923271124E-03
  6.94470895070068E-02 -6.63882397466700E-03  2.25858493226010E-03  1.49680295662134E-04  7.63906115595051E-03
 -5.64727556840675E-05  2.51997172994198E-03  1.46085406706836E-04 -4.65195301095361E-04 -2.05093516940599E-03
  5.60237255476361E-02  1.02049324827485E-03 -9.93700980387608E-03  7.34522153806986E-03 -1.09246849854314E-01
  1.99724589854627E-02  3.17100449950202E-03  3.43956211273978E-04  3.30518228341546E-03  8.25786536197367E-05
 -1.30837144497162E-03  4.19243059232792E-05  4.13958957929086E-03 -4.44180376395220E-04 -4.69109985192728E-02
 -4.54604270869834E-03 -8.28510763885565E-02  1.22137994852206E-02 -5.72016937411328E-02  3.04210103163559E-03
  7.61060684555020E-04 -3.22619875902643E-04 -3.44704232557579E-03  1.10124050428902E-04  1.38029046903733E-03
 -4.85434825026886E-05  4.20620621941653E-03  3.51789389933704E-06  7.44518789695441E-03  6.59329077247781E-04
  7.80825179686502E-02 -1.85767882695336E-02  6.75918165110562E-02 -7.09569563207015E-03  2.69941234590729E-03
 -5.87139081846628E-04 -7.26682478422387E-03  7.74928315824900E-04 -5.18780192790742E-04  2.04818287681473E-05
 -1.90310657671301E-03 -1.21534564508114E-01  1.81614260326373E-02 -3.15500843829157E-03  5.13007950859198E-03
 -1.00635537056930E-02  1.29556678607419E-01 -1.47449836241887E-02 -1.09443854241759E-02  4.06353107481824E-03
  1.75930928474774E-03 -2.07571243849955E-01  6.89435792853304E-03 -3.09234813977097E-03 -7.85529589448492E-03
 -1.56453884071722E-02  6.27787387524308E-02  8.86070612205837E-04 -3.35678542525175E-03  5.19923507165033E-03
  1.17650162543041E-04  1.60109575921988E-01 -7.38118055320621E-03 -7.63890099862616E-03 -2.03171462827706E-03
  1.10007093885561E-02  1.19614019031244E-02 -1.65332227212737E-03 -2.82351728867847E-03  9.10987119392758E-04
  3.78251287751546E-05 -2.38940797271657E-01  1.21111675691370E-02  1.67646779401121E-02  1.19247282274731E-02
 -5.23475536417328E-05  1.00484197246024E-01 -5.15424658360167E-03  8.45226358335610E-03  3.85040310287057E-03
  1.33788746838094E-04  1.81114693049865E-01 -9.29354911255113E-03 -4.45835725308213E-03 -7.46744984256680E-03
 -1.26679940001323E-02 -4.15082220602568E-02  3.82883765526629E-03 -2.49624987314435E-03  3.27440683049446E-03
  6.25791716960143E-05 -2.10858852975984E-01  9.66988395357500E-03 -8.77090849207199E-03 -1.17959403478025E-03
  1.62187905097519E-02  8.37419313909938E-02 -1.05664021251669E-02 -3.07233463770135E-04 -8.16199770969556E-03
  4.39044052750112E-05
* ORBITAL    1   30
 -1.39148629466201E-03  8.39572325044749E-02  3.76329159918177E-03  2.18539365489810E-02  1.76009044451867E-03
  2.05432158615941E-02 -4.19044324627588E-03  6.68854845306199E-02 -1.87069439943020E-02  5.31802132793069E-05
 -3.76727646870227E-03  1.12371919294378E-03 -9.38993328138291E-03  2.17742770193795E-03  1.82347394998451E-03
 -1.25426728957774E-01 -5.76298330187499E-03  3.59398415598496E-02 -1.08124251265303E-02 -3.00915637119183E-02
 -3.91045825055313E-03 -2.68698412485341E-02  2.25968211200506E-03 -4.35397269674392E-03 -4.31820227282222E-04
  2.57983379017277E-03 -7.84553212787284E-04 -4.12935395254042E-03 -1.13099304446807E-03  6.81723343136896E-02
  3.23341205277731E-03 -1.29697723808956E-02  5.15222090992888E-03 -3.88581863621920E-02  8.29191157106753E-03
 -2.62135468712864E-02  1.21510686861164E-02  1.95342217828908E-03  4.70705321759244E-03  2.50354521511760E-03
  6.76713889761274E-03 -2.37047879618467E-03  1.01386922084810E-03 -7.21527284852998E-02 -3.78820475187976E-03
 -1.21068273317843E-02  6.60437776992148E-03  1.13583180876895E-02 -1.95072462921989E-03  8.82509286939585E-02
 -2.14631193042780E-02  8.03087264716021E-04  3.86737076122491E-03 -2.41451476732651E-03  8.08604845461218E-03
 -2.92158508495289E-03 -6.08788663860002E-04  8.88444933301558E-02  5.80947680951974E-03 -5.34884960704002E-03
 -6.31186403436720E-03 -2.02418276820180E-02 -2.54881444946033E-03 -3.30991462826973E-02  4.81172388531864E-03
  5.40666684485444E-03  1.05451808751208E-04 -4.70513658112953E-03  1.39423283597004E-03  1.12198468422817E-03
  1.75529794723732E-03 -7.39858798939669E-02 -2.47434859381397E-03 -5.08148831232153E-02  9.33004715097431E-03
 -5.94586673275495E-02  1.20704518149881E-02 -4.54333853929692E-02  1.52877534989168E-02 -1.87839811719478E-04
 -5.98883664596495E-03 -3.55768487821406E-03 -5.77464228522079E-03  1.66995898774381E-03 -1.06089955043045E-03
 -1.02490171286096E-02 -5.43393849666841E-04  1.36235281211165E-02  3.81875178697097E-03 -1.14852447027651E-01
  9.02746452997609E-03 -3.84064162307626E-03 -6.45557971920341E-04 -1.44749827504838E-02  8.52526734650941E-04
 -7.86617883559057E-04 -2.12673663307760E-03 -4.02935184061869E-03 -5.76606291024374E-03 -7.49768726149762E-03
 -1.11176704459116E-02  2.26533973445523E-01 -3.13900737764479E-02  9.44282089591334E-02 -1.30147771877745E-02
 -1.16605736849388E-03 -3.82011231685261E-06 -1.66627914248653E-02 -5.00063906456123E-04 -6.88141035474813E-04
 -1.56384055240322E-03 -7.90087786688610E-03  2.34171152043103E-03 -2.41003608189293E-01 -1.32756891266284E-02
 -5.94513975836254E-02  2.74814827850894E-02 -9.98147985251971E-02  2.47075602497214E-02  2.60194393404129E-03
  8.06038060777398E-04 -1.94179975952457E-02  3.97676051571405E-04  6.02973368895851E-03  3.29203377156774E-06
 -4.71007020832155E-03 -4.17239847200748E-03  2.10082777618484E-01  9.44473501187636E-03 -5.43081375399747E-02
  1.51426605078398E-02  8.77051528357709E-02 -3.52087345609371E-02 -1.86314417961921E-03 -3.90894959483366E-04
 -3.27379409165041E-03 -1.16099094341219E-04 -5.18098109402354E-03 -1.07035111179106E-05 -1.91088998512334E-02
  4.68226047613515E-03 -1.97582991529359E-01 -6.71689821998777E-03  1.36709367362363E-01 -4.09776845557290E-02
 -1.00820554236305E-02  1.21457187160177E-02 -4.08180926455265E-05  1.93581366223722E-04  1.34807342697646E-02
 -5.23579161836778E-05  5.12430235133624E-03 -4.46540798386655E-05 -1.39133266431755E-02 -2.82002468263150E-03
  2.10042032588366E-01  1.17644354726773E-02 -2.30061444912102E-02  2.18720157563597E-02 -7.23727201357351E-02
  2.40179904603514E-02 -3.46509287719483E-04 -5.49679223986828E-05  1.63305779100493E-02  1.94748647798078E-05
 -5.44851890185796E-03 -3.95361977086163E-06  5.64766507085585E-03  3.05573957907907E-03 -1.96476533576240E-01
 -1.01336664257833E-02 -7.13457837149049E-02  1.54673750038117E-02  1.01827928509069E-01 -3.91089387066911E-02
 -1.30509288062299E-04  2.64716554802327E-05  1.60968046197318E-03  2.65808513387459E-05  5.13241061531671E-03
  3.83581054861678E-05  1.86795972980907E-02 -3.33508743106107E-03  1.75702317718489E-01  7.72249897188160E-03
  1.09556109885361E-01 -3.77053815489072E-02  2.30040325419019E-03  9.90120059183475E-03  2.66397051650480E-04
 -1.83226754731073E-04 -1.32209246877218E-02  2.74321266854240E-05 -4.86990094525341E-03  4.55527454340820E-05
  1.36351210702658E-02 -6.44057221219585E-03  3.07436459814963E-03 -5.08337892368369E-05 -1.61088087396282E-03
 -6.08175271016396E-04  1.50906488566977E-01 -1.19421288888090E-02 -8.59537875819030E-03  9.73392828343391E-03
 -1.50260136318514E-04  8.63311718425625E-02 -3.00487796935334E-03  2.25769610345816E-03  2.73135573586849E-03
  5.93623205043617E-03  2.11280181599519E-01 -5.56291176165896E-03 -1.49780549161450E-02  8.13586577816304E-03
  4.03972367391815E-05 -1.20266470178924E-01  5.20779437095894E-03  5.82166484461380E-03  1.27329869699896E-03
 -7.85814278097537E-03 -2.22318909037466E-01  8.45507331941825E-03  1.28555497709627E-03 -1.83299043330643E-02
 -8.15568679608771E-06  3.80186917398588E-02 -9.40514124637053E-04 -2.13750823227269E-03 -2.04189594490028E-03
 -8.46557237317073E-04  1.79462417007149E-01 -7.02338973722415E-03  1.22204736608618E-02  8.19895794540264E-03
 -1.25874642321916E-05 -1.22416732740924E-01  5.48612884941966E-03  2.74037057528157E-03  4.53881239416942E-03
  8.62165281269761E-03 -2.40624139889607E-01  1.05751280119009E-02 -1.84134445870488E-02  7.88079306573011E-03
  1.96690704460407E-06  9.44960114079932E-02 -3.31828160964284E-03  5.45706652488499E-03  1.27202936743219E-03
 -6.06723675607745E-03  2.11391587360131E-01 -8.97222155848604E-03  2.26604431713554E-03 -1.76297654246559E-02
 -3.50274743407249E-04
* ORBITAL    1   31
  1.32727373441035E-03 -3.37083289972788E-03  1.67652460165092E-03 -1.84958295777122E-01  2.77613970066315E-02
 -1.84932687995857E-01  2.42131429268794E-02 -1.03095727576616E-01  1.16403808831544E-02 -5.49697765814610E-03
  8.74334063382793E-03  9.82459634169860E-03  4.36167118254634E-03 -4.88287593211275E-03  8.69869199601534E-04
 -7.64290979772000E-03  1.25053996396823E-03 -5.97409014507446E-03 -7.01944961502246E-04  5.01529111707968E-02
 -8.77983259914021E-03  2.94107473638866E-01 -2.91901192145462E-02  9.33425941619181E-04  3.95778247315100E-03
 -4.55919642411756E-04  5.59699992321883E-03 -4.04342422735580E-03 -1.62597569642180E-03  4.32907054338670E-02
  2.63407591272951E-04  2.26318317458985E-01 -3.08004759660593E-02  9.71251558507124E-02 -1.55978315365244E-02
 -1.40684083910299E-01  1.71987575823217E-02  7.42850675391945E-03  6.72075959023059E-04 -9.10724650186461E-03
  7.90260380420987E-03  3.96031870333058E-04  2.06332401456909E-03 -1.68018193108674E-02  2.34645526020537E-03
 -2.07143722286495E-01  2.58230375123512E-02 -1.91990033433267E-01  2.34613279544450E-02 -1.11900730630127E-01
  1.38276829273392E-02  7.02443808516945E-03 -8.24866050566969E-03 -1.24000183314062E-02 -4.43683876292944E-03
  3.97289469152281E-03  4.30775492896044E-04  2.12566929235986E-02  2.09190076466036E-03 -6.02338839088705E-03
 -2.35032344958822E-03  8.52145615768247E-02 -1.32617075011359E-02  2.77481913177790E-01 -3.64865227372225E-02
  3.38402757076776E-04 -8.20146417123621E-03 -1.20292909583787E-03 -1.11419295695437E-02  3.79949638608982E-03
 -8.64985887096401E-04 -2.09558892198392E-02 -3.54110124718627E-03  2.25833429355405E-01 -2.51567311109450E-02
  1.10500246236662E-01 -1.11970272444810E-02 -1.43292987428333E-01  1.91451426904385E-02 -7.38649366206821E-03
 -1.21081692128484E-03  1.05763489589217E-02 -7.22241064728149E-03 -1.27310542611821E-03  1.01464434654639E-03
  5.53253785664810E-02  2.97246584787319E-03 -1.06494636119289E-02 -4.32912906935058E-03 -8.80014795598549E-02
  9.08557392168878E-03  1.54119913333835E-01 -1.13489724841998E-02  4.42678708185781E-04  2.86109688363101E-03
 -8.75040368969365E-03  5.79838032190938E-03 -9.64182943600656E-03 -8.59140665728317E-04  2.11119441911296E-02
 -2.66563277022200E-04 -2.37046078778976E-02  3.88770128737513E-03  1.09116507742695E-01 -1.74307840844319E-02
  6.38387932927781E-02 -2.80751024473826E-03 -1.33727037556723E-03  5.79078314126274E-03 -1.70674328476149E-03
 -1.27749300375843E-03 -4.38268104094897E-03  3.70242838343179E-04 -3.69251742976188E-02 -2.31613330711844E-03
 -7.27356182447655E-02  7.56582908931581E-03  7.05555653676958E-02 -3.45882430158668E-03  2.21711728342067E-02
 -1.15849161587121E-03 -2.37140494647153E-03  1.46052932708948E-03  9.32419680693163E-04  2.04966662710522E-03
 -3.49137870282173E-04  6.04695326716783E-05  1.35817469229324E-02  9.43437723402352E-04  8.03950556748045E-02
 -1.14180833228357E-02  3.27631095192113E-02 -6.28597705735202E-03  5.76384617011083E-03 -9.82543707310040E-04
 -4.96886692448934E-03 -3.37424972514265E-04 -8.40734985466688E-04  8.03662349838765E-04 -6.77727938819169E-04
  1.91895290498996E-04 -2.67657855247071E-02 -1.81715366894622E-03 -2.32296790160719E-02 -4.19037182558940E-04
 -9.06106756136131E-02  1.19703048852216E-02  3.94116841080763E-03 -2.62472981670770E-05 -2.08420866019936E-03
 -2.18011690598692E-05  6.33417108925283E-04  2.66030404071483E-04 -5.20471883272729E-03 -2.71962871489716E-04
  3.53516895341917E-02  2.24589256846879E-03 -7.02305975057168E-02  1.29137303910829E-02  6.03527694203113E-02
 -5.83416137098314E-03  4.79837306561748E-03  2.47899633805526E-04  4.33112262320016E-03  9.75386952576312E-05
 -8.86908143664113E-04  1.20062552650889E-04 -3.42772747274358E-03  1.25633527706432E-03 -3.61650572569928E-02
 -5.70788665033214E-04  9.11976816109293E-02 -1.03608817521705E-02  4.44710329289055E-02 -9.48658906564438E-03
  2.80744870118310E-03 -2.29698145478642E-04  6.25637837549315E-03  2.31168923949489E-04  1.05814654980437E-03
 -3.53893084938350E-05  2.05486442888586E-03 -1.25683490618858E-03  5.22414465453818E-02  1.80681665352651E-03
 -1.61832734376324E-02  7.27979914683952E-05 -9.20528988244098E-02  1.44040638261817E-02  4.63552111688220E-03
 -8.15935757553766E-04  1.29490132439682E-03  8.47894194648325E-04 -7.82925803675654E-04 -1.85382375445521E-04
  6.10681620702363E-03 -8.70198724251939E-02  1.01117346765235E-02 -5.60849006722084E-03 -1.10615341675180E-03
 -4.74972414374676E-03 -5.66626627382039E-02  2.47955178078803E-03  5.44303776061503E-03  4.01944237520665E-05
  2.43199395119509E-03  8.92174023515897E-03 -2.53442625007036E-03  7.28153385493814E-03  3.38141685641388E-03
 -3.49767941622577E-03  4.20975615987770E-02 -2.74505329101979E-03 -4.52006990602933E-03 -1.52239584879092E-03
  1.79578469442248E-04 -2.92036094811648E-02  1.65853478052436E-03 -4.44959309427367E-03 -5.34477137921218E-03
 -5.86553433791004E-03 -4.90741955582415E-02  2.34058371148538E-03  3.40739961335185E-03 -3.48943095379593E-03
  1.11819577078535E-04  4.04895330376186E-02 -2.24864363849393E-03 -3.42111803548553E-03  1.73093357833709E-04
  8.32410226474213E-03  3.63124765400384E-02 -1.68158316336278E-03  5.60009220379891E-04  3.88058281229639E-03
  1.97098907356526E-04  1.27292524557869E-03 -2.97204713652921E-04  6.09420848510144E-03  2.73196420984638E-03
 -4.46268015232345E-03 -2.44075020373822E-02  1.37644781821631E-03 -2.70950892792820E-03 -1.76012669211804E-03
  1.39128681068071E-04  9.18598283908931E-03 -1.33489165758101E-03 -5.29272329568321E-03 -5.62540562860554E-03
 -3.61729940579884E-03  2.08893914724744E-02 -3.85835989632373E-03  2.98088094939616E-03 -8.42657817772465E-04
  4.09163334622553E-04
* ORBITAL    1   32
 -1.44039476126342E-03  2.71332478103768E-02 -6.40065097657250E-04 -8.45236972009331E-02  1.26238983800092E-02
  1.49346089091102E-03 -1.07048722528923E-04  1.36397297860497E-01 -2.60200516960511E-02 -1.06776694427527E-04
 -9.27556672802551E-03  2.48455948737011E-04 -1.16626220735653E-02  4.65243185507843E-03  1.51654927604684E-03
 -1.49803482327464E-01 -7.37512072015902E-03 -1.95376118622828E-01  1.65381842835318E-02 -7.56767508166180E-02
  9.65533295216709E-03  7.51460403576041E-02 -4.76053562776983E-03  2.44088146304538E-03 -1.72792650011560E-03
 -9.40950320020239E-03  3.27215333472169E-03  3.93227627196554E-03 -3.68719158759304E-04  4.02192236834874E-02
  2.31884602815567E-03  1.05341351095850E-01 -1.54612503147751E-02  3.89939915305413E-02 -3.11697532520583E-03
 -1.58591323651796E-01  2.66225329412927E-02  1.01847765356020E-02  7.28042233710199E-03 -1.32429308179774E-02
  1.47274339232305E-02 -7.48736716039067E-04  8.52998236126725E-04 -1.38292929391901E-02  4.81813206919825E-04
 -1.51885067654185E-01  2.03689454500683E-02 -5.20179587384868E-02  4.97523987572434E-03  1.45688324381000E-01
 -2.87853846251796E-02  2.45694143026661E-03  6.73348908896569E-03 -3.41627827479800E-03  1.10492180994049E-02
 -2.27348672834761E-03  3.44980373458766E-04  1.09152154978254E-01  8.65992871648544E-03 -1.62908149582422E-01
  1.67396973587241E-02 -8.58149314376971E-02  8.38141706188374E-03  8.03779718849789E-02 -9.18843471788231E-03
  1.27964054494493E-03  3.12656272240779E-04  1.21391822219610E-03 -1.27891917234373E-03  1.07486681044152E-03
  9.37423042848985E-04 -3.50140073100738E-02 -9.84024071469177E-04  4.02393584032046E-02 -4.59567057872569E-03
 -1.91086665905385E-02  5.84284953186567E-03 -1.69339597840311E-01  2.87851602631922E-02 -7.71659432133770E-03
 -7.32385913197750E-03  8.81883570371127E-03 -1.41323499676816E-02  2.51093180270742E-03 -3.55246360125492E-03
  1.05514290346587E-01  2.81796196864275E-04  2.97853586709660E-02 -6.93135686698183E-03  1.29777457290058E-01
 -1.57151966429518E-02 -1.79224383957232E-02  3.14132375685983E-03  6.52616105220342E-03  1.28521826951722E-03
  2.83757083229159E-03  3.74201013997237E-03  5.48789258096080E-03  2.61530692997458E-03 -7.54423007123934E-02
 -7.74859765626124E-04  1.13355080001901E-02  1.84319540335290E-03 -7.26933592717158E-02  7.16985442405402E-03
 -8.71827764787808E-03  3.34757040403787E-04  4.74421736426013E-03 -5.71091214347552E-04  2.47100134111992E-03
 -1.24285755539823E-04 -3.15419900156842E-03 -9.64149411416302E-04  9.38076377755111E-02  4.84407965158643E-03
  8.26102975125560E-02 -1.09638106974578E-02 -1.70452869306870E-01  1.58137924500261E-02 -8.47909138183070E-04
  3.41795833149082E-04  7.53034047420709E-04  7.92978422037264E-05 -2.23243407562227E-03 -3.31287363820653E-04
 -6.97440464007677E-03  2.71912317876847E-04 -3.91380062333910E-02 -2.29307844076236E-03 -1.29933759625665E-01
  1.37009826512758E-02 -7.46535494568567E-02  1.51247350273886E-02  2.05337947310456E-03  5.17587709660029E-04
  5.38769078054285E-03  1.10257153865961E-04  1.50709023284762E-03  6.96179355157835E-05  3.66292786584230E-03
 -7.32757564770982E-04  3.94423239391772E-02  1.84875238128591E-03 -1.40875906412597E-03  7.18774829425354E-03
  1.91297193730205E-01 -2.64629242515232E-02 -6.09991375354948E-04 -1.82241157950975E-04  4.29953682252150E-03
  1.36207811290691E-04 -8.78002812068948E-04  3.79815170660140E-05  1.31507850779897E-02 -2.23644418477864E-04
 -6.74125782442151E-02 -5.54610327384121E-03  8.26417004357659E-02 -1.54454845954377E-02 -1.60248916812728E-01
  1.69061617135688E-02 -2.13171135946278E-03 -1.91176105753339E-04 -6.22461118131224E-03  2.46483671563112E-05
  1.54973631308199E-03 -3.46608309946562E-05  7.29282447012198E-03 -1.50830682347357E-03  3.59982238546140E-02
  2.22074879796997E-05 -1.68036977160402E-01  1.80677854597300E-02 -1.13325903898819E-01  2.00442632382019E-02
 -4.60536804669420E-04  3.85685653173966E-05 -9.09817183154608E-03 -1.70394471626400E-05 -1.01647039392804E-03
  1.17365523815408E-04 -4.61560694631700E-03  1.52237074687914E-03 -5.00141478175105E-02 -1.31706623797809E-03
  4.20904393300790E-02 -2.97245415091506E-03  2.13332557087713E-01 -2.97264779561727E-02  2.39138631801371E-04
  1.26192974892702E-04 -6.60210943723983E-03 -4.06021301036381E-05  6.72195537295212E-04  2.99106030115866E-05
 -1.48401913274692E-02  5.22567463573336E-02 -3.82009938459786E-03  4.14756318779327E-03  4.11496821819350E-03
  3.18304656731142E-03 -6.55266522443270E-03 -5.80796450593272E-04 -5.92130956255291E-04 -1.69093233369803E-03
 -2.52120025056557E-04  9.98056787803598E-02 -3.78155646747738E-03  6.50802349936085E-03  6.38948402623442E-03
  2.90962683686663E-03 -6.51025749891311E-02  3.14354829694629E-03  7.08101858678279E-03  4.18072873630451E-03
  3.17517103314001E-05 -2.13160516701907E-01  8.69400128297425E-03  7.12431270270392E-03  5.48683233374096E-04
 -1.48040259730660E-02  1.05728646826195E-01 -4.09981547790189E-03 -6.43548522019105E-03  7.33477904197087E-03
 -2.64378625590301E-05 -1.18451661771239E-01  6.83352094258831E-03  7.44963498218130E-03  6.03046550761186E-03
  1.41888457876414E-03 -5.17072525164382E-03 -5.59069635452908E-04  3.13975213146162E-03 -4.11643035840806E-03
 -7.60117810723164E-05 -1.51543111896546E-01  6.54601640655767E-03  6.62580859041917E-03  7.40612329617157E-03
  7.17051353052723E-03  9.16799298694878E-02 -3.57978476246067E-03  8.51920247737231E-03  2.45061681085807E-03
 -8.57686230746445E-06  1.73104987825050E-01 -8.79078157399668E-03  6.95526266139870E-03  1.71501966042592E-03
 -1.17651372880076E-02 -6.85122998045305E-02  4.14566116463289E-03 -4.75634650803581E-03  4.57556191177249E-03
  1.34781862395155E-04
* ORBITAL    1   33
 -7.34093176239332E-04 -4.42721330269251E-02 -4.45660267097773E-03  1.29492917076982E-02  1.97288118226818E-04
  2.86661613635056E-02 -6.13318345252730E-03  1.87850021192420E-01 -2.26280493193524E-02 -6.55730609211423E-04
 -4.56322217506089E-03 -3.53847010025442E-03 -9.27025682576893E-03  1.66601103447608E-03 -5.25110410508112E-04
 -4.15563364942783E-02 -4.22694981863808E-03 -5.99273101528428E-02  1.03251730226855E-02 -1.66679426907137E-01
  1.58613045582285E-02 -7.33030215028611E-02  1.36253845003175E-02  2.26304950091095E-03 -8.97713483403222E-03
 -4.82962384365177E-03 -1.12421959980972E-02  2.09162229373189E-04  2.92702632222853E-04  4.15206639044731E-02
  3.52982983280666E-03 -8.99528277821751E-04 -1.68362399821917E-04 -4.00293916458167E-02  1.28502404127224E-03
  2.76544500923127E-02  8.98933573841375E-04  4.99803309955179E-03 -8.20226427056939E-04 -3.45611021316295E-03
  5.72045207369692E-03 -4.68664192697714E-04 -1.22140740307665E-05  1.91167729529809E-02  1.37383637599876E-03
 -9.80702841805311E-03  3.26379481453042E-03  3.30871519971896E-02 -5.97894746379579E-03  1.93919464796945E-01
 -2.78686255428143E-02  1.11963782484427E-03  6.49582123882610E-03  1.09359238710662E-03  9.79255115362852E-03
 -4.54699688644382E-03 -3.79092605082141E-04  4.05083497979382E-02  2.32431339107734E-03 -7.71675131216354E-02
  1.07355754800091E-02 -1.05008835739955E-01  1.37917187778188E-02 -1.05718982582415E-01  1.48498473555348E-02
  3.59382944943594E-04  7.78652351015749E-03  2.29173657272068E-03  9.16188221173899E-03 -4.26146099333290E-03
  1.90000493312189E-04 -8.67452358577944E-03 -1.48864465948670E-05 -1.59636291731077E-02 -4.47767204915265E-04
 -1.47059634572502E-02 -1.21697904159830E-03  5.28648707636455E-02 -5.45327284315036E-03 -3.00229487853823E-03
  5.74157780253859E-04  4.74388006681668E-03 -2.53290344712551E-03 -2.04995516045141E-03  2.29874688317877E-03
  1.29844051942516E-02  3.75696853193824E-03  1.79148210803137E-01 -1.36306030083172E-02 -3.65590642684853E-02
 -1.68348196868072E-03  1.20940128224091E-01 -1.49690680126480E-02 -1.98558673263374E-03 -4.56579822368638E-03
 -1.44082776407250E-02 -1.12449013876496E-02  1.70943330855663E-03 -5.56009666584631E-04  8.45883311974676E-03
 -1.16611508438063E-03  1.20091189618369E-01 -1.88714318561844E-02  6.19448415479359E-02 -9.10314517058511E-03
  6.89215137479654E-02 -1.55694311841783E-03 -2.04471392742226E-03  4.65967419239482E-03 -9.63170290279047E-04
 -3.06765085828304E-03  5.29986942792370E-03 -1.20005859363178E-03  7.36984846663511E-02  2.94630056196515E-03
 -2.44382434833347E-01  2.51522892348400E-02  6.70551585820711E-02 -8.70777507980728E-03  3.21637421567055E-02
 -1.38432831005711E-03 -1.07238077326302E-02  1.47479605326890E-03 -1.20171760897648E-03  2.15707145991668E-03
  1.25828082492158E-02  6.08152460849571E-04  3.34228160481290E-02  2.85636513336527E-03  2.38171966543762E-01
 -3.25889008914845E-02 -8.14427085392371E-02  1.24620672143432E-02  1.07380096219936E-02 -1.43443781594247E-03
 -1.41359397179169E-02 -6.34549641117494E-04 -1.06374334434920E-03  1.06827924579432E-03  1.27409100378844E-02
 -4.91915891106113E-04 -2.09785005342599E-03 -1.48284840459768E-03 -8.67343841718388E-02  9.05935050126025E-03
 -1.24857345169639E-01  1.05228935243183E-02  7.29729978210075E-03 -5.95968265456464E-05 -5.15133595025952E-04
 -2.59571548578167E-05  1.30616412399869E-04  5.07986119512437E-04  2.55242452269750E-03  2.13009466850506E-04
 -4.96268872281540E-02 -3.48751934743640E-03 -2.40300872536275E-01  3.20599539403120E-02  6.07164255553905E-02
 -8.27170482764067E-03  8.01081001525370E-03  3.53636102886142E-04  6.94639262216023E-03  2.12851927941810E-04
  9.18179330376465E-04  2.83591824070992E-04 -1.29628939742668E-02  3.51311643810412E-04 -6.19234936458128E-03
  2.61677019658904E-04  2.21271133618770E-01 -3.01473661497229E-02 -1.29160083217207E-01  2.26004206680569E-02
  5.33797186214808E-03 -4.83902878376827E-04  1.20048925466436E-02  4.18069340272465E-04 -4.36306792807984E-05
 -4.20488186333847E-05 -1.35447823633953E-02 -1.88762452167382E-04 -3.37423829106657E-02 -2.90200653658737E-03
 -6.80670002599539E-02  1.21966809009618E-02 -1.00989026131112E-01  7.88337130008598E-03  9.16359688581027E-03
 -8.91438615032228E-04 -7.79908219704000E-05  1.24050859429951E-03  1.17339130653181E-03 -3.30732901035835E-04
 -5.17886644681728E-03 -1.74901169977224E-01  1.76493458323296E-02 -4.58746343172247E-03  1.16817567193740E-03
 -1.21345090772532E-02  7.62561078791194E-02 -6.39439725689245E-03 -3.42061886589858E-03  5.94262411116480E-03
  2.36290724573280E-03  9.70350434969914E-03 -3.98517423623606E-03  1.49817358811679E-03 -4.48629639844888E-04
  9.03314408809043E-04 -4.32880857997966E-02  2.79240786369693E-03  2.13803607531352E-03 -3.63140935278035E-03
  3.33425396248872E-04 -1.58678627144960E-01  7.61538253828763E-03  8.24133876489256E-03  2.23563114646377E-03
 -8.62919038817683E-03  1.59100776198768E-01 -6.86330350076820E-03  4.11528851801457E-03  1.27766711084480E-02
  2.03395256788890E-04 -9.47286407178384E-02  4.25054701442215E-03  6.45578406511014E-03  2.74160590780756E-03
 -4.00746312560317E-03  1.18723629318646E-01 -5.83307914538003E-03  3.22960315357206E-03  1.04635549401866E-02
  3.15289637862508E-04  2.68869384016388E-02 -3.56359978976677E-04 -9.14132427751289E-04 -1.73735472087866E-03
 -1.09741105735370E-03  3.57683887694342E-02 -1.63677905634049E-03  1.26311762274418E-03 -4.27139643461193E-03
  2.43466018155903E-04  1.27223013305234E-01 -7.75382626143365E-03  7.57857030344751E-03  1.61199413236444E-03
 -6.86042108387770E-03 -1.14464731201239E-01  2.62593763731640E-03  4.54672871433284E-03  9.38636334779327E-03
  7.40955690190606E-04
* ORBITAL    1   34
  1.50104824524993E-03  8.98655392340496E-02  8.71301579328223E-03  1.79034076103665E-01 -2.31247271458908E-02
  4.18605966881022E-02 -8.18216994523439E-03 -2.04527497470550E-01  2.39125477131917E-02  9.80493924527136E-03
 -2.42061483069700E-03 -1.40393209236738E-02  1.22189015634530E-03  2.98060870729174E-03  3.54268117215232E-04
 -3.41639614802661E-02 -1.65074560026021E-03 -1.33580631143130E-02  3.58719572651144E-03 -1.67090856135167E-02
 -1.89202188171900E-03  1.01475194239690E-01 -1.77786096628763E-02  3.69167330869619E-03  1.03285555808117E-02
 -3.87943807700653E-03  1.61693899828255E-02 -5.22432878351982E-03 -1.64555877777166E-03 -8.13454107214641E-02
 -7.95262648999071E-03 -9.63705153342417E-02  1.37654057619917E-02 -1.62656748612683E-01  1.88282191458339E-02
 -2.24459277746713E-01  2.57693244835375E-02 -5.93472433404719E-03  7.03478536360163E-03  1.05139594570338E-02
  6.55758213903428E-03 -5.23424983912979E-03  3.85851526151043E-04 -7.25369643995544E-02 -4.34666521853515E-03
  1.50252977014685E-01 -2.17450458287309E-02  3.16532569136645E-02 -6.95744106133922E-03 -1.98106921883637E-01
  2.51509010690331E-02 -8.34054967284288E-03  1.64554315914522E-03  1.23176412201510E-02 -3.28467505086398E-03
 -2.82340189586591E-03  4.14630041181905E-04  1.99823727404419E-02  2.26940954077489E-03 -2.73087484191664E-02
  2.15127168094426E-03  6.15052088648781E-03 -3.88999993606633E-03  1.01876607969877E-01 -1.79018365207856E-02
 -2.62666282538414E-03 -1.24468426182478E-02  2.04176432268287E-03 -1.86948182049918E-02  4.97856198358367E-03
  4.65072011453611E-04  7.20601630010086E-02  5.55032348797863E-03 -1.28015566804311E-01  1.94023259098050E-02
 -1.78904545177618E-01  2.44262168246390E-02 -2.31715902958782E-01  3.06007615548267E-02  7.16691622101917E-03
 -8.82846716095157E-03 -1.15501316053566E-02 -6.91216350964557E-03  4.86119156193770E-03 -2.66761205378716E-04
  1.60740713227028E-02  9.91968523208910E-04  4.00397338433364E-02 -1.11119883984531E-03 -3.35393648739853E-02
  1.46596054420447E-03  2.54296320722206E-02 -1.29115882637887E-03 -3.75602103178974E-03  2.15964619978596E-03
 -2.46165786836586E-03  1.13226883574408E-03 -1.67886623353151E-03 -1.43247310881988E-05 -1.79203730881177E-02
 -1.10368874478311E-03  7.90569828924517E-02 -1.08304116853224E-02  4.61447694891458E-02 -7.47893988988815E-03
  7.45318439464488E-03 -7.72512719795476E-04 -3.79919768602345E-03  6.84792115965936E-04  6.28167331104875E-04
 -1.05542828287507E-03 -1.40371306286190E-03 -2.75161849184867E-04  4.04447924617752E-02  2.11099337714833E-03
 -1.10008836190186E-01  1.17906810773444E-02 -4.87929333094163E-02  3.94655145825548E-03  4.40604758601670E-03
 -1.45464496975975E-05 -6.42605483328414E-03  3.25576386321538E-04 -7.68718153303582E-04  2.86400216282060E-04
  2.71592907145089E-03  4.96219738114084E-04  1.88901355896559E-02  2.00702711875723E-03  5.86717642140680E-02
 -9.36545209466436E-03 -9.04558005551579E-02  1.33313857452926E-02  2.24740486726261E-03 -2.23036637147911E-04
 -4.07189314229415E-03 -6.10520455693326E-05 -4.57396122271968E-04  1.43926705591190E-04  6.76281068853590E-03
 -2.44267633382235E-04  3.64131186209162E-03 -2.90720748358327E-04 -1.27266218853699E-02  1.43095949453555E-03
  1.64478211356457E-02 -4.58286931845263E-03  1.16501910294946E-03 -2.65217835820587E-05  4.08489347973458E-03
  3.14897155439467E-05 -3.29272269073103E-05  1.02033340379449E-04  5.77537091538874E-03 -2.26102829447613E-05
 -3.59616978106549E-02 -2.70497069954894E-03 -9.66165583627041E-02  1.29587210145522E-02 -4.02611916734783E-02
  4.27718407115441E-03  8.92369168374575E-04  2.96830720236068E-05  3.76135160917221E-03  4.93547407008125E-05
  5.99839416865322E-04  6.07244051001191E-05 -3.87167622314602E-03 -2.28807187053941E-05 -1.36838642522081E-02
 -1.02434987201011E-03  4.36088161418442E-02 -7.46451527896784E-03 -1.05784834173975E-01  1.59124932737050E-02
  8.49042276027728E-04 -2.83559142385048E-05  2.93702777153621E-03  6.57433881339501E-05  7.88398766470253E-05
  1.05768833547765E-05 -7.16989837677723E-03 -8.94125188209885E-05 -1.45225652595309E-02 -1.37923103675294E-03
 -2.35460814313627E-03  9.35986139608694E-04  3.08219162681913E-02 -6.33123520369603E-03  1.07651494881295E-03
 -2.04373957729184E-04 -4.71615591624656E-03  1.48601955377070E-04  2.82163944164141E-04 -5.08684290336822E-05
 -6.86003758299161E-03 -2.34269357468636E-02  4.78765108360537E-03  7.26367674203070E-04  1.27413666592933E-04
 -2.82984223530499E-03  3.68208732563919E-02 -2.90717568592651E-03 -1.08133952658225E-03  3.39882582655970E-03
  2.61706512372308E-04  2.43854340415525E-01 -1.28977217187819E-02  5.01201084628819E-03  7.90915351811687E-03
  1.51508489425802E-02 -1.93868928151325E-02  1.59455456506983E-03  1.86117301681605E-03  7.64868973528880E-04
  5.32347312806108E-05  2.09892217672367E-01 -8.61258959287879E-03 -6.28712353858472E-03 -2.86888003132803E-04
  1.40549133196644E-02  1.04227453012207E-01 -4.39641894824240E-03 -2.50305846768572E-04  7.74381222797166E-03
  2.42526520022191E-05 -1.18083746096014E-02  9.13169055163280E-04  4.55607290708662E-04  1.36775946096330E-03
  4.04018531511179E-03  7.93872999379254E-02 -3.68113945083477E-03  3.96916088012388E-03  4.54444658842718E-03
  3.56147819336361E-05 -2.79557723631267E-01  1.14182447005961E-02  5.50710006670259E-03  9.36094170554150E-03
  1.74417769461672E-02  2.02990320023809E-02 -6.98677102828953E-04  1.65226107509149E-03  1.96216272814762E-04
  4.15384827505747E-05 -2.16299051995740E-01  1.02443700941959E-02 -6.09429624556604E-03  1.29850920543232E-04
  1.54493088686470E-02 -9.22599248005101E-02  2.88808128651755E-03  8.09383198128205E-05  7.15470466027716E-03
  2.23848134087800E-04
* ORBITAL    1   35
  7.76862237823055E-05 -2.13786584261761E-02 -1.27271769486409E-03  1.80762268651550E-02 -3.61671114153725E-03
  4.01186578516415E-02 -4.92068740524216E-03  3.93539611936969E-02 -5.56173163425315E-03  3.50272507687023E-03
 -6.25522207631654E-03 -6.81191667192502E-03 -3.32163998199996E-03  3.18285206800029E-03 -7.54067094762917E-04
 -5.00840581578581E-04 -1.39707875457559E-03 -1.64373228087428E-01  1.45545028102750E-02 -8.51701082703698E-02
  1.06110613945951E-02  1.19902556354350E-02  1.01228326940256E-03  4.04123456254428E-03 -2.27068670812429E-04
 -6.15901334478062E-03  2.02232252348614E-03  3.06166363602933E-03  4.00969576780196E-04 -3.65417070240127E-02
 -1.24168435784384E-03 -6.50518582025949E-02  5.05848566039747E-03 -7.50874715615374E-02  8.75396753433668E-03
 -1.29679140457569E-01  1.71929439029840E-02  4.15841688304839E-04  5.31217781007676E-03 -1.08713643495807E-03
  6.67322998164039E-03 -2.28732744534642E-03 -1.58885926059464E-04  5.98059131340736E-03  3.11701335577337E-04
  5.28318309300557E-02 -9.27718894455343E-03  5.94324538067389E-02 -8.96874978894685E-03  4.06676100629423E-02
 -6.19713765362934E-03 -5.60879160883228E-03  7.53245998916926E-03  9.59791417758333E-03  4.92675551530020E-03
 -3.71304757588988E-03 -2.01978806045714E-04  3.61092211451188E-02  2.02403501176813E-03 -1.38210759733761E-01
  1.89361279975507E-02 -9.38488675283670E-02  1.26756168971210E-02  8.16929922357699E-04 -1.50709109201575E-03
 -5.35562633683362E-03  1.09319203229805E-03  8.52434860921510E-03 -3.14735161195920E-03 -8.73962786376181E-04
  6.08359884393960E-05  4.93920920124804E-02  3.62608243499327E-03 -2.46280385449012E-02  1.26578160887233E-03
 -4.41883289023703E-02  4.59756710460005E-03 -1.04289184309558E-01  1.17154714604338E-02 -2.72070464524254E-03
 -2.42420764391848E-03  4.49281020740697E-03 -5.71679061966424E-03  1.32485334184083E-03  1.98744243067077E-03
 -1.66566212251415E-02  1.98971749750653E-03  9.04303051294631E-02 -1.59729617539273E-02  1.62088935237648E-01
 -2.10918372161767E-02  4.40097896171810E-02 -6.27041359264753E-03  1.14231715146543E-02 -2.24619338796771E-03
 -3.88288816679145E-03 -3.54687488977309E-03  9.32358821883652E-03 -5.69984480020107E-04  1.87796796353903E-02
 -9.41868859189149E-04 -5.19144641830898E-02  9.73379055340474E-03 -1.61092014148087E-01  1.91556027867658E-02
  2.35595252701905E-02 -6.08917480657540E-04  9.53010876492946E-03  2.09494239296310E-03 -3.79343543401961E-04
 -7.68170151177961E-04  1.31687703911207E-02 -2.50582778723353E-04 -1.28621151770377E-02 -8.69138012015813E-04
  1.10030522141987E-01 -1.55757354153222E-02  1.28771451170430E-01 -9.48095084697637E-03  1.26739243452530E-02
 -2.31089511063554E-04  7.62470259996552E-03  1.98916694246806E-04  3.90651209429066E-04  8.81933710750558E-04
 -2.98412502978550E-03 -1.58404607464962E-03 -5.38416982213403E-02 -6.23768449414959E-03  5.01970246536043E-02
 -5.05489855653124E-03  3.06662998213377E-01 -3.81480812892570E-02  7.16670115015021E-04 -8.58658077037313E-04
 -9.19511919249265E-03 -3.97795495742941E-04  9.89125224001934E-04  3.43624586048293E-04 -1.06569138247625E-02
  1.42799850030279E-04 -4.54586019541469E-02 -2.74373748632933E-03 -1.80515246353526E-01  2.47731802109960E-02
 -1.17599761836692E-01  1.65726570291455E-02  2.76121952447637E-03  1.97273898205310E-04 -1.92482786353912E-02
 -1.32366572592993E-04  6.10766928910398E-04  1.69400266428472E-04 -1.04798411775303E-02 -2.22115245762960E-05
  3.68382015978977E-02  2.46755677613267E-03  7.73002596917046E-02 -1.41191374875309E-02  1.17231380660418E-01
 -1.20505896082949E-02  3.93976232842259E-03  1.62975537327216E-04 -7.81591455509877E-03  4.60883360162373E-05
 -4.54364325918108E-04  8.11266491422667E-05  9.03838241287682E-03 -1.08420218632269E-04  7.70434205361102E-02
  5.38841681451092E-03  6.12773435455786E-02 -6.04256789827252E-03  2.64159352626825E-01 -3.43970981713115E-02
  2.19578553242027E-03 -2.86020158555859E-04  7.24583103169108E-03  1.85010136719661E-04 -8.73085618984970E-04
 -2.15549767427020E-05  8.47766284739178E-03  1.22286426603392E-03  2.15134511818807E-02  3.74793229167748E-03
 -1.84874283219249E-01  2.35852014552113E-02 -1.06790593143681E-01  1.58533089983023E-02  4.71749504233650E-03
 -2.14138382498425E-04  1.97918150266926E-02  4.81136514572915E-04  2.01063247416652E-04 -1.22902954464478E-04
  8.74423861767478E-03 -6.73664649653331E-02  8.85866237246741E-03 -2.29192049951394E-03  4.52721310135965E-03
 -5.99649439846942E-03  2.53686861164217E-02 -4.16421648069017E-03 -4.41004113981344E-03 -2.58557515811689E-03
  8.31350848241721E-04  1.36286606140727E-01 -7.80130249355654E-03  3.19059543541252E-03  5.38056428077259E-03
  7.59139197513303E-03 -1.18508385235924E-01  6.54761388850528E-03  5.86003904647211E-03 -8.37406560457176E-03
  1.64601374792524E-04  5.95916686213700E-04  8.47823370488980E-04  2.02867692863566E-03  2.21509642749857E-03
  1.45807896348800E-03 -2.11012459990059E-01  8.25820970504295E-03  5.47228072018219E-03 -1.44870501991850E-02
  1.03190408978900E-04 -1.51565093678984E-01  5.59597354127685E-03  8.54780882622965E-03  6.18369312878471E-03
 -5.47346263998914E-04 -1.15207946544517E-01  4.18838497760585E-03 -6.76862561639149E-03 -4.80020339811902E-03
  1.56455353733290E-04 -8.55165191018415E-02  4.05186298877148E-03  2.52497224229124E-03  3.53390517242627E-03
  4.34648529132673E-03  1.06810944946676E-01 -2.67830927318271E-03  5.27831671614215E-03 -8.26419994191291E-03
  5.11772760837940E-05  1.24591030592156E-02 -4.44894573679636E-04  1.52759986760370E-03  1.60517976983153E-03
 -1.04657255974165E-04  2.50802298267670E-01 -1.54910757703495E-02  5.93510057080576E-03 -1.80873607690575E-02
 -2.44344242572846E-04
* ORBITAL    1   36
  3.41046950713383E-04  1.73198316770347E-02  1.76240471314757E-03  3.44107269884101E-02 -1.49240309997868E-03
 -2.57781396597700E-02  8.14133797847602E-04 -2.54348838301183E-02  3.07907096625770E-03 -1.20971290476890E-03
  4.58305432907558E-03  1.40093801318279E-03  9.88319779658402E-04 -2.00158930658462E-03  1.11146069502391E-03
 -5.68440562575789E-03  1.77293416012187E-03  1.28111996617431E-01 -1.13318849978084E-02  5.80063537816383E-03
 -6.59662724133451E-03 -6.40487902875541E-03 -7.73802246420985E-04 -1.89768706826861E-03 -7.94310555799043E-04
  2.99399704726995E-03 -2.69893341122074E-03 -3.56627585109952E-03 -4.03784183319151E-04  2.97428281897782E-02
  1.18387454196907E-03  3.68462453802014E-02 -8.15873857862957E-04  7.28275986556531E-03 -2.95385812413411E-03
  7.88945083516270E-02 -8.94745237122322E-03 -3.51848936071573E-04 -3.77463423626139E-03  2.92525542871504E-03
 -2.54963263436439E-03  6.81177607462732E-04  6.53139198588910E-05 -1.43503354618011E-02 -9.73949871519598E-04
 -7.40037875710007E-03  3.69586141335197E-03 -3.63495388992400E-02  4.27335323456275E-03 -1.75486646761966E-02
  2.59796234531092E-03  3.55170232149092E-03 -4.43094498487348E-03 -5.14934633515469E-03 -1.92420133431908E-03
  9.17325084518199E-04  1.78172160827802E-04 -1.90104697109129E-02 -8.26584146799909E-04  9.69585516668634E-02
 -1.32473465181578E-02  4.73591751332661E-02 -7.49853983786175E-03 -1.64615162275211E-02  2.58200124539573E-03
  4.08874166969840E-03 -9.57690176406446E-04 -6.04191988148236E-03  1.81808167485680E-03 -2.26337846237027E-05
 -8.74236186798740E-05 -2.65236100733564E-02 -2.03147739386596E-03 -6.15432543797969E-03  2.61178033671932E-03
 -4.62913834154695E-03  2.37205360200594E-04  7.04829820743825E-02 -6.89614561594797E-03  3.15003960637415E-03
  1.17836109601643E-03 -4.90316003274576E-03  3.36480740738152E-03 -1.38260479173306E-03 -2.50547392436721E-04
  1.61904529748850E-02  1.13605335777271E-03 -1.24058667927459E-02  3.98291692125460E-03 -1.70579654121000E-01
  1.48709741794344E-02  3.40996223147271E-02 -5.19502258685508E-04 -1.13377228843490E-02  3.06540495772192E-04
 -3.47113790860271E-03 -1.17836175879715E-03 -6.85039568964204E-03 -3.65881234139314E-04 -1.18347592783017E-02
 -1.72606128623923E-03  1.17383978715027E-01 -1.23047042245659E-02  1.54343772451779E-01 -2.52345851717710E-02
  1.85813760658789E-02 -1.70889262816216E-04 -6.75886846440279E-03  9.56825164389450E-04 -8.05623713082061E-05
 -1.09978378610475E-03 -1.51177511698076E-02 -8.63454085933710E-06  4.09287725889662E-02  2.32853667872114E-03
 -9.24120558069541E-02  4.84540661511667E-03 -2.27785987955100E-01  3.03501467819109E-02  5.18348586327380E-03
 -3.37808273010275E-04 -4.96523409877012E-03  8.81120096563198E-04 -6.13880259372063E-04  5.38916266497924E-04
 -2.40223688717232E-02 -1.06296907002834E-03 -5.61305951663831E-02 -5.91708461157079E-03  6.57083961330790E-03
 -6.52146707817794E-03  1.13114446973256E-01 -1.14193186350337E-02  1.21242271335037E-03 -1.07660521880187E-04
 -1.72939730823848E-02 -1.13553716682040E-04  6.05559948171876E-04  1.92204490350826E-04  2.34036758069517E-03
 -4.02516074262758E-04 -8.09017780791922E-02 -5.95570728416089E-03 -2.79080555028830E-01  3.79450048786811E-02
  1.88683443352676E-01 -2.38524245953464E-02  1.58697151213904E-03  1.70557832392931E-05 -6.33010039327801E-03
 -4.52857235286897E-05  8.17151351269283E-04  1.55628259811861E-04  1.69756991871259E-02 -4.60566037810825E-04
 -5.54080927547681E-02 -4.79417416208280E-03 -4.88666633691985E-02  3.68025998421750E-03 -2.31646609683598E-01
  3.10773090126918E-02  1.32665408507810E-03  3.15519874160303E-05  3.08814259450112E-03  1.17373186568169E-04
  7.42784745153340E-04  1.13362260609185E-04  2.29046507167075E-02 -3.27469918167241E-04  2.66590362590280E-02
  1.02931792401893E-03 -1.63533184071232E-02 -3.41374467238021E-03  1.26488709786150E-01 -1.92495946196362E-02
  1.83752375628512E-03  9.96981151627855E-05  1.69146073284369E-02  1.06057017934359E-04 -6.13919327998236E-05
  3.59169167267948E-05  1.73370798065456E-03  1.31302676965767E-03  1.05611433071250E-01  8.96868324430493E-03
 -2.53870965725899E-01  2.80825449926866E-02  1.87989926792960E-01 -2.17707410268910E-02  1.43754104409598E-03
 -3.16713033977099E-04  4.70367662122020E-03  1.00905387090913E-04 -1.42506173329405E-03 -1.70599267981834E-04
 -1.45837544598435E-02 -2.25155030057075E-02  3.72604593578799E-03 -1.26455651789537E-03 -3.55453898201512E-03
 -1.81165868016628E-04  4.34420044482637E-03 -5.25350508285776E-03  2.74132307328202E-03  7.46183519594656E-03
  5.94252704339610E-04 -6.17958689041286E-02  2.93763627721677E-03 -1.00963432670466E-03 -3.36228267656416E-03
 -2.85374298416199E-03 -2.45554372417076E-01  1.26979493486825E-02  1.66437592614001E-02 -4.45038474862673E-03
  1.09430179554874E-04 -3.19059758955265E-04 -4.74917932902299E-04 -5.33337926346607E-04 -1.41314425382312E-03
 -4.48238599775110E-04 -1.17280125428663E-01  3.75723452631379E-03  2.58913843161000E-03 -7.99891112347786E-03
  6.08923257541912E-05  1.01153422130413E-01 -3.30883177384101E-03 -5.36594857617458E-03 -4.50863227533712E-03
 -3.16689336094434E-05  1.54361745037325E-01 -6.09648022469990E-03  1.19380891430886E-02  2.75236324998550E-03
  4.27853398147737E-05  3.56786696820622E-02 -2.35767143392914E-03 -1.58579668674013E-03 -2.28866672169940E-03
 -1.03934370626121E-03  2.88398776672424E-01 -1.11589332390453E-02  2.00086051910611E-02 -5.02898817906808E-03
  2.68221489074670E-05 -2.54777505393271E-02  2.40797267668823E-03 -4.72217542549810E-04 -1.25777067743864E-03
  1.74493773143547E-03  7.85474713126247E-02 -4.19425591201135E-03  3.35290668341150E-03 -5.04458507938699E-03
 -1.49398465317916E-05
* ORBITAL    1   37
 -7.66611455444653E-04  3.37481175211236E-02  9.00668476086069E-04 -1.00902869175400E-01  7.62006757089865E-03
  4.18830721869824E-02  3.52539241717213E-03  5.54357669264242E-03 -4.49674508416445E-03 -2.23295331806056E-03
 -5.68581843140479E-03  7.69788183623112E-03 -2.17056160024472E-03  7.44685409694137E-04  3.50219016952314E-04
 -1.53479290935827E-02 -4.85770224387568E-04 -5.21795273317731E-02 -2.51226195416102E-04  1.28565571164578E-01
 -5.52755081528794E-04 -4.19259584050098E-02  2.76794978196788E-03 -1.07125033104720E-03  3.71494329245632E-03
 -5.53979491066509E-04  6.82985569431700E-03  1.96707039901969E-03  6.40132910387269E-04 -3.64823608338147E-02
 -1.88613582275675E-03  2.84003256778336E-02 -7.56712537322205E-03  1.44540472743215E-01 -8.80627112734116E-03
  3.13554026756233E-02 -9.40825391000891E-03  1.05895459716456E-03 -2.72883766244887E-03 -7.64593591636051E-03
 -9.13881995207222E-03  2.45441612207120E-03  7.34489591272782E-05  1.81085937226892E-02  1.36417593804600E-03
 -9.79812493555992E-02  6.97611062018486E-03 -2.65478740891548E-02  7.96415264133059E-03 -1.04548392680264E-01
  1.29375904565244E-02 -5.15817669544022E-04 -4.39052978307468E-03 -3.70072566071240E-03 -9.13951582882284E-03
  5.96700399994654E-03  4.53459221967592E-04 -6.59268157700750E-03  3.93118891934208E-04 -1.40352041956379E-02
 -1.37447541325969E-03  8.67612327782951E-02 -8.02547161386627E-03  1.11096119960990E-01 -1.22860752977630E-02
 -4.67969914834499E-04 -4.53485249016667E-03 -1.80924900068349E-03 -5.27008343024204E-03  5.50236610846980E-03
 -2.11313028887184E-04 -2.33553887969741E-02 -2.25757055775704E-03  2.03395635915510E-02 -3.28233793954748E-03
  6.05827346366557E-02  1.67891107325602E-04 -9.17471415996728E-02  1.08581283710217E-02 -2.00800021607385E-03
 -5.46999909760313E-03  1.64790887299031E-03 -4.52267756331101E-03  5.04158846905307E-03 -2.99431935050494E-03
 -1.01871616749278E-01 -8.31477594119995E-03 -6.19678361968666E-02  1.43040433518682E-02  1.68671342204368E-01
 -1.49979888772015E-02 -2.82531005742200E-01  1.13596760621943E-02 -8.83017037289929E-03  7.20388422494230E-03
  1.95399018818247E-02  8.02022937019182E-03  7.35587050682331E-03 -1.42199330339899E-03 -1.06512361919037E-02
 -1.37767168477842E-03  2.34053807299539E-01 -2.72143342657820E-02 -1.91754295622585E-01  2.72607420613544E-02
 -1.76060168954350E-01  2.21613583928070E-03 -1.76831209712969E-02 -9.90554171231908E-03  3.75023032091792E-03
  4.79871160447256E-03  1.63951187602032E-02  1.52459452229132E-03 -1.87298489876583E-02  2.17901282000206E-03
 -7.95243896057285E-02  1.30350082807687E-02 -5.98007941024269E-02 -4.10217196224775E-04 -9.91084198281660E-02
  4.00762210176432E-03 -4.90459640164598E-03 -3.24586644905753E-03  4.58023562365873E-04 -3.95230373763038E-03
  9.38470268111837E-03  1.47580985661669E-04  4.94679218316306E-02  4.53028383850650E-03  6.74757153009107E-02
 -3.94866262414073E-03  2.14475815751595E-02 -5.81993961198324E-03 -5.54810688810551E-02  1.47324715702920E-03
 -6.98286970598112E-03  2.60733017033131E-03 -5.16780623085809E-04 -2.84019070904510E-03 -4.45234757306686E-03
  8.37691111048942E-05 -3.19807442576499E-02 -2.25059602666101E-03 -7.60487495856497E-03 -4.25786959785306E-03
 -8.74545796016422E-02  1.11757706519964E-02 -4.32743563390896E-02  4.81283288446756E-04  3.81878304900193E-03
  3.43773531061617E-04  4.30126279191674E-04 -2.60096237386933E-03 -5.74816738011101E-03  7.37483104499469E-04
 -1.99220447580963E-02  2.21266521580171E-04 -1.68039739947490E-01  2.02572918559410E-02  6.29467259872271E-02
 -4.25749835671537E-03 -4.22936831690281E-02  1.94677001285347E-04  9.18693372189553E-03 -1.40849762361645E-03
  5.84898998602773E-05 -1.81761248189079E-03 -7.62372846880397E-03  8.74467873191157E-05  1.03103143945749E-02
  1.24342756750073E-03  1.79445914061895E-01 -2.34488575629906E-02 -2.87279639406993E-02  6.42858844933085E-03
 -4.31394830787566E-02  4.03944146649319E-04  1.17856297583390E-02 -2.57869384369852E-03 -3.97741746218184E-04
  4.42100224874358E-05 -1.20311778973818E-02  3.05761155579962E-05 -2.95334298921834E-02 -2.38586032494620E-03
 -1.64022409341755E-01  2.08973778283666E-02 -2.23425653605036E-02 -3.69896768444227E-03 -4.96682139752759E-02
  2.00074278502410E-03  8.53822092863522E-03 -2.95421694840799E-03 -2.12877675439400E-05  2.25737053700524E-03
 -8.39944314887275E-03  2.32161699958517E-01 -1.43358492327836E-02  8.67981060325330E-03  2.32655445701551E-03
  1.09248510649262E-02  2.97804678601215E-01 -7.78260230252909E-03 -1.91489000191591E-02  8.09722656344672E-03
 -5.98611111956244E-03 -1.21362401715504E-01  4.89390205182133E-03 -4.27769114627484E-03 -1.76820254647225E-03
 -7.91870197644414E-03 -1.60093253270897E-01  3.91336263974091E-03  1.03251080375255E-02 -4.61047786897392E-03
 -1.78836277967307E-03  5.52916825756359E-02 -1.52915997229805E-03 -5.55311275589274E-03 -1.12487918518261E-03
  6.12183649033622E-04  7.09659287335000E-02 -1.45372844255173E-03  4.87868981836954E-03  5.20109695128681E-03
 -1.51225368783883E-03  3.27253428719871E-02 -6.47606662655026E-04 -2.94410974837909E-03  1.16118412115597E-03
  3.51107379780983E-03  8.81599224264145E-02 -2.05856824819978E-03  1.37670085268278E-03  7.03527672160658E-03
 -1.53032757326893E-03 -5.66978236867548E-02  7.13868643351919E-04  1.93324263730156E-03  4.24321850024963E-03
  8.90201418704791E-04 -5.14717434770821E-02 -4.77088089331102E-04 -3.84242923743799E-03 -1.24210354831758E-03
 -1.51175535176153E-03  7.14210448270561E-02 -2.54571189487012E-03  2.40728986228771E-04  2.29580608421384E-03
 -5.45928590003947E-03  4.39552952393128E-02  1.24847861255173E-03  2.31608091445227E-03 -2.48991378010381E-03
 -2.61478741775538E-03
* ORBITAL    1   38
  1.59629493055723E-03 -2.03107262409554E-02  2.03115059418790E-03 -2.37948894838375E-01  2.66311682713201E-02
 -1.97719314858825E-01  1.73288610962334E-02  8.83394045553701E-03 -5.73389818729380E-03 -1.33570249107452E-02
  7.42610231162810E-03  2.01051167279643E-02 -2.48780149808874E-03 -4.85893999920698E-03 -1.67417672979099E-03
  3.80269981909058E-02 -1.31217077141758E-03  1.47871114213892E-01 -2.57203205758333E-02  7.68803792344577E-02
 -2.00656494578206E-02  2.54275334887943E-02 -3.34143543235502E-03 -1.45135822977959E-02  1.00628178888839E-02
  2.52013546475708E-02  1.30836606740954E-03 -7.27310167998205E-03  1.27512649692861E-03 -4.68546932456412E-02
  3.48355224395530E-04 -2.01540468588339E-01  2.26439372357220E-02 -1.68929887416118E-01  1.81351157121921E-02
  6.04404829895755E-03  4.40306819183406E-03 -1.07553894279154E-02  7.44843354190541E-03  1.83461845816584E-02
  2.45139184288962E-03 -5.09047390408149E-03  5.20496367735924E-04  2.27833422639194E-02  3.05275591239445E-03
  2.29783270848758E-01 -2.60799423017020E-02  1.43874685373978E-01 -1.73823871490953E-02  2.08740978976250E-02
  3.83588129668586E-03 -1.47604360441911E-02  5.89907495449646E-03  2.51480038439048E-02 -3.38033828203530E-03
 -5.61589056647121E-03 -2.12619933189177E-03  7.18320364788679E-03 -5.11481031058509E-03 -2.21858928522955E-01
  3.58315455234600E-02 -1.76000117284841E-01  2.52586184544980E-02  3.42977076328410E-02 -1.76919974821819E-03
 -1.90159645349585E-02  9.54657371688260E-03  3.06912632883766E-02 -2.91113564357896E-03 -8.59797814435987E-03
  5.93093444920400E-04  1.47652434925427E-02  2.67808911340611E-03  2.66056582165129E-01 -2.88329028584023E-02
  1.48122564980909E-01 -2.05309948699653E-02 -5.36023265303015E-02 -3.44232997375092E-04 -1.46394078143416E-02
  1.07474737917103E-02  2.42594714325522E-02  2.70532508398767E-04 -7.54237048070539E-03 -1.50846371676442E-03
 -1.36363705434446E-01 -8.81569727273638E-03 -9.77011078788324E-02  1.23566728616259E-02 -1.38351855281105E-01
  9.77841994971863E-03 -6.74335485569510E-02  1.25525028266525E-03 -7.46192425194725E-03  5.40137670368392E-03
  7.00126825411249E-03  2.46910896892878E-03 -5.57052100207439E-03 -2.32911806718881E-04  4.93880056713170E-02
  3.34789086918487E-03 -3.30319703026303E-02 -1.20763162509624E-03  5.34124490984142E-02 -7.43860458302080E-03
 -6.99824769838221E-02  1.22955310803506E-04 -3.33142789362167E-03 -1.52111095177330E-03  4.60165311342608E-04
  3.51315297148330E-03 -2.80475807048219E-03  4.34059511349650E-04 -2.76552897966054E-02 -8.31601342489099E-04
 -7.09883684097801E-03 -3.95917724968291E-03 -8.03032417281603E-04 -3.01385714086260E-03 -7.22511907902989E-02
  1.05049385502326E-03  6.22231796779256E-03 -4.31524610875601E-04  7.88797055236123E-04 -7.81130848177593E-04
 -5.23446548005630E-04 -2.38480214829590E-04  8.54531217106401E-03 -2.00321866627111E-04 -5.86635379369734E-02
  4.14568484860261E-03 -8.24150942325601E-02  9.84734333605224E-03 -4.91126079597279E-02  4.65533338071851E-04
  5.88508740213224E-03  2.57320068478406E-03 -6.13532298655072E-05 -1.55626808480841E-03  4.55957621671222E-03
 -3.00984828605170E-04 -1.05023326691368E-02 -1.31706526926031E-03  4.24727178460129E-02 -6.46347728726656E-03
  1.00396250830823E-01 -1.05329408931826E-02 -3.99817388543648E-02  2.19158285276544E-04  8.82714113497798E-03
  3.46156436349262E-04  1.36357964633265E-04 -2.37817409103616E-03  5.17047191806032E-03  4.87518861552151E-04
 -6.34071136034078E-03  9.63197707414415E-04 -5.13402410720181E-02  9.39462288243706E-03 -9.57003962193635E-02
  1.23245535148430E-02 -3.74872309857539E-02  6.20294878683900E-04  1.08206138950395E-02 -1.26865701053487E-03
 -8.59576140064950E-05 -1.77959718320052E-03  5.29781915484468E-03 -2.84034402531360E-04 -1.71397082583003E-02
 -1.93772768839480E-03  3.89664854020477E-02 -4.12356005281276E-03  4.46388106826725E-02 -8.27622195972826E-03
 -4.10082511231174E-02  4.59949905885603E-04  8.36341022193509E-03 -2.46374179693314E-03  3.09114318262219E-04
 -7.70674023566908E-05  4.67869592036501E-03 -6.10215041537901E-04  2.91753129099078E-02  6.02515750621983E-04
 -4.72131586769336E-02  4.43537767959141E-03 -3.26074569467520E-02  2.62816780248060E-03 -4.93123306457851E-02
  3.50279178801499E-04  3.05303147066740E-03 -1.94045079298271E-03 -1.68583752129098E-04  2.13841529800043E-03
  1.49278987380686E-03  4.56126926920700E-02 -4.35807142069356E-03  6.58782547655026E-04 -5.26823599027896E-03
  1.34486452430872E-03 -2.51219281644189E-02  1.03573835277593E-03  2.23963538667504E-03  1.04660853956903E-03
 -2.48082286366714E-03  1.39835154935643E-01 -1.65380725267484E-03 -2.96834291496956E-03  1.98671056712635E-04
  1.00135423211272E-02 -1.81928253120046E-02  9.21596834115177E-04  5.03352853467114E-05 -1.86722318196421E-03
 -1.73091505115507E-03  1.44828038387712E-01  1.46523772902068E-03  1.66672345233225E-03  3.76073443937788E-03
  1.07229063130604E-02 -5.75692553970196E-02 -7.02706095672591E-04  2.09614231577506E-03 -3.00866658784697E-03
 -1.41348633084504E-03 -3.36752732302145E-01 -8.53384742388837E-04  1.57332208534561E-02  1.02399959804016E-02
 -4.26943535065499E-04  1.13339193171541E-01 -1.36411101647375E-04  5.91190499108668E-03  3.06020471391039E-03
 -1.33777685923410E-03  1.53973020995700E-01  1.74979251849851E-03  4.34929441127310E-03 -1.62232097758641E-03
 -1.17119892157536E-02 -1.40029623805055E-02 -8.02065469677867E-04  4.53005629873538E-04  3.57457484796969E-03
 -1.35104437487984E-03  1.36639005429673E-01 -3.40618963118410E-03 -1.28396058783423E-03 -5.27486589286395E-03
 -1.00042397678950E-02 -6.99814856803275E-02  2.13996906194753E-03 -2.75972693754295E-03  3.70702008293520E-03
 -1.76355587104232E-03
* ORBITAL    1   39
  1.09750231542906E-04  2.81827110295250E-03 -7.08691013393333E-04 -6.48766458929255E-02 -4.40783200205495E-03
  8.44009622450960E-02  4.09631204488497E-03 -2.10801118694933E-01  2.30065955260830E-02  8.72960293973913E-03
  4.29252970888991E-03 -2.05956396816343E-03  2.13206222778744E-02 -6.64835082476980E-03  6.95766544137072E-05
 -7.53755448353020E-03 -2.70930713656186E-05 -1.16968994332105E-01 -2.93392805485884E-04  1.95039685570427E-01
 -5.97582714579982E-03  1.48810912504945E-01 -1.62359723764649E-02  3.46383973047309E-03  4.42623036970216E-03
 -1.09337513883626E-03  8.67094144607534E-03 -7.37844460087059E-03  9.17519026134162E-05  8.74600751752308E-03
  1.53915783648099E-03 -7.40575131604145E-02 -2.10968435721081E-03  9.16394706380697E-02  6.46828241603907E-03
 -2.06604551616490E-01  2.21142709851699E-02  4.44636726216258E-04  1.80328505371612E-02 -1.55699255989115E-03
  1.24133730407551E-02 -1.06578181813458E-02 -8.30927086519202E-04 -2.71872541835604E-03 -2.45257026973411E-03
 -9.44189985465800E-02  2.74914526903705E-03  1.82528274581184E-01 -6.90782349127844E-03  1.21193569675797E-01
 -2.44216235959305E-02  1.50992834169154E-03  1.73781949418869E-02 -8.52837178132933E-03  1.45944606672007E-02
 -1.22936303257369E-03 -4.81419196336205E-04 -3.63262643254643E-03 -9.83837598622229E-04 -5.58262473861032E-02
 -2.29829767364631E-03  8.13327137367776E-02  3.87112380937206E-03 -2.46889804226622E-01  2.00520228198022E-02
  2.94721337979028E-04  1.02507335276923E-02 -2.58825202960789E-03  1.63180592451131E-02  4.58173122604234E-03
  5.97801273223865E-04 -2.38995436145572E-03  1.77781384905318E-03 -1.33190407698888E-01  3.14384292153292E-03
  1.47837548303570E-01 -5.48393146135107E-03  1.36052042985745E-01 -2.40493562311588E-02  3.02982050548068E-03
  7.88767484995417E-03  1.50104654245632E-03  2.24084642977405E-02 -1.16686099617507E-05  1.24222056927803E-03
  3.77748133101746E-02  3.40751599912559E-03 -7.40282985053959E-02 -1.27197386714442E-03  4.53933037560829E-02
 -3.55300539606667E-05  7.16545937224631E-02  6.52768854456015E-04  4.10170594630147E-03 -9.55770961750221E-04
  2.88413294860653E-04  5.38224189931350E-03 -1.02020422161447E-02  3.35677300333595E-05  6.65172437616660E-02
  4.18512312079770E-03 -3.28460326639425E-02  2.29988116430695E-03 -3.35915077997610E-02  4.36723773670181E-03
  6.94906947625016E-02  1.23146647013309E-04 -7.65650637844742E-04  7.63334464813440E-04 -3.23989379102337E-04
 -3.32097638117790E-03  4.25530977526486E-04  1.30080843971274E-03 -2.81225533243002E-02  7.88844340502326E-04
  5.83952014660230E-02 -1.08769732574292E-02 -5.26399441132456E-03 -6.05150849203668E-03  8.41777453374081E-02
 -7.00978436590626E-04  1.32987411333434E-02  8.95875464913932E-06  3.69713211876091E-04  2.91713779496337E-04
  8.14474181527256E-04 -4.82188838934167E-04  1.87490069254743E-02  2.12063671427046E-04 -1.19965408158896E-01
  1.14269420636778E-02 -7.82944951185870E-02  8.83879579716389E-03  6.27875278369723E-02 -1.45943536115391E-04
  1.04647683020468E-02 -3.17150887723420E-03 -1.61934054978300E-04  1.63235908908113E-03 -1.78189075531512E-04
 -3.70402953730495E-04 -1.25772400483152E-02 -1.87832882820238E-03  1.06086639688885E-01 -1.60562471778089E-02
  8.95589153755475E-02 -7.31509416328195E-03  5.33546632861096E-02 -2.72225492506924E-04  1.61384315817664E-02
 -6.03887543833573E-04  1.44776962381573E-04  3.03246585390818E-03 -5.45571918911088E-04  1.09484003109752E-03
 -7.49544353963839E-03  2.35033255808835E-03 -1.35454463690247E-01  2.03470122618891E-02 -7.47121260907625E-02
  1.18994502400514E-02  5.08502472921005E-02 -5.64293834040836E-04  1.93387046502929E-02  1.77105502814118E-03
 -2.16969467901863E-04  2.45150140942785E-03  1.72319450990448E-03 -1.93128560643589E-04 -1.36208798902705E-02
 -1.33359723133792E-03  1.37580270418753E-01 -1.51821362936257E-02  4.85853108142060E-02 -7.25060419824591E-03
  5.47774777516288E-02 -4.82281358465275E-04  1.53643708718942E-02  3.22906580864913E-03  2.08697095984828E-04
 -4.74376621700550E-05  2.42491272493423E-04 -8.74921351996946E-04  2.28246686718006E-02 -5.57682524445298E-04
 -1.30055112435871E-01  1.59924896417764E-02 -5.21808946771165E-02  2.09580289797073E-03  6.26694042533381E-02
 -2.80619088168316E-04  1.16910392662662E-02  2.05197410910821E-03 -9.80370043576856E-05 -2.88262268711711E-03
 -2.95631621366199E-03 -5.71673884315405E-03 -5.82072939841506E-04 -1.13342260542011E-03  2.58833469479335E-03
  1.72905870899377E-04  1.53675231727530E-02  1.71313826925192E-03 -2.49703529341508E-03 -3.89537078129220E-05
  2.51316431294789E-03  1.81267358840713E-01  1.70122896529587E-03  2.27583760739461E-03  1.05772877125382E-02
  5.32973895545211E-03 -1.05303161285891E-01 -1.52229900745433E-05  4.32904408987122E-03 -4.93107003209631E-03
  2.19641186117458E-03 -1.74120540401292E-01 -1.80386541213213E-03  3.80778287062029E-03  7.21009563370637E-03
 -8.15255093647258E-03 -4.07683071923625E-02 -7.68953240985934E-04  5.05461982079509E-03 -1.51365482116105E-03
  1.88672773954111E-03  1.39242188769715E-02  2.90767903318640E-04 -2.99214210372082E-03  2.17450350357106E-03
 -7.75877748255106E-03  1.77440477408323E-01  5.53183427369316E-04  7.18071636078572E-03  6.82638153719448E-03
  1.78300219585396E-03  1.68622677169673E-01  7.23292649654819E-04 -8.85953033232749E-03 -1.91894919840000E-03
 -6.65436373920007E-03 -9.31500889178576E-02 -1.39683299992673E-03 -3.60991539593471E-03  5.44986174223136E-03
  1.83073371543980E-03 -1.85166048752462E-01 -4.45370223333344E-04 -1.02369301460256E-02  1.70604861607247E-03
  6.90370227164251E-03 -4.59008875518947E-02  1.85580515482362E-03 -4.30593425330241E-03  2.06823523219094E-03
  2.35218414376978E-03
* ORBITAL    1   40
 -1.54222886708314E-04 -2.65914762553836E-02 -7.00445434626019E-04 -4.78267706638937E-02  2.81061213041551E-03
  1.30742109748000E-01 -6.33827255242281E-03  1.74838034995432E-01 -2.47796275429243E-02 -3.67076847315652E-03
 -1.59758598354346E-02  6.79179532022382E-03 -1.83391567882636E-02  2.91340846125275E-03 -4.19053734805229E-04
  6.08646389373883E-03 -2.99289445700461E-04 -2.58024994212326E-02 -9.71922495849479E-04  4.65755370866365E-03
  6.31104766849680E-03 -2.58276163248742E-01  2.13618593987945E-02 -1.09581544647148E-03 -1.26907136709198E-02
  2.84301754381105E-03 -1.82440956840664E-02 -1.65094763081712E-05  1.05295216259952E-04  1.91045421391274E-02
 -2.20848843926759E-05 -1.14352051192003E-01  4.34643028445469E-03  8.56865013810511E-02 -4.61971145217567E-03
  1.64397901638506E-01 -2.32634172493035E-02 -2.33272087778169E-03 -1.10442041054595E-02 -4.54094540756152E-04
 -2.17631216610143E-02  2.64944109246610E-03  1.25158097082750E-03 -7.92233978051006E-03  2.57170901008753E-03
 -2.65475782077531E-02 -5.44369665775919E-03  4.10458908423569E-02  4.09264405800378E-03 -1.92860608634279E-01
  2.44858344985245E-02 -7.82127459269573E-03 -7.11109722969174E-03  4.59853456462461E-03 -2.09827409256748E-02
  5.42815319693306E-03  4.66182643402124E-04  5.84183684657342E-03  1.05928542670891E-03 -9.50245663001744E-02
  3.33149867691211E-03  1.14262685215499E-01 -3.52946354965436E-03  1.73780979626542E-01 -1.95352638089681E-02
 -5.13535835095760E-03 -8.67542510416342E-03  3.71312799053386E-03 -1.36684047609039E-02  8.62428757656622E-03
 -6.35394293784416E-04  1.34161440167930E-02 -1.17754143690356E-03 -2.04826207247476E-02 -1.89792198779629E-03
  3.28750945140410E-02  6.77808310452168E-03 -2.04381664009744E-01  2.40790387701396E-02 -2.30429630799087E-03
 -1.57627921307385E-02  3.17314061986167E-03 -1.61383117700000E-02  8.16076051212502E-03  1.62297936660906E-03
  1.56818946664152E-02  2.46872413773084E-03  2.33455820073516E-03 -2.82504172156837E-03 -4.36079865187755E-03
  2.85931154399347E-03  5.84069476021875E-02  5.35482001304450E-04  4.70174239270016E-03 -1.10062204901982E-02
 -4.72627096823584E-03 -1.01807138118939E-02 -3.35334254360318E-03  4.96526323502299E-04  6.15331561623182E-02
  3.39788015964510E-03 -8.92639667282105E-02  6.44341003491391E-03 -5.19535617454205E-04 -6.04719432465012E-04
  1.20815335798150E-01  3.72892970294937E-04  5.21236276723671E-03 -1.63642289476580E-03 -1.96733288461409E-03
 -6.92871164514106E-03  1.33181170175789E-04  2.58728840631829E-04 -1.22069324710627E-02 -3.84039963505520E-04
  4.21498092144379E-02 -1.00993611839491E-02  6.88062363994990E-02 -1.08779855602811E-02  1.75731562642908E-01
 -2.53795758046823E-03  1.19694651122636E-02 -1.28490308910076E-03  1.86640464453002E-05 -9.38562621493842E-04
  3.86276092002312E-03 -6.73346898239657E-04  8.25984797059231E-03 -1.52079662872985E-03 -7.81327240853323E-02
  6.23320602895049E-03 -9.06053300886895E-02  1.18798268357967E-02  1.45931086262931E-01  8.36289959198834E-05
  9.79356560640037E-03 -7.68028272491371E-03 -2.00246183912210E-04  2.54885472267366E-03  6.51139473645174E-03
 -1.22734943672330E-04 -6.12201605046249E-03 -7.90434648059669E-04  6.25773355617685E-02 -8.09390580235047E-03
  1.19049919047623E-01 -1.14852233173867E-02  1.35569413280420E-01 -7.16418047084124E-05  1.06784356983704E-02
 -2.12898555460286E-03  5.72171278295733E-05  7.33181405919904E-03  5.07322359942801E-03  6.79761057442853E-04
 -1.34434649765976E-03  1.73131453035946E-03 -5.29991806532549E-02  1.01924251934552E-02 -1.05250023941332E-01
  1.34303992036672E-02  1.34479750993631E-01 -1.02983081328561E-03  1.35230732267958E-02  4.45108009055211E-03
 -1.83652317763581E-04  6.29722207693395E-03  6.95333781516265E-03 -4.08250884790078E-04 -7.32077439678223E-03
 -1.60738335184538E-03  6.18222288028859E-02 -5.34481236814634E-03  8.37728703243230E-02 -1.26542152396444E-02
  1.42115831801964E-01 -3.00607707001396E-04  1.06738710115978E-02  7.97717322942045E-03  1.91269407966894E-04
 -7.15283385331400E-04  8.30250452866488E-03 -8.21496366687492E-04  1.76348386693475E-02 -3.46100798849098E-04
 -5.88659776767439E-02  6.64034319851528E-03 -9.06510893172511E-02  8.48917355062646E-03  1.47526500109840E-01
 -2.37214145588438E-04  7.61860592829519E-03  3.56876958988786E-03  1.88291460325168E-04 -7.24209386248156E-03
  4.94935025520073E-03 -6.45628583885023E-02  3.57783081684711E-03 -1.83465809726868E-03  1.50883867159887E-03
 -1.09209018862179E-03 -4.94650253183451E-02  3.46926743092968E-03  1.80592420832056E-03 -2.08053421542367E-03
  4.06255048423542E-03 -1.71486097004214E-01 -3.81341473532316E-03 -7.15090595005532E-03 -3.40992781273430E-03
 -6.04793414649641E-03 -1.55501882700964E-02  6.86293051546841E-04 -9.13416281779320E-04 -3.56577068403335E-03
  5.11363013819437E-03  1.91006959311433E-01  2.63992627864709E-03 -8.51399671494558E-03  2.93562101658655E-04
  6.70420164402375E-03 -9.48249807694208E-02 -1.26247551879577E-03  3.20742960473834E-03 -4.73590404780081E-03
  4.86529197383936E-03 -2.25330751416728E-02 -3.83180346122789E-04 -1.54444078178166E-03  4.89489448123202E-03
  5.31943968235721E-03  1.30094060666965E-01  1.27463943433729E-03  6.47422786943901E-03  3.23492047684601E-03
  4.67136538169419E-03 -1.81909801245968E-01 -1.57605556179671E-03  4.07619763607176E-03  8.48864912814212E-03
  5.12839600607500E-03 -2.63032128985712E-02 -9.35582518412535E-04  5.61976779620325E-05  4.50976646187481E-03
  4.59093659552925E-03  1.90631163080697E-01  1.41272738915904E-03  5.97125054879173E-03  4.98648697339873E-03
 -8.25725755893863E-03 -8.17518354718360E-02  1.05416450771964E-03 -3.62709018470536E-03  3.96510127379154E-03
  5.40674061539434E-03
* ORBITAL    1   41
 -7.10517589788685E-04 -8.39579470150103E-03 -1.79585642111700E-03  1.40736199498813E-01 -6.78624145268099E-03
 -5.27582393322551E-02 -5.85410909613723E-03  6.01658153777445E-02 -9.65310997679574E-04  7.89360859549394E-04
  2.13756314780176E-03 -9.51378072655301E-03 -2.70380501423571E-03  5.84748202464240E-03 -6.89507995452447E-04
  1.46176006306830E-02 -6.99299907190311E-04 -5.51881183966036E-03  1.34972056193391E-02 -1.57171237940228E-01
  9.59609687918296E-03  1.31085197380951E-02  1.84715633565215E-03  2.79155466727791E-03 -1.41157366314009E-03
 -7.96353093172874E-03  5.52584633368445E-04  9.88851229435861E-03 -6.16186866866504E-04  1.95585171406265E-03
 -1.17958284720611E-03  1.33427432888374E-01 -5.07151833420286E-03 -7.44833597484614E-02 -5.30233333745718E-03
  3.35004260729043E-02 -1.48531649445490E-03  2.95006778594573E-03 -6.57872903816675E-03 -3.83088534448014E-03
  2.66396059004911E-03  7.83774967051836E-03 -1.44662502162495E-04  1.13212909120641E-03 -2.35689057376345E-04
  3.64905311305408E-02  5.90201820622444E-03 -1.68920978175398E-01  3.99117895195040E-03  3.40704002192076E-02
  3.44138537198830E-04  6.04803930431479E-03 -8.03467950741394E-03 -1.59155908859338E-03  4.05471607603467E-03
 -7.40108074615956E-04  5.34508228325886E-04  9.58687774123024E-04  1.42144758075517E-03  1.34999241355312E-01
 -6.56040095625393E-03 -9.62337372361972E-02 -5.37040767362517E-03  4.93477665688511E-02 -6.64635826342585E-04
  6.76549851585917E-03 -3.96973378916160E-03 -6.82991205280277E-03 -2.41666209791670E-03 -6.31894114000196E-03
 -1.40491306607319E-04  6.57506958595976E-03 -1.58164667097563E-04  2.29783417914631E-02  6.92237401653501E-03
 -1.67883658169142E-01  4.54513098517701E-03  3.70327672913057E-02  2.51767107143156E-03  2.51690851245306E-03
  9.25703052787986E-04 -8.61663580619835E-03 -6.78690042616027E-03 -2.00392541960865E-03 -1.22341980964560E-04
  2.04186817271878E-02 -4.95581897162697E-04  6.21614926750611E-02 -3.71775256228288E-03  8.59313214977983E-02
 -3.17229086120947E-03  1.21613428254601E-02 -4.60929887920024E-04  1.12617957113130E-02  5.80284571362151E-04
 -2.19622936064926E-03 -8.20967250512959E-04  9.81846151102238E-03  3.72174324255247E-03  6.77310621471558E-02
  1.02110354679936E-02 -2.04460798569744E-01  1.55604089008928E-02 -1.02881424752597E-01  1.20414003730594E-02
 -3.02764659341463E-02 -6.12337716598093E-04  1.86884040219716E-02  2.61190423124033E-03 -1.94118242557068E-04
  3.63300016071387E-03  3.34162915703903E-04  5.41375081314689E-04  2.67779309744822E-03  2.25310311974340E-03
  2.31359978769402E-01 -3.37573147928753E-02  3.37071163334149E-02 -1.22881284114320E-02 -7.14724232265592E-02
  3.86315419562861E-04  2.84439840950850E-02  1.08540165291873E-03  7.37881978740947E-04  1.06751067195554E-03
 -3.16280657037289E-03 -1.11602906769301E-03  2.00374936803351E-03 -1.70428520388733E-03 -2.60637790360257E-01
  2.35190498469468E-02 -5.98676256883525E-02  5.67750461511716E-03 -6.29872222169752E-02  1.33185791224851E-04
  2.18114379037534E-02  3.58608866697363E-03  8.34368827558468E-04 -6.05428096293607E-04 -6.21822195293986E-03
 -1.13214860518844E-03  8.64508903352670E-04 -3.03152986241672E-03  2.11093885174076E-01 -3.02835560047367E-02
  9.16848878195471E-02 -5.45423363645503E-03 -6.19045624640371E-02 -1.49316552278984E-04  2.55690192672012E-02
  1.13428237127377E-03  2.55818952410050E-04 -3.29871568232635E-03 -9.72627638706929E-03  1.88921710039608E-03
  1.58024676885261E-03  4.92468580326690E-03 -2.00909466147940E-01  3.01162952429355E-02 -4.72773312529941E-02
  1.08705929742819E-02 -6.31460043164375E-02  3.14281849780519E-04  2.84122568666162E-02 -1.97246056051539E-03
 -2.16165524474979E-04 -2.82401997356279E-03 -2.17730384273550E-03 -1.11471544944222E-04 -7.68712439510466E-03
 -6.81126083669296E-04  2.30311639940311E-01 -2.34970304250380E-02  6.20433033161864E-02 -7.32979842901137E-03
 -6.52497849582233E-02  9.81286972617990E-05  2.12892709268663E-02 -3.58691924963918E-03  2.99149860281659E-04
  4.86649624684815E-04 -2.76349509595252E-03 -1.46532331049788E-03  2.09489556409245E-02 -2.36254003846002E-03
 -1.95571919674547E-01  2.58380994579371E-02 -7.39671380651129E-02  3.74818445324213E-03 -6.50011286704474E-02
 -1.38418496218548E-04  2.38634403800933E-02 -1.25292407441532E-03  5.35495841446339E-04  3.23630800718615E-03
 -8.32133386400208E-03 -2.05599925119433E-02  2.22330741795591E-03  3.64902192614748E-04  3.96854365683591E-04
 -1.36816229481285E-03 -1.22991842377800E-01  1.71724933022214E-03  3.39462826448083E-03 -5.76351008026335E-03
 -9.88357296097685E-04 -4.16979092807993E-02 -2.34494497327671E-04  3.59746216091593E-03 -3.77440541383519E-03
 -1.32776494692554E-03 -1.81193560255020E-01  4.46484334867785E-05  6.01741023661266E-03 -8.26212153117961E-03
 -2.23391570685108E-03 -2.78601226678439E-02 -2.77267607977058E-04  2.42607873843744E-03 -5.45626179131261E-03
 -7.26375110738899E-04 -3.48892286747586E-02 -9.19050511066001E-04  7.85094481617638E-03 -6.46645967332933E-04
 -2.22187466205595E-03  6.81664802449853E-02  1.26814280221585E-03  1.87527215109030E-04 -6.27529391569352E-03
  1.91401266875075E-03  2.33318217115795E-01  3.39490243302546E-03  7.88484062241950E-03  9.97808513528620E-03
 -2.21110340844165E-03 -5.45733602474516E-02 -9.40579571686530E-04  2.32926650253042E-03 -3.31586713921835E-03
  4.68758944198052E-03 -2.06701307791512E-01 -3.22089213534893E-03 -8.64326456501716E-03  8.63406729976264E-03
 -2.04495156795695E-03 -1.89097952553035E-02  1.11552370344924E-03  4.06450426791251E-03 -1.83422739768249E-03
  2.95560726596473E-03 -9.14956826115562E-03  2.34760456683376E-03 -8.58984962858523E-03 -1.86964115983213E-03
 -2.11260670255168E-03
* ORBITAL    1   42
 -5.87464627319169E-04 -1.12457378492571E-02 -1.98120577877831E-03  1.31957908656946E-02 -6.22082289537603E-03
  1.08495194069957E-01 -4.18206839111530E-03  1.40046157226378E-02 -1.46003144173169E-03  4.61808601035630E-03
 -5.90189879147840E-03 -4.40918743714895E-03 -5.14122848650860E-04 -7.83191567799931E-04 -8.90068727823340E-04
  1.21920396307182E-02 -1.30056081050846E-03 -9.42013912296751E-02  1.23338612681102E-02 -1.22406603312320E-02
  1.04514220784342E-02 -3.92064054270023E-02  2.96506024944334E-03  5.87088590216530E-03 -4.86335763588232E-03
 -6.59609560988937E-03 -3.44709249308906E-03 -2.32074341191119E-03 -4.97414549902222E-04  1.93653543876048E-03
 -1.29950848609931E-03 -4.30722188069647E-03 -5.13411239073952E-03  8.61865729580267E-02 -3.42438797296719E-03
 -1.89361998922106E-02 -3.71290385364151E-03  3.28682038711679E-03 -2.12467367316138E-03 -6.06145450546830E-03
 -3.94999994755408E-03 -1.54888271651591E-03  9.07674038401343E-05  1.96614572268567E-03  8.46116214064142E-05
 -9.35694907407411E-02  3.79874541040603E-03  3.62991397927241E-02  3.45768424979746E-03 -3.50224900575102E-02
  1.06779344727808E-03  6.71223566942468E-04  1.89055389414562E-03 -5.80073584247601E-03 -2.33221032089476E-03
  1.92428312927938E-03  4.34181393446330E-04  1.76191366526405E-03  1.21206246079037E-03 -2.16168722442152E-02
 -5.05924559953785E-03  9.88585090823130E-02 -3.90767518040767E-03 -1.20833526914660E-02 -1.45789470028950E-03
  1.57100735604638E-03 -1.91568851875809E-03 -5.17330703241657E-03  2.41137624267610E-04  6.31866595065650E-03
 -1.67201611751918E-04  7.85738840110324E-03 -7.74784647576933E-05 -1.02244695201426E-01  4.78910263146488E-03
  2.73313232461588E-02  5.40938516690927E-03 -3.35907276482135E-02  2.23411730272425E-03  2.73757754280738E-03
 -6.22412401640347E-03 -2.55735410507530E-03 -1.37608105761556E-04  4.24889147573960E-03  3.87999533491936E-04
 -8.75136682739840E-03 -2.17668923675559E-03  1.08933451019774E-01 -7.92127898640897E-04  3.94379628487440E-02
 -1.23964040467805E-03  4.88630643086734E-02 -4.14119365185890E-03  6.17674363493795E-03  3.51981007837543E-04
 -7.93335517088421E-03 -5.42711576176424E-03 -1.79438465295079E-03  1.54209430597330E-03  5.67308944141029E-02
  6.41988394901430E-03 -4.58665948161394E-02  3.88088699444291E-04 -7.91251897277967E-03  5.78052547988260E-03
 -4.44409483711804E-02  5.70547025839945E-04  3.85735278324879E-03  6.65168244061693E-03 -5.05968162252633E-04
  6.35114320122617E-03  1.08181084563514E-02  4.12614712520310E-04  3.84187093060543E-03  1.89601504617421E-03
 -1.01069656935783E-01  6.05703535654476E-03  2.28266773713795E-01 -2.18010577158792E-02 -1.68463637304917E-01
  1.15300901053859E-03  3.17995705666245E-03  3.80097919117101E-03  7.93685261850042E-04  4.33089998112564E-03
  2.08167495255075E-02 -1.49885229739256E-04  2.50242419805716E-02  8.65608783890237E-05  8.62382705020312E-02
 -1.20990126509887E-02 -1.67180257783398E-01  2.38422907629171E-02 -1.66634780308671E-01 -1.53537075486078E-03
  4.02472309413405E-03  9.19427870405080E-03 -1.82019791569990E-04 -9.22142877944555E-04  2.64945923917236E-02
  2.31670951041878E-04 -1.41874203844555E-02  2.90104551300276E-04 -6.13956589155233E-02  1.14019205156363E-02
  1.97858617497736E-01 -2.31849970041649E-02 -1.68943046196592E-01 -6.67272717198424E-04 -6.69721242016023E-04
  3.29908541508335E-03  3.06401859367613E-04 -8.65435346327445E-03  2.27604661877539E-02  8.38846972344194E-08
 -1.27740151157048E-03  4.49477230202835E-04  8.75136501034220E-02 -6.04405341338914E-03 -2.05970279168332E-01
  2.09684307972162E-02 -1.72287295544408E-01  1.26541618148154E-03  4.41685962206903E-03 -5.43273509482995E-03
  7.65169704498561E-05 -8.08703922343037E-03  2.04537095348432E-02 -1.26542135828856E-03  6.39250643499676E-03
 -2.88208692292022E-03 -6.60568944415150E-02  1.11082310926662E-02  1.74763246735672E-01 -2.65588178346932E-02
 -1.82383673271321E-01 -5.32368989548331E-04  5.08338100793458E-03 -9.83226433180572E-03  1.35016288981740E-04
  1.37773096965086E-03  2.70355676599376E-02 -5.01271132978736E-04 -9.04591210592223E-03 -1.47743104514472E-04
  5.63535798826384E-02 -9.66129521732168E-03 -2.18302425566869E-01  2.40549755619565E-02 -1.75604839587488E-01
 -1.40333770439539E-03 -1.96267319783177E-03 -2.10465476537256E-03  5.97537178093714E-04  9.06958400434540E-03
  2.45384085942668E-02 -9.09792222491952E-02  5.44318129370759E-03 -1.22468771305385E-03 -2.29915463466607E-04
 -5.35592044244781E-03 -2.54427154922689E-03 -7.75259766680361E-05 -5.87192428112145E-04 -1.68880658540492E-03
 -1.48270956015389E-03 -4.07962611110405E-02 -2.70296938263262E-03 -6.49562998262585E-04  1.61781865415173E-03
 -3.06846010318392E-03  1.62152839911415E-01  3.57744053917177E-03 -1.01352070694849E-02 -1.98664165963107E-03
 -6.06155292822814E-03 -1.51872551321781E-02  5.88205165968480E-05 -2.52518250432014E-03  1.34355380269791E-03
 -2.17361951280812E-03 -2.27274357547293E-01 -3.74485324516828E-03  5.50701040910593E-04 -1.18859266344125E-02
 -6.17145757527589E-03  5.20115674293084E-02  1.05208139931618E-03 -3.94763080766857E-03  1.03828244891705E-03
 -1.83217955349377E-04  7.53537259550712E-02  1.45056647938512E-03  7.38593749784642E-03 -2.77407881710991E-03
 -5.92800401116615E-03 -5.27028662881246E-02 -5.39094131741355E-04 -1.88902219855772E-03  3.09771540722994E-03
  2.27119824867487E-03  1.51439742401055E-01  2.48021574585989E-03  9.41915589955759E-03  2.21770361087161E-03
 -5.66488034057725E-03 -9.46930419059809E-03 -2.12413190766898E-04  2.25888456512385E-04  3.51983363044508E-03
  6.71254664912081E-04 -2.17662216327717E-01 -4.66996402270711E-03 -1.37883957100291E-03  1.10246319747048E-02
 -5.37904116543341E-03
* ORBITAL    1   43
  3.88504524289410E-04 -2.37656622138687E-02 -2.16585826248852E-04 -4.67286758524732E-02 -8.64227723169773E-04
  1.13429375812647E-01 -3.14976480283860E-03  4.33650270995365E-02 -9.47442197653029E-03  1.23526844264697E-03
 -7.72122221320229E-03  2.90974774014413E-03 -6.35537968586505E-03 -4.02472685717102E-03  1.96969040392175E-04
  4.89821663462359E-03  6.93728195969967E-04 -7.44067526119163E-03 -3.53101492230939E-03  1.13614738523462E-02
  3.58595669497011E-05 -1.09618466486555E-01  7.25326145681296E-03  1.86423213631313E-03 -9.32788668873851E-03
  2.47373612911308E-03 -1.37733551507626E-02 -8.87516567662083E-03 -1.97471457603020E-05  3.16481227629588E-02
  1.35454947907754E-03 -1.19043101756485E-01  4.02490384636807E-03  6.87272409377224E-02  2.18224222103533E-03
  4.12550527517830E-02 -7.15853918955262E-03 -5.71238149660262E-04 -2.57465245560201E-03  2.15437587958585E-03
 -9.26268463872711E-03 -5.72634354458660E-03  4.57791020986734E-04 -1.38491982051428E-02  2.19287175935829E-04
 -5.79899866538013E-02 -4.67685443407911E-03  1.37713312474608E-01  4.78592111461444E-04 -8.76370734435474E-02
  6.02310704334247E-03 -5.31955935261737E-03  3.61664343109973E-03 -2.68030968701555E-04 -9.83941512131348E-03
  1.06915389226885E-03  1.23288575394643E-04  4.10955015211741E-03  3.83508032262553E-04 -1.18919711189443E-01
  3.47051115866185E-04  1.43395944979090E-01  1.84166523142839E-03  4.14293473614221E-04 -4.87298169288978E-03
 -4.42093974679608E-03 -1.22762553649386E-03  2.33560810159990E-03 -2.35183263337296E-03  9.12890801937390E-03
 -1.70713567463170E-04  1.13828080433894E-02  1.95118328210852E-04 -8.57102467337137E-02 -1.64005626040648E-03
  1.05805697011314E-01  3.77572467235257E-03 -8.88841587416534E-02  6.08828661244131E-03  4.74663044526635E-04
 -9.12639045132828E-03  3.96809874732914E-03 -1.21835677685319E-03  4.33577640345330E-03  2.23449391064047E-03
  6.29317374572740E-02  6.02226886225108E-03  5.06478473054959E-02 -7.14386811488683E-03 -1.59055552785329E-01
  9.55873494695359E-03  1.87573364111975E-01 -4.58556148796094E-03  1.87866672998536E-03 -5.19585344826500E-03
 -1.43060765772080E-02 -9.95363259875422E-03 -1.15436350632754E-02 -9.13374666259137E-04  2.18083910676434E-02
 -1.85661499033116E-03 -6.31588302249810E-02  6.67197943004316E-03  1.61114914607091E-01 -1.95966026103759E-02
  6.94960788025734E-02  1.89952991548707E-03  1.01980054720399E-02  1.12661512509050E-02 -1.76513824023878E-03
  2.57204076651820E-03 -2.02878257629707E-02 -3.93849520947987E-04  6.42711332921284E-03  1.39526123944435E-04
  1.19957399229821E-01 -1.19272223404920E-02 -1.79167248936026E-01  2.12201585936857E-02 -1.03622776564155E-01
 -6.38808920467709E-04  1.94899948547115E-03  6.84330617641286E-03  1.90961813523999E-04  7.00184165258671E-03
 -2.55131902165894E-02 -3.22483539840319E-04 -3.49597943144484E-02 -1.54171812691942E-03 -1.22858332599718E-01
  1.14923085365640E-02  1.39198877543848E-01 -1.97928970189690E-02 -1.37556892824202E-01 -2.54887417362658E-03
 -5.71730184272695E-04  7.85173515452388E-03  5.69148249277479E-04  1.30442494526794E-03 -2.21356788195684E-02
 -7.02981636051752E-04  1.33813724530407E-02 -1.13166515877413E-03  6.75789349855511E-02 -1.12878350997372E-02
 -1.35225875509765E-01  1.54282439351187E-02 -1.51073284636323E-01 -1.17792089711145E-03  2.35123288240975E-03
  3.43321085400526E-03 -7.14902451184654E-05 -7.38608907302454E-03 -1.91136795129156E-02  7.88245865312430E-05
  8.02678352684011E-03  4.69898539595315E-04 -6.07119668908375E-02  5.08842653464752E-03  1.48429357293455E-01
 -1.44591430446019E-02 -1.56769384305176E-01  5.17970911791594E-04 -2.62970513503221E-03 -4.92895043322778E-03
  8.97333128423582E-06 -7.23871319078691E-03 -1.53939873007695E-02  8.24831192154470E-04 -1.70828922169285E-02
  1.13355857114072E-03  3.69564901812242E-02 -6.50401619429632E-03 -1.35336337808137E-01  1.91690309403179E-02
 -1.62594557938335E-01 -8.39752388354632E-04 -4.26553897704089E-03 -8.50633005306632E-03  2.68868228657959E-04
  1.78138297714205E-03 -2.02751902467500E-02  9.10845239585958E-04  3.88733833037977E-02  2.90555799957058E-03
 -2.97257775882008E-02  5.27561021104192E-03  1.94771826513175E-01 -1.87300385772598E-02 -1.47109849054030E-01
 -2.81802132360680E-03  1.29411483404074E-03 -5.40333525385053E-05 -3.84394032933798E-04  7.97914103311836E-03
 -2.05115104814790E-02 -1.82890978209314E-01  1.72779874859790E-03 -6.48883696334887E-03 -2.79983022825636E-03
 -7.05370022074531E-03 -1.49350427367938E-01  5.70827817538051E-04  8.03128964047925E-03  9.52785398969473E-04
  2.25674950962181E-03 -3.09188392567235E-02 -1.81046804183335E-03 -3.32379772391547E-03  1.84210096468820E-03
 -6.43149020775658E-04 -1.15970210867477E-01 -3.99698661303921E-03  5.92069476377306E-03  1.74046379394799E-03
 -4.90948864047411E-03  6.51082787634636E-02  1.82156261866572E-03 -4.52945956342143E-03  4.21399016965094E-03
  1.39236209191796E-03  1.69675998776515E-01  4.15661711786301E-03 -7.52376933433796E-04  8.50116892714840E-03
 -5.50024461900710E-03 -1.71952452605450E-02 -3.31649232801299E-04 -2.84030541547061E-03  5.51645117949468E-03
 -1.37413651015894E-04 -5.16376397721376E-02 -9.19913181825637E-04 -5.11541562317192E-03  2.18658472876162E-03
 -5.33570321933520E-03 -5.32245270762547E-02 -1.35556024782991E-03 -1.40970041628944E-03  5.61089123893436E-03
  3.51145151144151E-04 -1.32905671552375E-01 -2.76802763891350E-03 -7.42824549060350E-03 -8.15364784219618E-04
 -4.99447954307216E-03  5.88726146641991E-02  2.36125102562021E-03  4.33556705354203E-04  3.66906283150489E-03
 -2.65846391693230E-03  1.79077981834527E-01  4.04928558639146E-03 -8.38339224288195E-04 -1.00306911962598E-02
 -4.53421147414595E-03
* ORBITAL    1   44
  3.93503951587399E-05  1.49610448921343E-02  3.32413209452795E-04  4.39809261770244E-02  1.96703579431895E-03
 -6.90007180074438E-02 -4.00151897190592E-03  1.66597018767652E-02  7.38907503650190E-03  3.14446054168183E-03
  4.53212244136166E-03 -6.44944250885071E-03 -4.90177001098355E-03 -1.22641898381914E-02 -2.70008647842695E-04
  3.85759751275607E-02 -6.24946412764353E-04  9.23618811943048E-02  2.09558588328248E-02 -2.40670178977385E-01
 -3.72732930400028E-03  1.00273456995700E-01  2.28145623587588E-03  4.34698785824269E-03  5.53345524525977E-03
 -3.50691805553503E-03  7.45584325520042E-03 -4.23019871142726E-03 -1.62463284425760E-03 -4.22350382709884E-02
 -5.29887290789379E-03  9.02739175863201E-02  8.91320964682256E-04 -4.81234319152086E-02 -6.78393926021387E-03
 -1.80966331883246E-02  2.59853384640211E-03  9.35225938775435E-03 -1.03302652420361E-02 -8.41425810428744E-04
  3.28655606669339E-03 -9.79992586163831E-03  2.38154737945899E-04  1.94944878461909E-02  1.02270177397804E-03
 -1.21128755830708E-01 -2.99043332048261E-03  1.08232476285176E-01  8.27522272999992E-03 -3.23361953301828E-02
 -3.77283550733015E-03  1.53841324332519E-03  7.01500570510003E-03 -6.35038827740464E-03 -5.23456581850037E-03
 -9.46787165005875E-03 -2.05614876831740E-05  6.18792920126028E-04  2.31376549178281E-05 -1.43621695337326E-01
 -9.58857655779928E-03  2.08774836332319E-01  1.23138587110215E-02 -7.25084583371851E-02 -3.83149010964172E-03
 -1.58200048257895E-03  1.09124033213346E-03 -1.28595063427915E-03  3.18353506322286E-03  7.89223657385628E-03
 -7.90238818853406E-05 -1.28908464851808E-03 -2.60929855479429E-04 -9.17666534171284E-02 -5.27882975050334E-03
  1.12941615972138E-01  7.13567489158169E-03 -3.54047707518222E-02 -4.52440297111237E-03  5.22112717875154E-03
 -8.79297755682374E-03  3.89371635661386E-03  4.53803660524760E-03 -6.11935675026168E-03 -3.75021198178398E-03
 -8.81201271397682E-02 -1.29857619664668E-02  2.15965623018364E-01  1.13036620118703E-02 -8.34175220109651E-02
 -4.38337718984522E-03 -9.81998353265286E-02 -8.93069674583143E-03  1.48055733246942E-03  1.45783772912136E-02
 -5.04139027437824E-03 -1.54990350241912E-03  1.04498580123951E-02  4.43063140419709E-04  1.95459911328203E-03
  1.56319833729580E-03 -7.69322563764212E-02  1.21892121243505E-03  3.03045956552210E-02 -2.50798516301137E-03
 -2.70394183956435E-01 -1.07038907387070E-02  1.60640302880872E-02  3.05862836876164E-03  1.80569432277230E-03
  1.31457145723235E-02 -1.97359389327696E-03  1.14165730183243E-03  3.97209806947751E-02  5.59747228813540E-03
  4.59461228635784E-02 -8.19614436382216E-03  3.02985624714760E-02  1.82957534515218E-04 -3.09981799768707E-01
 -1.53392732475580E-02  3.10507602329590E-03 -6.62457568172042E-03  9.44951905306568E-04 -7.31311037588471E-03
 -2.76674835070751E-03 -5.15821664685611E-05 -3.09010384512101E-03 -1.51348009551124E-04 -3.56097092524942E-02
 -3.24468911002990E-03  2.25820398955027E-02  3.66265650913873E-04 -1.02376201313394E-01 -9.27085169678308E-03
  1.88280298099805E-03 -1.62656105126140E-03  5.03699480556104E-04 -1.76040483194497E-02 -6.67092593402008E-04
 -9.03770724376562E-04 -1.55840491243412E-03 -2.22528033663311E-03  1.17571498806757E-02 -9.98777003689635E-04
 -1.79975861876269E-03 -8.66179138491692E-04  1.85294408322069E-01  1.02659287775719E-02  8.83509822707896E-04
 -1.78537189001137E-02  2.60215470902945E-04  3.79188590966142E-04 -2.35109029447586E-03  3.07616936857911E-04
  7.44832050437616E-03  7.38062257966182E-04 -5.17939105327372E-04  5.61315473439821E-04  5.86604952664018E-03
 -4.93989234171007E-04  3.51260962890006E-01  2.21541878741401E-02  2.73478227813398E-04  5.44772049525037E-03
 -5.64203154271936E-05  9.91967150898656E-03 -3.10155977403173E-04 -2.96535211602598E-04 -1.54001508055850E-04
 -7.57425775512728E-04  5.39563112610399E-03  3.32947876115619E-05  3.44139893967700E-03 -4.41844379190457E-04
  2.27739236570354E-01  1.05558221692315E-02  7.75519685833529E-05  5.80211966184692E-03  1.93260404388579E-04
 -1.63463687141998E-02  4.45073603173251E-04  3.50187973967085E-04  5.81935543952373E-03  7.15019203368049E-04
  1.83320143945990E-03 -2.81660080182519E-04 -4.97438921626161E-03  3.59782256392127E-04 -5.77081228989698E-02
 -5.71350135968147E-03  2.14425227848978E-03 -1.84012974240713E-02  4.83668966093571E-04 -7.40629934499375E-03
 -1.02318961291189E-03 -3.44411371948010E-02  3.76985911949806E-03  2.93941599294933E-03 -8.72878874983192E-03
 -6.02316505903746E-03 -1.07233835905664E-01 -4.58076766212702E-03  4.22808977445064E-03  1.65703208437993E-04
 -8.88481494484464E-03 -5.07376787368953E-03  2.08296513425871E-03  2.33119885511401E-03 -2.07637584648027E-03
 -3.87483629016907E-05 -1.38906735252890E-03 -3.69075492728987E-05 -1.26437988986820E-03 -7.64735957473700E-04
 -2.37408840445190E-03 -2.65936148566191E-02 -2.84235654533863E-03 -3.18773516587235E-03  3.66613076162670E-03
 -2.51636014282423E-03 -2.73255905887736E-03  2.31792819069456E-04  1.92211135367532E-04  6.42325313974857E-05
  7.61569913820155E-03  1.04644473066109E-02  9.43458017857007E-04 -5.17001072245230E-03  6.56086897132090E-03
 -2.31714677848449E-03  8.17252984112182E-05 -1.61413688803565E-04 -8.84462304909990E-05  1.69871377548804E-04
  1.18536665902171E-02  4.63265931975213E-03  2.97639798866940E-03 -3.13540147428461E-03  3.49589663895019E-03
 -1.40833155989440E-03 -1.22168259643889E-02  1.25721104456873E-03  7.25671116227757E-05  3.19947939627950E-04
  6.08230140335210E-03 -2.25317261216929E-02 -7.85343682597494E-03  1.58269875364905E-03 -1.71853856849046E-03
  1.48169047659758E-03  4.16947980575869E-03 -7.67072142953745E-03 -2.07844377007210E-03 -1.53141431155275E-03
 -3.91354309474613E-03
* ORBITAL    1   45
  1.83204103369510E-04 -2.60179689518303E-03 -2.94147407540909E-05 -2.63708768235791E-01 -2.13198425868042E-02
  3.74403588151539E-01  2.90644994958599E-02 -1.18289186100336E-01 -9.55158708611020E-03  6.46147219287433E-03
 -7.34542615640070E-03  2.83784119041957E-03 -3.65160137495520E-04 -1.42618348440542E-02 -5.23032212994536E-04
 -1.19770683858708E-03 -9.74798746529895E-04 -5.05354058268800E-02 -3.55641322028984E-03  6.82416784577209E-02
  4.57264525390779E-03 -2.64177376375598E-02 -8.77597504601627E-04 -5.45853286470272E-03  1.89128470087141E-02
 -1.27531229570176E-02 -1.72487479273698E-02 -6.55822650825187E-03  2.64606887830083E-04  6.07150706973108E-03
  1.11515162368977E-03  2.02897883329942E-01  1.66086740445270E-02 -2.90133640921836E-01 -2.23799978509752E-02
  1.00175353490586E-01  8.77937149344282E-03 -7.86135918924364E-03  5.07236956669231E-03 -1.14737675483225E-03
  2.72359868866125E-03  1.89294784746208E-02 -4.43397818224954E-05 -2.78862657913045E-03  2.44484222882478E-05
  2.57410365495763E-01  1.94151313449023E-02 -3.50480970392319E-01 -2.73585905468337E-02  1.15046086355367E-01
  8.74588684170249E-03  5.67405606922692E-03 -6.47110109431297E-03  2.68956103082733E-03 -8.56437455654169E-05
 -1.25493434180433E-02 -2.73478402135367E-05  1.80827942641790E-05 -1.05025803293285E-04  4.47899684625888E-02
  2.93122024916593E-03 -6.27336926337496E-02 -3.86591542236427E-03  2.06525524474278E-02  1.17997745769284E-03
 -6.32399541851244E-03  2.12580131221525E-02 -1.33463420554696E-02 -1.66690417086576E-02 -5.91336004154271E-03
 -1.08918823854102E-07  1.36665548850642E-03  1.26952530157778E-04 -2.25827597010407E-01 -1.79952348714427E-02
  3.10963022137844E-01  2.51279391433764E-02 -1.04483530415262E-01 -8.43607416032314E-03 -7.54098715839650E-03
  5.20704872169933E-03 -1.30348214484398E-03  3.18648351755568E-03  2.04722128431582E-02  2.94897553560176E-04
  8.16264790671030E-03  6.86672448691180E-04  4.29382963634909E-03 -7.17815534766780E-04 -9.10934595594872E-03
  3.03760402882722E-03  3.21180789768700E-02 -7.70361181923921E-05  6.66156162262112E-04  1.70123859397489E-03
 -3.31747584383786E-03 -3.22300014599980E-03 -5.03827777718341E-03  3.80065761049880E-04  1.58475206024190E-02
  2.10197053496701E-03 -1.54754887165379E-03  9.24413236488527E-04  3.06582084732490E-02  1.58491267842224E-03
 -2.02507883026293E-02 -2.24212877809112E-03  4.39597208081324E-04  2.59997228400283E-03  5.95288435675500E-05
  1.30969600383433E-03 -1.49943492506746E-03  4.30266903593928E-04  6.58019803414908E-04  1.19893685268271E-03
  2.81656598578310E-04  1.80499829360343E-03 -4.31312517777615E-03  1.61913693514140E-03 -5.82519187626927E-02
 -2.86061459278654E-03  1.73275609464707E-04  6.22289652771890E-04  1.03827503281560E-04  8.79694374119349E-06
 -1.36940218258594E-03  4.56695761592180E-05 -4.87206523565669E-04  9.02113607863034E-05 -2.07830377437399E-03
  3.39152911575934E-04  7.16147448732349E-04 -1.66245723393051E-03 -2.57133524130341E-02 -2.88031319462252E-03
 -2.39803884129445E-04  9.27648715994551E-05  1.10761285154398E-05 -3.15689324065984E-03 -1.67997776332558E-04
 -1.64326274363464E-04 -9.51871964183065E-04 -3.99735489189472E-04 -9.85016017962726E-04 -6.17610739056090E-04
 -8.43868061510288E-04  2.96801689992544E-04  3.30528297708722E-02  2.31741101567309E-03 -4.72753841147868E-05
 -3.35508011976086E-03 -1.49360071295803E-05 -2.70719756487825E-04 -2.79960309337737E-04  1.11047048316141E-04
  9.49705402134498E-04  2.10031656257951E-04  2.65258677438548E-04  1.01929334994103E-04  1.34188380481248E-03
  8.77048401838257E-05  6.35997861521887E-02  5.40108170555539E-03 -1.55422903408108E-04  1.09496278422942E-03
 -1.98751557803185E-05  1.06776586233544E-03 -1.75817820126885E-04 -1.28044944806256E-04 -2.51210441260660E-03
 -3.74119188100679E-04 -2.25972876991161E-03  3.74321294820798E-05 -3.06359681732493E-03  2.34595835079797E-05
  2.60745400716917E-02  1.25507893426501E-03 -1.50014499654666E-04  2.74462504342996E-04  2.65673394550917E-05
 -3.63501586956859E-03 -2.65014340067639E-04  3.18984833952288E-04  5.76654221786908E-03  8.88874303223448E-04
  1.09589991017034E-03 -5.21078610102951E-04  6.06645815150164E-03 -4.17302211035240E-04 -3.25149062251419E-02
 -3.23078918320446E-03 -5.16897933430438E-04 -3.05212556011972E-03 -3.07395662111252E-05 -5.26425286554723E-04
 -2.90271058783789E-04 -4.64325423617292E-02 -6.66303822244752E-03 -1.73028989821165E-03 -1.46421440678004E-03
 -1.00026175228812E-03 -9.08142198970006E-03  8.29111606359207E-04  5.11632271656391E-04  6.48928413620681E-04
 -1.11213421066373E-03  3.96772541680107E-03  2.22437917882922E-03  7.05712466303077E-03 -9.27569740070414E-03
  3.55465087825716E-03  1.15373439073864E-04 -5.48838969869089E-04 -7.94869308944339E-05  5.08811774435763E-05
 -1.12184348607766E-03  1.49148306411386E-03 -3.45874681657363E-04  8.56604187946716E-03 -1.16708614256737E-02
  3.94676096698057E-03  2.43943207964079E-03  2.21382150438505E-04 -8.31585838922743E-05  6.73289816451288E-05
  8.92400215513843E-04 -7.17103895357060E-04 -7.23938068351811E-05  1.55340934573324E-03 -2.16205122465543E-03
  7.26322498302941E-04 -1.02059551581008E-03 -3.19223228817084E-05 -2.25031823497436E-05  1.44707476031877E-05
  2.20003352254875E-03 -1.31299873946133E-03  2.36047350318267E-04 -7.39741151358170E-03  1.03412612524894E-02
 -3.36932134481891E-03 -1.75174646410073E-03 -7.57046183045161E-04 -1.02343874704466E-04 -3.27259542735797E-06
  1.11965085990630E-03 -1.30461260819921E-03 -1.11322908051986E-03 -8.60653760483141E-03  1.20172875363211E-02
 -3.74651569372243E-03  5.76818828455791E-03  2.37958115100162E-03 -6.16591084327691E-05 -6.25830962367864E-04
 -7.88707540259723E-04
* ORBITAL    1   46
 -4.45362835652925E-04 -2.87467573303134E-03 -1.04706546119231E-03 -6.25794124510727E-03 -8.70070107189315E-04
  9.33354397437969E-03  1.12739143671134E-03  8.85714960444788E-04  1.80762261975021E-03  7.33018819417129E-05
 -3.88173901259515E-04  2.35866279704195E-05  3.11973313279256E-06  6.65843287996800E-05 -5.54710681410361E-05
  5.36627743957132E-04 -2.37294247683826E-04 -1.25821883774688E-03  2.25013164618668E-03  7.99684915281508E-03
  3.01379259057028E-03 -8.15090875609163E-04  6.57688025012062E-04 -1.30403522033458E-04  1.74413045374046E-04
  5.11519388445470E-05 -4.84695830280116E-04 -3.97314803865922E-04  2.63460158795756E-04  1.81264915346050E-03
  5.45448378129557E-04  6.45952752061283E-04  1.97266516863770E-04 -3.02944041204088E-03 -1.08177130631005E-03
 -2.42303414778960E-03 -1.92259452767679E-03 -1.32923845943744E-04  3.70214419500097E-04 -1.55782846272957E-04
  1.09163995390343E-04  3.96750945003116E-04 -6.05462017728152E-05 -5.33169999761421E-04 -1.65601471625652E-04
  4.75484929978724E-03  1.20159149655575E-04 -6.52726506844467E-03 -4.16224386715212E-04  3.46788337844050E-03
  9.55460192380747E-04 -1.11401365720963E-05 -2.07894153398563E-04  9.84132969171924E-05  1.44493067142031E-04
  9.32275977988735E-05 -1.67736972392157E-04 -6.98963028642490E-04 -3.48898729238914E-04  4.01955563893468E-03
  6.72728601664107E-04 -4.67635418500551E-03 -1.52828187778296E-04  1.55415963764566E-03  6.96010109230574E-05
 -5.78800262590647E-05  2.91184123572575E-04 -1.81922933169139E-04 -2.65087627225023E-04 -1.95226550561279E-04
  9.94049556050544E-05  7.30737743443420E-04  2.14145902345940E-04 -2.30408190043089E-03 -2.56209156523954E-04
  1.84459516666087E-03 -2.67558877395099E-04 -1.99717221140302E-03 -7.73144552274676E-04 -2.30358485361569E-04
  2.27032318784721E-04 -1.39709710298787E-04 -1.24238939447190E-05  5.14439057807370E-04 -3.86604588212382E-04
 -4.86791990534490E-03 -2.33942426486953E-03  1.15703588882625E-02  4.80443779363579E-03 -2.03700035472797E-03
  9.00725900200575E-04  5.20605382731170E-03  6.79235303163387E-04  2.81985450610417E-04 -4.13617451441559E-04
 -7.53736739343445E-04 -1.19504638822294E-05 -6.75331885279942E-04  3.87330868358381E-04  2.78056184959525E-03
  9.83760011410626E-05 -2.28109230730214E-03 -9.15965724475669E-04  1.71214817154805E-03 -1.54044708086727E-03
  2.03943120377315E-02  1.73228585462979E-03  9.22601580853186E-05 -2.49857715427331E-03 -2.98279470186944E-04
  3.38438724989163E-04 -1.69080928699192E-04 -1.16681398056809E-04 -4.68288489340311E-05 -1.93804757253411E-04
 -2.98713813520986E-03 -1.90228163004994E-03  4.10866999598213E-04  1.82890607201620E-04  2.02160298838042E-02
  1.18173564533925E-03 -2.74051370661800E-05 -2.21639204626070E-02  2.77327668299569E-05  1.88981313932671E-02
 -9.60548707591795E-05  2.71651064631941E-04  8.39232890916495E-04  1.38063922093916E-03 -1.47663623852995E-03
 -7.60343338902783E-04  2.53244022628083E-03  2.32656983952290E-03 -4.29387718225604E-01 -3.42707349583024E-02
 -2.47119479148738E-05  1.39183074684710E-02  2.86270011880711E-04  1.52431233617833E-02 -1.04427396879707E-04
  6.66943073812762E-05  7.14499914028470E-04  4.44495563382539E-04  1.77033055104599E-03  1.14308933547236E-03
 -3.48792170762781E-04 -6.38780718949421E-04 -4.50296490440585E-01 -3.53029199547138E-02  4.46435807328224E-05
 -9.85081678642821E-03  1.77705316538352E-04 -1.58985586877682E-02  1.07290254079346E-04 -1.74772904391284E-04
 -1.23165704572495E-03 -3.02226205615160E-04  3.12020506840679E-05 -2.05290152113428E-04 -1.15786321158241E-03
 -2.11766061679765E-04 -3.53035116160021E-02 -5.41462754840295E-03 -2.01723847475226E-06 -2.42874595189498E-02
  2.86749333550965E-05  1.88489891571808E-02  2.27501888257611E-05  6.18761347430214E-05 -1.67248490858626E-04
  3.37791310785978E-05 -6.58986025773348E-04  7.86871870965053E-05 -1.86425425638160E-04  7.21864019828144E-05
  4.08605180339642E-01  3.27369372540178E-02  5.25947238534772E-05  1.30408727278273E-02 -7.14989239121243E-05
  1.57564909068618E-02 -4.33279970014414E-05 -1.90072111675528E-05  2.54804421874618E-04 -2.59153273969018E-04
  4.33259189637259E-04  2.45261768084008E-04  7.77306111450373E-04  3.09012794484188E-04  4.40516222748380E-01
  3.64977517113919E-02 -6.09112891868820E-05 -1.01995179818715E-02  2.47165560939205E-05 -1.51671995740193E-02
  7.77113804128759E-05  1.20999262243278E-02  1.02126127831932E-02 -8.72439915718539E-04 -1.16665347194001E-03
  9.35596029444239E-04 -1.91878853342256E-03 -1.23319810672932E-04  2.27286984001204E-04 -4.07510536641990E-05
  1.36296730000033E-03 -5.47309431420527E-03 -4.45793240874341E-03 -4.15925985286085E-05 -2.91266941960059E-04
 -5.19436866954451E-04  1.73214047247992E-03  6.07641350423886E-04  2.30632880771102E-05  4.60630524422926E-05
  1.48229122062231E-02  1.76941330374100E-03  1.33103496411191E-03  6.28156183263875E-05 -2.68305060416068E-04
  2.13442746016562E-04  2.23743409286524E-04  3.60732929819646E-05 -4.18575294918196E-05 -3.94809829381381E-05
  1.36878057355059E-02 -7.38795941014786E-04 -5.06173517948504E-04  1.65557648926778E-04 -1.26457985556052E-04
  5.20023066208736E-05 -2.13889409516947E-04 -2.40520681877375E-04  1.32166576297191E-05 -5.36813593464286E-05
 -1.11141972815115E-03  1.00739742362865E-03  8.90683491465585E-04 -1.28994787650052E-04  1.43736899966049E-06
 -1.24800953516570E-04  2.44327984763028E-03  1.70408822270461E-03  2.53939121761854E-04 -6.42659886047460E-05
 -1.50750448444328E-02 -2.97449429634657E-03 -2.21860786772427E-03 -3.76277100331967E-04  2.32537176167800E-04
  2.15831352411803E-04 -1.04818497956279E-02 -5.53260626239301E-03 -3.57860868487083E-04  5.33309829355907E-04
 -1.44047177993796E-02
* ORBITAL    1   47
  5.05928833112404E-04  2.25797314177135E-02  1.75029448577222E-03  4.84663652931638E-02  6.65146281044317E-03
 -1.03059339372261E-01 -5.73033806637829E-03  6.83138494886044E-03  2.83306417500280E-03  2.35854087566339E-03
  7.30322184531662E-03 -5.09603075290574E-03 -9.33018152558008E-03 -1.88904437378615E-02  5.14176742983907E-04
  1.09057242727539E-03 -6.71992105107740E-05  2.11755897459807E-01  1.60388230087947E-02 -2.96277866614299E-01
 -2.40031595423315E-02  1.20266894304022E-01  6.31453592330302E-03 -4.33788061450866E-03  1.28196818507004E-02
 -3.54332628063958E-03  6.19373060100232E-03  8.07729517370364E-03 -7.40239288451695E-04 -2.76172116671188E-02
 -1.93350579919343E-03  1.95072715714380E-01  1.27882744739737E-02 -2.37278860334130E-01 -2.38938172986597E-02
  6.41334088479583E-02  7.97765258622689E-03  7.58688335466672E-03 -1.19327105857326E-02  4.86873634382612E-03
  6.81807611076473E-03 -7.53256766740554E-03  4.54625628137267E-04  1.14902283044863E-02  1.40987886355449E-03
 -5.74035413934893E-02 -3.70541977043835E-03  5.47036211577795E-02  4.32590508835595E-03 -1.54881962071345E-02
 -1.33405873762094E-03  4.13806191693084E-03  6.07027505478546E-03 -6.17050481465989E-03 -1.03378124440687E-02
 -2.07019456872617E-02 -1.49847919255534E-04 -2.12026723958252E-03 -4.02803079473193E-04 -2.04422458968208E-01
 -1.73777417326586E-02  2.86691721178339E-01  2.46523357734132E-02 -9.67799539636694E-02 -8.32228010034211E-03
 -3.78739003154536E-03  6.03605297546498E-03 -2.95271201172527E-03 -8.24122529668207E-04  6.84721159046879E-03
 -4.93595670196038E-05 -7.57886734217569E-03 -4.33978598017553E-04 -1.35891799622159E-01 -1.17666052103682E-02
  2.09737075849699E-01  1.64784779891889E-02 -6.29491580474356E-02 -5.91147045006233E-03  6.56565923140106E-03
 -1.09777810366761E-02  6.51762935530473E-03  6.18662048022085E-03 -9.06377224330109E-03 -9.18330535062230E-04
 -2.80737350289444E-02  5.97729362520673E-04 -2.37248913269198E-02 -3.85408469935309E-03  4.70932123987653E-02
 -4.61850076577698E-03 -1.69696830743710E-01 -8.24702948014183E-03 -3.83903947011202E-03  2.34807545110822E-03
  1.26547522438864E-02  8.60286900756935E-03  2.32787453326248E-02 -4.19316426941032E-03 -9.74261357853353E-02
 -1.17917130815882E-02 -2.59507248898817E-02  7.21350675609568E-05 -9.77868636041544E-02  9.02559235582438E-03
  3.75430469531359E-02 -1.36945419730195E-03  1.94667976258819E-03 -1.46435741011476E-02  8.10198201930645E-04
 -9.39563398074022E-03  4.50993613507144E-03 -2.86079445427330E-04  1.59398937533152E-02 -8.90830118079913E-04
  3.08654695903972E-02  1.30320108262714E-03  2.35861870195680E-02 -5.73080796342114E-03  2.87336507953290E-01
  1.85785370667245E-02  1.16897865777304E-03 -2.67103064297978E-03 -8.64629558953638E-04 -2.81214618783630E-03
  4.33715718090982E-03 -2.47680906862998E-04 -4.31066875962061E-03 -1.02585932100833E-03  3.98321929962681E-03
  3.90711435472568E-03 -1.07600700001321E-02 -2.44568423632748E-04  1.64980211473977E-01  1.52528604942049E-02
  1.74213478674097E-03 -1.86061918422388E-03  3.72183504258962E-05  1.38294889006133E-02  1.50232384490817E-03
  5.91392181654332E-04  6.74045563675007E-03  1.55461103698621E-03  6.54877253722461E-03  8.47507615969634E-05
  7.78798688691358E-03  6.48074201728626E-04 -1.18805522144322E-01 -8.76159688291264E-03  4.53596012454815E-04
  1.68919532573134E-02 -1.64595404359030E-05  3.17006068959296E-03  4.78224137494061E-04 -1.31357736640196E-04
 -1.45811893119336E-03  1.40398459836086E-05 -8.90175635963294E-04  3.37228610618400E-06 -2.54030349103249E-03
  7.32051214998077E-04 -2.96323521766401E-01 -2.62815312067213E-02  8.39241384232337E-04 -3.31413075121873E-03
  1.22883574739708E-04 -5.87646342238404E-03  3.94330402256210E-04 -2.60423316889171E-05  6.92700422660882E-03
  2.80225393193648E-04  8.33993649357795E-03 -1.17935266144450E-03  1.08445305896671E-02 -4.25866241640382E-04
 -1.41479899509011E-01 -8.41699578748270E-03  4.59769081753884E-04 -1.42782581472365E-03  4.09730794703918E-05
  1.66412282811077E-02  9.68082547145834E-04 -7.57771224789700E-04 -1.76501064438020E-02 -2.24719756047279E-03
 -4.44092830159656E-03  1.22572305846179E-03 -2.50535564018893E-02 -8.54897365645664E-04  1.42235100289878E-01
  1.37303324300569E-02  2.29441637816483E-03  1.50758105390810E-02 -1.31549966205340E-04  2.96378157781000E-03
  1.10566328975897E-03  1.49139544497045E-01 -5.15482950181454E-03  3.13866113043149E-03  1.26731434880177E-03
  2.62130640420463E-03  2.75661873219223E-02  1.74582625940416E-02 -1.11004025659286E-03 -1.46621217790216E-03
  1.04122303291567E-03 -5.26222510765633E-03 -1.81351007707025E-04  4.89803848260893E-03 -8.71438312079024E-03
  1.78227643770175E-03 -7.88965708807994E-03 -3.18436696789194E-03  6.15373072030931E-04 -5.69189301933454E-04
  4.98294883138356E-03 -7.20210717091965E-03  9.16386483824889E-05 -1.59383711427879E-03  2.04597192251369E-03
 -9.50890656393679E-04 -8.47520799980457E-03 -4.82471308415714E-04  4.55792252203810E-04 -1.16015158686570E-04
 -4.84761831611315E-03  8.29483165488829E-04 -8.06940432547950E-05 -6.89693226614222E-03  9.66062572264479E-03
 -3.20924678773826E-03  5.60983132772217E-03  1.12112885881041E-03  1.56504637035802E-04 -3.25515988232422E-06
 -1.02287821279222E-02  9.13712195449446E-03  2.90153852290031E-04 -4.76765407899200E-03  6.71301918853954E-03
 -2.46830524190096E-03 -2.57109484429352E-03 -9.45962262188477E-04 -1.47547155634472E-04  2.08763167112629E-04
 -4.10012805412923E-03 -2.69289774602141E-03  1.73640218475950E-04  1.77956221375314E-03 -3.00414807441715E-03
  4.48313348770969E-04 -1.96718112568394E-03  5.47945521868622E-03  4.58800939437837E-04  4.33006193862961E-04
  5.21054016449413E-03
* ORBITAL    1   48
 -4.87890421079877E-03 -1.07090575661961E-01 -1.11913728988400E-02  1.32705879780849E-01  8.78846093352899E-03
 -8.92234487701679E-02 -2.62919411810533E-02  3.76832848323638E-02 -2.87019432396697E-02  4.12309715746572E-04
  2.53243881543744E-03 -1.17861622696995E-03 -1.71562529619604E-03  2.86108279338964E-03  1.91819864225600E-03
 -4.76780136895961E-02  6.44642618857633E-03  4.89153371472801E-02 -3.63530578665821E-02 -2.94347049751584E-02
 -3.73629609993265E-02 -5.39416522801520E-02 -9.73493535384373E-03 -1.15434917165643E-02 -1.56132000389548E-02
 -7.95513630476449E-04 -2.85534719391112E-02  2.81950159052716E-02  9.07832558486483E-03  1.47699365684328E-01
  2.37361826954104E-02  4.41976921553765E-02  3.05931916081050E-02 -1.73948382604492E-01 -1.62234418633193E-02
  1.52945163018738E-01  1.65466492394100E-02 -6.76369614452608E-03  3.44085623927752E-04  9.89460855757105E-03
  1.14181873780035E-03 -4.62669176918818E-03 -5.20998231454515E-03 -7.30660441512812E-02 -1.24364198137456E-02
  3.51828192730268E-02  2.55032336657168E-04  6.78262212399654E-02  9.84689622620447E-03 -1.60104524255699E-02
  7.76224791151309E-04  8.20555409914690E-04 -1.12338751507116E-05 -6.67250090410471E-04 -9.31505773972617E-03
 -1.10594908522374E-02  8.14920906265629E-04 -7.89664315390579E-05  1.31410323735248E-03 -1.05761461062628E-01
 -1.79326189461720E-02  1.43788357062195E-01  2.14012260588091E-02 -3.87968387619612E-02 -3.54817641645786E-03
 -6.52303642749053E-05 -2.59678800423889E-03  1.53712187512643E-03 -1.96478666746856E-03  1.12969248063935E-03
  3.10252459759185E-03  3.97403432626748E-02  7.56633994516404E-03 -2.05654275820987E-02 -9.91240374394431E-04
 -1.78949375095015E-02 -4.86539179757137E-04  1.79213175439870E-02  1.46775315635071E-02  5.33252850730836E-03
 -7.23939023174143E-03  3.44806947848562E-03 -1.22870638516348E-03 -8.88483189397123E-03  9.23098033405342E-03
  2.22713627578806E-01  3.72214396499115E-02 -5.35999214334203E-01 -9.78934051838270E-02  2.54290471011549E-01
  3.45246115442223E-02  5.28130941016831E-01  7.63037324063368E-02  2.80282117031132E-03 -3.14386359610969E-03
  5.97904170296227E-04  6.84322067081118E-03  4.93131769946147E-03 -4.24828857881714E-03 -9.36558236159165E-02
 -1.48366899727427E-03  1.78346002588570E-02 -2.05377483518936E-02 -6.93174928909466E-02  4.43799599517174E-02
 -2.16008843332140E-01 -5.50721481714156E-02 -3.43274819808450E-02  3.45638427772541E-02 -4.50548657766061E-04
  7.57478863678711E-03  1.59868089116633E-03 -1.24662078242305E-02 -1.25509749782293E-01 -2.73803156198777E-02
 -2.44383038816150E-02  2.66480975545360E-02 -4.74271433517531E-02 -4.30094076241313E-03 -2.93076491072084E-01
 -3.32213495858540E-02  1.19722307437780E-04 -4.12755665420838E-03 -7.59794713450566E-04 -1.37480396928344E-02
  2.35144567776580E-03 -5.90408932932604E-03 -5.44253617865494E-02 -1.34125744840061E-02  6.63350481351114E-02
  3.30979888723954E-02 -9.15465006932258E-02 -2.19994203140304E-02  8.75101606270021E-02  3.60076737747088E-02
  8.68400296166195E-04  4.00970237892918E-03 -1.12720715359532E-04 -1.03523536870235E-02  3.70943460952914E-03
  4.54604204745926E-03  3.01382329546301E-02  9.90214738488289E-03 -2.60256510515166E-03 -5.55631780497087E-03
  2.62465157901510E-02  9.01819304160902E-03  2.27404344881694E-02  3.12901255052934E-04 -9.58035269427564E-05
  4.23698419620298E-03 -1.47292932389459E-03  2.13964616911157E-03  3.80404214870349E-03 -5.02778036932405E-04
 -1.72924050480217E-02 -1.84911635012467E-03 -4.01939268659029E-03 -3.12132018296789E-04 -9.27402150645332E-03
  2.56072297623287E-03 -5.69772718510997E-02 -2.25636915548375E-02  1.78289680809272E-03 -2.37325939447155E-05
 -1.42325101989304E-04  4.71002474910513E-03 -4.35775902562595E-05  4.36204054498061E-04  7.28047347850732E-04
  8.04598996838285E-04 -7.28808891347594E-04 -2.21880048449354E-03 -1.66955041248099E-03 -1.18206411410702E-03
  1.14685190317740E-01  1.98970406024790E-02  8.00211494247161E-04  2.37623866669159E-03 -6.42406668974223E-04
  4.77668038056841E-03 -1.34086174622260E-03 -2.67694887468204E-04 -1.14549334331597E-02 -8.00480857168926E-04
 -1.88421547498473E-02  5.46834973434743E-04  7.72996283980718E-03  1.58035904802652E-03  5.37403737924759E-02
  1.74247336971455E-02 -2.77391057128302E-03 -1.63323509208923E-02 -1.31178548370881E-03 -5.42916827999569E-03
  2.65324332934719E-03 -1.58382260338248E-01 -6.25956012398966E-02 -2.13240945558386E-02  6.98820024348946E-03
  1.05716515347069E-02  2.77612998491633E-01  9.36285376184521E-02 -1.11446053601428E-02 -5.01717479771288E-03
 -1.19140070204987E-02  2.26861381828845E-02  3.36960632942864E-03  5.81529180254501E-03 -5.19540675012150E-03
  4.59031203365655E-03 -1.00570851531017E-02 -3.66612630551300E-03  4.12833115770407E-03  1.39241021989135E-03
  1.92647201315563E-03  4.79607965935950E-02  1.38889553711902E-02  1.89823051489141E-04  2.13201645454520E-03
  8.43285743361379E-04  7.81815016852934E-04 -1.76252790245130E-03  1.89516357976584E-05 -7.81596697869956E-04
  3.46487709817157E-03 -1.49193223366663E-03  7.44872935358134E-04 -3.72733563157329E-03  5.22536836851791E-03
 -2.43048224523335E-03  1.45816090858529E-02  5.29550127122664E-03  3.79505611088276E-04 -2.30118752568843E-04
 -2.99049659602265E-03 -4.67913726795212E-02 -2.53030209564145E-02  6.52574666777682E-04  1.32614528191629E-03
  2.27368339062247E-03 -1.43715265671792E-02 -1.89225992857912E-02 -3.08058683765745E-03  3.78938749396691E-04
  7.82100970932403E-04  7.60957574540075E-02  6.01563043516796E-02  3.65071186613627E-03 -4.70501429746915E-03
 -2.49532161162490E-03  7.73722718203442E-02  8.43767155786600E-02  7.62398316697591E-03 -1.25998559762836E-03
  6.62658339756389E-03
* ORBITAL    1   49
 -4.01472401399483E-03 -3.85058273008762E-02 -8.06093944612044E-03 -2.53571460307865E-02 -3.84816868981210E-03
  5.63153873659276E-02  2.15576200613622E-03 -2.39035985213272E-02 -1.30935476669682E-02  1.45138314540651E-03
 -1.77982508185037E-03 -4.03109960555159E-04  7.43204097856448E-03  8.99770638669552E-03 -3.56710690206304E-03
  1.88144791802347E-02 -8.53466024897168E-03 -1.64022967246334E-01 -2.27294714748602E-02  9.02757752288703E-02
  1.25589335185493E-02 -1.13113174546248E-02 -1.18081856935823E-03  4.23297836521569E-03 -1.44063516370981E-03
 -5.48063649324103E-03 -9.63498031501493E-03 -5.45590074568228E-03  1.03986932693947E-03  2.61288942954690E-03
  8.95287287485760E-04 -1.35065757468157E-02  3.55681927616884E-03  4.74251113533766E-02 -2.37194324182609E-03
  1.89740356637026E-02  2.47122119295153E-02 -2.79386761655629E-03  1.94695536554833E-03 -4.19473623889958E-03
 -4.55134152127447E-03 -8.12929196213005E-04 -1.06935262264825E-03 -3.63928203836696E-03 -1.85463131865178E-03
 -7.96963840189757E-03  2.39417425556965E-04 -1.88113031804418E-03  2.50889701663988E-03 -3.27438915140628E-03
 -5.30093080838753E-03 -1.23242336684582E-04 -1.86251097736897E-04 -5.99376059233239E-05  2.03762906109832E-03
  3.88025709788165E-03  9.56549026626891E-04  4.37493956168221E-03  1.69209016287466E-03  2.79292134801188E-02
 -5.93355476262501E-04 -4.18779295786535E-02 -2.24025543035287E-03  1.36574834362899E-02  4.32376038372336E-04
  1.48319179014739E-03 -2.48018932121958E-03  5.59355197408502E-04  8.35493470970112E-04 -1.13633300282408E-03
  1.83781965571798E-03  1.90360572472839E-02  3.96002609408605E-03  3.45960592788240E-02  7.77892938122116E-03
 -7.08582235081487E-02 -1.11761869446495E-02  3.12497963140496E-02  9.39588302003378E-03 -1.19899047228122E-03
  1.33332271731487E-03 -7.47528606026360E-04 -1.21290178350449E-03  2.18454509094506E-03  8.38442578812760E-04
 -1.72217081808342E-02  2.54841190548145E-03  9.80192193506485E-02 -3.32136639645024E-02 -6.42918180566919E-02
  2.13137768292367E-02  1.01581130632624E-01  8.39182776746955E-03  6.91421982645267E-03  3.93708751510851E-02
 -1.66419450330012E-02 -1.46346396779311E-02 -1.47506644337794E-02  3.83680027433144E-03  9.39159135147194E-02
  1.48507011268449E-02 -4.57049582290447E-02 -1.11316845989528E-03  1.49266879398198E-01  1.57414090373727E-02
 -7.31743380130920E-01 -1.24192216210220E-01  8.25316016187490E-03 -5.11079614100968E-03  1.83026060852041E-03
  1.02369847672269E-03 -8.07153707698649E-03 -3.65598951090010E-03 -1.62752838438208E-02 -6.44939766974896E-03
  2.49375375894605E-02  1.22999065655760E-02  1.99050159699933E-03  5.69128528317191E-03  2.08868383629106E-02
  9.05168326484840E-03  3.19134472556265E-03 -2.43007205995674E-02  4.38062989756004E-04 -3.61581093185841E-02
 -6.05215122199193E-03 -3.32168840572259E-03 -2.28792871668735E-02 -8.29833732787949E-03 -4.54220698631580E-04
  9.71334185455629E-03 -1.85986728507417E-02 -2.48704055947932E-02  3.68261863731097E-01  6.02566169339381E-02
 -2.53291675723550E-04 -2.34744406107201E-03  5.58759489999659E-04  2.31311401623337E-03  1.27811247492872E-03
 -1.01540564964954E-03 -7.01929966734938E-03 -3.13404052696899E-03 -7.73097835498921E-03 -6.77065941235008E-03
 -8.91496697904029E-04  3.34769427729675E-03 -4.09400975703095E-02 -9.25077478443243E-03 -4.89151511438443E-04
  2.35192917992580E-02  1.89699931998751E-06  1.04694419149340E-02 -1.60553927486734E-03  5.75829952223426E-04
  4.56160328929691E-03  9.87636582384776E-04  2.55372171000176E-03  1.36087626214318E-03  7.07287863290628E-03
  1.01714357739167E-03 -3.46052133235931E-01 -5.65909435348401E-02 -6.17444957049618E-08 -1.02287559138373E-03
 -4.49534529497220E-05  1.02257043541726E-03 -6.10592001053890E-04 -9.41718286697723E-04 -1.13130770194326E-02
 -2.64305703486653E-03 -5.29390587455814E-03  1.09452243611667E-04 -8.42136399917888E-03 -2.47649282705354E-03
  1.72341769524395E-02  7.27374548301779E-03 -3.44781071679175E-04  5.37296745017588E-03  5.37797848894663E-05
  2.49974201500121E-02 -7.59144385157475E-04  5.30413527352337E-04  1.54575658371343E-02  1.39585321126363E-03
 -6.99784963090462E-03 -7.07633892505298E-03  2.25359145348178E-02  4.10853091788646E-03  3.27676288125896E-01
  4.68445461267247E-02 -1.19041145992181E-03 -8.36076388260939E-04  4.37426233041431E-04 -6.38418540591059E-03
 -1.00933377283039E-03 -3.55811301686258E-01 -1.08515853993917E-01  7.92139486681392E-05 -2.12380052036894E-02
 -1.40025072831582E-02 -4.33426969429147E-02  2.02608462401975E-02  5.13373651202811E-04  1.44933665766422E-04
 -2.68014343012011E-02  5.52186110092177E-02  4.58129320096255E-02  3.00362267406495E-03  1.29595981459075E-03
  4.66692407194930E-03  2.11242605488734E-02  1.25012422409805E-02 -1.72753062672783E-03  8.63619447594473E-04
  1.06590002782684E-02 -8.93557719444328E-03 -2.87974547586304E-03  8.68408210002758E-04  1.46920782903247E-04
 -5.90894251644396E-04  2.73151554639718E-03 -1.01440079116684E-03 -2.95413919693202E-04 -4.03281038698925E-04
 -4.71864616209124E-06  6.94311239151993E-03  3.13242207460641E-03  6.76055519370581E-04 -1.34230745996337E-03
  1.32579008929762E-04 -1.46514288715546E-04  1.84922727071640E-03 -3.89984621112741E-05  6.83448440140382E-06
 -1.31499661259624E-02 -1.95393899486116E-02 -1.15020599326845E-02  1.48560588756660E-03 -1.75257073044418E-03
  1.68459223611680E-03 -1.73513094922737E-02 -9.68578915084510E-03 -1.16807231169881E-03  1.60507883603774E-04
 -1.80003369140808E-03  2.76100827049159E-02  2.78841185345065E-02 -2.02762307950871E-04  1.55596495318062E-03
 -2.86893441250283E-03  9.84090893972413E-02  6.00556248812309E-02  9.79076022868560E-04 -7.45258250703443E-03
  1.59237907931756E-02
* ORBITAL    1   50
 -3.48467582250321E-02 -2.75258848382414E-01 -1.03251175567044E-01  5.48447279561951E-02  3.26327460312831E-02
  4.57171342807638E-02  9.79834609908807E-03 -1.49861010439395E-01 -7.33891453986498E-02 -4.27406532853654E-03
  2.61731082149082E-03 -8.95488946333980E-03  8.83959096238906E-03 -9.63633495701728E-03 -1.66046403870797E-02
 -1.20518143430832E-01 -5.52114834609240E-02 -4.83210713745624E-02 -4.95774809502843E-02 -1.20991357781329E-01
 -4.70902393846604E-02  6.96984393387660E-03 -5.66009005645394E-03  1.59325164089528E-03 -4.23275028045683E-03
 -6.54199799086316E-03  2.44056899322244E-03 -3.23829006788185E-03 -5.16371374788068E-02 -3.83450052065383E-01
 -1.45389141573814E-01  3.53926742574044E-02  2.55966473989585E-02  1.70032316567338E-01  6.59554482415238E-02
  1.49324991062533E-01  7.69160668362448E-02 -8.15065444917841E-03 -1.70213088667150E-02 -6.71773028253873E-03
 -6.75930412053374E-03 -1.64260905077998E-03 -7.33026768671376E-02 -4.91350161245561E-01 -1.97516770794335E-01
 -1.43159957311769E-01 -5.91672768366813E-02 -9.21567812449977E-03 -4.59732355141665E-03  2.15575444635399E-01
  9.78493568510166E-02 -7.56815776923952E-03 -4.78560245209819E-04 -1.64772948825590E-02  2.27540202649743E-02
 -1.70759879404576E-03 -6.75582257825704E-02 -4.66201856571216E-01 -1.85172507033382E-01 -1.69222772294559E-01
 -8.68201475934504E-02 -2.17873144236889E-01 -8.43949152321075E-02  4.09747439728159E-02  1.46373742663389E-02
 -2.42274645813393E-02 -7.53127919418187E-05  8.87214974496126E-03  2.14114165967985E-03 -6.84090117931208E-03
 -6.50305712659718E-02 -4.41343569749369E-01 -1.76713353619945E-01 -1.04763328508680E-01 -3.93947655304812E-02
 -6.79851260152411E-02 -3.58368975530074E-02 -1.66081745410123E-01 -6.94782957394814E-02 -1.25656194424548E-02
 -1.36643151709532E-02 -1.36868916152132E-02 -8.42704475999583E-03  4.38145539479346E-03 -4.76056069324924E-02
 -3.08073037673528E-01 -1.30289216106019E-01  1.16771171878596E-01  3.56930869111558E-02 -3.58856232747956E-02
 -1.35305942790682E-02  6.98141572358451E-02  3.69965097053926E-02 -7.73328662618254E-03  1.58553646870262E-04
 -3.49740565544109E-03 -7.33945183863384E-03  3.06592788807845E-03 -3.09898692849646E-02 -2.22189085757614E-01
 -8.74922665058736E-02 -1.26420655385256E-01 -5.65128678134785E-02  7.08977274223785E-02  3.91595112562825E-02
  8.13423464310152E-03  2.19275442478997E-03  1.23692158874956E-02 -6.93813429362854E-04  9.49339359096330E-03
 -4.10251421006835E-04 -5.05923068135111E-03 -9.33440215118641E-03 -5.12866425208059E-02 -2.93923653251359E-02
  7.30679003237725E-02  4.13434936903562E-02  7.77979858925576E-03 -3.26647189862997E-03  9.87629305124732E-03
  1.34301445471247E-03  5.16767775477447E-04 -6.83442791096314E-04  4.88860752989366E-03 -4.10017124599422E-05
 -1.00919456931006E-03 -1.47401216235812E-02 -1.33111899362451E-01 -4.65431649007813E-02  1.86580250047361E-03
  6.72539830289787E-03 -1.06524770475682E-01 -5.93064486020175E-02 -2.20383416281955E-03 -1.34498337745799E-03
  2.64079373178864E-03 -7.84677368576759E-04  5.95516046958022E-03 -9.60981491978262E-06  9.58669625464387E-03
 -2.82826758707588E-02 -1.85193193154595E-01 -7.67229652072327E-02  6.23315327936216E-02  2.26390684873283E-02
 -1.88788450293423E-02 -9.56620804975438E-03  9.37439679204415E-03  1.78647264472804E-03  3.10293227830845E-03
 -9.72783436336047E-05  7.66909710683358E-03  9.31417571668570E-05 -6.88230484347097E-03 -1.93400974016500E-02
 -1.38517464935339E-01 -5.65208068321570E-02  5.35153648604579E-02  2.28515108060645E-02  5.14167806912244E-02
  2.31321359237626E-02 -6.49659503170670E-04 -1.47490578287591E-04 -4.48037042251136E-03  6.07813795338236E-04
  5.56810185687792E-03 -3.05386818655060E-04 -1.56503765770389E-03 -2.97320101641862E-02 -1.96193284994552E-01
 -8.05849757692116E-02 -2.08632061454998E-02 -1.35401410560984E-02  6.93194269748041E-02  2.59493000422951E-02
 -7.66119146750228E-03 -2.01468441309361E-03 -1.03964029665553E-04  3.70786268240876E-04  7.54336763153579E-03
  3.49861790570785E-04  7.49752953521817E-03 -2.81845085247987E-02 -2.01564624826966E-01 -7.84144320583566E-02
 -1.37899038230187E-01 -7.42156966246260E-02  1.98405896538820E-02  8.42439950649205E-03  8.37308358675246E-03
  1.22552779995544E-03  7.37985386884906E-03  6.74158528471328E-04  8.63986859715692E-03  1.31065822724196E-05
 -7.19247455475023E-03  1.96930321026163E-01  1.46094128914777E-01  1.07424543852248E-02  6.92154704962030E-04
  1.28491266405294E-02  1.45608545059342E-01  1.41378161455211E-01 -1.55833743258482E-02  1.11715465962618E-02
  3.36767250620498E-04  3.94572626414382E-01  3.14100853276661E-01  8.68176561979315E-03  1.95457223108419E-02
  2.60707154291987E-02  2.30795774050105E-01  1.83883512548677E-01 -2.15351131065126E-02  7.85545602976336E-03
  1.44981854348517E-04  5.17004121766770E-01  4.13725526997688E-01 -2.41579836701944E-02 -3.19777228671916E-03
  4.03360523746867E-02  1.59657904081010E-01  1.29379563708732E-01 -1.54142881994817E-03  1.54750827476532E-02
 -3.90176097869906E-04  5.23526734818331E-01  4.13642139919224E-01 -3.51861832584044E-02 -2.93885269530343E-02
  3.01600661607877E-03  1.44037967566036E-01  1.12848327173235E-01  1.00437582730679E-02  7.61500194750891E-03
 -5.26539553760749E-05  4.26953770880049E-01  3.41718697894656E-01 -1.39023912865656E-02 -1.78252903034624E-02
 -3.15594552396974E-02  1.46916653182739E-01  1.21623676659047E-01  1.44203680181728E-02 -4.42645681882570E-03
  3.59363799096792E-04  3.00860759536102E-01  2.36145567405692E-01  1.19654311331681E-02  3.64043730801689E-03
 -2.22677492279482E-02  1.65218132830750E-01  1.31970701716841E-01  6.22208178839238E-04 -1.73062877321616E-02
 -6.69892507008327E-04
* ORBITAL    1   51
  1.36093594486598E-02  9.51814033374754E-02  3.82646844952768E-02 -3.42715908256679E-03  7.65389911268955E-03
  3.24108684177312E-02  1.14390870094603E-02  1.07750674409263E-02  7.42103213776588E-04  5.08723678667631E-03
  3.65901937863509E-04 -3.72878369584559E-03 -2.76902786898483E-03 -1.86875371463145E-03 -9.36523668846615E-03
 -2.75711999707311E-02 -2.04176250890926E-02  7.28019708102196E-02  3.79420385278287E-02 -1.32984308428809E-02
  1.63682010629056E-02  3.96564907226554E-03 -3.73857270793937E-03 -4.61751903765419E-03  1.13868157270638E-03
  7.86735150784464E-03  5.43580129192298E-04 -4.44330415285182E-03  4.00936741725006E-03  3.32463312114062E-02
  1.41861063449324E-02  9.16244651831847E-03  1.76926782119757E-02  7.70904323330114E-02  3.31742162362214E-02
  1.32156670320940E-02  1.52380125660758E-02  5.38389914868173E-03 -5.75960350491765E-03 -4.81130095834381E-03
 -1.58804372471649E-03  9.86225156963411E-04  3.31871529779310E-02  2.32821224683622E-01  8.92613781404127E-02
  8.28622828906852E-02  4.68590510139760E-02  3.06218831190904E-02  1.77224189775827E-02 -1.28945654415172E-01
 -5.95263547878009E-02 -8.00439437095014E-04  5.62831606925848E-04  1.28990369548648E-02 -6.84274834989299E-03
  5.46826848379290E-03  5.18955640164460E-02  3.42445873620739E-01  1.35940561554386E-01  2.14808081354786E-01
  9.28044213454450E-02  8.19206482552970E-02  4.90236360771578E-02  1.24606199786772E-02  3.53958886769442E-03
  1.85783534022535E-02 -3.40194161622072E-04 -1.16616128410736E-02 -2.74233783216667E-03  8.12972075829902E-03
  3.93105670171593E-02  2.70373360093024E-01  1.05037288619199E-01  4.48193081489583E-02  3.01395520019637E-02
  1.23183542593797E-01  5.46132273900410E-02  1.29424220991495E-01  6.25541602058269E-02  2.44970130474829E-03
  1.40885271603201E-02  9.87974031659752E-03  5.44843405969208E-03  5.48402524639812E-05 -1.74467325197578E-02
 -1.34354031522425E-01 -4.91106527024114E-02  1.05607616397477E-01  5.82115864374353E-02  3.27193068804078E-02
  3.47926320066618E-02  5.51768849783076E-02  3.10209905292204E-02  5.36635501798586E-03 -1.96423363108999E-04
 -6.12935041056038E-03 -5.67340004872951E-03  7.39811745228723E-03 -2.19378789776147E-02 -1.38732939371233E-01
 -6.15204182336449E-02 -3.75346768179635E-02 -2.58488241267887E-03  8.27956136642380E-02  5.53159240028246E-02
  4.60380095701967E-03  7.32305352837250E-04 -3.35268994273857E-03 -6.99457219448257E-04  6.73898328322037E-03
  4.98624028094411E-05 -6.29915856254250E-03 -8.20892260005302E-03 -7.55052953792746E-02 -3.15283607405669E-02
  1.13270370967498E-01  7.56667478810577E-02  5.44537511352891E-02  3.47928356616808E-02  9.77489909565224E-07
 -3.41685398221638E-04  1.02313764039554E-02 -6.92239917133434E-04  3.64550654183025E-03 -4.81152877698646E-05
  2.43940946773799E-03 -3.05374823553328E-02 -2.45372997961141E-01 -9.10503067437899E-02  3.46342082509902E-02
  2.48028138919916E-02 -1.15329209738630E-01 -5.38250008089535E-02 -2.86583867853920E-04 -1.15384703531123E-03
 -3.11158744605879E-03 -6.64091035573387E-04  8.97815673108070E-03 -6.05634502599706E-04  8.85445163428717E-03
 -6.63979777834596E-02 -4.53573849741648E-01 -1.80829899786939E-01  2.31773989318357E-01  1.06500638471805E-01
 -6.21531161104466E-02 -2.55739960550183E-02  1.26811265055848E-02  2.56557769981814E-03  1.52614538514763E-02
  2.74757373719357E-04  1.69317297363179E-02  1.31712288083677E-04 -1.49791203031140E-02 -7.30011490524556E-02
 -4.96964622591261E-01 -1.99652066944573E-01  2.22637713507239E-01  1.00246004258831E-01  1.83935199690184E-01
  8.37098267379549E-02 -6.38189717246512E-03 -1.75135438530296E-03 -2.35767230841216E-02  6.82118803148641E-04
  1.83748342930776E-02 -2.83539759614169E-04 -5.87654721634054E-03 -7.28324825325608E-02 -4.94430679412864E-01
 -1.97126291915420E-01 -3.42306956671475E-02 -1.43235334929830E-02  2.71936894137026E-01  1.25397060703620E-01
 -5.46916526521498E-03 -1.43979762419775E-03  8.41838793999292E-03  3.02976288825008E-04  1.81287791160699E-02
  6.68033091306804E-04  2.17376375580929E-02 -4.66644652400455E-02 -3.36223195764718E-01 -1.30709484934514E-01
 -1.55965522016810E-01 -7.29560203038443E-02  6.47573364584050E-02  3.27938172308121E-02  1.09941884853080E-02
  2.23355403387180E-03  2.84027712261129E-03  1.31595723727375E-04  1.24648251651277E-02  9.39839024261669E-05
 -1.15989713026880E-02  1.57468803862721E-01  1.14824480774845E-01  5.39467635567487E-03 -2.71039560429342E-03
  1.10937196511808E-02  4.93309284635863E-02  4.97365817640844E-02 -7.72265411785622E-03  1.21418635023900E-03
  6.49008272682265E-04  3.76460232391826E-02  3.61450411089124E-02 -8.29575149007899E-04  4.36497253974351E-03
  5.36214459397394E-03  3.40110309134719E-01  2.66970155818107E-01 -2.72449803833840E-02  9.07369207064947E-03
  4.81569785114352E-04 -3.01625803373584E-01 -2.37439856762695E-01  1.11728424121503E-02  1.00076898064878E-03
 -2.29495219314126E-02  5.46953551714379E-01  4.36122396280112E-01 -8.37887141852736E-03  4.88567631334801E-02
 -2.64111258434887E-04 -4.24145843830889E-01 -3.40509889768069E-01  3.30417666158136E-02  1.97674532583359E-02
 -1.33860114548779E-03  5.63232935355475E-01  4.49122681188192E-01  4.01076636100380E-02  3.15614204773263E-02
 -3.08675673370722E-04 -3.47105538130221E-01 -2.74351240895073E-01  8.08441773097791E-03  1.59688634184573E-02
  2.44431520722979E-02  4.85829732817803E-01  3.88560938978620E-01  4.13564659667665E-02 -1.58639686734183E-02
  5.13269660199213E-04 -5.03978448830034E-02 -3.56797513181502E-02 -2.61701660651395E-03 -5.46024985831824E-05
  1.03988674282890E-03  2.36093057905265E-01  1.84428495628239E-01  1.02255540093116E-03 -1.96462084690829E-02
 -5.61322890751084E-04
* ORBITAL    1   52
  6.34436256034434E-02  3.85731328873623E-01  1.59295478184101E-01 -1.45789482635174E-01 -6.90450639585064E-02
  9.91883803837062E-03 -7.04186246826887E-04  3.00659737267420E-01  1.46404302255488E-01  3.01542981623025E-03
 -7.39071124211944E-03  1.64534768967828E-02 -2.70375268601527E-02  6.99759414467887E-03 -2.85733339542073E-03
 -8.03175612623607E-03 -7.28773580099591E-03  2.51542347325288E-02  1.93196754732550E-02  2.58223994447358E-02
  2.09004578561449E-02  1.71032989951098E-02  1.25661143940468E-02 -1.89034086609029E-03  1.76479245797641E-03
  3.08210609037766E-03  2.53495243905381E-03 -2.31231909135708E-03 -6.94725255899597E-02 -4.25441350390471E-01
 -1.71623003600016E-01  1.05039463769991E-01  6.03588543956934E-02  1.94229678262917E-01  9.11536890935755E-02
  2.81140091166256E-01  1.32982030586115E-01 -1.01889945493710E-02 -2.70235598065203E-02 -1.60086027450325E-02
 -1.97647847525058E-02  4.65211702560377E-03 -6.18123259520567E-02 -3.91196848305388E-01 -1.52045390328338E-01
 -1.53850228434518E-01 -7.51622046907671E-02  9.65919765012665E-03  5.97652028292141E-03  3.32901013913369E-01
  1.78489897423365E-01 -2.82841289419079E-03  9.15940406992426E-03 -1.64999369926339E-02  3.00456441186116E-02
 -7.73346516070890E-03  1.48731640229105E-02  1.03310309177427E-01  4.04023943975899E-02  9.84756451861576E-02
  4.78699057473137E-02  6.28213504237942E-02  3.85149755040133E-02  4.73804034240187E-02  3.20241453648377E-02
  5.49737939241943E-03 -7.78834221580873E-03 -4.73971330837139E-03 -1.04998142224129E-02  6.30136846887886E-03
  8.44869670309128E-02  5.38940314475600E-01  2.11302214261480E-01  1.08361412343637E-01  5.57891860116960E-02
  2.10353334093270E-01  1.02553929766980E-01  3.54469949390121E-01  1.79061722523753E-01  1.09145383225673E-02
  3.10782046081179E-02  1.74763005702927E-02  2.28450189249754E-02 -5.30242145659935E-03 -1.35926676781240E-02
 -7.88259539873612E-02 -3.80505286882393E-02  5.58765530614298E-02  4.10204646306432E-02  3.14739231899976E-02
  2.49427700832054E-02  1.04149475183877E-01  4.09548086265834E-02  1.36594957015295E-03 -1.44585939570005E-03
 -5.30270204350050E-03 -3.10618919008267E-03  3.16612615730700E-03 -2.34391943711436E-02 -1.79311987766002E-01
 -6.49703884768066E-02 -1.94915900786910E-01 -1.05458701736118E-01  9.82580881050234E-02  4.83592686193177E-02
  1.72021778861346E-02 -1.87428614976172E-03  1.14210426206367E-02  2.69146011005961E-04  6.45105787307113E-03
 -1.61791419030910E-03 -7.33717112929985E-03 -9.14488880838537E-03 -4.07772686145248E-02 -1.99657681737967E-02
 -3.24255735945659E-03 -2.82896339678580E-03 -4.57145579289720E-02 -3.08645787030212E-02  2.60693207463948E-02
  3.47736387526691E-03 -6.60389371158727E-03 -5.60271282199902E-04  2.28067124289373E-03  4.71853610726204E-04
 -2.56801870135114E-06  3.06730246565817E-02  1.78006367296637E-01  7.75714504336546E-02 -4.18277325505168E-02
 -1.48459312395151E-02  1.17474841116787E-01  5.51812899066962E-02 -1.01734405627664E-02 -5.61150317706765E-03
  3.32464769055288E-04 -1.58522392718743E-03 -6.80508338699227E-03  5.55526459159388E-04 -9.86895906995754E-03
  4.41393499878055E-02  2.90133544695932E-01  1.13480951384570E-01 -1.98519119534694E-01 -9.91911219819170E-02
  9.02329495183492E-02  4.31691057736998E-02  1.56303397453691E-02  3.13459267716974E-03 -1.33511683068558E-02
 -4.29922799573019E-04 -9.85222886288289E-03  2.41276866270004E-04  1.47254962363113E-02  2.88558460484078E-02
  1.88151538467846E-01  7.53118815275435E-02 -1.34207856475988E-01 -6.87236161881130E-02 -6.56784842195649E-02
 -2.80456810952779E-02  2.67970468433267E-03  5.20909781365930E-04  1.44717669393251E-02  1.11235082974977E-03
 -6.79490844013715E-03 -5.81829527276852E-04 -1.95344190534277E-03 -1.03904427145661E-02 -5.57319869377270E-02
 -2.36638588322302E-02 -4.38172700996214E-02 -3.08890004519601E-02  3.89224619671935E-02  1.82205348472933E-02
 -1.43066081683752E-02 -3.72636950538386E-03 -4.83826829295208E-03  8.87959542026456E-04  2.44199513981755E-03
  6.19088854687808E-04  6.98940228816094E-03 -3.53267256867849E-02 -2.17161725621638E-01 -8.66169156978498E-02
 -2.21766433080089E-01 -1.17561683898674E-01  5.37786637646712E-02  1.95514839602045E-02  1.17674575278513E-02
 -3.65480969909399E-04  1.54001408950141E-02  1.51729127911406E-03  9.22595642540511E-03 -1.79140617807407E-04
 -1.26487067137838E-02  1.15208582870062E-01  8.60503585513869E-02  2.64713657986435E-03 -4.62765943074788E-04
  9.75637749780611E-03  3.09468299320364E-01  2.44528910360136E-01 -2.24989499148639E-02  1.39316741859945E-02
 -1.51404077359703E-03  6.15075008649726E-01  4.99599988607378E-01  1.91275350292346E-02  2.93333780272530E-02
  4.60913636499527E-02  3.47109601330345E-01  2.82824737495704E-01 -3.13716771599030E-02  1.35208604291944E-02
 -2.45503856169160E-05  6.46728100887665E-01  5.18449851438929E-01 -3.15809683995983E-02 -5.77837435202420E-03
  5.02828454462997E-02  7.89666191333561E-02  6.44123394888924E-02  1.06178375804653E-03  8.89861722509680E-03
 -7.87651001353342E-04 -1.94005737949961E-01 -1.55328020658236E-01  1.48738248941696E-02  7.92902338638833E-03
 -4.88645789045518E-03 -2.65452403772873E-01 -2.14803057207306E-01 -1.81521593494549E-02 -1.67835541116489E-02
  1.22810493974579E-04 -7.89451124199318E-01 -6.32493162048006E-01  2.34826959399119E-02  3.61980190096162E-02
  5.67849675899967E-02 -4.08870825480960E-01 -3.25033219265955E-01 -3.41918682499892E-02  1.31053017668780E-02
  6.12526130354634E-04 -5.98000508050547E-01 -4.75822633943627E-01 -2.81639543268827E-02 -4.55155414940624E-03
  4.72212108702160E-02 -2.44661078935973E-01 -1.91879300074835E-01 -3.56571604496761E-03  2.19095915339731E-02
 -1.50567759542726E-03
* ORBITAL    1   53
  2.71230503801266E-03  4.98043737322919E-02  8.35569367055243E-03 -7.06946062727904E-02 -3.87456471426552E-02
 -2.48914045897338E-02 -6.94380033160920E-03  9.78093975194659E-02  6.68037580327062E-02 -7.14993234830749E-03
 -6.70022688650752E-03  1.25573702230788E-02  4.20049749429457E-03  1.99810205882499E-02  1.42796270262188E-02
  7.99285916473316E-02  3.36738993356220E-02 -1.54505562557980E-01 -1.36747877041318E-02  2.51316748029526E-01
  6.25709057091638E-02 -3.23447307800631E-02  1.57899363988015E-02  9.85308392198494E-04  1.09099040288444E-02
 -7.54492874892866E-03 -1.83496667248956E-03  3.25709777255442E-03  2.42129193808372E-02  1.57053347863642E-01
  6.21896570975649E-02  6.31812776348617E-02 -1.58829114821425E-02 -3.32387403868617E-01 -1.19873069594744E-01
 -7.43101169203114E-02 -4.97428387360181E-02 -2.88087530578779E-03  2.03630177800080E-02  2.68181449161708E-03
 -3.75782856167606E-04  5.44496508245567E-04  2.90155432492236E-03  1.10673423217299E-02  5.59458340118211E-03
 -4.85533594406085E-02 -2.48611011255861E-02 -8.76484319097617E-04 -1.45777104344621E-02 -5.97299255182683E-04
 -7.44226774901732E-04  6.82634439724889E-03  1.82206644182634E-03 -9.37434455286453E-03 -9.80543499460708E-03
 -1.67103614777132E-02 -3.53999715916904E-02 -2.19996355468695E-01 -8.80319650980478E-02 -2.93446012227288E-01
 -1.07920743895740E-01  1.04537792380736E-01 -5.35163511592499E-07 -7.84015948462162E-02 -2.41297013681606E-02
 -1.07324145553370E-02 -5.31077725603847E-03  1.61578184806701E-02  8.90117515838479E-03 -9.08012152748821E-03
 -2.20763861583753E-02 -1.54582427643384E-01 -5.61115201333183E-02  1.01551623652573E-01  7.84931121070814E-03
 -2.81589996971810E-01 -9.81635241413152E-02 -6.43937765415727E-02 -5.06234396867099E-02  4.47605567645106E-03
 -1.74920473075129E-02 -5.34002552650335E-03 -6.55243989758403E-04 -1.86688909021387E-03  5.39872459317352E-02
  3.62634938454320E-01  1.43459778241198E-01 -1.45212122328730E-01 -7.25045963903447E-02  5.12849920920657E-02
  2.42523397053501E-02 -2.81988650477333E-01 -1.34467494743882E-01  6.51865267294995E-03  2.66350687109596E-04
  1.65331108845058E-02  1.25919661054073E-02 -8.99097033268429E-03 -7.66314883156711E-03 -1.41163658501227E-04
 -1.06175532787942E-02 -1.22515598151640E-01 -6.69609384437505E-02  1.42925556596534E-01  6.63043017011800E-02
  6.45761825190406E-03 -4.40173921787400E-03  6.61709817555831E-03 -3.49133418171542E-03  4.05258242459206E-03
 -2.78232442251912E-03 -9.76449280708793E-03  5.48925390908483E-03  1.57953972112170E-02  8.79575853244014E-03
 -2.29755819099595E-02 -1.18308369161824E-02 -3.28489414564817E-02 -1.93613952446617E-02  7.06563170002809E-02
  1.61652097915834E-02  3.51171808564951E-04  4.54208387680596E-03 -3.92970000827510E-03  3.26225285414458E-03
  4.13992111081209E-03  5.21673269201098E-02  3.32749013723654E-01  1.26242088850454E-01 -4.93545461290754E-02
 -2.06673609108317E-02  3.46384603473229E-01  1.76983494679737E-01 -4.06582993795909E-02 -8.28446448131329E-03
 -1.04002884693660E-02  2.16017618167474E-03 -1.40960695750031E-02  6.00219153601356E-03 -2.86746374820056E-02
  3.57116175157385E-02  2.09956537303678E-01  8.54155764416547E-02 -1.47388881934841E-01 -7.06179074188790E-02
  9.69934047144522E-02  5.74741748815686E-02 -7.17890148607404E-02 -1.67385373153874E-02 -5.49167776244684E-03
 -5.06280718584149E-03 -9.04958571127116E-03 -1.27512371184809E-03  1.86122732592210E-02 -3.36835492768761E-02
 -2.14301193307589E-01 -8.57562799414299E-02  7.25723451100920E-02  2.90183173994069E-02  1.21611115055466E-01
  6.39698770044440E-02  9.46382544114224E-02  2.32744728518232E-02 -1.01535792305649E-02 -3.33073082550260E-03
  7.15941893718254E-03  2.96200933528944E-05 -1.10211303975733E-02 -6.42091834725196E-02 -4.19226447893813E-01
 -1.65425107505218E-01 -8.89700267277278E-02 -4.71002690879402E-02  3.39376025017708E-01  1.70882960295694E-01
 -9.10816680036762E-03 -3.17961601027718E-03  7.70250650407247E-03 -1.44674177876302E-03  1.47882994032353E-02
 -7.05108875074078E-03  2.81507769991093E-02 -5.21275560110313E-02 -3.18301657025966E-01 -1.34324683816519E-01
 -1.92716966237923E-01 -8.49144551480592E-02  9.14959894249389E-02  3.12061270870927E-02 -8.57687962624591E-02
 -1.92117517364358E-02  1.00267647481713E-02  3.65371745229857E-03  1.08821675129793E-02  6.02081870183553E-04
 -1.54936904199469E-02 -6.51008437841359E-01 -4.73831102354143E-01 -2.12028652304765E-02 -3.47464563386855E-04
 -3.88174390861667E-02  2.85263632680086E-01  2.07510523569995E-01 -2.23970999331184E-02  9.55634158475100E-03
 -1.38073601272873E-03 -2.79994285087118E-01 -2.25099209784853E-01  3.46272264178705E-03 -2.45695646538075E-02
 -1.69479919611641E-02  3.81734145222675E-01  3.06397202972061E-01 -3.19347517580263E-02  1.22334035666856E-02
 -3.70640946955796E-03  2.78064240547948E-02  2.34769562039979E-02 -1.48121517922190E-04  2.34666077095467E-03
  2.79724221141132E-03  6.36539152596074E-01  5.05532131879851E-01 -8.56684891573666E-03  5.61201855070283E-02
 -2.45553754007642E-04  3.22466278068254E-01  2.63245636212015E-01 -3.21209774021744E-02 -7.28615826475194E-03
 -5.38671605061347E-04  2.60447088716276E-01  2.09855554089739E-01  2.03674877721508E-02  1.26176536589145E-02
  4.50407018599243E-03  2.86764373361207E-01  2.24613509689608E-01  3.83032848234164E-04 -2.10688505653702E-02
 -1.73589171111494E-02 -3.08115005715432E-01 -2.50381377184955E-01 -3.01278144032911E-02  8.15765016554552E-03
 -3.14316701175220E-03 -1.76591269987417E-01 -1.41530996748891E-01 -5.22068849435948E-03 -1.19434137229521E-03
  1.42013138442688E-02 -5.29108500089786E-01 -4.32573123350844E-01 -9.99124303545242E-03  5.05220233279622E-02
 -3.69208438890539E-05
* ORBITAL    1   54
 -5.27800845797394E-02 -3.42818695086127E-01 -1.29070456275909E-01  1.51426971551541E-01  9.01332639668282E-02
  7.23569080004962E-02  2.13007628480970E-02 -3.10583297160529E-01 -1.61542019202456E-01  2.52400904815194E-03
  8.74371803067392E-03 -2.29351583118039E-02  2.05020519989035E-02 -2.02092785228317E-02 -1.90655616596580E-02
 -9.51594677982582E-02 -4.57801764441466E-02  5.89685771614016E-02 -1.11039741126999E-02 -1.77873155334042E-01
 -5.58805909350549E-02  3.26531400563416E-02  1.96108426095065E-03 -1.44323090885559E-03 -7.35562594107988E-03
  3.10618141897751E-03  7.88329625677476E-04 -6.27643667852516E-03  1.98481613924256E-02  9.71960975488537E-02
  4.99031292040544E-02 -7.45754441521773E-02 -2.51979812978100E-03  1.76808649231313E-01  5.94935156364241E-02
 -4.47949567859991E-02  6.72704504084910E-03  7.74763794260091E-03 -5.01348326198167E-03  1.02923173208515E-03
  4.28016938913659E-03 -4.50911888341430E-03  5.52521766547132E-02  3.62921803721915E-01  1.40177212681194E-01
  1.50111627779550E-01  8.73474560889137E-02  4.63916602661590E-02  1.96709676825406E-02 -3.17142876248309E-01
 -1.60146503983222E-01 -6.10389972144323E-03 -5.46085301713370E-03  2.47394414309676E-02 -1.54654754459319E-02
  1.77495578921343E-02  4.69404501936726E-02  2.93010093397820E-01  1.15702940046301E-01  3.00954353156584E-01
  1.23562810481683E-01 -3.75438888855157E-02  1.89445925138565E-02  2.47501876711569E-02 -5.82847395719549E-03
  1.60289919477467E-02  6.58187041345490E-03 -1.58218538645489E-02  3.27016341679870E-03  8.33267747898382E-03
 -3.65186339389035E-02 -2.20828259711116E-01 -8.65400575931420E-02 -1.29428235398174E-01 -3.77850831583225E-02
  5.18881281154931E-02 -4.49626936597219E-03 -1.89507161930797E-01 -9.17334469665106E-02 -1.38519660107073E-02
 -7.62470009365896E-03 -5.69040336138508E-03 -1.57463289028115E-02  8.28483408265938E-03 -2.68512349160591E-02
 -1.63045307222947E-01 -6.33505050721591E-02  5.01134665284080E-02  2.55802069043977E-02 -2.95065152883374E-03
  7.98069726815989E-03  3.98070934933931E-03 -6.49644395127476E-04 -5.19196928970819E-03  8.68022843191944E-04
  5.66261320177761E-03  2.53961842316422E-03  1.52900369371156E-02 -5.50926358440340E-02 -3.95643581691586E-01
 -1.35884504331810E-01 -2.60597704370808E-01 -1.35364751584253E-01  1.32973144948321E-01  8.88673425333924E-02
 -1.95675236184787E-03  6.39401027864219E-03  1.87491123894290E-02  2.03176588052251E-03  1.27989874499017E-02
  4.63300328721044E-03 -1.14051777491810E-02 -1.67587213210770E-02 -6.70833091523526E-02 -3.80688931095739E-02
  7.31916481812612E-02  4.56608051654535E-02 -2.72072137767242E-02 -2.20670492451044E-02 -5.53276275964664E-02
 -1.34854874405925E-02 -6.56050119587737E-03 -2.11825768746319E-03  4.80627882356154E-03 -1.07977303125189E-03
 -1.20290712362964E-04  2.89463672427692E-02  1.46149176742944E-01  7.19332419261476E-02 -2.27407951684214E-02
  2.38155420733696E-03  2.99032158656907E-03 -1.85591830599091E-02  1.82107134925467E-02  5.63098717558224E-03
  4.04686140223978E-03 -1.24278324279275E-04 -4.58135716001161E-03 -3.27963646605625E-03 -1.29639686201325E-03
  5.99127056125757E-02  3.97425516516113E-01  1.52605688186603E-01 -3.19765731938427E-01 -1.68192808440592E-01
  1.44551890749163E-01  6.96265796906136E-02  2.92848563827387E-02  8.05614540283632E-03 -2.30236813918010E-02
  2.54515660691211E-03 -1.34576812577757E-02  1.40831491569276E-04  1.91763773432238E-02  5.14258309981362E-02
  3.27699550072577E-01  1.30061005920014E-01 -2.29644110692431E-01 -1.19933548917718E-01 -1.28070111496637E-01
 -5.84657933692559E-02 -4.76137487165992E-02 -1.15561512208102E-02  2.64923304627278E-02  1.06539332710695E-03
 -1.16460868197441E-02  1.00517451409265E-04 -2.88326144649953E-03 -2.24062921892264E-02 -1.27071318375279E-01
 -5.29300496514221E-02 -6.46938074050968E-02 -4.74997804443988E-02  8.13532076619311E-02  3.90671159179092E-02
  8.90016069794215E-03  2.64111533156897E-03 -8.03353908208134E-03  1.09413046919132E-04  5.46187354296817E-03
  3.19530420693437E-03  1.32244057193543E-02 -5.78885984092199E-02 -3.68728251775493E-01 -1.43267699331016E-01
 -3.72755105135783E-01 -1.99320062901214E-01  8.10976342972677E-02  3.42741507373966E-02  3.77036399643288E-02
  1.09365922354564E-02  2.32566585613864E-02 -2.52048274862016E-03  1.49924077930856E-02  9.07286223616240E-05
 -2.16838527485753E-02  7.26674500991876E-02  3.12577722285364E-02 -6.83505074325746E-04  3.41538882513629E-04
  2.61371294613521E-04  4.77360090266236E-01  3.81169735268930E-01 -3.60941188241519E-02  2.07293878421038E-02
  2.33037433258069E-03 -2.47527821526780E-02 -1.78813327959975E-02 -7.00694779858523E-03  4.59746909410550E-03
 -2.54803605153296E-03  5.89182037250242E-01  4.77633630358382E-01 -5.17062607229155E-02  2.13687693306471E-02
  1.97290600682958E-03 -6.29743301380648E-01 -4.99660649698389E-01  2.45534256676971E-02  3.66376699859023E-03
 -4.77457246794593E-02  1.64548871932684E-01  1.35387496843830E-01  1.64320123624337E-03  1.79272322239458E-02
  4.68954631874028E-04 -4.22367647838828E-01 -3.40340100383575E-01  3.61076473128036E-02  1.45687443184440E-02
  3.49607855653689E-03 -4.75588872476898E-01 -3.85766830169349E-01 -3.28613973080617E-02 -3.00723206603613E-02
 -2.22101747556200E-03  3.14289058010201E-01  2.56962787036336E-01 -1.66948266404606E-02 -1.07722076912870E-02
 -2.49863197874956E-02 -6.38098907380697E-01 -5.04939607029885E-01 -5.17496594205512E-02  2.09387275192366E-02
  1.40498909730101E-03  5.91882410724936E-01  4.76736130319684E-01  2.58695348138616E-02  5.37567024480603E-03
 -4.81760414283887E-02 -6.95983397639199E-02 -5.32346180596798E-02 -5.14397753156346E-04  5.99302507107192E-03
  1.04254492531794E-03
* ORBITAL    1   55
  2.04773598512431E-02  1.39506981642531E-01  5.23881932510932E-02  1.51780050394462E-01  6.55350532310993E-03
 -3.74735722345566E-01 -1.06480339667764E-01  2.82097272841411E-01  1.23596365366267E-01  7.62661521067546E-03
 -4.60127136144561E-03  8.41822875559456E-03 -2.15724309578855E-02 -2.31234405137819E-02  1.86695200453365E-02
  8.75681112975273E-02  4.59404084124257E-02  1.13048172159358E-01  4.57916369482333E-02 -7.54754095568608E-02
 -4.20475851413336E-03  4.50089335217035E-02  1.56835776360604E-02  1.31423802009876E-02 -2.96254531118539E-02
  1.74009921216786E-02  1.70538398385150E-02  7.64150697997036E-03  2.48072314932397E-02  1.81943603174403E-01
  5.94364559019673E-02 -3.89473003208888E-01 -1.22183356478118E-01  3.30802482229189E-01  5.95610279259030E-02
 -2.69648973960022E-01 -1.16395424439138E-01 -2.01238434336676E-03  1.16730511041683E-02  1.02558803156937E-02
  1.39948828708089E-02  1.43946216927367E-02 -7.37013586280693E-03 -5.28779720776542E-02 -1.84570890248901E-02
  2.20174560520876E-01  4.48613994627569E-02 -3.47487801131085E-01 -9.46677472979371E-02  1.68492767451546E-01
  5.62353222645153E-02 -4.09943119133275E-03 -1.39387909813949E-03 -4.74417308550670E-03  8.40058996086084E-03
  2.70869146010742E-02 -3.68510355827967E-02 -2.30054735901419E-01 -8.89868362533429E-02 -1.00428365175880E-01
 -7.22825199054821E-02 -2.03305628720780E-01 -8.15684489747811E-02  3.86674919225233E-02  1.18569388127722E-02
 -2.45220501376870E-02  3.00016802543244E-02 -5.53735033726078E-03 -1.99406045330213E-02 -8.54823821173783E-03
  2.77442586890023E-03  1.66048273412791E-02  5.55196786101850E-03 -3.36940480114014E-01 -9.55974776361347E-02
  4.25852273469368E-01  1.05915293560960E-01 -1.63720780810545E-01 -4.46869914184949E-02  9.16641519886253E-03
 -1.00638595259011E-03 -6.38591220410368E-03 -3.11977441425576E-03 -1.50057688149496E-02  2.95112432789645E-02
  2.00916161312023E-01  7.77516499026027E-02 -8.19769556574662E-02 -2.85229393060692E-02 -2.23615839781261E-02
 -3.02156910390516E-02  3.99069454199888E-02  2.67818457281417E-03  3.45022000443721E-03 -6.67887702289090E-03
  5.56306007349299E-03  1.42639052192810E-02  2.93337802616307E-03  1.76874848916573E-02  1.04498083259667E-01
  4.66860280362555E-02  8.91412947378421E-02  4.12526371289992E-02 -1.44369618973294E-01 -6.61051406810638E-02
  1.55000930344445E-02  2.43666348525167E-02 -1.00612888403209E-02  8.43655999872037E-03 -6.90300901295665E-03
  1.04544047050806E-02  7.49406945822913E-03  5.04683963745952E-03  1.34676785326596E-02  1.33538451175026E-02
 -7.23671682143570E-02 -5.08522312280499E-02 -3.07438862295842E-04  2.00233273702097E-03 -1.56139993334393E-01
 -3.99411830398290E-02  2.45301562891518E-04 -4.57062321184196E-03 -2.98906585714415E-03 -4.16690044204446E-03
  3.08708044331513E-03  2.55006748254882E-02  1.75237964843086E-01  6.57515269030610E-02 -1.80929713513985E-02
 -1.53961691050409E-02  1.97960563488540E-01  1.13329034535898E-01  6.15812002683517E-02  1.59852412156287E-02
 -3.60295230665310E-03 -4.56487119615282E-04 -7.73242585981385E-03 -9.00836960964274E-03 -1.93522068724558E-02
  2.37483137960281E-02  1.43648716086485E-01  5.67644179972859E-02 -7.91491205523042E-02 -4.01031359125385E-02
  4.20176552923332E-02  2.45180241166874E-02  8.21943492773593E-02  2.13441377877088E-02 -2.12772797471268E-03
  7.91540060337168E-03 -5.90193544639545E-03  1.17384815664896E-03  1.24037441708498E-02 -2.85510548269890E-02
 -1.79004994489215E-01 -6.92843859196897E-02  1.02143054698334E-01  5.08315059388346E-02  8.32082875393584E-02
  4.54588887521335E-02 -1.41323365572943E-01 -3.59710990828636E-02 -1.14888987830623E-02  2.87519038673371E-03
  5.78317622328492E-03  1.04084031841454E-03 -6.54356373471688E-03 -2.52767117149440E-02 -1.66168447288711E-01
 -6.42300434933514E-02 -2.25949650463561E-02 -8.75101480355666E-03  1.95481710706406E-01  1.04056976450690E-01
  4.42700362502094E-02  1.23950115764931E-02  9.14720343390694E-03  4.21019057393443E-04  5.87781957037290E-03
  9.21550291636353E-03  1.37085296439071E-02 -2.90661452037786E-03 -9.10878918512870E-03 -6.72254755278604E-03
  7.02357507315318E-02  5.18942175239199E-02  1.20492598531976E-02  6.54896235753546E-03  9.66124729593373E-02
  2.58746320059882E-02 -3.17812706371636E-03 -7.74239644711073E-03 -1.23408360744514E-03 -7.65373204065884E-04
 -7.04478365265911E-04  4.62233969927591E-02  1.74051951679471E-02 -4.68548199747316E-03  5.15810639785731E-03
 -6.00924343806035E-03 -1.62128967625254E-01 -1.52111173510504E-01  1.41584145315492E-02 -1.16134788657752E-02
  4.01571378367309E-03 -3.10567752864342E-01 -2.51061505868913E-01 -2.33781127699274E-02  8.76030489579437E-03
 -2.89306786873022E-02 -6.58737338819329E-02 -4.90814971412006E-02  6.52272701058276E-03 -2.73037932993802E-03
  4.83697842879367E-03  1.13112723993800E-01  8.58876990727839E-02  9.80155715268119E-03 -1.51526572822564E-02
  1.36623793150608E-02  3.36669942147841E-01  2.68054880411078E-01 -6.40465473271041E-03  2.86739851434587E-02
  2.14509685512769E-03  3.71600574259330E-01  2.98879585402191E-01 -2.38947920116792E-02 -2.33864550666270E-02
  2.59719037394676E-03  2.57192017428686E-01  2.06545179685958E-01  1.89242456483932E-02  1.34088167915298E-02
 -6.70245046203166E-03  2.81776249725907E-02  2.12862865668524E-02 -1.41225909815073E-02  2.13471539191227E-02
 -9.79058386486096E-03 -1.75318017269646E-01 -1.46306588252311E-01 -1.76455399577955E-02  4.25941893131862E-03
  3.91513874075014E-03 -3.21002647483555E-01 -2.54287734445640E-01 -2.80231603396194E-03 -1.84655318096459E-02
  3.05021288502056E-02 -3.42985119904781E-01 -2.72175379964341E-01 -2.36275553781734E-03  3.38587075758412E-02
  2.59469027924547E-03
* ORBITAL    1   56
 -2.79009645473150E-02 -1.85024898597575E-01 -7.17043385166988E-02  4.14230630541147E-01  1.47051843817765E-01
 -3.81580721601884E-01 -8.88511402419655E-02 -3.99884814505046E-02 -5.99127260964018E-02  2.44868847159068E-04
 -9.88158354302751E-03 -1.21308440643011E-03  2.98012950139165E-02  9.99309559658340E-03 -1.87603703021291E-02
 -7.77798331009162E-02 -4.70601225590097E-02 -3.59867231208725E-01 -1.04501352843153E-01  3.99508323216507E-01
  8.05935113775329E-02 -1.52468320924313E-01 -3.94700263615127E-02 -2.47963331204573E-03 -1.14139808048290E-02
  8.89109235540278E-03  1.81280174479170E-02  7.24114387618179E-03 -3.72134650559857E-02 -2.68700256836780E-01
 -9.20248606272489E-02  9.96033261626492E-02  5.21022365243989E-02  1.43138441477078E-01  7.60851370197917E-02
  1.58411610668342E-01  9.89653272399259E-02 -2.03313064140377E-02  8.03299207845884E-03 -2.18912777980958E-02
 -1.68935145976966E-02  3.36934835821131E-02  5.01528750614425E-03  3.67035964191586E-02  1.11377530242371E-02
  3.20837750629942E-01  9.81708536178993E-02 -4.21257141533783E-01 -1.09102642558992E-01  9.06575301417713E-02
  1.40151235363687E-02 -5.54713702481990E-03  1.53466870511405E-02 -7.47949694153128E-04 -1.14086198752378E-02
 -1.55747637901822E-02  4.20305332843356E-02  2.63913405043187E-01  9.98707637411865E-02 -9.12047707343350E-02
  3.34727223059261E-02  5.60479910791415E-01  1.92576444477179E-01 -1.47529879932293E-01 -4.33935010968995E-02
  1.67070516945017E-02  1.08765123498378E-02 -2.37978034183876E-02 -1.24408657818702E-02 -6.12244444674344E-03
 -1.27835883571210E-02 -8.59111181187023E-02 -3.07806899578647E-02 -7.25392462583774E-03  3.95326036338123E-04
  1.72711294419031E-04 -3.62302859001061E-03 -3.35455741074791E-02 -2.18373147742463E-02  9.38284467100801E-03
 -2.45676142598448E-02  1.41649804487386E-02 -4.38068719340349E-06 -3.02688930585401E-02 -3.15189550831598E-02
 -2.37069346468008E-01 -9.23222985258150E-02  1.82316330335534E-01  7.01648291452178E-02 -4.32591802201615E-02
 -3.38094147235068E-03 -3.84003467747015E-02  1.89167054801044E-03  3.21462548971363E-03 -5.48637831781396E-03
 -1.12622673558178E-02 -1.50213674626959E-02 -3.14174908521991E-02  2.86686256488339E-03  8.90083122782359E-02
 -9.94616636753998E-03 -8.68860487975761E-02 -6.26356758005074E-02  1.30748521374806E-01  8.59895266364579E-03
 -3.45021513584724E-03  1.17359703648736E-04  9.16928845796501E-03 -3.75014279573162E-03  9.67492390411246E-03
 -5.07710770422072E-03 -4.94112817422083E-03 -6.60647491471509E-03 -3.82360944370758E-02 -1.68178291071750E-02
 -2.23022183289298E-02  7.26530948418968E-04 -3.58108443534986E-02 -1.82248217165079E-02  7.91520943379476E-02
  1.82553707082535E-02 -3.55110550572128E-03  2.90623226223658E-03  3.47523322586879E-03 -3.46903846870285E-04
 -3.86204832984392E-03 -1.31977874252320E-02 -8.51881316497279E-02 -3.68110183109635E-02 -3.31496516899262E-02
 -2.00815743715112E-02 -7.86931570395999E-02 -5.25175845772183E-02 -1.05980996874964E-02 -9.78973518749054E-04
  4.13348097101661E-04  7.80266885261578E-04  4.83116199611915E-03  6.11016469836246E-03  9.23685374292115E-03
 -2.14818552307406E-02 -1.38349608933990E-01 -5.07483077445852E-02  6.02285863075550E-02  3.73224805107458E-02
 -5.26050271648587E-02 -2.79137159954718E-02 -6.63530322804991E-02 -1.80915115877205E-02  1.08382796897815E-03
 -4.04304795947045E-03  5.14530096665903E-03  4.50003172094553E-05 -9.77574301208699E-03  1.96161029940407E-02
  1.28092725520976E-01  4.72507921740947E-02 -9.06901965700723E-02 -4.76665267440653E-02 -6.67335978215637E-02
 -3.96701081713777E-02  8.12579986852868E-02  2.04804165192785E-02  8.42420265614460E-03 -2.67109702679497E-03
 -4.01968171748659E-03  4.59884030024634E-04  4.80792418784054E-03  1.26688737054552E-02  7.77954480346272E-02
  3.18233813083209E-02  1.51041211717153E-03  1.41150429157382E-03 -1.14001091774548E-01 -5.87204077327701E-02
 -5.63374095559839E-03 -2.36970333575907E-03 -6.87607058141107E-03 -5.69194133268997E-04 -2.93792261962635E-03
 -5.87621558272372E-03 -7.84682860976038E-03 -7.55082667586418E-03 -4.58224157773952E-02 -1.93477889694524E-02
 -7.76353811429777E-02 -5.22293697904679E-02  1.07209538961982E-03 -4.56044551693594E-03 -7.00458076776302E-02
 -1.84923185171809E-02  3.47270138328805E-03  3.88930230400769E-03  4.15197182746851E-03 -5.27873011765659E-04
 -1.79370558596827E-03 -2.05060788199353E-02  4.88291409425116E-02  1.87469039842141E-02  2.83142004363871E-03
  7.00183217045788E-03  3.47350744049130E-02  5.30333409902182E-02 -1.53036044857370E-02  1.10352424719869E-02
 -1.83680502126588E-03  4.26796783295164E-01  3.41240570504285E-01  1.25306565008646E-02  1.67586504981857E-02
  2.89180325665935E-02  1.26698463164326E-01  9.48631219139328E-02 -1.20830826644495E-02  3.56319747923626E-03
 -3.73174862102179E-03 -9.78470651022045E-02 -7.23653665501584E-02  1.49862996033407E-02 -2.28937281686180E-02
 -7.04580216790879E-04 -1.82789055441066E-01 -1.47761678599155E-01  4.01624695362605E-03 -1.58088937465955E-02
 -3.36458053572833E-04 -4.67035408715717E-01 -3.74462173449312E-01  1.89717320049026E-02  4.35365771945407E-02
 -7.59577850105298E-03 -2.21266132299121E-01 -1.73996305415801E-01 -1.52038586250227E-02 -1.05613505451267E-02
  3.80424720698256E-03  8.24134542647376E-02  6.61822008069964E-02 -5.21191424841595E-03 -4.49110744053602E-03
 -4.24933882355668E-03  1.61842529580547E-01  1.32914876149112E-01  1.54005168602803E-02 -3.59346250262052E-03
 -3.16334015555064E-03  3.68774423961398E-01  2.90352939439406E-01  3.23744541300135E-02 -1.76082863242350E-02
 -2.04522451888777E-02  1.44739147429619E-01  1.06984079347348E-01 -3.76988918949609E-03 -1.92947889281039E-02
 -3.41548988043693E-04
* ORBITAL    1   57
  3.38019029497243E-03  2.37300662382101E-02  6.76793187853216E-03  1.03527704593847E-02  1.02992226212611E-02
 -9.23519106221120E-03 -2.78706453228049E-03 -6.03295447475332E-02 -3.45825064210943E-02  1.19140495609040E-03
  3.50156176360002E-03 -1.68280543799012E-03 -8.77655663353899E-04 -7.39896540290898E-03  1.91556722593108E-04
 -7.61705980888058E-04  4.88505450484416E-04  2.19842405002127E-02 -1.43869124012319E-02 -1.09360013601058E-01
 -4.24865728341753E-02  1.08007607334696E-02 -5.09817356006691E-03  3.88203975169200E-03 -1.20780027305242E-03
 -9.82528781255563E-04  4.48150738848319E-03 -9.67412000189329E-04 -8.91471782908641E-03 -5.80918669769190E-02
 -1.91214576859936E-02 -4.25512079765624E-02 -1.29080967141805E-02  8.60950541077317E-02  2.35619215659704E-02
 -6.79985912218042E-04  1.20226295139862E-02  5.95337647733368E-04 -5.48086260693343E-03  2.15818914979810E-03
 -7.27623088476381E-04 -2.16084550816970E-03 -4.59132677864563E-03 -2.86564856044340E-02 -1.11884440035912E-02
 -3.75480911419448E-02 -1.73577745842474E-02  2.73527100595648E-03 -1.48580555952461E-03  2.97992993259621E-02
  1.73843070349654E-02 -7.51283331665756E-04  2.22787063827095E-05 -5.97966917500609E-04  7.00885334766355E-03
  5.86870422626874E-03  5.86574334695315E-03  3.58966500757594E-02  1.37904559958063E-02  8.10454565466890E-02
  2.85756344052335E-02 -6.39927917297681E-02 -1.22681831015250E-02  2.39636308125220E-02  6.89372588811358E-03
  6.03273458076480E-04  1.79962719117109E-03 -2.93221067743594E-03 -2.39786032684743E-03  2.79270873133547E-03
  4.75307461865285E-03  2.69072934676322E-02  1.19466952250570E-02 -3.65618298861532E-02 -6.37932650840109E-03
  9.79695619634868E-02  3.21677897471200E-02  1.36721000756625E-02  1.54562550690728E-02 -1.37168536903298E-03
  5.81242748679044E-03  8.83426027075579E-04  1.50707834889541E-06  9.80512038102946E-04  1.42324031309884E-02
  1.03375849579472E-01  4.55413020565892E-02 -8.47885610518417E-02 -5.01829551097415E-02 -1.62087325140556E-02
 -1.53076198203795E-02 -9.94797780919796E-02 -2.79075875622869E-02 -2.77416347662228E-03 -1.03240062807916E-03
  1.04674332748495E-02  4.34456395649348E-03  6.71771399124642E-03 -1.06920499625671E-02 -7.02434938193186E-02
 -1.64892689112256E-02 -2.08349481785196E-02 -9.16354250412339E-03 -5.88699843824567E-03  1.21221714388972E-02
 -3.44225683281911E-02 -2.08900941172233E-02  3.67174865448201E-03  6.29849035183990E-03  1.57615934498041E-03
 -1.03396138530247E-02 -1.14004599701810E-03 -1.68934467996662E-03 -4.74240561018864E-03 -5.05748786036320E-03
  2.15693741616569E-02  1.13567559207134E-02 -3.20252064146292E-04 -2.91088621178865E-03  1.04742203447100E-01
  2.60880925637563E-02 -1.03572480587420E-04  3.75580108587125E-02 -4.83978271596752E-04 -2.54609126684587E-02
  1.61001405559595E-03 -2.82874318462133E-03 -1.40798460249916E-02 -8.72086597135037E-03  1.57352811291838E-02
  9.52572544079854E-03 -1.38137296429755E-02 -7.50655291098052E-03  5.35616112307919E-01  1.41949683707029E-01
 -7.16164874772495E-04  1.72216996995538E-02 -2.00914780586902E-05  2.69541605614300E-02  2.13426733036624E-03
 -5.35067241459698E-03 -3.51526479390593E-02 -1.33568299166983E-02  3.25306104639491E-02  1.67601118638281E-02
 -6.78275637683364E-03 -2.84690517462207E-03 -6.48327540611778E-01 -1.69375389422419E-01  2.43477549500013E-03
  1.14717879781478E-02  1.12108882381610E-03  1.85733351302708E-02 -2.13361719481185E-03  1.64275760309597E-04
 -9.79484510793526E-04 -3.57294233500541E-04  4.71507415445973E-03  2.80430529742788E-03  6.64416354450417E-03
  3.48334518761187E-03  1.01019163256824E-01  2.27262068675470E-02 -4.20884697653457E-04 -3.77818349370637E-02
  4.03245768553988E-05  2.72659527136811E-02  1.09951268224163E-03  4.80866749213240E-03  3.35637980276408E-02
  1.11841389513093E-02  8.55325250769706E-03  3.39470698538356E-03 -3.76868236150852E-02 -2.28929016377666E-02
  5.33905608231404E-01  1.40213621045332E-01 -1.23765129279377E-03 -1.53469797891244E-02 -1.21836629855998E-03
 -2.73931239164888E-02 -2.74596809026689E-03  9.88555868114319E-04  1.31866198983056E-03  2.26350193588244E-03
 -9.22628511380344E-03 -6.69288001089629E-03 -1.24386433694492E-03  9.42436585949993E-04 -6.27746946704580E-01
 -1.67701800783098E-01  9.80937179698482E-04 -1.09086649260339E-02 -5.96059506837899E-04 -1.95887804644583E-02
  5.45368216047338E-04 -2.26487777764729E-01 -1.92070165551643E-01  3.92514912344124E-03  1.00669233031777E-02
 -1.41248230000095E-02  6.87970523857147E-02  5.08014339998836E-02 -5.04548930813979E-03  1.27689681756156E-03
 -8.01974940562500E-03  7.90304586280488E-02  6.41394849850382E-02 -1.59098485203357E-04  6.08242437018378E-03
  4.28924790803299E-03  4.85298351180381E-03  4.39665122182232E-03 -7.90004272601998E-05  5.73318414740595E-04
 -3.11399626687926E-02  7.03388232844314E-02  5.81243183733087E-02 -3.81366713932423E-03 -1.34953543858469E-04
  5.34896359996159E-03 -7.04589032439857E-02 -5.53223236438902E-02  1.20993218729892E-03 -5.82947002847291E-03
  2.58457726008290E-02 -5.42406781501740E-02 -4.33632032244879E-02  6.81295816273220E-03 -1.25362369221233E-03
  7.51808511526348E-04  1.27172591699073E-02  9.42531738415067E-03  3.29417234159078E-04  7.97441206532581E-04
  5.21757238334782E-03 -7.05376388746769E-02 -5.78758440302480E-02 -3.16771304114910E-04  7.09369692610038E-03
  4.27076518049981E-03  6.10811121829785E-02  4.91380736274562E-02  4.66158179186264E-03 -2.07808069490972E-03
 -3.15500831554013E-02  7.88673235364366E-02  5.85031968186009E-02  3.31767543639433E-03  1.01934276809043E-03
 -5.92914156432222E-03  5.09820413887872E-02  3.71626295354370E-02  8.03828220662620E-04 -3.31179448006002E-03
  2.65475167088044E-02
* ORBITAL    1   58
  5.39394730290183E-02  3.75818259133911E-01  1.32329730782851E-01 -1.71821926328113E-01 -9.60142993789737E-02
 -6.93396154522905E-02 -2.72961670226684E-02  3.50168063423389E-01  1.97017443341659E-01  3.16023504333417E-03
 -1.11207120414786E-02  1.30986971648423E-02 -2.35553725089562E-02  6.59055447312063E-03 -5.78458924704868E-03
 -3.38270629115317E-02 -1.23617022588724E-02  1.35513925148183E-01  1.34991980658211E-01  1.62866571689655E-01
  1.11174970044039E-01  1.19164690444241E-02  1.63375843043012E-02 -5.88957346671759E-03  1.19567772876043E-03
  1.31894085804378E-02  3.59016463793773E-03 -6.56663317470125E-03  5.75533731216753E-02  3.74155817363799E-01
  1.40523909042278E-01 -1.68054918274019E-01 -7.72523478208581E-02 -1.34413306704658E-01 -9.03993360748103E-02
 -2.81882319430409E-01 -1.43732100640349E-01  1.04885559661894E-02  1.95264830329763E-02  2.02755419983745E-03
  1.35860123424060E-02 -1.28400146495156E-03  2.18515284562170E-02  1.65745101724493E-01  5.52784274793117E-02
  1.04073984245863E-01  5.45708633196820E-02 -2.55559935289551E-02 -8.79352139212594E-03 -1.26884278756874E-01
 -8.11510291756699E-02  3.78744791215788E-03 -6.61712833732687E-03 -3.50179813490211E-03 -1.24145251590793E-02
  8.77498184557692E-03 -6.68996912542120E-02 -4.26412016991500E-01 -1.58342751092263E-01 -4.09244484948165E-01
 -2.33260508278957E-01 -2.73080048352342E-01 -1.61455980215025E-01  1.35573919700785E-02  8.69483989881820E-03
 -3.28938778943684E-02  9.39156606144798E-03  2.48460761937107E-02  2.35439915033425E-03 -1.24679387418845E-02
  1.08558094308705E-02  8.59930501663117E-02  2.74004385599893E-02  8.28835915780567E-03  1.06530029221419E-02
  7.03297799276998E-02  2.83595557120788E-02  2.41924727557621E-02  2.32216156714375E-02  9.97550548738906E-03
  1.19306269462993E-03 -9.41419424073725E-03  7.83598664266932E-03 -4.93598321402150E-04  3.46652126811005E-02
  1.93682775143445E-01  8.06912769291055E-02  1.12031909369822E-01  8.71930259354379E-02  1.23910419736062E-01
  1.03805587375854E-01 -1.07041871609973E-01 -5.27975809031825E-02  1.47088250945599E-02 -8.52904034053291E-04
  5.39308743616098E-04  4.11182802381278E-03  1.34136326407143E-02 -5.63291342899773E-02 -3.41596393561470E-01
 -1.40454788685405E-01 -2.74253136235026E-01 -1.38641710385486E-01  2.65088862719885E-01  1.53117029393931E-01
  2.89000545178914E-03  3.35224372221491E-03  8.54047788957133E-03 -7.24146347009656E-04  1.27950465106700E-02
  2.27743443864709E-03 -2.19343232097987E-02 -1.97284908456439E-02 -9.26090120149092E-02 -5.21833277077394E-02
  1.47926450996671E-01  1.12371951501504E-01 -1.24874028259098E-02  5.34459965550273E-03 -8.30148375169297E-03
 -2.45421009678071E-03  1.27142048296972E-03 -2.81473532720903E-04  2.75686561537923E-03  9.21999947454126E-04
  6.95268356259829E-03 -4.77151125156215E-02 -3.20250808258699E-01 -1.21116944723300E-01  2.11739968659444E-02
  2.64055580856466E-02 -1.98620144871130E-01 -9.30674888681295E-02 -1.61481168554262E-02 -4.34599297699381E-03
 -7.04110835381999E-03  3.61436005518314E-04  1.05247570262377E-02 -2.76497082800025E-04  2.45297533038881E-02
 -6.30451663518210E-02 -4.23527157923366E-01 -1.52433274411719E-01  4.09522983104227E-01  2.36577945513827E-01
 -1.34285272288700E-01 -7.99431727242848E-02  5.29970365043073E-03  2.06914298283309E-03  1.57356871013927E-02
 -5.60401617861470E-04  1.58678073416959E-02 -6.32425658465108E-04 -3.20836763362658E-02  6.69157328407941E-02
  4.20047372645570E-01  1.58741708310209E-01 -3.70505882632982E-01 -2.05177011810239E-01 -2.52072618239377E-01
 -1.48027653475393E-01  7.04562370509976E-03  2.03070884472975E-03  3.49496165242655E-02  2.65710509099030E-04
 -1.43554496059329E-02 -6.45767452886243E-04  1.97693378967470E-02  4.27398869746584E-02  2.67751103446276E-01
  1.01126442647110E-01  4.49216556092102E-02  1.38060740818157E-02 -3.34412294809705E-01 -1.88206896560752E-01
 -1.24944431986471E-02 -3.22510427542085E-03 -2.64049493189446E-02 -2.09790566846048E-04 -8.94713225420258E-03
 -3.02118751407595E-04 -2.29464936091215E-02 -6.20450713528212E-02 -4.31291099839118E-01 -1.52460216172983E-01
 -4.80837322337471E-01 -2.79343074981233E-01  1.25099098699700E-01  6.33204154919648E-02  3.95250450724268E-03
  3.60648769741070E-03  2.41970218282483E-02  2.49416798460913E-04  1.50929700625222E-02  9.05481875152593E-04
 -2.00236765233084E-02 -2.39820182443973E-01 -1.84270526045850E-01 -1.16770240402450E-02 -3.12484876484129E-03
 -9.87298923260005E-03  6.03508309239150E-01  4.68004851442434E-01 -4.47423706162552E-02  1.67639814075187E-02
  1.45807154438112E-03 -6.46913624660651E-01 -5.03725970737089E-01 -1.75815894586569E-02 -2.51109518192325E-02
 -3.70732222320990E-02  8.30686638386344E-01  6.53516085635748E-01 -5.97624942167668E-02  2.58818122348979E-02
  6.08329863194208E-04 -3.11530108290569E-01 -2.39900223835103E-01  1.65474661414006E-02  3.32352916647443E-03
 -1.57509644509180E-02 -5.88498996235061E-01 -4.72245020934682E-01  1.64411521670440E-02 -4.90936274018995E-02
 -4.60347737761462E-04  8.89408570862245E-01  7.09095733958058E-01 -6.22773934176342E-02 -4.25814422973401E-02
  4.65968383094144E-03 -8.11892505541878E-01 -6.49174337715586E-01 -5.81948719413600E-02 -4.02507916975980E-02
  3.83990465981730E-04 -1.27816469197229E-01 -9.76511866072030E-02  6.60557638676659E-03  8.19638782762123E-03
  2.53401807964099E-03  7.95411898399424E-01  6.34848795420617E-01  6.42910036267412E-02 -1.97676232333098E-02
  2.75088480844045E-04 -7.20855481774577E-01 -5.62225355386955E-01 -2.72779667100155E-02 -8.21101824765307E-03
  4.67793521208974E-02  4.28614251787391E-01  3.41386872342379E-01 -1.32289015546043E-03 -3.55243097130383E-02
 -4.52979769064557E-04
* ORBITAL    1   59
  4.11463559126057E-02  2.49714543088463E-01  9.17470856492515E-02 -9.56014404302579E-02 -6.08489815394414E-02
 -1.96576439897602E-02 -4.75055740473861E-03  1.47402190856911E-01  7.78472906845256E-02  1.73464621761246E-03
 -1.73706581401525E-03  8.49680509105526E-03 -1.22412593918109E-02  1.18765485813770E-02 -3.11907415718741E-03
 -2.74849478484485E-02 -7.96269165277353E-03  2.13423428713310E-02  2.49168869747322E-02  5.55262597969506E-02
  3.55130405388999E-02 -7.63628108201807E-02 -5.05050661580084E-02 -4.37500994310654E-03  7.32231796721589E-03
  2.95571207662223E-03 -3.05935704925996E-04  1.84859281794006E-03  1.45522157768710E-02  8.75768514384609E-02
  2.91979494668300E-02  6.69147163530215E-02  1.83295168125035E-02 -9.79731375850692E-02 -1.44171378930579E-02
  1.98664830540709E-02 -3.89696050932739E-03  7.55466888166036E-03  6.87971542900024E-03 -4.15355485022584E-03
  9.24332976785893E-03  4.51756468738124E-03  1.77376943799055E-02  1.39667156875122E-01  4.01383721698135E-02
  1.48708718331916E-01  8.49389716544286E-02 -1.13838166679583E-03  1.67751436727901E-02 -1.86081880414917E-01
 -1.21989735286190E-01  3.44487807192218E-03 -5.92761930042908E-03  6.01199343200926E-03 -1.92784692923011E-02
 -4.11861487702436E-03 -3.76585252873354E-02 -2.58458545037040E-01 -9.25934166025738E-02 -3.44129239179858E-01
 -1.83669963277621E-01 -1.02528980742002E-01 -8.59235285893609E-02  5.15404446659407E-04  7.07285061361138E-03
 -1.43122581696881E-02  2.09793857125526E-03  1.57697141301105E-02  4.47023401860712E-03 -1.08261742936774E-02
 -4.58341193177868E-03 -1.06588189456779E-02 -1.27745947590996E-02  8.25434117432554E-02  2.90963941811051E-02
 -7.58930161618973E-02 -7.30769090659283E-03  5.46727362189713E-02  2.93037326194328E-02  7.07692474535333E-03
 -2.15043548267958E-03 -5.02955180102382E-03  5.30144939474995E-03 -2.71282556009914E-03 -6.12704917794385E-02
 -4.32711186724977E-01 -1.62008459035798E-01  1.89923962263821E-01  7.98621433026681E-02 -5.32242046273520E-04
  1.08570666859577E-02  3.02591345762117E-01  1.67956311976039E-01  4.81097934277980E-03 -1.71683688551110E-03
 -3.04876717935976E-02 -2.91190122793082E-02 -1.03241815967185E-02  6.80555337017603E-02  4.57604554303676E-01
  1.50305406926315E-01  5.15323836195477E-01  2.90488380498082E-01 -1.65862560339824E-01 -1.01104653978361E-01
 -1.20267427462618E-03 -1.11521195298937E-02 -3.79542094061467E-02 -7.00199104181653E-04 -1.41262210792961E-02
 -7.11806312016654E-03  1.88653081990405E-02  1.32235049940407E-02  7.71996996156112E-02  3.24226690326124E-02
  5.55867775339903E-02  6.35536309426950E-02  1.76874264789406E-01  1.28588940557798E-01  3.56238481189163E-02
  1.09184879547346E-02  1.58114900655442E-02  4.53617078848721E-03  1.59159261604013E-03 -4.60406747051511E-03
 -8.34635225377246E-03 -6.26625882549666E-02 -4.20081227570271E-01 -1.45681590792094E-01  6.59523056900634E-02
  2.43065850796903E-02 -5.29776608288923E-01 -3.15304945571336E-01  8.63256329301655E-02  1.78664428443141E-02
  1.32530673987822E-02 -2.40950980916516E-04  1.65669170647766E-02  2.62873189031879E-03  2.99631230820297E-02
  5.10032187995948E-02  3.18202114512030E-01  1.23124980079867E-01 -3.59961376816067E-01 -2.01014558749198E-01
  1.20758042597893E-01  6.32638934347870E-02 -6.22691027018908E-02 -1.95814946754654E-02 -3.71635278371646E-02
  2.72106081939878E-03 -1.13448391435923E-02  4.17332170360519E-03  1.16903604764509E-02  5.33585496995338E-02
  3.57567238313902E-01  1.30421106384584E-01 -3.17384812746308E-01 -1.91693249013393E-01 -3.13226411695299E-01
 -1.76217821595059E-01 -3.76495737504964E-03 -2.18065426485040E-03  3.54545124833249E-02 -3.57463188286864E-03
 -1.27270527413373E-02  3.90904948028672E-03 -1.10187890870602E-02 -7.35118942949659E-02 -5.11304056629252E-01
 -1.75466935747865E-01 -8.17830224425242E-02 -4.12252672531300E-02  6.38811576608038E-01  3.83369379202586E-01
  7.34212588544883E-02  1.97588957863166E-02  1.15475466258415E-02 -1.18026208015466E-03  1.82062937445559E-02
 -2.32378550969239E-03  4.91933522371260E-02 -1.79737781395427E-02 -9.11798934198648E-02 -3.92578542839326E-02
  7.01037891038162E-02  5.70206217280804E-02 -2.35127255068627E-02  4.22423861494772E-03 -7.34000573616840E-02
 -2.43480894864124E-02 -1.74408216464198E-02 -1.15595580525131E-03  4.60926270617999E-03 -3.43744683017716E-03
 -1.73709848794443E-02  7.93992519646423E-01  6.33297211610543E-01  3.45271220534741E-02 -1.96491233276463E-03
  4.99761603579911E-02 -1.06751118931504E+00 -8.18293523179775E-01  6.82204059439193E-02 -3.50281219234994E-02
 -1.20824233965950E-03 -8.37587049479216E-02 -7.23393284445542E-02 -8.07216866944077E-03 -8.01936775094783E-03
 -3.77748816011891E-03  1.50175492712880E-02  1.33144237706042E-02 -7.95435019171425E-03 -9.84401640997514E-03
 -3.96106068931039E-03 -4.09383718859619E-01 -3.24274472978801E-01  1.92637671348514E-02  3.02683042839271E-03
 -2.77030649034125E-02  1.15624666111525E+00  9.17893728703472E-01 -1.44316712409863E-02  9.41375500358137E-02
  3.44368634440371E-03  6.10238036453934E-01  4.77211537992513E-01 -4.15596676824777E-02 -2.16806983779366E-02
  2.13123663893088E-03 -7.98058758034806E-01 -6.29421112293382E-01 -4.61165034761691E-02 -4.63149859407002E-02
 -2.81374260890700E-04 -5.19686034102954E-02 -3.70165134327763E-02  7.91745868490260E-03 -1.06083988747204E-03
  2.08065383384895E-03 -6.71849394048092E-01 -5.40152293468351E-01 -5.04919603332009E-02  2.82222578497592E-02
 -3.53133481112307E-03 -3.65753691385611E-01 -2.90969762176462E-01 -1.75909487067334E-02 -2.50027846771577E-03
  2.53158776318859E-02  9.06131376728713E-01  7.07606061460873E-01  1.27565277076191E-02 -7.23113025095865E-02
  1.18729743666055E-03
* ORBITAL    1   60
  8.11763849720408E-02  5.27960202825378E-01  1.91679849112466E-01 -3.21094419685212E-01 -1.96629773345046E-01
  2.29567322798761E-02 -1.05324331641013E-02  6.59010980104324E-01  3.87028436375537E-01 -7.54814492337967E-03
 -6.87138200814095E-03  3.81705295154939E-02 -3.73882164196108E-02  9.77004771980713E-03 -9.90867652237054E-04
 -1.26352295074745E-02 -1.85064560047286E-03  3.18112920205790E-02  3.57959661908143E-02  8.56954720329513E-02
  5.40809066271583E-02 -4.52813613469585E-02 -4.24248313381586E-03 -3.57740066696384E-03  1.22512930208592E-02
  2.37750072276321E-03  1.36980425739359E-02 -4.12050456418971E-03 -5.36144290264998E-02 -3.75943060154066E-01
 -1.27235324923771E-01  1.89829857597807E-01  1.24886086318459E-01  2.39811294029211E-01  1.63694775896650E-01
  4.99060500103386E-01  2.77149297656746E-01  1.74275024306404E-03 -2.71968169068794E-02 -3.46037330761691E-02
 -1.34807804362776E-02  9.50452763792577E-03  8.11153108767159E-02  5.58190657020539E-01  1.93225869565955E-01
  3.77034171738421E-01  2.27509399241908E-01  6.38546205714019E-02  3.81334637789685E-02 -6.43380902532816E-01
 -3.83156859384336E-01 -9.55039762265812E-03 -6.93321569124578E-03  3.90040770750126E-02 -4.24298954028957E-02
  3.80889958025488E-03 -1.53304977276494E-02 -1.10504614813597E-01 -3.74156965047088E-02 -1.59431658785362E-01
 -8.93069554402111E-02 -4.36826534710105E-02 -4.10665802517092E-02  5.47226421178859E-02  2.54328994982571E-02
 -4.57382683974607E-03  1.31998276963828E-02  5.51558287598747E-03  2.28320023717399E-02 -9.81646131435375E-03
 -7.12371973967276E-02 -4.64821207693997E-01 -1.65514513252833E-01 -1.41283419180981E-01 -9.38482524377241E-02
 -3.23460031633453E-01 -1.79040668196770E-01 -4.50706457299760E-01 -2.75736013158505E-01  5.82563180823931E-04
 -3.26848400847324E-02 -3.28992690052451E-02 -1.59556456106367E-02  1.06520911812712E-02 -4.22214291829550E-02
 -2.62810228675963E-01 -1.15596035183382E-01  1.62276148381388E-01  1.06853728620885E-01  2.07807389859905E-04
  4.48844511348098E-03  3.24494781329150E-01  1.36057262129247E-01  1.64910251624990E-03 -9.49793034097935E-03
 -2.39991382634630E-02 -2.08565976840613E-02 -3.99991558176179E-03 -1.18704840913039E-02 -1.16344954481619E-01
 -3.89920791905402E-02 -1.73771941108797E-01 -1.00945266051927E-01  2.35538591920364E-02 -8.84422684256834E-03
  8.55061175768936E-02 -9.87811455215713E-04  1.02733254687766E-02  7.26687980330617E-03  4.72209930255727E-03
 -3.78078065922665E-03 -7.48697130678341E-04 -9.34535850200080E-03 -6.42880799188795E-02 -1.47087922143383E-02
 -6.98003566664655E-02 -5.87615748419032E-02 -7.08842294194274E-02 -5.40049607663531E-02 -4.08307545424503E-02
 -1.50721947600128E-02 -8.89366803580190E-03  5.09791683963045E-03  4.05490366765694E-03 -2.60711150154446E-03
 -1.59021077728592E-03  4.47403226096375E-02  2.70808699893552E-01  1.09896093066432E-01 -5.43215413909544E-02
 -2.81789033208620E-02  2.48156583234427E-01  1.43048517986144E-01  1.00644866673274E-01  1.50533950023980E-02
  7.35631151364444E-04 -1.79977063806594E-03 -8.82816640517955E-03 -3.05075526100802E-03 -2.01880132272993E-02
  3.45743484447101E-03  4.62080121300566E-02  1.09191545288308E-02 -5.48976105601896E-02 -3.54181087254668E-02
  6.35983731448751E-03  3.79321188221198E-03  1.75070603437128E-02  9.69173413802973E-04  6.88880072293281E-03
  8.12547362569753E-03  4.04638049960558E-04  5.08979436686688E-03  8.65185133153393E-03 -3.86350415083418E-02
 -2.60840199581498E-01 -9.08469987129843E-02  2.69081171266059E-01  1.63603665933463E-01  2.21058296783751E-01
  1.32857843124340E-01 -1.04116756551443E-01 -3.14976193496439E-02 -2.56807335488363E-02 -8.49898343364944E-04
  9.56231674524475E-03  4.90090632893234E-03 -1.34488963000725E-03  2.22428622967077E-02  1.71711136093485E-01
  5.63417599911516E-02  2.55328342741992E-02  1.55103166548788E-02 -2.62419685256561E-01 -1.58452255842198E-01
  1.18438567302603E-01  3.26065975093144E-02  1.50722811262330E-03 -7.84787078528933E-04 -5.52065158569587E-03
  4.15805246876449E-03 -1.81630570938942E-02  2.37816503133716E-02  1.47586793653307E-01  5.77996598340172E-02
  4.71864247685101E-02  1.73354503657152E-02 -8.58506607317449E-03 -9.75236076600402E-03 -2.72550887133770E-02
 -1.69066791575932E-02  4.62663716424352E-03 -5.68240226599080E-03 -2.53128245189543E-03 -4.47673916142692E-03
  1.13862277679540E-02  6.32275489249804E-01  5.01385535760222E-01  2.24862976066441E-02  3.90137488012763E-03
  3.71998072133302E-02  2.61513689920021E-01  2.15067895517878E-01 -1.30492706850506E-02  1.20766987487831E-02
  3.76990662519004E-04  9.80735701716032E-01  7.69194683683139E-01  1.76860904549680E-02  3.27858716494102E-02
  6.40987820339127E-02 -1.65008136956218E-01 -1.28879370374533E-01  1.26315865955066E-02  7.94166197068931E-04
 -1.84240897492071E-03 -1.35089187459914E+00 -1.06671793551846E+00  4.80795315611511E-02  4.39709874463192E-03
 -9.25102578916898E-02 -4.65022523576235E-01 -3.64301137964396E-01  2.13663154544427E-03 -3.48283922810573E-02
  5.87368321196511E-03  2.83780615352943E-01  2.22118473921131E-01 -2.08238330908821E-02 -7.78183665354859E-03
  1.32461316019276E-02  6.27233199975205E-01  4.93297875020459E-01  3.84596651481478E-02  3.25739423906355E-02
 -5.24364553300415E-03  1.03548475917222E+00  8.21839485555838E-01 -1.93875550324555E-02 -4.14574729590802E-02
 -7.07603429412004E-02 -1.12283404235641E-01 -8.26221041915269E-02 -6.69957267262444E-03 -2.45817593874125E-03
  3.99425983933210E-04 -1.34127852803435E+00 -1.04399111022764E+00 -5.03243280283341E-02 -4.71326865844965E-03
  9.20523574081576E-02 -5.48603600506911E-01 -4.23721516896638E-01 -3.92696032998585E-03  4.33588458083693E-02
  1.65488345994873E-03
* ORBITAL    1   61
 -1.26746126577920E-02 -5.49351488942013E-02 -3.03607257770109E-02  5.73265836076538E-03  3.91829041316173E-02
  7.15540840241617E-02  2.28434603369519E-02 -1.41063647848865E-01 -6.12463310923421E-02 -4.02159615465323E-03
 -3.81708704112104E-03 -5.24610138373070E-03  1.15455327756462E-02  4.93961642468843E-03  2.08296955020468E-04
  1.08029215724479E-02  4.80148112685427E-03 -3.56919625897275E-02  8.84965064998910E-03  1.07120058305172E-01
  3.47958965998539E-02 -3.35172815398745E-02 -5.06008587705342E-03 -2.67187323219786E-03  7.21071693677088E-03
 -6.25972507189860E-04  7.63294908965849E-03 -6.77569378526425E-03  4.03491584018445E-03  6.90299821836640E-03
  9.85429842795421E-03  5.20714638106466E-02 -1.13129363525876E-02 -1.51953433597995E-01 -5.55698316453118E-02
 -1.38204613050454E-01 -7.67551738080720E-02 -9.02744989813025E-04  1.00327665249914E-02  9.92795044446215E-04
  1.80207953322815E-04  5.18559681814450E-03 -1.72011845028991E-02 -1.07683091979398E-01 -4.20611383505517E-02
 -1.00097787198199E-01 -5.30495097158659E-02 -2.71345235937695E-02 -1.27903482476051E-02  1.56244335713282E-01
  9.42152907489828E-02  3.51323028405365E-03  4.45951229029927E-03 -1.09915434807577E-02  7.38891585809894E-03
 -1.40356963597025E-02  3.05055123875425E-03  2.89590896780131E-02  8.01023445586376E-03 -2.23614138316928E-02
  8.29863783203033E-03  1.26297684038254E-01  4.78997180722935E-02 -4.98951500165760E-02 -1.65053540957364E-02
  3.93700152484018E-03 -8.99452750137261E-03  1.90452869100843E-03  4.30217993743647E-04 -2.34931600971267E-04
  9.19905369726965E-03  4.97068195965008E-02  2.25531436436589E-02  1.50327749042127E-01  5.15995218951446E-02
 -7.18924853499476E-02 -4.76523910952232E-03  1.18095509709474E-01  5.48587025053811E-02 -8.22032246976757E-04
  3.52940711631853E-03  8.25102270829468E-03  7.16015901464477E-03  1.57675016178915E-03 -6.57861403545830E-03
 -9.19931730916825E-02 -2.30975469116382E-02  1.80599689993789E-01  6.47343594321211E-02 -6.61739258716410E-02
 -1.40017773728930E-02 -2.20518651782111E-01 -5.89690454382064E-02 -2.52372906124156E-04 -2.51909877334713E-02
  6.10505722503648E-03  9.75909660991273E-03 -2.43896097038923E-03 -5.14997554447757E-03 -1.97265136181774E-02
 -1.64503013076496E-02 -2.40501898520696E-02 -2.04589745866623E-02  1.24341392992417E-02 -3.41342283948493E-03
  5.61156210004935E-01  1.68797951904728E-01  9.52374511895106E-03  8.56627212657759E-03  1.56329275697814E-03
  2.76303143185931E-02 -1.25233986868445E-03  5.80079330830799E-03  4.69996836012204E-02  1.42538692142853E-02
  1.39158311131570E-03 -8.19470385747996E-03 -3.20152355727129E-03 -7.52162012419920E-03 -6.52498410388999E-01
 -1.67835092838797E-01 -2.26520143774958E-03  1.43351424203762E-02  2.10037495701353E-03  8.95029030057050E-03
  1.79612364777977E-03  3.83815435837882E-03  3.16774740182885E-02  8.68796823952465E-03 -3.28757822708590E-02
 -1.85171650241679E-02  5.61981550664977E-02  2.69081111336520E-02  2.56848095782870E-01  7.14218541109015E-02
 -1.95373474931705E-03  7.53133174520821E-03  6.20140121711505E-04 -4.09712658429528E-02 -1.50032643820540E-03
 -9.00698328116619E-03 -6.24900394673911E-02 -2.09911740417104E-02  5.12359736589067E-02  3.32861363350601E-02
 -2.72643680233312E-02 -1.51936995324218E-02  3.04104154386986E-01  8.55735475267569E-02  2.58555331161479E-03
  3.87407605203524E-02  2.32688061960256E-03  3.56156137126531E-03 -4.29093647760619E-03  3.38621138102406E-03
  2.83949404884587E-02  8.05888910721166E-03 -3.13445921352341E-02 -1.93877409472473E-02 -1.67901829167963E-02
 -1.23687712476337E-02 -6.46004261785182E-01 -1.87962410495907E-01  1.33980932077981E-03  2.20760884647819E-03
 -1.04931227355988E-04  1.54532479081315E-02  1.90662532678620E-03  9.25514630586035E-04  6.29579267846271E-03
  1.55114410237442E-03  1.12122187287758E-03  2.12690422214626E-04 -7.34646968848608E-03 -4.54090333900806E-03
  4.98448189521104E-01  1.41934674615795E-01 -2.36787098620117E-03 -1.21766323958168E-02  3.78882825960201E-04
  2.80721738616879E-02  2.82958947369034E-04 -9.11290939528044E-03 -5.93951833393111E-02 -2.18003307864089E-02
 -3.31725484220644E-02 -2.17362329432873E-02 -3.52592596752291E-03 -1.18721875435570E-03  3.95682969925163E-02
  2.67852165332099E-02  3.65104469694042E-03 -4.44381699080559E-02  2.53270872267030E-03 -3.58889378956652E-03
 -2.69575066845091E-03  1.86445733671328E-01  6.83878252221504E-02  2.98293081802177E-05  1.00953242441146E-02
 -6.24251518933083E-03 -3.68872279210940E-03  1.65700499733610E-02 -4.92483840449682E-03  6.74598393108446E-03
  3.24619663287196E-02 -2.67717488340610E-01 -2.04941001753712E-01 -2.59036499138974E-03 -1.00195960964950E-02
 -1.54610130355269E-02  7.21291041677583E-02  5.74190566836983E-02 -7.11400417150572E-03  1.15175574841198E-03
  8.21694078527895E-03  3.04669655675818E-01  2.48448705280001E-01 -1.38843779572574E-02 -1.85264221439467E-03
  2.18554603475695E-02 -1.74057728334660E-02 -1.25131043523177E-02  1.53336787624408E-03 -6.19303272492151E-04
  2.82439723871358E-02 -1.02199040976425E-01 -7.79204570130198E-02  1.78203878044085E-03  8.40072922493370E-03
 -3.89744460400787E-03 -7.18648663047489E-02 -5.36945401623509E-02 -4.13305446215468E-03 -2.06154062861983E-03
 -3.27335572837759E-02 -1.66740325401138E-01 -1.38085278048633E-01  9.59533511031188E-03 -8.85758130465671E-04
  1.48212212361168E-02  1.11413191765963E-01  8.96999714562408E-02  8.73234253950069E-03 -2.96062045094615E-03
  1.70044604084070E-02  2.19754336710764E-01  1.69413377779730E-01  9.30206222572177E-03  4.64365078717408E-03
 -1.80759237895732E-02 -9.73306850400903E-02 -7.79514873881682E-02 -4.54294064684639E-03  2.57150363699446E-03
  1.45591120457757E-02
* ORBITAL    1   62
 -2.28608991328413E-03  5.85671634754052E-02 -9.03818394090836E-03 -2.12047691542996E-01 -1.47934134012604E-01
  1.64677948453611E-02  7.88674941280551E-03  4.98528982564888E-01  3.14499286557786E-01 -1.35891699653901E-02
  5.02631987164489E-03  3.08382485775899E-02 -2.26595680990664E-02 -4.05167392033438E-03  6.83305862168212E-02
  3.66683291406579E-01  1.41525614800391E-01  1.39490593495283E-01  5.48019922277217E-02 -2.51302942849292E-02
  1.08002026969311E-02  6.21195744646594E-02  4.72247777037472E-02  1.89169657868626E-02  8.31289819545042E-03
 -3.77227925835988E-03  4.46596679850595E-03  8.54849266201268E-03 -7.73635570734639E-02 -4.37411046529807E-01
 -1.86060167647656E-01  3.75153372784635E-02  2.15832320050828E-02  7.68475500547420E-02  4.19826490982136E-02
  1.24470147847478E-01  4.82515524933334E-02 -9.46465182001667E-03 -1.92373273578570E-02  2.18796652307177E-03
 -1.29826154545391E-02 -1.14524991940881E-04  1.34698592142345E-03 -7.62100610403447E-02 -8.81878734508966E-03
 -2.47284235252159E-01 -1.47765737027522E-01 -1.01165885068216E-03 -1.78970603212805E-02  3.04307552753798E-01
  1.90321203863965E-01 -9.75948900757656E-04  1.15796951309192E-02  9.16863852499467E-03  1.85008281896275E-02
 -4.08748572817359E-03  5.07041093049796E-02  4.08840628790358E-01  1.18774098911945E-01  7.18868183376197E-01
  4.34269794081009E-01  3.99000223805895E-01  2.75517403891872E-01  1.27353556061982E-02 -6.12597418576803E-03
  3.66886004476533E-02 -1.37617845911831E-03 -3.43039359599001E-02  7.64878370604646E-03  1.22942101945155E-02
 -5.87177959538250E-02 -4.77661660825354E-01 -1.43822918443862E-01 -3.38283426712706E-01 -1.97980038290798E-01
 -4.00074875119148E-01 -2.61592455145769E-01 -7.11255659331708E-01 -4.35229825636225E-01 -6.99636062823553E-03
 -2.96952605784928E-02 -1.71582915092395E-02 -3.45466795228728E-02  1.17029119288291E-02  8.42057789020862E-02
  5.58196990533344E-01  1.89607236133875E-01 -2.55301502018540E-01 -1.28100789738512E-01 -4.87305300065100E-03
 -4.27357323545618E-02 -1.40399662318259E-01 -1.04367102427486E-01  2.70049125653838E-03 -4.66963823080377E-03
  1.37090673103980E-02  1.92870685779167E-02 -1.15346052692939E-03  5.00090834075745E-02  3.30891676479164E-01
  1.22209926139529E-01  2.89776753318691E-01  1.72136814678890E-01 -2.35948297363320E-01 -1.12313655862791E-01
  3.97756758564417E-02  5.48636477724332E-03 -2.52762657041164E-02  5.65894021552159E-03 -1.70926918466550E-02
  1.41984641339398E-03  1.20571607361307E-02  3.09468686877021E-02  1.65420250273118E-01  6.13887829932008E-02
 -7.72329396783037E-02 -4.76567962415168E-02  3.59731107793274E-02  4.51466096433253E-02 -3.94272645864938E-02
 -1.31918586226037E-02  7.75642262051350E-03  6.08653396148108E-04 -1.07972604457192E-02  2.90859036650056E-03
  1.20614262957602E-02 -3.57683590584268E-02 -1.59256562720846E-01 -8.46225858285818E-02 -4.93012946207631E-02
 -3.69884638178609E-02  1.72421673035632E-01  1.32568774550731E-01 -1.94743657365044E-02 -6.14270270279939E-03
 -1.77908108613133E-02  6.02887764709133E-04  1.55440589837949E-03 -2.40610599943347E-03 -6.74169532547668E-03
 -3.20717448357893E-02 -2.83548341543641E-01 -7.99636966920481E-02  5.47022968539893E-01  3.38785109020618E-01
 -1.79626259894627E-01 -1.11424057896164E-01  4.31733727300369E-02  1.29740628848265E-02  1.45806977046752E-02
  1.47261686571653E-03  6.16277820094424E-03 -1.16729330201189E-03 -2.74855271141424E-02  4.93524408291295E-02
  3.70972691887022E-01  1.17818932167297E-01 -5.30708965086816E-01 -3.28720843939228E-01 -4.21890165382027E-01
 -2.63045370438256E-01 -4.00890820235742E-02 -1.16103287856365E-02  4.02668380320610E-02  1.58261105430154E-03
 -1.36663305994935E-02 -4.24726082968902E-04  1.38033581583263E-02 -2.33161061871310E-03 -7.97382167778220E-02
 -1.32855825792695E-02 -3.59349878173249E-03 -2.06003026522574E-03  3.72500692908126E-01  2.30767011324601E-01
  7.73448215927409E-03  2.32371106299734E-03 -8.10833392000024E-03  3.04727388897311E-04  1.99552675190256E-03
  3.26229166633171E-03  2.04627932351645E-02 -5.46919420837963E-02 -3.26265442510258E-01 -1.26546403744271E-01
 -6.37230700211740E-02 -1.93619758540532E-02  5.58736830608412E-02  3.54057986374310E-02  2.95895547209913E-02
  5.89735017051827E-03  1.25024657789079E-04 -2.00692436033935E-03  6.35296634349284E-03  2.57812086415848E-04
 -2.08372751656606E-02 -5.34239693046751E-01 -4.09958302634260E-01 -2.38151275868068E-02  4.17008649530705E-03
 -3.04739685001799E-02 -6.48129889120408E-01 -5.27467200990856E-01  4.38645898285730E-02 -2.94331685921570E-02
 -6.10966552833538E-04  5.12659291257286E-01  3.97803719918980E-01  2.07304744129719E-02  2.44862971779230E-02
  2.40584199426344E-02  3.42143998026910E-01  2.75739140329393E-01 -2.62356583673292E-02  1.14828756616746E-03
  1.49902740272846E-03  6.35878249390632E-01  4.74407964017684E-01 -2.71203074855049E-02 -6.78706524927283E-03
  2.41245313046103E-02  5.97003989214689E-01  4.56602789867562E-01  1.80110733783768E-03  3.93384294353557E-02
  4.59895569810131E-04 -1.43028929592159E+00 -1.10528428091475E+00  8.49665404059121E-02  5.57451814244173E-02
  2.93676525617784E-03 -1.17981362995278E+00 -9.17854142232428E-01 -7.03995143374255E-02 -5.17455817424937E-02
 -1.90074909411324E-03  1.56043661654241E+00  1.19994836183877E+00 -3.92924266562830E-02 -5.05664294025629E-02
 -8.23672618014496E-02  1.01106336662771E+00  7.72359550210141E-01  6.39197640862908E-02 -1.91230410822221E-02
  2.57016034053329E-03 -8.08431915912002E-01 -6.27538775852318E-01 -2.27764297222226E-02  4.71282556556501E-03
  5.77055662368039E-02 -1.55486353542594E-01 -1.18534295734980E-01 -6.97390130083391E-03  1.45131440031656E-02
  4.79510892832597E-04
* ORBITAL    1   63
 -9.86454186799623E-03 -1.67432217608850E-01 -2.13011591219079E-02  2.61246543260061E-01  1.54796021924034E-01
  1.69538287133849E-02  9.15904876432633E-03 -5.15549071475953E-01 -3.10281454744117E-01  8.20769488286370E-03
  4.62818832167805E-03 -1.13157700234204E-02  7.36992664697264E-03 -1.44699199128844E-03 -5.69814912783190E-02
 -3.09739958296401E-01 -1.28237519085959E-01 -2.02232653797847E-01 -1.93752752520779E-01 -1.69049076383374E-01
 -1.35832481271659E-01  1.77422718714958E-02  1.02560144369466E-02  5.07181753210749E-06 -5.54374740244857E-03
 -1.34953953822241E-02  1.93155518372934E-04  9.22065971804176E-03 -1.43810410864310E-02 -1.82230157309212E-01
 -3.82551218746504E-02  1.96755396005572E-01  1.14025352910976E-01  2.91958606188887E-01  1.87386362532904E-01
  5.71306789290112E-01  3.26188288082332E-01  4.40595611292579E-03 -1.44981663710225E-02 -8.68420386693375E-03
 -9.16440729265229E-03  5.30177187984828E-03  1.15003442020352E-02  1.67086145395392E-01  3.64148825760145E-02
  3.70025313075991E-01  2.31233189326420E-01  9.90370680836378E-02  4.94607116068176E-02 -6.60534750877009E-01
 -4.13502916359807E-01 -6.83106327086897E-03 -1.73429311746266E-02  1.93131867533016E-02 -3.35764975473420E-02
  7.03888903312960E-03 -6.99217507270120E-03 -1.78637916027045E-01 -1.88679771597795E-02 -5.58756463814425E-01
 -3.66533697674959E-01 -4.44089349073054E-01 -2.71917469597510E-01  3.95950270920986E-02  2.35538534361840E-02
 -1.54533433727623E-02  7.53402008173517E-03  2.31298818138894E-02  2.85275500808548E-04 -6.11726806568468E-03
  1.93691244368675E-02  2.12689700435092E-01  5.12848183464724E-02  2.25992567191881E-01  1.39393889223640E-01
  3.70865371987039E-01  2.25682634338179E-01  5.46464779067730E-01  3.46867397368667E-01  2.55282433175102E-03
  2.76303811094046E-02  8.01466753188034E-03  2.71667696096035E-02 -8.75646681900763E-03 -2.39538524699288E-03
  4.96417492106200E-02  8.15290376012297E-03 -1.56673257417558E-01 -7.11231153553431E-02 -9.68917984169923E-02
 -9.72273972512053E-02  4.15285345152213E-02  9.81845808612329E-03 -1.31208140217281E-02 -3.50871735153264E-04
  1.84017476030492E-02  5.06034827319664E-03 -1.31443284707505E-02  4.67872488387253E-02  2.75013429387122E-01
  1.21139009728635E-01  1.09027421744362E-01  5.00594768972018E-02 -2.33583672101682E-01 -1.19617571554626E-01
  1.10058953612317E-03 -1.19979242619488E-02 -7.95298641417829E-04  1.51865891047999E-03 -2.13912748337112E-03
 -1.56268690072098E-03  9.62024286620385E-03  5.20351696870130E-02  2.58259116257160E-01  1.16458707218859E-01
 -1.95576752958553E-01 -1.60786746513583E-01 -1.32819476424962E-01 -8.06932776350008E-02  1.53201125872987E-03
 -3.89591651844939E-04 -6.71214916492733E-03  5.79678327954854E-04 -1.02161061667239E-02  1.72215514770612E-03
  1.17587307564117E-02  4.90499975940208E-02  4.25991456605648E-01  1.10203711395414E-01 -1.78741222950576E-01
 -1.00873144343741E-01  7.88600258169842E-01  4.74241344634931E-01 -8.38678062824057E-03 -1.03999940621318E-03
 -2.56907889154953E-02 -9.85028509758017E-05 -1.09616048688183E-02 -2.88564709693243E-04 -3.68603215692947E-02
 -3.97514773337976E-02 -3.61308216181777E-01 -9.92002277434787E-02  8.06755215128720E-01  5.01841966267028E-01
 -2.99703030662354E-01 -1.93297573661142E-01  1.59386537580359E-02  4.43571740221479E-03  3.21600019300435E-02
  1.50113063235951E-04  6.50203307878077E-03 -6.51370618361782E-04 -3.67166197547875E-02  1.48849198010442E-02
  2.08020884484878E-01  3.51039431837958E-02 -5.59289734631364E-01 -3.57541184499931E-01 -4.16436473922871E-01
 -2.69990553783507E-01 -1.50375619520000E-02 -4.71521174261941E-03  3.00586604940679E-02  7.55477508571131E-04
 -5.75078969715907E-03  9.52009363127122E-06  1.71101399923699E-02  1.02095655189837E-02 -1.43962739643591E-02
  1.14141405234175E-02 -3.93447881264006E-02 -2.29136884191445E-02  5.03282186088260E-01  3.11055656893179E-01
  5.52941934889281E-03  1.32318317113393E-03 -6.06356634972287E-03  6.57198418128734E-04 -1.69669879812952E-04
  1.54207257406021E-03  2.54554450648288E-02 -3.95899764888318E-02 -1.80555086869137E-01 -8.95895186251094E-02
  2.00303010011752E-01  1.27087427402155E-01 -5.89469930373891E-02 -4.17064932570030E-02  9.50466141704834E-03
 -1.97850988374491E-03 -7.81891256271817E-04 -4.22652356692175E-04  4.56866853624602E-03 -5.99104239875322E-04
 -7.67655537981317E-03 -1.99797890324163E-02 -4.17237438822097E-02  1.25790024199082E-02  4.55170759747145E-03
 -1.31909091011105E-02 -4.25956494674966E-01 -3.15902309630698E-01  1.99804501117193E-02 -5.43700961513682E-03
 -1.46192678630304E-03  1.13690865664435E+00  8.41057392252529E-01  1.29409822357199E-02  2.45828675480997E-02
  4.55062699308230E-02 -1.94579196257296E-01 -1.25433898065160E-01 -2.18841153312290E-03 -7.46360337513291E-03
 -2.71344739480219E-05 -1.25110065365515E+00 -9.61673042659901E-01  3.97234445972790E-02  9.79343910496477E-03
 -6.76544803562202E-02  7.83075417521574E-01  5.92984504874240E-01  1.27988582807980E-03  4.64546504414428E-02
  1.12045595581697E-04  1.21197695275676E+00  9.09917995555292E-01 -5.26685215696587E-02 -3.97292465680724E-02
  3.53340215878152E-03 -1.18568430609567E+00 -8.98805185564535E-01 -6.11401499144805E-02 -3.81274083066501E-02
 -7.74315222536644E-04 -1.18716799733480E+00 -9.07587634567957E-01  2.54112195938827E-02  3.84985076995132E-02
  5.64001830889288E-02  1.51968681939775E+00  1.16066399056073E+00  8.62790749981780E-02 -3.51576929087047E-02
  1.09495415807493E-03  9.80297272450558E-01  7.24488816501432E-01  1.76987960619167E-02 -3.21908378274460E-04
 -4.01041111907736E-02 -1.43254063247109E+00 -1.09378401959363E+00 -1.80542743153938E-02  7.92386366684133E-02
  1.04996910557211E-03
* ORBITAL    1   64
 -2.50539101293433E-02 -1.89862550470174E-01 -7.19623159780826E-02  2.35533708898772E-02 -1.68013512371783E-03
  3.56328372139484E-02  2.77251457651220E-02 -1.34087263051767E-01 -5.96187991187359E-02  5.07188625839900E-03
  9.74425299187103E-03 -6.37759893489405E-04 -7.30370492269082E-03  4.76319503645935E-03  4.80306266199996E-03
 -1.92016894784672E-02 -1.87339118690816E-02  7.00584036296417E-02 -2.24495081670001E-02 -4.90994286887764E-02
  1.18575982545080E-03  2.77683255507784E-02 -1.74476816606327E-02  1.56097883245912E-02  2.89855437803392E-03
 -1.02498352786451E-03 -1.25287163479663E-02  1.71017540400634E-02  2.52153503221986E-02  1.74168456731486E-01
  2.75654350122259E-02 -1.32101605461004E-03 -3.12504783630824E-02 -6.91106074132109E-02 -6.07795162795055E-04
 -2.35235112611928E-02 -5.23800780131108E-02  1.03808229974578E-02  1.25894672739252E-02  1.95692384298091E-02
  1.57691311095395E-02  5.61789062741865E-03 -9.52287370834212E-03 -9.22234499991393E-02 -3.40069536398986E-02
  1.58998201816102E-02 -2.58207431991868E-03 -2.91529731884423E-02  1.31754230085801E-02  1.14202208830518E-01
  5.20860260579983E-02  9.99956942076383E-03 -3.39364301023365E-03  4.73582513855298E-03 -8.72512172483838E-03
 -5.57585568495531E-03 -2.29164734490917E-03 -2.32261260920098E-02 -1.11192628255193E-02 -1.44269930594991E-02
  4.60720897642251E-03  7.15858208805243E-02  4.02648437682186E-02 -1.71210188219399E-02 -1.03762565926459E-02
  1.29308271046452E-02 -5.90004578463760E-03 -4.35735008398812E-03 -6.26712691966487E-03 -2.79856590670961E-04
  1.16667387909981E-02  7.32241469975688E-02  1.66696179142437E-02  4.55873480149643E-02  9.93697033727854E-03
 -8.64991122989339E-02 -1.01590773099472E-02  5.09794782635897E-02  3.11561263337797E-02  4.68398072530038E-03
  9.77283928794221E-03  8.76124226042093E-03  3.79008626495301E-03 -3.34391416799409E-03 -9.91684216677915E-03
 -4.63751112906538E-02 -4.04938086367202E-02  7.43284725879956E-02  6.99696257130434E-03 -1.45692148287476E-01
 -9.18156215122709E-02  3.52180160972925E-01  1.65716944616628E-01 -5.45989447524593E-03  2.87328745115445E-03
 -9.60663456605601E-03 -1.08675031621236E-02 -1.72809846450611E-02  9.78620110984406E-02  6.31804998937685E-01
  2.27296698678382E-01  7.17325980167594E-01  3.83989051671577E-01 -5.08203956135654E-01 -2.83349096293729E-01
 -5.67603525605604E-02 -2.98736841602632E-02 -4.30907495846917E-02  2.13708603539822E-03 -1.42643231612150E-02
 -4.02546059001868E-03  1.54765913084945E-02 -2.94682655647714E-02 -1.49369066064949E-01 -5.57310421608688E-02
  1.19224527896536E-01  7.80382979748717E-02  1.28252064538613E-01  1.73437522868791E-01  6.48751660541172E-02
  1.36698223778576E-02  4.06867183621981E-03 -1.50464192396093E-03  1.07059087009437E-02 -6.02100167034542E-03
  2.88803632890224E-02  9.54502800994545E-02  5.96394928850480E-01  2.20560283883448E-01 -8.07102304474301E-02
 -4.26931446661689E-02  1.74083674930158E-01  8.91387507352643E-02  3.65512617654996E-02 -4.43048316031759E-03
 -1.85231866201126E-02 -5.04967101931584E-03 -1.21213054697598E-02  2.95487264231261E-03 -3.65606859566819E-02
 -3.30779235736116E-02 -1.97221839038906E-01 -6.80022299878532E-02 -1.88442741690982E-01 -1.04243536097061E-01
 -3.75251425967614E-02 -2.27876605071800E-02 -3.08041130995585E-02 -1.30470563627168E-02  1.03739506120976E-02
  2.48651124013140E-04  2.41732513586607E-03  4.80100637472882E-03  1.49109687027292E-02  5.63778474944837E-03
 -5.63063903140089E-02  6.95270165684203E-03  3.73563249487235E-01  2.32941569545981E-01  2.94404226558851E-01
  1.94166528314929E-01  2.61991591196610E-02  6.97264659434013E-03 -2.65525610626860E-02 -4.92193680912210E-04
  1.23195656762924E-03  1.23910609691262E-03  2.03249210202178E-02  4.13609869101575E-02  3.71151354046477E-01
  1.02468033092875E-01  2.15175939901577E-01  1.55070717356231E-01 -8.23002253433818E-01 -5.13581636943996E-01
 -2.44557038059244E-03 -1.56634507947407E-03 -2.29440277331187E-02  1.62990044932202E-03 -6.98063961794883E-03
 -1.68097239727409E-03 -3.91653189433289E-02 -1.20200281285505E-01 -8.65566695901805E-01 -2.67013955024541E-01
 -9.62250847154497E-01 -5.76489316253601E-01  4.44356078129024E-01  2.61778009956066E-01 -1.71272392376776E-02
 -1.23484260566265E-02  4.83163711140971E-02  3.61917754558732E-03  2.14885299629122E-02 -2.81627644939064E-03
 -5.07536647540093E-02  8.79267517573650E-01  6.52208639114528E-01  3.03462883920079E-02 -2.04510917583343E-03
  2.58131368258663E-02 -1.87486609560547E+00 -1.40335751699067E+00  7.75271708432148E-02 -6.51973880430580E-02
 -1.31551861024379E-03 -1.56643509270521E-01 -1.58713586449011E-01 -1.64134629377777E-02 -8.58901142427127E-03
 -1.72287637149531E-02  2.20478353063608E+00  1.69582457779777E+00 -1.24496507302729E-01  3.53867887058775E-02
 -2.35407370110053E-03  2.17399882421811E-01  1.41688052171763E-01  4.94270306435961E-03  1.55063537522495E-03
  3.92750601514342E-04 -1.51969570074109E+00 -1.15339013938231E+00  2.69104024740129E-02 -8.31862691288319E-02
 -6.91009348641909E-04 -3.18970617479156E-02 -3.85945729799408E-02  7.80038126361282E-03  8.84802197047032E-03
 -7.00210265866884E-03  7.77297623765760E-01  5.87591272544248E-01  2.16700915308788E-02  4.16136564440326E-02
  1.26857167666098E-03 -6.51936739271163E-02 -6.35522054905426E-02  4.62140631227596E-03  1.06543085743639E-04
  1.40642984536620E-02 -1.20257911247082E-01 -9.40737720543523E-02 -1.24876006802733E-02 -1.22845539515699E-02
 -3.15767254820134E-03  3.08194664583460E-01  2.22114494503686E-01 -3.60704216128549E-03  2.79074969134499E-03
 -2.67006912962467E-03 -5.99179551586016E-01 -5.01320896774741E-01 -2.34885101086366E-03  4.47153851170426E-02
 -3.62051216312413E-03
* ORBITAL    1   65
 -3.65194769668999E-02 -1.94642431864678E-01 -5.91381308635780E-02 -2.62568488196842E-01 -1.29546519430501E-01
  7.06207150149993E-02 -1.79506646413542E-02  1.67562008675547E-01  1.10905629039068E-01 -8.13892209920731E-04
 -4.61553720737503E-03 -1.87959830505687E-02  1.19602653804058E-02  9.74056178046732E-04 -2.76712056995224E-02
 -2.08373656380492E-01 -2.36614104423450E-02  1.51205626032924E-01  1.41292087088895E-01  1.29432133002189E-01
  1.20864565392906E-01  8.79104153730565E-02 -1.81617381699965E-03 -2.12259316282006E-02 -1.22174270845479E-02
  1.44459758963055E-02 -1.82978529486334E-02 -9.94530191711743E-03  9.49842795522005E-02  7.11119223844359E-01
  2.30583461879920E-01 -3.56565751861514E-01 -2.07539936142556E-01 -3.30817132326643E-01 -2.12944191683123E-01
 -5.44023047793117E-01 -3.14544208726977E-01 -8.31559257949382E-03  2.00575617080108E-02  5.98176694080799E-03
  2.58194468841967E-02 -3.64602679588058E-03  4.11230362174738E-03 -6.41326089107741E-02  1.25622030879437E-02
 -1.59505145845418E-01 -1.24097340113446E-01 -1.50107509344551E-01 -4.30667467564539E-02  5.57306752551021E-01
  3.56020917246485E-01  1.12174209849471E-02  8.57184393291661E-03 -2.86795982584234E-02  1.59298891721705E-02
 -5.53424517620149E-03 -2.38624050241588E-02 -6.24272197097568E-02 -4.35214813008792E-02  2.40624748778802E-01
  1.80859714710156E-01  4.19743809581460E-01  2.05399025968108E-01 -7.02441670822703E-02 -3.89219683455449E-02
 -6.19305184612579E-04 -1.59807304726734E-02 -9.67504707007698E-03 -7.56993439845078E-03 -2.14848577376774E-03
  3.00711207763069E-02  1.75511104056681E-01  6.75333356808076E-02 -7.10228978182375E-02 -6.55654134279729E-02
 -3.83129056557527E-01 -1.81506269745914E-01 -2.01319240197298E-01 -1.50356552108930E-01 -5.49718070750861E-03
 -2.25607030781222E-02 -2.07233587995131E-03 -1.23087850808542E-02  1.14893240130906E-02 -1.19179651881447E-01
 -7.86138381809266E-01 -2.76400161230540E-01  4.98569672656740E-01  3.02268291546690E-01  1.48699794717195E-02
  4.83299849928716E-02  6.67084780010293E-01  3.12310005513601E-01  4.68345054393846E-03  5.73611762833771E-03
 -2.90692191977683E-02 -1.90535582455712E-02  6.21836973505504E-03 -2.02174495349716E-02 -2.18908170988178E-01
 -4.15114808499468E-02 -2.77793455133990E-01 -1.76868486004935E-01  9.44419169775859E-02  4.33150428489693E-02
 -1.07082384257189E-01 -3.11944797357512E-02  1.59326056949249E-02  2.80999612157916E-03  1.54609096800201E-02
  3.54419076240348E-03 -2.67698016042380E-03  1.22318049751647E-02  2.59792277357402E-02  6.18638754492240E-02
 -9.37331251022911E-02 -1.08903312315447E-01 -1.44086653567230E-01 -1.16907792951147E-01  1.00420718838355E-01
  1.27977855386649E-02 -1.49300937967490E-02 -8.26258585461577E-03  1.02027918537603E-02 -1.84195293404611E-02
 -5.84226740784363E-03  6.72410314034238E-02  4.82537296324754E-01  1.75201380700070E-01 -9.89348957233745E-02
 -2.62866896669387E-02  7.30715308632676E-01  4.27148588184715E-01  1.10635798028130E-01 -7.79793487455735E-03
 -6.25698463459827E-03 -1.26697547759477E-02  2.49695443984013E-04  5.72643443417975E-03 -2.30233517768787E-02
 -3.97918739615015E-03 -8.21513437599749E-02 -1.00898882408866E-02  5.67623196252252E-01  3.51598002650301E-01
 -1.77313280491339E-01 -1.33966682348565E-01 -1.00365879792480E-01 -3.91105241768724E-02  2.86401489595960E-02
  8.32494998083270E-04  7.69092133469335E-03  1.33890390324822E-02 -2.70524966119160E-02 -1.72296451435918E-02
 -1.44541745417842E-02 -3.50395451639388E-02 -3.64321834981415E-01 -2.27970370614530E-01 -2.51359262427337E-01
 -1.59501484501486E-01  8.97153233624146E-02  2.64049254544213E-02  1.10610992429604E-02 -2.11168742266517E-03
  6.17125555727473E-03  2.51372923294947E-03  7.55047969796216E-03  1.59090230740442E-02  4.42770347958918E-02
  3.12143994741284E-02 -7.01647899347134E-02 -4.96281120249833E-02  3.85519958668754E-01  2.42558156893036E-01
 -3.61513730213090E-02 -1.35146962732686E-02  2.41683535365231E-03  3.29274993697607E-03  2.28398556860991E-03
 -6.02608109456153E-03  2.05211092015394E-02  4.02602887506837E-03  1.09495774620073E-01  1.56725915867413E-02
  3.10554427409384E-01  1.84518082857292E-01 -7.77140859839835E-02 -5.90484513486126E-02 -1.91250922833146E-02
 -1.05536390245065E-02  1.01831183995528E-03  9.12693963663505E-03  9.10278314225873E-03 -4.78572199574456E-03
  5.81033414836469E-03  1.82734893529778E+00  1.32248638001762E+00  3.10086426939391E-02 -1.23291119329581E-02
  5.90097841568554E-02  5.56558226773916E-01  4.44340312900438E-01 -1.91212738655309E-02  2.61999798350899E-02
  2.28505984642507E-03 -1.63899390888480E+00 -1.20692536530896E+00 -4.62351287691028E-02 -3.39396482714854E-02
 -4.64837751893633E-02 -6.46734132578042E-01 -4.56558847998328E-01  2.01627078637866E-02 -1.15061523482668E-03
 -3.49503443086358E-03  9.75676746579374E-01  7.30929706245786E-01 -9.08182469853598E-03 -1.82619205213126E-03
  5.61886565003488E-02  6.01158833864497E-01  4.51567434075997E-01 -5.08052327004953E-03  3.32882272556065E-02
 -3.16126210173972E-03 -6.53870487746877E-01 -4.79185307136708E-01  1.30464150946707E-02  2.12436907079704E-02
 -1.57434119591974E-02 -6.90804532477114E-01 -5.07361131120869E-01 -2.46878951597754E-02 -1.40829450592340E-02
  4.73585408677981E-03  4.71232793899038E-01  3.71785778268435E-01 -8.23278924704827E-03 -3.27249937485745E-02
 -2.25962587545414E-02  9.72085869493396E-01  7.49631435719850E-01  5.52706105154587E-02 -2.82515260043662E-02
 -1.02811846756607E-02 -4.13894308767569E-01 -2.45774395345096E-01 -1.42003357859816E-02 -7.27015379230810E-04
  7.31953000390168E-05 -1.53298431521514E+00 -1.11622186165451E+00 -3.02774739652959E-03  6.79083449766163E-02
 -9.03922261943541E-03
* ORBITAL    1   66
  1.11582202723718E-02  5.31133381459525E-02  1.56610338919004E-02 -2.77998028593852E-01 -7.80484767220518E-02
  4.92863441042775E-01  1.67405627451461E-01 -1.87165895356120E-01 -6.90338430365874E-02 -7.20206608891319E-03
  1.84905223360147E-02  3.76853314208632E-03 -1.68259576387072E-02  1.02592732195637E-02  3.30135664618850E-02
  1.93541648819053E-01  4.96707984858780E-02  2.78619607118947E-01  3.61728173265597E-02 -5.06136872401133E-01
 -1.74820279974831E-01  1.31540043677755E-01  5.27263333931176E-02  2.75001743726090E-02 -3.98483693941035E-03
 -6.44946465558667E-03 -4.08182321826096E-03 -1.84645654224431E-02 -2.99282355465770E-02 -2.25762399353695E-01
 -7.31925355542304E-02 -2.39294681045012E-01 -3.78066730258214E-02  6.11262256753334E-01  2.27314097296938E-01
  6.69959476622556E-04  3.01128751727969E-02  3.58597155389454E-03 -9.89113166787145E-03  1.34688911058878E-02
  5.53502054677747E-03  1.51712711703227E-02 -4.48769232222898E-03 -4.71156562251320E-03 -1.07312859463321E-02
  4.40928476622005E-01  1.67180461808047E-01 -4.99617479092465E-01 -1.79004238398595E-01  1.20521286672012E-02
 -4.92731182807045E-02 -1.28292753425718E-02  1.63545661057827E-02  1.40973554767630E-03 -1.83683526496088E-02
  9.57704870768730E-03  1.27987298783405E-02  5.32335884116371E-02  2.46572795922944E-02 -4.71379745773511E-01
 -1.84927849374722E-01  4.32198797565359E-01  1.27736673068554E-01 -1.59332293315551E-01 -4.68169223839931E-02
  1.20820756112791E-02  1.26661201802171E-03  2.57582769343318E-03 -1.47828859954180E-03 -1.95987442914828E-02
 -1.23510773276911E-02 -7.93519657291325E-02 -2.79579772252389E-02  3.97898081480227E-01  1.43227421455224E-01
 -4.27809740259227E-01 -1.27210607525211E-01  2.28667897757315E-01  9.93567912162583E-02  5.34757846238947E-03
 -4.87780946249438E-03  1.18269555793085E-02  1.81537881425704E-02  1.02941863122480E-02  8.78188463103630E-02
  5.83573633392277E-01  2.07149092177693E-01 -2.59199494928551E-01 -1.74589064907713E-01 -1.81301798808702E-01
 -1.00078514425590E-01 -2.18756536532470E-01 -1.31116019801765E-01 -9.29515222921797E-03  5.62655867705750E-03
  2.89793126424364E-02  3.20794541519844E-02  4.07471524042698E-02 -4.51825662386715E-02 -3.48679141298393E-01
 -9.26220522995567E-02 -1.53302329069688E-02  6.99873737726011E-03 -2.25981260067381E-01 -7.24276911107731E-02
  2.19572598319760E-02  2.61363889748152E-02  3.94993983171549E-03  6.00302095931893E-03 -1.90419878447871E-02
  1.16063812629514E-02  7.78166665192586E-04 -1.42206319952669E-02 -5.86512252412228E-02 -4.98584554459957E-02
  2.07785601520113E-02 -4.83388257570795E-03  3.81435359232875E-02  1.30198936499899E-02 -1.30120389921762E-01
 -3.14118674618535E-02 -2.94524155143475E-03 -1.76054777945699E-03 -6.66686709968885E-03  1.60393361161691E-03
  6.25264885790019E-03 -3.26211431219000E-02 -2.09496250678703E-01 -8.05361153379988E-02  9.98684447204078E-02
  4.20915765091855E-02 -1.48349145556984E-01 -6.13949195692631E-02  6.90986145404877E-02  4.22962993765261E-02
  4.79139437244628E-03  9.26247251604019E-03 -2.45945870747097E-03 -1.22469252218237E-03  4.06900857318730E-03
  1.76271552908507E-02  1.11502758447161E-01  3.34976959157265E-02 -2.42169669190806E-02 -2.73225266734484E-02
  5.65870680019239E-02  3.53906875444021E-02 -9.82381940020081E-02 -2.61186001411230E-02 -6.66268971221237E-03
 -2.96866643578010E-03 -5.55149304071978E-03 -1.92984784796970E-03  8.34366910589183E-03  5.56384185207359E-03
  1.74594970935414E-02  9.34293748164120E-03  1.65280668354745E-02  5.97449900587107E-03 -1.19925312400148E-02
 -8.74625862634885E-03  1.02687056362594E-01  3.76002671624145E-02  6.75895353407360E-03 -2.93732483736240E-03
 -4.49845743547251E-03 -4.57480302657291E-03 -2.09050931631200E-03  4.95874683797858E-03  3.24975232926502E-02
  4.92943420819126E-03  4.87515599731482E-02  1.40135012085361E-02  6.37521059454029E-02  2.77135853677201E-02
 -1.17407003323383E-01 -3.74794603644173E-02  2.11412841086333E-03  2.20701624324908E-03 -2.20328105508346E-03
 -3.49532069157049E-04  3.21017273305187E-04  2.58866134015776E-03 -8.77309408469468E-03  2.69039956145223E-03
  7.21787457854302E-02  5.32416416858996E-02  1.20198537445665E-02  2.12626168470207E-02  1.09543298345260E-01
  4.27767126637372E-02  1.49772230366435E-03 -2.93993236881306E-03 -9.18649707644191E-03  6.28478789682594E-03
  1.48975832579249E-03 -6.85529031774090E-01 -5.83879003133383E-01 -3.08591371212221E-02  2.89616308079258E-03
 -4.27816245215905E-02  1.12078103988259E-01  4.78309134001465E-02  8.41434619005954E-03 -1.64682103193674E-02
  5.52176627463145E-03  5.39191212261939E-01  3.81599886895099E-01 -9.62587461892782E-03  4.34778498684930E-02
 -8.19218622962138E-03 -9.93936359869750E-02 -7.07091417734833E-02  1.43957879109490E-02  1.84594302130767E-03
  8.69188620555866E-03 -2.85082566139390E-01 -2.18623177623480E-01  2.89415534251002E-02 -4.02055584823561E-02
 -6.28572097608829E-03  6.44970418640976E-02  4.95561902915317E-02 -9.52760460589420E-04  1.94244623630712E-03
 -7.62688630760004E-03  1.77758964323242E-01  1.23240223280918E-01 -2.78766250131533E-02  3.54742779432993E-02
 -6.49418781887984E-03  2.86152724759523E-02  4.67230089747574E-03 -3.11667198778101E-03 -6.83699935222478E-03
  7.49135283397931E-03 -1.08250797119097E-01 -9.05535943874454E-02  2.98783708116087E-02 -2.75068730158092E-02
  1.99810817835061E-02 -1.19081569143386E-01 -1.04558329242414E-01 -1.08233979897386E-02  7.77490023107398E-03
 -5.19479532540814E-03  1.01428211355194E-01  4.50591498101375E-02 -2.37898267951023E-02  3.66942802197038E-02
 -4.92179545543350E-03  3.91998542516454E-01  2.95694283119140E-01  6.69175591690518E-03 -5.37985284598675E-03
  1.13027813238129E-02
* ORBITAL    1   67
  1.32973021108560E-02  1.03308996715706E-01  3.38200454572168E-02  3.80910761093471E-02  2.08504454519223E-02
 -6.28348989314268E-02 -3.49009136222501E-02  2.33790709346206E-02  6.31950014888280E-03 -2.95371880513658E-03
 -6.66226064870453E-03  2.26769793672409E-03  2.60644029736729E-03 -4.15182471933284E-03 -7.80310856022903E-03
 -4.50643490021710E-02 -1.90323651566204E-03 -2.64319449256742E-02  1.50933643421543E-04  1.04685811009680E-01
  2.86837455945576E-02 -8.04126236651656E-02 -2.07306220429467E-02 -5.64688345667390E-03  6.62467356398315E-04
 -6.35799842560056E-04  8.69118701357632E-03 -5.98699609952180E-04 -1.28263459608738E-02 -9.26440097730703E-02
 -2.48842560524405E-02  9.70112772138739E-02  2.55923961647196E-02 -9.28817767286044E-02 -9.86417570152991E-03
  1.57015652321421E-02 -2.66783155076932E-03 -2.21987067056120E-03  2.35510114205685E-03 -3.42052308299071E-03
 -2.83840284109441E-03  3.43927720983974E-03  1.39746205664336E-03  1.90153789637969E-02  4.05015585154226E-03
 -6.90293778632300E-02 -2.61073534634495E-02  8.73496502008235E-02  2.75929504801137E-02 -3.12351334631176E-02
 -1.14882533772933E-02  1.20027305864080E-03 -3.25432946353767E-03  1.66736743045442E-03  3.07853109103384E-03
 -8.49755234570972E-03 -1.05120388029091E-03 -3.79692423135915E-03 -5.37436618634973E-04  5.79923211136562E-02
  1.68533653594008E-02 -7.88907554893267E-02 -2.59092772808067E-02  3.16759011072550E-02  1.61947743428111E-02
 -2.29136115487495E-03  2.85437232266539E-04  1.57801431729893E-03  4.54517020653929E-03  2.09003946145906E-03
 -5.84836830017695E-03 -4.65963548718909E-02 -8.77754158887115E-03 -2.32393412133887E-02 -5.65200375787804E-03
  8.35612024248164E-02  2.95530167030678E-02 -2.37960916235495E-02 -1.15134206208770E-02 -3.00146058961216E-04
  1.82947836538626E-03 -3.80186502293490E-03 -5.48567275777729E-04  2.05035500045993E-03 -1.20578328549799E-02
 -8.58205991072922E-02 -2.11975056299164E-02  9.75088256210465E-02  4.62647036908988E-02  2.67048994500448E-02
  2.12249739128290E-02 -7.32804204626371E-02 -1.42003700148199E-02 -3.05505697697532E-03 -1.69787996139571E-02
  5.73346063524356E-03  7.18241947695828E-03 -4.42795277242566E-03  5.12700104196959E-03  4.80966012570192E-02
  1.52057001384697E-02  3.04567946441793E-02  1.95872530867038E-03  4.59184010862657E-02  2.80169077444839E-02
  3.29636786651644E-01  1.61647073905281E-01  6.42329492343494E-03  1.32677060706306E-02  6.66209882149267E-03
  4.14074077750606E-02 -3.59743984572703E-03  1.21663682310350E-02  8.39244536179112E-02  3.26853024586186E-02
  2.97504091445804E-02  1.89873159298745E-02 -1.50104563375061E-02 -6.26218425603197E-03 -7.85315332330755E-01
 -2.16812373795675E-01 -1.31816131590712E-03 -6.09051184570478E-03  4.65557980834758E-03 -6.02867307187391E-03
  2.26850292868807E-03  7.59364799323070E-03  5.13309452053202E-02  1.71995392327366E-02 -2.66373906265574E-02
 -1.36246613303395E-02 -5.39037975106599E-03 -1.43093332655012E-02  6.48328575776366E-01  2.21359238477188E-01
 -2.10630263982369E-03  3.42586501816010E-02  2.72231630126126E-03 -1.48653324084983E-02  2.74471777676770E-03
 -8.90924737972411E-03 -5.38307698746603E-02 -1.71328679991276E-02 -3.53968772663580E-02 -1.55725697819858E-02
 -3.19673927324915E-03  4.72102398747602E-04 -6.22106922741860E-01 -2.08145318126620E-01  1.42016529088244E-03
 -4.27116188939255E-03  2.58626887671861E-03  1.84377009348615E-02 -2.78514733692417E-03  2.56146613208487E-03
  2.13809894221171E-02  5.78054972850690E-03  1.94940432128077E-02  1.24250880807330E-02  2.07983447199056E-02
  1.43692566427765E-02  6.20086735915518E-01  2.10257500197405E-01 -5.14491273438008E-03 -1.67327951579470E-02
  2.39301892752676E-03 -1.87765983947123E-02 -1.40456140682151E-04 -5.66094326523053E-03 -2.63010866089676E-02
 -1.05567289473107E-02 -8.33055731763799E-04  2.96252952101551E-03 -2.69877138435569E-02 -1.28506284471408E-02
 -6.27104107223733E-01 -2.15352634711415E-01 -1.17149359515154E-03  1.61312951856854E-02  3.10648887371374E-03
 -4.65854487274754E-03  3.74269744443112E-03 -6.34315468068701E-03 -4.07426487912217E-02 -1.17070352278975E-02
 -2.11818739032145E-02 -2.15353027805764E-02 -3.52765603361359E-02 -1.72078374940808E-02  6.22712073681179E-01
  2.34211660561179E-01  1.34221425178994E-03 -1.85204649656357E-02  3.20338670809493E-03  3.36806124076757E-02
 -3.45203922039724E-03  1.26177864923573E-01  5.66965194502124E-02  1.04885191922605E-02  9.20809938517383E-03
 -4.31873946201624E-03 -6.54799166844344E-02 -2.81698660261963E-02 -7.99339019228193E-03  8.34148233054935E-03
  3.53537258547589E-02  3.47650650803202E-02  2.67687748515385E-02  4.31801016526589E-03 -3.03362366209386E-03
 -3.46291722273689E-04  3.58025613255608E-02  3.02501016737608E-02 -7.83016864022741E-03 -2.00480713503067E-03
  5.46587869877831E-02 -2.12969138825815E-02 -9.44347902503634E-03 -9.66607321999777E-03  5.71930254236479E-03
 -1.70038049040602E-03 -3.72797512056332E-02 -1.81192120447349E-02  1.82690926423755E-03  3.01429531386971E-03
 -4.25764441020136E-02 -3.69970151964196E-03  1.53932495572466E-03  2.12913956830897E-03 -6.26320557513896E-03
  5.43177318458069E-03  2.15029734585977E-02  2.51683093542432E-02  3.62355267215250E-03  4.47696922192971E-03
  4.59043605898972E-02  1.50518332880643E-02  8.95628966300760E-03  7.41629844169485E-04  6.13906316878333E-03
 -3.27622178723800E-03 -2.29119173927855E-02 -9.37839160898420E-03  1.60454336418527E-03 -8.72615320783764E-04
 -4.37094519474927E-02 -5.99985960800710E-02 -4.52108833416229E-02  6.77009611478803E-03 -5.61432956432754E-03
 -2.51515654288870E-03 -1.68219349806717E-02 -1.43737054117859E-02 -3.86009713040628E-03 -6.22523088707616E-03
  5.12235479798371E-02
* ORBITAL    1   68
  5.25348187157228E-02  3.63038221750636E-01  1.02619751951556E-01 -2.23455090633619E-01 -1.64514886764041E-01
 -2.17870896825258E-01 -1.61995308344354E-01 -1.40517180733670E-01 -1.57107085631692E-02  1.01317107901861E-02
 -2.89701128386540E-02  3.27837558106899E-02 -5.75278399593077E-02  1.90954708077628E-02 -2.24952962259530E-01
 -1.54164002811723E+00 -4.62520334884186E-01  2.60130347583887E-01  1.44465248519346E-01  2.61858751799763E-01
  1.03208481170631E-01 -7.61098430195771E-02 -2.51996448856703E-02  3.94468810605350E-02  3.53389506118954E-04
 -1.10943382354033E-02 -4.35679078889096E-03  1.80536795080396E-03  3.28957265149417E-02  2.23817886780948E-01
  7.02938173812483E-02 -2.39769593578437E-01 -1.49922125854979E-01 -8.61152218762591E-02 -1.37665147878226E-01
  1.81505282255440E-01  4.67619804163022E-02  2.96229233245233E-02  5.79450362810981E-02  1.12131037970029E-02
  3.96503031706195E-02 -1.59635497078588E-02  8.36983878440200E-02  4.10838027995588E-01  1.60583349313004E-01
 -6.50893068155106E-02  1.69888475931341E-03  5.97079807275045E-02  3.00127457661219E-02  3.04719387959787E-01
  1.43123851159621E-01  1.90371533805619E-02 -8.41440247396135E-03  3.47658328027984E-02 -6.72390106497223E-02
  3.16437464714897E-02 -7.44910544992766E-02 -5.46036246515097E-01 -1.60945013327443E-01  3.23077111616257E-01
  2.28811773731765E-01  2.34943659919881E-01  1.52026879063657E-01 -3.19553589109385E-02 -1.20224378100046E-02
  7.49513840473867E-02 -2.81453669772454E-03 -4.64469092521607E-02 -5.04605989077055E-03  3.19755411737703E-02
  7.80462314170257E-02  3.72508797842185E-01  1.52636103095838E-01  3.54888094760429E-03  3.43076816569968E-02
 -8.84348080969071E-02 -3.37691234877570E-02 -3.28306136120157E-01 -1.55590285026003E-01  4.45945711054782E-02
  5.34658347671685E-02  2.35512534932587E-02  4.17466674401707E-02  8.03247612859509E-04  1.05928949946645E-01
  8.13734384105885E-01  2.76280312687227E-01  4.25797761966440E-01  2.42072181006702E-01  3.47984970824913E-01
  1.86852566281146E-01  3.87181219229537E-02  4.40477153104117E-02 -3.32768412228524E-02  5.90318183149999E-03
  5.37430478147891E-02 -1.24213085323770E-02  1.30891147549934E-02 -7.58902328951574E-02 -5.25649511878777E-01
 -1.23835110386709E-01  6.89009669798137E-02 -4.14835807455104E-02  2.55651944917296E-01  2.18759646199232E-01
 -6.49502984038336E-02 -3.13682185671273E-02  5.55440040346420E-02 -2.38423440620086E-03  3.18273832339262E-02
 -1.02721395885624E-02 -4.26578579220728E-02  9.14529675437175E-02  6.88656821791116E-01  2.10179975170561E-01
  3.49497330239117E-01  1.91662649458926E-01 -5.33901110599679E-02 -5.14101078863946E-02  1.53196918014452E-02
  2.32257453388354E-02 -3.60541520561290E-02  4.72224568980615E-03  3.54819211850516E-02  5.67781067913637E-03
  2.69593937841538E-02  1.02293239772995E-02  9.83129148710950E-02  2.38261839255081E-02 -5.43009224558636E-02
 -5.27823527641105E-02 -2.68859725408219E-01 -2.18879992604675E-01 -5.51707704092649E-02  1.12730058786204E-02
 -5.61058777068603E-03  6.61184019624592E-03  3.87969820751716E-02  6.62551832043130E-04  6.07859482806062E-02
 -5.74726538406361E-02 -3.07294496542325E-01 -1.00065055619987E-01 -3.16438396133253E-01 -1.34927623208793E-01
  1.03515634313860E-01  7.66925515839507E-02  3.12706702310142E-02  1.56963141460915E-02  1.87567315137103E-02
 -2.44985749589696E-03  3.59361954539248E-02 -7.71596529645197E-03 -3.52009879067427E-02  3.28576472731853E-02
  2.72728004614948E-01  8.07345143744461E-02  1.46948816437410E-01  1.10500246418160E-01  1.35383672899975E-01
  1.06934855148095E-01 -3.05752603062519E-02 -7.16581321036059E-03 -5.96716514170363E-02  8.71253492348687E-04
  3.91308756436269E-02 -1.23542837530317E-03 -1.46128916799359E-02 -4.32681829767571E-02 -1.70537862797020E-01
 -7.69907899958858E-02  1.05016116059174E-01  4.59571641198725E-02 -1.59401413938712E-02  3.24225532945046E-02
  1.68532403230634E-02  8.95893827591292E-03  5.62726559667346E-03 -1.36774478350979E-03  4.57047076950764E-02
  1.77795123444785E-03  6.85804963613268E-02 -4.10704093042867E-02 -2.59762408305837E-01 -6.37483700305011E-02
  1.40641630990692E-01 -4.14113281271002E-03 -3.21142101258250E-01 -1.19116728670108E-01 -1.47010890444693E-02
 -3.92736085732844E-03  2.79348555888419E-02 -3.30322577473303E-03  3.09771288741725E-02  5.47683614048549E-04
 -4.49432467902067E-02 -2.45228797661827E-01 -2.50557007038174E-01  4.73398964906749E-02  1.48388350221641E-02
 -2.07566647280438E-02  3.21084225352190E-01  3.54624673635582E-01 -5.16279180804430E-02  4.33455657313317E-02
 -7.36464976317296E-03 -4.75148864522569E-02 -1.42918466360315E-01 -4.70871163379127E-02 -5.30634932359757E-02
 -2.66743962447874E-02 -3.30361961175511E-01 -1.35206588314205E-01 -5.26924448586990E-02  2.39290596438321E-03
 -6.87931422802674E-04  3.28774722658493E-01  7.64949788622569E-02  5.14669622588546E-02  2.03391227712129E-02
 -3.85746292810847E-02 -5.17778896066865E-02  1.11869934248503E-01  7.07098932410443E-03  7.01866490723154E-02
  1.27105098422407E-03 -2.76347994895529E-01 -3.42106129970466E-01  7.42176557397934E-02  5.22295325804566E-02
 -2.02028126765050E-03  1.08165877123592E-01  1.95079457698650E-01  5.15429422354057E-02  4.32674179398681E-02
 -2.08595827226874E-03  3.88859419874277E-01  1.16572367983529E-01  4.85505682876522E-02  4.35473827474030E-02
  2.94192448799044E-02 -3.81072380564278E-01 -1.79107608939499E-01  3.20762924524180E-02 -1.44895420298225E-04
  4.92822791222375E-03 -1.59948631727569E-01 -2.24688479668136E-01 -5.24273100714438E-02 -3.32425982897198E-02
  2.83137205211559E-02  3.87179469619314E-01  3.61583824067830E-01 -2.33271637412114E-02 -7.98918138462613E-02
  5.06999972163356E-03
* ORBITAL    1   69
 -7.13049699845272E-02 -5.54980849329562E-01 -2.39301169090358E-01  1.34706149074628E-01  7.09805406057454E-02
  7.11763639609850E-02  5.19095673556915E-02  2.35263753344322E-01  2.17543936438947E-01  4.17724569900959E-02
 -7.01965969813614E-04  6.79180553089852E-02 -5.38407653409628E-02  2.13178850633633E-02  1.11327854136841E-01
  6.83565468835739E-01  5.98428049783481E-02  7.55593286975452E-02  1.02435105087973E-01  4.03657355574164E-01
  2.09915601966970E-01  1.55297162907815E-01  8.76371888765807E-02  7.34914075836813E-02  1.24693910350493E-02
  5.63912287841937E-03 -1.85510482582434E-02  2.53635304038069E-02  6.47251285138834E-03 -8.56016468064765E-02
 -8.38249754911816E-02  6.33928003476983E-02  1.30909472011196E-02 -1.25604466734206E-01 -8.67640516741774E-02
 -8.28831392808002E-02 -1.16389102737050E-01  5.40558443738597E-02  8.09250166141287E-02  5.21685391726812E-02
  1.55269537314532E-02  1.31860815491671E-03 -4.92949268443769E-03 -1.41630397153005E-01 -8.97868712476085E-02
 -1.32087142562612E-01 -2.84796547592224E-03 -3.76931150021071E-02 -1.79970944357696E-02 -1.15975394934989E-01
 -1.52826534145676E-01  2.23586553241119E-02  4.97806446757131E-03  8.11887632314203E-02 -8.01176767261379E-02
  2.24976193631656E-02  8.81506058401210E-02  4.65307035935972E-01  9.92023041219562E-02 -2.48814356082939E-01
 -5.29513171790144E-02 -2.31676836933832E-01 -5.81220944027037E-02  8.23896450148360E-02  1.99826905494740E-02
  9.40087477605948E-02  3.62432910055768E-03 -3.42594999313993E-02 -1.34861511256382E-02  3.99610291113451E-02
 -1.34643926918005E-02 -1.64525199018375E-01 -9.91626075088366E-02 -1.84669640897734E-01 -6.66096789892234E-02
 -8.28900037633256E-03  3.17548474852661E-02  1.48608889891251E-01  1.60253985424807E-01  3.21988195786180E-02
  7.13482160408857E-02  7.18316758643957E-02  2.73113958355253E-02 -2.35698020768094E-03  1.41663199670372E-01
  7.56150924933233E-01  2.58299230232943E-01  2.55449119265869E-01  7.79126416241819E-02 -5.61622165391711E-01
 -3.97302271049146E-01  6.19438693854986E-02 -1.21707281132540E-02  3.98287943997319E-02  9.39816000276465E-04
 -1.28948020602726E-02  1.44934596200901E-02 -2.14724649583491E-02 -8.38261586758049E-02 -4.94698751240388E-01
 -1.24089168970383E-01 -2.91220630251973E-01 -1.74789066047239E-01 -6.30410769342588E-01 -4.46070658191532E-01
  3.01626684290516E-02 -1.65797042052438E-02 -2.53330341325762E-02  1.53841322497118E-03  1.75415613510079E-02
  8.17036376910232E-03  2.78556318341115E-02 -1.94148298455141E-01 -1.20246246331443E+00 -3.28461912206828E-01
 -2.01174131318884E-01 -1.34473619701696E-01  2.12753746153538E-01  1.07065201068426E-01 -1.16261788800428E-03
 -1.34898403920573E-02 -2.03081797864528E-02 -2.21353591461493E-03  2.76228352156017E-02 -1.55370929998657E-03
 -7.24295038347939E-03 -2.83150903709266E-02 -1.01011742393451E-01 -7.79171043503573E-03  2.25945768608067E-01
  1.17915178874129E-01  1.26409884192856E-02  1.88241251530952E-02  4.04372676666672E-02 -1.33452791005889E-02
  2.44870605218618E-02 -5.99934250277039E-03  2.90850228173717E-02 -1.23166591107497E-03  1.77306128688444E-03
  5.56402484680710E-02  3.57834399755298E-01  1.41208781445144E-01  1.65998233093735E-01  1.10079810851836E-01
 -7.44329888776702E-02 -5.47461692342496E-02 -2.43234338425028E-02 -1.12600988285848E-02  9.43908044886517E-03
  2.28454682743595E-03  1.11233451119393E-02  6.67734076973593E-03  2.35300334213054E-03 -5.69546924051824E-02
 -3.75808704935700E-01 -9.12949050559997E-02 -2.70592517894479E-01 -1.33338224409554E-01 -1.99802926381650E-01
 -1.18568147022866E-01  2.41364807177427E-02  5.61726643269051E-03  1.66570966425413E-02 -8.35958645506056E-04
  3.88717600219249E-03  1.00101254389939E-03 -1.26999376710966E-03  6.77473393837754E-02  3.89012955376673E-01
  1.55703556474279E-01 -5.84329816671255E-02 -7.03587544016690E-02  2.52161704736498E-01  1.47267815589624E-01
 -1.29090318016518E-02 -6.08285650908051E-03  2.34324862645247E-02  1.02540143979714E-03  1.96965754014820E-03
 -1.52925374322579E-03 -5.48080728755306E-03  5.70050275617588E-02  3.94111381380384E-01  1.56185005630760E-01
  1.64205106117667E-01  1.29206486132259E-01  4.11458912809594E-01  2.65492882581329E-01  8.70249379901214E-03
  2.55344343841659E-03  1.72495855174537E-02  2.60376034671297E-03  1.40154357422218E-02 -5.20880778703310E-04
  1.08290116354565E-02  2.51036375002035E-01  1.38768027445421E-01 -2.79688599764826E-02 -2.52877174674345E-02
 -2.58018026186157E-02  1.46024137771268E-01  6.30406011909486E-02  1.02095994496578E-02 -4.68160450578073E-02
  7.96301838163538E-03 -1.74682344958098E-02 -1.91038160527252E-01 -1.08253661837980E-02 -4.80461591731865E-02
 -7.97872373585598E-02 -2.59809009342246E-01 -1.65763193543463E-01  2.28955274258009E-02  4.81560615036541E-02
  5.24191400920516E-04  9.14917522032044E-02 -1.15850835102828E-01  3.71141556967738E-02 -1.99154999245862E-04
 -9.92671019113733E-02  2.80331550334902E-01  1.71525536082216E-01 -3.41576464393560E-02  1.80704423630384E-03
 -1.05735109566746E-03  3.49649486580298E-01  6.19154686897723E-02  7.12949236117584E-02  4.12610964164285E-02
 -5.72474833847496E-03 -2.67928339883996E-01 -2.17562189901032E-01 -1.26717527882269E-02 -1.94379944621495E-02
  1.70929000057142E-03 -1.66336842685614E-02 -1.54760884503000E-01  1.56703821158320E-05  3.15529449752769E-02
  9.04716527472069E-02  9.91247825968229E-02  6.73360904431807E-02  1.18800759773943E-02 -1.64205385164277E-02
 -4.26757445451377E-03  1.33854502261320E-01 -3.75096535798205E-02 -1.33700732413561E-02  3.73308047497259E-03
  9.06685791080694E-02 -1.57659265819013E-02  5.44659040226647E-02  3.10995943797128E-02 -1.25240458465861E-02
 -3.72353339905239E-03
* ORBITAL    1   70
  5.48438823615708E-03  5.06284368582117E-02  1.74618354955678E-02 -2.17348902633552E-01 -1.30503475829222E-01
 -2.27413521963254E-01 -1.45507280160158E-01 -1.93523964640828E-01 -8.98479889346713E-02  1.32964422475329E-02
 -1.63539981948249E-02 -2.59381352312258E-03 -1.91869978641988E-02  9.41665232740269E-03 -1.40279532250636E-01
 -9.09513947511952E-01 -2.78401204610178E-01 -2.62978938709973E-01 -1.03799464699514E-01 -9.56584920241599E-02
 -4.64928033478948E-02  1.14738984450495E-01  5.96691382879257E-02  1.49174362513079E-02 -3.17303474561759E-03
 -2.73239838410682E-03 -4.71351094346228E-03  1.47604913484557E-03  4.06371138186550E-02  2.59691756830269E-01
  9.25918016190141E-02 -3.03420771953968E-01 -1.96083196169538E-01 -1.24288180402088E-01 -1.04259120782076E-01
  3.39231869105598E-01  1.60277464489463E-01  2.08014286470945E-02  2.44554916754883E-02 -6.95773975371856E-03
  2.18735792416439E-02 -2.11614539737729E-03  8.25032081502192E-02  4.49323182103530E-01  1.54983447098236E-01
 -1.41635735924528E-01 -3.19679651753714E-02 -1.27444143781849E-02  8.41252942439092E-03  2.09328461635318E-01
  9.88209541188266E-02  1.31452491480106E-02 -1.08122734713393E-02  2.11054765552521E-02 -4.53248775312494E-02
  1.68457198655872E-02 -4.17435248586319E-02 -3.41496244879593E-01 -8.99613389659824E-02  2.47261742175878E-01
  1.78085966086863E-01  1.73616668999577E-01  1.18784683902363E-01  1.12119748801078E-02 -3.65149856329614E-03
  5.75869480370121E-02 -5.13307236265851E-03 -3.66874181941902E-02 -5.10428855260074E-03  2.39840606568271E-02
  7.17001957400971E-02  4.12182984515656E-01  1.37550307045595E-01 -1.36384028882468E-01 -4.12045143934892E-02
 -1.45688671990792E-01 -6.11970079930793E-02 -1.85929716487304E-01 -9.16963844217452E-02  1.86515202112539E-02
  2.68595872561668E-02  1.36142732477447E-02  1.98938370087573E-02  2.87376266081089E-04  1.62226119471159E-02
  8.14868641856401E-02  1.03002887653649E-01  8.55332921963576E-02  1.03481992028132E-02 -5.82118967672307E-02
 -4.62770097051472E-02 -6.09780606019187E-03 -2.37978789117027E-02  7.70225052031704E-03  3.77009089742596E-03
  3.43532014642663E-02  5.98669282197056E-03 -5.37081371236097E-03  4.23756271214496E-02  2.66236283187506E-01
  9.09676629804718E-02 -2.83777150673010E-01 -5.95760451115633E-02 -1.80282375931382E-01 -7.56364462735619E-02
  2.94812635534717E-02 -6.49366865819066E-03  1.15661482293188E-02  1.79256554767931E-04  3.45358755855583E-03
  3.53819214408195E-04  1.16417381234065E-02  1.83248692390813E-02  7.26720975653166E-02 -5.77356373583636E-02
 -4.55125263240077E-01 -2.62584183804010E-01 -1.42706945784481E-01 -1.02395571086341E-01 -2.52241035814641E-02
 -6.60553016319688E-03  4.46643142203619E-02  1.95432242710120E-03 -5.49722072859334E-02  3.08617370149959E-03
  8.68702494587464E-03 -4.37252097422636E-02 -3.63109130377080E-01 -1.55942214107654E-01 -1.43495422735406E-01
 -1.09961404337939E-01  8.93508941788372E-02  1.31937068217871E-01  1.75259955281602E-02  4.57735973187966E-03
 -2.29402064942289E-02  1.48316604781237E-03 -7.51808612754213E-02 -1.24557128581896E-03 -7.84026609963864E-02
  6.45417915769590E-03 -8.69853768326149E-02 -4.92895372290185E-02  7.39054356910488E-02 -5.52343994290856E-02
  1.37264944703844E-01  1.09985787627367E-01 -1.31059324523286E-02 -3.69483857328679E-03 -7.85932045982497E-02
  6.10528841004624E-04 -8.79247213417410E-02  4.76422421183254E-04  6.89782004868434E-02  5.84799815118141E-02
  2.48701877180526E-01  4.40074569494002E-02  9.70825189222416E-02 -3.73230495386593E-02  1.78406093805503E-01
  8.16005141216394E-03  1.22229142898478E-02  4.37284454621468E-03  1.09005110085525E-01 -8.01905286964966E-04
 -8.93819439475350E-02 -6.81595064388987E-04  2.48399944089566E-02  3.37453322967759E-02  5.94647182936142E-02
 -4.37412800909973E-03  9.00295327210912E-02  6.00117120488040E-02  1.15054339155135E-01 -6.09220368577614E-02
 -1.23932587770939E-02 -3.93717167585053E-03 -4.06255126359900E-02 -1.05983220236400E-04 -9.34074004779558E-02
  1.49293132589338E-04 -1.08079629881866E-01  7.56796807980436E-03 -7.43699133633788E-02 -4.80308375131702E-02
  1.36386484843553E-01  1.76499604992132E-01  4.31915122088613E-03 -3.34969538694589E-02  1.51419558673575E-02
  6.69492912766036E-03 -6.00886690681481E-02 -1.25527762498676E-03 -8.81813699216926E-02  1.64833597849929E-03
  8.09413367999211E-02 -2.07723800966103E-03 -2.12515281328678E-02  9.28536912738740E-03  5.24228092811943E-03
 -4.70585141311307E-02  1.66536826360527E-01  1.52729405926042E-01  1.39306842377905E-02 -1.68104257306305E-02
  2.26578914439580E-03  1.96743571115676E-02 -2.48192508399485E-02 -4.41358222467323E-02 -3.35875959061307E-02
  1.28236220998751E-03 -6.53251030474576E-02 -2.69042483253257E-01  1.15231314041194E-01 -4.44444607435097E-02
  2.01469974587456E-03  2.43245639650218E-01  5.51359868011355E-02  3.68552064603942E-02  1.96651220275719E-02
 -2.35199664980359E-02  2.22728856305758E-01 -9.12879265757485E-02  2.82186026409261E-02 -1.25537594954744E-01
 -7.96133463002520E-04 -1.92862772206434E-01 -2.69392768295327E-01  6.32502055336953E-02  4.23130484128711E-02
 -5.27201799679404E-03  2.48037699563423E-01 -6.95475561933547E-02 -9.30524972518104E-02 -7.27779006954453E-02
  1.19808273955518E-03  2.40341073496028E-01  8.54990716088498E-02  2.13359191986600E-02  1.88474882186701E-02
  1.19398216372351E-02  1.03276654898745E-01 -1.33863138802517E-01 -1.00457244169565E-01  5.81235389973440E-02
 -1.10256210229203E-03 -9.69640043616917E-04 -1.02624396093263E-02 -3.04060080392897E-02 -2.64919051457330E-02
 -4.18719224829858E-03  7.12214764811221E-02 -1.18819574483641E-01 -3.56150110385910E-02  9.05721344986347E-02
  1.44722561272880E-03
* ORBITAL    1   71
  1.37622154327902E-01  9.09374646789219E-01  2.45073512131368E-01  2.92768952312671E-02 -3.48377538288786E-03
 -1.90411261959949E-01 -1.01524597235448E-01 -4.43326673154082E-01 -2.52055076388185E-01  4.42881293651823E-03
 -1.18240838417023E-02 -2.40388408914377E-02  5.19805595538379E-03 -6.86994391006265E-04 -7.15817578396281E-02
 -5.46185902476957E-01 -2.12041874512585E-01 -4.19084166342628E-01 -2.53714526986606E-01 -3.02316402190845E-01
[truncated: 1,071,790 more chars]
