# Supplementary material for: Smooth Things Come in Threes: A Diabatic Surrogate Model for Conical Intersection Optimization
Source: J Chem Theory Comput. 2023 May 16;19(11):3418–27. doi: 10.1021/acs.jctc.3c00389 (PMC10269327; doi:10.1021/acs.jctc.3c00389)
Supplement: Supplementary file 1 — ct3c00389_si_002.zip [file ct3c00389_si_002.zip › SI/RVO/CI/q/MECP.geo.molden]

 [Molden Format]
 [N_GEO]
                   24
 [GEOCONV]
 energy
-0.44134398766932753E+03
-0.44136143037057235E+03
-0.44136429605834940E+03
-0.44136449817487306E+03
-0.44136452193094800E+03
-0.44136452611073946E+03
-0.44136453063765163E+03
-0.44136453782356392E+03
-0.44136457500723304E+03
-0.44136469083086394E+03
-0.44136489396161790E+03
-0.44136517382714453E+03
-0.44136548421052578E+03
-0.44136578668901222E+03
-0.44136603489411550E+03
-0.44136619870331305E+03
-0.44136627648325924E+03
-0.44136630624639071E+03
-0.44136631266708957E+03
-0.44136631402627961E+03
-0.44136631430576415E+03
-0.44136631436496498E+03
-0.44136631444569639E+03
-0.44136631442636167E+03
 max-force
   0.0960010
   0.0409367
   0.0066962
   0.0054551
   0.0051923
   0.0049356
   0.0048798
   0.0050749
   0.0053397
   0.0057317
   0.0068025
   0.0081971
   0.0099417
   0.0113878
   0.0123633
   0.0129129
   0.0132501
   0.0132123
   0.0133652
   0.0133162
   0.0133304
   0.0133363
   0.0133433
   0.0000000
 rms-force
   0.0066796
   0.0029018
   0.0007079
   0.0003967
   0.0003559
   0.0003516
   0.0003551
   0.0003517
   0.0003576
   0.0004004
   0.0004838
   0.0005858
   0.0006933
   0.0007917
   0.0008501
   0.0008990
   0.0009084
   0.0009208
   0.0009201
   0.0009210
   0.0009205
   0.0009208
   0.0009212
   0.0000000
 [GEOMETRIES] (XYZ)
  25
  -441.34398766932753     
 C      0.0000000      0.0000000      0.0000000
 C      1.3510600      0.0000000      0.0000000
 C      2.0840000      0.0000000      1.2449700
 C      3.4566300      0.0021700      1.2594500
 C      4.1334800      0.0021600      2.5155400
 C      5.4875200     -0.0027200      2.7784300
 C      6.3821800     -1.1091800      2.9357600
 C      7.7192800     -0.7747400      3.1952100
 C      8.7386800     -1.7279500      3.3792300
 N      9.9875100     -1.3434400      3.6220500
 C      5.9250700     -2.5199100      2.8299300
 H     -0.5654700     -0.0002500     -0.9230500
 H     -0.5746000      0.0005400      0.9202000
 H      1.9203000     -0.0009100     -0.9354300
 H      1.5055500     -0.0003100      2.1821200
 H      4.0042900      0.0013500      0.3179200
 H      3.4735700      0.0039800      3.4054400
 H      5.9555700      0.9886500      2.8823700
 H      7.9933200      0.2817200      3.2607100
 H      8.5160200     -2.8120200      3.3241800
 H     10.2452700     -0.3718300      3.6822800
 H     10.7362500     -2.0014800      3.7598500
 H      6.7423700     -3.2425300      2.9805700
 H      5.1757500     -2.7007100      3.6030600
 H      5.5209900     -2.6798900      1.8286000
  25
  -441.36143037057235     
 C     -0.0022538     -0.0122350     -0.0324247
 C      1.3503434     -0.0167786      0.0055067
 C      2.0814076     -0.0198853      1.2420845
 C      3.4626766     -0.0233733      1.3243294
 C      4.1126400     -0.0355361      2.5620690
 C      5.5213554      0.0078244      2.7855994
 C      6.3952780     -1.0710905      2.9341529
 C      7.7536654     -0.7753014      3.1922048
 C      8.7711958     -1.6991422      3.3696761
 N     10.0335888     -1.3529866      3.6101376
 C      5.8665011     -2.4701239      2.8202049
 H     -0.5410786     -0.0056228     -0.9641984
 H     -0.5913023     -0.0128909      0.8701975
 H      1.9221923     -0.0157693     -0.9115321
 H      1.5009962     -0.0196600      2.1558168
 H      4.0464837     -0.0144314      0.4169220
 H      3.4670326     -0.0402535      3.4378194
 H      5.9483304      1.0011690      2.8763002
 H      8.0334832      0.2666309      3.2588210
 H      8.5854380     -2.7613831      3.3213050
 H     10.3075970     -0.3965967      3.6741993
 H     10.7528632     -2.0298485      3.7382126
 H      6.6189358     -3.2343413      2.9533499
 H      5.0966432     -2.6463107      3.5642824
 H      5.4205768     -2.6293633      1.8443534
  25
  -441.36429605834940     
 C      0.0336122     -0.0395155     -0.0688201
 C      1.3871433     -0.0319544      0.0149925
 C      2.0762836     -0.0445341      1.2630302
 C      3.4660356     -0.0331528      1.3873505
 C      4.0913184     -0.0448680      2.6137253
 C      5.5335150      0.0430950      2.8047946
 C      6.3858464     -1.0284650      2.9355474
 C      7.7547153     -0.7514451      3.1746254
 C      8.7498281     -1.6913672      3.3358280
 N     10.0166717     -1.3868057      3.5648917
 C      5.8454771     -2.4338738      2.8291573
 H     -0.4675806     -0.0294408     -1.0182777
 H     -0.5823536     -0.0541387      0.8122961
 H      1.9763928     -0.0139619     -0.8843148
 H      1.4851031     -0.0597604      2.1606863
 H      4.0668156     -0.0084709      0.4951462
 H      3.4703737     -0.0614039      3.4947804
 H      5.9372075      1.0378430      2.8958153
 H      8.0440967      0.2820683      3.2395929
 H      8.5481595     -2.7406440      3.2877786
 H     10.3201869     -0.4416245      3.6324357
 H     10.7060337     -2.0932452      3.6805900
 H      6.6020198     -3.1918930      2.9552765
 H      5.0830900     -2.6018511      3.5822545
 H      5.3845979     -2.5878903      1.8602072
  25
  -441.36449817487306     
 C      0.0450362     -0.0613415     -0.0830417
 C      1.3995564     -0.0357556      0.0154711
 C      2.0723924     -0.0506301      1.2668510
 C      3.4656715     -0.0186710      1.4021921
 C      4.0827877     -0.0286586      2.6287625
 C      5.5330597      0.0580923      2.8207665
 C      6.3822605     -1.0160026      2.9432428
 C      7.7582653     -0.7488935      3.1708499
 C      8.7501052     -1.6944622      3.3246758
 N     10.0211571     -1.4022618      3.5454777
 C      5.8323616     -2.4200272      2.8368919
 H     -0.4446178     -0.0484072     -1.0387391
 H     -0.5809886     -0.0940233      0.7908166
 H      1.9967649     -0.0012190     -0.8789335
 H      1.4740703     -0.0824591      2.1609663
 H      4.0692320      0.0182624      0.5116933
 H      3.4644742     -0.0541189      3.5126425
 H      5.9360175      1.0530060      2.9176034
 H      8.0522876      0.2842780      3.2345715
 H      8.5381575     -2.7431329      3.2751544
 H     10.3365513     -0.4609499      3.6143362
 H     10.7015078     -2.1185835      3.6536787
 H      6.5842667     -3.1840570      2.9590804
 H      5.0748628     -2.5854699      3.5959465
 H      5.3693500     -2.5718144      1.8684332
  25
  -441.36452193094800     
 C      0.0512964     -0.0731405     -0.0907293
 C      1.4064051     -0.0364056      0.0150455
 C      2.0733726     -0.0499400      1.2672398
 C      3.4679628     -0.0093243      1.4089299
 C      4.0804010     -0.0208834      2.6370435
 C      5.5324712      0.0639790      2.8320338
 C      6.3793039     -1.0134329      2.9483828
 C      7.7580434     -0.7479636      3.1701010
 C      8.7491659     -1.6952182      3.3190690
 N     10.0234251     -1.4071730      3.5322950
 C      5.8244177     -2.4163683      2.8430150
 H     -0.4337859     -0.0598658     -1.0489543
 H     -0.5790405     -0.1151478      0.7797978
 H      2.0070869      0.0064482     -0.8770646
 H      1.4712690     -0.0906568      2.1592150
 H      4.0735968      0.0348863      0.5199324
 H      3.4599581     -0.0511700      3.5201385
 H      5.9377891      1.0580775      2.9329968
 H      8.0534484      0.2855460      3.2327197
 H      8.5328567     -2.7438242      3.2691487
 H     10.3441030     -0.4676568      3.6007287
 H     10.7005354     -2.1272231      3.6351184
 H      6.5745093     -3.1826993      2.9649142
 H      5.0670416     -2.5799788      3.6024815
 H      5.3589572     -2.5681646      1.8757913
  25
  -441.36452611073946     
 C      0.0552039     -0.0768368     -0.0942520
 C      1.4101719     -0.0365110      0.0143388
 C      2.0747182     -0.0490500      1.2676619
 C      3.4690620     -0.0068003      1.4121623
 C      4.0792101     -0.0194799      2.6414857
 C      5.5305690      0.0653915      2.8380557
 C      6.3773248     -1.0127633      2.9516585
 C      7.7566248     -0.7479537      3.1707716
 C      8.7477577     -1.6956706      3.3157828
 N     10.0231231     -1.4082635      3.5244513
 C      5.8219854     -2.4154166      2.8463693
 H     -0.4280217     -0.0649370     -1.0534114
 H     -0.5766303     -0.1204020      0.7750938
 H      2.0121803      0.0085169     -0.8766670
 H      1.4711229     -0.0916680      2.1583219
 H      4.0764218      0.0399954      0.5245076
 H      3.4565761     -0.0509007      3.5228155
 H      5.9368311      1.0588990      2.9399384
 H      8.0524449      0.2853538      3.2328667
 H      8.5308106     -2.7440305      3.2664964
 H     10.3449390     -0.4690520      3.5919064
 H     10.6999979     -2.1288735      3.6250019
 H      6.5713576     -3.1820940      2.9696073
 H      5.0639142     -2.5773745      3.6054324
 H      5.3568949     -2.5673786      1.8789941
  25
  -441.36453063765163     
 C      0.0625872     -0.0818658     -0.1005892
 C      1.4169237     -0.0369545      0.0128856
 C      2.0766291     -0.0485646      1.2687851
 C      3.4702011     -0.0037111      1.4180773
 C      4.0765129     -0.0174040      2.6493247
 C      5.5271437      0.0672183      2.8485182
 C      6.3741691     -1.0111471      2.9579660
 C      7.7542350     -0.7476010      3.1724049
 C      8.7454659     -1.6961858      3.3098953
 N     10.0223775     -1.4099850      3.5099919
 C      5.8176332     -2.4131485      2.8526698
 H     -0.4170257     -0.0710254     -1.0615462
 H     -0.5722295     -0.1283646      0.7664183
 H      2.0219183      0.0106422     -0.8759103
 H      1.4700777     -0.0930498      2.1572165
 H      4.0805484      0.0454497      0.5325917
 H      3.4512816     -0.0507893      3.5285095
 H      5.9338536      1.0602764      2.9514290
 H      8.0511401      0.2852773      3.2342197
 H      8.5277684     -2.7442731      3.2611379
 H     10.3455885     -0.4711083      3.5758471
 H     10.6991992     -2.1313011      3.6060547
 H      6.5656105     -3.1803576      2.9800117
 H      5.0571075     -2.5730906      3.6096396
 H      5.3558733     -2.5662366      1.8838412
  25
  -441.36453782356392     
 C      0.0682933     -0.0814560     -0.1074445
 C      1.4219091     -0.0371228      0.0108475
 C      2.0777664     -0.0496531      1.2693328
 C      3.4704213     -0.0050469      1.4234640
 C      4.0732904     -0.0183667      2.6567096
 C      5.5237541      0.0671394      2.8585755
 C      6.3711504     -1.0106976      2.9659696
 C      7.7517515     -0.7470352      3.1758035
 C      8.7445059     -1.6954406      3.3043606
 N     10.0228233     -1.4092957      3.4945200
 C      5.8151989     -2.4129632      2.8605436
 H     -0.4079741     -0.0697763     -1.0700895
 H     -0.5698604     -0.1284080      0.7570846
 H      2.0306517      0.0105183     -0.8755150
 H      1.4676250     -0.0935381      2.1556142
 H      4.0837631      0.0434481      0.5399600
 H      3.4461655     -0.0516704      3.5347883
 H      5.9293774      1.0608818      2.9610365
 H      8.0489230      0.2859124      3.2379646
 H      8.5268548     -2.7437174      3.2549440
 H     10.3458736     -0.4703329      3.5592287
 H     10.7007478     -2.1302621      3.5847468
 H      6.5610811     -3.1802884      3.0006694
 H      5.0457929     -2.5693195      3.6092040
 H      5.3647040     -2.5708090      1.8870713
  25
  -441.36457500723304     
 C      0.0736351     -0.0732886     -0.1156315
 C      1.4268490     -0.0376732      0.0090451
 C      2.0768569     -0.0522819      1.2710033
 C      3.4690312     -0.0131957      1.4304503
 C      4.0677038     -0.0237329      2.6660366
 C      5.5186358      0.0632780      2.8700271
 C      6.3678079     -1.0132454      2.9782146
 C      7.7491353     -0.7468332      3.1828130
 C      8.7460003     -1.6933097      3.2954718
 N     10.0254168     -1.4038502      3.4731377
 C      5.8140838     -2.4165054      2.8713783
 H     -0.3981026     -0.0599740     -1.0805113
 H     -0.5687642     -0.1141639      0.7460927
 H      2.0401139      0.0054783     -0.8744475
 H      1.4626024     -0.0927721      2.1545696
 H      4.0861001      0.0307660      0.5493366
 H      3.4379443     -0.0516493      3.5425455
 H      5.9229931      1.0579523      2.9695267
 H      8.0437725      0.2867731      3.2478945
 H      8.5302309     -2.7417930      3.2413640
 H     10.3454880     -0.4639982      3.5400286
 H     10.7067567     -2.1228641      3.5530802
 H      6.5518005     -3.1815143      3.0597329
 H      5.0115691     -2.5588461      3.5869671
 H      5.4069294     -2.5900564      1.8812642
  25
  -441.36469083086394     
 C      0.0735769     -0.0693526     -0.1152801
 C      1.4272945     -0.0400201      0.0110828
 C      2.0760105     -0.0520432      1.2728884
 C      3.4687588     -0.0167531      1.4344604
 C      4.0659780     -0.0233080      2.6703098
 C      5.5163662      0.0622590      2.8765566
 C      6.3660893     -1.0141462      2.9848307
 C      7.7471614     -0.7463365      3.1879354
 C      8.7463189     -1.6921378      3.2865978
 N     10.0254869     -1.4017560      3.4623472
 C      5.8161846     -2.4186321      2.8736133
 H     -0.3968400     -0.0559294     -1.0807072
 H     -0.5698687     -0.1053101      0.7458092
 H      2.0410439     -0.0035461     -0.8721886
 H      1.4613630     -0.0876229      2.1560466
 H      4.0866221      0.0211488      0.5536868
 H      3.4356042     -0.0466009      3.5459769
 H      5.9215241      1.0563982      2.9752246
 H      8.0396702      0.2871016      3.2599201
 H      8.5323444     -2.7401720      3.2202332
 H     10.3436760     -0.4619325      3.5393072
 H     10.7087324     -2.1201720      3.5318536
 H      6.5313921     -3.1793201      3.1462504
 H      4.9577198     -2.5387867      3.5244945
 H      5.4923803     -2.6203293      1.8581405
  25
  -441.36489396161790     
 C      0.0747903     -0.0767668     -0.1126462
 C      1.4284618     -0.0446460      0.0158125
 C      2.0756072     -0.0511783      1.2779589
 C      3.4685763     -0.0133664      1.4405976
 C      4.0643990     -0.0166083      2.6767381
 C      5.5144458      0.0674389      2.8847053
 C      6.3647651     -1.0088798      2.9900045
 C      7.7458434     -0.7432415      3.1906734
 C      8.7430627     -1.6932570      3.2767497
 N     10.0226906     -1.4096593      3.4543064
 C      5.8191896     -2.4137981      2.8684645
 H     -0.3938307     -0.0704765     -1.0790571
 H     -0.5702731     -0.1079588      0.7474505
 H      2.0432226     -0.0103678     -0.8670146
 H      1.4599636     -0.0836182      2.1607987
 H      4.0870231      0.0233603      0.5600533
 H      3.4328814     -0.0372199      3.5519122
 H      5.9211852      1.0611053      2.9831887
 H      8.0415939      0.2887752      3.2698419
 H      8.5252267     -2.7398481      3.1967486
 H     10.3442973     -0.4720127      3.5436075
 H     10.7038032     -2.1311109      3.5131908
 H      6.5028289     -3.1637997      3.2381949
 H      4.9002704     -2.5115247      3.4341296
 H      5.5945654     -2.6486410      1.8329804
  25
  -441.36517382714453     
 C      0.0764578     -0.0855172     -0.1119332
 C      1.4296457     -0.0460248      0.0202805
 C      2.0740939     -0.0456693      1.2840817
 C      3.4670787     -0.0064861      1.4488123
 C      4.0626239     -0.0102678      2.6851625
 C      5.5126287      0.0734382      2.8932000
 C      6.3623920     -1.0038883      2.9929982
 C      7.7434891     -0.7386888      3.1905569
 C      8.7375263     -1.6941177      3.2667257
 N     10.0178939     -1.4179207      3.4425876
 C      5.8248799     -2.4112268      2.8664126
 H     -0.3895501     -0.0810944     -1.0796269
 H     -0.5706945     -0.1208379      0.7464892
 H      2.0463132     -0.0121527     -0.8612924
 H      1.4570917     -0.0772911      2.1659356
 H      4.0861912      0.0289781      0.5686479
 H      3.4314676     -0.0312737      3.5604861
 H      5.9208815      1.0664125      2.9933576
 H      8.0418149      0.2921362      3.2755350
 H      8.5136253     -2.7389008      3.1783171
 H     10.3443616     -0.4823475      3.5385200
 H     10.6960852     -2.1431432      3.4928515
 H      6.4584863     -3.1464621      3.3407926
 H      4.8494063     -2.4893633      3.3295137
 H      5.7204000     -2.6855909      1.8209784
  25
  -441.36548421052578     
 C      0.0730097     -0.0857678     -0.1122581
 C      1.4259057     -0.0447699      0.0236945
 C      2.0690219     -0.0451706      1.2883509
 C      3.4620177     -0.0035315      1.4554047
 C      4.0578243     -0.0078791      2.6915450
 C      5.5082732      0.0739417      2.8993795
 C      6.3620503     -1.0002878      2.9976467
 C      7.7433401     -0.7335932      3.1899567
 C      8.7343061     -1.6940604      3.2605708
 N     10.0154963     -1.4255477      3.4333350
 C      5.8379027     -2.4115490      2.8651204
 H     -0.3904116     -0.0852406     -1.0811400
 H     -0.5765267     -0.1183808      0.7443924
 H      2.0445112     -0.0088722     -0.8564443
 H      1.4506981     -0.0773211      2.1692162
 H      4.0815049      0.0338335      0.5755456
 H      3.4277835     -0.0279822      3.5674881
 H      5.9162597      1.0670907      2.9985855
 H      8.0440614      0.2963523      3.2746219
 H      8.5026510     -2.7373563      3.1708448
 H     10.3473573     -0.4917806      3.5301181
 H     10.6902044     -2.1544840      3.4795027
 H      6.4207113     -3.1190108      3.4395816
 H      4.8169911     -2.4759105      3.2173776
 H      5.8496464     -2.7300220      1.8269537
  25
  -441.36578668901222     
 C      0.0688077     -0.0758846     -0.1113498
 C      1.4216777     -0.0374836      0.0264326
 C      2.0628641     -0.0409111      1.2918485
 C      3.4563950     -0.0041986      1.4579901
 C      4.0529642     -0.0140249      2.6934289
 C      5.5040467      0.0685515      2.8984666
 C      6.3609734     -1.0030380      2.9953710
 C      7.7406802     -0.7289489      3.1864569
 C      8.7317228     -1.6905097      3.2578678
 N     10.0130367     -1.4236776      3.4239897
 C      5.8537543     -2.4211049      2.8704464
 H     -0.3930127     -0.0694296     -1.0810088
 H     -0.5819018     -0.1123180      0.7443324
 H      2.0411853     -0.0015920     -0.8531968
 H      1.4442295     -0.0737297      2.1725602
 H      4.0756414      0.0325197      0.5778282
 H      3.4245590     -0.0358046      3.5705699
 H      5.9116085      1.0620743      2.9982540
 H      8.0400383      0.3015975      3.2688869
 H      8.4969828     -2.7336834      3.1724368
 H     10.3468967     -0.4898619      3.5147253
 H     10.6870644     -2.1535144      3.4695141
 H      6.3693959     -3.0987647      3.5383631
 H      4.8013303     -2.4793751      3.1104497
 H      5.9836494     -2.7841877      1.8547266
  25
  -441.36603489411550     
 C      0.0586046     -0.0642200     -0.1105498
 C      1.4118198     -0.0301198      0.0282407
 C      2.0548228     -0.0408348      1.2926752
 C      3.4489108     -0.0061785      1.4594734
 C      4.0482962     -0.0205035      2.6935569
 C      5.4999235      0.0618172      2.8967416
 C      6.3631309     -1.0045282      2.9939176
 C      7.7424378     -0.7255406      3.1820263
 C      8.7323231     -1.6888382      3.2563227
 N     10.0136912     -1.4243314      3.4207454
 C      5.8716747     -2.4280091      2.8724306
 H     -0.4029726     -0.0538241     -1.0802514
 H     -0.5926088     -0.1011046      0.7446672
 H      2.0311278      0.0083433     -0.8513739
 H      1.4368822     -0.0761955      2.1736448
 H      4.0669116      0.0334740      0.5786020
 H      3.4222147     -0.0433930      3.5720818
 H      5.9050850      1.0563934      2.9956597
 H      8.0415831      0.3052798      3.2597976
 H      8.4934918     -2.7318716      3.1783178
 H     10.3498890     -0.4906333      3.5053327
 H     10.6861713     -2.1555016      3.4702905
 H      6.3229351     -3.0685377      3.6206363
 H      4.8002282     -2.4832528      3.0028754
 H      6.1080163     -2.8351894      1.8935290
  25
  -441.36619870331305     
 C      0.0513883     -0.0531479     -0.1044807
 C      1.4049477     -0.0222174      0.0315922
 C      2.0496160     -0.0402481      1.2948422
 C      3.4443428     -0.0079665      1.4569875
 C      4.0466203     -0.0288569      2.6892854
 C      5.4987612      0.0553478      2.8879371
 C      6.3651833     -1.0080285      2.9836787
 C      7.7425201     -0.7225403      3.1745789
 C      8.7321534     -1.6859336      3.2581659
 N     10.0129141     -1.4213237      3.4230611
 C      5.8850135     -2.4361502      2.8727950
 H     -0.4117047     -0.0373113     -1.0733909
 H     -0.5983228     -0.0928089      0.7518002
 H      2.0225629      0.0194848     -0.8491469
 H      1.4336828     -0.0789906      2.1771757
 H      4.0600217      0.0348068      0.5745213
 H      3.4236593     -0.0563470      3.5698988
 H      5.9020209      1.0507117      2.9881874
 H      8.0399044      0.3089890      3.2493882
 H      8.4923283     -2.7293150      3.1856123
 H     10.3495343     -0.4871569      3.5017456
 H     10.6851348     -2.1525125      3.4776667
 H      6.2670335     -3.0441892      3.6849938
 H      4.8068179     -2.4922758      2.9070751
 H      6.2084562     -2.8793199      1.9354196
  25
  -441.36627648325924     
 C      0.0427847     -0.0487386     -0.0992507
 C      1.3967047     -0.0173476      0.0342379
 C      2.0453108     -0.0406247      1.2954961
 C      3.4405083     -0.0075370      1.4552375
 C      4.0467717     -0.0324450      2.6856211
 C      5.4994024      0.0530695      2.8813172
 C      6.3686743     -1.0081513      2.9760014
 C      7.7458492     -0.7217481      3.1678681
 C      8.7344027     -1.6858935      3.2583857
 N     10.0145079     -1.4225981      3.4292449
 C      5.8935949     -2.4381459      2.8692692
 H     -0.4226771     -0.0273835     -1.0669164
 H     -0.6048825     -0.0942868      0.7582499
 H      2.0121200      0.0288921     -0.8477872
 H      1.4317072     -0.0841658      2.1791673
 H      4.0537742      0.0399184      0.5713710
 H      3.4262407     -0.0634986      3.5678149
 H      5.9011439      1.0489540      2.9826664
 H      8.0433422      0.3098428      3.2407139
 H      8.4928410     -2.7291858      3.1901995
 H     10.3521068     -0.4886255      3.5059896
 H     10.6854006     -2.1544871      3.4903468
 H      6.2192783     -3.0220051      3.7233252
 H      4.8153574     -2.4917316      2.8301111
 H      6.2803258     -2.9093772      1.9707095
  25
  -441.36630624639071     
 C      0.0381754     -0.0473747     -0.0924633
 C      1.3923654     -0.0143638      0.0373613
 C      2.0439207     -0.0406621      1.2970063
 C      3.4394569     -0.0058937      1.4526900
 C      4.0487226     -0.0341086      2.6814762
 C      5.5017245      0.0517414      2.8739100
 C      6.3713699     -1.0092196      2.9671159
 C      7.7476358     -0.7212051      3.1621159
 C      8.7351035     -1.6856479      3.2605008
 N     10.0143575     -1.4224174      3.4368120
 C      5.8967203     -2.4396336      2.8641050
 H     -0.4297847     -0.0251355     -1.0588947
 H     -0.6072009     -0.0951288      0.7666598
 H      2.0053933      0.0356123     -0.8461306
 H      1.4327287     -0.0879488      2.1821686
 H      4.0503337      0.0450153      0.5673403
 H      3.4305616     -0.0687562      3.5651697
 H      5.9031253      1.0476326      2.9766182
 H      8.0448047      0.3105354      3.2343428
 H      8.4934192     -2.7290176      3.1935754
 H     10.3519269     -0.4883724      3.5132708
 H     10.6847403     -2.1544530      3.5022772
 H      6.1810659     -3.0069902      3.7441369
 H      4.8216613     -2.4929209      2.7749453
 H      6.3222624     -2.9285871      1.9932804
  25
  -441.36631266708957     
 C      0.0346323     -0.0474095     -0.0886053
 C      1.3889785     -0.0129373      0.0390581
 C      2.0428558     -0.0404372      1.2975463
 C      3.4385937     -0.0046573      1.4510589
 C      4.0499783     -0.0344085      2.6787946
 C      5.5031618      0.0518548      2.8695775
 C      6.3729777     -1.0091375      2.9622278
 C      7.7491931     -0.7218624      3.1587817
 C      8.7364277     -1.6862259      3.2615250
 N     10.0150925     -1.4230792      3.4422032
 C      5.8985838     -2.4397094      2.8604972
 H     -0.4350275     -0.0235357     -1.0541779
 H     -0.6092122     -0.0980439      0.7714978
 H      2.0005057      0.0390912     -0.8453599
 H      1.4331621     -0.0897315      2.1836414
 H      4.0479766      0.0483029      0.5647990
 H      3.4331890     -0.0709119      3.5633916
 H      5.9043488      1.0477414      2.9731360
 H      8.0462743      0.3099003      3.2307792
 H      8.4946821     -2.7296660      3.1956342
 H     10.3525798     -0.4890178      3.5188193
 H     10.6850534     -2.1551728      3.5111834
 H      6.1602726     -2.9991556      3.7527264
 H      4.8258817     -2.4909098      2.7451487
 H      6.3444285     -2.9381814      2.0055055
  25
  -441.36631402627961     
 C      0.0326033     -0.0471732     -0.0858644
 C      1.3870742     -0.0122063      0.0401664
 C      2.0424702     -0.0402914      1.2978806
 C      3.4383477     -0.0041352      1.4498332
 C      4.0510523     -0.0346517      2.6769057
 C      5.5043943      0.0514672      2.8666024
 C      6.3741242     -1.0095926      2.9592493
 C      7.7500972     -0.7219999      3.1570030
 C      8.7370176     -1.6863174      3.2625886
 N     10.0152497     -1.4228990      3.4459168
 C      5.8992242     -2.4400453      2.8578525
 H     -0.4382501     -0.0230226     -1.0508489
 H     -0.6101825     -0.0984936      0.7749908
 H      1.9975204      0.0406713     -0.8449471
 H      1.4338202     -0.0903843      2.1846515
 H      4.0467469      0.0496681      0.5629537
 H      3.4351026     -0.0719181      3.5620683
 H      5.9056651      1.0472946      2.9704841
 H      8.0471415      0.3098017      3.2288136
 H      8.4954402     -2.7298354      3.1971655
 H     10.3524475     -0.4887532      3.5227488
 H     10.6851015     -2.1548892      3.5169968
 H      6.1484732     -2.9950784      3.7564574
 H      4.8281885     -2.4911618      2.7282622
 H      6.3557201     -2.9433545      2.0114593
  25
  -441.36631430576415     
 C      0.0321262     -0.0469849     -0.0853105
 C      1.3866326     -0.0121624      0.0403503
 C      2.0423306     -0.0402013      1.2979063
 C      3.4382503     -0.0041536      1.4494722
 C      4.0512294     -0.0347277      2.6764024
 C      5.5045901      0.0514008      2.8658938
 C      6.3743009     -1.0096733      2.9586951
 C      7.7502407     -0.7221460      3.1568447
 C      8.7371953     -1.6863781      3.2630382
 N     10.0153359     -1.4228225      3.4468279
 C      5.8994981     -2.4401582      2.8572817
 H     -0.4389739     -0.0229668     -1.0501774
 H     -0.6104402     -0.0980447      0.7757251
 H      1.9968507      0.0405463     -0.8449307
 H      1.4339090     -0.0901666      2.1848405
 H      4.0464281      0.0495587      0.5624349
 H      3.4354671     -0.0720361      3.5616951
 H      5.9058363      1.0472351      2.9697829
 H      8.0472045      0.3096749      3.2286598
 H      8.4957323     -2.7299246      3.1976374
 H     10.3524005     -0.4886339      3.5237391
 H     10.6852319     -2.1547378      3.5182808
 H      6.1475207     -2.9949252      3.7564036
 H      4.8286204     -2.4910398      2.7262027
 H      6.3570726     -2.9438322      2.0116940
  25
  -441.36631436496498     
 C      0.0316408     -0.0469090     -0.0847400
 C      1.3861936     -0.0121846      0.0404579
 C      2.0422964     -0.0401208      1.2978093
 C      3.4382601     -0.0041726      1.4490069
 C      4.0514790     -0.0346935      2.6758192
 C      5.5048508      0.0513668      2.8652435
 C      6.3745050     -1.0097351      2.9582985
 C      7.7503920     -0.7222247      3.1568225
 C      8.7373229     -1.6864354      3.2634700
 N     10.0153651     -1.4228013      3.4478213
 C      5.8996764     -2.4402011      2.8566911
 H     -0.4397975     -0.0229196     -1.0494425
 H     -0.6106149     -0.0978673      0.7765322
 H      1.9961204      0.0403657     -0.8450318
 H      1.4341376     -0.0899144      2.1849330
 H      4.0462229      0.0493876      0.5618146
 H      3.4358497     -0.0718978      3.5612107
 H      5.9061256      1.0471912      2.9691132
 H      8.0473294      0.3095998      3.2286917
 H      8.4959182     -2.7299975      3.1980840
 H     10.3523315     -0.4885850      3.5248389
 H     10.6852636     -2.1546736      3.5196943
 H      6.1476205     -2.9951458      3.7557194
 H      4.8288083     -2.4910302      2.7255134
 H      6.3572926     -2.9437019      2.0110189
  25
  -441.36631444569639     
 C      0.0312376     -0.0469403     -0.0842348
 C      1.3858249     -0.0122655      0.0406034
 C      2.0422427     -0.0400469      1.2977907
 C      3.4382427     -0.0041415      1.4486458
 C      4.0517067     -0.0345757      2.6753357
 C      5.5050997      0.0514278      2.8646071
 C      6.3746885     -1.0097105      2.9578890
 C      7.7505307     -0.7222493      3.1567787
 C      8.7373837     -1.6864956      3.2638785
 N     10.0153473     -1.4228932      3.4487991
 C      5.8998515     -2.4401600      2.8560426
 H     -0.4404586     -0.0230837     -1.0488142
 H     -0.6107970     -0.0977319      0.7772121
 H      1.9955309      0.0401140     -0.8450497
 H      1.4343003     -0.0896871      2.1850717
 H      4.0460059      0.0492895      0.5613090
 H      3.4362216     -0.0716772      3.5608361
 H      5.9064121      1.0472423      2.9684480
 H      8.0474940      0.3095634      3.2287041
 H      8.4959641     -2.7300547      3.1984613
 H     10.3522985     -0.4886823      3.5259469
 H     10.6851904     -2.1547772      3.5210697
 H      6.1480384     -2.9953892      3.7548223
 H      4.8289518     -2.4909941      2.7251392
 H      6.3572816     -2.9433814      2.0100973
  25
  -441.36631442636167     
 C      0.0312336     -0.0469813     -0.0842348
 C      1.3858195     -0.0122927      0.0406319
 C      2.0422258     -0.0400648      1.2978256
 C      3.4382305     -0.0041470      1.4486683
 C      4.0517249     -0.0345404      2.6753393
 C      5.5051198      0.0514698      2.8645553
 C      6.3746962     -1.0096713      2.9578679
 C      7.7505413     -0.7222196      3.1567467
 C      8.7373543     -1.6864976      3.2639315
 N     10.0153268     -1.4229504      3.4488769
 C      5.8998671     -2.4401160      2.8559719
 H     -0.4404384     -0.0231184     -1.0488261
 H     -0.6108256     -0.0977871      0.7771936
 H      1.9955379      0.0400941     -0.8450124
 H      1.4342835     -0.0897007      2.1851067
 H      4.0459808      0.0492722      0.5613228
 H      3.4362764     -0.0716249      3.5608647
 H      5.9064376      1.0472824      2.9683803
 H      8.0475279      0.3095895      3.2286387
 H      8.4958964     -2.7300476      3.1985227
 H     10.3523171     -0.4887529      3.5260233
 H     10.6851329     -2.1548648      3.5211985
 H      6.1483005     -2.9954574      3.7546135
 H      4.8289337     -2.4909641      2.7253463
 H      6.3570897     -2.9432090      2.0098368
 [FORCES]
point    1
  25
     -0.0194340     -0.0002147     -0.0102242
      0.0122952     -0.0007672      0.0111467
     -0.0430965      0.0012867     -0.0177881
      0.0610528      0.0001925      0.0612702
     -0.1629106     -0.0184561     -0.0363178
      0.1814156     -0.0269283      0.0152690
     -0.0454382      0.0880446     -0.0087118
      0.0493480     -0.0239812      0.0102411
     -0.0318833      0.0226205     -0.0057646
      0.0250979     -0.0149133      0.0045171
      0.0034403     -0.0254808     -0.0001226
      0.0058657      0.0001566      0.0091391
      0.0088387      0.0000267     -0.0098854
     -0.0152977      0.0002236      0.0221512
      0.0212819      0.0003944     -0.0278281
     -0.0048044      0.0001871      0.0201014
      0.0135256      0.0029568     -0.0287863
     -0.0131656     -0.0226498     -0.0004738
     -0.0047290     -0.0246731     -0.0011441
      0.0257317      0.0493807      0.0055502
     -0.0112535     -0.0204603     -0.0022508
     -0.0200706      0.0105608     -0.0038253
     -0.0290453      0.0172623     -0.0052936
     -0.0005623     -0.0071161     -0.0155466
     -0.0062024     -0.0076527      0.0145770
point    2
  25
     -0.0082900      0.0001199     -0.0002352
      0.0181305      0.0003410      0.0084558
     -0.0320281     -0.0004773     -0.0108188
      0.0369735     -0.0000283      0.0261632
     -0.0722846     -0.0090084     -0.0207386
      0.0773592     -0.0084471      0.0048866
     -0.0294201      0.0325369     -0.0046089
      0.0229117     -0.0044273      0.0035597
     -0.0054014      0.0051433     -0.0008979
     -0.0010889     -0.0015049     -0.0002664
     -0.0042498     -0.0139949     -0.0014261
      0.0026966     -0.0002309      0.0020306
      0.0020984      0.0000881     -0.0020813
     -0.0049990      0.0001121      0.0044709
      0.0062462     -0.0001240     -0.0055116
     -0.0015686      0.0000697      0.0037193
      0.0066259      0.0006492     -0.0065270
     -0.0044908     -0.0057552      0.0004856
     -0.0033795     -0.0055068     -0.0006945
      0.0040428      0.0106350      0.0008783
     -0.0024928     -0.0035208     -0.0004323
     -0.0066447     -0.0000749     -0.0012509
      0.0001391      0.0025582      0.0004856
     -0.0005528      0.0004201      0.0002773
     -0.0003327      0.0004273      0.0000767
point    3
  25
     -0.0026288      0.0000379      0.0012363
      0.0075821      0.0001491      0.0058626
     -0.0090207     -0.0006540     -0.0075691
      0.0091392     -0.0000281      0.0028490
     -0.0126541      0.0017253     -0.0062210
      0.0107183     -0.0037869      0.0010521
     -0.0085317      0.0043969     -0.0007671
      0.0103836     -0.0057383      0.0006126
     -0.0069296      0.0046432     -0.0005706
      0.0097210      0.0024376      0.0015104
     -0.0025397     -0.0003591     -0.0006850
     -0.0000570      0.0000435     -0.0006434
     -0.0006322     -0.0001168      0.0004317
      0.0006183     -0.0000651     -0.0010600
     -0.0015924     -0.0003235      0.0022244
     -0.0000013      0.0004343     -0.0010040
     -0.0012469     -0.0004880      0.0024700
     -0.0004643      0.0015704      0.0003569
     -0.0000326      0.0018546     -0.0000337
     -0.0014156     -0.0026835     -0.0004928
      0.0004819     -0.0008000      0.0001127
     -0.0013837      0.0001253     -0.0002920
     -0.0003135     -0.0009222      0.0002611
      0.0001702     -0.0006064      0.0010335
      0.0006295     -0.0008461     -0.0006747
point    4
  25
     -0.0006779     -0.0000769      0.0005973
      0.0021765     -0.0001875      0.0015976
     -0.0012283      0.0003289     -0.0018930
      0.0013644     -0.0000644     -0.0006459
     -0.0008163      0.0004724     -0.0004237
      0.0022402     -0.0019222      0.0003961
     -0.0055864      0.0010205     -0.0009540
      0.0075960     -0.0038261      0.0009056
     -0.0103087      0.0028447     -0.0013451
      0.0094679      0.0020105      0.0013693
     -0.0006014     -0.0000780     -0.0000698
     -0.0001495      0.0000516     -0.0002177
     -0.0001907     -0.0000449      0.0001082
      0.0001893      0.0000086     -0.0000681
     -0.0005444     -0.0001946      0.0004667
     -0.0000529      0.0002715     -0.0001131
     -0.0010972     -0.0003385      0.0004744
     -0.0002545      0.0007605     -0.0000138
      0.0001087      0.0007545      0.0000084
     -0.0006281     -0.0007920     -0.0002214
      0.0001782     -0.0009967      0.0000278
     -0.0008142      0.0007211     -0.0001654
     -0.0000121     -0.0000146      0.0002913
     -0.0002102     -0.0002679     -0.0001426
     -0.0001486     -0.0004404      0.0000309
point    5
  25
      0.0009002     -0.0000148      0.0009218
     -0.0000943     -0.0000747     -0.0011412
      0.0013357      0.0001208      0.0012883
     -0.0015717      0.0001133     -0.0016459
      0.0012309      0.0002337      0.0010772
      0.0007052     -0.0023776      0.0000280
     -0.0051623      0.0023422     -0.0005642
      0.0067350     -0.0038381      0.0011025
     -0.0098119      0.0024599     -0.0016851
      0.0075724      0.0011295      0.0011202
      0.0002378      0.0000162     -0.0000821
      0.0001014     -0.0000198     -0.0000158
      0.0000010      0.0000197     -0.0000007
     -0.0001043      0.0000380      0.0002275
      0.0000975     -0.0000051     -0.0001222
     -0.0000082      0.0000859      0.0002533
     -0.0005531     -0.0002969     -0.0004546
     -0.0006133     -0.0000181     -0.0002944
     -0.0001532     -0.0001573     -0.0000354
     -0.0000051      0.0002664     -0.0000018
     -0.0001450     -0.0008898     -0.0000471
     -0.0005190      0.0007679     -0.0000514
     -0.0002474      0.0002670      0.0002102
     -0.0000569      0.0000164      0.0001580
      0.0001285     -0.0001846     -0.0002452
point    6
  25
      0.0012196      0.0000181      0.0010745
     -0.0005226      0.0000255     -0.0013304
      0.0016329     -0.0000042      0.0012576
     -0.0016638      0.0002717     -0.0015964
      0.0005330      0.0003989      0.0006377
      0.0015980     -0.0030474      0.0000869
     -0.0051620      0.0027814     -0.0004721
      0.0065302     -0.0038652      0.0009550
     -0.0093269      0.0027621     -0.0015070
      0.0073257      0.0009427      0.0010718
     -0.0000399      0.0002616     -0.0000520
      0.0001093      0.0000086     -0.0000383
     -0.0000414     -0.0000196      0.0000005
      0.0000194     -0.0000173      0.0001553
     -0.0000523     -0.0000008      0.0000899
     -0.0000140     -0.0000384      0.0001941
     -0.0004811     -0.0003564     -0.0001665
     -0.0006962      0.0001401     -0.0003101
     -0.0000649     -0.0000302      0.0000160
     -0.0000248      0.0000776     -0.0000502
     -0.0002497     -0.0008985     -0.0000536
     -0.0005250      0.0007899     -0.0000526
     -0.0001810      0.0001886      0.0002072
     -0.0000973     -0.0001560      0.0001602
      0.0001748     -0.0002330     -0.0002777
point    7
  25
      0.0011080      0.0000304      0.0009859
     -0.0006349      0.0000098     -0.0011567
      0.0016972      0.0000424      0.0010215
     -0.0014783      0.0003065     -0.0015139
      0.0002348      0.0003088      0.0003973
      0.0022065     -0.0029936      0.0000113
     -0.0055323      0.0027265     -0.0003130
      0.0065162     -0.0038280      0.0008292
     -0.0092214      0.0027954     -0.0014118
      0.0076246      0.0009943      0.0011445
     -0.0000075      0.0001065     -0.0000752
      0.0000387      0.0000153     -0.0000492
     -0.0000576     -0.0000065     -0.0000063
      0.0000972     -0.0000175      0.0001569
     -0.0001762     -0.0000387      0.0001630
     -0.0000503     -0.0000959      0.0001830
     -0.0005396     -0.0003389      0.0000800
     -0.0006738      0.0003735     -0.0003115
     -0.0000178      0.0001504      0.0000445
     -0.0001615     -0.0000979     -0.0001199
     -0.0002897     -0.0009407     -0.0000375
     -0.0005559      0.0008387     -0.0000571
     -0.0000619      0.0000580      0.0002171
     -0.0001937     -0.0001608      0.0000658
      0.0001293     -0.0002377     -0.0002477
point    8
  25
      0.0006309      0.0000166      0.0008930
      0.0004191     -0.0000580     -0.0007650
      0.0005750      0.0001613      0.0009509
     -0.0009410      0.0002002     -0.0012970
      0.0002595      0.0003569      0.0005183
      0.0014882     -0.0024451     -0.0001974
     -0.0052661      0.0022412     -0.0002723
      0.0071085     -0.0036326      0.0008407
     -0.0095902      0.0023256     -0.0015136
      0.0076417      0.0012675      0.0012184
     -0.0000082     -0.0002393     -0.0000772
      0.0000903      0.0000047     -0.0000355
     -0.0000117      0.0000152      0.0000380
     -0.0001107     -0.0000049      0.0001817
      0.0000741     -0.0000813     -0.0000341
     -0.0000695     -0.0000377      0.0002350
     -0.0004765     -0.0002973     -0.0002432
     -0.0006175      0.0000720     -0.0003080
     -0.0001475     -0.0000259      0.0000053
     -0.0001272      0.0001854     -0.0001164
     -0.0001776     -0.0008646      0.0000024
     -0.0005518      0.0007295     -0.0000436
     -0.0001853      0.0003446      0.0002723
     -0.0001833     -0.0000882      0.0000059
      0.0001769     -0.0001459     -0.0002586
point    9
  25
      0.0005373      0.0000113      0.0009671
      0.0005884     -0.0000226     -0.0003324
      0.0005057      0.0000719      0.0002701
     -0.0008355      0.0001603     -0.0007412
      0.0010749      0.0006909      0.0002780
      0.0008689     -0.0027518      0.0001658
     -0.0052707      0.0026269     -0.0005213
      0.0067953     -0.0039470      0.0004989
     -0.0100906      0.0028429     -0.0013840
      0.0075351      0.0010594      0.0012666
      0.0001655      0.0001853     -0.0000366
      0.0001132      0.0000246     -0.0000003
     -0.0000258     -0.0000631     -0.0000186
     -0.0001052     -0.0000645      0.0002277
      0.0000837      0.0000057     -0.0000116
     -0.0001431     -0.0000004      0.0001756
     -0.0002776     -0.0003633     -0.0003723
     -0.0006867     -0.0000661     -0.0002688
     -0.0001435     -0.0001971     -0.0000748
      0.0000572      0.0001611     -0.0001665
     -0.0001269     -0.0009317      0.0000109
     -0.0006038      0.0007804     -0.0000477
     -0.0003285      0.0002314      0.0003506
     -0.0001898     -0.0001944     -0.0000148
      0.0005028     -0.0002501     -0.0002203
point   10
  25
      0.0013389     -0.0000527      0.0013182
     -0.0003514     -0.0000073     -0.0011967
      0.0017079     -0.0001628      0.0012490
     -0.0016411      0.0000052     -0.0017030
      0.0010010      0.0004842      0.0004255
      0.0015821     -0.0037313      0.0002409
     -0.0059323      0.0029137     -0.0003838
      0.0071220     -0.0044278      0.0003229
     -0.0108314      0.0033483     -0.0013501
      0.0083997      0.0010159      0.0013186
     -0.0000375      0.0007399     -0.0004105
      0.0000926     -0.0000836     -0.0001011
     -0.0001092      0.0000613      0.0000318
      0.0000919      0.0000891      0.0000767
     -0.0002622      0.0000975      0.0002893
     -0.0000224      0.0001104      0.0001506
     -0.0007402     -0.0002000      0.0000903
     -0.0006494      0.0003334     -0.0002206
      0.0001156      0.0001424     -0.0000662
     -0.0001352     -0.0001522     -0.0001439
     -0.0001902     -0.0011042     -0.0000355
     -0.0006720      0.0009350     -0.0000658
      0.0005110      0.0001715      0.0008687
     -0.0006295     -0.0001858     -0.0003284
      0.0002410     -0.0003400     -0.0003768
point   11
  25
      0.0015079     -0.0000464      0.0013569
     -0.0006700      0.0000001     -0.0018683
      0.0020736      0.0003319      0.0018218
     -0.0021349     -0.0000731     -0.0021656
      0.0007687      0.0003983      0.0010894
      0.0027263     -0.0035967      0.0004248
     -0.0080194      0.0033247     -0.0015868
      0.0091606     -0.0048710      0.0005180
     -0.0128548      0.0034138     -0.0014993
      0.0099352      0.0014060      0.0013775
      0.0003020      0.0002274      0.0002697
      0.0001026      0.0001006     -0.0000494
     -0.0000512     -0.0001174      0.0000220
      0.0000084     -0.0000940      0.0002351
     -0.0000415     -0.0000155      0.0000796
     -0.0001066     -0.0000701      0.0002965
     -0.0005586     -0.0001201     -0.0001482
     -0.0009499      0.0003150     -0.0000280
     -0.0001307      0.0001355      0.0000448
     -0.0002311      0.0000623     -0.0000535
     -0.0002506     -0.0011668     -0.0001174
     -0.0007235      0.0009646     -0.0000685
     -0.0005850      0.0002213      0.0006531
     -0.0003434     -0.0004969     -0.0002287
      0.0010661     -0.0002335     -0.0003752
point   12
  25
      0.0016332      0.0000796      0.0016319
     -0.0006512      0.0000857     -0.0017988
      0.0024740     -0.0003582      0.0016861
     -0.0023224     -0.0002033     -0.0023258
      0.0002321      0.0011825      0.0009665
      0.0026620     -0.0053952      0.0002270
     -0.0085265      0.0043036     -0.0005680
      0.0112043     -0.0063387      0.0007903
     -0.0154904      0.0046154     -0.0018127
      0.0125455      0.0014814      0.0016297
      0.0000104      0.0004275     -0.0008347
      0.0001290     -0.0001706     -0.0000347
     -0.0000552      0.0001514     -0.0000412
      0.0000388      0.0001431      0.0003452
     -0.0001484      0.0000448      0.0001095
     -0.0000925      0.0000215      0.0003517
     -0.0007543      0.0000681     -0.0001594
     -0.0011716      0.0001826     -0.0000310
     -0.0001153     -0.0000120     -0.0000642
     -0.0004122     -0.0000242     -0.0000320
     -0.0004222     -0.0015617     -0.0001998
     -0.0009556      0.0013874     -0.0000428
      0.0007060      0.0006087      0.0011826
     -0.0008648     -0.0001953     -0.0010753
      0.0003474     -0.0005242      0.0000999
point   13
  25
      0.0019315      0.0000765      0.0020870
     -0.0001433      0.0000607     -0.0020517
      0.0023059      0.0005082      0.0021792
     -0.0025059     -0.0002673     -0.0030960
      0.0004537      0.0006853      0.0011871
      0.0036833     -0.0051991      0.0003073
     -0.0106478      0.0046077     -0.0029983
      0.0127748     -0.0072754      0.0010682
     -0.0187871      0.0053859     -0.0018675
      0.0149183      0.0018658      0.0017481
      0.0007068      0.0001988      0.0005373
      0.0001860      0.0001360     -0.0001288
     -0.0001002     -0.0001650      0.0000539
      0.0000009     -0.0001683      0.0002431
     -0.0001670     -0.0001101      0.0002415
     -0.0000348     -0.0002009      0.0003762
     -0.0010292      0.0000228     -0.0001151
     -0.0012958      0.0005013      0.0002545
     -0.0000879      0.0001713      0.0001288
     -0.0002012      0.0000945     -0.0000535
     -0.0004890     -0.0018087     -0.0002264
     -0.0010824      0.0015806     -0.0000610
     -0.0010901      0.0002642      0.0006649
     -0.0005053     -0.0008130     -0.0003743
      0.0012059     -0.0001518     -0.0001046
point   14
  25
      0.0019621      0.0001102      0.0019955
     -0.0007910      0.0001367     -0.0021216
      0.0031788     -0.0002325      0.0017306
     -0.0031516     -0.0003800     -0.0029124
      0.0010536      0.0013326      0.0014345
      0.0031199     -0.0067884      0.0003288
     -0.0108865      0.0052339     -0.0010777
      0.0151238     -0.0088516      0.0012843
     -0.0215198      0.0062664     -0.0025596
      0.0172690      0.0021612      0.0021517
     -0.0000326      0.0007432     -0.0010724
      0.0001042     -0.0001248     -0.0000503
     -0.0000739      0.0000933     -0.0000428
      0.0000102      0.0000625      0.0004798
     -0.0000841      0.0000039      0.0000933
     -0.0002144     -0.0000166      0.0004713
     -0.0010234      0.0001094     -0.0003215
     -0.0016563      0.0002800      0.0000550
     -0.0001720      0.0000109     -0.0000597
     -0.0003502      0.0000310     -0.0000129
     -0.0005268     -0.0020418     -0.0001964
     -0.0012335      0.0018277      0.0000076
      0.0005027      0.0008743      0.0008630
     -0.0011574     -0.0002489     -0.0010431
      0.0005493     -0.0005924      0.0005750
point   15
  25
      0.0025526      0.0000519      0.0026953
     -0.0004022      0.0001172     -0.0027799
      0.0032087      0.0001334      0.0029854
     -0.0033255     -0.0003156     -0.0040732
      0.0008261      0.0007466      0.0014846
      0.0041468     -0.0064492      0.0001769
     -0.0119734      0.0050056     -0.0031144
      0.0155431     -0.0090854      0.0013452
     -0.0233633      0.0069284     -0.0021489
      0.0186904      0.0022696      0.0021559
      0.0002843      0.0008210      0.0002980
      0.0002493      0.0000110     -0.0001356
     -0.0001262     -0.0000350      0.0000481
      0.0000410     -0.0000495      0.0003240
     -0.0002709     -0.0000602      0.0003010
     -0.0000175     -0.0001286      0.0004166
     -0.0012639     -0.0000045     -0.0001602
     -0.0017095      0.0005793      0.0002376
     -0.0001419      0.0001451      0.0000791
     -0.0001840      0.0000750     -0.0001648
     -0.0006048     -0.0022448     -0.0001588
     -0.0013388      0.0019834     -0.0000617
     -0.0008176      0.0003111      0.0005227
     -0.0006017     -0.0008479     -0.0005583
      0.0005988      0.0000421      0.0002855
point   16
  25
      0.0024683      0.0000375      0.0023743
     -0.0010634      0.0001188     -0.0026877
      0.0038081      0.0000952      0.0023576
     -0.0038571     -0.0004268     -0.0036197
      0.0014774      0.0010295      0.0015518
      0.0036459     -0.0068778      0.0000695
     -0.0122970      0.0054244     -0.0016006
      0.0169194     -0.0103241      0.0016066
     -0.0244019      0.0074333     -0.0029980
      0.0198780      0.0024163      0.0025410
     -0.0000510      0.0011218     -0.0004130
      0.0001251      0.0000181     -0.0000886
     -0.0000711     -0.0000497     -0.0000112
      0.0000224     -0.0000670      0.0004894
     -0.0001295     -0.0000641      0.0001479
     -0.0001910     -0.0000177      0.0005475
     -0.0013397     -0.0000086     -0.0003102
     -0.0018157      0.0004570      0.0000786
     -0.0002274      0.0000649     -0.0000550
     -0.0002574      0.0001672     -0.0000152
     -0.0006327     -0.0024300     -0.0001224
     -0.0014585      0.0021407     -0.0000064
     -0.0000045      0.0004182     -0.0000063
     -0.0011140     -0.0003580     -0.0004932
      0.0005675     -0.0003190      0.0006633
point   17
  25
      0.0027147      0.0000171      0.0027643
     -0.0006716      0.0001047     -0.0029755
      0.0036427     -0.0000097      0.0029759
     -0.0037230     -0.0002321     -0.0042092
      0.0010926      0.0009428      0.0015487
      0.0042134     -0.0069146     -0.0001099
     -0.0122499      0.0049133     -0.0021855
      0.0168931     -0.0098890      0.0016798
     -0.0250390      0.0075831     -0.0026373
      0.0200571      0.0024959      0.0025003
     -0.0004104      0.0011777      0.0000602
      0.0002289     -0.0000630     -0.0001183
     -0.0001338      0.0000366      0.0000266
      0.0000395      0.0000251      0.0004069
     -0.0002318     -0.0000550      0.0002549
     -0.0000840     -0.0000862      0.0004746
     -0.0013233     -0.0000939     -0.0002560
     -0.0018625      0.0005350      0.0000928
     -0.0001717      0.0001430      0.0000102
     -0.0002062      0.0000898     -0.0001185
     -0.0006422     -0.0024061     -0.0000990
     -0.0014581      0.0021109     -0.0000882
     -0.0001731      0.0003084      0.0000729
     -0.0006941     -0.0008717     -0.0003744
      0.0001926      0.0001379      0.0003039
point   18
  25
      0.0026242      0.0000131      0.0025947
     -0.0008877      0.0001131     -0.0028205
      0.0037895      0.0001305      0.0026546
     -0.0038012     -0.0002496     -0.0039400
      0.0012790      0.0009699      0.0014156
      0.0039670     -0.0068933     -0.0002445
     -0.0128951      0.0054560     -0.0017784
      0.0170687     -0.0105359      0.0018875
     -0.0249677      0.0077256     -0.0031197
      0.0204172      0.0024258      0.0027136
     -0.0000241      0.0010686     -0.0000334
      0.0001744      0.0000280     -0.0001152
     -0.0001014     -0.0000568      0.0000090
      0.0000466     -0.0000681      0.0004485
     -0.0002068     -0.0000486      0.0002133
     -0.0001211     -0.0000777      0.0005091
     -0.0013675     -0.0001125     -0.0002684
     -0.0018604      0.0005206      0.0000638
     -0.0002603      0.0000779     -0.0000197
     -0.0002865      0.0000956     -0.0000106
     -0.0006605     -0.0024732     -0.0001186
     -0.0014822      0.0021899     -0.0000622
      0.0001023      0.0001595     -0.0002531
     -0.0009319     -0.0004656     -0.0001085
      0.0003857      0.0000074      0.0003832
point   19
  25
      0.0026281      0.0000136      0.0026451
     -0.0007395      0.0001131     -0.0028241
      0.0036613      0.0000589      0.0026857
     -0.0037096     -0.0001729     -0.0039906
      0.0011366      0.0010065      0.0014102
      0.0041677     -0.0070985     -0.0003117
     -0.0125912      0.0051432     -0.0017183
      0.0171674     -0.0101124      0.0019933
     -0.0252565      0.0076403     -0.0031270
      0.0203175      0.0025071      0.0027271
     -0.0003101      0.0011981     -0.0000575
      0.0001946     -0.0000172     -0.0001159
     -0.0001139     -0.0000054      0.0000143
      0.0000321     -0.0000225      0.0004370
     -0.0001969     -0.0000459      0.0002216
     -0.0001121     -0.0001004      0.0005016
     -0.0013638     -0.0001316     -0.0002813
     -0.0018451      0.0005165      0.0000484
     -0.0001609      0.0001247     -0.0000007
     -0.0002786      0.0000861     -0.0000220
     -0.0006583     -0.0024634     -0.0001214
     -0.0014862      0.0021716     -0.0000946
      0.0001216      0.0002432     -0.0002069
     -0.0008240     -0.0007952     -0.0000869
      0.0002196      0.0001425      0.0002746
point   20
  25
      0.0026082      0.0000141      0.0026348
     -0.0007094      0.0001163     -0.0027934
      0.0036271      0.0000787      0.0026605
     -0.0036683     -0.0001493     -0.0039742
      0.0011192      0.0009965      0.0013854
      0.0040996     -0.0070323     -0.0003356
     -0.0128427      0.0053189     -0.0017892
      0.0171236     -0.0102862      0.0020457
     -0.0251640      0.0076476     -0.0031722
      0.0203322      0.0024509      0.0027683
     -0.0000630      0.0011129      0.0000165
      0.0001964     -0.0000082     -0.0001171
     -0.0001107     -0.0000135      0.0000149
      0.0000333     -0.0000360      0.0004365
     -0.0001966     -0.0000472      0.0002183
     -0.0001074     -0.0001128      0.0004938
     -0.0013548     -0.0001394     -0.0002861
     -0.0018621      0.0005130      0.0000510
     -0.0002167      0.0001002      0.0000012
     -0.0002932      0.0000948     -0.0000141
     -0.0006546     -0.0024626     -0.0001286
     -0.0014718      0.0021766     -0.0001059
      0.0002014      0.0001648     -0.0002313
     -0.0008692     -0.0006322     -0.0000423
      0.0002436      0.0001342      0.0002630
point   21
  25
      0.0026014      0.0000163      0.0026264
     -0.0007260      0.0001156     -0.0027881
      0.0036433      0.0000816      0.0026433
     -0.0036722     -0.0001620     -0.0039646
      0.0011224      0.0010019      0.0013831
      0.0041156     -0.0070664     -0.0003307
     -0.0127577      0.0052706     -0.0017564
      0.0171207     -0.0102284      0.0020587
     -0.0251907      0.0076428     -0.0032211
      0.0203195      0.0024585      0.0027880
     -0.0001209      0.0011515     -0.0000143
      0.0001932     -0.0000024     -0.0001164
     -0.0001074     -0.0000223      0.0000139
      0.0000333     -0.0000375      0.0004383
     -0.0001955     -0.0000491      0.0002172
     -0.0001091     -0.0001051      0.0004953
     -0.0013587     -0.0001317     -0.0002879
     -0.0018537      0.0005116      0.0000575
     -0.0001995      0.0001074      0.0000019
     -0.0002942      0.0000923     -0.0000077
     -0.0006553     -0.0024642     -0.0001321
     -0.0014769      0.0021766     -0.0001047
      0.0001898      0.0001909     -0.0002285
     -0.0008527     -0.0006905     -0.0000251
      0.0002311      0.0001422      0.0002536
point   22
  25
      0.0026106      0.0000158      0.0026310
     -0.0007200      0.0001161     -0.0027868
      0.0036418      0.0000788      0.0026448
     -0.0036743     -0.0001624     -0.0039712
      0.0011193      0.0010010      0.0013972
      0.0041169     -0.0070660     -0.0003374
     -0.0127689      0.0052712     -0.0017650
      0.0171234     -0.0102327      0.0020620
     -0.0252019      0.0076496     -0.0032179
      0.0203213      0.0024563      0.0027936
     -0.0001165      0.0011593     -0.0000269
      0.0001934     -0.0000064     -0.0001163
     -0.0001127     -0.0000175      0.0000127
      0.0000357     -0.0000349      0.0004380
     -0.0001984     -0.0000512      0.0002166
     -0.0001045     -0.0001019      0.0004969
     -0.0013644     -0.0001338     -0.0002894
     -0.0018531      0.0005132      0.0000587
     -0.0001982      0.0001074      0.0000011
     -0.0002938      0.0000930     -0.0000136
     -0.0006512     -0.0024671     -0.0001329
     -0.0014769      0.0021774     -0.0001085
      0.0001933      0.0001918     -0.0002257
     -0.0008539     -0.0006908     -0.0000211
      0.0002330      0.0001340      0.0002601
point   23
  25
      0.0026099      0.0000150      0.0026286
     -0.0007207      0.0001163     -0.0027898
      0.0036379      0.0000787      0.0026433
     -0.0036632     -0.0001645     -0.0039653
      0.0011179      0.0010002      0.0013937
      0.0041137     -0.0070678     -0.0003264
     -0.0127761      0.0052716     -0.0017778
      0.0171306     -0.0102368      0.0020641
     -0.0252152      0.0076487     -0.0032232
      0.0203285      0.0024582      0.0028005
     -0.0001096      0.0011585     -0.0000202
      0.0001945     -0.0000053     -0.0001177
     -0.0001119     -0.0000177      0.0000137
      0.0000344     -0.0000342      0.0004385
     -0.0001973     -0.0000517      0.0002166
     -0.0001035     -0.0001018      0.0004985
     -0.0013620     -0.0001336     -0.0002918
     -0.0018548      0.0005095      0.0000613
     -0.0002003      0.0001090      0.0000017
     -0.0002920      0.0000962     -0.0000161
     -0.0006507     -0.0024660     -0.0001343
     -0.0014771      0.0021752     -0.0001124
      0.0001931      0.0001955     -0.0002212
     -0.0008562     -0.0006863     -0.0000256
      0.0002302      0.0001330      0.0002615
point   24
  25
      0.0000000      0.0000000      0.0000000
      0.0000000      0.0000000      0.0000000
      0.0000000      0.0000000      0.0000000
      0.0000000      0.0000000      0.0000000
      0.0000000      0.0000000      0.0000000
      0.0000000      0.0000000      0.0000000
      0.0000000      0.0000000      0.0000000
      0.0000000      0.0000000      0.0000000
      0.0000000      0.0000000      0.0000000
      0.0000000      0.0000000      0.0000000
      0.0000000      0.0000000      0.0000000
      0.0000000      0.0000000      0.0000000
      0.0000000      0.0000000      0.0000000
      0.0000000      0.0000000      0.0000000
      0.0000000      0.0000000      0.0000000
      0.0000000      0.0000000      0.0000000
      0.0000000      0.0000000      0.0000000
      0.0000000      0.0000000      0.0000000
      0.0000000      0.0000000      0.0000000
      0.0000000      0.0000000      0.0000000
      0.0000000      0.0000000      0.0000000
      0.0000000      0.0000000      0.0000000
      0.0000000      0.0000000      0.0000000
      0.0000000      0.0000000      0.0000000
      0.0000000      0.0000000      0.0000000
