# Supplementary material for: Smooth Things Come in Threes: A Diabatic Surrogate Model for Conical Intersection Optimization
Source: J Chem Theory Comput. 2023 May 16;19(11):3418–27. doi: 10.1021/acs.jctc.3c00389 (PMC10269327; doi:10.1021/acs.jctc.3c00389)
Supplement: Supplementary file 1 — ct3c00389_si_002.zip [file ct3c00389_si_002.zip › SI/RVO/CI/q/C10NH14.xyz]

25
4-cis-g-methylnona-2,4,6,8-tetraeniminium
C          0.00000        0.00000        0.00000
C          1.35106        0.00000        0.00000
C          2.08400        0.00000        1.24497
C          3.45663        0.00217        1.25945
C          4.13348        0.00216        2.51554
C          5.48752       -0.00272        2.77843
C          6.38218       -1.10918        2.93576
C          7.71928       -0.77474        3.19521
C          8.73868       -1.72795        3.37923
N          9.98751       -1.34344        3.62205
C          5.92507       -2.51991        2.82993
H         -0.56547       -0.00025       -0.92305
H         -0.57460        0.00054        0.92020
H          1.92030       -0.00091       -0.93543
H          1.50555       -0.00031        2.18212
H          4.00429        0.00135        0.31792
H          3.47357        0.00398        3.40544
H          5.95557        0.98865        2.88237
H          7.99332        0.28172        3.26071
H          8.51602       -2.81202        3.32418
H         10.24527       -0.37183        3.68228
H         10.73625       -2.00148        3.75985
H          6.74237       -3.24253        2.98057
H          5.17575       -2.70071        3.60306
H          5.52099       -2.67989        1.82860
