# Supplementary material for: Smooth Things Come in Threes: A Diabatic Surrogate Model for Conical Intersection Optimization
Source: J Chem Theory Comput. 2023 May 16;19(11):3418–27. doi: 10.1021/acs.jctc.3c00389 (PMC10269327; doi:10.1021/acs.jctc.3c00389)
Supplement: Supplementary file 1 — ct3c00389_si_002.zip [file ct3c00389_si_002.zip › SI/RVO/CI/q/init.Orb]

#INPORB 2.2
#INFO
* RASSCF average (pseudo-natural) orbitals
       0       1       0
     224
     224
*BC:HOST otis PID 30044 DATE Thu Apr 28 10:28:51 2022
#EXTRAS
* ACTIVE TWO-EL ENERGY
 0.765064715228E+01
#ORB
* ORBITAL    1    1
  7.60734520497764E-08  4.78686850684568E-07  2.84608968999963E-07 -8.10621546575165E-07 -5.42579357759011E-07
 -1.95304556758352E-07 -8.88641122995403E-08 -5.84484619471176E-09 -3.75392766622256E-08  2.01687106848358E-09
  9.09083913894506E-09  2.11251587517339E-07 -1.77173580572784E-07  1.86960987792299E-08  9.55794543798141E-07
  5.34290130114938E-06  2.47114311724498E-06  5.39317599624031E-07  3.48085958498191E-07  3.96762891826325E-07
  1.61405222362954E-07  3.47796677432598E-06  2.37340838011590E-06  6.06653825014640E-08  1.08215283154993E-07
  4.31149301324584E-07  3.59771289250663E-07  1.19909120638712E-07 -4.37423145433927E-07 -1.93449220700683E-06
 -3.31162518441570E-07  5.64359265358030E-06  4.26761120664755E-06  4.39809180813856E-07 -3.39434283952607E-07
  2.30002013806538E-06  1.94553101823825E-06  1.08440227473578E-07 -6.68444334848317E-08 -6.03332282485849E-07
 -3.37369783981650E-07  4.40275565946900E-07  6.51294879561301E-07  4.13162277370486E-06  3.07126321354438E-06
  2.48073710767100E-06  1.55130400643537E-06 -9.53982663390934E-07 -7.56002037351062E-07  2.87976025472842E-06
  2.35037150843554E-06  7.29020171286532E-08 -2.42927571441525E-07  9.65411026752865E-07 -3.10506253477471E-07
 -5.25295673812576E-07  1.09252894403228E-05  5.97794719876560E-05  2.80591186383937E-05  3.25487862884312E-05
  2.17136346424132E-05  4.08604280193937E-06  3.42374788312417E-06  1.03801224466878E-05  7.04036187692580E-06
  1.46866986380530E-06  1.69107915905938E-07 -1.66873146037561E-06  8.94682618744226E-07  3.35446635772905E-06
  1.29502076204746E-05  7.60147332346524E-05  3.90147523744120E-05  8.49406868126232E-05  6.01684981750047E-05
 -4.99780977034323E-05 -3.36184118860130E-05  1.46743582321807E-05  1.03655116348295E-05 -8.78591030096261E-06
 -1.42036140962222E-06 -5.85880038293816E-06  6.49579648875713E-07 -7.44868064904767E-06 -3.43103786402929E-05
 -1.74296460852415E-04 -6.61811584095617E-05  5.01738049398163E-05  4.08216651454717E-05 -4.10869323094553E-05
 -3.53780693951394E-05  9.08530803531658E-06  7.45134492140447E-06  8.77232475262498E-06  1.54956683314715E-06
  4.25319414156688E-06 -6.68047611934979E-08  6.54880788470316E-06  4.96830161524898E-05  2.51615756381277E-04
  1.05305762132007E-04  1.09492292602273E-05 -7.93696381595918E-07 -1.67243844201472E-04 -1.18988643932959E-04
  4.00937174988814E-07 -1.62412097395402E-06 -2.28502975706821E-05 -3.78669588825248E-06 -1.93419247649029E-05
  3.25417736359699E-06 -1.57905069624677E-05  3.12073959880068E-04  1.50982475823973E-03  5.75802560986852E-04
  1.29370615641404E-03  6.62199803148585E-04  2.99825854425753E-04  1.43298044302659E-04  2.52901235934376E-04
  1.28524879410031E-04  1.52025602889222E-04  2.81262463186339E-05 -5.02492393703208E-05  5.83914095164653E-05
  1.97011586398826E-04  9.99555095340100E-01 -7.23188719037940E-03 -3.79057505972296E-03  4.54881507668052E-04
  5.14946258685163E-04  1.50713896980256E-04  1.64671080382183E-04  9.26360819717394E-05  9.85349309295499E-05
 -1.41703977292939E-06 -2.25768049117028E-06  1.02359584484537E-04 -3.31832942570164E-05  1.12929213994387E-05
  8.15989977382467E-06  6.18405022205291E-05  4.51014795750411E-05  3.43891329089274E-05  3.23867508680710E-05
  1.31661203268923E-05  1.37911683255154E-05  6.94989229833482E-06  6.53958418281817E-06 -4.07522459066386E-06
 -5.83929335947460E-07 -8.54247942963018E-06  1.86497872111660E-06 -4.84333240749110E-06 -2.80631899125053E-07
 -6.70829918392370E-08  5.25813660354316E-08  1.02152582946310E-08 -6.85306459939789E-08 -1.58072838312742E-06
 -1.22192622849164E-06 -1.67019853946993E-07  1.60038854532700E-08  2.72846495812588E-07  1.64239941686094E-06
  1.22673413127076E-06 -1.35105230169313E-07 -1.36513998492685E-08  8.92370282765439E-08  3.01156738499000E-06
  2.55026174078664E-06  2.16870222733216E-07  5.29207899044849E-08 -6.45794752676995E-07 -2.35357728759877E-06
 -1.83775894956466E-06 -4.65961516936837E-08  2.58286032680751E-07 -7.23708364261104E-07 -1.94575168732688E-06
 -1.83413295904834E-07 -1.93121387868608E-06 -2.13532610811319E-07 -5.83745943055228E-07 -2.76249626261657E-06
  3.50112366369613E-06 -1.29398480772989E-07  4.98356157377325E-06  1.04175537389743E-07  1.53240161580300E-05
 -8.85715551431429E-06 -2.04309708665894E-06  4.48705287614403E-06 -3.16899174859194E-07  3.33870147955801E-05
 -2.55675191221381E-05 -5.80868115799861E-05  1.75500274793747E-05 -1.08985267268945E-05  6.72405391614837E-04
  1.43395712248969E-06 -1.27176618002464E-04 -1.60375118641372E-04 -2.56339653184865E-05  6.43339371201105E-04
 -3.42292067462030E-05 -1.85272230302498E-04  6.39902012351290E-05 -3.45546382080283E-05  1.05710410078701E-05
  2.48838716729651E-05  2.06451209144027E-05  5.50184426110429E-06  4.02486911408120E-06 -2.01429785659924E-06
 -5.65723972964875E-06 -5.15105029743764E-06 -3.21382721742480E-07 -4.64359330383974E-06 -1.08329189058576E-06
 -4.97196815910929E-06 -6.40766038734925E-06 -3.30592489136625E-07  2.56128669758266E-06
* ORBITAL    1    2
  3.50941990553745E-07  1.81095037495931E-06  8.18718978761838E-07  3.81938809448358E-06  2.61370411919705E-06
 -5.57861472120441E-07 -2.41752605302423E-07  4.42261003808118E-07  3.74757543313214E-07  3.21222386254301E-08
  1.63860043454586E-08 -6.52580533430072E-07  3.82611121299303E-07  1.96300116806222E-07 -1.48457612595170E-06
 -7.84351004974152E-06 -3.41297953565528E-06  3.19037338199835E-06  2.24293425279244E-06  3.31142153458166E-07
  1.72053783690933E-07 -7.60106016575544E-06 -5.33083540829042E-06  1.93341288033626E-07  2.75814194152980E-07
 -3.62858501081582E-07 -8.05951233395397E-07 -1.40504369943665E-07  2.03226204266983E-06  8.27923343488202E-06
  3.01116613513872E-06 -9.61142413692037E-06 -7.24643914293332E-06  8.81382987077915E-07 -1.08505497589007E-06
 -1.55795051401655E-06 -1.43152394777501E-06  5.61461074258824E-07 -2.59349714715327E-07  1.22467184807395E-06
 -3.58789475146334E-07 -1.66057033030812E-07  1.45904439973216E-08 -1.09400003345701E-06 -1.77995519474001E-06
 -2.97630797000753E-06 -1.33759054364130E-06 -3.56337587748140E-06 -4.27535567723388E-06  6.46458548592237E-06
  4.42147922276239E-06  1.58548541657158E-07 -1.14736347175164E-06 -1.04849098419493E-06  1.65615394509511E-06
  5.41878729757157E-07 -1.36126122228474E-06 -4.76195083491685E-05 -2.68048228068875E-05 -2.36696442541293E-05
 -1.76179485862917E-05  2.28848148696663E-05  1.70659292875590E-05 -4.17543330982125E-06 -3.10322142996419E-06
  7.05862428357811E-06  7.60647423963531E-07  1.98504371512489E-06 -1.76233531660221E-06 -3.20267820447572E-06
  3.26018227025121E-05  1.41713682054190E-04  6.23990452554392E-05  1.16798647011198E-05  9.01841385666068E-06
 -1.11103218157301E-04 -7.73250792889214E-05  1.72578540182502E-06  1.24882857751902E-06 -1.59661223299720E-05
 -3.06617690269241E-06 -1.51684688971054E-06  9.50710249248523E-07  3.68315748063447E-06 -8.78464532478635E-05
 -3.47754946187492E-04 -1.03370136749282E-04 -8.77185881117333E-05 -2.36965755786034E-05 -2.35572052299796E-04
 -1.88748184719886E-04 -1.89528183526783E-05 -6.63088305580996E-06  1.16792517379862E-05  2.85593618839583E-06
 -1.24250110570343E-05 -7.51943665119346E-06 -5.98165021203590E-05 -7.11653310070528E-03 -5.93648025610260E-04
 -1.19340354206053E-04 -8.93717457925656E-04 -3.20342446517960E-04  8.11664252636142E-04  2.68758458744652E-04
 -1.60645243310461E-04 -5.72374641054542E-05  4.33461641802071E-04  8.22751435543883E-05  4.77314909725952E-05
 -1.63253974010939E-05 -2.56945651588292E-05 -9.99653824188564E-01  2.59359272432807E-03  2.82407878059140E-03
 -1.16983892077340E-03  7.94573172365148E-05 -4.43933094424311E-04 -1.49669559463639E-04 -2.28878546119642E-04
  1.09964963987095E-05 -6.28147369481329E-05 -1.54051044387707E-05  2.84442839890544E-04 -1.51681229611009E-04
 -2.69684008380386E-04  3.37341907129310E-04  2.87832681807392E-04  3.93237912457205E-04 -8.28950380593638E-05
 -5.57325856873300E-04  6.60530627481761E-05 -8.14427389556362E-05 -1.71923773603051E-05 -1.06976334975436E-04
 -3.34429432106403E-05 -3.05789260043510E-06 -1.10709581230488E-04  1.72782150795396E-05 -1.03770166440640E-04
 -2.01842490027357E-05 -3.01680559306735E-04 -1.21410447425466E-04 -7.97589859084804E-05 -3.67462325529455E-05
 -1.78198851877779E-05  5.31317029937853E-06 -1.91882413069880E-05 -9.48657640264575E-06  3.16868605606818E-06
  5.13275372032046E-07  2.43316699677307E-06  1.12737434221240E-06  6.14040139122015E-06  1.93028621461843E-06
  1.19123580936139E-06 -1.01309451566545E-08  5.54522898109144E-08  3.07661098533925E-07  4.01320712151700E-06
  3.20112238363712E-06  3.47227619347571E-07  4.07739588674714E-08 -5.93313690876224E-07 -8.59545871051110E-06
 -6.17370957430541E-06  5.06378980726619E-07 -7.83584849977508E-08 -1.11998562988469E-06 -1.04210657372466E-05
 -7.80626711673550E-06 -8.78351748627348E-07 -6.77027825654440E-08  2.43946020830806E-06  1.41589800717095E-05
  1.05514983276348E-05 -1.73535163546031E-06  7.10433535789241E-07  2.63944121941181E-06  9.18356756271936E-07
  4.15111574914851E-08  1.60904572835128E-06 -1.91724876578579E-06  4.62474784051181E-07  9.24941655152181E-05
  6.95952870574889E-05 -1.45700696095912E-05 -1.20174584222317E-05 -3.04841577765073E-06 -3.24655732801356E-04
 -1.41118546531529E-04  2.71964183689481E-05  6.54090795265869E-05  5.90512254089093E-06 -1.56478924557342E-03
 -4.57338023806279E-04 -8.30422137035192E-05 -4.43452444149843E-04 -2.09092181746238E-05 -3.24289834945271E-05
  4.05536221290578E-05  1.09622361312152E-04  2.45920665268627E-05  2.10378998675761E-05  1.35816175216650E-04
  9.10706127758484E-05  8.44585072015552E-05  8.06780366507602E-05  1.66454473392888E-05  3.21243996627385E-04
  2.61921501619989E-04 -4.76215314564081E-06  5.26739132669862E-05 -1.78117582151972E-07 -1.15309697256727E-05
 -2.78376119393412E-05  3.13172349405610E-06 -2.75193312092269E-06  2.03993933976207E-06 -2.10309315942931E-05
 -3.48004146389366E-05  2.89056669252389E-06 -3.44238072478353E-06 -2.33600022968032E-06
* ORBITAL    1    3
 -4.75274757359624E-06 -8.34190903630714E-05 -4.12725468114310E-05 -3.34330153707725E-05 -2.25118655155074E-05
 -1.07207510118237E-05 -1.34757362817834E-06 -3.20234142386535E-05 -2.40554570392898E-05 -3.03657392315206E-07
  1.52285627836021E-08  5.63352470733939E-07 -6.96123197292642E-07 -6.09726430842192E-06 -1.78288894384229E-07
  7.12518021319930E-05  3.46370204400336E-05 -4.44936478451868E-05 -2.85126437651109E-05 -3.65295845670088E-07
 -5.04979374129965E-07  3.66234606032494E-05  2.94690712199755E-05  1.20466586756259E-06  9.81166942726938E-07
 -1.95631519824256E-06 -1.04550584257237E-06  9.55076242236498E-07 -8.44839491063629E-04 -3.91112122521336E-04
 -1.48794746024322E-04 -1.61760240591759E-04 -8.53309895762967E-05  4.00504132682022E-05  2.19612215797798E-06
  4.46978137130637E-05  4.51651181914760E-05  4.65760282214679E-06 -5.20735807492646E-07  4.74440815934859E-05
 -1.51775152458664E-05 -1.28874782266924E-05 -1.86464014297252E-02 -5.27607002443059E-04 -1.06497105690491E-04
 -6.72758750968359E-04 -2.87463294724686E-04  5.56827101226211E-05 -3.00238137690508E-06 -7.67487365011150E-04
 -2.11591845772566E-04  8.34034410093513E-07  8.71163019477938E-06 -9.78367116870132E-05 -3.12407590634948E-04
  5.85574802842689E-05 -9.99206081006129E-01  3.53807446139252E-03  3.46856825108483E-03 -5.62988670146150E-05
  2.20458201298451E-04  4.60961624639504E-05  2.76122451898534E-05 -3.34352857418596E-05  2.60065421592241E-05
  1.69034992844188E-05 -6.57451963132883E-07  6.38688330631125E-06 -1.87785818101947E-04 -2.87297701864682E-04
 -1.53529965919449E-02 -3.75384920442988E-04  3.35521211995524E-05  8.10969556315217E-04  1.46480535606915E-04
 -2.71725723174963E-04 -2.15008158510816E-04  2.10620079487395E-04  3.21016139520834E-05 -5.60954079839394E-05
 -6.82721323000102E-06  8.71586400267134E-05 -1.24044267429216E-04 -2.05960195379259E-04 -6.54477301429068E-05
 -2.41559997287723E-05 -3.75502151526308E-05  3.79420273750768E-04  2.99569705789273E-04 -2.67068469245533E-04
 -1.85807496610378E-04  8.76053971240571E-05  5.72890246301492E-05  8.43009892873288E-05  2.35466516940162E-05
 -6.34064648277758E-06  3.02871855690151E-06 -4.67592158480826E-07 -1.07697224893896E-04 -4.84659078813180E-04
 -2.18488642747667E-04  1.03914263163277E-04  5.36486189994005E-05  8.51220009667031E-05  6.59028177133426E-05
  2.74591466705440E-05  1.27291769680418E-05 -1.57852599120919E-05 -3.55766967594670E-06  2.33269838782497E-05
 -1.16750701826554E-05 -1.29791784359152E-05  8.68230730750604E-06  7.45423287779674E-05  1.86023622176114E-05
 -4.00489670431278E-06  3.26347266196095E-06  8.48521554705224E-05  5.67174188241864E-05 -1.89718685038176E-07
  8.46880304627846E-07 -8.02026457357633E-06 -1.72983389856558E-06 -1.20969359900365E-06  1.50723626925735E-06
  9.00537877536780E-06 -3.48461256797281E-06 -2.33587348873799E-05 -1.48105429917217E-05  3.40070996296370E-05
  2.84304246960226E-05 -6.43061400473499E-06 -7.75859740331951E-06  2.98057194500263E-06  4.95960429032527E-06
 -2.76851427154237E-06 -4.99365735311828E-07  2.60073934520192E-07 -1.08978617135002E-06 -4.75544182799392E-06
  6.96233198785190E-06 -2.08732502587634E-04 -1.48356985518191E-04  8.53527463391561E-05  9.28110052649388E-05
 -1.68589692726110E-04 -1.44821314834283E-04 -1.28173332232096E-05 -2.74327844395036E-06 -3.11634219979388E-05
 -8.02373669636978E-07 -1.11919191686765E-06  7.08034102600810E-06 -3.49194143051711E-06 -2.18308282735352E-05
 -1.46959645740591E-05 -3.78780603320271E-07 -3.23362286494391E-07 -1.40701517300866E-06  2.47449091767790E-05
  1.10837213892043E-05  4.11676531561325E-06 -2.77871628898008E-07 -5.40335372224061E-06  3.14212192119850E-05
  2.17953845444859E-05 -4.78092609043746E-06  4.96340004389101E-08  2.30700392930476E-06  5.59229954877903E-06
  3.76062390911466E-05  9.06658848056667E-06  1.35289911105075E-06  8.11164523590529E-06 -1.80051161842637E-04
 -5.13378875939180E-05  5.02746308605591E-05  5.29184442025981E-06 -4.20911803187554E-05 -1.20379628815587E-03
 -2.26145584853293E-04 -2.30351813417783E-04  7.31674836957531E-06  2.33894114170086E-04 -5.52510201765423E-05
 -6.47945628975943E-05  4.62316951300517E-05 -1.74533383266804E-06  1.13864864023534E-05  7.51436066475025E-05
  6.60843527110733E-05 -1.39974088128681E-05 -2.39018007905756E-05 -2.72488677188280E-06  1.04597975817741E-04
  7.43711962395585E-05  3.60836408983979E-06  1.19121305558618E-05  9.74299073477896E-07 -2.73239363295026E-05
 -2.78277334997193E-05  4.27528957698205E-06  1.95180062254630E-06  7.27673628634904E-07 -2.39303680235810E-05
 -9.60577094910478E-06  1.94308112538208E-06 -2.98150108875257E-06  2.67650240824229E-07 -2.19888753084557E-04
 -1.35272037839445E-04  2.20640849442439E-05 -2.09525813784601E-05  7.26708958357979E-06  1.49843848419490E-04
  6.66472264819581E-05  1.41049675210908E-05  1.30024144770074E-05 -1.32609569733698E-05  9.42278050676410E-05
  3.26073305801232E-05 -3.91654712768013E-06  1.73641654734391E-05  6.16067879228347E-06
* ORBITAL    1    4
  8.40266554165317E-06  4.85092201710469E-05  2.36485477581158E-05  3.34121741382338E-05  2.27008595771611E-05
  1.44147440024715E-05  9.17862132011320E-07  5.70325965936829E-06  5.21882880577612E-06 -1.37687791955414E-07
 -4.57947429259890E-08 -3.05932025149368E-06  8.64146225207597E-07  4.47951244256788E-06 -3.39390990161318E-06
 -1.76226249925193E-05 -4.38249373639128E-06  4.33323997566626E-05  3.10084021204098E-05  9.29137715457453E-06
  2.68893783398433E-06 -1.26423145562723E-05 -9.25441313522174E-06 -2.07394438576490E-06 -1.69403002427251E-06
  4.19743919327528E-06 -1.89560413240523E-06 -2.43729276814393E-06  8.32615650695395E-05  1.70583579874721E-04
  7.80194099155276E-05  5.61248767709801E-05  3.51935352572827E-05 -2.32270906678742E-05  5.54899658606072E-06
  2.39397209103107E-05  1.69655133196417E-05 -3.46107311343589E-06 -2.25342452589993E-07 -2.29120296028781E-06
 -5.97742245722885E-06  1.26542408639116E-05 -1.61259577696013E-05  2.02232534126128E-05  1.35485541464161E-05
  1.23609075933113E-04  9.31902003926016E-05 -4.97252440381321E-05  2.07555152817093E-06  6.99593036284998E-05
  5.04909696055053E-05  8.85905751343799E-07 -7.36516906316242E-06  1.44614676505972E-05  9.89081441645712E-06
 -7.95883824596058E-06 -3.17741894231723E-04  1.44433213160849E-04  4.33218772180261E-05  1.62568233797887E-04
  9.73789393605358E-05 -5.11454022302010E-05  1.56056486731724E-05  1.10777877944237E-04  7.45363313013680E-05
 -1.77025639774590E-05 -2.59651852198807E-06 -2.03901527810512E-05  2.35156289288054E-06  2.84932066242579E-05
  1.87355959501250E-02  5.93330630797361E-04  9.45051536136640E-05  5.79193910990783E-04  1.84609436252345E-04
 -6.95948025358297E-04 -1.84710230070930E-04  9.74465109254613E-05  2.92437753763325E-05 -2.75305040085780E-04
 -5.28407721897150E-05  1.97847360716172E-05 -2.58054630882308E-05 -8.65091964870190E-05  9.99111134395922E-01
 -3.56044491456483E-03 -3.45485927114838E-03  7.24721453779579E-05  2.49554401954841E-05  1.23214119990761E-04
  7.53712406568597E-05  1.68053954589637E-05 -1.35830148843007E-06  3.09020593311519E-05  8.84814135030729E-06
 -2.17438219510785E-04  8.71602690903583E-05  5.07234876606999E-05  1.88221506094158E-02  5.03420717335562E-04
  5.24580203874222E-05 -8.12090713800998E-04 -1.74579764150627E-04 -2.64156342138356E-04 -7.96114982507802E-05
 -1.57106863644373E-04 -3.22629216848908E-05  1.65261840218677E-04  2.82398259247038E-05  2.13985007854880E-05
  4.62660023787484E-05  2.61525825679916E-04 -1.13850228355162E-04  1.43033787172023E-04  4.63503514207208E-05
 -8.61893702434754E-05 -4.85125012145107E-05  1.29751796170138E-04  8.45984645842657E-05 -1.77217513500631E-05
 -8.44797483119850E-06 -4.71086475207934E-05 -9.83101748104951E-06  7.39675498978346E-06  1.99827844037494E-06
  2.48202795785493E-05  1.07470280853183E-05  6.04306664246134E-05  2.26054489293295E-05  1.31291627676276E-05
  2.07536552280422E-05  7.79559237696225E-06  4.31239585566134E-06  4.48388759159747E-07  3.87547501218308E-06
 -3.11152535902387E-06 -4.50239055349791E-07 -4.82325587662598E-06  1.69765373572291E-06 -3.98617377886602E-07
  8.37552045036231E-03  7.61141807257566E-04  2.18490719863798E-04  3.35085656292026E-04  1.30922215730022E-04
  7.17723083298645E-04  1.75030888526687E-04  8.20022431034966E-05  3.33905301615063E-05  1.66075851958600E-04
  3.51587988526531E-05 -7.99022871746743E-05 -8.31179603751211E-06 -1.83749003857057E-04  1.01124665358070E-05
  6.22963628898151E-06 -6.93127629712449E-07  2.91693324676495E-07  1.14058217416682E-06  1.21971050111198E-05
  1.23989662040106E-05  4.58576036722529E-07  3.42909300878075E-07 -7.73344669419319E-07 -3.14174897287050E-05
 -1.83426842022480E-05  3.83301448940243E-06  2.09926072121400E-07 -6.35242704189609E-06 -5.05452624151009E-05
 -3.29187302514799E-05 -9.72341033412625E-06 -1.76331194805802E-06  1.23476310731763E-05 -1.35485567741197E-05
 -7.30104114959395E-06 -1.12067840784898E-05 -2.47217832172785E-06 -5.88221908356934E-06 -1.40858619047119E-05
 -3.40121610198730E-06 -5.06924336074105E-06 -3.00819428818737E-06 -5.96840251750462E-06  1.75726245651966E-04
  4.13451713341996E-05 -3.47207814151986E-05 -3.51745921320872E-05 -7.10571214073616E-06  2.66727088299493E-04
  1.12028858333501E-04 -2.65212806107848E-05 -5.82644392087330E-05 -6.18669635716531E-06  1.21929541380661E-04
  7.27191081482748E-05  3.41931615134589E-06  2.16644515813634E-05  8.69194940846018E-07 -5.36635451513567E-05
 -4.40198222393413E-05  2.11215833707878E-06  1.30767887866159E-05  4.40708110015202E-07 -2.40149743633192E-05
 -6.85911229948160E-06  2.17766381596554E-06 -9.39774644894335E-06  3.11597229175457E-07 -4.78007759020678E-05
 -8.81741941026811E-05 -1.87024976881719E-05 -1.64548927296867E-05 -4.67823761264085E-06  1.53233448122940E-04
  1.02448709916327E-04  9.37528242047844E-06  2.62140490226219E-05 -1.59373646529361E-05  1.71067650180870E-04
  1.14169578759664E-04  3.91161525290262E-06  2.62709668918713E-05  2.21643504504691E-05
* ORBITAL    1    5
 -1.56747823420771E-04 -1.84376344455440E-04 -6.94406612916243E-05 -7.12625572258343E-05 -3.39084582651873E-05
 -2.80782553197741E-06 -5.10769984646209E-08 -4.16903593086979E-05 -2.08324883697392E-05 -4.80564475671444E-07
  1.00648946491981E-07  3.28162393276407E-05 -4.41324901116267E-06 -6.94702479374453E-06 -1.22142421948365E-02
 -7.64299777597016E-04 -2.14503668986523E-04 -4.88349917568627E-04 -1.34368605223440E-04 -3.38815752734156E-06
  1.37567013959136E-06 -7.51212183388203E-04 -2.00354947952728E-04  1.95440604007400E-08 -6.70143642088160E-07
 -1.11112273265985E-04 -2.85004192992747E-04  4.57761841030302E-05 -9.98355156640092E-01  3.69163969172008E-03
  3.49245098030690E-03 -1.90038392209996E-04 -4.06828012621289E-05 -3.05435211397783E-06 -5.53165229064580E-06
  4.24505505563137E-05 -4.71917952291210E-07 -2.22590686521089E-06 -5.37954225416560E-07  2.97733811613477E-05
 -8.68383047093531E-05 -2.79982661866482E-04 -4.52944353167713E-02 -4.88027302395231E-04 -5.67809936279435E-06
  9.28293335854573E-04  2.08477496347378E-04 -3.05678541241611E-06  3.26070086863529E-06  2.23071841447937E-05
  9.84183697453545E-06  6.00799918332810E-07  1.99724716558646E-08  3.00775770671189E-04 -2.68290133949195E-05
 -1.75423736591131E-04  1.58637601256675E-03 -1.44368998225066E-04 -5.27900773089954E-05  1.73719636929009E-04
  1.05063452364682E-04  1.76730277143078E-07  2.66826706709243E-06  1.25751393280565E-04  6.51966262248430E-05
  6.77471680016687E-07  7.80844049283956E-07 -1.85353796306737E-05 -3.63187972637837E-05  2.58631468067538E-05
 -8.15937354187773E-06 -1.24225774257339E-04 -5.45045347731273E-05  1.01386399919726E-04  6.68656218318063E-05
 -1.39582833265179E-05 -8.98264082616932E-06  3.36188816237757E-05  5.64242809550237E-06 -1.00800722506144E-06
 -6.22957581804930E-07 -2.23311928393877E-07 -7.86818400916897E-06 -1.18871428485262E-05  4.96485477074439E-05
 -1.05844770971238E-05 -6.76028602967367E-06  6.70561991639154E-06  6.60517554891664E-06 -3.26504269686968E-05
 -2.37997935908942E-05  1.15268322578954E-05 -3.03894718288172E-07  3.61724376663873E-06  3.91341148385896E-06
 -1.17351605499793E-06 -5.34931610424813E-07  1.33162025896887E-06 -2.59277973388520E-07 -5.42928006794521E-06
 -4.29805195861693E-06  9.51998801984038E-06  7.52849035456558E-06 -7.39790246669465E-06 -5.59099636695198E-06
  2.33120706299875E-07 -1.55524900276398E-06 -2.72951257975147E-06 -4.83640248789995E-07  9.04586830988220E-07
 -1.28454292823993E-06  8.23682217417531E-07 -2.08484067633174E-06 -9.39466589643568E-06 -4.81498125055305E-06
  8.06438941270515E-06  5.56626377256087E-06 -3.63075920025055E-06 -2.31017978598749E-06  3.16319856695180E-07
  5.80007512501244E-07  1.02028190123815E-06  6.59580166583917E-07  4.45015387127437E-07 -2.49758680576885E-07
  3.36997716726328E-07 -5.38238713672845E-07 -3.16551811446670E-06 -1.72239009842478E-06  4.12142929149996E-07
  9.29379359795329E-07  1.77056436564057E-06  1.48163186860419E-06  5.05710108441059E-06  9.17566437303371E-07
 -1.28657165004265E-07 -5.81832174152353E-08  4.52297439772585E-08 -1.40918461663463E-07 -2.56916900778954E-07
 -1.67677417712841E-06 -2.43247630434519E-05 -1.27599455293126E-05 -8.50516469162974E-06 -5.38069776629998E-06
 -1.19924312294649E-05 -8.74418695729142E-06  5.78600433463766E-06  4.63365525772816E-06 -2.90418795754221E-06
 -3.86709428561204E-07  8.50463581945587E-07 -4.39513123158816E-07  2.06265437165153E-06 -6.86730766036612E-05
 -3.65555137488266E-05 -1.52273395298527E-05 -1.09546850191106E-07 -4.30731218498628E-06  1.11256248006174E-04
  1.06239514243403E-04  1.46912512944832E-05 -7.31915659917232E-08 -5.85476441460821E-06 -1.41210455860626E-04
 -2.46923200126315E-05  3.57774099446526E-05 -5.84178082775019E-07 -3.14318037875995E-05 -1.38136514178257E-03
 -3.63846279757408E-04 -2.06411906041415E-04 -1.69579270331014E-07  2.88299478197672E-04 -2.76451966362234E-04
 -8.78177390195715E-05  4.18525853577610E-05 -6.19028942307110E-07 -6.25810500984745E-05  1.06570200626015E-04
  1.05042141461728E-04 -1.50582516878336E-05 -7.30720408492934E-07 -2.00530787259953E-05 -7.87018855773786E-06
 -6.17547071903818E-06 -6.08383686645291E-06  4.22557861520031E-06  3.14294109328428E-07  1.01428984446129E-05
  6.06076063772409E-06 -6.58697241037111E-07 -2.69960921484568E-06  2.17311721274950E-07 -7.89925859583707E-07
 -1.23936598664425E-06 -3.17221526330001E-07  2.89057276443346E-07 -4.37584194639541E-08 -2.85305969431079E-06
 -2.04309413544904E-06  2.80202775199656E-07  1.91653265918762E-07  2.14118084088682E-07  6.55315049525147E-07
  2.88170222277740E-07 -1.69839647590815E-07  1.30588667556443E-07  1.57412197454055E-07  1.44456555419577E-07
  1.17126704532557E-06  7.54808947637495E-07  9.39338700762960E-07 -7.11790441381609E-07 -1.21058503924474E-05
 -8.34137658029620E-06 -3.99177092580350E-06 -2.41613118111243E-07  2.03299740153315E-08  1.74990877988617E-05
  1.18577054701225E-05  1.51017651057835E-06 -4.00563602547612E-07 -3.77589778537385E-08
* ORBITAL    1    6
  2.11443284605286E-05 -5.21149793858517E-05 -2.17217689377976E-05 -8.28031435679020E-06 -1.13061343430062E-06
  8.65951559262314E-07  1.31270463168634E-07 -3.77250701756652E-05 -2.23120871330910E-05  1.56918485544032E-07
 -4.45243644264250E-08 -2.96551776917388E-06  7.72878351543644E-07 -7.10212602515647E-06  1.19483863309198E-03
 -1.82253199170614E-04 -7.77866308169367E-05 -5.23552172702844E-05 -3.41545975403547E-05  3.73657885759809E-08
 -4.42533785160627E-07 -4.83712044662564E-05 -4.06834095657478E-05  9.93552661477157E-08 -5.57756713630633E-08
 -2.71526061582166E-06 -2.32508320133265E-05  7.53476590046562E-06  4.53996832931251E-02 -1.04941332885090E-03
 -4.10227989708590E-04 -1.05737154773756E-03 -2.90278614474404E-04 -1.62024698789095E-06  1.33842057138642E-06
 -6.85170589308051E-05 -3.74213317082449E-05 -1.10428555066225E-07 -7.87977030972600E-08  3.07178257254472E-04
 -2.34417389228330E-05 -1.68207167634019E-04 -9.98184790390568E-01  4.06095174581124E-03  3.79537631583784E-03
  3.32163951312417E-06 -2.86806670467107E-05 -3.10223295060147E-06 -2.36996709892382E-06  7.27201888072509E-05
  2.05061622758194E-04  1.35804397670710E-06  2.75439008167218E-06  1.72702910693986E-05 -6.76909265494368E-05
 -1.63808606120093E-04  1.86173067857869E-02 -8.52605509604116E-04 -2.89057171108455E-04  6.53533568461101E-04
  2.73252059718545E-04  2.05125041221194E-07 -2.81355772015796E-07  9.02839314820529E-04  2.90066649444825E-04
  1.02534129999855E-07  1.07149963787891E-06 -1.32581364323816E-04 -2.30264277224899E-04  1.08341817427323E-04
  1.61689362152644E-03 -2.58898933511846E-04 -1.08080124656783E-04  2.52689550838028E-04  1.93731766847487E-04
 -6.39144082414507E-05 -4.46548686155751E-05  1.03609163952276E-04  1.07597073011782E-05 -1.04491018831931E-05
 -3.18805040457665E-06  7.13412016709643E-06 -1.88925347471743E-05 -2.24318203681145E-05 -5.02133403100402E-05
 -1.19129995111510E-05 -4.23314972622282E-06  2.61450927368035E-05  2.83714208908967E-05 -1.25287697755077E-04
 -8.70475556183659E-05  5.72358912416969E-05  2.77649831627223E-06  1.97514528338566E-05  1.24075274473722E-05
 -1.06252466413108E-06 -5.97547939579945E-07  7.22997658917684E-06 -1.58956387190685E-05 -8.60885665901799E-05
 -4.42765628740835E-05  1.03722555643456E-05  9.82159854436411E-06 -2.40610884822383E-05 -1.74617015113587E-05
  1.47668958275774E-05 -4.86631436841686E-06 -7.49672733912346E-06 -1.99419333962786E-06  7.35723182177686E-06
 -5.78139871526007E-06  3.44109013070915E-06 -4.15915221683224E-07 -6.11139570516471E-06 -7.13378848163129E-06
  2.81228418795906E-05  1.99754138329665E-05  2.26150591691960E-05  1.68160716136036E-05 -4.42378861135113E-07
  1.82403628746853E-06  1.86906456773614E-07  1.25981934594025E-06  3.22573999885966E-08 -1.53358770224072E-06
  3.34077619774251E-06 -2.61094167359501E-06 -1.54540499982741E-05 -8.66421278658128E-06  1.64891503251004E-05
  1.26554721416226E-05  5.18255032702723E-06  3.69191817098070E-06 -1.99316325626782E-06  3.31851859379448E-06
 -9.22720037428815E-07 -2.00572936291640E-07 -2.23418204997364E-07 -5.18015844155830E-07 -2.73096751640118E-06
 -8.72985504926356E-06 -1.09222154634578E-04 -6.28482232034974E-05  9.41363365405649E-06  1.80213231604090E-05
 -6.80037772540610E-05 -5.37730507105699E-05 -9.74030966191079E-07  4.03512473149174E-06 -1.08368797425333E-05
 -3.46266171019519E-06 -1.58513533576239E-06  5.79152863897191E-06  6.65668951665137E-06 -3.54809192697651E-05
 -3.17770279343846E-05 -7.73531116267495E-06  1.92027486229605E-08 -3.31552787172012E-07  5.43041610758131E-05
  4.29350557301352E-05  5.55389089510332E-06  3.82613150432971E-09 -1.09603180086483E-05  7.58067290662899E-05
  7.57048440937174E-05  8.42607965445712E-06  1.24506250937053E-07  1.27113303091684E-05 -1.70835661443373E-04
 -8.71485183639515E-05 -2.54109237030306E-05 -2.46015396263112E-07  3.90422622431896E-05 -1.27434417382653E-03
 -2.59848085453739E-04  1.76868165561883E-04  1.47259803944013E-06 -3.02859473092568E-04 -1.19676851353868E-04
 -2.84510415463531E-05 -4.94224510710942E-05  1.58416423033327E-06  1.08232043702405E-05 -9.48446656673870E-06
 -1.28528912094165E-05 -1.58139114890692E-05  9.86598832922888E-06  4.60352796513220E-06  6.86918423942530E-05
  4.58732299562257E-05 -3.53096926876375E-06 -1.79274126568780E-05  9.03142659361895E-07  3.52742034646728E-05
  2.19634400477906E-05  4.55557681298168E-07  6.32091571178260E-06  7.01285667064512E-08 -2.14843255409192E-05
 -1.74844096311865E-05  1.94472898907608E-06  2.43741042008987E-06  1.59821304991188E-07 -6.81697228366819E-06
 -3.42434909245892E-06  4.14903978788217E-07 -8.34394732443677E-07 -1.96582446205143E-07 -4.70093139442037E-05
 -2.11471442937651E-05  4.81324794490967E-06 -2.87616722720341E-06 -1.97931296567061E-06  2.66868595133166E-05
  1.20513023550133E-05 -4.57851195833521E-06  8.47820928021342E-06 -5.98539875816324E-06  2.92911071660499E-05
 -4.53169595125901E-06  1.48893145670284E-05 -7.49363536337761E-06  1.34081138599425E-06
* ORBITAL    1    7
  2.64080363282489E-05  1.36989901529143E-04  6.89374312941999E-05  8.20812995841290E-05  5.61738999671538E-05
  6.18497704866188E-07  1.80254031079379E-07  2.59122668131849E-05  2.40550806614053E-05  8.44163348917302E-08
  1.40200103024618E-08 -4.97746900741082E-06  6.98616317753095E-08  1.41330421411501E-05 -5.17981863958711E-05
 -1.28543866322316E-04 -4.22970329873811E-05  6.78756184091519E-05  5.38339490728107E-05  5.72034776641363E-07
  8.84760168731505E-08 -3.61237587442498E-05 -1.99432835724372E-05 -1.90277476002181E-08  2.56339563749911E-07
  9.44020938327099E-06 -9.18550427025157E-06 -9.11615609126828E-06  7.24828228699737E-05  8.05483402905914E-04
  3.59859548305770E-04  3.38410091989211E-04  2.09364172467210E-04 -2.46833130986215E-06 -1.59965301604295E-06
 -2.91287790682506E-05 -3.14918821542602E-05 -8.89780181408735E-08  2.23961183613554E-07 -1.82672305546479E-05
 -1.35335447767353E-05  5.44704398233231E-05  1.40217964682585E-03  7.26499502741657E-05  7.79741511085271E-05
  6.93780201429650E-04  5.35099005167488E-04 -3.89198346357153E-06  3.38769652257442E-06  3.27435624712829E-04
  2.46931868518675E-04  2.40224317198541E-06 -5.45346327299931E-06  5.73039185293449E-05  5.28060458222677E-05
 -2.46668965244637E-05 -1.55566080157568E-02  4.91005276762086E-04  8.82552326779507E-05  8.29708892962768E-04
  1.68336127637468E-04 -8.07666637467762E-05 -2.88895230600055E-05  5.61777646030167E-04  3.34899907344238E-04
 -5.20094157262950E-05 -1.32044182049990E-05 -1.45547623305869E-04  1.36466155037507E-05  1.72218074231699E-04
  9.99114239785221E-01 -3.82043730127690E-03 -3.85195290361786E-03 -6.71755092026769E-05  3.76677153683298E-04
  1.93077751857511E-04  1.30051601410090E-04 -9.64361454814684E-05  3.86514044222609E-05 -8.25618382600946E-05
 -1.32571139762918E-05 -9.37562026174516E-05  8.59248818003462E-05  1.98371895539491E-04 -1.86670700819413E-02
  7.51626751214521E-04  2.77872887009165E-04 -1.05570672137586E-03 -5.21556148672719E-04  7.10979694408206E-04
  2.34675304463414E-04 -2.46687548734403E-04 -9.16230624396949E-05 -3.35093491255368E-04 -6.87228570670292E-05
 -3.75476294402361E-06 -4.40383162229784E-06 -7.20329045610651E-06 -6.14996404843395E-03  5.99808917916981E-04
  2.58660290841803E-04 -1.62937367758111E-04 -9.50030404918406E-05 -1.80064784114443E-04 -1.38385225768988E-04
 -8.09676772779040E-05 -2.11467573199788E-05  2.70081240153630E-05  6.63618940783373E-06  3.92403660254082E-06
  9.60053565450336E-06  3.72971065487105E-05  3.12392067964284E-05 -1.08622663540692E-04 -4.86219216825392E-05
  4.77401994605748E-05  3.22586066302225E-05 -2.88551359168025E-05 -1.89457827944327E-05  3.01027401936463E-06
  5.06436854528383E-06  3.99643915089114E-06 -1.88869588236780E-07  9.51608208287770E-07  3.62265925257063E-06
 -4.02415585060315E-07  2.57934893480655E-06  1.89429968091354E-05  1.35159075925706E-05 -1.30570833455743E-05
 -7.54309473469530E-06  2.57013069709409E-05  2.29950228271472E-05  3.77258313810771E-05  2.84342850135239E-06
  9.93171269963331E-07  9.79595567678221E-08 -1.50290745908855E-06  1.45043870386492E-07 -1.06974329412867E-06
 -8.40405328649642E-04  6.87181080726252E-05  3.31592233575390E-05  1.28010615338778E-04  8.99849586253721E-05
  3.28085684323734E-05  2.42302813697317E-05  2.94627053751297E-05  1.76077101509477E-05  2.91462540164436E-05
  1.82854056364646E-06 -1.39558308802458E-05  1.57747116879220E-06 -6.63443442687560E-06  2.02919974989274E-05
  8.87194734817618E-06 -3.43723261679968E-06 -8.19790464745497E-09  1.63713118156964E-06  8.14139426097668E-06
  1.90036705807390E-05  1.96752738073269E-07  1.30673170211654E-08  1.80243219224886E-06 -3.56989667503152E-05
 -1.75658493278684E-05  8.40911545054500E-06 -6.04693719295949E-08 -4.66886309501249E-06 -5.72067280224922E-05
 -4.82880741186853E-05 -3.02737325456408E-05  3.78758731897587E-07  1.67322811558428E-05 -5.49288063868757E-05
 -3.53537627766160E-07 -4.58463894246751E-05 -2.33720930104790E-06 -2.35270981780280E-05 -7.04886710737723E-06
  5.52285360989378E-05  3.29516693441945E-05  1.06161337809152E-06  8.26967459146244E-06  1.18478583307729E-03
  2.23016617886441E-04 -1.83896024486102E-04 -2.59849348902210E-04 -4.02364540192181E-05  8.01440774092005E-07
 -3.17499549988368E-05  1.74508985450654E-05  2.03656583926193E-06  2.01951118262132E-06  1.70335129851462E-05
  9.93156607778674E-06 -5.90364662742139E-06  4.90554800537320E-06 -1.15512841499546E-06 -2.64245856766122E-05
 -9.53893454048507E-06 -1.10848487751060E-06  9.54628588820882E-06  1.28724373122926E-06  1.16758417385773E-05
  2.53708987950136E-06 -1.53557730981899E-06  5.65653704652178E-07  1.20602141447053E-06 -3.21346332363403E-05
 -2.48394823951478E-05 -1.61794470457881E-06 -1.37168528546488E-06 -3.54064420147897E-07  4.00040189244560E-05
  2.26425931392221E-05 -2.99140721485247E-06  2.91917272711574E-06 -1.70624868957557E-05  2.73363466389241E-05
  2.28224586654758E-05 -8.62823120269657E-06  2.21530126693877E-06  1.77677841839317E-05
* ORBITAL    1    8
  1.33504196644299E-06  7.87255659596797E-06  3.46170256836857E-06  5.73259689919246E-06  3.67350680178930E-06
 -9.13655721606657E-07 -1.79112718643290E-07  1.13610500655090E-06  7.96500471016338E-07 -2.99956292546806E-07
  2.13166671306275E-08 -6.81918043680662E-07  1.25907746635154E-07  6.01888211862995E-07 -3.20678568856971E-06
 -5.33912820987220E-06 -2.09112554896024E-06  8.34087198009977E-06  5.99673249350906E-06  5.50279809395090E-07
  9.97194765357174E-07 -4.70727930100658E-06 -3.43277269102680E-06 -1.72077992241573E-07 -2.10696911383493E-07
  5.77773434760153E-07 -2.99666960315996E-07 -4.20944149359510E-07 -1.49964253741167E-06 -1.92835898875199E-06
 -2.44037346688851E-07 -8.99110033197853E-06 -6.04590478552726E-06  6.42388531489590E-07  7.39454118037918E-07
  1.92394860671868E-06  1.29101193479075E-06 -8.15855445371497E-07 -9.94725677208447E-08  6.90096884907425E-07
 -1.00697567900755E-06 -7.05270434120875E-08  1.28136971287925E-05  3.07649034342217E-05  1.61006083565405E-05
 -3.01619704282771E-06 -2.51525708725438E-06 -1.14149864721283E-06  2.08941454370952E-06  1.59521025183710E-05
  1.19616589111191E-05 -4.60499032713116E-07 -2.07830210093346E-06  5.89108630233962E-07  1.87110333143479E-06
  3.92913985232057E-09 -1.08403120908411E-04  2.54870518532731E-05  1.33108770237162E-05  4.87815518275737E-05
  2.70158457922797E-05  9.07905790581743E-06  1.31133204153936E-05  8.77507151735281E-06  4.83599613994920E-06
 -5.06311138975974E-07  2.26970121867066E-07 -9.13404423310707E-06  4.10594278359013E-06  1.51817713043002E-06
  5.98318772091202E-03  2.85518643638280E-04  1.07593276408522E-04  9.45196839371928E-05  5.57475033828602E-05
 -1.28296454683999E-04 -8.63915620101599E-05  1.69071009645191E-05  8.15626606264447E-06 -2.88884544096708E-05
 -5.37697564150856E-06  3.08555501300763E-08 -4.37143842944059E-06 -2.13189278903297E-05 -1.90091837439730E-02
  8.30255354547346E-04  2.79113626443156E-04  1.13002630751721E-03  4.13936786699026E-04  1.68449872527885E-04
  3.30947205430356E-05  2.24805860575302E-04  7.94113691118899E-05  1.25764064376556E-04  2.13241708656824E-05
 -1.93393933277556E-06  6.48332316964682E-05  3.09676014078863E-04  9.99145808233844E-01 -4.09538709899278E-03
 -3.91011572409920E-03  5.50675209389487E-05 -7.10344391936159E-05 -4.19579757535043E-05  1.60298045860113E-04
  2.05126722126766E-05 -1.15662299430930E-05 -7.23444743975738E-05 -1.42173549659910E-05 -6.13050227520546E-05
  4.61119614494499E-05  1.28822342121354E-04 -7.12291616209984E-03  1.15891566656098E-03  4.09430828373626E-04
 -6.50042956989250E-04 -1.62189952953517E-04  6.97640368714401E-04  2.25076029300073E-04 -1.02141491945962E-04
 -2.86266725160187E-05 -2.72975845158705E-04 -5.24778805217563E-05  1.38965742645091E-05  6.47271926435849E-06
  7.27281856158524E-05  2.19480674099009E-05  4.70073586804934E-05  1.32553753491790E-05  4.20635462950055E-05
  3.78020995735620E-05  2.07648023283379E-05  1.74436513674896E-05  2.34512800456923E-05  7.69793260013204E-06
 -1.22556086567869E-06 -5.24928593067270E-07  9.11995491612556E-07  4.18411341350197E-07  6.65192838422886E-06
 -1.00368002758227E-03  2.27488170788661E-04  1.08602328271046E-04  1.74496506325884E-05  9.00008093130845E-06
  1.27386906922009E-04  9.09803317832980E-05  9.42607625420574E-06  6.56116374009713E-06  1.42788008234511E-05
  3.44288355436897E-06 -6.52372622249691E-06 -4.79202249534719E-06 -3.13457476568071E-05  2.66308041641862E-06
  1.92044638697253E-06  3.10342392752714E-08 -7.88165274862556E-08  4.17927489294165E-07  1.83394579094901E-06
  1.66533206824915E-06 -1.16854944462502E-07 -2.48153006594946E-08 -1.94029398216923E-07 -7.65464471398694E-06
 -4.65714083174620E-06  7.04246822378794E-07 -1.21096520848189E-07 -1.39472703065123E-06 -1.11263244581097E-05
 -8.48146265607826E-06 -6.30811406089503E-07 -1.36175986999157E-07  1.81987947203773E-06  4.58367387894147E-06
  1.11287707202490E-06 -2.75153924987405E-06  2.47038442887995E-08 -1.78541557144182E-07  2.51554526446036E-05
  1.73243846020598E-05  4.93059839244935E-07 -1.66612166569637E-06 -7.15640569082075E-06 -1.09063718517047E-04
 -1.14188947025282E-04 -1.53895588735836E-05  2.26747120411398E-05 -2.29184882774691E-06  1.45954755697550E-03
  3.92833717461626E-04 -9.05398173545813E-05 -3.59811123726135E-04 -2.13869370698274E-05  2.73025139495844E-04
  1.51780439176694E-04  5.48235944903253E-06  6.09842956208978E-05  2.22448311646179E-06 -1.21822702861282E-04
 -1.06639368527467E-04  1.99808373061543E-06  1.44201888923293E-05  1.03537377314966E-06 -2.47611945261437E-07
 -5.75418965302091E-06 -8.35313982523405E-06 -1.23910055903246E-05 -1.19633832643177E-06 -6.95101241024587E-05
 -7.22104210122561E-05 -4.21753577349770E-06 -1.17027889368231E-05 -1.29857679416919E-06  1.30099804587279E-05
  1.98887399430237E-05  1.31980712803692E-06 -4.57492808956993E-08 -8.89866177851557E-06  3.02906599101752E-05
  3.06337038319125E-05 -6.25957981879131E-07  7.34753536796930E-07  1.11989972673961E-05
* ORBITAL    1    9
 -1.20033248269867E-01 -5.67783267527959E-04  9.66154587923088E-05 -1.02921398576574E-03 -2.32122758653001E-04
  5.43944343269692E-06  6.98742556141162E-07 -5.09076963652092E-05 -3.45943173056150E-05  3.34174442898672E-07
  1.43811678056214E-07  3.42134393792698E-04 -1.68203281659780E-05 -2.42069029965346E-04 -9.92093622370388E-01
  3.72820061246247E-03  3.67581108993886E-03  1.51359686493215E-04  2.19949428200746E-04  6.76476172849744E-06
 -2.19163807256891E-06  5.89365692886689E-05  2.64724795715375E-04 -4.49416342199905E-07 -5.16363124076323E-07
  1.10354342909011E-04 -5.16536820044742E-05 -2.18248610285203E-04  1.21498624257742E-02 -8.76250529286521E-04
 -3.04060557748929E-04  5.84966956941465E-04  2.01772229723249E-04  3.91916877796556E-06  6.63130153911481E-07
  8.07164816809254E-04  2.49442744377283E-04 -2.98715664612626E-07 -5.25816965345178E-07 -7.58466151591411E-05
 -2.53257984536566E-04  7.60205393160516E-05 -7.17514797754939E-04 -1.27033442710311E-04 -6.32561207214748E-05
  2.08260759642875E-04  1.52720303900006E-04  1.79517404687333E-06  1.57214967617277E-06  1.26620822038239E-04
  9.47111655371428E-05 -1.94882055733114E-07 -1.39065335655468E-07  3.45905608322605E-05  4.73049524813984E-06
 -2.04326745568374E-05 -1.27909868058437E-05 -1.68999361825336E-04 -7.74568729514788E-05  1.06862633902385E-04
  6.67506889707474E-05  1.17897772657480E-06  1.52468546024490E-06  9.73488347039076E-05  6.13295254582421E-05
  7.61242573632864E-07  2.22697514432267E-07 -1.82949732212009E-05 -7.10176525844058E-06 -5.71251995189015E-06
 -3.62052168608795E-05 -7.09046849153188E-05 -4.10924276676899E-05  4.49729332446448E-05  3.45798499073042E-05
 -1.12005643521523E-05 -7.34937028774083E-06  7.41896657514595E-06  3.40891457044778E-06 -9.24394692047445E-07
 -1.76051210118477E-07  9.46863555342592E-07  1.71584882880458E-07 -3.53582696102917E-06  3.96381104531802E-08
 -2.09365802725907E-06 -3.37846672397651E-06  1.06168413840099E-05  7.95186386363394E-06 -1.12767294197759E-05
 -8.33599918076642E-06  4.24551114369758E-06  1.85317554391598E-06  1.17533398487880E-06  9.91651445039450E-07
 -3.16375330232617E-07  3.87909455041665E-07  1.91440051633220E-06 -1.89954234005168E-06  4.30183109018383E-08
 -8.97791436725489E-07  1.26549365934225E-05  9.19850354232661E-06  2.41791985052722E-06  1.56446487267900E-06
  2.27007774866676E-06  1.71650685764450E-06 -1.68499037013445E-06 -1.56212216959610E-07  8.99602108712786E-08
 -3.13190677664676E-07 -8.13604051940771E-07 -1.35153272200832E-06 -7.88680225228754E-06 -3.60152100783420E-06
  1.42261978117722E-06  8.87894844705229E-07 -7.61795540110765E-06 -5.33661846063404E-06 -9.48657615742899E-08
  1.71352814525974E-07  8.40607603069510E-07  1.76683670284505E-07  4.68655759607323E-07 -2.12347651305216E-08
 -5.36128784938652E-08  2.70330095788210E-08  1.18479208271579E-07  5.09660667635712E-09 -1.96637315815628E-06
 -1.41037610753817E-06  1.67678337267830E-07  1.89255689319270E-07  8.36950407089001E-07 -1.27544303751022E-07
 -5.90484680082721E-09  4.50391818322844E-10  1.79218821410122E-07  4.87859493432330E-08  3.04638682258287E-07
 -5.12603162276838E-06 -1.67573199556434E-05 -8.70813678251738E-06 -1.09724237142263E-06 -1.89331790762676E-06
  1.68668503886827E-07  1.75640967497915E-07  7.32716274455096E-06  5.17186450799921E-06 -1.30281293740558E-06
 -4.53362031287837E-07 -8.20960856210387E-07 -1.50674096948136E-06 -1.39437715805599E-07 -2.48000577199290E-04
 -1.02101850767522E-05 -4.49768433629508E-05 -1.28008393696614E-08 -4.23171763024708E-05 -2.74227780868488E-04
 -5.95425075857968E-05 -6.20615770962572E-05  5.18195227284157E-08  5.38540847943928E-05 -1.23545256761953E-03
 -2.34172405242626E-04  1.61535267143789E-04  1.05445176635065E-07 -2.75411924287294E-04 -1.85717411993127E-04
 -8.18400577728990E-05 -5.13135608599003E-05 -1.19683746307721E-07  3.83554479748437E-05  3.74611390218379E-05
  2.43266097452972E-05 -1.22185197034349E-05  3.19682211837634E-08 -1.01074190827804E-05  3.71719023839947E-05
  3.03725706768782E-05  1.51738625945595E-06 -3.03476100154514E-07 -1.28727753744611E-05  5.75943738164340E-06
  2.14298064165297E-06 -3.39774253600809E-06 -6.01798068789741E-08 -6.18105891704346E-07 -7.67028747642984E-06
 -5.80235682299327E-06 -4.37652820892843E-08  1.23256406489216E-06  2.44979307979480E-08 -5.77491517871018E-06
 -3.94300371925345E-06 -3.92625189811746E-07 -8.91373950334803E-07 -9.99227969331177E-08  2.23481386036815E-06
  1.88681586319120E-06 -5.56640472687398E-08 -4.32013591230506E-07  3.15218421834980E-08  1.51634562572946E-06
  8.07004018993588E-07 -1.50735325522113E-07  2.71885874824398E-07  3.68578213036142E-08  4.99598073833171E-07
 -1.21591172418057E-06  4.76107792122484E-07  2.67722333591080E-08 -3.34684480520869E-07 -5.28253444487443E-06
 -3.16535149516162E-06 -1.42613893503966E-07 -1.07114511899098E-06 -6.86189869601013E-07  2.07147679354212E-05
  1.62573706395222E-05  8.51296426192732E-07  4.08688040763294E-07  3.80115248484465E-06
* ORBITAL    1   10
  8.38438819704690E-06  2.62529321529411E-05  1.27862810148641E-05  1.24825979762704E-05  8.29308136860829E-06
  6.17769643081296E-08  1.74756662601136E-07  2.35996092587318E-06  1.94044470746396E-06 -7.63338465664638E-07
 -1.71602496975382E-07 -8.10692762216122E-07  2.23096492264817E-08  2.01783808770289E-06  3.52464819291667E-07
  1.76770014629999E-05  8.86790197158419E-06  2.63120442555420E-05  1.80295333369720E-05 -1.68550379225353E-06
  1.68948063485837E-07  6.73951983421816E-06  3.69072894864243E-06 -1.22336993800579E-06 -1.65197575082181E-06
  3.30057624683002E-06  1.22959583287708E-06 -9.12620419261803E-07  8.04677162798810E-06  3.26370771778037E-05
  1.20834917157597E-05  2.46654828704679E-05  1.54526012480377E-05  7.19090646482836E-06  1.17486038965680E-05
  2.82197524169214E-05  2.08699118062327E-05  1.35656595710515E-06  9.07329742907268E-07 -3.17581708280150E-06
 -3.57571193525695E-06  4.78766871466414E-06  1.56520921310192E-05  2.09898101051829E-05  1.40576792040454E-05
  3.37994872284198E-05  2.63251616161245E-05  1.58061556262811E-05  1.24130389199409E-05 -7.84018935747195E-06
 -2.24861860565930E-06  4.67260783169258E-06  7.74644951404443E-06  9.94827611711474E-06 -2.96062717880209E-06
 -5.34281853029093E-06  8.63431164709720E-05  3.53071875079514E-04  2.02744462959179E-04  1.58805279822306E-04
  1.15475171204040E-04 -2.37664565121392E-05 -3.82519691070613E-05  7.32835923114009E-05  5.09166165719474E-05
  3.82175730645045E-06  2.00333706735545E-06 -1.64111759953332E-05  5.38987553061546E-06  9.10164620022000E-06
  7.37931662569243E-04  1.36852102369563E-04  8.69163408920872E-05  3.39347429332245E-04  2.28433543374452E-04
 -2.05490087807557E-04 -1.63615555052540E-04  5.51521359750702E-05  3.60961085501739E-05 -4.18055000194068E-05
 -7.58263703262763E-06 -7.00659010607910E-06  1.61839095080163E-06 -1.41524313574540E-05 -8.24307898171407E-03
  1.33825748396352E-03  4.85155561017910E-04 -3.20438011053269E-04 -1.04025240719722E-04 -1.49186335230204E-03
 -6.96419327547268E-04 -8.12109269779980E-05 -2.89890406009929E-05  1.60264652816532E-04  3.62338786258050E-05
 -7.77539061900147E-05 -1.06737274792823E-05 -1.99876572989427E-04  9.04439537848958E-04  6.59259708011546E-05
  5.76796678465945E-05 -1.63768558625544E-04 -1.27618209246561E-04  1.25348216701507E-04  6.74008984815517E-05
 -2.94521240718672E-05 -2.31710113092193E-05  2.09429537802235E-06  1.69255196380692E-07  3.21384960866666E-06
  4.94396206991148E-06  3.06578990808484E-05  4.21222832589088E-05  6.12467761899591E-05  5.64682254283579E-05
 -2.32255710622483E-04 -1.76037810157004E-04 -6.97467603870219E-05 -5.90587126499087E-05 -4.52975648807680E-05
 -3.42950462152204E-05 -2.15289245681774E-05 -3.56604518666391E-06 -8.65459046968121E-06 -3.66481068540123E-06
 -3.30909583360358E-05  3.85556856604156E-05  2.26396815798971E-04  1.18040630650167E-04 -1.01135469801226E-04
 -7.65976136524717E-05 -1.57836388234366E-05 -8.58609079099718E-06 -1.98768942043986E-05 -1.46983068021709E-05
  7.28698069169240E-06  1.44819015736265E-06 -7.76513154271273E-06  4.87382639750161E-06  1.04132385342839E-05
  9.99230053134236E-01 -4.89811280496678E-03 -4.47963766638354E-03 -1.40578588527391E-04 -2.28475240937968E-04
 -4.49255323938704E-04 -6.16063182928763E-04 -1.85412261340604E-05 -4.33404244217406E-05 -4.60184611917684E-05
 -1.08971396896102E-05  5.09778973119076E-05 -8.56432071191596E-06  6.41714626829915E-05  2.93518088926681E-06
  2.36193184728148E-06 -6.42818826829907E-08 -2.43861649137873E-07  8.17091770682515E-10  2.11369146321406E-07
  1.57677182508587E-06 -5.05914155730163E-07 -2.78664916382594E-07  7.71899596604154E-07 -6.98157687896090E-06
 -1.66093262786783E-06  2.28107793655440E-06  2.36556193248528E-07 -3.67010299916237E-06 -1.18146619380266E-05
 -5.07045187704794E-06 -2.84125736580362E-06 -7.70234178790774E-07  5.73951490909643E-06 -6.67905698227017E-05
 -5.04482156089215E-05  1.83143787750421E-07  3.25702446213626E-06 -1.39884596494996E-05 -7.98118006225696E-05
 -5.04347855214463E-05 -2.03428687369370E-05  1.73066578521156E-05 -2.19954189783182E-07  9.99883341417747E-05
  6.11649487288621E-05 -2.82101021173596E-05 -7.60811842176537E-06 -4.92328062221064E-06 -1.27907708364975E-05
 -2.32599035295663E-05  1.20262543483226E-05 -9.05079185714741E-06  2.17283525497301E-06 -1.64502735006160E-04
 -8.59735823567303E-05 -1.17649198935783E-05 -3.23849477280674E-05 -2.67683944131408E-06  7.07190222529957E-06
  1.64634929447832E-05  3.52935625346660E-06  5.09079306674417E-06  6.90817863942740E-07  3.08710672181579E-05
  2.37589827101957E-05  3.47595925828459E-06  5.23531884576665E-08  6.37897333797127E-07  1.23750116620140E-03
  1.29420824110862E-04 -1.70929129668058E-04  2.20734541635173E-04 -3.13598218954131E-05  1.26719677400305E-03
  1.29839761128943E-04  1.97179380367556E-04  9.67144534052631E-05 -1.88635164727452E-04  1.30592856828322E-03
  1.56240425895646E-04  1.15232015604105E-04  9.45505769298926E-05  2.58070214106302E-04
* ORBITAL    1   11
 -9.92234001705198E-01  3.70474799296702E-03  3.45095592848877E-03  1.82871039344113E-04  9.97307214544058E-05
 -1.03075850640351E-06  4.34623115266781E-07 -4.92413211401222E-06  3.57100666788639E-05  2.05855188991826E-07
  9.42800495670587E-09  9.48312657891703E-06 -1.32685135749849E-05 -2.02492629170233E-04  1.20100294714090E-01
 -1.34265430201735E-03 -7.13502060116148E-04  1.13353155784893E-03  3.16595687097563E-04 -1.63498720709191E-06
  2.11061344989278E-07  6.30092719631164E-05  1.31949078020619E-05 -9.13907068146053E-08  9.99529722920958E-08
  3.21778695635571E-04  1.14994865969920E-05 -1.77837916708031E-04 -1.39739145741619E-03 -9.80061751510416E-05
 -4.42273450378075E-05  4.99595632381464E-05  5.21805361367165E-05 -1.31335163118159E-06 -1.03049003251017E-07
  5.09378684848800E-05  6.71710826488572E-05 -8.83167642572523E-08  7.22034969762594E-08 -5.04231918569486E-06
 -1.76816523851670E-05  8.11449227758009E-06  5.10010971021215E-05 -4.23188192425470E-05 -1.30646689203877E-05
  2.69843081233364E-05  8.49618292490634E-06  2.05481962921278E-07  9.62863049740242E-07  3.35435812787335E-05
  2.13389611446729E-05  3.22933610756501E-08  3.75333779560232E-08  2.64362683147717E-06  1.05713170976890E-06
 -8.61873905890791E-06 -1.37288108323579E-05 -1.24539238794538E-05 -1.07113818453401E-05  5.00394616959347E-05
  3.72519055993518E-05 -2.99901923304046E-07 -9.51316880511919E-09  5.77052399259181E-06  5.27334543324696E-06
  1.57839932252149E-07  1.36209305038903E-07 -3.07203276361669E-06  1.11340551235450E-06 -3.10085838562636E-07
 -1.27933452434714E-06 -3.85317846483915E-05 -1.86712117992005E-05  2.83048312984714E-05  1.93820602476990E-05
 -2.29573786310564E-06 -1.52629767887997E-06  1.03974396395525E-05  5.39683210976247E-06 -2.64670368630922E-07
 -1.78025858807120E-07  8.89032590607504E-07 -1.49378419555114E-06 -2.70831851861978E-06 -6.36401804546236E-07
 -1.97534898955400E-06 -1.91683633949707E-06  2.10685919371759E-06  1.64194116972354E-06 -6.87756112356796E-06
 -5.10586130231575E-06  1.15116385017067E-06 -3.91850173658254E-07  6.69849755944013E-07  5.28955423026598E-07
 -1.12260063287413E-07  1.39979181870202E-07  9.04042060573985E-07  3.23804614261169E-07  6.25343205219887E-07
 -4.29513722323544E-07  4.57651028407841E-06  3.48378024675671E-06  9.84101809968093E-07  6.51096928244486E-07
  2.88989742218154E-07  6.23870927020323E-07 -5.41374735496031E-07 -5.78773420858144E-08  1.39073663103802E-07
 -2.37773357369359E-07 -2.40790444683487E-07 -7.23713947446516E-07 -3.96897025554038E-06 -1.84759838442695E-06
  9.88347182188868E-08  3.49043924387129E-08 -2.26339569506888E-06 -1.58961834483141E-06 -3.18036779353850E-07
 -1.52148194531527E-08  2.17136603015543E-07  4.41972122714533E-08  3.17855450727413E-07  9.43532189383250E-08
 -1.48646581227105E-08  6.84195274476933E-08  3.74091430312664E-07  1.61224281871051E-07 -1.28108315212731E-06
 -7.34593246001643E-07 -4.91186498385467E-07 -3.63904741405138E-07  1.96766136259583E-06  7.05391204460090E-08
 -1.72577940624657E-08 -4.60109825034577E-09  6.34001812063564E-08  4.34233579867626E-08  1.79489620587476E-07
  2.29734688531555E-06 -9.53160285085498E-06 -4.83857516223031E-06  2.51159188175725E-06  1.47452534832494E-06
 -2.26841562527114E-06 -1.66319589388013E-06  6.53910731874090E-06  4.77608038890879E-06 -9.44070673200845E-07
 -4.18697869611046E-07 -1.16599636755323E-06 -9.76877861969041E-07  1.28466018379720E-07 -1.06207373591644E-03
 -1.16221098770245E-04 -1.87495231020720E-04 -1.18014385924389E-07 -2.27260313396099E-04 -1.12823833657194E-03
 -1.88554266674922E-04 -1.93041457617350E-04  1.21577770271367E-07  2.15594214405772E-04 -3.54850336776386E-05
 -2.45260902591705E-05  4.01841772780830E-06 -8.71192704937045E-08 -4.89040369355811E-06  2.29308748768668E-05
  3.46326703691761E-05 -8.60478537501313E-06 -1.20083730912963E-08 -5.38834221992552E-06  1.64090927659206E-05
  1.08402212923049E-05 -8.20064532739628E-07  1.20321999501463E-09  6.60003751670652E-06  2.29570585007340E-05
  1.18187940223338E-05  3.90877505751572E-06  2.21876514310805E-08 -5.79851584218889E-06 -4.66385139290002E-06
 -4.31476290742667E-06 -1.02811593933924E-06  1.18796546371534E-06 -2.67257188401328E-07 -2.42773660358130E-06
 -1.70004445320131E-06 -2.90205343216827E-08  6.25557542267630E-07 -5.86081974250187E-08 -3.25894830230919E-07
 -3.28822519760676E-09 -1.39505694561071E-07 -2.05342519486606E-07 -7.11048202156688E-08  1.58522022986212E-06
  1.18421620001560E-06 -6.94885911096277E-08 -3.32871001170298E-07  7.07889043905536E-08  7.06003077751011E-08
 -4.41773778486493E-08  3.80182215212195E-08  8.71795009847603E-08  1.05938184369465E-07 -5.23289936254908E-06
 -4.01965733529281E-06  7.50882582197055E-07 -8.40579039479313E-07 -4.14251146804976E-07 -3.44502602669831E-06
 -2.39477418522248E-06 -2.59994644740994E-07 -4.58042058515375E-08 -5.55010457410401E-07  1.37171133729881E-05
  8.83782447583766E-06  1.26318225163044E-06  4.29340777685727E-07  3.22000215649033E-06
* ORBITAL    1   12
  3.80134793819065E-05  1.86315008834344E-04  1.03594902670045E-04  8.57180906637290E-06  1.34652553950272E-05
 -2.48404540705745E-05 -5.57736016110945E-06 -4.93215281748769E-05 -3.31512498386610E-05 -2.09161425372537E-07
 -1.00240011393653E-07  1.25439562764660E-05 -1.67113591225135E-05  1.12127227938592E-05  1.08657033214126E-04
  4.93671675696511E-04  2.75283863190617E-04  2.00179529248279E-04  1.59982668883686E-04 -2.08295972662336E-05
 -2.25713018456425E-06  4.17504037976457E-04  3.08540229341802E-04  5.27413309121354E-06  4.76101275918851E-06
  4.81480395066887E-05  3.47776854609665E-05  4.62530519195974E-06 -2.25153042863436E-06 -4.43655315852337E-04
  1.74790923398977E-05  4.81099231659770E-04  4.88732410956411E-04  2.32092193741509E-05 -1.64030850883189E-05
  4.00972084276884E-04  3.45015828229928E-04  2.42625643351855E-05 -5.06405309693224E-06 -2.92274234204281E-05
 -6.16182967909990E-05  3.17864315683385E-05  3.78625098944238E-04  6.14894759589702E-04  8.12587732241460E-04
  2.64435676010102E-04  3.22614554290812E-04 -2.26411046411122E-05 -1.37726005528121E-04  4.11256080808304E-04
  5.49080112696233E-04  1.25110605794981E-05  2.76591041190063E-05  1.80260949325659E-04 -6.95931967551662E-05
 -7.96905348747176E-05  1.42678374897988E-03  3.29341782946457E-03  3.32384136136574E-03  3.09628779978454E-03
  3.27771227989666E-03  9.60528859912184E-04  2.49685351986305E-04  1.72139260168106E-03  1.32135667819430E-03
  3.47420263177221E-04  5.10906729881948E-05 -2.58259051295048E-04 -3.43075278229802E-05  1.69106814543247E-04
  1.91115097012601E-03 -4.37854302422722E-03  4.13000405211801E-03  4.18946641505540E-03  5.56405781305599E-03
 -4.00334405215679E-03 -5.19017825669245E-03  6.18030787670364E-04  8.54246731230085E-04  2.52161755007058E-04
  7.23084062327254E-05 -1.83676976901876E-04 -1.61840502661782E-04 -1.35875838421121E-03  6.57383972607569E-03
 -1.56904335943652E-02  1.03235952746868E-02  1.11993079046471E-02  1.80472251002306E-02  4.67662526361489E-03
  3.00957566818435E-03  2.24490961655300E-03  3.51884564341802E-03  1.71792246275183E-03  3.23605633175659E-04
  5.16244737311300E-04 -1.50494209819575E-04  9.50521171716065E-05  1.75008497612349E-02 -7.16306370968143E-02
  2.23900921763618E-02  1.70589692244353E-03  3.26029999659103E-02  2.23906095817567E-02 -5.49417044341120E-03
  5.39197981442018E-04  6.18774864642856E-03  4.90225133345554E-03  9.94101512862355E-04  1.92872458576036E-03
 -2.24797137775313E-03 -8.28198422353931E-03  4.74716436676498E-02 -2.53059810374206E-01  5.24756615359689E-02
 -7.95456244462197E-02  5.24106714132021E-02 -8.00226964089532E-02 -7.99701887163738E-03 -1.62935867269839E-02
  9.91127715096513E-03 -5.84334936699917E-03 -1.18101491244730E-03  1.34080240529385E-02 -8.70547399388560E-03
 -2.02365979868098E-02  4.71233445819784E-02 -5.70494188856090E-01  7.14670082630773E-02  1.15622705432973E-01
  2.52632887341159E-02  3.83285821767434E-02  1.37936351107893E-02  2.21432317158855E-02  5.06758526637057E-03
 -8.32933741000691E-03 -1.67311780160920E-03  1.11001075298635E-02 -6.28420326919815E-03 -1.19848182885444E-02
  3.36862160987258E-03  1.00871768956195E-03  7.90876695084666E-03 -3.84050451718295E-03  6.18028478017189E-04
  3.40256255314768E-04  3.71250007068238E-03 -7.43797812878929E-04  1.49661682187548E-04 -9.28327625431117E-04
 -1.79069602558098E-04 -3.54631302119735E-06 -3.19665338332348E-05 -1.05729867165778E-04 -6.02112479222962E-05
 -3.04964083991899E-05 -4.27883733607640E-06  7.95507508349226E-07 -8.36425074271234E-06 -8.46883749036261E-05
 -6.60242654817742E-05 -9.58971240390656E-06  1.00161109641140E-07  1.74831451847917E-05  1.81909015243604E-04
  1.63121919345225E-04 -1.88444180085330E-05 -4.47463939361818E-07  3.52398651954181E-06  8.28757731058427E-05
  1.83678499310774E-04 -9.48219315408828E-06 -5.61036415803369E-07 -8.99816948786896E-06 -5.44351884974571E-04
 -2.54745616283717E-04  3.47414335533103E-05  1.24179584155190E-05 -1.50517119350759E-04 -9.85152754550154E-04
 -1.96532992298352E-04 -3.92992242690786E-04 -5.44858553902629E-06 -2.84557862767100E-05  4.98618927337024E-04
  3.00757319105164E-03  2.72243343640875E-04  5.70791315824321E-04  7.27698741272844E-05 -4.29910981217131E-02
 -7.85807009989165E-03 -8.56797959335985E-05  8.57808116171723E-03  8.87887587790101E-05 -8.65884941801339E-02
 -1.13425563470597E-02 -8.28195634658713E-03 -1.45858686316214E-02 -1.75195245148271E-03 -1.83914559016627E-01
  1.50336748236878E-02  8.15216715649261E-03  3.92321299198288E-02  1.97637049829235E-03 -1.75652858156065E-01
  1.54317500210225E-02  2.72781829769997E-02 -2.73107913919654E-02  4.96152029802454E-03  9.67075296784313E-04
  5.95444865975411E-03  1.46759802700529E-03 -3.75657971832869E-05  2.82660790653884E-04 -4.13523143980654E-03
 -1.03491277810006E-03 -6.25012571764560E-04 -2.40931424423555E-04  4.04582718107915E-04 -4.16003867325117E-03
 -1.03240120840787E-03 -4.31539668114340E-04 -2.28279137692574E-04 -6.15666829424840E-04
* ORBITAL    1   13
  1.03240160604823E-02 -3.11959889657410E-02  1.48692346631219E-02 -1.71535760474286E-02  7.38092246374673E-03
 -6.64398851619404E-05  3.44590139920068E-06 -2.67639589186249E-03  1.63242953746747E-03  8.09528318196114E-06
 -3.15597084546207E-06  2.53619023811145E-03 -1.09353092437569E-03 -1.98334905750808E-03  1.56664090895264E-02
 -9.56364310286654E-02  1.59315262387055E-02  5.56471860366508E-03  1.08278727611988E-02 -1.03363116444454E-04
 -9.58024765407813E-05 -2.59905258807285E-02  5.22148315708872E-03  1.92441470103042E-05  3.86794027846812E-06
 -3.51812391233217E-04 -5.11693096960351E-03 -4.45255233604112E-03  2.51890512204307E-02 -1.81527181776267E-01
  2.42426783915367E-02 -4.26353564161415E-02  1.02240553717878E-02  5.94957985213932E-04  1.45288109341971E-04
  3.14408885161849E-02  1.33146044729480E-02  1.03970671442957E-04  2.10028049839702E-05  1.97664729396175E-03
 -6.03957957766910E-03 -9.69280155796881E-03  3.24900749308746E-02 -2.35153036523522E-01  2.72050237930476E-02
  2.49904326673444E-02  1.70816525230295E-03  1.95880069142859E-03 -1.13348549578519E-04 -6.11743353958502E-02
 -5.35630833281981E-03  1.58814715943045E-05  4.56122698160192E-04 -6.77805282272754E-04 -9.54938422720158E-03
 -1.04166333714194E-02  3.79008764096932E-02 -2.67758903232521E-01  3.98751585740632E-02 -4.49487324745431E-02
  1.40731348720653E-03  5.02778730618198E-03 -1.93951620822368E-03  3.62957220459596E-02  2.01240063083772E-03
  1.45393693424557E-03  2.55540083783259E-04 -1.12717644254227E-03 -1.24579061840268E-02 -1.39874773302420E-02
  3.89667875188538E-02 -2.64365090322899E-01  3.71476125746081E-02  2.58238344259211E-02 -6.18329539007556E-03
  5.24458421935595E-02  2.21152252596923E-03  1.04844697237354E-02 -2.65559245373516E-03  1.00285638350732E-02
  1.75635733371442E-03  1.13019472322380E-02 -6.48051842704275E-03 -7.87969815092248E-03  3.14572330868949E-02
 -3.00382205268786E-01  2.08747756709980E-02  9.04072924535992E-04 -3.94783138272303E-03 -2.11244257894395E-02
  4.37682834921566E-03  2.64909444558201E-03 -4.30850690133361E-04  1.63580031957024E-03  4.14964308996808E-04
  1.38488165564795E-02 -5.21020906982781E-03 -1.56678024672840E-03  2.23569351063343E-02 -1.67663344048232E-01
  1.82758434484266E-02  3.42548840389678E-02 -1.93382501605466E-02  3.64929680941441E-02  7.97291080090542E-03
  7.37104261334247E-03 -3.65124448323692E-03  4.38793657518959E-04  5.58975537950803E-05  5.94564506896723E-03
 -3.60731203639345E-03 -7.37632349318846E-03  6.61194323132892E-03 -3.65500736046370E-02  9.76149638190607E-03
  3.18495641332939E-02 -2.15029683529571E-02 -1.01489346343772E-02  4.53570614989075E-03  5.71613637641642E-03
 -4.15954672975144E-03  4.89792371350781E-03  9.30560093730089E-04  8.53297239809207E-04 -2.54951241160703E-04
 -4.30347476538145E-05 -4.19731269853342E-03  8.36808031878139E-02 -4.80806438077581E-03  6.06997389090099E-04
 -9.64623913965222E-03 -5.67716277408566E-03 -2.64438714229238E-03  2.31112182486187E-04 -1.83929582603177E-03
  1.07455663473177E-03  2.34600703442514E-04 -1.51542506368983E-03  5.15453207870913E-04 -1.20059553950771E-04
  2.51580700742051E-02 -9.84189456490089E-02  3.50531571006234E-02 -1.58811167121694E-02  2.93370872606940E-04
 -5.06193366105914E-02  4.07805567089481E-03 -3.83753660521259E-03 -1.28048956769096E-04 -4.65439855097338E-03
 -1.00002222793691E-03  4.50640096456037E-03 -1.38815542336719E-04  7.06911040948602E-03 -1.16406349849333E-02
  9.93697816870669E-04 -1.92180487444354E-03 -1.52904520222017E-06 -1.73544748472950E-03 -1.65199450528600E-02
  8.59976012240184E-04 -2.33716323572855E-03 -2.78448403969518E-06  2.53106675677142E-03 -3.38808812499511E-02
  4.59618523071333E-04  2.22109669432336E-03  1.05462869748758E-05 -5.91906517931071E-03 -6.37215506904045E-02
 -9.91152404411926E-04 -7.35033665414411E-03  1.34902591129478E-05  8.59859678836563E-03 -7.78999224874285E-02
 -7.04210392503117E-04  6.78865433973880E-03  7.46361444694785E-05 -1.18277113251288E-02 -8.70940297958460E-02
  3.35039155656461E-03 -9.85964930489764E-03  3.21595786670860E-04  1.17934720066292E-02 -8.61132755083300E-02
  1.12564244488524E-03  7.20069028012004E-03  1.30787377152681E-02  1.88276170699593E-03 -5.22414382391616E-02
  1.48684219019988E-03  4.19895259306850E-03  8.25682586010451E-03  9.36180486062523E-04 -1.67325242368206E-02
  2.15759693582068E-03  1.81943204264936E-03 -3.54506334638869E-03  3.05778021671247E-04  2.93738205100994E-02
 -2.18273656308558E-03 -6.81014487363565E-04 -5.56608635310950E-03 -1.86463955094374E-04  3.37952119587860E-02
 -2.85358448870807E-03 -4.46959769838718E-03  4.99106184377901E-03 -8.03592037159673E-04 -4.56485941425937E-02
  2.36788292479829E-03  4.71423925569700E-03 -5.74181089108002E-03  8.72882471106765E-04 -5.12165705861167E-02
 -1.00900708475690E-03 -5.61918735372380E-03 -2.51303329946435E-03  6.00692181471138E-03 -5.11865621542267E-02
 -8.76598221918129E-04 -2.93653884403386E-03 -2.32998009465580E-03 -7.76275939887804E-03
* ORBITAL    1   14
  2.25188339653518E-02 -9.56871728292900E-02  2.85971933337789E-02 -4.72616428170377E-02  1.22673832180959E-02
 -2.77998064867923E-04 -1.43083076453466E-05 -3.39199443693305E-03  4.42335065418237E-03  3.79692731946322E-06
  8.12418729589786E-07  5.68542969279128E-03 -1.54515209132225E-03 -6.01765909731827E-03  3.03049056601099E-02
 -2.21839457601902E-01  2.56540647466694E-02  1.42910982018080E-02  1.10486207740517E-02 -1.29960439298683E-04
 -7.91207775035774E-05 -6.08340489686973E-02 -7.04892696544235E-05  3.82023444826822E-05  1.72610015399741E-05
 -1.88826078462815E-03 -9.62118473883303E-03 -9.77730638093455E-03  3.86512634997379E-02 -2.94271469631879E-01
  3.58126301186040E-02 -5.37521148297737E-02 -1.79057181927688E-03  5.00130988568130E-04  8.01706056305397E-05
  5.73252667293309E-02  9.51834147838049E-03 -2.15498791260001E-05  4.80081451439374E-06  4.43538851781327E-04
 -8.48058782985371E-03 -1.49551853738564E-02  3.17345543254848E-02 -2.57504745233249E-01  2.38859342534453E-02
  6.15485544530151E-02 -1.51454141974037E-02  6.36666515495100E-04  1.91644245684711E-04 -4.62220106148185E-02
 -1.94996567058003E-02 -1.03534144124736E-04 -8.72462896829866E-05  8.54953053890932E-04 -5.70416121120864E-03
 -1.23578311999126E-02  9.05657779247634E-03 -1.04452112226059E-01  4.77585038638042E-03  1.88237557226645E-02
 -3.36899339688230E-02 -5.99289785500282E-03 -6.03805257205230E-04  3.10391956553532E-02 -1.88060789542113E-02
 -1.96351253124240E-03 -3.63870161118435E-04 -3.27639935135853E-03 -6.59634612294410E-03 -1.40237456625003E-03
 -9.40153219206736E-03  1.27177086765267E-01 -7.25072601004252E-04  1.41314149694613E-02 -3.23730451420498E-02
 -3.32421823681900E-02  1.07687148066921E-02  8.29283223165213E-03 -5.43219684042931E-03 -6.85192817842712E-03
 -1.29878013217003E-03 -4.02579173696891E-03 -6.16257035560544E-04  6.20336785704992E-05 -2.68399119711602E-02
  2.97761271816682E-01 -1.41258235291423E-02  2.34369949697995E-02 -6.93627737362125E-03  1.57953816091737E-02
  1.03240283372241E-02  4.90808679324273E-03 -1.40334581384607E-03  1.71093048219209E-03  7.46024869679248E-04
 -1.38019811528522E-02  4.69597061553297E-03  4.64159813587650E-04 -2.71239329414494E-02  2.07978695064626E-01
 -2.07385205154565E-02 -3.79465258677628E-02  1.27533598017815E-02 -4.86572030481336E-02 -7.75341782231579E-03
 -8.67093174063600E-03  2.16756365416752E-03 -1.99597818270383E-05  7.22414717884449E-05 -7.98079556445613E-03
  4.14235380898898E-03  7.26244271331130E-03 -8.42883514142040E-03  7.35864312902572E-02 -9.37598009177233E-03
 -4.48187794770546E-02  2.51020863473706E-02  2.16548323141006E-02 -2.16251610673179E-03 -8.24022842028018E-03
  4.68844966300187E-03 -6.96954610893473E-03 -1.27448199417292E-03 -2.35564744400492E-03  8.20797792487591E-04
 -2.00694265043869E-04  4.76259712496753E-03 -1.01701016219230E-01  5.57777319232223E-03 -7.56462860862002E-03
  1.34331757782420E-02  5.84746525108214E-03  3.06400351075855E-03  7.73457276944426E-04  2.81243194027369E-03
 -1.00587433006045E-03 -2.39491014223409E-04  1.69276207020289E-03 -5.16265947247926E-04  5.22972255385812E-04
 -2.44322894028392E-02  1.19338752966635E-01 -3.14942484099228E-02  2.30222470325747E-02  7.18231417432818E-04
  5.04391953953594E-02 -2.10879356658503E-03  4.41816540006650E-03 -4.22698696335490E-04  5.98747497630543E-03
  1.39883512636114E-03 -4.33945081090528E-03  4.47559271517286E-04 -6.37115506115693E-03 -3.10832151617420E-02
  2.79323158460858E-03 -4.48528877072995E-03 -1.04351331157000E-05 -4.64706444521835E-03 -4.23304430800562E-02
  1.55630765568206E-03 -5.48703961189667E-03 -4.84793655243162E-06  5.96115087897685E-03 -7.55842303102896E-02
 -1.36271973283318E-03  5.64050468853292E-03 -2.17973511923965E-06 -1.18162447100708E-02 -1.02044350951617E-01
 -1.53158421550506E-03 -1.01017199378302E-02  2.59691889329649E-05  1.41178814445407E-02 -7.99965563885977E-02
  3.54449116430626E-03  8.84268724503460E-03 -2.79209403307380E-05 -1.03343054475657E-02 -3.24250654942393E-02
  3.93929430650130E-03 -3.30735054700828E-04  3.10950271522144E-05  6.79311285390076E-03  3.29904220218652E-02
 -3.70274955927967E-03  9.78806895566711E-04 -6.62520901133744E-03  2.10314060779961E-04  6.67580622058260E-02
  5.59585349026615E-04 -4.65747957577227E-03 -1.00664686789116E-02 -1.03765193831835E-03  2.79972688655305E-02
 -2.23247364533111E-03 -1.86597862069503E-03  5.34348967871389E-03 -2.97464542771327E-04 -3.83174872685643E-02
  2.13824066003643E-03  6.08021846032646E-04  7.21825644860891E-03  2.76782297591776E-04 -4.46090480946938E-02
  3.92455347071370E-03  5.63658826357215E-03 -6.61136614772123E-03  1.10586267363013E-03  5.45120648392957E-02
 -1.71805419025109E-03 -5.70156145393121E-03  6.62454951431368E-03 -1.00593635652005E-03  5.20161847559246E-02
 -1.34720514326729E-03  5.76039919892546E-03  2.17269673201883E-03 -5.84473028551994E-03  4.92219929279621E-02
 -3.35273606179058E-03  3.12266790980108E-03  1.78591877526465E-03  7.27698968817816E-03
* ORBITAL    1   15
  3.65091406827321E-02 -2.13533198568126E-01  3.93319745963960E-02 -9.10147817764869E-02  9.42093078881379E-03
  6.84818981391171E-04  6.42180137021482E-05 -1.19093622142674E-03  5.13410877202982E-03  1.54571376089728E-05
  3.01303696290243E-06  8.67599234310620E-03 -3.74209071817998E-04 -1.27185155509729E-02  3.70548687243093E-02
 -3.16793759405549E-01  2.58799028087486E-02  5.36651505376693E-02 -9.19673735674247E-03  4.69731978590832E-04
  1.62544648778140E-04 -6.31144157512427E-02 -1.43768990138053E-02 -5.38140427024000E-05 -3.40815569206661E-05
 -1.01967110850752E-03 -6.65736276874233E-03 -1.42523253385412E-02  1.35254275192347E-02 -1.50896483733055E-01
  9.29827882841007E-03  3.47039928289269E-02 -3.72926399601269E-02 -1.35013588177321E-03 -6.22616564295468E-05
  6.27179088223845E-02 -1.49086782007518E-02 -1.45599391050318E-04 -6.24001257471275E-05 -6.68987401611052E-03
 -6.53259968315863E-03 -4.17921430412154E-03 -1.04098887551614E-02  1.41715645585985E-01 -1.03915125779047E-03
  3.10965209239816E-02 -3.27435238662458E-02 -2.74772717879038E-03 -4.28902847050293E-04  6.12486442291854E-02
 -1.51817181288705E-02  1.01576139901448E-04 -2.28226541256198E-04  6.77543345165517E-03  5.84331853306587E-03
  2.77414552039554E-03 -2.99663852452744E-02  3.25810637910384E-01 -1.96865732619904E-02  5.31898850155716E-02
 -3.20505487182151E-04  2.58885308007935E-03  2.26353790403095E-03 -3.61398992265508E-02 -1.10858466945855E-02
  1.14283156131270E-03  2.32077110895340E-04  3.17508604955683E-03  1.01424351718109E-02  1.45365900830864E-02
 -2.12898741108540E-02  1.79171538732964E-01 -1.61737266120474E-02 -7.59095987064337E-02  3.11674842429197E-02
 -3.79145936782970E-03 -1.66906922272261E-02 -1.72345910072208E-02  7.56857150834624E-03 -2.45011970608126E-04
  5.21134064544165E-05 -8.76835834837803E-03  5.47804838211823E-03  1.00343859395761E-02  9.64000197696798E-03
 -1.24612934103272E-01  4.46368785571114E-03 -5.79283523793555E-02  2.16000431751589E-02  1.93211645202247E-02
 -1.68563247779067E-02 -1.29666627644144E-02  3.66326060421218E-03 -6.69373998155038E-03 -1.69607109120824E-03
  6.07466351108370E-03 -2.38953877839588E-03 -1.31877221967394E-03  2.20529406768525E-02 -2.06338875219936E-01
  1.25475870063071E-02  1.25422629429589E-02  2.65775185723695E-03  5.20925084646934E-02  3.13889002881556E-03
  2.37272496028738E-03  5.68171840703030E-04  1.31306594819918E-03  1.04123879376117E-04  8.26273506170189E-03
 -3.41974615059381E-03 -3.34679925149206E-03  1.03275360185595E-02 -1.21524642021223E-01  8.14191805137821E-03
  5.09093252017389E-02 -2.37656998464710E-02 -3.16035289807354E-02 -1.20736331715947E-04  9.22025349383150E-03
 -4.46265272347966E-03  7.64793085328716E-03  1.34220366040801E-03  4.51372077346437E-03 -1.29342586533082E-03
  8.62699676282665E-04 -4.34981343523448E-03  1.05098224919488E-01 -5.46159749039245E-03  2.48056349546369E-02
 -1.63139837390259E-02 -2.67843060781692E-03 -2.95245194835986E-03  4.28044704316810E-03 -3.21519409340183E-03
  3.29798345621780E-04  1.11629140347389E-04 -1.53895832314604E-03  2.32309220490289E-04 -1.59473697560264E-03
  1.36762580804017E-02 -7.55502531350219E-02  1.67998862628199E-02 -2.33500637781234E-02 -7.98637899328651E-04
 -2.14791315915288E-02 -1.54701082420462E-03 -5.08833522295809E-03 -2.85110886356242E-04 -4.42692471456621E-03
 -9.57425480357318E-04  2.47871043811615E-03 -5.44820072734081E-04  1.66798364103378E-03 -7.20934641890404E-02
  3.86089312039003E-03 -8.30241668616594E-03  1.93728720200613E-05 -1.04478002073856E-02 -8.38286977104748E-02
  1.85833755054609E-03 -9.49090703129500E-03  3.50948883830427E-05  1.09782523249032E-02 -9.83697331227401E-02
  1.80528412045184E-03  9.46132035151535E-03 -3.46916330969801E-06 -1.31401157414027E-02 -4.56517799057326E-02
  2.24790913433435E-03 -4.74960476738056E-04 -4.91192557489822E-05  8.28472865049488E-03  3.43314304506557E-02
 -1.29116554238840E-03  6.77062860496787E-04 -1.00253419413645E-06  6.55922005110675E-03  9.74113692928262E-02
 -5.52325488989308E-03  9.81713516361768E-03 -2.80249614578394E-04 -1.20758565895696E-02  5.47422838293487E-02
 -1.88361385396167E-03 -7.74612009921825E-03 -6.03664895696067E-03 -1.77709277266731E-03 -5.65112010907422E-02
  3.84375635959396E-03  2.36706580328560E-03  8.39105561412133E-03  5.29122077795901E-04 -3.99723455305761E-02
  3.99529448466656E-03  1.54261638369840E-03 -6.79469741822147E-03  2.06351177725812E-04  4.28084204440707E-02
 -4.35531417351985E-03 -4.18770935321725E-05 -8.16075122484252E-03 -1.11600520762069E-04  5.37967152162753E-02
 -5.33840303088944E-03 -6.35694769446546E-03  7.89198158993434E-03 -1.16595042921725E-03 -4.11340281336281E-02
  2.19223744197798E-03  4.14904279368277E-03 -4.61741303708516E-03  7.67784880504289E-04 -2.89152477240877E-02
  1.72419816915088E-03 -3.40832588883955E-03 -5.72909896484590E-04  3.25536044749474E-03 -3.03749951079638E-02
  5.20315400891663E-04 -1.98970728405939E-03 -5.87909508144754E-04 -4.48980034505718E-03
* ORBITAL    1   16
 -3.20814678077361E-02  2.28945261673691E-01 -3.13226098789745E-02  7.69889050316543E-02 -1.00002553024247E-03
 -3.32959322151053E-04 -4.33678628009829E-05 -3.90371824520181E-03 -1.32009438533776E-03 -1.22629515672289E-05
 -8.95353681063690E-07 -5.88116714575127E-03 -1.53842147095021E-03  1.22433383543916E-02 -2.06642271122341E-02
  1.91856697614526E-01 -1.33148046991179E-02 -8.69011229627992E-02  2.54278093735487E-02 -3.34490715914033E-04
 -5.71750381416126E-05  4.62392377314109E-03  1.88322000666797E-02  2.96203769123593E-05  1.60166643839285E-05
 -4.26722448455361E-03 -2.17530577744123E-03  1.02480328288098E-02  1.44775855627763E-02 -1.38350156038722E-01
  1.00709140178710E-02 -9.01447902961590E-02  3.29129527838540E-02 -2.40845749758737E-04 -6.96752374084514E-05
 -1.78814606308434E-02  1.98045726661182E-02 -3.10916994344655E-05  4.06185018234428E-06  5.21002946085464E-03
  4.47061990172147E-03 -9.60283048551175E-03  2.00442840977986E-02 -2.58953845622369E-01  6.00916260681562E-03
  7.30736182864051E-02 -2.85829018553383E-03 -3.78828619526013E-04 -6.09197603335728E-05 -2.83604724518733E-02
 -1.38087802294575E-02 -9.97343977638190E-05 -2.16867772840537E-04 -2.38649186545046E-04  1.13027401299072E-03
 -1.19057818027703E-02 -5.86970704522216E-03  3.47672083001553E-02 -8.09005935891202E-03  9.00336260763770E-02
 -3.48680471971379E-02 -3.33030862032434E-03  1.63416987814397E-03  5.34858054762671E-02 -2.06758027006387E-02
 -8.56190171637739E-04 -1.61720909382404E-04 -7.69663094981966E-03 -2.58187450903945E-03  7.82441698805614E-03
 -2.00875749354478E-02  2.58147139909327E-01 -6.05285476693070E-03 -3.58062198262237E-02 -4.68544455588717E-03
 -3.75734371747473E-02 -4.74078122743263E-03 -1.28898317635823E-03  1.06775069396522E-04 -4.67906124734853E-03
 -7.41146905078764E-04 -1.04369370939331E-02  1.93065673346487E-03  2.78108796793792E-03 -3.49178145119625E-03
  1.06650967774724E-01  4.11814235932240E-03 -9.06230066051453E-02  3.64576337353016E-02  1.39502188503067E-02
  5.04789885061057E-04 -1.89194211872316E-02  6.63162153009962E-03 -5.14872090540778E-03 -7.79306987409996E-04
 -4.92873538324540E-03 -4.70384539293621E-04 -9.40794243631447E-03  2.25210628868038E-02 -2.79780654310719E-01
  6.16211220764130E-03 -4.12764332880920E-02  2.68232252360614E-02  6.88625440676915E-02  1.33540095854892E-03
 -9.45511049966350E-03  5.01865697094763E-03  9.19497161143273E-03  1.55896812809736E-03  1.08407679484004E-02
 -3.65221706563208E-03 -4.54534847804241E-04  1.87423431338371E-02 -2.63859525859056E-01  1.15853407445719E-02
  7.03716471806202E-02 -3.27782118177333E-02 -5.91230679449610E-02 -6.35007913131339E-04  1.24237385710412E-02
 -6.32067583195956E-03  1.07588798336657E-02  1.78392642661812E-03  1.02053296985323E-02 -2.62653809557404E-03
  2.63563197563140E-03 -6.37052570160399E-03  1.68774145703229E-01 -9.11156610046861E-03  8.21910883921222E-02
 -3.18954433287598E-02  3.87098682444066E-03 -5.79107370806851E-03  1.84284212966731E-02 -5.94676366401137E-03
 -1.11870451869047E-03 -1.37810501577313E-04 -2.01228217045969E-03 -2.61467855919052E-04 -4.73693055756257E-03
 -1.50457476526935E-02  9.41543644661358E-02 -1.77858876312645E-02 -1.35862113621235E-02  2.49885469544810E-03
  2.77318353223172E-02  5.03862740983000E-04 -2.88910431599585E-03 -1.00602904854398E-04 -7.44288140109843E-04
 -4.92174201626231E-05 -1.06739382752596E-03 -5.98365643786613E-04 -5.29834320008698E-03  8.58995335403606E-02
 -3.78761429591993E-03  8.30033638417560E-03 -4.18171322373725E-06  1.19848890522963E-02  8.39449598168085E-02
 -4.87371648049701E-03  8.23906238880600E-03 -1.82264596292556E-05 -1.08674311862792E-02  5.58567969311380E-02
 -3.23979703579711E-03 -7.94567155353186E-03 -1.06744891669591E-05  5.65997820673089E-03 -3.71206033454104E-02
  4.53828093378828E-03 -7.02213413141514E-03  4.43590077002176E-06  2.22794987097568E-03 -7.25709613339699E-02
  6.12358347826495E-03  6.78573402502622E-03  3.93542326800632E-06 -8.24780995636294E-03  7.96985901652466E-03
 -2.74726009106646E-04  5.03277034932016E-03 -2.01264167588779E-04  1.91045465590685E-03  6.77142190458056E-02
 -8.79316828000441E-03 -4.21587622492968E-03 -9.33075485319069E-03 -9.45013232923855E-04 -7.38754409481410E-02
  1.14286620100193E-02 -6.10807694069406E-04  1.16357444778390E-02 -4.91478929916367E-05 -7.45250968450084E-02
  1.21725941333791E-02  1.45049779980026E-03 -1.18633827964046E-02  1.22956809296173E-04  8.14343694004169E-02
 -1.03522025081457E-02  9.37975217676491E-04 -1.53852125952820E-02  1.09410405820734E-04  1.05720202980834E-01
 -1.18183463167654E-02 -1.15572856978892E-02  1.53307656236948E-02 -1.97767608901382E-03  2.44056729423937E-02
 -2.59051696140452E-03 -3.32087375354007E-03  2.39811359281432E-03 -5.88180588975578E-04  4.76207708117706E-02
 -3.51876566762053E-03  4.50504001702929E-03  1.68571168688762E-03 -5.28398609298639E-03  4.32900802145894E-02
 -6.35650128503133E-03  2.13030238595883E-03  1.23125860782672E-03  6.22729962584762E-03
* ORBITAL    1   17
 -1.97313978771280E-02  1.54413859167217E-01 -1.83651460745426E-02  4.52841976228429E-02  2.09192185151948E-03
  7.32681918371966E-04  6.90492293832572E-05 -4.28715067638747E-03  1.06131195538477E-04 -1.48240083068300E-05
 -4.37631680607494E-06 -3.08049683178327E-03 -1.36562725589282E-03  7.76525841799593E-03 -9.65476541605729E-03
  8.93183136445863E-02 -6.30343068161265E-03 -6.37050230958933E-02  2.07588555874637E-02  2.47260267167428E-04
  1.98863174136876E-04 -1.23825001491690E-02  1.24515626547063E-02 -1.03259967604197E-04 -1.02942967304813E-04
 -4.35067715321540E-03 -3.16450537497425E-03  5.63311966338489E-03  1.27357406842503E-02 -1.42411560834147E-01
  7.60247181207019E-03 -5.82742631516873E-02  1.55487555584232E-02 -1.90579996632266E-03  3.27035051630966E-04
  2.96904775840438E-03  1.23864245480360E-02 -1.55417483238167E-04 -6.63559114568880E-06  1.80238534487154E-03
  2.64542387456373E-03 -7.81553572247590E-03  1.05018526241256E-02 -1.34252244336007E-01  3.56839876675375E-03
  7.01247937801422E-02 -1.13823730727100E-02 -2.26182067769864E-03 -2.59585184678864E-04  6.31627013358624E-03
 -1.49688473138107E-02  2.43399417778441E-04  1.40748453410471E-05  3.23899050758915E-03  3.35949852825128E-03
 -7.92852108546270E-03 -1.22933675559300E-02  1.43814115754280E-01 -8.87741733401837E-03  7.25244638332222E-02
 -1.93992997960375E-02  6.85992753821874E-03  1.19541100355029E-03  2.73042226204846E-02 -1.53699229652697E-02
  1.94629736174090E-03  4.05694607644210E-04 -2.92162394812357E-03  7.70797199102408E-04  9.64578472626281E-03
 -1.76183120657410E-02  1.96913417903626E-01 -1.00950069231489E-02 -4.16179341793876E-02  1.28515497928885E-02
  1.90969417410877E-02 -1.87260150568262E-02 -4.36818880785717E-03  3.24806714337242E-03 -2.19637797258567E-03
 -3.82634759105039E-04 -8.01236617692846E-03  4.12971028643982E-03  1.32702951637897E-02  2.06761114749932E-03
 -1.36214380536977E-01 -6.65356121814811E-03  4.15587454432569E-02 -1.67158854291789E-02  1.31102250645945E-01
 -4.07292980164222E-02  8.46232155744222E-03 -3.97011028840168E-03 -1.00811435300078E-02 -2.35868640323392E-03
  8.46165504822210E-03 -1.68835318462489E-04  1.48195071384878E-02 -1.50756593130950E-02  1.94693483264175E-01
 -4.81049782492820E-03  3.15162720872637E-02 -2.00007375467419E-02 -1.41475489643164E-02 -8.24677219484854E-03
  4.83344792453631E-03 -4.02075407067375E-03 -1.15661880831789E-02 -2.10323371122537E-03 -7.03019509456847E-03
  2.97243495826810E-03  3.32359907654002E-03 -1.14834525062894E-02  1.69611251110279E-01 -6.60038994975838E-03
 -3.33896404519507E-02  1.77496407011541E-02  4.54203331849376E-02 -5.10529819026001E-03 -5.64309359518400E-03
  3.31871628408081E-03 -6.11758550662326E-03 -1.02151845011072E-03 -6.26281278719387E-03  1.71919817087235E-03
 -2.43768497482993E-03  4.07336857844917E-03 -1.01893036955886E-01  6.44180927540332E-03 -6.84506068425394E-02
  2.12239586565001E-02 -7.36498502053767E-04  3.59357222929285E-03 -1.13475540945656E-02  4.26403306891163E-03
  9.74476655915306E-04  1.21582192520268E-04  9.72364408173930E-04  3.98310608094412E-04  3.79302254966075E-03
  5.77393797022521E-02 -3.44641021924635E-01  6.97415145993867E-02 -1.47252718364772E-02 -5.29020155623383E-03
 -5.26053693260401E-02 -1.57402962175348E-02 -3.70534883928881E-03 -1.47593422921735E-03 -4.32092345512524E-03
 -1.04760182909312E-03  4.74280678982608E-03 -2.04819818146360E-04  7.14723536671111E-03  6.08760482728579E-02
 -2.66463894404562E-03  5.42507799671929E-03  1.88099541138532E-05  8.34563459320062E-03  5.63748054647560E-02
 -3.53358409899707E-03  5.09035942421282E-03  1.37779121594436E-05 -7.26460956291654E-03  2.45333863076446E-02
 -2.25616493521120E-03 -4.65233584740726E-03  2.15127198367247E-06  1.72261382286171E-03 -3.97319230160043E-02
  3.72952771964839E-03 -5.30837417856945E-03 -9.30767042850765E-05  3.72648252323706E-03 -4.32382695276486E-02
  1.91507257882219E-03  5.22544437441834E-03  5.95280928387354E-05 -3.93936154473444E-03  4.07105689941504E-02
 -5.83145565495598E-03  6.35946662087384E-03  3.60350174811821E-06 -3.14662426474146E-03  8.69462548037078E-02
 -4.34103034684027E-03 -8.16899490224126E-03 -1.05974739935423E-02 -1.75395802284564E-03  7.94894284339703E-02
 -7.35398510970589E-03 -2.06087470352672E-04 -1.22198956047039E-02 -2.32063045907591E-04  2.89263050853559E-02
 -9.99469329543898E-03 -4.19440353454991E-04  5.13729735342650E-03 -1.89204803648945E-05 -5.25006441673439E-02
  6.93473734340432E-03 -1.09944834307085E-03  9.88902289985927E-03 -3.40912354201905E-05 -7.44801763165375E-02
  8.47331158673257E-03  8.02932344959335E-03 -1.05972021015940E-02  1.51367364776886E-03 -1.62935449206854E-01
  1.11567792959872E-02  1.75857313634911E-02 -1.56281775713156E-02  3.26604894802610E-03 -1.64839724120323E-01
  1.25067908696844E-02 -1.66084982464459E-02 -3.00743978394760E-03  1.82781464182645E-02 -1.67446569586496E-01
  1.08432674946090E-02 -8.61011097611723E-03 -2.66333570831329E-03 -2.34077817804273E-02
* ORBITAL    1   18
  1.91663370716873E-02 -1.80056550005260E-01  1.66490405965742E-02 -2.78926701292160E-02 -8.68656211328911E-03
 -4.50705685748027E-04 -3.19415319310143E-05  1.03784298673207E-02 -2.03622298803724E-03 -1.86511967930177E-05
  1.47842807907504E-08  8.77838802454690E-04  2.19790801991440E-03 -7.35650771773350E-03  2.15963572730881E-03
 -1.51674813102397E-03  2.92800935573806E-03  8.50317843356591E-02 -2.86223463402118E-02 -6.57718711200454E-05
 -7.48648904254413E-06  4.52262109083926E-02 -1.39053888236134E-02  2.40262276356799E-05  1.22127567653255E-05
  8.77140347597847E-03  5.91667317678125E-03 -3.69594957023880E-03 -1.24820533354794E-02  2.27440507444493E-01
 -1.16416516410040E-03  2.29702552093292E-02  2.93111279443259E-03  1.55549516297302E-03  2.00117791967197E-04
 -3.67575450478967E-02 -5.77498584500833E-03  1.09152952098349E-04  3.01787845029564E-05  4.20842860159337E-03
 -1.49281127998771E-03  7.89483874548279E-03 -1.19182393084890E-03 -2.21607301690772E-02 -4.07041886322416E-03
 -8.93187324033939E-02  3.08131540122306E-02  2.12804391949135E-03  5.12146438161575E-04 -6.73670935160411E-02
  1.61181679493884E-02 -7.71693980975282E-06  9.46933792350128E-06 -1.08466787817962E-02 -6.38962370804129E-03
  5.60430193863171E-03  1.35003822110653E-02 -2.70495380759055E-01  7.32664242924349E-04 -1.23134253440931E-02
 -1.75087869008679E-02 -2.90291917753252E-03 -5.26661074288287E-04  2.15889975608775E-02  4.74293068226686E-03
 -1.55481943534968E-03 -3.41557058241284E-04 -5.29806947303027E-03 -3.70048828446309E-03 -7.16376269739130E-03
 -6.84854815779206E-03  1.31136633852666E-01  1.29840311530960E-03  1.24166096254783E-01 -4.50769189546102E-02
 -4.09364524778101E-02  6.62662949864246E-03  2.37539896392439E-02 -9.72539871876877E-03 -9.74783348442342E-03
 -1.73074059925322E-03 -3.04288926064426E-03 -2.87718789781083E-04 -5.43388876098166E-03 -1.43992178479832E-02
  2.37797042450249E-01 -2.11486053337630E-03  4.02466285938379E-02 -6.96515575768615E-03  1.63925894501574E-01
 -1.85407875080741E-02  9.68829029982679E-03 -1.59326321754273E-03 -3.97573286137185E-03 -5.42474746449713E-04
 -7.52612129956578E-03  3.49729949827008E-03  5.14218477945529E-03 -8.52719655672109E-03  8.50294686135962E-02
 -7.40087785144213E-03 -1.26109750448234E-01  3.49780841332642E-02  6.28559264751822E-02 -2.12616563644567E-02
 -2.39224538578038E-02  6.35635167883480E-03  9.63339740875071E-03  1.80015406889671E-03 -2.89873469770883E-03
  3.24477871176319E-03  1.08087139515506E-02  1.58319983024459E-02 -3.03343371459927E-01  5.95973647972409E-03
 -6.35579272647119E-03 -7.90080069145124E-03 -1.23953998131158E-05 -1.81901803002822E-02 -1.16736762952633E-03
 -1.74374506828567E-03  2.28493902079717E-04 -2.02700903288180E-04  1.24014172593541E-02 -4.25540145664808E-03
 -4.51588514567518E-04 -4.22599443108566E-03  1.21989909920504E-01 -7.92328407897752E-03  1.44311436089123E-01
 -3.59477708916369E-02  5.72768423982225E-02 -1.15523737488985E-02  2.95159686415196E-02 -6.92818914834200E-03
 -5.40951298113525E-03 -9.52771062412182E-04 -9.40826752996836E-04 -1.07336861015141E-03 -6.72982058914730E-03
  3.25655477018956E-02 -1.80360038544470E-01  4.20597832315127E-02  3.31066448474222E-03 -1.17720147813457E-03
  2.23672254157375E-02 -1.92624579214598E-02  1.73053094113265E-03  1.18979723207216E-04  1.74923134402460E-03
  3.19242354911960E-04 -2.84785360037596E-07 -5.02586708804438E-04 -1.92475914835477E-03 -8.16081947631217E-02
  4.92577691460520E-03 -5.98826584490350E-03 -2.07757744992546E-05 -1.07425105744627E-02 -6.78836056249226E-02
  6.25355410292314E-03 -4.83702800590619E-03 -8.91871056625882E-06  8.82422431138945E-03  9.99496159467781E-04
 -1.01567904048885E-03  3.85719752130625E-03  2.53386985705100E-06  2.08479472980173E-03  5.85839002860683E-02
 -9.94585699736805E-03  4.14388032378658E-03  4.16036761306492E-05 -6.77552153287876E-03  5.51307919498799E-04
 -1.87356814167511E-04 -4.37689905252725E-03  3.19743540206483E-05 -2.39020614975728E-03 -9.08588827182003E-02
  1.02139742007073E-02 -6.60524503951062E-03  1.93431721547662E-04  1.08068932685208E-02  6.58986179382294E-02
 -7.91186621107100E-03  1.40668021471610E-03 -1.09462257908113E-02  1.83793721766877E-04  6.89698901348879E-02
 -7.48434655072582E-04 -7.59160123394140E-03 -7.59562936496667E-03 -1.56739166296504E-03 -1.26380659177179E-01
  1.71863449646835E-02 -2.25309901072145E-03 -1.64424212504487E-02 -6.13970004608223E-04  1.16616198585275E-01
 -1.25328603187711E-02  5.73686063522258E-04 -1.98503883248808E-02 -6.82029161781194E-05  1.02691333765171E-01
 -1.27802842566148E-02 -8.37882897557843E-03  1.57271034874814E-02 -1.41697943989631E-03 -1.30352339597811E-01
  1.89294813664132E-03  1.20618806628986E-02 -1.09439306844198E-02  2.18327808055496E-03 -1.06220940306656E-01
  6.21729437444456E-03 -1.02705807960752E-02 -4.05876385641431E-04  1.13190035301289E-02 -1.03576872022228E-01
  8.35833615926370E-03 -5.17052778738006E-03  8.59856571641698E-05 -1.39908683932981E-02
* ORBITAL    1   19
 -2.26911741669348E-02  2.56138106831480E-01 -1.79514724046195E-02 -5.40339527958017E-03  2.36734992319876E-02
  7.89277088030305E-05 -2.00675408408672E-05 -2.03417113868224E-02  5.12838892173874E-03  5.68013097489167E-07
  2.35845704567428E-06  2.67147011067923E-03 -2.82502926002143E-03  7.67986834078079E-03  4.61214403632305E-03
 -1.23606706682489E-01 -2.90428142950846E-03 -1.13311334932994E-01  4.07374215050118E-02  9.87662082353746E-05
  2.26525219633457E-05 -8.30610436594837E-02  1.41751804621665E-02  4.89906975406645E-06 -1.17870093931488E-05
 -1.54838728066860E-02 -7.53664077970111E-03  1.94093772239180E-03  1.02737273318666E-02 -2.57809867702810E-01
 -3.12399199636045E-03  7.14747700370820E-02 -2.91197134110902E-02 -1.15829603166751E-04  1.22811503300729E-04
  7.74459189018099E-02 -2.44789404484163E-03 -5.15795979259517E-05 -1.28064692858416E-05 -1.44171097867884E-02
 -3.17835124789373E-03 -2.77893748104716E-03 -1.02583344267394E-02  2.40556520902934E-01  4.17587731406454E-03
  7.14861935192437E-02 -3.10513409707284E-02 -6.27915143201368E-04  4.17527405009561E-05  7.87576047294086E-02
 -3.03991689454974E-03  4.16783859798078E-05  6.60374326215310E-05  1.47179837327749E-02  3.24351838739079E-03
  1.08390502999492E-03 -2.34783224861413E-03  1.04734057057423E-01  5.26843234355704E-03 -1.20889602547773E-01
  4.27660299727425E-02 -2.72336031788804E-03 -1.93623975947361E-03 -1.06768289933616E-01  2.18483394791884E-02
 -6.15815218214148E-04 -8.24344073908424E-05  1.52557033294067E-02  3.52484960500085E-03 -6.30063250484357E-03
  1.15033369218257E-02 -2.67393528613262E-01 -5.44347136501295E-03  3.64966221333994E-02  4.98386432487056E-03
  6.42143491471836E-03  1.17833334234765E-02 -3.83297669848991E-03  1.57282925218148E-03  1.20525832104623E-03
  7.15773737118784E-05  9.31331614848398E-03  7.62816539735028E-06 -1.04720058455400E-03 -4.58647715425120E-03
  5.95758055208262E-02 -3.37709241586747E-03  1.15725661287246E-01 -3.44355550710412E-02 -1.62713672351174E-02
  8.77122230584746E-03  2.42723846648166E-02 -5.96719427080734E-03  1.17503300143341E-02  2.01623418717848E-03
 -2.06480180192526E-03  2.81378462493017E-03  7.46750434435338E-03 -1.27012629964950E-02  2.19605582931794E-01
 -1.38570273423945E-03 -6.96006441272487E-02  1.18875641880604E-02  9.35359456745431E-03 -1.90182489948352E-02
 -9.15529478321330E-03  2.28683664283065E-03  9.01345106956580E-03  1.76392490387716E-03 -7.52968611540075E-03
  3.44941013389570E-03  4.27576728152687E-03  1.14107930356901E-02 -2.55302819928378E-01  3.02250996227691E-03
 -9.57898779258430E-02  1.56268634470262E-02  6.56260701811365E-02 -2.20356509129954E-02 -1.73738516404084E-02
  2.85432873668527E-03 -7.59488584012543E-03 -1.55381959372848E-03  1.03486490964925E-02 -5.21253340648139E-03
 -5.70764548799966E-03 -3.78588583966029E-03  7.23619462667613E-02 -8.89546335595838E-03  1.82969272112827E-01
 -3.38015281393078E-02  1.32189392450722E-01 -1.91138706116323E-02  3.10397675940593E-02 -7.20691385160372E-03
 -7.57586606459861E-03 -1.33141085468757E-03 -1.41768632202884E-04 -1.65741051752891E-03 -8.43174141875852E-03
  2.93521106860134E-03 -7.88959723078196E-03  5.14888708237861E-03  2.57297545433333E-02  1.40869322892569E-03
  3.17701548147313E-03 -4.13781473482135E-03  4.73608418326548E-03  7.39365184720490E-04  3.66706595636430E-03
  7.38379073479991E-04 -1.25372809275001E-03  8.34665220571090E-04  1.62537850057619E-03  1.37279597847836E-01
 -9.88682539269793E-03  8.03335174948110E-03  2.65454634314816E-06  1.72650418820664E-02  1.10670547011054E-01
 -9.17642601993695E-03  5.91533203465924E-03 -1.17919637311932E-05 -1.41391033428178E-02 -4.07321975112144E-02
  6.83747762047780E-03 -2.54083763657479E-03  7.16751320052712E-06 -7.30482212054906E-03 -8.43867693659254E-02
  1.09126911293185E-02 -2.26131665299762E-03  1.08612238972643E-06  1.11119207772708E-02  7.91444796683136E-02
 -1.02560157108025E-02 -1.12774944040566E-03 -6.80364798341484E-05  1.07928312250874E-02  2.87854601432454E-02
 -6.44696426380071E-03 -2.82397136591272E-03  1.46390570049976E-04 -6.69240488992605E-03 -8.86855220649657E-02
  1.17778101528968E-02  5.40623884646029E-03  1.00239051897433E-02  1.04438530961887E-03  9.72343852638739E-02
 -6.56343059740655E-03 -4.75104306254912E-03 -1.12072336838977E-02 -9.23135814115413E-04 -1.26289444385014E-01
  2.13210204380021E-02 -6.11574288587425E-03 -1.51030323714350E-02 -1.32726318485843E-03  1.58853649882424E-01
 -1.94494805112009E-02 -1.00517222430645E-03 -2.45485909881186E-02 -6.74277424543477E-04  7.64506710923063E-02
 -8.11076100903720E-03 -3.21673150182628E-03  1.40808896180515E-02 -6.94833854178193E-04 -1.86950494523767E-02
 -8.90233583870094E-03  5.92577035414114E-04 -1.21055333073277E-03  5.66780558401577E-05 -1.47141565148726E-02
  2.34343757971284E-03 -1.37917076146059E-03  7.63854923253137E-05  1.43453647919335E-03 -9.89341721583311E-03
  4.36355335951597E-03 -6.37282782825176E-04  3.16011488308509E-04 -1.51463757330192E-03
* ORBITAL    1   20
 -1.26494152829317E-02  1.65187986351997E-01 -9.24266877334641E-03 -4.11672061249332E-02  2.28763165457916E-02
 -1.09872362847032E-03 -1.51198336963042E-04 -1.65960501045329E-02  4.75651035792430E-03 -3.91442670139351E-05
  5.72587169862420E-06  4.50102104571746E-03 -1.33404322775926E-03  2.90259589070855E-03  5.28172003919072E-03
 -1.37827504965852E-01 -2.91746402007214E-03 -5.10892150961113E-02  2.16455115022894E-02 -2.87900452034731E-04
 -4.53317152001619E-05 -5.33239639653923E-02  5.66710176847322E-03  1.06121387915488E-04  5.36850060230699E-05
 -1.07457931296440E-02 -2.39792211690475E-03  5.02112840675527E-05  3.48980464960959E-03 -1.01409129208367E-01
 -9.51629459639656E-04  1.16696061690791E-01 -3.06993244732975E-02  2.59213138146149E-03  2.09691216833152E-04
  3.07849698298102E-02 -1.72564930734547E-03  1.01668172928086E-04  4.86651696138597E-06 -1.35062648217483E-02
 -6.99637769734657E-03  3.42688598826745E-03 -1.12196101576651E-02  2.38697754944443E-01  4.57987207768051E-04
  1.19100616419770E-03 -5.02465617179152E-03  2.22823670616984E-03  6.08914866118078E-04 -4.22487634650638E-02
  2.10185274994638E-02 -2.02905041326101E-04 -2.34989229051938E-04  2.35004031367015E-03 -3.56199958412002E-03
  7.46878308165358E-03  8.00258737590781E-03 -1.89610488089949E-01  3.49913814625431E-04 -4.34814053006581E-02
  6.85856469434922E-03 -7.51442008629735E-03  8.47793299370255E-04 -1.02518647951031E-01  2.74192353981341E-02
 -2.58610320671532E-03 -5.62795056395943E-04  4.76714228991318E-03  2.74237850689265E-03 -9.47603715767496E-03
 -2.16722182803218E-04  4.74774668878274E-02  4.00857459423726E-03  1.42787383578864E-01 -3.15272100219076E-02
 -6.88827500291798E-02  1.05927321591095E-02  8.94665535169173E-03 -5.45314418643130E-03 -8.44880388724569E-03
 -1.40755659872825E-03  1.25559050254143E-03  1.79472507333375E-03 -1.16764302615535E-02 -7.11140420909068E-03
  2.13715746020566E-01  4.84594883513143E-03 -2.67209443866283E-02  1.49976398283916E-02  7.36028453025857E-02
 -1.07128675722647E-02 -3.33472544227807E-03  3.27250153275952E-03 -6.97458788971975E-03 -1.42325954351639E-03
 -6.72175580128155E-03  2.25259976972763E-03 -2.81243288924406E-03  8.88622279509681E-03 -1.83272797818291E-01
 -9.81366963741910E-04 -1.15888897354127E-01  2.84414459180910E-02  1.98960311004719E-04  1.78353964426891E-02
 -1.87433779155854E-02  5.92408744044667E-03  4.82845561384034E-03  6.91160601795568E-04  6.56553398515725E-03
 -1.24198712066489E-03  5.17622088529606E-03 -5.78774157825848E-03  1.08210347236639E-01 -4.30176168517623E-03
  1.20757490628575E-01 -2.54457995031259E-02 -1.87780632619566E-01  3.43716758237284E-02  2.03146090696482E-02
 -4.41109361524680E-03  4.97687957307246E-03  9.40313938910914E-04 -4.20023462990056E-03  3.53109486991910E-03
  1.24696698682518E-02  1.98647488924735E-03 -8.99512032251348E-03  5.41750805144887E-03 -5.75512199745814E-02
  8.83281558494040E-03 -2.95068947455524E-01  3.49435903066372E-02 -2.00599651300953E-02  1.59278161142035E-03
  3.48904578501700E-03  6.04384246087155E-04  1.84366229022439E-04  1.34235917722851E-03  6.47193764337458E-03
  1.07118124727445E-02 -8.79929123693361E-02  1.20436115838612E-02  9.84268428688201E-03 -6.57861858698899E-03
  5.41715346917814E-02 -1.07297019900627E-02  2.53793168760366E-03  3.64309562323370E-04  2.24386072885456E-03
  4.88253889248616E-04 -2.37689456676791E-03 -3.55519475069674E-04 -5.26234773370814E-03  1.07788650632917E-01
 -8.29985496372585E-03  5.05753021837389E-03 -3.49721210263979E-05  1.29338746447281E-02  8.45584684429361E-02
 -6.70152922018549E-03  3.26131668934916E-03 -4.44016656738774E-05 -1.06103953898617E-02 -4.06087136049175E-02
  7.65700851869409E-03  2.57494745636691E-05 -6.47051972217675E-06 -5.62222723987776E-03 -7.41925469129648E-02
  5.24773498669567E-03 -1.24999383251262E-03  8.64092577925900E-05  9.38846029172846E-03  1.31508907307086E-01
 -1.55546829977978E-02 -8.50391208705575E-03 -3.70409772364054E-05  1.31252190465753E-02 -1.22326585954153E-01
  1.18772456483560E-02 -1.08438191706727E-02 -2.31088267399644E-05  9.98636023810901E-03  1.38224324300681E-02
 -3.25071776573199E-03  3.68735156519663E-03 -3.86046256273004E-03  3.38981579134273E-04 -1.27164719199114E-01
  2.94959760134509E-03 -1.10094995214025E-03  1.48836828681818E-02  9.01927521922197E-05  1.50543162614111E-01
 -2.00369102726996E-02  8.32888607070928E-03  1.71589345264262E-02  1.76796916614902E-03 -2.19031871722214E-01
  3.47420068831488E-02  9.20160810711006E-03  2.88568871182120E-02  1.88194861120922E-03  9.12838482985015E-02
 -1.68780202868487E-02 -1.52103639007190E-02  1.35389040943796E-03 -3.14998204048882E-03 -4.96005480063284E-02
  1.05715185326154E-02  6.12968493295730E-03 -2.73886720496872E-03  9.64327945186671E-04 -6.53498115015237E-02
  9.97375978991221E-04 -4.85045461417066E-03  1.48662885910815E-04  6.43187447299117E-03 -5.35766849744677E-02
  6.64527925590385E-03 -1.62579919495754E-03  7.83991940084476E-04 -6.74333984050432E-03
* ORBITAL    1   21
 -7.96010664017179E-03  1.04312667665495E-01 -6.77207590876708E-03 -5.86995040005396E-02  2.28442408202096E-02
  2.15591999730964E-04 -2.84114611318030E-05  5.48182065857758E-02 -1.13590724787457E-02  1.37663946094251E-05
 -5.46462193529020E-07  6.22476143336675E-03  3.55715174947162E-03  7.50083682518571E-04  1.21711133859299E-02
 -2.06796206964439E-01  5.09353077447511E-03 -7.07405416897321E-02  1.71059091998620E-02  4.30044742353344E-04
  6.34753177919317E-05  1.03406008945689E-01 -2.83780050514813E-02  7.97779443454127E-06 -2.49629145994274E-05
  8.37377606713288E-04  8.01568496558228E-04 -8.20263152702902E-03 -1.11998887451751E-02  2.27881173913479E-01
 -4.53218398231458E-03 -7.33053139540519E-02  2.21816771816762E-02 -1.45517229322369E-04 -3.93759466516219E-05
  1.89567402202098E-01 -3.78517927731207E-02  1.75655261659948E-05 -5.66389962909864E-05  2.32075988057193E-03
 -9.96270453163444E-04  6.69427834656116E-03  9.89991749921821E-03 -2.08894853338097E-01  1.96988056385049E-03
 -1.02822277845389E-01  2.67618664127763E-02  2.01970825768472E-04  9.85908161168396E-05  1.53854810581488E-01
 -3.72616736495038E-02  4.06854377916040E-05 -1.27532149281047E-04 -5.45285078665702E-03 -4.19243067883313E-03
 -4.11463701809811E-03 -5.23614240636201E-03  1.10733607454896E-01 -2.25855209048519E-03 -9.76162735154368E-02
  1.32059769702707E-02 -1.36089749406942E-03 -4.13291244192775E-04  9.65083604451242E-02 -2.31026608765811E-02
 -4.73539207307446E-04 -6.08350156200594E-06 -1.13832908954125E-03 -2.11892182410693E-03  4.74859563722870E-03
  4.26564771115563E-03 -7.08803493893772E-02  1.51139496372105E-03 -1.01947038929303E-02  4.13382028202521E-03
 -4.86154382964814E-03  4.40683045709021E-03  2.05010175294325E-02 -1.24426834796216E-03 -3.01297668255867E-04
 -2.71162175518131E-04  5.74605565153826E-05 -4.91886984379453E-03  2.63051923748852E-03 -2.24726187562742E-03
  5.49022310344294E-02 -9.82279590112054E-05  6.10412729689720E-02 -1.06089224922160E-02 -1.58367660332789E-02
  5.39920806744650E-04  1.07130783507648E-02 -2.63503116454518E-03  2.75499964159812E-03  8.79018043528214E-04
 -2.16957844309415E-03  7.72848299434052E-04  4.55537400096791E-03 -8.89628022841238E-04  1.79620244483429E-02
  5.98375233945916E-04 -7.05064471125891E-02  1.18665333557629E-02 -2.51598492543612E-02  7.38241848339471E-03
 -1.84557178242368E-02  2.02428358620788E-03  4.66818279315349E-03  9.43939626666389E-04 -1.07640516747857E-04
  3.42985872586192E-04  8.34726598756331E-04 -4.67673672590045E-04 -1.19349197812424E-02 -2.15441935956713E-03
 -3.24827690914052E-02  2.96351054172564E-03 -9.04205415661944E-02  1.64070162488970E-02 -6.83333471278913E-03
  6.54841963294633E-04 -6.57284481581046E-03 -1.33740260724178E-03  1.60400518126192E-03  1.58209218187105E-04
  1.06696604922332E-03 -6.95349122286283E-04  2.50486942547217E-03 -1.77851969237480E-03  1.04503098635421E-01
 -1.41334333620924E-02 -1.32001773456662E-01  1.43798832278330E-02  2.58312553324757E-02 -1.96264425520786E-03
 -3.46865730421754E-03 -7.10904053319504E-04  4.46346146068637E-04 -4.66959033039575E-04 -1.03168236723990E-03
  3.31258748387086E-03 -3.17121568357888E-02  3.76101043821979E-03  2.76226956446673E-02 -3.94020051553675E-03
  1.28585966877100E-02 -3.43600191754213E-03  5.90802480926589E-03 -3.58941416230370E-03  2.01171516293390E-03
  5.22115919969012E-04 -2.05160675485531E-03  9.21416801791741E-04 -1.22373408239191E-04  3.96811264130513E-02
 -4.86652544892290E-03 -7.35028259103070E-04  9.80103528751534E-06  5.95728858227553E-03  1.25079431428994E-01
 -3.65405730344395E-03  6.93596328533148E-03 -1.10732606348484E-05 -1.27878409977785E-02 -1.97981964530474E-01
  1.54682026800122E-02  1.07575320789109E-02  2.20927598396730E-05 -2.01970151423813E-02  2.57304799986182E-01
 -2.54194963949653E-02  1.63350770307047E-02 -4.96313164677847E-05 -2.40641990200820E-02 -2.43808148576803E-01
  2.15063226135815E-02  1.38581213979595E-02  1.02294306145904E-04 -2.39085762922986E-02  1.58288664046396E-01
 -1.31146544321533E-02  9.23707723546224E-03 -6.86076879229549E-05 -1.47358659722022E-02 -4.03022066275711E-02
  3.69375083080366E-03  1.48405655710759E-03  4.44580344432432E-03  9.10945275328993E-04 -3.63490058037085E-02
 -1.13070103472517E-03 -9.73013611091347E-04  4.13141725232500E-03 -2.68824823426495E-04  7.04183334256079E-02
 -4.60352667009179E-03  9.98214426960464E-04  8.04761304808652E-03  2.92258802960194E-04 -6.56076085851974E-02
  1.34216917071033E-02  7.04388581409229E-03  6.79265995810873E-03  1.69994211806719E-03  1.24803605414354E-01
 -1.77182043347796E-02 -1.31418438808786E-02  1.02470766614447E-02 -2.17335548582449E-03 -3.84754783661073E-03
 -6.64312527690213E-04  1.34792156924836E-03  3.97611890337976E-04  5.98485601021211E-04 -1.96814548297683E-02
  7.11646886549399E-03 -1.09255087354127E-03  1.19173127849708E-04  2.29392030611522E-03 -3.76088088280800E-02
 -9.05951700684324E-04 -9.66065774823839E-04 -4.24380188897560E-04 -4.07118499457244E-03
* ORBITAL    1   22
  1.29865629436177E-02 -1.79117377126211E-01  1.00752574414627E-02  9.94599116201896E-02 -3.56679951067715E-02
  9.26448200595880E-04  1.71163998089734E-04 -2.71982239465274E-02  4.07893824677370E-03  1.24383003002326E-05
 -5.35691859795567E-06 -9.36937921488751E-03 -1.92121465719942E-03 -8.31564969933592E-04 -1.21716276664505E-02
  2.56352208022663E-01 -1.99298656824153E-04  5.58407103091427E-02 -1.99502216847428E-02  3.81646748378137E-05
  5.57863031757382E-05 -4.49882966055335E-02  1.77535575266618E-02 -1.23833365120921E-04 -6.95312458630213E-05
  6.32464083680731E-03 -1.46923401246877E-03  5.86165489763357E-03  5.98046854916351E-03 -1.17992653740826E-01
  2.10014844712535E-03 -6.43120533196100E-02  1.13284014548601E-02 -2.24126538690096E-03  1.24499838210852E-04
 -1.08024838455262E-01  2.22617953560358E-02 -1.72182403068227E-04  3.49272295724181E-05  9.09719885193288E-03
  8.82798317815015E-03 -8.77529967203425E-03  3.25183607712430E-03 -5.33605192812242E-02  1.04789140708941E-03
  8.69560486214966E-02 -2.02747129969488E-02 -2.38439288586905E-03 -1.98000560007741E-04  2.61093202835004E-02
 -8.73320603670283E-03  1.62885464710273E-04  9.02692581754864E-05  8.81314711466713E-03  8.34095910734513E-03
 -6.63024511857024E-03 -5.21294126941206E-03  1.86440183728191E-01  4.60089454904392E-03 -1.69953891161685E-02
  1.19620688491763E-02  1.15849327664779E-03 -9.89082082684837E-04  1.53053498009532E-02 -6.50866605903197E-03
  6.30927495707141E-04  2.18461068592350E-04  5.59485717725052E-03 -2.21765589766305E-03  2.47186717578980E-03
  5.17275878980603E-03 -1.43368786854653E-01 -3.39645318962864E-03 -7.68496756283989E-02  2.39224729135071E-02
  2.54789477648144E-02  1.26900027617860E-03 -9.42000177547907E-03  4.73874498882121E-03  2.80541104377912E-03
  2.91900632412776E-04  3.32328091697342E-03 -3.85311748012636E-04  9.47347282281748E-03 -2.01997725922612E-03
  1.87349750819210E-02 -2.85226771526997E-03  1.41867584043524E-01 -2.76100693650064E-02 -6.17249523842961E-02
  3.69554194193968E-03  2.72242331231068E-02 -5.33581052559341E-03  7.17206057951668E-03  1.35922075285796E-03
 -8.54030556460665E-04  2.45049013172018E-03  1.08314499748277E-02 -4.58693442000057E-03  9.20214974454084E-02
  1.32963957179233E-03 -1.10095956690510E-01  1.32790155905771E-02 -6.89071171331632E-02  1.16719954131664E-02
 -2.16536183072783E-02  2.70766205219346E-03  7.20190098524389E-03  1.42483943257491E-03 -2.06703856136474E-03
  4.95633455458272E-04 -1.38166959612691E-03 -3.06891005717470E-04 -4.03414789591914E-02 -4.26192347437972E-03
 -1.34751909148683E-01  1.92614177439786E-02 -1.56564039213825E-01  3.07622845517580E-02 -2.73551562204722E-02
  4.02868859282623E-03 -1.86880822120272E-02 -3.59721667246627E-03  4.10586383157340E-03 -2.21005179836887E-03
 -3.11226079994112E-03 -2.37886769048232E-03 -2.59196350763214E-03 -6.28787362241687E-03  2.84025905981331E-01
 -3.57517200652777E-02 -2.17781458348962E-01  2.34405308989063E-02  5.23738098692589E-02 -6.62951832790962E-03
 -9.71845304127734E-03 -1.85934063615009E-03  1.15216375456092E-03 -1.46220567355642E-03 -4.91923072712073E-03
  3.37619446824331E-03 -4.31768964916203E-02  2.90350928130085E-03  6.07036630142954E-02 -7.45223004799018E-03
 -8.84371318929870E-04 -2.51449051135485E-03  1.21603902953552E-02 -1.80911857991157E-03  2.99787091361450E-03
  6.51671325321022E-04 -3.73483538297563E-03  1.82657169320913E-03  2.33717208341261E-03 -1.12573861443086E-01
  9.87270806147106E-03 -2.71112687898701E-03  2.13316848739342E-05 -1.39767427897374E-02 -1.53762859135769E-01
  8.82650198705839E-03 -6.58102280611050E-03  4.62751887875775E-05  1.70891001249028E-02  1.65495120517727E-01
 -1.76102665977061E-02 -8.38996838745711E-03 -5.78954832496066E-06  1.69893078827973E-02 -9.46225739048151E-02
  1.19168652001728E-02 -8.59408534751329E-03 -6.39836371270849E-05  7.38048706668978E-03 -3.40388281080928E-03
  2.34455224369420E-03  3.01079128342931E-03 -5.63017030943650E-05  9.29041569415205E-04  8.69592809715820E-02
 -1.34545327789578E-02  5.60023305658698E-03  2.81124604830372E-05 -8.22057265435643E-03 -7.30675751109531E-02
  7.53161687366293E-03  3.11326000212043E-04  8.78756007530125E-03  2.94325316536365E-04 -4.38406011956213E-02
 -1.93126862605978E-04 -1.22493776543221E-03  4.57846539112802E-03 -1.65360491767981E-04  1.37215810881744E-01
 -5.34108582742260E-03 -6.06952932943538E-04  1.57216994875391E-02  6.56419403060734E-05 -8.71147423799066E-02
  1.98278610880570E-02  1.43596461559424E-02  7.20677095790735E-03  2.85335846082957E-03  2.71542112097382E-01
 -3.69978643831295E-02 -2.62630197169436E-02  2.42199653448489E-02 -4.84107672115708E-03  1.78617444681162E-02
 -5.76788994185292E-03  5.52638127038613E-04  2.37809404032833E-03  1.74159997345560E-04 -4.00621279495670E-02
  6.74194987134027E-03 -2.13387654588192E-03 -6.80777201064918E-04  4.18928520627594E-03 -4.26007844568513E-02
  5.74080045303706E-03 -5.21119306490058E-04 -6.63364905374150E-04 -4.88460041324121E-03
* ORBITAL    1   23
 -5.55390976983122E-03  8.33512588972040E-02 -4.44119424728693E-03 -9.34037977850400E-02  2.35816977669911E-02
  3.43795454223655E-03  3.25541896080689E-04  3.34702681052271E-02 -4.56164994785247E-03  1.05522861372137E-04
 -8.37347156414663E-06  7.45934037955744E-03  1.64304190877261E-03 -1.62097502191414E-03  6.09935371666875E-03
 -1.43258790068777E-01 -9.13208408620809E-04  1.31330992045012E-02  1.24329143435597E-03  1.82619960435134E-03
  4.28724383074698E-04  6.38483437531176E-02 -1.48417638386465E-02 -2.98416061939802E-04 -1.67313232767082E-04
 -1.08461381618201E-03  4.38810038985995E-03 -3.49951274997933E-03 -2.26085969006128E-03  8.60891061559464E-02
  2.21691119923325E-03  3.40904700409571E-02 -6.09387181154236E-03 -5.90135873906649E-03 -4.77589671495532E-04
 -1.71733897464796E-02 -1.96013113015740E-03 -2.09750591527318E-04 -3.48601712628282E-05 -3.78762024695699E-03
 -7.17345067340284E-03  4.57861179991820E-03 -3.31362049187815E-03  4.14487577465883E-02 -3.32609393581407E-03
 -3.03007151269249E-02  9.96980672473759E-03 -4.28496683761659E-03 -1.85377903595407E-03 -1.42680993134998E-01
  2.65882319231377E-02  8.42343797669599E-04  1.20956040870860E-03 -1.04484300502481E-02 -5.78377402929877E-03
  6.63027767019376E-03  2.86827289511339E-03 -1.46349031481326E-01 -4.50482569959268E-03  1.94655806799673E-01
 -3.55214445939263E-02  3.65270049562427E-02 -2.49920694834437E-03 -2.29522529133811E-03  2.87195621903118E-03
  8.81629034864752E-03  1.54839233268471E-03 -1.26527687674755E-02  3.33466202299613E-03  3.55034159991986E-03
 -8.93895466016123E-03  1.98787555429592E-01  6.28122425140672E-04 -6.32939750690757E-02  5.76240297707464E-03
  1.95242551745691E-01 -3.65591867011078E-02 -2.00905871077673E-02  2.04962846689022E-03  1.11633150404680E-02
  2.45797114205524E-03 -4.71316759330929E-03  4.76416566537902E-03  4.35488618372020E-03  8.24374867408996E-03
 -3.07328814607796E-01 -6.57326844508192E-03  4.73140019197179E-02 -4.14620129727851E-03  2.42032049111164E-02
 -2.40143573501884E-03  8.97848682967231E-03 -6.76362565624371E-04 -1.82924102186578E-03 -7.13454561656328E-04
  8.66988452083511E-03 -2.67483430748005E-03 -9.34744166111882E-04 -7.33032268581796E-03  9.12600426097747E-02
 -3.58589663668640E-03  9.07316558478806E-02 -2.50953826506156E-02 -1.38880663881007E-02 -7.09124681407085E-03
  1.89739971432757E-02 -4.81839053016026E-03 -8.66009423226819E-03 -1.45514448403797E-03 -3.36444372059603E-03
 -1.68404629784570E-03 -1.37070499545676E-02 -1.04447345555752E-03  1.06540741389287E-02 -1.29794233736515E-03
 -2.12745635267621E-01  3.56815804642232E-02 -5.51828603738228E-02  1.95203213984069E-02 -4.12216726623670E-02
  7.05098973942438E-03 -2.03543598010921E-02 -3.69366794515372E-03  2.41733229567440E-03 -4.87215178804765E-03
 -1.82494570982397E-02 -2.95109462219018E-03 -4.62974354769221E-02 -7.83442740464135E-03  2.83800264723437E-01
 -2.86684610866046E-02 -4.11644712542090E-02  3.59476058683905E-03  5.16107399669496E-02 -5.69436869721096E-03
 -9.66768197525151E-03 -1.79195343527352E-03  9.25210861554063E-04 -1.85693939586603E-03 -7.40150101227567E-03
 -8.93821015992805E-03  7.04797591090026E-02 -1.14001010706506E-02  8.56673183406056E-04  1.38724501721428E-03
 -1.61510711035204E-01  2.52158249082063E-02 -3.10249940040406E-03  1.93146843340381E-03 -1.00161389605315E-02
 -2.23101194710829E-03  4.85860310109575E-03  6.27806635421254E-04  1.20781524738753E-02  6.12416642590849E-02
 -4.75920280830213E-03  2.08086819426495E-04  1.07941572306327E-04  7.63840740308790E-03  1.05117121417290E-01
 -8.21198056763136E-03  3.77206071786299E-03  9.03640582103508E-05 -1.09863240761091E-02 -9.90284179538720E-02
  1.12546052341505E-02  6.57904091870302E-03  4.91057296232921E-05 -8.50930234403346E-03  9.06041374619058E-03
 -3.19337913182072E-03  8.17293564298961E-04 -1.95979262734971E-04 -8.45611246116116E-04  1.05038505062421E-01
 -9.81733745574126E-03 -8.87531428761291E-03 -2.51660862716565E-05  7.99251466239600E-03 -1.47902373773588E-01
  2.02248074299648E-02 -4.85326237905635E-03  7.16992569022487E-04  1.48954390946615E-02  2.07954397261394E-01
 -2.25102333343464E-02 -1.21174300134153E-02 -1.73828578678917E-02 -2.94725743453337E-03  8.45980254456128E-02
  3.33768138298994E-03  8.90285163016498E-04 -8.53031060664618E-03  1.08591430891591E-04  1.18149542945746E-01
  3.83386890218833E-04 -5.10493287109851E-03  1.20948781704156E-02 -8.40728843084099E-04  2.09863500779749E-02
  6.50829144958143E-04  8.21379973993277E-03 -5.10864100057456E-03  1.42976117162027E-03  1.78284896051023E-01
 -2.18167255509751E-02 -1.30143536939320E-02  1.82621921202307E-02 -2.43429514163310E-03  1.33538438374842E-01
 -1.40595094874532E-02 -9.69363521742620E-03  6.65546473129458E-03 -2.01854008355167E-03  5.95646250409004E-02
 -4.27378960558539E-03  4.87173386032572E-03 -3.50575599675409E-03 -5.45960427074930E-03  6.92981090357194E-02
 -8.77376438065235E-04  2.93063850780447E-03 -3.35422978141625E-03  7.55159848206852E-03
* ORBITAL    1   24
  1.34713050063386E-03 -2.17417447309264E-02  1.03359136070249E-03  3.40312491666138E-02 -7.47757448362159E-03
  1.23453902363435E-03  1.47150137116360E-04 -2.12999861523873E-02  3.41124722129550E-03  4.31435181238133E-05
 -3.31780111143889E-06 -2.64168712155030E-03 -6.55344384403203E-04  7.67661464825959E-04 -2.00609506028657E-03
  4.29310979378186E-02 -1.59949059433872E-04 -9.70792276088306E-03  1.01746013644940E-03  4.28698292422730E-04
  7.98068200726101E-05 -3.84464882135637E-02  6.22694739571705E-03 -1.04503433165217E-04 -3.97132820582315E-05
 -6.09728206077889E-04 -2.08502888266936E-03  1.35885806674242E-03  5.12886613130542E-04 -3.27143746958004E-02
 -1.27624141138525E-03  3.90699695826032E-03 -1.90352058964796E-03 -2.50629915604140E-03 -3.00093432157223E-04
  1.64797677674602E-02 -1.24558432717375E-03 -6.27478132875083E-05 -1.89297797118662E-05  2.51386788597247E-04
  1.90278161962443E-03 -1.01781531545732E-03  6.98899122823857E-04 -5.99009184074855E-03  1.01906126365352E-03
 -5.88727744994687E-03 -2.80652733731454E-03 -1.43583134015034E-03 -8.94351041449761E-04  5.95961756650411E-02
 -7.90637571542877E-03  4.05976025523936E-04  5.79852044340640E-04  3.15729763930174E-03  1.55998854640543E-03
 -1.78440728385962E-03 -1.08635655562818E-03  2.41320096854490E-02  4.95784151433309E-04 -8.80413617710921E-02
  1.58010899167281E-02  1.66322453297237E-02 -2.17452442839091E-03 -1.86497482030234E-03 -1.04629194884920E-03
  3.73728950863112E-03  6.77661336255292E-04  4.76760666088729E-03 -1.14691099056587E-03 -2.83947889871984E-03
 -1.00982237237845E-03 -4.66954573097681E-02 -5.53089619911055E-03  6.28914764037732E-02 -1.10817401955482E-02
  8.38796059736262E-02 -1.37470958367359E-02  1.81499786735251E-02 -2.80441590121698E-03  3.69079083171142E-03
  7.69431979511933E-04  5.92260385816842E-05 -1.08866071016890E-03 -1.27530270759247E-03  5.17939746088128E-03
 -1.44616409818873E-01  5.84782679979317E-04  5.46922388932701E-02 -5.05954287314723E-03  1.12901489110177E-01
 -2.83147205844349E-03  1.24956090264443E-02 -1.00791531694844E-03  1.23932000181208E-02  2.35830246861808E-03
  4.18978188443108E-03 -1.81448379185713E-03 -1.83094100028952E-03 -7.59691509314775E-03  1.63964318226230E-01
 -1.46631616205591E-04  5.91148093179094E-03  9.52133565874660E-03  2.74981241574349E-01 -4.47444611930493E-02
  4.02978629594249E-03  1.20574901465582E-03  1.11590045248157E-02  2.24605242292491E-03 -3.97575015532971E-03
  1.07507260399834E-03 -2.15119089213413E-03  1.36898194311905E-03 -1.41085516847577E-01 -4.60585944886789E-03
  2.32560467777566E-01 -3.07382072954012E-02  8.74457175971277E-02 -1.73355963770970E-02  4.55803878047674E-02
 -6.04814381562229E-03 -2.94117403001850E-04 -2.85357274485622E-04  1.47207263953374E-03  3.03405894999198E-03
  1.77653169421560E-02  1.76057071633570E-03  3.23938821635353E-02  4.44893925695163E-03 -1.18263730415321E-01
  1.12659411531219E-02 -3.34317147364161E-01  2.76399353075488E-02 -2.55815873836751E-02  2.48173240437739E-03
 -4.87367524604662E-03 -1.08437779948969E-03 -1.03125590829860E-03  2.99222702518240E-03  1.36143593440628E-02
 -8.84577926452072E-03  1.01054528886459E-01 -8.47980683243620E-03 -8.26606485895070E-02  1.33249797209680E-02
 -1.32362610673042E-01  2.15968452841583E-02 -1.71542213757591E-02  2.06379314943774E-03 -6.29740681776819E-03
 -1.52279353886969E-03  1.03534185539464E-02 -1.64650044492124E-03  9.93548053033494E-03 -1.12268359285202E-02
  1.11130323185719E-03  6.32461082594617E-04  4.05915696551442E-05 -1.71693913195519E-03 -4.03810300060034E-02
  3.49631811291393E-03 -1.60479302214679E-03  4.58694162422914E-05  3.87253983613850E-03  3.84395561627262E-02
 -5.53903462528180E-03 -2.82055810920718E-03  6.63730253278963E-06  3.04028303781171E-03 -5.29405332393169E-03
 -1.10035862965104E-05  2.39286075020738E-04 -7.59454030205189E-05  8.25754726844940E-04 -3.80051378916392E-02
  8.25533877586454E-03  2.89095353979900E-03  2.11051983174550E-05 -2.74062658402727E-03  5.70000517110720E-02
 -3.16727624594030E-03  1.52455047151215E-03  3.49451503746360E-04 -5.79908382399220E-03  9.13921259043599E-02
 -6.82389201613594E-04 -8.76223075360387E-04 -7.98295534568790E-03 -1.25380722401697E-04  2.79913659977789E-01
 -3.68153360344382E-02 -1.01634153627831E-02 -2.48505986524639E-02 -2.29229720649905E-03 -1.64648995582320E-01
  2.24992183338837E-02  1.20953430773465E-03 -1.61938255427848E-02  5.48510743037581E-05 -2.50162910007488E-01
  4.22028777520215E-02  5.53144338959793E-03  2.89909953273513E-02  1.42767710154922E-03  9.66776214687568E-02
 -2.34422392804183E-02 -1.47675883360615E-02 -1.03188794228307E-03 -2.84228328355880E-03  5.21125470928629E-02
 -5.87752157094378E-03 -9.51610026061546E-03 -4.36554665855222E-04 -1.75164024723075E-03  1.11568146742151E-01
 -6.74923088850060E-03  6.28418772608912E-03 -1.48640646138560E-03 -9.95344441849895E-03  1.06539717239531E-01
 -8.74833383745015E-03  1.86762478684944E-03 -1.92670451048739E-03  1.10798803341264E-02
* ORBITAL    1   25
 -2.39893993045643E-03  3.61354949948143E-02 -2.18008019533170E-03 -6.94263216963722E-02  1.54274906312156E-02
  1.40822061276563E-03  1.80785390301112E-04 -1.98890778307696E-01  3.44950913002737E-02  4.99480695406816E-05
  1.17115175841478E-05  3.93941987678072E-03 -3.32953996564737E-04 -2.31691266652727E-03 -7.26839539477423E-04
 -1.29668406641317E-02 -3.07693034682130E-03  7.51355937675416E-02 -7.02684033207680E-03  6.22399966576491E-04
  1.41022230769576E-04 -2.47628155250751E-01  3.42772537104068E-02 -1.30492139391254E-04  3.33787854720597E-06
 -5.84251362500383E-03 -1.56526517545151E-03  1.60691474801530E-03 -1.65475228363624E-03  2.04251345532871E-03
 -1.89094117548142E-03  3.04087100200475E-01 -3.78558064782427E-02 -1.57388991257590E-03 -2.92138068019229E-04
  3.97899474018594E-02 -3.82078089981124E-03 -1.96593161657611E-05 -2.38685585474666E-05 -1.25704651980427E-02
 -5.49663975888286E-03  7.13236914067802E-03 -1.49719752189637E-03 -3.83996872330741E-02 -5.06726837662704E-03
 -3.01685903964222E-01  4.54446695017182E-02 -1.26643045361168E-04 -7.35487731818152E-04  2.88010424084951E-02
 -6.04690507668127E-03  5.67890354643183E-04  6.02322879665644E-04 -1.36615046596864E-02 -5.70152825694454E-03
  7.91141380932777E-03 -5.17907205713905E-04 -5.25352840450713E-02 -4.27357620683339E-03 -1.33608141177338E-01
  7.21849718030268E-03  1.96584295184056E-02 -1.69017195524434E-03  2.00459455671506E-01 -2.38612636372861E-02
  3.58420236403973E-03  6.63528247190512E-04 -4.79983734430102E-03 -5.98265205063629E-03  1.63918544561193E-03
 -1.29736825136868E-03  7.13259731678142E-02  3.81175752499290E-03  9.18878493482357E-02 -1.93219162329631E-02
  7.74765566440649E-02 -1.13824301644303E-02  5.92111414054663E-02 -1.01041786542439E-02  1.69628828133645E-03
  2.87355838887036E-04 -4.07108084191885E-03 -8.92499317639684E-03 -6.17185152190737E-03  8.55350084453583E-04
 -3.97381552416278E-02 -5.57321859251280E-04  1.20924371300458E-02  3.31943466615460E-03  6.12128884801488E-02
 -3.58154232805851E-03  8.04225427816244E-05 -1.08590145202825E-03 -4.69060145706780E-03 -9.71905572909818E-05
 -1.29002811887495E-05 -2.97226060930153E-03 -4.21603026126724E-03  8.47132087481747E-04 -6.27652435412067E-02
 -3.27676770813024E-03 -1.38563805364673E-02  2.25980187990370E-04 -2.08040877234406E-02  1.68055270903922E-03
 -1.51382212981402E-02 -1.01232709661410E-03 -3.16159012236886E-03 -4.11098324469174E-04  8.76932075021473E-04
 -3.93869598634145E-04 -1.42800292072602E-03 -8.25373026771115E-04  3.67938377327750E-02  7.40952799724854E-04
 -4.06963187737197E-02  5.52364912955095E-03 -7.23105323593199E-02  1.24817872153761E-02 -7.50960427659830E-03
  1.00606851757282E-03  4.12460571512550E-03  7.90466092930610E-04 -1.04658476331321E-04 -1.43097840473291E-04
 -8.49866937618166E-03 -5.66835995840024E-04 -1.37607623404156E-02 -1.29638276151756E-03  1.87538011870525E-02
 -1.77033375168008E-03  1.02788823111509E-01 -8.66115477019432E-03  2.32641126493087E-02  1.16840480196676E-03
  3.57517482636988E-03  6.51675020968764E-04  9.65071765146739E-05 -1.16306368844013E-03 -4.87792590120375E-03
 -1.11497990779429E-03  1.08337139275821E-02 -1.19081948877428E-03  1.56588548269353E-02 -1.25621305431251E-03
 -6.63341253692195E-02  9.58551258303000E-03  1.44899978950447E-02 -2.79012971871440E-03 -4.94907700123241E-03
 -1.15109799188798E-03  3.93489880817415E-04 -3.55825420251112E-04  3.88421246273647E-03  1.95799219009483E-01
 -1.31418984906263E-02  1.07880121977953E-02  2.62525866410249E-05  1.61613116101271E-02 -9.37369032716687E-02
  8.42629575619999E-03 -9.93786595647761E-03  6.37661709761476E-05  3.71680285648824E-03  1.91218857258174E-01
 -2.01879106479161E-02 -1.10543391389785E-02 -8.26696044556757E-06  1.50938197279275E-02 -9.14594356602744E-02
  1.27938650311289E-02  3.07979137437487E-03 -2.41306805753860E-05  1.16638827964792E-02 -1.51506167009111E-01
  2.00152257341992E-02  3.12207856724632E-04  1.17431634884956E-04 -1.62194946556090E-02  1.63476351307576E-01
 -1.98615199835757E-02  9.32052456608437E-03  3.05811709043171E-04 -1.11778591309740E-02  1.27171148458118E-01
 -1.15287046940451E-02 -3.31972076282581E-03 -1.13050622080977E-02  3.62587974859954E-04 -3.04352433549445E-02
  8.93680810486535E-03  3.57457092738203E-04  3.37600176200197E-03 -2.45807863210504E-04  9.32831724852946E-02
 -7.37660239738932E-03  5.02115181639605E-04  7.55966331836395E-03  2.12180981659195E-04  7.98104057861097E-02
 -1.12989890449456E-02 -2.40651198023556E-03 -8.24373857729861E-03  1.25147013780094E-04 -4.47172926332484E-02
  7.38922046210506E-03  5.24296815415673E-03 -7.70706315958097E-04  1.71005529109884E-03  6.27126161669310E-02
 -5.43061153972676E-03 -3.03979779521560E-03  2.89971773550770E-03 -6.10191417020259E-06  2.32869538277221E-02
  2.92113861696346E-03  2.07876963299185E-03 -1.48046431394198E-03 -1.20429964602790E-03 -6.84763365148507E-03
 -6.02234542208687E-04  3.48978148556948E-04 -2.10755529969822E-03  8.36173737554570E-05
* ORBITAL    1   26
 -3.55872512632076E-03  5.37854370514669E-02 -3.72579511983455E-03 -1.88709781240609E-01  3.38541788865000E-02
 -3.91379185409662E-03 -4.66587135955457E-04 -9.82136946505212E-03  4.46969291164360E-03 -8.81041087215830E-05
  1.98194251160247E-05  1.23912091127938E-02  1.06802216234044E-03 -6.06559456698315E-03  3.74719425454591E-03
 -8.96195678273071E-02 -6.89914316041921E-04  1.46572533739198E-01 -2.04680614286521E-02 -1.62448583432396E-03
 -4.77598548952771E-04  1.80570372847410E-02 -2.89853844792201E-03  3.47961073502405E-04  2.18784901733814E-04
  3.25241437776601E-03  7.34125925321120E-03 -3.39492836983417E-03 -1.09555148891484E-03  6.82683171130310E-02
  2.44087018124794E-03  1.27302873386950E-01 -1.07091617512958E-02  7.75587656729693E-03  4.43498088799275E-04
 -1.34012236841451E-01  1.30783825900204E-02  2.86178390804455E-04  5.00016450112664E-05 -2.79064007304780E-03
 -3.56073373109795E-03  3.79879646681313E-03 -1.17955164112234E-03 -6.34808438431029E-02 -7.08263683149884E-03
 -1.41589418537127E-01  2.57792867317780E-02  4.77429542832215E-03  2.12560568078632E-03 -1.88091901856201E-01
  2.17422462854118E-02 -1.13304255990903E-03 -1.27116259053659E-03 -1.28101860585763E-02 -5.88322090362860E-03
  5.40300447126671E-03 -1.03551828418093E-03  2.96456762911560E-02 -4.70104793082501E-04  1.43638368169275E-01
 -2.64833944370819E-02 -3.91667699036582E-02  4.32696338353505E-03  2.27398394362232E-01 -2.79022797382251E-02
 -7.71119109048570E-03 -1.35258601623414E-03 -1.26158521135246E-02 -7.72003055473657E-03  8.58842973125563E-03
  1.89717929557069E-03 -3.06432248585788E-02  9.09675418628399E-04 -2.05279901680405E-01  2.85781015264632E-02
 -1.70211865740161E-01  2.05909789301797E-02 -1.08397852736422E-02  1.55905779422130E-03 -3.59522137335959E-03
 -1.23930628590094E-03 -2.10762832955357E-03 -4.68729806384288E-03  1.28909190410048E-02 -6.88224493678105E-05
  3.27832277327410E-02  1.26893578462148E-03 -1.21586564439038E-01  7.87548668372383E-03 -1.15919604138114E-01
  8.06311211057156E-03 -2.83034122647548E-02 -5.52172914754277E-05  1.90601143926890E-03  9.76481070831622E-04
 -5.39203609684978E-04 -2.63747733955342E-04  5.54321678049372E-03 -1.86781365317491E-03  1.07820208983907E-01
  5.91234742034431E-03  1.43906853721584E-01 -1.91819449763606E-02 -4.28806378546794E-03  2.86916098924801E-03
  1.71723101032388E-02 -4.64047336841521E-03 -4.21430714757179E-03 -5.72651819995936E-04 -1.36454858735754E-03
 -1.05035291456815E-04 -3.59542893900926E-03  9.69628331200262E-04 -1.36950465084570E-02  5.06709055792844E-04
 -4.50566220602701E-02  7.18625548230067E-03  1.56770273449389E-01 -2.20237176323930E-02 -5.58288318248030E-03
  9.32259223969233E-04 -1.80178753692988E-02 -3.59962064898130E-03  1.26910225075631E-03  1.82233026875888E-03
  6.18465111850647E-03 -2.61002364861256E-05 -5.35387860151839E-03 -2.50417441343270E-04  6.28313116525180E-02
 -6.12055243516606E-03 -1.78164070799920E-01  1.50245114624405E-02  2.64937935069683E-02  3.49616267908079E-04
 -1.10699928957924E-02 -2.29172258089878E-03 -1.97666189832796E-05  1.09355792007790E-03  7.02684280932320E-03
  1.89760136012651E-03 -2.01352884063370E-02  1.85775915691520E-03 -7.64624011284979E-02  7.03323092739597E-03
  1.51881052446797E-01 -1.86635689199596E-02 -2.03783744454319E-03  2.56321422528644E-04  9.29255049873246E-03
  1.76872912090537E-03 -3.71195218857229E-04 -2.57338842576386E-03 -9.03316327315296E-03  1.26893590235943E-01
 -7.57258675514415E-03  1.67999183363074E-03 -1.24831417030640E-04  1.30225404553314E-02  1.01172037278011E-01
 -1.02445975809374E-02 -2.07609433162770E-04 -1.35514320583964E-04 -1.15190114793169E-02  1.09609618511235E-02
  5.96552402214645E-05  3.35227348081597E-03 -3.93058888090009E-05  2.80118377271716E-03 -1.00259292504104E-01
  1.70189705238078E-02 -4.01131547561643E-03  2.84287012936111E-04  8.20149033207117E-03  4.38777608600453E-02
 -6.10666509801749E-03 -8.09998264977035E-03 -1.02641878825356E-05 -1.22200229079580E-04  7.84409552498238E-02
 -1.37086411694896E-02  1.01772056656464E-02 -1.02126669946636E-03 -1.11907288808007E-03 -2.13619206727008E-01
  2.34156136305404E-02  4.65397992329592E-03  1.79201972726021E-02  1.88499469772279E-03  4.75858010496585E-02
 -1.35425223804363E-02  3.57807483606422E-03 -6.40205033933178E-03  2.96014253073396E-04 -1.48879540974965E-01
  1.08060216697588E-02 -3.36852232427883E-03 -1.04216998009838E-02 -7.16462047197101E-04 -1.30358238531519E-01
  1.72629008508970E-02  6.60347419843480E-03  1.20401474633488E-02  2.00942822700884E-03  1.38487024908723E-01
 -1.76238802920099E-02 -1.25997101912644E-02  7.03069087248712E-03 -1.75446640117855E-03 -1.52604663438356E-01
  1.49702785396595E-02  7.43978512209565E-03 -7.21539653237525E-03  1.71416908603204E-03  8.97488081224349E-03
 -3.38555275540452E-03 -1.57519621475973E-03  4.41752488066134E-03 -7.92245627327575E-04 -9.50300865182899E-03
 -2.51028898915754E-03 -2.25307551820339E-03  4.12698021112775E-03 -6.27203114569900E-04
* ORBITAL    1   27
 -1.43235756582739E-03  2.30010179787557E-02 -1.56021064729968E-03 -1.33558386614552E-01  2.14615249120461E-02
  6.03882084691936E-03  6.40980733461166E-04  1.09142247396177E-01 -1.40337214888483E-02  1.77402531848864E-04
 -1.87652646548929E-05  8.62349032222242E-03 -1.11677275414414E-03 -4.39845852992774E-03  2.25088284290662E-03
 -3.68684956733040E-02  1.11852559737803E-03  1.15177310900395E-01 -1.67218699501323E-02  2.90468470219692E-03
  6.79497718047753E-04  1.23323534313259E-01 -1.59567955108419E-02 -5.65335138342270E-04 -3.15068761736254E-04
  5.25501382472897E-03  5.90268828649457E-03 -2.48280052962343E-03  1.11072549435208E-03  1.07680720829053E-02
  2.34927089830284E-03 -3.31396441242677E-03  3.40136842917752E-03 -1.05139943672368E-02 -6.44362892441796E-04
 -1.84235911443289E-01  1.90264111500894E-02 -5.08482464666007E-04  2.60932516232748E-07  2.75983351176540E-03
  4.01133400031435E-03 -2.31229501001730E-04 -1.79587617437514E-04 -3.60933366918478E-02 -2.82480796057151E-03
 -4.63032286060692E-03  2.14439047724075E-03 -8.32509459422588E-03 -2.32065595635725E-03 -1.48161568091261E-01
  1.80949018497650E-02  1.32020076382982E-03  1.38940437315977E-03  3.56767668558678E-04 -1.79071428404283E-03
 -1.27214235766250E-03 -1.69922157765766E-03  7.92071751909470E-02  2.68820379050117E-03  3.74160840511093E-02
 -3.81555781260077E-03  3.77330649607081E-02 -4.23207142992402E-03  1.69408005238330E-01 -1.97913519516519E-02
  8.18140924828821E-03  1.61316144966661E-03 -8.41905216515468E-04 -9.90843998830288E-03  2.84906861291068E-03
  1.13033904893764E-03 -7.91784326206273E-02 -3.34883626594487E-03 -9.84524057910093E-02  2.02587848443238E-02
  1.88041716597799E-01 -2.19358958558797E-02  1.11724049315448E-02  6.04517224122883E-05  7.88353462674768E-03
  1.24469795394850E-03 -1.16696658401028E-04 -3.74277205061545E-03  1.29745740947980E-02 -2.14321763612584E-03
  5.39880935229558E-02 -6.72735632758948E-04  3.11432698293403E-01 -3.40302029700133E-02 -8.94018788743412E-02
  8.57435661977298E-03  5.82923716680335E-02 -7.86640005984534E-03  1.40875899496378E-02  3.15422583998854E-03
 -1.79895062396791E-03  1.03220314206939E-03  7.50777354570646E-03  1.15356457293551E-03 -6.64842422755119E-03
 -6.23704474924849E-04 -2.66987068711332E-01  4.21104876750582E-02 -2.13019372093534E-02  3.15724085430122E-03
 -5.81672509088213E-02  7.29528431526694E-03  2.13116303296946E-02  3.98199114779640E-03  2.43932379299548E-04
  3.35242550674941E-03  1.59594836739541E-02  9.23493048062760E-04 -1.12512439900587E-01 -4.51730177072454E-03
  2.12259653869313E-01 -3.11846803812523E-02 -2.09978238295616E-02 -3.52869265806814E-03  4.08902275054166E-02
 -6.09522213314784E-03  2.11656798513431E-02  3.75627151363492E-03  3.69327696286850E-04  5.26080284023963E-03
  2.18637305252896E-02  2.38902618531820E-03  7.69135749507558E-02  5.49570473925016E-03 -2.17436419786401E-01
  1.52285514304932E-02  2.70108780839621E-02 -2.60654873263166E-03 -3.05785020554734E-02  3.84868789870083E-03
  9.34978618510616E-03  1.71993426848048E-03 -3.51525068301707E-04  7.05404224066890E-04  3.05072457433643E-03
  3.81684005764743E-06  7.24497346262470E-03  6.55989410927138E-04  1.94674660207559E-01 -1.45107117790967E-02
 -5.91895241272772E-02  4.89075475870428E-03  5.03394127104093E-02 -3.78957198147951E-03  5.06951040706548E-04
  1.21662897085285E-04 -9.78048665500598E-03  3.37845373972951E-03  4.77608036914099E-03 -1.73405247062678E-03
  2.18750847536756E-03 -4.71545497523705E-03  1.82037112881483E-04  2.57363799116028E-03  1.47003870866968E-01
 -1.47770843482834E-02  5.03693328904622E-03  1.53423086570651E-04 -1.22185019197715E-02 -5.48065522426671E-02
  3.85175943560914E-03  6.91666217607336E-03  7.53677621564205E-05 -2.09618387228385E-03 -1.10460580054540E-01
  1.55213380027276E-02 -7.84912641250312E-03 -3.06061582690660E-04  7.02877300728560E-03  8.98904409009927E-02
 -8.32851402530712E-03 -5.73941714854296E-03 -1.61008965703134E-04  5.53347412559419E-03  1.26206862152331E-01
 -1.30683251051198E-02  9.40534833475448E-03  7.64752876971012E-04 -6.51351824437095E-03  7.27182502853385E-02
 -4.15099166757152E-03 -7.29093353531282E-03 -3.06804185765384E-03 -7.02525088305904E-04 -8.47248694082221E-02
  5.53496623476300E-03 -6.81840209856027E-03  9.14609717570922E-03 -1.38079403606308E-03 -6.73681525435610E-02
  5.70805300905488E-03  3.00899556901251E-03 -7.98238474606399E-03  5.09002230655478E-04 -7.86021633070501E-04
 -1.75729980445323E-03 -6.16412361083091E-03  1.49168525289794E-03 -7.67822780704180E-04 -1.29911255599976E-01
  1.29869144120200E-02  7.16255502616748E-03 -1.15251383490505E-02  1.69177292761173E-03  1.41309474511786E-01
 -2.14199631818324E-02 -6.72182310418310E-03  8.94145003228093E-03 -8.25729114116910E-04 -6.30201818889456E-02
  1.03030944029681E-02 -3.07059615893775E-04 -2.91054583441278E-03  6.40439057619147E-03 -8.29769200350494E-02
  1.19514072790721E-02  1.41786238307529E-03 -2.98914493002933E-03 -7.11757196610951E-03
* ORBITAL    1   28
  4.72642988956249E-05 -8.77979450641748E-03 -7.76981149184256E-04  2.06487275451937E-02 -2.39021410621755E-03
  4.63201385479306E-03  5.19793903850631E-04 -2.16930617562780E-01  2.87251330835542E-02  1.42206005151737E-04
 -8.31781701041411E-07 -1.17296788813985E-03  6.54804929074921E-03  5.49953085079335E-04  4.64504173528044E-04
 -2.83012956528829E-02 -1.32490821056352E-03 -3.50010997999214E-02  4.10499601472599E-03  2.28856410001976E-03
  5.41439531252408E-04 -1.51607877305053E-01  1.83461557911332E-02 -4.04608620344188E-04 -1.85539069432800E-04
 -1.13096482770125E-05 -8.60782784235990E-04 -1.79149048814964E-03 -2.28372987391569E-03  8.11004564595050E-02
  1.39186652286365E-03  5.32270100033188E-03  2.35799122527256E-03 -7.96589203652610E-03 -5.75026581064263E-04
  2.07931498969995E-01 -2.16803185835961E-02 -3.70013292761198E-04 -9.16093447782912E-05  4.56302292425429E-04
 -1.32501588447781E-02 -6.27981363240151E-05  1.19837690761327E-04 -1.85070412381275E-02 -1.33009344372257E-03
 -1.35858533668894E-02  6.47580573182147E-03 -6.89276490822053E-03 -2.04284244403546E-03  5.35638956488671E-02
 -6.70380495095659E-03  9.62822559894697E-04  9.18342763928671E-04 -1.01769198321205E-02 -6.41628121496137E-04
  5.30154931694132E-03  1.57681623351177E-03 -2.63265304249270E-02  2.07681909666566E-04  2.20471980590128E-01
 -2.54282868661666E-02  2.96970022941903E-02 -2.19860997697362E-03 -1.36471042022623E-01  1.34492332351100E-02
  6.83904443354943E-03  1.28084681025218E-03 -1.30065537753840E-02  1.41541462527586E-02  8.11560311218048E-03
 -1.10240035447809E-03  4.39644557968409E-02  1.59382173594305E-03 -1.58876071386287E-01  2.68412627800220E-02
  1.58001941849425E-01 -1.94995391247973E-02 -6.20211161383898E-02  1.03544890657598E-02  9.12028156380598E-03
  2.15786488742135E-03  8.81933973660573E-04  8.42640414561138E-03  5.74256592072397E-03 -8.16053558991584E-04
  2.59054518720067E-02 -6.38673104037452E-04  1.34029146362864E-01 -1.32648654707371E-02 -2.18914526901122E-01
  1.46348843839498E-02  2.23540303250884E-02 -3.56310483393695E-04  7.22064145834810E-03  1.41362207283313E-03
  1.88347322658113E-04  2.56780175787014E-03  1.69532264621258E-03 -4.42884686148541E-04  3.47426370765559E-02
  9.86798098816637E-04 -2.26539856922764E-02  4.96948161346094E-03 -1.52035407614749E-01  2.07909717570934E-02
  5.14073310060460E-03  2.58172805543603E-03  3.38946737144952E-03  4.14253243956341E-04 -3.85579489057886E-04
  2.35393980955960E-03  1.12043752905764E-02  1.11136752437912E-03 -5.78057047985250E-02 -2.19658033399848E-03
  4.57849764434620E-02 -8.41725806788084E-03  2.08722202740497E-01 -2.87909637405561E-02  1.03266723923903E-02
 -1.75623935419095E-03 -6.15073033889838E-03 -1.40125283657458E-03  2.04464384584515E-04  3.66827185129586E-03
  2.55630340471125E-02  1.75678204308561E-03  5.27247035919589E-02  3.67511307962707E-03 -7.26100711592549E-02
  4.30004525821977E-03 -1.21912631253612E-01  9.77352404779833E-03 -3.18679496974594E-02 -5.58600803711552E-04
 -6.19009121229330E-03 -1.21588116827778E-03  2.40269291075206E-04  1.89422942809629E-03  9.47101773924248E-03
  4.08829728071906E-04  8.00220894383014E-03  1.06297091383382E-03  1.38381153170167E-01 -1.17564549438247E-02
  9.31207580984933E-02 -1.07941142596056E-02 -7.18740834828103E-03  1.03469935518976E-03  7.78432380837012E-03
  2.03482746146760E-03 -9.02219325000149E-03  4.67252221075848E-03 -5.70091701110582E-03  1.47596914849200E-01
 -1.21982062807508E-02  9.83639056428438E-03  1.27728194084843E-04  8.78245989353038E-03 -1.67984637698170E-01
  1.65685044984012E-02 -9.88473795288596E-03  1.75205626797293E-04  1.03770403304198E-02  8.58318590991587E-02
 -3.60830493796397E-03 -6.01635082114272E-03  4.20721493052143E-05  5.03870792202880E-03  1.75398692671889E-01
 -1.91334796480972E-02  1.04040749062020E-02 -2.95455127924549E-04 -1.14032294731388E-02 -5.94197496871601E-02
  3.25346616755811E-03  1.56178756300977E-03 -2.40883693385737E-05 -4.54806354197399E-03 -2.20333028784932E-01
  1.90895373475223E-02 -8.51389350382210E-03  7.82697023660970E-04  1.51846992302617E-02  7.05742209483023E-02
 -7.71732568626965E-03 -8.92118509926425E-03 -2.01165696277880E-03 -2.78330183545545E-03 -1.33148603172059E-01
  6.32593563516219E-03  1.19165818264238E-03  9.71065181707370E-03  6.81505179709635E-04 -2.33903573855566E-01
  1.43443801599897E-02 -4.06416584763361E-03 -1.72354406578216E-02 -1.00328089814164E-03 -1.14086531102949E-01
  8.39535527700841E-03  2.37519892210040E-03  9.51014879523042E-03 -4.40490679060442E-05  4.43667974922973E-02
 -4.10422420093331E-03 -5.69185483438962E-03 -8.91794425433012E-04 -1.74594542607638E-03  1.21926896128130E-02
 -5.54959700285060E-03 -1.96263380684098E-04  3.98002451498193E-03 -1.08986742373287E-03 -1.03222383803719E-01
  6.65819276761548E-03 -3.49913386458176E-03  3.65006600028950E-04  7.23296233550422E-03 -4.72895603468329E-02
  4.12847006465674E-03  1.63440930328597E-03  1.57020791611066E-03 -4.91998158279815E-03
* ORBITAL    1   29
 -1.81480848579832E-05 -1.04273743536969E-02 -1.25154427300319E-03 -1.02395503632048E-01  1.42030835994530E-02
 -1.32286681447419E-03 -1.56396086678847E-04 -2.40792944898578E-02  3.14259005299215E-03 -2.95821636196976E-06
  8.04267853254391E-06  6.16301904829213E-03  9.28607250512938E-04 -3.69124745704497E-03  9.43211476327653E-04
 -5.14752377920728E-03  1.18127276161385E-03  1.01003177858586E-01 -1.44900132894415E-02 -6.91913495321173E-04
 -3.31886797668706E-04 -5.49435678152018E-03  2.71161277150783E-03  1.02376462380536E-04  4.57098274875328E-05
  6.81377426841593E-03  1.24365867073014E-03 -3.67794685688431E-03 -3.56685221300390E-04  2.26713089745837E-02
  4.18121758896319E-04 -3.28091304032503E-02  7.56567546923308E-03  2.99156291712536E-03  6.55315070687389E-04
 -2.05654790168387E-02  2.10878546711123E-03  1.17584204784700E-04  3.97945308752738E-06  5.59756773849386E-03
  5.17176693307629E-04 -2.73779190306314E-03  5.23586203213617E-04 -3.66407482673273E-02 -1.34714734211794E-03
  2.33832535332869E-02 -1.97026549510602E-03 -9.27719765786069E-04 -1.10709762652018E-04  3.03196496194973E-02
 -4.37487546665789E-03 -7.01880721240114E-04 -5.14095625001752E-04  4.09288276750038E-05  4.00955865947695E-03
 -1.28301695358817E-03 -1.51303045792323E-04  3.78700878035215E-02  1.76111489260978E-03  2.40837085248535E-02
 -1.98067584883798E-03 -1.16295179681515E-02  1.65119476429037E-03 -2.99716452374987E-02  1.33727463768927E-04
 -2.53955264657355E-03  3.97397706658745E-04 -3.97183087128483E-04  1.86282892429130E-03  1.15983012666406E-03
  5.70968436563212E-05 -1.91874247573871E-02 -1.32616054706183E-03 -3.23124458104748E-02  2.64807311822634E-03
 -5.47208313067070E-02  5.24152505481429E-03 -6.02000089029686E-04  8.01467135102583E-03 -2.75204597832023E-03
  2.41768742469548E-03  2.09036468668060E-04  8.64627821574082E-04  4.83723550851971E-03 -4.41288991675878E-05
 -2.43662616132149E-03 -1.83525850467599E-04  1.75914030893865E-02 -4.23490570974634E-03  3.91002670528527E-02
 -3.12009846060351E-03 -6.09237221794028E-02  1.01929915935368E-02 -2.62198585279084E-03  1.68987876778050E-02
  3.08679656858592E-03  8.09913046174102E-03  1.35589148666711E-03  1.87919766655288E-04  7.01322838555206E-03
  6.40702838376831E-04 -4.08063387858685E-02  3.41145788497068E-03  6.69577552798936E-02 -8.20091598841655E-03
  2.26613394852976E-02  7.91192337482145E-03  4.07979989039609E-03  1.52972597555913E-03  7.04502157837290E-04
  1.87477404367435E-03 -2.72087123938562E-03 -1.58925595916911E-04 -1.15434050447770E-02 -4.16582491534157E-04
  2.59997272063120E-02 -2.90220931570566E-03 -7.38917584982358E-02  8.49802756659168E-03  6.19982566730859E-03
  6.56647042665716E-04  5.05804945936525E-03  1.35573332702835E-03 -8.31571671638589E-04 -3.14060579493779E-03
 -4.42903781669455E-03 -1.81546975921292E-04 -4.30622631437176E-03 -3.25250592593980E-04  9.72448060783130E-04
  1.45102760423797E-03  3.27949163451111E-02 -2.70667561304793E-03 -4.36750585959301E-02 -4.32366683017812E-03
  3.16082952158174E-03  8.70637782101713E-04 -7.45472770497711E-05 -2.01115344014371E-04 -2.54632814032546E-03
  8.09658272919768E-05 -4.95320161275221E-03 -5.01249758995980E-05  1.02052056279550E-01 -7.83722730500878E-03
 -2.85439838893428E-02  2.09547362105557E-03 -5.13852138583463E-01  4.25229689922986E-02 -3.38531893141625E-03
  2.53116289067280E-03  1.13750307715299E-02  3.07644884584192E-02 -4.24705308819594E-03  6.40985115992841E-02
 -4.15833644422660E-03  5.32825840960187E-04 -4.82321494728289E-05  5.62089221832611E-03  2.88386547122239E-02
 -1.12307141864967E-03 -1.51176520454020E-03 -4.68956131536440E-05 -3.41414783135063E-03  5.30572670232871E-02
 -1.80915410924929E-03  1.83023339471014E-04 -1.18850201149678E-05  4.95200457927266E-03  1.39421747072639E-02
 -3.16703804148236E-04 -9.09807731558184E-04  7.24872651823194E-05 -1.81822529783585E-03 -2.98194546661910E-02
  2.64314500945295E-03  1.75975873278740E-03 -7.32440193883925E-05 -1.70818762315855E-03 -2.53233948629595E-02
 -2.19839410211070E-03 -2.23595407395187E-04  6.82221276532744E-05  1.13949132977040E-03 -6.37648583048709E-02
  4.86029973719154E-03  2.11920028582724E-03  4.28308290008768E-03  6.29882396995097E-04  5.45771213518885E-02
 -3.82188208328126E-03 -1.81549901639018E-03 -3.63468259628335E-03  3.90677303645106E-04  6.36035472282271E-02
 -2.72984227494128E-03  1.81065935696370E-03  3.83844794296151E-03  4.02130304334140E-05  3.07875446393328E-02
 -1.35469498095037E-03 -1.17299772577438E-03 -2.05104714282306E-03 -1.88696724012444E-03 -2.85934538334673E-02
  1.88049828552140E-03  2.57309683886437E-03 -1.14605143798456E-03 -1.31455225774299E-03  2.30047624044849E-02
 -1.86764942096560E-03  2.20006256070128E-03  6.78886082120905E-04 -1.52862868173455E-02 -3.81008711703671E-01
  3.08641007554633E-02 -2.36236375462968E-02 -8.30740850743272E-03  1.30421537262677E-02  3.86478374108566E-01
 -3.07735890103034E-02  1.72729530456734E-02  6.21221189518486E-03  2.13840888410496E-02
* ORBITAL    1   30
  2.28523311401595E-04 -3.34996566279568E-02 -3.06862813291632E-03 -2.27107106338152E-01  3.09890913947140E-02
 -3.51917010743372E-03 -4.07025333868994E-04 -1.64222781387127E-01  2.11733290793641E-02 -8.91922817493044E-05
  2.72105668879959E-05  1.38834884358032E-02  7.20677611797090E-03 -8.24356644938126E-03  2.80404996860809E-03
 -3.22112181175513E-02  2.59273282854448E-03  2.10775174006302E-01 -3.16138749001956E-02 -1.52208911053072E-03
 -3.29669741972540E-04 -5.83305900958671E-02  9.82566323735602E-03  2.82352040348014E-04  1.83308068800243E-04
  1.79506549378967E-02  3.11947827777186E-03 -1.01726374859483E-02 -4.14097415342661E-04  8.23388672624200E-02
  3.82439838828971E-03 -1.50439010507588E-01  2.91586766803494E-02  6.10746102729244E-03  5.73503882422227E-04
  5.65874542698529E-02 -6.49332849151316E-03  1.70629777162816E-04  9.40868837568053E-06  1.72678920336182E-02
 -9.11081892753677E-03 -8.74167294565226E-03  3.58115647840054E-04 -8.41711926671275E-02 -5.22567913025493E-03
  1.35131110968216E-01 -1.15028686403286E-02  3.74380501433413E-03  2.14467294271888E-03  1.61534675271761E-02
 -4.58246363139091E-03 -9.95789164365439E-04 -1.31925600020680E-03  1.99699062618361E-03  3.63063119205289E-03
 -2.54623830694224E-03 -5.84245881332586E-04  7.54946682228787E-02  2.63151726103486E-03  1.53464989117446E-01
 -1.49275145150570E-02 -3.98186970903242E-02  2.93585036291714E-03 -1.04706148579515E-01  7.81679796869940E-03
 -7.07951203110531E-03 -1.56865985473701E-03 -3.04454755083911E-03  5.39507521878144E-03  4.26896967091900E-03
 -3.07478812271953E-04 -5.03467755298272E-02 -4.34034182448793E-03 -1.37154367887435E-01  1.87416626444450E-02
 -1.64851818331324E-01  1.65368304219665E-02 -5.94787823659741E-02  6.15706872662455E-03 -5.84846268895614E-03
 -2.34820125001679E-03  1.95386296543115E-03  8.41303674117028E-03  1.68215612790692E-02 -1.19626813468597E-04
 -7.79993697752984E-03 -7.35343959684302E-04  2.45962487714303E-02 -8.01564950252565E-03  8.85375628399647E-02
 -7.05401652215019E-03  2.94890979131626E-02 -3.84163543421874E-03  4.50504012847339E-03 -5.63567909262107E-03
 -3.14346791356293E-04  6.29604029397502E-04  9.10517224699861E-03  5.64806888410696E-04  2.99594383384204E-02
  2.41191548100353E-03 -1.12939189280683E-01  1.56473152337875E-02  2.12555566497341E-01 -2.52243935584685E-02
 -1.94426780830962E-02  1.23285182956099E-03  1.50167645110584E-02  2.57086240542461E-03 -6.49570006194767E-04
 -2.00397702342761E-03 -6.98992023482455E-03 -3.96328590667654E-04 -4.76903096259872E-02 -1.69834053219893E-03
  9.29888605665092E-02 -9.67570718940619E-03 -2.20215605819342E-01  2.47094043712000E-02  1.34516728465399E-02
 -1.81821255500398E-03  1.59216499867214E-02  3.16405973777523E-03 -2.64284441262519E-04 -2.66909633656891E-03
 -1.35985303945641E-02 -4.16938071938525E-04 -8.96847829366114E-03 -6.92412031120990E-04 -3.00231211121249E-02
  2.12140758688731E-03  9.01091257716697E-02 -7.75731785412216E-03 -4.49247202290387E-03  6.42756122106014E-04
  9.71472935652773E-03  1.95070190032998E-03 -4.70941995175373E-04 -1.07801160899467E-03 -7.22769525787191E-03
  3.50060346212733E-04 -1.58079535253467E-02 -1.91223245733932E-04  5.49845348695152E-03  1.62419408381213E-03
 -9.98177582145982E-02  6.96186035158149E-03  1.64831341267899E-01 -1.28568739582231E-02 -6.94266294625206E-03
 -2.33320360239184E-03 -3.58895707120279E-03 -8.23901744996123E-03  6.99850679962102E-03  2.24352867836979E-01
 -1.45957944897086E-02  6.07621243663407E-03 -1.26381952237149E-04  1.69957304241957E-02 -2.41711512786268E-02
  4.05292314373568E-03 -8.50454321217154E-03 -1.01061550787677E-04 -2.34902488122640E-03  1.38343759567424E-01
 -5.21020713582557E-03 -2.09413212334388E-04 -5.30944854460448E-05  1.17834322256731E-02  1.62185497726589E-01
 -1.00613962329395E-02  3.13650798776817E-03  1.53130296563491E-04 -1.25491112163174E-02  7.84759425300764E-03
 -2.85020546942099E-03  1.88820582451967E-03  2.68822674990346E-05  1.00870259456564E-03 -1.15539899094763E-01
  9.38680537722267E-03 -4.09146159024885E-03 -9.56480606417961E-04  7.59277817220801E-03 -2.12925159891027E-01
  1.38779174417117E-02  6.23638812751401E-03  1.47768939449784E-02  4.08161346086275E-04  1.76274152505403E-01
 -1.17543948465434E-02 -5.37600228548623E-03 -1.16399902369882E-02 -1.19040441317148E-03  1.83470845549232E-01
 -7.19465612784325E-03  5.09962486318064E-03  1.05184378223811E-02  1.16107817386869E-03  8.70620895832135E-02
 -3.34349965079831E-03 -4.52899376146876E-03 -5.55014451439846E-03 -9.17110186153296E-04 -8.65631666715428E-02
  5.33997028674125E-03  6.47055057863632E-03 -3.76062602395447E-03  1.27386386943685E-03  8.44964667864856E-02
 -7.44526149807576E-03 -3.35400598835285E-03  2.62243984925538E-03  4.15799956404349E-03  1.08667025485252E-01
 -8.88477077795871E-03  7.46838528673838E-03 -1.59270826099260E-04 -3.26746557303738E-03 -1.24805728194213E-01
  1.11038631644929E-02 -4.91369293242967E-03 -4.67942275098470E-03 -7.16837273472390E-03
* ORBITAL    1   31
  1.32871231408883E-03 -3.84551931857900E-02 -1.06451086387785E-03 -3.00414202965234E-01  4.07003186045006E-02
  2.18274874994201E-03  2.39515332423134E-04  1.36576729902655E-01 -1.60580997350954E-02  6.24767800858984E-05
 -7.59709068675784E-06  1.74825715059591E-02 -9.02006685518534E-03 -1.07520873833747E-02  1.43366282826249E-03
  5.42837845556043E-02  6.20000098602550E-03  3.38526776189121E-01 -4.25654021553960E-02  5.86277968576797E-04
  2.16955911163066E-04  2.11657591885358E-02  4.35061414388342E-03 -2.65723776917005E-04 -1.13506536828776E-04
  1.97364828125015E-02 -3.81336787779705E-03 -9.09764988112367E-03  1.47180848593725E-04 -1.24778948498187E-02
 -1.90777114530450E-03 -5.04885736778512E-02  1.42252133657536E-02 -4.64211022339317E-03 -3.90190555464670E-04
 -1.61898403997680E-01  1.87092320391642E-02 -1.78053213399828E-04  5.67736483041618E-05  1.36917097421278E-02
  1.97408481401375E-02 -7.67406937433677E-03  9.44803713043195E-04 -4.05267842421467E-02 -1.57364425626633E-03
  6.38863836213027E-02 -7.95946838936134E-03 -2.15888018548557E-03 -1.02128434267863E-03  3.01925654903411E-01
 -3.71102647871045E-02  6.97180848743287E-04  6.32625532025073E-04  6.20302339978839E-03  2.91055949474245E-02
 -3.54414771877785E-03  1.27642940412787E-03  6.29548267920386E-02  5.22871952728455E-03 -1.26861127236501E-01
  1.86886868932442E-02  2.10937892320795E-02 -2.12903148080909E-03 -2.71727738720052E-01  2.76906030491655E-02
  3.89427245081474E-03  5.69137703091694E-04  6.75839882954503E-03  1.34208899852636E-02 -4.72348947224373E-03
 -2.56459272335463E-04  8.47117149915782E-03 -2.29694156438600E-04  1.40100298172436E-01 -1.47212340019985E-02
  9.03754245471402E-02 -7.12446738436587E-03 -1.60445614072349E-02  1.49821033561465E-03  2.57255178800624E-03
  6.75159362905855E-04  2.64402329469007E-03  6.42529929417987E-03 -1.46686569130044E-02 -1.73561941212250E-04
  2.80789469949002E-03 -6.77703033228684E-05 -2.37768290432078E-02  4.37873219701260E-03 -1.28054442618330E-02
  6.82590553016663E-04  7.40503521474866E-03  1.95695138392897E-03 -1.85597115058103E-03 -3.30678937200258E-03
  1.17228433086741E-04  8.35286902330535E-05 -5.03676144211378E-03 -1.06679904206267E-04 -2.24752201606800E-02
 -1.36891559508580E-03  5.38218357270100E-02 -8.20323237497191E-03 -1.19423527781337E-01  1.29084781565045E-02
  1.95194448165185E-02 -7.35993329128764E-04 -9.58443443963267E-03 -2.18806111758364E-03  1.05813113887488E-04
  1.94814612760714E-04  4.46410248117295E-03  7.12226919597309E-05  3.76939234081295E-02  1.23543876962791E-03
 -5.77629112484450E-02  6.40170284961034E-03  1.03972110397601E-01 -1.12158677214723E-02 -1.16351330404538E-02
  1.18780491562729E-03 -8.16794992777808E-03 -1.60013373627577E-03 -2.92063705534805E-04 -1.58878706836776E-04
  6.07332560392183E-03  6.48599121164721E-05  6.94384696377551E-04  1.26607027955677E-05  2.45918045856034E-02
 -1.06914042220859E-03 -3.48741599834502E-02  3.25617714756258E-03 -1.24752522775277E-02 -1.52647861852914E-03
 -4.68699851395157E-03 -8.59182860583314E-04  3.66604997476650E-04  6.62894381569241E-04  3.13013957416916E-03
 -3.85376429746811E-04  9.19877538746839E-03 -4.99442643507670E-05 -6.80296443996125E-02  3.08657036962685E-03
  3.90493367137848E-02 -1.87618495384169E-03  3.49244049787191E-02 -3.75287572402898E-03  3.78072996479882E-03
  5.32324646344441E-04  2.09958414389137E-03 -3.67979071182489E-03 -8.66289764323450E-04  2.26946863494822E-02
  3.59653364410185E-04 -8.19508085604672E-03  6.71599984221642E-05  6.82337116012769E-03  2.40406265855039E-01
 -1.44317270408334E-02  4.46060814142605E-03  1.96096385158127E-05 -1.77150172391070E-02  1.73689808983446E-01
 -1.04312216330143E-02  3.96395377400222E-04 -9.59640326341586E-06  1.54503314479081E-02 -1.04877740889151E-01
  8.19221034274201E-03 -9.81022790682788E-03 -1.10362796851869E-04  2.75814029758141E-03 -2.42593938691883E-01
  1.19565680617119E-02  1.38623564026816E-02  1.29434071422837E-04 -1.26008608550439E-02 -1.15463022195902E-01
  5.06914647268495E-03 -8.90614820995593E-03  6.22104672217720E-04  2.08287664073194E-03  1.27915722945965E-01
 -9.57749573133086E-03 -2.29381962896886E-03 -8.91560583995103E-03 -1.72489274412096E-03 -1.02979441541304E-01
  6.96888168119352E-03  2.76817849954223E-03  6.74082272772035E-03  9.46513520057009E-04 -8.13895056983820E-02
  2.06197189995697E-03 -2.20344008433175E-03 -4.01459855269980E-03 -4.66401771200981E-04 -3.59147261389744E-02
  7.20174957427669E-04  2.37252667031715E-03  1.92791030013636E-03 -1.36216824203189E-04  4.12281383149241E-02
 -2.05587728804629E-03 -2.67859954229840E-03  2.01708098565363E-03 -1.12250234747478E-03 -6.11633075616529E-02
  6.34678629318519E-03  1.11588896289882E-03 -2.78579026539824E-03  1.63880742170163E-03  5.86275551723980E-02
 -5.24656095069810E-03  2.70956168253436E-03  2.06330382128521E-03 -3.20744906440443E-03 -8.94325150280480E-03
 -2.81635366772129E-04 -2.16671160607690E-03  5.40794898489718E-04  4.44760232792061E-05
* ORBITAL    1   32
  6.74639180897538E-04 -4.10686234474057E-02 -1.87409119597021E-03 -1.36089899692475E-01  1.60787421169679E-02
  2.05046871129577E-03  2.60972567062672E-04 -1.25157830452763E-01  1.46093975965328E-02  6.40435982379124E-05
 -6.30247164764959E-07  8.71787079945291E-03  6.18845850304390E-03 -4.84180204836389E-03  2.29707334303143E-03
 -2.54046648582703E-02  2.88551595252487E-03  1.16347873326082E-01 -1.94655781297503E-02  6.10743452775729E-04
  1.93191241092108E-04 -3.63691543878539E-02  6.67801818780130E-03 -2.18064017688132E-04 -1.17869069023276E-04
  1.63494530169184E-02 -1.80622062353986E-03 -8.31760735472724E-03  1.41654412410782E-03 -2.47471197934758E-02
  2.18588709521723E-03 -2.81712492689261E-01  4.00931607687881E-02 -4.66814643989007E-03 -2.94575339943876E-04
  1.03135568307374E-01 -1.07658622990597E-02 -1.23548017654752E-04 -2.68076429986740E-05  2.18710148740732E-02
 -2.04069204907902E-02 -1.17323922022505E-02  7.48971930619908E-05 -4.28077295896520E-02 -1.23225135885445E-03
  2.73792437558361E-01 -3.29835805102034E-02 -1.74454893860098E-03 -1.10025257189868E-03 -1.98680285313413E-01
  2.25139439263221E-02  5.36542568784807E-04  1.02162563460990E-03  2.41478022694606E-02 -2.33829398320093E-02
 -1.39901161844512E-02  5.95949460986378E-04 -3.84351655638066E-02  1.76812750906627E-03 -1.86860531090483E-01
  2.45112508342081E-02  2.41356639575124E-02 -2.99573732541163E-03  1.45625213861978E-01 -1.39113016034777E-02
  3.94132033466385E-03  8.12515136743946E-04  1.87134457218812E-02 -2.26325091366560E-02 -1.18478804027803E-02
  1.08601967284794E-03 -4.39836515724361E-02 -1.30743558788672E-03  1.69313357431720E-01 -1.91582037760464E-02
  1.01905127821718E-01 -5.56256419184662E-03  7.04048401553647E-02 -7.21914294004828E-03  1.79349295050031E-03
  5.00095601738265E-04 -3.46222556566645E-04 -9.76276573197110E-03 -1.08296971602193E-02 -4.48886494633644E-04
  1.64036939827075E-03 -5.33918454699209E-04  2.28962038350251E-02 -2.27791600553953E-03  4.26235049568230E-02
 -2.95033364055322E-03  5.99546885136114E-04 -1.56492621647451E-03  8.64050701596510E-04  1.95222044926072E-03
  2.23095484853035E-04 -1.05852787269529E-03  1.02291786922179E-03  8.07828444089571E-05 -1.35582557335160E-02
 -4.33972252204758E-04 -9.91418343060167E-04 -2.89820952403079E-03 -1.42663582129413E-01  1.26503021401204E-02
 -9.09457907055387E-03 -1.07494882831123E-03 -9.90248818069927E-03 -1.83516502830492E-03  5.38790362454109E-04
  1.44323491516143E-03  7.90517012835260E-03 -3.14527044308455E-05  5.18196385542503E-02  1.49549475050189E-03
 -5.59720688183897E-02  6.86983093608557E-03  6.69622054314163E-02 -6.85412390963972E-03 -8.99535520186236E-03
  1.15354947969115E-03 -6.20343104150003E-03 -1.28843420341078E-03  5.86211288220723E-04  1.71537750379180E-03
  5.54601195574007E-03 -7.23836159484398E-05  2.38056669314604E-04 -4.50296368949276E-04  1.43005743221466E-02
 -6.80962885312407E-04 -8.90789451281409E-03  1.78853321543799E-03  1.37884399302780E-02  8.17020683026992E-04
 -2.62648069055863E-03 -5.86501398832995E-04  3.51710348497006E-04  7.67947113602011E-05  1.81939600251645E-03
 -8.39394032000433E-04  2.20573964330979E-03 -1.70073050210849E-03 -1.74721608890876E-01  1.07465688771837E-02
  2.33704179421057E-02 -8.01964993226508E-04 -4.96035770258413E-02  3.74447823932417E-03  6.94519716028315E-03
  1.16544807543375E-03  1.12793531492776E-02 -2.50557264126856E-03  2.52578925604786E-03  1.48251302819705E-01
 -9.07532972012567E-03  4.23979057961328E-03  5.02792082818686E-05  1.01012558126977E-02 -4.47840022638432E-02
  3.08328671543393E-03 -6.26846803168166E-03  6.69726088016419E-05  1.17785828484237E-03  9.26899697354610E-02
 -1.95000527777954E-03  1.61742097730315E-03 -2.71271676722569E-06  6.88280650676104E-03  2.41243118191842E-01
 -9.51344311190573E-03  4.59164789221873E-03 -2.18170334347336E-04 -1.41908022339793E-02  3.06109835448230E-01
 -1.14623415616839E-02 -6.66048300264305E-03 -2.52542578011072E-04  1.84593569622352E-02  2.28878295589509E-01
 -7.50166479081276E-03  4.53174886496189E-03  5.28846698367475E-04 -1.31884180753241E-02  1.31370038957457E-01
 -9.13092149385893E-03 -1.64015869251478E-03 -9.34368017579949E-03  6.76447010370027E-04 -1.33942281628384E-01
  9.55441792829134E-03  1.75781618257152E-03  8.72965228519088E-03  2.56019205057343E-04 -5.12071869442038E-02
 -1.83378990951759E-04  7.18510821767511E-05 -9.28302066492827E-04  1.48553297213008E-05 -1.50857398827585E-02
 -1.55269684401918E-03  1.58233782335029E-03  5.59750360903408E-05  7.11552147636101E-04  2.12640227415229E-02
 -2.04964298341127E-04 -1.29735676633240E-03  1.25607403948179E-03  1.78798284272605E-04 -1.42210378045830E-01
  9.65994013246829E-03  2.96637406192487E-03 -8.24453985727161E-03  2.84216238927730E-06  8.02025929589567E-02
 -4.27584687430882E-03  1.81828506097232E-04  2.04945094449525E-03 -6.56176927903494E-03  1.03267429715066E-01
 -5.45024013960902E-03 -9.27764297550609E-04  2.45053408744241E-03  7.52585143058827E-03
* ORBITAL    1   33
 -5.84824356465346E-04  1.22957687897324E-02 -4.66678652669671E-04  3.64298859848723E-02 -4.76805546832226E-03
  5.56716660982951E-03  6.26463689275486E-04 -3.45296389532408E-02  3.84797477887845E-03  1.72918457188970E-04
 -1.57249888986141E-05 -2.39616457981651E-03  4.39102792910468E-03  1.24547285457814E-03 -3.16756475498910E-04
 -3.42119407008950E-03 -1.11047840013505E-03 -4.02030010866278E-02  4.54704697907568E-03  2.56233682898113E-03
  5.42165766457576E-04  4.04200696272974E-02 -5.73428449830749E-03 -4.97604751082904E-04 -2.72821813630883E-04
 -4.22994043994568E-03  6.51102581242452E-03  1.95121755013962E-03 -5.78641179082675E-04  3.29870322528621E-02
  3.43335913539096E-04  5.58795601984860E-02 -8.09118108358699E-03 -9.94951218226686E-03 -7.79760720747034E-04
 -4.30491178151959E-02  3.17934133315378E-03 -4.76346638604852E-04 -1.35291062406937E-05 -5.23245279500010E-03
  5.50647837192599E-03  2.82171448240499E-03  3.85607758850974E-04 -1.28182032111104E-03  4.55463225918678E-04
 -6.78159027496986E-02  7.10032651796320E-03 -7.41328878569885E-03 -1.99513621047030E-03  3.10417541844014E-02
 -2.64157746227919E-03  1.26485461298093E-03  1.52731048675184E-03 -7.93194177806024E-03  6.34539565901687E-03
  3.56289808249491E-03  1.66826289411451E-03  3.64531518831327E-02  6.16062042180755E-03  1.02442570287520E-01
 -5.87294153541242E-03  4.13358896575817E-02 -5.02991175428066E-03 -3.07475473624988E-02  2.47662385056960E-03
  8.86269278734830E-03  1.72369241539008E-03 -7.70533142583488E-03  6.30915589095544E-03  2.97978603139765E-03
 -2.19857463798328E-03 -1.16194070833217E-01 -1.15435718945214E-02 -1.32045011563239E-01  2.18414719020733E-02
  2.40612856971064E-01 -1.49069295606624E-02 -3.22265698565928E-02  5.38547303623983E-03  1.25723211012333E-02
  2.52830511517056E-03 -9.17360071842148E-06  3.26944081102614E-03  4.38238083036373E-03 -8.11134424625674E-04
 -6.07494541744391E-03 -2.21798484477964E-03  1.67144338951643E-01 -2.71030503121661E-02 -1.80641164411281E-01
  2.12538818569049E-02  3.22270302822894E-02 -4.55868517336030E-03  3.78913558642196E-02  6.75440808948039E-03
  7.23909247363850E-04  2.73227555879967E-03  9.70154672507469E-03  2.44819746342039E-03  6.20973632718907E-02
  8.77185520456846E-03 -1.81798599076484E-01  1.92315247033010E-02  7.22703931680952E-02 -1.75124528067465E-02
 -2.99728120383069E-02  3.82539777771886E-03  2.03692179569510E-02  3.88954591919614E-03 -4.85470221729537E-04
 -7.54859759955902E-04 -5.22776967805301E-03 -5.47907205821279E-04 -1.07314073112163E-02 -1.49006036005397E-03
  7.75623292872009E-02 -7.90135287782233E-04 -2.28019911322048E-01  1.94833152343003E-02  1.17715647425148E-02
  1.23084388372818E-04  1.16829818840061E-02  2.35999842141368E-03 -1.38131168199595E-04 -1.79139329182752E-03
 -7.71587475829006E-03 -9.92037173041757E-04 -8.77929459838151E-03 -2.62103383696342E-03 -2.24432182244801E-02
  2.99366436647179E-03  8.67137428311231E-02 -3.65701707337998E-03 -8.93835560402763E-03  8.16748623081904E-05
  9.99639606104595E-03  2.03154771824660E-03 -1.51770565501717E-04 -1.21946730367880E-03 -7.30881999364337E-03
 -3.94547467140044E-04  1.75744650392415E-02  3.56772661943719E-04 -3.48605056334800E-01  2.22949253546184E-02
  2.51387973482899E-01 -1.55950534154441E-02 -6.13611110695977E-02  4.09701247013228E-03  3.04057313521794E-02
  5.58412295848296E-03  1.73796756056801E-02 -5.98140728730635E-03 -6.23020841847788E-04  1.81160013325593E-02
 -7.01190223138305E-04  2.06763316126392E-03  1.68919370935137E-04  2.18765917019380E-04 -4.53673936617328E-02
  1.67845537729953E-03 -1.44206799224992E-03  1.75897984020256E-04  2.08488192844209E-03 -6.29823437980377E-02
  2.40010262740531E-03  1.00583389343293E-03  7.23757475054572E-05 -3.62015497801247E-03 -5.76679276961190E-02
  2.00886179084315E-03 -8.75862287814642E-04 -2.95067847507546E-04  2.61153411299328E-03 -6.97497574029553E-02
  2.07646646555607E-03  1.10678077736537E-03 -1.29062395754341E-04 -3.85682112826290E-03 -7.37075112544188E-02
  3.11803802798535E-03 -8.71925761273285E-04  1.20877302023706E-03  4.43083304532350E-03  9.84892277394246E-02
 -7.05657395424306E-03 -7.01266713923488E-03 -2.03939815826131E-03 -1.71004209539679E-03  8.34366667136767E-02
  3.39116873408541E-03 -6.91667904473529E-03 -2.11558941745351E-03 -1.24935839111022E-03  1.59714260635368E-01
 -1.03007968322257E-02  1.12434620400284E-02  1.24802709918257E-02  2.28004531762555E-03  8.14000629137671E-02
 -5.15349971196204E-03 -3.18827406108334E-03 -4.92053937202023E-03 -8.74083077638610E-04 -8.22414985579435E-02
  4.10235976226529E-03  5.18606535576614E-03 -3.17984165831724E-03  7.66189636170947E-04 -4.13091707827011E-01
  1.81622632484117E-02  1.44944495883355E-02 -1.85388355316855E-02  2.73584612433087E-03  1.59492856099459E-01
 -6.47338858283298E-03 -5.07262001193081E-05  9.52805541812750E-03 -1.21255716706297E-02  1.56533049044960E-01
 -5.41280133489873E-03 -4.85208692659185E-03  9.17263650826148E-03  1.11891943312497E-02
* ORBITAL    1   34
 -7.40789787150521E-04  1.30051232401127E-02 -7.64651139593526E-04  3.81550585063249E-02 -4.94457539053859E-03
 -4.50514962574535E-03 -5.48373317251001E-04 -5.25945946802992E-02  6.05577523961425E-03 -1.07888184373323E-04
  2.10811348624954E-05 -2.57706964939010E-03  6.41924373106247E-03  1.28939109904633E-03 -5.05103091006497E-04
 -5.80662111564224E-03 -1.68558808544261E-03 -4.36723268973763E-02  4.36114655712430E-03 -1.65415726304405E-03
 -5.19934008828959E-04  5.46906411612683E-02 -8.37288630469321E-03  4.17709182238800E-04  2.12756771345255E-04
 -4.40978819764799E-03  8.62202426464602E-03  1.99329767682027E-03  1.67428003504593E-04  4.33070704716828E-02
  2.17050233940482E-03  5.19660325086682E-02 -7.80120519272621E-03  8.79254634490199E-03  9.63033931973138E-04
 -5.67691931402571E-02  3.32034218645800E-03  2.42919484157429E-04  2.12841900491737E-05 -5.19572973018768E-03
  6.34279515420134E-03  3.02559424154873E-03  3.11712455838157E-06 -4.31052305451551E-03 -3.97365874704234E-04
 -6.48180058724157E-02  8.37494677609371E-03  4.07458880657134E-03  2.44161974319972E-03  2.99919533614880E-02
 -1.46196719593064E-03 -1.24575576774700E-03 -1.41251437527449E-03 -7.97118620760151E-03  7.17738633672860E-03
  3.73612375546149E-03 -9.08287596099000E-04  4.03711729939620E-02  6.26398071721721E-04  1.07181202125572E-01
 -1.01573123178896E-02 -4.24588690940741E-02  1.45601748820437E-03 -2.76295951010191E-02  1.29452170902757E-03
 -7.35178472832509E-03 -1.32914893653648E-03 -6.49898783595102E-03  5.59988924412887E-03  4.11419563174786E-03
 -9.89913353893803E-04  3.74274004467728E-02 -8.01275164729473E-04 -6.04331969619219E-02  9.69447779093556E-03
 -1.62448967498511E-01  1.38836069819062E-02 -2.46152625219927E-02  3.33369261441667E-03 -1.14863868533128E-02
 -2.64121336457785E-03  7.53700705804443E-04  6.05801050559865E-03  2.27812256582449E-02 -2.54562311460132E-03
 -5.40342431818539E-02 -7.07673722183297E-03  2.06614511523661E-01 -2.83283693828688E-02  3.43179058056980E-01
 -3.75638875785987E-02  4.51281341120811E-02 -5.58222697372116E-03 -1.23766383287560E-02 -3.46605661887309E-03
  3.87168266496892E-03  6.60920679699189E-03  3.86734609219672E-02  2.83209590951435E-04  9.04579316643487E-02
  4.92514123378312E-03 -2.01921308786030E-01  1.50863201014575E-02 -2.54537025772802E-01  2.10403262797725E-02
 -3.91117899202249E-02  3.36983672106107E-03 -1.36607763160884E-02 -3.03855785998425E-03  9.35707808664492E-04
  5.34231660216115E-03  2.97464137215787E-02 -7.42286232833654E-04  2.15731007592254E-02 -1.97098455469488E-03
 -2.10142576511656E-02  1.94707572605464E-04  9.86076352401119E-02 -1.02666024998698E-02 -2.93163733742891E-03
 -6.67788396342040E-05 -3.08635330968274E-03 -8.38644166665206E-04  1.79509906253586E-03  3.16107705201076E-03
  2.04978662017826E-02  1.20935861440195E-03  3.80378206739889E-02  1.70394455785454E-03 -4.04443617720522E-02
  1.63939309516129E-03 -8.68395069319735E-03  9.71413253843307E-04 -1.07824579288776E-02  6.08044006703458E-05
 -1.26942539425739E-03 -2.86374274216814E-04  8.86305211887199E-04  4.23331197912249E-04  3.61700194259120E-03
 -2.46660311571276E-03 -5.36165347325072E-02 -8.46274337190119E-03 -2.58171459899646E-01  1.49764558256729E-02
 -3.36142397609835E-01  1.97684659809938E-02 -4.98290083627629E-02  2.79207999227010E-03 -8.62573621702638E-03
 -2.46581589167148E-03  2.30305834927468E-02 -3.51791142209655E-03  2.42188821974742E-02  3.41994382291653E-02
 -1.15204567026055E-03  2.96490159741482E-03 -1.42104705768694E-04  9.70028207186823E-04 -6.18978476627857E-02
  2.54297609254224E-03 -2.26718217427052E-03 -1.23365042048518E-04  2.71320204299919E-03 -8.06165234049280E-02
  2.21160202935404E-03  1.69653043507535E-03 -1.72034776855495E-05 -4.48586317822206E-03 -6.54212011325453E-02
  1.01394126226973E-03 -1.29664105403240E-03  2.76430957991369E-04  2.88279003764669E-03 -6.77033950119772E-02
  3.45110719367229E-03  8.47943356098653E-04  3.47050516396189E-05 -3.42113977757308E-03 -6.72655657113678E-02
  4.37450661705094E-03  2.34055497735721E-04 -9.06701664658287E-04  4.19382280790082E-03 -1.82384199725725E-01
  5.80552158636522E-03  1.47393231025213E-03  8.77144790415659E-03  1.50851038574540E-05 -2.84038713744811E-01
  8.51861340115572E-03  8.41281404208257E-04  1.45765625261934E-02  4.48726929866975E-04 -1.03402040771118E-01
  4.82062030729451E-03 -1.45096587634568E-04 -4.01523258621374E-03 -6.27202214641745E-05 -1.87323399437836E-02
 -3.68237670395243E-04  9.33920824537653E-04 -7.29796538436877E-04  6.38535942995122E-05 -5.18662503140888E-03
  1.65264913538566E-03 -2.44936069585437E-04 -8.85249864853667E-04 -1.65270379437531E-04 -9.17835736131175E-03
 -8.94874557030525E-04 -8.60215269899632E-03 -8.93795602409663E-03 -1.65629085762759E-03  1.78736076669991E-01
 -7.39747423575680E-03  3.84457576345033E-03 -5.31109758717458E-03 -1.26720633152823E-02  1.72564868225282E-01
 -7.05242634301597E-03 -1.42566182511826E-03 -5.86106026185304E-03  1.26744292095549E-02
* ORBITAL    1   35
  2.45765784162618E-03 -2.51062185376397E-03  5.97975350523907E-03  8.86111067797574E-03  3.40923447005757E-03
 -5.40812803391457E-04 -1.00441264130885E-04  3.40870900176231E-01 -3.62103402784462E-02 -2.61405561279587E-05
 -1.12040541054263E-05  1.12814129815012E-03 -4.03511826256070E-02  4.88355350811394E-04 -3.17610596877215E-04
 -9.94325293340234E-03  1.37946877859018E-04  1.17814163335959E-02  7.91015703830754E-03 -3.29446082598606E-04
 -1.01038524735562E-04 -3.48985537076499E-01  4.06356083996732E-02  5.50833830541766E-05  1.09498839515692E-04
 -7.68006398903219E-04 -4.57931291145261E-02  2.28608030557337E-04 -2.92950444562241E-03 -1.05779063375065E-01
 -8.78139159050484E-03  1.16727915611681E-01 -1.20506814249580E-02  1.90195227988090E-03  1.96071967653062E-04
  3.19993172230137E-01 -2.33683608072435E-02  3.69667153718307E-05 -8.49634118772807E-05 -2.51313093425221E-03
 -2.86496075166352E-02  8.81377789303473E-04 -5.87551156692681E-04  8.12772497020389E-03  1.86404758427105E-05
 -6.48936577084113E-02  6.39394573735727E-03  3.01875117198601E-04  3.69497781863628E-04 -8.38754038746961E-02
  6.60429373891310E-03 -2.49976015734950E-04 -2.35028162196681E-04 -5.89607705835938E-03 -1.88243929952807E-02
  4.69837214989311E-03  3.60266655969735E-04 -4.59964682331890E-02 -1.03765011571224E-03  1.21282690994421E-01
 -1.51430314725196E-02 -7.62203783614162E-03  1.66207447639513E-04  6.64999449113135E-02 -7.71436746507190E-03
 -9.46462250448242E-04 -1.55064503412154E-04 -7.80511551754712E-03  3.82365488183229E-04  5.33623114722530E-03
 -4.40990554275675E-04  1.50320862685800E-02  3.81715054582341E-04 -1.01938803692495E-01  1.11488278097571E-02
 -1.52022762738052E-02  1.07665286197328E-03 -1.25050635042822E-02  1.83673210404643E-03 -4.22371524255808E-04
 -2.56633671012429E-04 -9.35357522528026E-04  5.43886363009342E-04  1.02952127676487E-02 -4.94878001918825E-04
 -1.63528114229041E-02 -1.69123299988400E-03  7.35194606453374E-02 -1.06293742793770E-02  2.47562080922582E-02
 -3.35600775618755E-03  1.28853332708712E-02 -2.45806292167801E-03  3.66859825617206E-03  7.70122542157347E-04
  8.98328061397868E-04  1.57607522725302E-03  1.06726041201466E-02  4.36741098816883E-04  3.70442432021555E-02
  2.79448873424438E-03 -7.41622838021079E-02  6.74910056116980E-03 -1.56188750650032E-02 -8.40259882353846E-04
 -1.69312146065690E-02  1.02825742428267E-03  2.91073874340355E-03  5.53663385919728E-04  9.33032332843159E-05
  8.48004278417455E-04  3.90462716165520E-03 -2.49762658811612E-04 -1.04481933359599E-02 -1.12345931743929E-03
  2.08210901532110E-02 -1.37787761615747E-03 -2.68194889813121E-02  2.09030503831500E-03  4.07781123383203E-03
 -2.98505132644084E-04  2.29350696496415E-03  3.98693668062125E-04  4.33421212240796E-04  6.87275757231216E-04
  2.37031381888480E-03  1.43348674113445E-04  7.70911335179977E-03  6.41724525137388E-05 -1.72274711863291E-02
  8.82863358715754E-04  1.12850512529539E-02 -5.14342635709487E-04  1.34701037719813E-03  5.44198922734416E-04
  1.78509512333328E-03  3.26157621148121E-04  6.66305022790322E-05 -1.93378885891723E-04 -6.78195230156571E-04
 -3.83878763366631E-04 -9.88885786286537E-03 -1.49693389351211E-03 -7.31723883273496E-02  4.62754265036034E-03
 -3.29501420854853E-02  9.78810618186674E-04 -1.56677787845082E-02  8.91048282779577E-04  2.12894071394257E-03
  2.29860403691845E-04  5.39150758067238E-03 -9.23640608340108E-04  4.47485231418771E-03 -3.12255771552716E-01
  1.15568229201733E-02 -1.58931999639215E-02  1.12767680440191E-05 -1.42278193368069E-02  3.06289094758198E-01
 -9.63647688617543E-03  1.61699509540093E-02 -7.38878437386408E-05 -1.05697942602720E-02  3.26464632373625E-01
 -1.03230986806576E-02 -1.32252207471764E-02 -5.85139544232035E-05  1.41099330093645E-02  1.86974201812424E-01
 -4.27768872519128E-03  9.38375689548666E-03 -7.69922429006032E-06 -4.97639598733184E-03  6.36336755299521E-02
 -5.30871237754210E-04 -5.46731713183833E-03 -5.86778487589229E-05 -5.07288965847292E-04 -3.39711680328437E-02
  1.10757645238932E-03 -9.66231526410811E-05 -1.69610926367733E-04  4.22799518224325E-03 -5.66997513667348E-02
  1.10111506160135E-03 -1.07519512416080E-03  3.86546419122679E-03 -3.02409762083461E-05 -1.86181163541553E-02
  1.31232915040452E-03 -1.28430371048929E-03  8.48145907545234E-04 -3.11288828014398E-04  1.08009435404321E-02
  3.59875507088922E-05  1.75425845079670E-03  1.10558821823793E-03  3.56855087378778E-04  1.00789365644962E-02
 -5.90713613158411E-04 -6.28425677315108E-04 -7.61856131774479E-04  3.65291790232402E-05 -1.76460921449152E-02
  7.34009237225047E-04  8.10986854055736E-04 -9.34689991308374E-04  3.19725441481712E-04 -4.27146830865964E-02
  4.17848911979377E-04  6.15773285035243E-05 -3.26823465372226E-03 -4.06817921366831E-05  4.33092012426868E-02
 -1.09590612931049E-03  3.51767461227147E-04  1.27196672947340E-05 -3.06323083696812E-03  4.32937466282555E-02
 -1.88259675494398E-03 -7.41022849357821E-04 -5.72805419333714E-05  2.95111679169035E-03
* ORBITAL    1   36
  3.91426817457547E-05 -6.38535934837581E-04  2.15229828698140E-05 -1.26130049572123E-03  1.19646279684456E-04
  3.33394624355828E-04  2.23124387491196E-05 -1.99738194628392E-04  1.45204244701523E-04  7.15025262790651E-06
 -5.95913449958196E-07  5.17703403080559E-05  7.98496076197929E-05 -4.35408708645043E-05 -2.05767607976238E-05
  1.30314269938512E-03  6.43445547296544E-05  1.99333316276361E-03 -1.25221192067033E-04  1.68692507100439E-04
  3.16813042732316E-05  6.22619806788242E-04 -4.40699670212046E-04 -2.35331106972589E-05 -9.20002918117139E-06
  1.95521328116594E-04  1.53180642407775E-05 -7.59448066906630E-05  8.58083126684976E-05  2.87760464634719E-04
  9.96314515061566E-05 -2.86436904602853E-03  2.83013978107165E-04 -3.84074285765036E-04 -2.77313948889098E-05
 -1.04601219989722E-03 -2.46066592972910E-04 -2.81223027778034E-05 -6.76246517516364E-08  1.88156260373197E-04
  4.07108441948785E-04 -1.68453628248239E-04 -2.09085989713715E-04  2.60607424294763E-03 -9.32955525777504E-05
  4.56475098708612E-03 -7.36699799889630E-04 -2.92782107359685E-04  2.51448706414876E-05  9.77545465109258E-03
 -1.17846130784738E-04 -5.11433889720997E-06  1.15250000290989E-05  1.05163796134471E-04  1.07601120236089E-03
  1.34087189451918E-04 -1.25403378264369E-05  7.12013251242404E-04 -2.91398113909374E-05  3.19702135171616E-03
  2.15988429867346E-05  2.94364885440300E-04 -3.12983858830840E-05 -1.40665333186362E-02  3.13687418080077E-03
  2.08245543335775E-05  1.34708687242616E-04 -1.11978340568045E-04  2.77555505886830E-04  4.55083743483902E-05
 -1.77587252276175E-05 -9.40817783013206E-04 -1.09843499830360E-04  2.36529751251183E-03  7.26786126941805E-04
  1.03740584628737E-03  5.40665621480855E-05 -1.46765121287989E-02 -1.90885993039296E-03  7.70171060041953E-05
 -2.13867105437848E-04  3.64964776291783E-04  1.10506289475280E-03 -2.13090580007276E-04  5.97050714366801E-05
 -7.23542646680372E-05  6.21179649874530E-05 -1.64692899803277E-03  6.70164701136651E-04 -9.51747755804884E-04
  5.54901803539685E-05  1.34490870063675E-02 -4.08595896207394E-03 -2.02787152224945E-04  1.23439039415629E-03
  2.29703753253893E-03  6.56535050966680E-03 -1.26411835711223E-03  4.17637619902797E-05 -5.80872200415949E-04
  2.38171220692606E-05 -2.70403843903414E-02  1.92832789005340E-03 -1.09193241630940E-03  1.29530180403204E-04
  1.36469680756882E-01 -9.25126562574930E-03  2.39916301359472E-03 -1.26664252918612E-02  3.45885320210304E-03
  1.08611220921299E-02 -2.27836852368302E-03  1.45618315470806E-05 -4.74144386058180E-04 -1.02920649909144E-04
 -7.54064964042220E-02  2.15805596740220E-03 -5.39179251009303E-03  1.14225004833391E-04  3.98792631643960E-01
 -1.23424052579395E-02 -3.41669952005303E-03  1.67161293003003E-02  1.02272344920561E-02  2.89057197560691E-02
 -5.55862729611321E-03 -1.08840285097315E-05 -4.23525256262635E-04 -2.88785521884879E-05 -1.37593521988865E-01
 -6.67402057175339E-03 -7.43821924184959E-03 -3.44589778816376E-04  7.14453385834573E-01  3.44939184185849E-02
  1.40524952978153E-03 -5.99265399153961E-03 -6.27234263207485E-03 -1.79094090571327E-02  3.47596437468959E-03
 -1.03148609122770E-05  1.81690122495632E-04 -2.97323528840706E-06  3.59444706712504E-03 -5.42120565573202E-04
  4.64849473985321E-04 -7.92526271984995E-05 -1.93505638623606E-02  2.60469526353599E-03 -1.04707612345743E-04
  6.69065223372984E-04  6.57856767836209E-04  1.79866720569855E-03 -3.36189677090805E-04  9.91670895992003E-04
  1.80371913019287E-04  1.38504102434376E-05  1.06945080605259E-05  5.59502678504238E-05 -2.35210587021879E-04
 -1.33198161400636E-04 -6.01358923809811E-05  1.03391144504334E-05 -4.75437063986019E-06 -3.03896011658303E-04
 -6.30795198403801E-04  6.86628949917221E-05  3.87854418954159E-06 -1.83909241279679E-05  2.85577295698805E-04
  9.16867781655188E-06 -2.06493227701943E-05 -1.45592947641881E-05 -1.35315260894460E-04 -3.22562248675870E-03
  9.43522939642215E-04  1.94375216532628E-04 -1.41296412829834E-05  1.05446858040520E-04 -1.06738991357894E-02
  1.02906407645582E-03 -9.13927741144100E-04  3.20363070972419E-05  7.16639880925057E-04 -4.45616888906659E-04
 -3.00838387476805E-04  5.44145237091735E-05  7.74027654696096E-05 -3.33556979296251E-04 -4.38179857738835E-05
 -2.01598897413014E-05 -9.54553599015221E-04 -2.02027850671320E-05  4.88891842008853E-03  3.50386559719192E-04
 -3.75912010719986E-05 -2.33554663182548E-03 -1.49966054146464E-04  1.24317076963268E-02  2.70012783664815E-04
  2.76086566280177E-05 -4.91334786974779E-03 -2.75284928959532E-04  2.55327545738105E-02 -1.25687169664801E-04
 -5.44318406137129E-05 -4.99646857729008E-03 -2.60487210008502E-04  2.58938960869515E-02 -2.40474498816885E-04
  4.63304919924058E-06  6.16745885478507E-05  3.95816083309870E-06 -2.51654722608724E-04 -1.95644057726358E-02
 -1.02073657368247E-03 -1.36734592721748E-03 -6.42124501842033E-04  6.53409982051661E-04  1.95668559494697E-02
  8.37233989325800E-04  1.02256504120782E-03  6.34300219116434E-04  1.12020329786550E-03
* ORBITAL    1   37
  6.26577379655064E-05  2.39853955945741E-04  7.98848264231100E-05  2.13975275569818E-04  1.04120138591184E-04
  2.68874206794663E-01  8.72083422193070E-04 -6.66483772201610E-05  3.36298048473136E-06  2.11137635366336E-02
  1.44954283560753E-03  7.04933300287948E-06  1.82722796701104E-05  5.64920592092301E-05  7.07326120897145E-06
  8.37053953329886E-04 -1.31207600197121E-04  7.78526112889848E-04  3.00179056362883E-04  3.89531974069739E-01
 -5.98645924196008E-04 -2.05983607585649E-04 -1.84101672377992E-04 -5.68823351066848E-03  1.72635951213441E-02
  1.00046053824445E-04 -9.76724088137255E-06  7.22755183606357E-05  1.74063386521887E-04  2.34882966864657E-04
 -3.08172342209972E-05 -1.57556093180679E-03 -2.68403084132075E-04  4.26544614638632E-01  1.86590109729940E-03
  6.20664044963655E-04  6.04450898523276E-04  1.18889780756730E-02 -1.44374177380068E-02  1.99610712308281E-04
 -9.13003605245803E-05  5.47485171759995E-05  1.24070310978523E-04  2.68095074294353E-04 -3.28633055524843E-04
  7.37669557859475E-04 -1.69215501258790E-04  3.82319175081650E-01  7.01099525635193E-04 -9.51905764983814E-04
 -4.23320861432825E-04 -1.72205223150482E-02  1.09457593321874E-02  3.07872171629761E-05  3.01860180737989E-04
  4.16003641966039E-04  1.24089799714256E-04  8.50704481541870E-03 -2.99769942976240E-04  7.11153749356331E-03
  1.08832929912005E-04  2.10505066883258E-01  3.87228011020217E-03 -5.63409549742146E-04 -2.27190822286502E-04
 -9.65481262206342E-03 -1.55878240029400E-02 -4.45655832626862E-05  9.48717610829152E-05  3.03150554480539E-04
  2.52904738108895E-04  3.33460007660032E-04  5.27177191550316E-04 -4.08934209242908E-03  1.80535088088943E-03
 -2.22312036125425E-02 -4.24919056848299E-03 -5.84458724571875E-04  5.27918976405991E-04 -1.14093113042790E-02
 -2.70198588011372E-03  4.44507501063801E-05  3.16658001334302E-04  1.15907169218806E-03 -7.98622247371845E-04
  1.81982257364275E-02 -6.09951661794920E-04 -2.04067250865977E-02 -9.43871451525000E-04  1.44098335441596E-02
 -2.36767455121095E-03 -6.47812003662363E-04 -1.39018268962460E-04 -8.20707889720769E-05  1.56610780237681E-04
  5.21234572528329E-04 -5.34566097851523E-05  3.07527902580154E-04  3.27919281257329E-04  7.67480183615619E-04
  5.53270506410502E-04  1.24767676958971E-03 -1.34440096679245E-03  1.43620450387373E-03 -1.29628250749260E-03
  3.78669552008723E-03 -1.19687827814886E-04 -6.59782996364280E-04 -2.37875817759732E-04  1.54239917925905E-04
  1.07241571035588E-05  9.09405183661805E-04  1.83212499876538E-04  2.94761420617064E-03  2.95884266241613E-04
 -4.99235225513790E-04  8.38376179265547E-04  6.60466436454979E-04  3.40101848739995E-04  9.56539733692782E-04
  1.94788160416396E-04 -9.45316613875168E-05  7.27209026571332E-05 -3.89827849381090E-05 -3.09377356408252E-04
 -4.82210882037646E-04 -1.94639076315326E-04 -2.16937017461393E-03 -4.15646345599988E-04  2.19201172101196E-03
  4.22798531383508E-04  5.42481089227870E-04  1.91327238828901E-04 -1.58457966518470E-03 -1.66553317869405E-04
 -7.57324516459250E-05 -1.27595204867787E-05 -3.66924776223217E-05 -1.33479198022416E-05 -1.92055369365299E-05
 -9.41178862833405E-04 -1.09368636365016E-03 -2.21973101366295E-03 -7.17776085364401E-03  7.12106064683655E-04
 -3.95861402328861E-03 -6.87087575841067E-04 -4.39678903107679E-03  5.56379560430942E-04 -2.66111612307138E-05
  1.69098277586533E-04  3.38250061005019E-04 -2.22692507952002E-04 -7.32638197480618E-04  3.61657738413433E-05
  2.71665782541903E-05 -6.60410008963213E-06  8.11037541186066E-03 -1.64964788966717E-05  2.24181343719175E-04
  1.53252426524051E-04  1.14290873407863E-05  8.72593120612324E-03  1.77837511512767E-06  3.75880716656814E-05
 -2.17985680739345E-04  3.97960689627315E-05  1.22635532369950E-02 -4.75099158834857E-05 -5.82062104378932E-04
 -7.78664484897675E-04 -1.40122890979240E-04  1.32397534740669E-02  1.31103699843435E-04 -5.66602692367974E-04
 -4.46168609501977E-04  7.66564921227405E-05  1.18631980085376E-02 -7.47629029906083E-05  4.23282350612656E-04
  6.19010999356747E-04  2.39623486606844E-04  6.24133448244034E-03 -7.54401368553803E-05 -4.62626374410995E-02
 -6.78057629699842E-03  1.78769147864059E-04  7.97891213015314E-04 -1.92291078227108E-05  3.73268897803527E-03
  2.91804502112134E-03  3.43075557497471E-04 -9.01618807728296E-04  1.67057711222680E-04  1.93133760531289E-03
  2.26670823740299E-04  5.98694047861656E-06  4.57803504709112E-05  3.07526161492029E-05 -5.23347370164190E-04
 -4.39036246945260E-04  4.22372689704747E-05  4.71259041744900E-05 -6.83615504624021E-05  4.74036068616325E-04
 -8.71780181749553E-05  5.34776688592873E-05  2.43093039176595E-07 -7.29976666481463E-05 -3.75612557969236E-03
 -1.08981865223910E-03 -5.36857388921786E-05 -5.02148462881043E-04 -1.73830195016994E-04  3.69247683621706E-03
  1.20505271210999E-03  2.86352527326146E-04 -4.45036606257378E-05 -5.07812799824585E-04  1.00213148774320E-02
  2.77407218907161E-03  6.68338531607645E-04 -2.73687650555351E-04  1.04543892056944E-03
* ORBITAL    1   38
 -2.98165441754184E-04 -2.94278384631309E-03 -6.60691362745353E-04 -2.16725381991218E-03 -5.77764075005113E-04
 -2.46353342589573E-03 -1.30007294121154E-04 -7.48959825235363E-05  9.93606253069525E-05 -1.54583264960055E-04
 -3.82432160624958E-06  1.22561849328658E-04  1.12771526723105E-04 -4.27460414317512E-05  1.31374856572607E-04
  2.31089914295863E-03  2.09961803718675E-04 -3.36668871493722E-04 -1.26669744739012E-03 -2.30516702821806E-03
  9.56835567338535E-05  9.60779109205600E-04 -1.42072683348921E-05  9.16465109533373E-05 -6.68119700135377E-05
  3.70140217360759E-04 -3.52776849132921E-04 -2.99566658686447E-04  3.30036163901728E-04 -2.47224814325694E-03
  6.12832696021225E-04 -6.72315588704061E-03  1.71526507865266E-03 -9.98936031539229E-04  2.23361999229926E-04
  6.00666669665740E-04 -1.68326933925899E-03 -2.01297891025189E-05  8.51939698754469E-05 -4.11763125637792E-04
  1.08168089251432E-03  2.33905427613694E-05 -4.31482089579959E-04  3.19180830831155E-02  1.26720671081107E-03
  2.39461009368064E-02  9.00678511624976E-04 -1.87849023696980E-03  5.92113739034703E-06  1.99327216468799E-02
 -1.48659423879567E-03  3.23306690281676E-05 -2.06145006863973E-04  1.68463545789324E-04  7.79088345657521E-05
 -1.18418407752192E-03 -4.40034901699413E-04 -1.98523072966752E-03 -1.25630776535492E-03  8.51717997085757E-03
  1.32211759780558E-03 -4.14205874289115E-03  3.09721169001386E-04 -1.99078056384447E-02 -8.03111159614246E-03
 -1.18870710010106E-04 -3.01435986389122E-04  4.60273700516142E-03  1.75845808450338E-02 -2.93228649190326E-03
 -3.00453543417275E-04  7.52580757513158E-03 -9.04702358601041E-04 -6.56205447485115E-02 -1.73283765815155E-03
 -7.45295073664116E-03 -1.06502722734071E-03  3.10295989064740E-01  6.82002477343395E-03  2.98551100260310E-03
 -1.57637268056441E-02  3.93531133980625E-03  1.26854165485720E-02 -2.56536665302242E-03 -2.96825688472608E-05
 -4.60626973168450E-04 -1.96161087137512E-04 -9.32790307557847E-02 -1.32934090445324E-03 -5.76450593142660E-03
 -1.15716822912442E-04  4.82781145974809E-01  1.08766092013968E-02 -4.16132310773017E-03  1.92797527678256E-02
  5.05823455543230E-03  1.38679793036289E-02 -2.27163923302910E-03  1.35337475676227E-04 -4.33197393293472E-04
  7.46944495733804E-05 -8.98878310732603E-02 -2.60859250091005E-03 -5.30408259848925E-03  1.33720159181953E-04
  4.78473359453341E-01  1.48702919260793E-02  2.83925805257258E-03 -1.40784400650090E-02 -5.46536375156670E-03
 -1.48979370571576E-02  2.63996459935994E-03 -3.94397033422522E-05  1.02003418531231E-05 -1.07837997068175E-04
 -2.67968072640534E-02 -8.28021117273828E-04 -1.66207171797353E-03 -3.12667216119197E-04  1.38314649608812E-01
  4.49282607020892E-03 -1.80022007968074E-03  1.12204789642067E-02 -9.94620806654686E-03 -2.95440163867846E-02
  5.98180109734658E-03  2.57702683150557E-05  2.90478175891256E-04  7.38810113472979E-05  5.51466185132866E-02
  6.67962519633885E-03  3.00992198251558E-03  3.81151046884041E-04 -2.87375079769385E-01 -3.52493769190203E-02
 -8.61061319176369E-06  1.52398980327046E-04 -7.97721573197701E-04 -2.35293256732168E-03  4.80639971019790E-04
 -9.89209075308620E-05 -9.07606157083409E-04 -3.25460781052447E-04  9.07115826798221E-03  1.30886352275253E-03
  2.74637885897839E-04  2.97028118958277E-04 -4.39555186822471E-02 -5.35460579488437E-03 -3.41111348336808E-03
  1.63865867984334E-02  4.09064412139511E-03  1.10774696407169E-02 -2.08172094078017E-03  6.62065124728455E-04
  3.04228565062483E-05 -2.46256459377965E-05 -7.28936900314976E-05 -2.65246727665226E-05 -1.07449883641105E-03
 -5.99678018059173E-04 -3.50877780006871E-05 -7.52466237690185E-05  6.38783295918341E-05  2.50229172891851E-03
  6.51005778541701E-04 -8.16788829349318E-08 -7.27973079272728E-05  1.04925156348381E-04  5.65996383232836E-03
  3.45398902928160E-03 -1.82211744666661E-04 -5.55695808883911E-05 -1.18649851253506E-03 -3.46068097660155E-03
 -4.56099211180372E-03 -2.21232553408955E-04  5.68143335117744E-05  7.23677248442580E-04 -5.29433150803863E-02
 -6.52688581529623E-03  7.09064275833774E-04 -1.12145996176747E-04 -2.34733133902697E-04  4.02803843469410E-03
  2.60656722330787E-03 -2.28330519143581E-03 -6.34242648295857E-04  9.94453316054698E-03 -9.01251662433886E-04
 -8.59809163985383E-04 -2.80731171489871E-03 -8.01497962543936E-05  1.51461713690164E-02 -4.06301413258155E-04
 -2.14892206923623E-04 -9.62019137542958E-04 -9.53783440808799E-05  4.82165153670324E-03  6.68405768016952E-05
  1.34195742583752E-04  2.08699948661645E-03  1.08921045964354E-04 -1.08830614536797E-02  3.30927309116228E-05
  8.65077588253154E-05  2.23762767261417E-03  1.29667379922623E-04 -1.16810386453133E-02 -1.91816438758144E-04
 -4.31648686382327E-04  1.45962083382091E-04 -3.10109019060041E-05 -6.12492117693303E-04 -8.53745234758142E-02
 -1.64541678423573E-02 -1.17577221783638E-03  3.12716335312636E-04  1.24127301587138E-04  8.77249032305812E-02
  1.85532044293657E-02  1.07919684940393E-03 -3.37215415343300E-04  8.33614464113537E-04
* ORBITAL    1   39
 -1.25132815582854E-05 -9.89760551906677E-05 -1.44170492644399E-04 -1.98212832305247E-04 -1.85062156460245E-04
  4.47993807221015E-01  1.92665060930337E-02 -2.33434402804352E-04 -1.21759876097070E-04  2.39180551636822E-02
  1.03999522876051E-03  5.11159604975492E-05  2.55571113581376E-06  6.73064037310480E-05  1.31688008384688E-04
  1.51928017134439E-03  8.75078357761460E-05  1.79675377026153E-04 -6.21106338807955E-05  4.32213525058439E-01
  2.13911344502442E-02  8.63303726428459E-04  4.43928364704418E-04 -2.43798889811196E-02  2.54077931641128E-03
  8.86858474962042E-05  2.71725891358706E-05  3.46554541031171E-05 -1.74091644607667E-04 -1.59521415721355E-03
 -2.38917167122630E-04  2.45827264729611E-04  5.82047384396035E-04 -1.07466367216962E-01 -4.15275410626351E-03
  2.18633055956837E-04  3.03122731549337E-04 -3.15236896289195E-02 -1.62083214474354E-02 -8.26748687291001E-05
  2.36282406290148E-04  5.01526330516793E-05  7.06028500034304E-05  1.35418550942320E-03  8.23350668989849E-04
  1.56891329395015E-03  6.56373119272573E-04 -4.35146624811924E-01 -2.10720538378365E-02  2.13071553686663E-04
 -1.03392301757597E-03  1.60748617904873E-03 -1.82505618377936E-02  2.20804251931288E-04 -4.95672382786371E-04
 -5.01978150786106E-04  2.76646554716073E-04 -8.90255779256762E-03  1.56449399516621E-03 -1.19610158013978E-02
 -5.47310392945160E-04 -3.61553030337571E-01 -1.98096174279539E-02  7.83820159787234E-05  6.17675533851510E-04
  1.00630046067916E-02  1.79663610044556E-02  2.40638592469167E-04  1.16223511920775E-04 -3.38690751060453E-04
 -7.85415367122137E-05  2.01137708142876E-03  2.41737883150355E-04  7.01645415835278E-03 -1.18777935407457E-03
  3.83770855231075E-02  9.84268855467836E-03  5.76422774380442E-03 -1.32591810750026E-04  1.97934376979198E-02
  4.67398255488569E-03 -2.58623803945642E-04 -2.91999021015023E-04 -2.23471394584078E-03 -8.46716117662201E-05
 -4.07241159812379E-02 -2.22283194260299E-03  3.38485429176564E-02  1.22521608054878E-04 -2.57395563095843E-02
  4.20897419169698E-03  5.49695736221527E-03 -2.65032073656533E-04 -1.40364713069960E-04  2.08344317474662E-05
 -8.76004552077004E-04  3.06533274734236E-04 -6.77629659760205E-06 -2.56688218168872E-04  9.65719851042586E-04
 -3.54137556859745E-04 -6.05544803535742E-03  9.60077939103076E-04 -5.10920368255084E-03  1.00926250515476E-03
 -3.10041839894105E-03  1.34005170716737E-04  1.26982453821712E-03  3.22557143052043E-04 -3.79204785310808E-04
 -1.53464642080375E-04 -1.31455961143819E-03 -2.05830488767926E-04 -4.65393343047660E-03 -2.24319783457596E-04
  9.47973636174699E-04 -1.32089553332391E-03 -2.25535588974391E-03 -1.17189317425020E-03 -8.06445517048736E-04
 -3.08061222848588E-04  1.90375173007015E-04 -3.24302106833918E-05 -1.01952509923499E-04  3.22515528825342E-04
  8.36937016936325E-04  4.19163701350233E-04  4.39334037539374E-03  9.31206949536078E-04 -3.63929111405483E-03
 -7.85664893141124E-04 -2.75223029951033E-04  1.65233318071069E-04  2.95162326384113E-04  1.05235022614114E-05
  1.73457191018156E-04  3.54041958149256E-05  5.36845817647433E-05  1.02778709642219E-05 -1.20636424820163E-05
  8.03831198945766E-04 -2.11395660000786E-03  2.10650232885200E-03  1.35086073097327E-02  2.01186058312057E-05
  9.10293228115993E-03  3.08800148491059E-03  7.41998622358428E-03  4.70428243477726E-04 -1.12079609933215E-04
 -1.47901863491643E-04 -1.09114824672074E-03  5.00623177816096E-04  1.20628439519330E-03 -1.55504372674293E-04
 -1.64192789865151E-04 -2.15675662743874E-05  1.32741686108443E-02 -4.71472560615437E-05 -1.38721562136504E-04
 -1.82444432950146E-04 -1.65050485762656E-06  1.39601312924489E-02  1.67427072073068E-05  9.42632858766081E-04
  5.30066956855460E-04 -2.54053902137956E-05  1.24532408028880E-02  6.08679647905083E-05  2.44759484233668E-04
  6.38342586061194E-04  2.89699896864327E-05 -3.31940628853998E-03 -6.08676168038182E-05 -2.55433287450613E-03
 -2.17403869578976E-03  2.20121475353948E-04 -1.23334476857991E-02 -3.33161660584442E-04 -2.58900013967622E-03
 -2.15371934058820E-03 -5.33066544709291E-04 -1.05643569070580E-02  2.99287577875576E-04  7.73824206273939E-02
  9.11162740879598E-03  8.39512719376715E-04 -4.59222609118737E-04  4.72484404611022E-04 -2.41857665692820E-03
 -1.88232351841708E-03 -8.70021130122598E-04  1.29265708366688E-03 -2.25782421469328E-04 -5.10980014355864E-03
 -1.66885697779235E-03 -1.69031726758792E-04 -3.72914275543057E-04 -5.49193148228846E-05 -3.33024525233045E-04
 -2.26856286193667E-04  3.31594904106611E-05  5.76427117027143E-05  4.71930608080876E-05 -3.31291294721076E-04
  6.43163404260991E-04 -1.74240679812274E-04  2.56722134165147E-05  1.45755410936374E-05  3.74296095342393E-03
 -3.03200148949270E-04  2.75860518708272E-04  5.36795042508356E-04  1.99430256411637E-04 -4.64283409448866E-03
  1.54083040900690E-04 -5.15196947395234E-04  1.94870298973853E-04  2.23670345848226E-04 -6.31437500642347E-03
  2.05417999833044E-03 -1.05482642781439E-03  8.39478782294512E-04 -5.80556882318107E-04
* ORBITAL    1   40
 -5.18672078149165E-04 -9.49068917412817E-03 -1.54007787152961E-03 -8.37174829677072E-03 -3.62737527405254E-04
 -1.27704680263523E-03  1.84622204573135E-05 -2.93193496236808E-03 -8.27533941405668E-04 -1.28067518646240E-04
 -1.03165078459285E-05  3.15767001374451E-04  6.84536193206662E-04 -1.62834075516382E-04 -7.61106111875960E-04
  3.68453138818447E-03 -1.77930879499987E-03  5.58132491842717E-03 -2.87040564025035E-03 -2.60234887700433E-03
 -2.06733211839590E-04  6.23572497914148E-03  3.16152107329445E-04  1.09320748830335E-04 -5.50174943208120E-06
  1.37779232751773E-03 -6.45610794462128E-04 -1.31301216927072E-03 -1.60255534975005E-03 -2.04671441656476E-02
 -3.73115434330358E-03 -3.93439180515941E-02 -2.51072070469627E-03  8.21910164085368E-04 -1.97307537036382E-04
  1.14897502237235E-03 -4.33014246324947E-03  3.01447659280232E-04  9.78156078548804E-05 -7.34491352487315E-05
  3.62840142433765E-03 -1.37076953975747E-03  6.10350563333970E-03  1.22213460491995E-01  1.73907063149400E-02
  5.99591978670950E-02 -7.73648329752917E-03  6.81845309197254E-03  9.28290235801076E-04  7.90352797122406E-02
 -1.08315315655960E-03  5.16938477924049E-05 -9.72433244821228E-05  1.58463266149023E-03  2.30214164715258E-03
 -3.08826862676188E-03  5.86603634745428E-05 -6.76658929523693E-04 -1.08729686049253E-03  2.99542844374058E-02
  9.70351114510072E-03 -2.81199734364069E-03  6.23994000532552E-04 -6.05225864876648E-02 -4.00511446984216E-03
 -1.94907646305841E-04 -1.30102305155518E-03  9.74667476586144E-03  3.97040880550879E-02 -6.72239599773142E-03
 -1.93408068860059E-03 -3.22265518059106E-04 -5.20004703422287E-03 -1.32117267571281E-01 -9.75694366186584E-03
 -1.30859252423557E-02 -3.89959926451129E-03  6.35118255241451E-01  6.18625254826210E-02  2.49530582824996E-03
 -1.25748686263681E-02  1.39586634028072E-03  3.61397422124048E-03 -8.14131479303481E-04 -2.09077173551155E-04
 -3.45905489567952E-03 -7.48375329801241E-04 -4.07474601308514E-02 -3.26897808170193E-03 -4.76473211977604E-03
  8.88675598591781E-05  2.32688527378757E-01  1.98972111056516E-02 -3.52690609907958E-03  2.09197417666281E-02
 -1.13366499501146E-02 -3.37057590590690E-02  7.69497930982487E-03  3.44904750351091E-04  4.20828785941204E-03
  8.53837426584249E-04  8.46323756177321E-02  1.00542753230618E-02  5.31105170601813E-03  4.55189680448184E-04
 -4.46020247417790E-01 -4.57327818778418E-02 -2.78085256854123E-03  1.70041880069474E-02 -5.65779396117592E-03
 -1.78400483167598E-02  3.51525286393345E-03 -3.06073057191749E-04 -2.55561876009267E-03 -5.96306373995873E-04
  6.26804522962461E-02  6.62864644414971E-03  1.66201312276388E-03 -2.18864905730006E-04 -3.20804873532277E-01
 -3.39673852271417E-02  1.96346899347432E-03 -1.16892957831782E-02  1.06527564861852E-02  3.14663269560363E-02
 -6.28241522000154E-03 -1.29994559132615E-05 -8.54943485854226E-05 -8.73210693736643E-05 -7.25888702800473E-02
 -1.10938676129923E-02 -3.92728927369440E-03 -5.50511983353301E-04  3.75239935950255E-01  5.70292748983967E-02
 -2.07360640286017E-04  8.66400061356692E-04  2.64090942812698E-03  7.63809805196312E-03 -1.52222572541018E-03
 -4.97935273938006E-04 -2.69914791296162E-03 -1.38010884970936E-03  1.03022772253309E-02  3.36765558551029E-03
  6.95257492081660E-04  8.32452218720271E-04 -5.08334129332965E-02 -1.20706170683193E-02 -1.67218825826132E-03
  8.62090537845558E-03  6.70470606700699E-04  2.10532219846440E-03 -3.78947851415087E-04  2.74338843042694E-03
 -9.52172736684465E-04 -3.25416041807982E-04 -3.84559421763546E-05 -3.07606615267015E-05  2.02643885222519E-04
  1.01569020803251E-03  1.39632671193054E-05 -4.27211685324917E-05 -1.19671318076580E-04  1.30161142163674E-02
  5.27712184380785E-03 -3.13641383058929E-04 -7.33412288789008E-05  1.00781134127327E-03  7.14103078153974E-03
  2.38818778318833E-03 -1.01071520455208E-03  5.02855800334168E-05 -3.06768793009655E-03 -1.89683848332239E-02
 -1.23256593944813E-02  1.81293937260062E-04  3.03319372159210E-04  1.21862859348747E-03 -1.67979090830871E-01
 -2.27120710415271E-02  2.15696964958326E-03 -1.82386645737054E-04  2.34285439944853E-03  8.89043409213727E-03
  7.25711771453092E-03 -4.60425694260868E-03 -1.31175358999965E-03  1.81951521199179E-02 -1.47477854362679E-03
 -1.76200662132525E-03  2.37081108622581E-03  2.38083359981538E-04 -1.20104072532800E-02 -3.86459060352523E-04
 -3.42603604047012E-04  2.09278337453703E-03  7.13500893082984E-05 -1.08804429791278E-02  5.39054007568141E-04
  2.32472310755319E-04 -2.82182368789119E-03 -1.68147188290356E-04  1.45906382714235E-02  3.23142436172096E-05
  3.84264630424812E-05 -3.19462320660480E-03 -1.52035430503332E-04  1.64237379443777E-02 -2.34739126660108E-03
 -1.44089392538805E-03  6.64311910086254E-04 -1.50570500009020E-04 -3.48845354700255E-03 -3.14611083256172E-02
  2.56291429171768E-03 -6.09822161223847E-05  2.57316919192333E-03  5.54224357913575E-05  4.15410855199363E-02
  4.55535924937412E-03  1.68602577473579E-04 -2.52916220721946E-03  1.16582029305360E-03
* ORBITAL    1   41
  9.06903901413382E-05  5.88438101932052E-05  4.20093105308469E-04 -5.65083239861296E-04  1.29336824847000E-04
 -4.10853520167383E-01 -3.96091377858458E-02 -4.23294610937235E-04 -2.76861110519886E-04 -7.69694142268661E-03
  1.57736873429575E-03 -4.62120866915647E-06  7.61311066968498E-05 -5.51605322081766E-05  3.12121128089435E-04
  2.99677769443483E-03  8.12218304163350E-04  1.77467010686059E-03  2.53979726717416E-04 -2.09851545446614E-02
 -9.29854524808116E-03  3.55848550051266E-03  1.31458220107714E-03  2.92276506200896E-02  1.66624783667560E-02
  2.07950640548500E-04  1.90590764222919E-04 -6.35395582589425E-05 -2.97972615440044E-04 -4.46066794777436E-03
 -1.33216431881205E-03 -9.14296943941163E-04  1.52549266262167E-03  5.88900530350449E-01  5.66480504324775E-02
  5.94075569317820E-04  1.34058463985079E-03  1.26453076454852E-02 -6.48152905630038E-03  1.51066957338410E-04
  3.21442123427233E-04  3.67878208238323E-04  2.41019534415884E-04  2.84201107742149E-03  6.85189617692197E-04
  4.27970406834316E-03  1.74825224531553E-03  3.48901033595625E-02  8.46533077083905E-03 -8.87116388606632E-04
 -2.48179517932206E-03 -3.99511635205433E-02 -2.38449480492389E-02  7.93415572837162E-04 -6.01349881724177E-04
 -2.25305675417491E-04  2.73969780770326E-03  2.95412154473951E-03  9.12253212984704E-03 -1.59612604156015E-02
  1.63947259193304E-03 -6.93639189855471E-01 -7.38155955462061E-02  2.53972908858069E-03  3.66023177696435E-03
 -6.62879210369169E-03  4.19119231479937E-03  5.21822377921456E-05 -1.98868096591240E-04  7.74595272278321E-06
  1.70672604324963E-03  1.56657295404472E-02  6.27077607501722E-03  2.59767136732805E-02  1.11939235137554E-02
  4.91771776475776E-02 -4.40526308255062E-04  4.23760882424750E-03  1.05880535968922E-03  4.28055125779470E-02
  9.03900621897302E-03 -1.40124838074071E-03 -3.19281725934456E-04 -5.14507525238712E-03 -8.82369538447223E-03
 -1.35948956254867E-01 -2.12490114713230E-02  9.02304207415274E-02  1.69668994157223E-03 -8.63228194138471E-02
 -3.27932634435746E-03  7.42897667645229E-03 -4.44961304493586E-04  1.80960410861275E-03  1.77197998546137E-04
 -1.74647756418130E-03  1.05559871462436E-03  1.75825118546014E-03 -7.09796768536137E-05  8.21976254896163E-03
  2.01720143741314E-04 -3.16190564813446E-02 -2.36598568110265E-03 -1.38760387430383E-02  4.35515839668119E-03
 -5.03964793801304E-03  6.28443210207857E-05  3.68867101456896E-03  6.89133818897180E-04 -1.05167426778227E-03
  3.18441574782236E-04 -2.93726383697441E-03  6.23740612583019E-04 -7.14933164244832E-03  1.90731541537310E-03
  1.41567932503891E-03 -4.58178774955264E-03 -6.93525448299664E-03 -1.94913094534909E-03  5.49185706086656E-03
 -2.17125915472797E-04  4.66973885676590E-04  1.29421759248921E-04 -5.09545725522746E-04  6.24170864607471E-04
  2.88979407279978E-03  1.21030972390381E-03  1.34748825749036E-02  2.50412850756303E-03 -9.93683560031595E-03
 -1.29146570469251E-03 -3.18251491604860E-04  5.72828299738201E-04 -5.05607216314404E-03 -9.53752595803585E-04
  6.54624834903526E-04  9.01263556840175E-05  1.76793515662460E-05 -2.13446117803189E-04 -1.42847852689172E-04
  4.39815855065009E-04 -3.84199488454307E-03  3.96884600811838E-03  1.46722525082965E-02 -5.79302408409088E-03
  2.38423569100487E-02  7.89137065016444E-03  7.26125736390353E-04 -2.40214638508017E-03  3.14397488064530E-04
 -1.31787800918775E-04 -1.57482695276911E-03  1.34445882727628E-03  2.89555751546042E-03  4.89714893048282E-05
 -1.95396105671462E-04 -5.55523841281487E-05 -1.14005309849211E-02 -9.53091066550718E-06 -2.66809035800273E-04
  1.32010112280891E-05 -1.51630360967520E-05 -1.07886233029897E-02 -6.58115288543221E-06  2.17497589214698E-03
  1.67241254493698E-03 -5.65576368134286E-05 -7.01712857446819E-04  1.91321639007347E-04  1.39161523263171E-03
  1.57394573259524E-03  3.78684335536239E-06  1.48959402107568E-02 -4.58890541406304E-05 -6.53376707515535E-03
 -5.75764206049692E-03  5.62074471352206E-04  1.20515642609747E-03 -8.54550777994832E-04 -7.94587919693190E-03
 -7.40187422517262E-03 -1.57030394175394E-03 -1.79726388397045E-02  9.27513348181954E-04  1.88867846221763E-01
  2.90290072746111E-02  3.52917748373266E-03 -2.16993312535135E-03  8.07333033410596E-04 -2.15571775661149E-03
 -6.95445164591465E-04 -2.53314828983702E-03  3.43840825600479E-03 -3.95257435641505E-04 -1.55553947359877E-02
 -6.00536910491006E-03 -2.41192778749028E-04 -1.02211833595133E-03  1.18548365949484E-04 -1.73158704593889E-03
 -1.79260245971412E-03  1.50106841265432E-04  2.34039193747014E-04 -1.17852988237166E-04 -2.54110019962551E-03
  1.62855577100122E-03 -4.08439344480577E-04 -6.66862810037155E-05 -2.53702067713668E-04  9.60336811445455E-03
  4.51444148780323E-03  2.49187681160902E-04  1.70585736385494E-03  2.08269193647847E-04 -7.52877940564949E-03
  2.17497658649678E-03 -1.66156167172097E-03  1.15044827253137E-03  5.65585646888068E-04 -1.59605414855387E-02
 -3.21732867442822E-03 -1.54776325000363E-03  1.09900376881608E-03 -1.76502954687418E-03
* ORBITAL    1   42
  5.74686916434488E-05  1.59082895960086E-03  2.04054207649811E-04  1.63870549682209E-03  1.08627330497209E-04
  1.21548128783312E-03 -1.06319736807301E-04 -5.51877647236695E-04 -5.95892868180471E-04  4.04542645126153E-05
  5.55443352518574E-06 -6.09886279044587E-05 -1.05715094719202E-04  5.40880358141155E-05  7.34337289118800E-05
 -1.40832335953268E-03  9.72311024050395E-05 -1.49740126919137E-03  3.89837438832046E-04 -1.82210831757255E-03
 -1.24957766237320E-04  8.06328400776393E-04  1.50610263526033E-03 -8.13399520122206E-06 -1.73402562765240E-05
 -3.20925892768163E-04  3.45325385347637E-04  1.68034495599889E-04 -2.16060062532082E-04  2.08504780701710E-03
 -2.16512940894092E-04  7.12692696018808E-03 -1.03301564589841E-04  3.08580550444683E-03  9.91806780941151E-04
  2.11148664356460E-03  2.10093400376804E-03  1.12694757644337E-04 -1.40122135935837E-05 -4.97180257011789E-05
 -7.68853926274883E-04  2.65345835295363E-04  8.56059190782410E-04 -1.72787464267027E-02  8.13241393032824E-04
 -1.53919213565828E-02  1.21375510673739E-03 -4.88704071524513E-03 -1.47029944678404E-03 -2.21918436448480E-02
 -1.84180196488725E-03 -2.47868408863616E-04 -4.05788908208599E-04 -1.52177447414144E-04 -1.62043377819127E-03
  3.82632329977796E-04  2.64138046650195E-04  3.14668023421453E-03  4.28324378169530E-04 -2.84451267794694E-03
 -1.24626634963499E-03 -1.06304260002907E-03  6.42841835080031E-04  2.00208383416083E-02  6.33442120556722E-03
  5.68433971779835E-05  4.42085350714526E-04 -2.88803475787570E-03 -1.04594641411356E-02  1.68695697433301E-03
 -2.92821132935883E-04 -4.56290972213560E-03  1.38783691372614E-03  6.28293757742604E-02  1.17532275350064E-03
  4.20183242299987E-03  1.95258560391274E-04 -2.96944290993560E-01 -7.06459124740287E-03  2.22545028783065E-03
 -1.24075922259301E-02  2.61379755409327E-03  1.46092229549367E-02 -3.35967246856859E-03 -5.13299071972697E-04
 -2.92550355090644E-03 -1.53921761443935E-03 -1.26469535376191E-01 -1.35664615361401E-02 -9.11751400669215E-03
 -1.84086603452915E-03  6.41653505133657E-01  6.80491804650667E-02 -2.66828410992353E-03  1.35965186661523E-02
 -4.81128876017336E-03 -1.35302892495400E-02  3.20774308390979E-03  6.60741725993899E-04  4.28373221218462E-03
  4.58599109099640E-04  1.56154849476639E-01 -1.86500570354880E-03  8.83938990209595E-03 -5.59558654172658E-04
 -8.25514243062656E-01  9.81498281728672E-03 -8.81894481596217E-04  5.06419085747611E-03  2.69531982394326E-03
  4.45050204766161E-03 -8.78283837269389E-04 -2.12526972170436E-05 -5.10192513662311E-04 -1.96940143148909E-04
 -1.28730985043191E-01 -1.24849053123391E-02 -7.97654112040528E-03 -6.94821148295577E-04  6.77493296736624E-01
  6.59695841185597E-02 -1.62052760765508E-03  7.78899648497982E-03  7.91802244948844E-03  2.25092395823394E-02
 -4.43805054272203E-03  2.66684256340577E-05  3.65430366971300E-04  7.88680542844438E-05  6.23824206732548E-02
 -2.14397498644957E-04  3.61936859532561E-03  7.49946215994401E-05 -3.24865910544726E-01  1.08988940848583E-03
  1.71109167037387E-03 -6.90816861117071E-03 -1.14903976018724E-02 -3.32735729247604E-02  6.56226003552458E-03
  2.44483497493543E-05 -2.00745441904869E-05  6.03054679252232E-06  1.57492819528359E-02  5.54569110628040E-03
  6.59358407507376E-04  1.06236567602297E-04 -8.32220458505029E-02 -3.04179795366988E-02 -2.36989327251845E-03
  1.10383756295179E-02  4.11951807986327E-03  1.09382131378368E-02 -2.05479713131181E-03 -1.73175144333874E-03
 -7.77944577723355E-04 -6.65239227230169E-05 -2.69182325968784E-06 -8.79444056350798E-05  1.33191033752261E-03
  8.46084331476727E-04  1.37414541315058E-04 -2.16751934539987E-06 -7.58688991432370E-05  1.38620417995359E-03
  1.90855187733295E-03 -1.99977582243860E-04  5.90180539569558E-06  2.25131163932629E-04 -3.51838209022583E-03
 -2.20783662177187E-03 -5.41483163611532E-05 -2.04382634617593E-05  5.96385360097073E-04 -4.03579205887126E-03
 -3.48532451569887E-03  4.94719393175804E-04  1.06996747000189E-04 -1.41667466762294E-03  4.06462605442035E-02
  4.15896460668061E-03  1.38969999165399E-03  5.56820477229725E-04 -1.03502222251782E-03  9.02647409293826E-04
 -4.04659866085197E-04  4.06887783294107E-04  1.87781574748406E-04 -1.35878684632017E-03 -3.38027760994317E-04
  2.04837177363492E-04  5.62087614353229E-04  1.86285958775488E-05 -2.96487056407625E-03  2.78030372117254E-05
 -9.11558312240422E-05 -1.13539628575135E-03 -6.02564708867770E-05  5.84704430691157E-03 -2.16733965230127E-04
 -3.45587560764788E-05  9.50673539422047E-04  6.29209986097268E-05 -4.98885923307130E-03 -3.35487318226260E-04
  1.32275787561793E-05  2.04628603632249E-03  1.05431185422634E-04 -1.05047733485081E-02  7.72597741995379E-04
  5.16149915279657E-04 -2.46938479910916E-04  6.11190005381039E-05  1.30736954750046E-03 -6.82196231836035E-02
 -6.07585184673725E-03  9.01420636168283E-05 -1.81444710863254E-03  2.02126629196266E-04  6.62611312049317E-02
  4.70887160516640E-03 -1.35437421533053E-04  1.69236881657707E-03 -8.80659773594232E-05
* ORBITAL    1   43
  1.10025211228971E-04  6.08635077173453E-04  3.53097185908363E-04  9.35303173628441E-05  1.70179887851013E-04
 -3.67648736169769E-01 -6.28224896129944E-03 -5.80705457598998E-05 -1.41697330010421E-04 -4.97749401893173E-04
  1.47791044991642E-04 -4.51023141353647E-05  2.12857790235355E-06 -8.04064070639876E-06 -1.45094766104138E-04
 -6.95607973576247E-04 -8.27192244227460E-04  1.39621071520705E-05 -5.35621512563802E-05  6.34695760183291E-01
  3.88076970929654E-02  2.99367201626615E-04  4.39867262224565E-04 -3.86965753622602E-03 -1.88478018743897E-03
 -1.26516527097239E-04 -2.91246811351686E-06 -2.21540269879610E-04  5.51945959202075E-04  3.13199013759200E-03
  1.24196879012325E-03  2.14032447388699E-03  3.11876208936160E-04 -7.82178377503065E-01 -7.20575347161709E-02
  6.60219435812030E-04  3.08901205306520E-04 -1.81182904538383E-02 -5.50397061812974E-03 -3.37896878626832E-04
  1.18060215357780E-04 -6.09730299504624E-04 -5.27591085746667E-04 -2.20516483744465E-03 -2.35449688752066E-03
  2.81956519055057E-03 -7.26167606047369E-05  7.40996273136632E-01  2.59745679901950E-02 -3.66531772911939E-03
 -2.94357918079210E-03  2.66754990494721E-02  1.32272722733664E-02  2.87082391799775E-04 -8.00454295559358E-06
  7.74217212458302E-04 -8.23960342643268E-04 -8.93202242530657E-03  1.43027345534728E-03 -1.05973035693042E-02
 -8.33646413670995E-04 -3.99710369611233E-01 -2.71122884591893E-02 -3.01513244853564E-03 -1.01548020702364E-03
 -8.49101255847091E-03 -1.61864537825912E-02  1.42492845598342E-03  1.21421323476235E-04  1.40303748308736E-03
 -1.10703213703058E-03 -3.00213976660848E-03 -2.83914424881723E-03 -7.22330585945994E-03 -5.35029088507967E-03
  4.28598287580590E-02  2.01033092982579E-02 -2.88924417115973E-03  6.00718813237750E-04  1.64236176225100E-02
  3.56543094128431E-03 -1.09048178872846E-04 -4.29289814146513E-04 -1.41681725471141E-03  3.38159874770671E-03
 -1.17469350834660E-02  5.92652155772894E-03  2.42787267838242E-02 -3.27049408537688E-03 -1.41491762262422E-02
  7.37074710922112E-03 -6.62444559001359E-04 -2.20733157187024E-03  3.83425707914168E-04  8.45654345088719E-05
 -5.00902096999052E-04  2.14993023231025E-04  1.67114938856217E-04 -8.21762651494759E-05  3.58384641571705E-03
  1.50841841691424E-04 -6.21761963639730E-03  1.59113681139709E-03 -4.55816651135169E-03 -2.53506893775271E-04
 -5.41958401502747E-04  9.28521317583979E-04  1.13379546829895E-03  5.50559555249423E-05 -1.69298763192134E-04
  2.55584907706488E-04 -7.24900547119755E-04 -3.94609719537091E-04 -4.79462584761528E-03 -8.87972987109860E-04
  1.98453211544193E-03 -1.44296339115438E-04 -1.63765252647183E-03 -1.26533700218642E-04  4.05529219235725E-03
  8.07535562526233E-05  1.45059803193470E-04  1.96258088607085E-04  7.88369845892719E-05  8.06716452545920E-05
  5.82026218851208E-04  7.80578226728977E-05  1.75374178765494E-03  1.59893279340684E-04 -1.57833103727105E-03
 -2.40776158879231E-04 -1.54329986692036E-04 -1.09142177877680E-04 -2.96713551221683E-03  2.38397147830089E-04
  1.44441264266589E-04 -1.20250332619481E-05 -6.38333712845908E-05 -1.57222749459842E-04  2.23240368937511E-05
  4.89982031457801E-04  2.02118702306271E-03  6.83933324932835E-04  6.20569237316519E-03  1.41054321858395E-03
  4.04539836723032E-03  4.97446781934698E-04  4.21199082795047E-03  5.68331008757101E-03  5.47965708945469E-04
  8.52884092152689E-05 -6.99542960371561E-04 -5.90668007165060E-04  8.65835243720939E-04 -4.67169126580700E-04
 -3.03807589016902E-04 -5.27123302686774E-05 -1.87782125719843E-03 -2.92566520701734E-05  3.12783731563307E-04
  2.62399429164122E-04  1.41149170636531E-05 -1.49353916233526E-03 -2.06567608342320E-05  1.55458849985444E-03
  1.28828739769238E-03 -3.07120804395425E-05  5.29742050044163E-03  1.73029276317656E-04 -1.57096598032738E-03
 -5.36177277220234E-04 -1.02842410884489E-04 -7.02133410171329E-03  8.93789825820718E-06 -5.80458098452318E-03
 -5.00078706507400E-03  5.12156201222242E-04  6.57544183480697E-03 -6.58547028378206E-04  3.13038206358030E-03
  1.83983246461549E-03  2.08553847667367E-04 -4.04116887739304E-03 -1.04395164402721E-04  4.94318992468103E-02
 -6.05590465135332E-05 -4.53621222764613E-04 -4.50917904845840E-04  3.02844374273257E-04 -2.40662000016740E-03
 -1.45034194626168E-03 -5.62210705244697E-04  6.89304585278452E-04 -1.65322024889610E-04 -7.02449501315422E-04
  6.26509692257701E-04  7.94447027727179E-05  4.03693932492895E-05  2.48804316341519E-05  7.10228647235737E-04
  3.50057385572735E-04 -4.68336138317944E-05 -5.39226381313764E-05 -2.51151827514534E-05 -1.11325836815582E-03
 -4.89902920010544E-05 -1.09436744725203E-05 -3.65442127140834E-05 -1.80640679190862E-05 -4.81033417298025E-03
 -2.40411618401555E-03  2.49617934389387E-04 -8.12848521081503E-05 -4.73862772534202E-04 -1.30787972759204E-02
 -7.33506926326633E-03 -1.21579054122760E-03 -4.28108799622189E-04  8.45790365478063E-04  1.54869395338888E-02
  1.06176501005897E-02  6.55081362279243E-04  6.14328245596345E-04  1.49937473084843E-03
* ORBITAL    1   44
 -3.91870729521901E-05 -5.34566183864443E-04  1.08819460008345E-04 -7.41929463940500E-04 -8.78171820923066E-05
 -6.88134814524935E-01 -3.48507843290733E-02  5.36002594489947E-04  3.10994170180198E-04 -6.24273575884042E-03
  1.26663080882527E-03 -2.89695770773621E-05  1.57960319516908E-05 -1.55660316330993E-04  1.55533222191036E-04
  1.38068535546125E-03 -1.30229263263382E-04  3.16290091574206E-04 -4.39154788535624E-04  6.57618522908715E-01
  2.53201301532642E-02 -8.49909168518312E-04 -6.55498758869114E-04  2.56033140776028E-02  1.92243520225605E-02
  4.55456738838948E-05 -1.75831238896697E-04 -1.18340092221984E-04  1.29559837215099E-04  4.07567697610339E-04
  4.56918863829349E-04 -6.31918921571818E-04  5.67425220334853E-04  7.26457017637120E-02 -3.43272935257495E-05
 -1.10318397504685E-04 -4.62261643156024E-04 -2.88532657936358E-02 -2.15498263419960E-02  1.58812723893458E-05
  1.09580816841005E-04  7.63196740170236E-05 -8.67959889194058E-04  4.51989176192747E-05 -7.00454738375627E-04
  2.82794741268653E-03 -2.04685171937234E-04 -5.44360308857594E-01 -3.23450536742184E-02  6.75481519334361E-03
  1.64960040498034E-03  1.11025555668274E-02 -6.75781435340455E-05 -4.60459871438109E-04  5.32382793623200E-04
 -6.43198853146607E-04 -4.74811936338496E-04  3.11291855056642E-03 -4.27146929259006E-03  1.11313007702258E-02
 -8.38362933306112E-04  4.78369610311446E-01  4.44208146256212E-02 -8.09638447675840E-03 -3.82150390126918E-03
  1.19179578053078E-02  1.01885721725631E-02  1.00691829392919E-04  3.10810739268821E-03 -1.29836824490521E-03
  3.18527188952667E-04 -1.75419146643065E-03 -4.67036549060856E-04 -1.96610395242889E-02 -1.35152759752869E-03
 -3.76616440138677E-02 -1.24747922147381E-02  7.00279220868812E-02  2.04332235538604E-04 -2.49272252149720E-02
 -4.63678038043694E-03  3.05124941983242E-04 -1.16436227641792E-03  2.90620125105810E-03  1.03566784191843E-03
  5.22098126746196E-02  3.42957380470361E-03 -2.97231425184216E-02  2.86911803625103E-03  3.74008392914392E-02
 -2.31108238955845E-03 -7.11476223698864E-02 -4.96273211823579E-03 -5.85046139333358E-04 -9.72312275977657E-04
  3.26025810891325E-05 -3.09523845052430E-03 -4.00292367877997E-04 -6.13158554991881E-05 -5.84205788676164E-03
 -4.72296787632187E-04  1.59599965620501E-02 -3.54755599457026E-04  7.14774885062337E-03 -1.54768181023355E-03
 -6.51026508023466E-03  1.42129801934297E-03 -1.65790005089729E-03 -1.51823867506641E-03  2.26079598521479E-03
  4.92585154946306E-03  3.59515757226711E-04  6.33126540184058E-06  4.78399403769132E-03 -2.17308687734734E-04
 -1.27045167699812E-02  4.75993313964701E-04  2.31348324658390E-03  4.84806361297082E-04  5.52288801924735E-02
  5.78460064936789E-03 -4.95678845866868E-04  1.41680430553154E-03 -1.91129254753460E-04 -1.17328804401987E-03
 -1.11277818596932E-03 -4.07946409952179E-04 -5.12491510692555E-03 -8.16512077529392E-04  1.13856846820112E-02
  9.63874731543139E-04  6.54497700834622E-04 -3.68595800851784E-05 -3.52404658343859E-02 -2.08359478940308E-03
 -1.77255658934586E-04 -4.79878326629531E-04 -7.22685196224127E-04 -2.04888156711307E-03  4.68007203024631E-04
 -3.27302913059237E-04  5.36714985642420E-04 -1.52517899053032E-03 -8.73072749779024E-03  6.02700129981003E-04
 -8.31832747527133E-03 -2.49082578392916E-03  8.92827123175797E-03  1.59087885008335E-03 -3.46840231917809E-05
 -1.55444050628251E-03  2.98884104646654E-04 -1.33374643710547E-03 -1.29867394709209E-03  5.23450664499766E-04
  3.84512775892556E-04  5.66039199710023E-05 -9.06004797734562E-03  4.45757917485186E-05 -6.35035405512567E-04
 -3.38290989399461E-04 -5.03747497558283E-05 -9.04294118679518E-03  4.86845344944989E-05 -1.61698568570657E-03
 -1.60535860343143E-03  7.66481422249436E-05  8.29735803178141E-03 -1.39015109442449E-04  1.37788674101013E-03
  5.26967358339193E-04  1.38208392967266E-05 -5.12153086356477E-05 -1.16546809969101E-04  5.22363445023558E-03
  5.02483698707337E-03 -4.37089707959309E-04 -7.35952895341900E-03  8.97067470895717E-04 -8.34037668269898E-03
  1.47117416628040E-03 -2.77132144740610E-05  7.30667421837887E-03 -9.50649420434978E-05 -8.92803420806459E-02
 -9.34097233697664E-03 -1.21653023624327E-03  9.29894920794161E-04  2.07351315018584E-04  2.74016771173929E-03
  1.53276469840739E-03  1.13682108076786E-03 -1.57859599894011E-03  1.62201688452175E-04  5.17706189563493E-03
  1.41427811386981E-03 -1.92979401046545E-04  2.52451896545997E-04  9.37361081598836E-04 -1.11461554144277E-04
  2.22216774335133E-04  1.66268331761857E-04 -9.46394256469248E-06 -8.61325862206336E-04  1.42134817510422E-03
 -4.52976394176433E-04  3.68720726118272E-04  5.31986627269578E-05 -1.14723211856423E-03 -6.05326019558908E-04
 -4.16653584446955E-04 -1.72811096472267E-04 -5.29781950639261E-04  2.07943927087356E-04  1.57978670062674E-02
  2.91242104909590E-03  1.08689411213160E-03 -1.70766366991095E-04 -5.53843692115519E-04 -9.55831803465969E-03
 -3.45415833388226E-03  1.45620151352751E-04 -5.33587302647373E-04 -3.07473362770923E-05
* ORBITAL    1   45
 -3.15666849250881E-04 -4.49775863230262E-03 -8.77031121780270E-04 -5.42228562377277E-03 -1.15023035347727E-03
  7.27098924674781E-02  3.68483846774706E-03  6.45419809595551E-04  1.12587785692366E-03  7.14369695612073E-04
 -1.25382432242015E-04  3.32079133833105E-04  9.21302448621304E-05 -2.64792295630817E-04  9.45895228082647E-04
  9.81088001680051E-03  2.39803122816168E-03  3.49221420085368E-03 -1.95687220378118E-03 -6.81286612933372E-02
 -2.40466403304153E-03  1.97524314789669E-03 -1.14187506257015E-03 -2.78158252559623E-03 -2.03903841549510E-03
  8.18882605230879E-04 -3.65410497533605E-04 -1.75065170976479E-04  2.49710078321919E-03  4.98135991742274E-03
  4.38960914503022E-03 -5.66352343708272E-03  7.69219526968018E-03 -1.05771155519780E-02 -7.03390491465837E-04
 -2.40201444885749E-03 -1.70305812901483E-03  2.75362413615717E-03  2.34993686288603E-03 -1.67576824841648E-04
  1.76097533724660E-03 -1.03389643349975E-04 -9.85444079618539E-03  1.85148031678555E-03 -1.78209883420336E-02
  4.65818267731645E-02  1.50896710534531E-03  5.74132950057197E-02  4.20907556062428E-03  4.21051660886254E-02
 -6.01980040207563E-03 -6.94563873848330E-04  6.54791532658553E-04 -2.65700766690203E-04  3.69491186068630E-03
 -1.38901506671649E-03  6.06167174138127E-04 -8.84590759750727E-04  2.26661888848375E-03  2.46794853369497E-03
 -4.08727985019201E-03 -3.93397493448589E-02 -4.17440830537052E-03 -8.34213196335821E-02 -2.89238024070445E-02
 -1.50502286866565E-03 -1.66840728277321E-03  8.35452384721280E-03  2.96096760531062E-02 -4.62884650157527E-03
  2.34273814645045E-03  1.98574917844188E-02  1.07703286049708E-03 -1.43747160861998E-01 -3.73478082306860E-03
 -6.42063261218580E-03  1.13324471241386E-03  6.59547956882429E-01  8.88174157857461E-03  1.63097357739318E-03
  5.90420602564730E-03 -2.57988945579456E-03 -1.46601447756411E-02  3.33221098887954E-03  3.77201433935453E-04
 -3.72838158472536E-03  1.29308074169803E-03  1.35302755642824E-01  1.15671495987723E-02  5.45698127681358E-03
  2.43559171692852E-03 -6.70643442991235E-01 -6.17210628782981E-02  2.30295422039064E-03 -9.38902433691001E-03
 -8.05051690480154E-03 -2.40802690377117E-02  4.87095334847580E-03 -3.52491292439043E-04 -2.35122274664469E-04
 -5.71795961430659E-04  8.36424090268316E-03 -4.04317660571693E-03  1.46301240307557E-03  7.00632692459266E-04
 -5.89890937791292E-02  1.85510723984455E-02  2.14903644294841E-03 -1.26899231078932E-02  1.69388500375436E-02
  4.99787395460913E-02 -1.01332942765446E-02  2.70416114339582E-04  6.40049948349661E-04  3.46807343462390E-04
 -1.06937158406060E-01 -1.06471651694019E-02 -6.28223413507087E-03 -3.01915508281015E-04  5.59086972025182E-01
  5.31481362562196E-02 -2.82218674289194E-03  1.53392239172177E-02 -3.23696297135518E-03 -9.91182803673841E-03
  2.21608730925383E-03  1.02017768622890E-04  1.08374903248518E-03  2.83041900470636E-04  7.06185382203921E-02
  3.94386668955390E-03  3.88878197660581E-03  1.85151129095266E-04 -3.70507441393933E-01 -2.09062666781093E-02
  1.09966441576495E-03 -4.30310428804424E-03 -7.12091735762746E-03 -2.06663873892134E-02  4.06271342162594E-03
  2.54525768756070E-04  1.34698538872499E-03  7.55468040613045E-04 -1.65557496868408E-02 -5.87981055411252E-03
 -2.54148867516838E-04  9.68529079669890E-05  8.72938376910532E-02  3.07106972887508E-02  2.99736344612058E-03
 -1.41921734640706E-02 -3.91909329233444E-03 -1.01050201280503E-02  2.04337625927773E-03  3.39526636193385E-03
  1.24514639530101E-03  1.86867595918062E-04  9.55162745916027E-04  1.20354293761895E-04 -4.04445658391899E-03
 -2.83153109603486E-03 -3.36551143015392E-04  9.58797475587671E-04  2.80563478938590E-04 -2.15367582632843E-03
 -3.81448821178701E-03  2.88169308890168E-04 -8.70186251603407E-04 -2.88518776653561E-04  1.13541283138781E-02
  7.35099868363272E-03 -4.07602064583669E-05  3.42578561415888E-05 -1.33040386197389E-03  2.19158443676951E-03
  6.64905333851168E-03 -1.40154243523899E-04  5.96805633732975E-04  3.11910240464360E-03 -9.17843905414303E-02
 -1.22343812091153E-03 -4.06734627687743E-03 -9.93040125667964E-04  1.71616119611452E-03  5.63871055522705E-03
  8.41821627632373E-04 -1.09438463704314E-03 -2.11955146089157E-04  6.31595998492103E-03 -1.96972506747568E-04
 -2.21594904967055E-04 -5.62176768062150E-05  1.76495642460112E-04 -2.95353980223221E-04  4.04371018159846E-05
  7.99884554967802E-05 -1.79276231034228E-03 -1.52848793309845E-04  9.37640844872517E-03 -9.74734629551231E-05
 -1.85352906652162E-07  1.66965294532966E-03  1.03052650247098E-04 -8.74616338465901E-03 -5.30963197888887E-04
  6.12595865850539E-05  2.26101086323523E-03  9.31820767134239E-05 -1.16886697236561E-02 -3.65371470637107E-04
 -2.60762094306368E-04 -1.44339456528236E-05 -3.22172085694154E-05  4.06617865279533E-04  6.54284443459773E-02
  7.06092326932417E-07  5.79686692178137E-05  2.10934257936741E-05  1.46413641104573E-04 -6.57054519946212E-02
 -1.10068094754091E-04 -3.00842282780350E-04  1.09094292354513E-04  1.20784194260120E-04
* ORBITAL    1   46
  9.46118600066962E-03  5.82723081091780E-02  2.46538861904201E-02 -5.22368813037619E-04  3.60329443962987E-03
 -8.87212275748261E-04  7.76422032598324E-05  1.01202046002065E-02  6.56212080178835E-03 -2.36172502175535E-04
  4.17827095538440E-05  9.57413248722006E-04 -7.90318982598966E-04  2.43292041325420E-03  9.00873013431101E-03
  5.77146173285165E-02  2.41830010970737E-02  4.21205474767721E-02  2.60368759059951E-02 -2.42579587223368E-03
  1.78132251001262E-04 -2.19130496199893E-02 -8.05645691750304E-03  1.60603270359711E-04 -4.00364138955628E-05
  4.30570068392972E-03 -7.29238114438699E-04  9.84227757037576E-04  1.14295372120712E-02  6.93758149483779E-02
  2.83387528213990E-02 -1.08348775658300E-02  1.61639711157133E-03  3.71102597290108E-04  8.02850940759542E-04
  6.53809905523871E-02  3.84542708410481E-02 -3.90979162617401E-05 -6.80076073248916E-05  7.31070390209870E-04
 -3.25275928141738E-03  4.40547433621598E-03  1.50888523967593E-02  1.06748684872443E-01  3.96139010010664E-02
  6.49855246780243E-02  3.60072764334521E-02 -2.57425587205294E-03  9.53704034678919E-04 -9.52402976495387E-02
 -4.91500263089776E-02  2.43039838335651E-04 -4.31870552133298E-04  8.10228695964356E-03 -4.92845614601284E-03
  1.70301175461805E-03  2.96943921067313E-02  1.94570965562267E-01  7.80434134636998E-02 -4.23679175841982E-02
 -1.87328233567362E-02 -3.78399787386184E-02 -1.82755427243632E-02  7.31309263905197E-02  3.48517010130707E-02
 -6.44491560609345E-04  2.49700769095514E-04  1.97958004047484E-03 -3.75935453203861E-03  6.58152659023076E-03
  3.33824205676330E-02  2.26220029062817E-01  9.04387155477954E-02  1.02751651170521E-01  5.61418185538205E-02
  6.39386568303891E-02  2.73568640848687E-02 -2.62057632853924E-03 -7.42108755519424E-05  3.31227569493607E-03
  1.06572556289128E-03 -1.01559920841808E-02  3.12870851044911E-03 -6.23962860494006E-03  1.36304866267171E-02
  5.27393154248305E-02  4.14161488599745E-02  3.54427063610763E-02  3.92416802772726E-02 -5.08269573240055E-02
 -4.49675257839689E-02  7.48880213872834E-03  8.54770753055121E-03  6.54522262717924E-03  1.23899719517417E-03
 -8.22946087110644E-03  3.56102930664453E-03  1.95677113042054E-03  4.49388825743251E-02  3.22806626442815E-01
  1.23429413751783E-01  1.19212914227718E-01  7.44429580946373E-02  2.07175763417641E-01  9.52981143897340E-02
  2.64605245267542E-02  1.56265214763485E-02 -4.37539263301375E-03 -4.61405723894347E-04 -1.47910772155842E-02
  7.85273344050890E-04 -2.18283184557225E-02  8.17728726864372E-02  5.10870471779350E-01  2.11717274315679E-01
  1.13651740327025E-02  4.66431630098831E-02 -2.51442171329725E-01 -1.11932916124951E-01  9.89884656608889E-04
  8.16681666537293E-03  1.76095048692701E-02  3.81891523041202E-03 -2.22523718015363E-02  7.37095518434105E-03
 -1.53543038283138E-03  9.29928394719940E-02  6.89396600699278E-01  2.32893644924234E-01  3.46139434470004E-01
  1.83870576775241E-01  1.04914411235948E-01  6.40720108284552E-02  6.59654522401758E-02  3.57620217488633E-02
 -1.01898099748550E-02 -1.54866991211837E-03 -1.42100776335560E-02  2.10190147552510E-03 -1.36346246493342E-02
  5.73893521827711E-02  4.38993500786705E-01  1.63168433627674E-01 -3.18732795085060E-02 -2.04103444518410E-02
 -7.75179902679142E-02 -4.22772173234096E-02 -3.57163409262237E-03 -2.14960821152654E-03 -9.42664536066772E-03
 -2.07577971465382E-03  3.34799012096470E-03 -3.05243072934565E-04  6.58433185861074E-03 -5.93941402739471E-03
 -4.94860283741885E-03 -4.16722622758500E-04 -5.28158770481587E-05 -7.03577372083747E-04 -1.56835785507511E-02
 -1.46048788538230E-02 -1.56956294581542E-03  2.22166905304536E-05  2.13883898112800E-03 -3.82091405569267E-02
 -3.45596149021763E-02  2.14129988225703E-03  1.33529031339634E-05 -4.98304031244442E-03 -4.12314937298238E-02
 -4.05548096151656E-02 -4.55848005727615E-03  1.10176149897201E-04  4.69028169126548E-03 -1.22546442526212E-01
 -1.09258633649742E-01  4.62702347300327E-03  7.99254971233701E-04 -1.27284186314233E-02 -1.07662328835721E-01
 -9.49772338094193E-02 -8.72236654791380E-03  7.92401396218583E-04  7.77062397349815E-03 -1.45804957535707E-01
 -1.23192513486712E-01  1.01295410286862E-02  1.35412271603984E-02  2.03190474480560E-03 -2.21701327444264E-01
 -2.06170390284832E-01 -2.42236188196186E-03  2.69420600138034E-02 -2.07051313561051E-04 -2.99951281081187E-01
 -2.67376151941428E-01 -2.06821946501898E-02 -2.76706266673251E-02 -4.19088857592423E-03 -5.00237881289453E-01
 -3.79899617162513E-01 -4.82814172251279E-04  4.03782741431105E-02  2.94689658087303E-04 -6.11735033836086E-01
 -4.61687806211442E-01  2.65283830175461E-02 -3.57820938974985E-02  4.67826451792953E-03 -1.02150543378418E-01
 -8.59844066871821E-02  1.93060494845312E-02 -4.87673572222634E-04  3.63795979088704E-03 -1.80878550003495E-01
 -1.40060276017341E-01 -1.02507081199139E-02  5.08503689634807E-04  9.19566381400926E-03 -1.67739522933464E-01
 -1.30278678255200E-01 -5.69540555126981E-03  1.17262551768017E-03 -1.12986448580806E-02
* ORBITAL    1   47
 -4.94882469492069E-02 -3.21818188263138E-01 -1.28670547073590E-01  7.40242572173692E-02  2.53132039852198E-02
  1.67931535137673E-03 -3.63707396236467E-04 -7.43124028152038E-02 -4.21311401107318E-02  4.65697186319088E-04
 -7.67827525443784E-05 -9.77584979541336E-03  4.36536899048251E-03 -9.28841658261553E-03 -3.27909941988845E-02
 -2.02718949303986E-01 -8.51137894775015E-02 -1.28840981640828E-01 -7.80280581238440E-02  4.11966310648424E-03
 -7.39098620501394E-04  1.04114439786481E-01  5.03017516691287E-02 -1.92807094909663E-04  2.95022378814276E-04
 -1.07346543594360E-02  3.79481499487631E-03 -5.46788241657267E-03 -5.05642354642094E-02 -3.30352001198509E-01
 -1.25212939917106E-01  1.39587737998382E-01  6.48592981418979E-02  2.54838318876498E-03 -1.89171585468863E-03
 -2.78034666403342E-01 -1.50484174240306E-01  3.15193469717514E-04 -4.48695735272347E-05 -1.16227306762152E-02
  1.43275998080534E-02 -1.15743540859978E-02 -3.50229067673618E-02 -2.27388660890927E-01 -8.71323385789784E-02
 -1.09007691297871E-01 -5.97826802739877E-02  9.15994898723670E-03 -1.17114294150095E-03  2.33808254804995E-01
  1.30299169712601E-01 -6.85310972249009E-04  9.10653593797520E-04 -1.13412209839087E-02  9.36998204885363E-03
 -8.66263654264552E-03 -6.37729489736978E-02 -4.38955126094677E-01 -1.65626218336532E-01  2.46695095466915E-01
  1.39008336479338E-01  6.52428081565468E-02  3.01581097946857E-02 -2.16222006391963E-01 -9.57396788733718E-02
  1.90992504718508E-03 -6.23087490645388E-04 -1.61630160574821E-02  1.68072200817765E-02 -1.08196645609736E-02
 -4.52268816187607E-02 -2.93566561389355E-01 -1.14752405883155E-01 -3.09766274600409E-02  9.87102063902882E-04
 -1.23724777612229E-01 -6.62728537246133E-02  5.56320405946425E-02  3.26374636175597E-02 -7.32614786335056E-03
 -1.54457257567072E-03  1.07534676132100E-02 -7.09445180368170E-03 -6.09920500961332E-03 -9.35079182998412E-03
 -6.14407422269913E-02 -2.55630217693766E-02  6.13112757176991E-02  6.19676735566490E-02  2.67300452072009E-02
  4.05208845796413E-02  5.26391296505569E-03  8.89496580546974E-03  2.50813438668791E-03  3.72683860357467E-04
  5.47167692018448E-03 -3.30436521133389E-04  1.21470263767695E-02 -2.87968992933491E-03 -4.95879032348360E-03
 -2.59656326734259E-03  1.04434555388337E-01  6.03799496066780E-02 -1.24573336593891E-02 -2.13677425937300E-02
  1.54537665494436E-02  1.14557770762736E-02 -4.75538822417938E-03  1.63098074659101E-04  2.52356403380712E-03
 -3.90080355517993E-03 -1.47475564707409E-02  9.43297341366768E-03  4.05051577622872E-03  2.55106698049219E-02
  1.34824610779153E-01  1.08711137971120E-01  5.77705319504474E-02  3.21960441827464E-02  2.03366345408267E-02
  1.97451261958443E-02  1.46921844786417E-02  2.66576490694375E-03 -3.97483975555603E-03  5.33355012557303E-03
  1.57054942675403E-02  5.67243602615453E-02  4.39556682900097E-01  1.37624042508556E-01  2.55551759448752E-01
  1.55312175447489E-01  8.63911668305491E-02  5.18402700116626E-02  5.48603007360865E-02  3.17474274879858E-02
 -1.05388901094359E-02 -1.71857771249928E-03 -7.56512867018734E-03  5.76131762574642E-05 -1.29257271132547E-02
 -1.02365133667383E-01 -7.34214321245658E-01 -2.73926675950816E-01  1.46408761089277E-01  7.32354590907637E-02
  1.92516314754935E-01  9.89570914106719E-02 -1.21815040192446E-02 -7.76755045530160E-03  5.29188780570211E-03
  2.42070727311791E-03 -1.56794917921508E-02  5.99660207404481E-03 -1.69341337322969E-02  7.26120076011990E-02
  5.85069698514366E-02  2.03023907395716E-03  1.43685580367408E-04  7.46051461808940E-03  1.78244779179497E-01
  1.49764226714175E-01  1.04439162254205E-02 -4.08531937110730E-05 -1.62793177320595E-02  1.34841328107711E-01
  1.25609568949200E-01 -8.73466785445139E-03 -8.04749057761111E-05  1.74654875047876E-02  3.54098398221202E-01
  2.99348841169853E-01  2.01770222715094E-02 -2.61748163241495E-04 -2.92020115014767E-02  2.00298842436833E-01
  1.90663888903400E-01 -1.12661191231462E-02 -1.41097979856535E-03  2.39838410369540E-02  4.40669853293748E-01
  3.69299207844514E-01  2.40221907807341E-02 -1.89579786751979E-03 -3.19192703201123E-02  1.85227538131787E-01
  1.57460009534773E-01 -1.29632125589444E-02 -1.33320154035290E-02 -2.09084351044045E-03 -2.31354704665457E-03
 -1.80830265066066E-02 -3.62260331286113E-03  6.12491404543429E-04 -2.62471269883201E-04  1.23303930608284E-01
  8.24856536871138E-02 -8.83562236998255E-03  7.10321657235108E-03 -1.92015441436123E-03 -4.76682918111065E-01
 -3.49995722308118E-01 -4.19080434477203E-03  3.30781766064054E-02 -1.86145846676401E-04 -4.33905743046313E-01
 -3.29750353299057E-01  1.57057193160648E-02 -2.88632729094790E-02  2.96052544606892E-03  2.55778602886616E-01
  1.94794380493055E-01 -1.50206437446244E-02  6.56814580650387E-03 -1.79990109863329E-03  4.10246314249222E-01
  3.27198902344022E-01  2.18626397066779E-02  2.21474206657928E-03 -2.56367323137577E-02  2.99058121551536E-01
  2.40757578252763E-01  6.37440286444393E-03 -1.03114934204236E-03  2.38172056985541E-02
* ORBITAL    1   48
  1.76078326721048E-02  1.15003366341470E-01  4.60030102095299E-02 -2.99932212369239E-02 -1.09349562837363E-02
 -5.31436976137498E-04 -4.22940554666103E-04  2.69840456287620E-02  1.42364610816469E-02 -7.01615834090087E-05
  1.11165942776575E-05  3.84866727883093E-03 -2.08522662129419E-03  3.18413180086972E-03  1.05399257832548E-02
  6.28755478887817E-02  2.79372548861085E-02  3.80125877216802E-02  2.35420926322149E-02 -2.13480327885925E-03
 -1.15295589219761E-03 -1.23940323674875E-02 -3.54024703518660E-03  6.61454908871139E-04  8.50819728715368E-04
  3.53226620727394E-03  1.67451384554414E-04  1.37447739269431E-03  1.77041219829256E-02  1.14272864796870E-01
  4.63088183466909E-02 -3.65129848431995E-02 -1.03530869786906E-02  1.28744930424947E-02 -2.56109886574336E-03
  1.03782944766067E-01  5.67230106221387E-02  1.63713291588686E-03 -9.95702214367970E-04  2.73905998951829E-03
 -5.33264458169736E-03  4.18098466706489E-03  1.49327309405146E-02  9.47041925982678E-02  4.04092361264764E-02
  5.48900322073797E-02  3.19074385932348E-02  4.07303072086370E-02  9.42906346819126E-03 -6.94734744632783E-02
 -3.86351225946887E-02 -1.63781712929378E-03 -8.69205124853210E-05  6.16934580796470E-03 -3.06966432384800E-03
  1.02104808891143E-03  3.63415064360782E-02  2.24968914776355E-01  9.41074267075330E-02 -7.30119285533608E-02
 -2.99751141440201E-02 -5.12188704795896E-02 -3.44598865891326E-02  1.14341177188959E-01  5.83938093557830E-02
 -1.75101038931076E-03 -2.66226926694597E-03  2.99878048447535E-03 -7.23889891812814E-03  7.28863324185920E-03
  5.99845984027602E-02  3.81481083899237E-01  1.56490191727105E-01  1.47870459032315E-01  8.11023572090598E-02
  3.48451468822184E-01  1.61587489867912E-01  4.25877370464061E-03  1.52541265092597E-03  1.81044706486780E-02
  3.55702531350885E-03 -1.50500052895048E-02  3.43440052576607E-03 -1.75508683180900E-02  5.80917918215909E-03
  4.23104706685986E-02  1.50318861650044E-02 -8.42639688072419E-03 -8.08835943234649E-03 -7.98917976587187E-02
 -3.68356199355331E-02  1.69643191370076E-03  4.71976611796445E-04 -5.18854564514684E-04 -1.60690798832135E-04
 -3.56621024441386E-05  7.09092406475295E-04  2.91511870494947E-03  5.29363605807384E-02  3.80126681644165E-01
  1.35134488319837E-01  2.95533690218189E-02 -8.64480539824804E-03  4.05645443279176E-01  2.07229247037811E-01
  1.24392619998458E-02  6.34767759980211E-04  1.92914819112939E-02  3.80516191276684E-03 -1.28856208692704E-02
  1.30555416721772E-03 -1.75925548850533E-02 -3.94976605780216E-02 -3.32563337048229E-01 -1.03184981713726E-01
  6.71076615402905E-02  2.76940379418211E-02  3.80098825233567E-01  1.75475547442485E-01  1.94773438243965E-02
  7.69962497351482E-03 -1.59307704833920E-02 -3.38981011082028E-03  7.22102312225945E-03  1.27913990428041E-03
  2.14737395319137E-02 -1.76634576939464E-03  2.63762329636734E-04 -4.18940302942937E-03 -5.48136862039884E-02
 -2.21790916509754E-02  3.56342194830303E-01  1.78672457353180E-01 -8.59575191999770E-03 -2.91139472577670E-03
  1.10971991436529E-02  2.31359971018669E-03 -8.53541929034323E-04 -2.31231607860806E-03 -1.33941587017317E-02
 -7.75336044151611E-02 -5.03223097371141E-01 -2.02611706024133E-01 -1.12082711281349E-01 -5.46298854018140E-02
  2.49770298398879E-01  9.95687947321176E-02 -4.10495364276816E-03 -1.55961095763750E-03  1.63166575881865E-02
  2.92366351234602E-03  2.23360285667621E-03 -3.51439831619803E-03 -7.47345242298412E-03 -2.72607397452585E-02
 -2.20557127895907E-02 -7.40895026674140E-04  1.15077300081808E-04 -2.69679334406484E-03 -7.44300674340018E-02
 -6.14706792997176E-02 -3.85147892543192E-03  3.02879491620603E-05  6.21703596269719E-03 -1.01977499292961E-02
 -1.49233746514911E-02  1.33624237424876E-03 -3.06042211786206E-04 -3.29142690769292E-03 -1.20886731847590E-01
 -1.00012380569875E-01 -6.86759027181405E-03 -3.70770939217563E-04  9.06800374276315E-03 -6.92495907779448E-02
 -6.65366852247845E-02  3.78670942458054E-03 -9.75253013698194E-05 -9.83187804850824E-03 -1.97493994248078E-01
 -1.62594535548664E-01 -1.33654540569063E-02 -2.89229164725690E-03  1.36885861319577E-02 -5.25688641990926E-01
 -4.34747865903415E-01  2.16831325007808E-02  4.26185878745071E-02  4.42893197183308E-03 -6.99590326169688E-01
 -5.34305741344781E-01  1.50835470308958E-02  4.65683884496247E-02  3.35120162152361E-03  7.66868625544465E-01
  5.65201475933172E-01  1.92458426930648E-02  4.11725351059363E-02  4.23371113567304E-03 -6.38122016076360E-01
 -4.79519161427854E-01  1.24284539537586E-02  4.01311789150462E-02  2.76756873309391E-03  5.13920021809138E-01
  3.88897118668023E-01 -3.51900697502022E-02  1.53839965797842E-02 -6.73651876790267E-03  3.76601802974894E-01
  3.04586714565618E-01 -3.14236815329438E-02  1.58827618892603E-02 -6.37148006154448E-03  1.09569638648649E-01
  8.67551624854140E-02  9.06530546282253E-03 -2.07983344504083E-03 -5.85345025172467E-03  1.48185457877511E-01
  1.16801044462018E-01  8.18242363981179E-03 -1.89246991437827E-03  1.16298702927854E-02
* ORBITAL    1   49
 -6.89589907737536E-03 -7.27662779054277E-02 -2.13653112517506E-02  1.15388572841826E-01  6.72693578493481E-02
 -4.69261869914398E-04 -5.95155244455014E-08 -1.95985908685536E-01 -8.50335227723084E-02 -3.84339270553117E-04
  4.65626349151630E-05 -1.08107666632287E-02  1.68209460209035E-02  2.88126413375642E-03  4.28304812463671E-02
  3.26029106031088E-01  1.11515373384447E-01  1.93228542912689E-01  9.74491326792578E-02 -3.51655252278867E-03
  3.59675853802561E-04 -2.80567850165951E-01 -1.32856846472008E-01  1.88480854842272E-04  1.56939830908997E-04
  1.78849853176868E-02 -2.01582473197057E-02  2.63707247061473E-03 -3.21002280393906E-02 -2.64821057292885E-01
 -8.80449240485357E-02  1.77649595582133E-01  8.43218006313575E-02  2.58904254486794E-03  1.14327164339069E-03
 -2.40190041884300E-01 -9.79344298118599E-02 -2.52128634624331E-04 -1.23710570578632E-04 -1.54254740865717E-02
  2.11357761727005E-02  4.17903072575647E-05  4.76459172653699E-02  3.75803264330035E-01  1.19532045495819E-01
  2.22403046341927E-01  1.04080463640562E-01 -8.88955426782292E-03 -1.15538549793351E-03 -4.15070847714011E-01
 -2.16067370701646E-01  3.68627968553421E-04 -5.65427722516902E-04  2.01887559875989E-02 -2.97951370480560E-02
  3.91998365847522E-03 -3.08929527736948E-02 -2.46862094779393E-01 -8.47851980558966E-02  1.50691632676130E-01
  5.42406749496958E-02 -2.18191016905941E-02 -1.18219619517051E-02 -3.33924205898639E-01 -1.70761955972775E-01
  3.12625617163640E-05  1.33426385614790E-04 -7.93890389815857E-03  2.62049965856767E-02 -5.21281127911291E-03
  1.77893427723780E-02  1.13953452374790E-01  4.05628210088824E-02  5.58801108803754E-02  2.90948649297020E-02
  7.04173476716570E-02  3.42075953604809E-02  2.31496655274536E-02  3.34518993982242E-02  2.24040196556622E-03
  2.50011248802017E-03 -5.40300787827051E-03 -1.95568366129561E-03 -3.40522964677174E-03  4.30044221343491E-03
  2.43458409322728E-02  8.32824842252076E-03  3.95694029789840E-04 -9.43328096196805E-03 -4.09304374691265E-02
 -3.27649206793422E-02 -7.55796457761814E-03  8.82017015822407E-03  1.62819763054755E-03 -3.38524120233039E-03
 -2.61498954438561E-03 -2.12708367936549E-05 -1.13936676114287E-03  1.41565961815694E-02  9.16119093367282E-02
  3.29106242873006E-02  2.02580473196141E-03 -7.97813161361372E-04  9.89479347324389E-02  5.69492287927826E-02
 -1.19506770785411E-02  1.96204999449229E-03  3.77474279830344E-03  3.03393707215393E-03 -4.09118483086981E-03
  2.14200884477661E-03 -8.03642671071841E-04 -2.87024129591694E-03 -1.03495467585793E-02 -7.93308426064784E-03
 -4.22955670981097E-02 -3.78714694365717E-02 -1.07149845169147E-02 -1.13972265024011E-02 -1.37883689054529E-02
 -6.11822381709467E-03 -5.41267971307555E-03 -1.83412463326998E-03  1.05131701611247E-03  1.45611082140759E-04
 -4.06578693349440E-03 -1.47907578075332E-02 -1.15503546977208E-01 -3.54665949361504E-02 -8.81008081368648E-02
 -5.41224208993372E-02  2.98935504567644E-02  1.36295356008423E-02 -1.78558780896688E-02 -9.77210118990245E-03
  5.12757237492754E-03  9.97227994016827E-04  1.84591581449710E-03  1.49846560015799E-04  2.35860545833626E-03
  2.02970683199655E-02  1.51347620897903E-01  5.42440837503931E-02  2.73115160936195E-02  1.11616141685374E-02
 -4.04310457609068E-02 -2.58222674163219E-02 -2.78097035971119E-01 -1.44516564433222E-01 -4.54988820026524E-03
  4.86848842110755E-03  1.08411508908045E-02  2.27441805667359E-02 -1.13759995255551E-04 -1.24739238512205E-01
 -9.76560783728174E-02 -1.07752656487103E-02  3.10799789338802E-05 -5.28153293076335E-03  3.86113447574151E-01
  2.98159249076106E-01  1.41929132923590E-02  1.21529268329003E-05 -2.41253187304283E-02 -6.50323869891509E-01
 -4.98576976733205E-01  2.20438174243968E-02  3.43916432116995E-05 -4.08175882201549E-02  6.39851000122728E-01
  4.77144669584970E-01  1.84543104311283E-02 -2.04611387692665E-04 -3.08945530085219E-02 -9.06891929490803E-01
 -6.91451107018525E-01  3.26916209602793E-02  1.28098083817732E-03 -5.26303239039268E-02  6.76786129190736E-01
  5.17337383542835E-01  3.00027407967923E-02 -7.52058366013242E-04 -3.14021068214628E-02 -1.46700781044113E-01
 -1.17117140391000E-01  4.62285997435877E-03  1.10806442663767E-02  2.08241692966643E-03 -1.59663828522139E-01
 -1.21149974913467E-01  4.16620721090397E-03  1.23412045734540E-02  1.93678677379906E-03  4.65722850969614E-03
  2.13189879334235E-03  3.36842553724797E-03 -2.40386351908545E-03  2.56217021053174E-04  5.81704348524689E-02
  4.07463979220624E-02  3.69564959527380E-03 -3.98949893568276E-03  8.73751059254642E-04  2.09583042666301E-01
  1.58956276239520E-01 -9.77491538566380E-03  1.15665172503033E-02 -1.74849976535999E-03 -6.36942441577061E-02
 -5.34234626914334E-02  3.51470373510549E-03 -2.02597855999144E-03  8.11660600094428E-03  2.49608379550856E-01
  2.00684765746133E-01  1.75630760799166E-02  7.40674824597714E-03 -1.25946145480879E-02 -4.19190146096152E-01
 -3.30208193745194E-01 -1.74874110670752E-02 -5.60867825064588E-03 -2.91825246717709E-02
* ORBITAL    1   50
 -1.38108110543680E-01 -9.34066581141958E-01 -3.56289849220774E-01  3.86592134198542E-01  1.88689371229988E-01
 -1.08375241947340E-03 -3.29706561543634E-04 -2.63197360524833E-02 -2.42924047475515E-02 -2.62128397817871E-04
  1.24960098676962E-05 -4.04837855243799E-02 -4.00593033160284E-03 -1.61251098814511E-02 -7.56482746447053E-02
 -4.78772014333760E-01 -1.87543258256322E-01 -1.55980662229489E-01 -6.25079006514145E-02 -2.45105950150195E-03
  1.73483204417565E-04  3.28516004392433E-01  1.77514380776261E-01  2.94262218265062E-04  1.09159335932421E-05
 -6.33102811945800E-03  2.04905128583060E-02 -1.68151142565748E-02 -4.08285231313605E-02 -2.89350496370271E-01
 -1.07408023924334E-01  2.51917549311390E-01  1.60732947168589E-01  2.01454471940822E-03  2.67857926710439E-04
 -1.80511779278282E-01 -8.50221851317783E-02  1.19531428550040E-04 -3.34483563668333E-04 -2.53752637093071E-02
  5.01315619988199E-03  1.66992929905385E-03 -2.59292947716238E-02 -1.38591185067545E-01 -6.35299905188102E-02
  5.83004891601774E-02  6.31600231811757E-02  7.53941141133833E-03  5.24169903775174E-03  1.45649123679489E-01
  9.26485549910041E-02 -1.43025877955390E-04 -1.11168649785062E-03  9.25324923315241E-03  9.99645680167562E-03
 -1.31964210197066E-02  1.75929832788788E-02  1.27017752213916E-01  4.03518841970523E-02  4.67518994273966E-02
  4.33590475889103E-02 -6.23571569650456E-02 -2.88978910247551E-02  1.27653054239823E-01  8.20632592408430E-02
 -1.21833443716310E-03 -6.51810061196331E-06 -8.42398168004729E-03 -5.52433129942961E-03  7.68186356789410E-03
  2.93543737272583E-02  2.15642201101704E-01  7.21785300481917E-02  1.63663818112438E-01  9.93687889200802E-02
  1.57873626699793E-01  7.71911455921851E-02  2.87619190006360E-02  1.19907558854321E-02  7.48938514532293E-03
  1.46180335223352E-03 -1.01573151268724E-02  4.17014434893619E-03 -1.03164587358370E-02  1.07741591739982E-02
  5.61222338904980E-02  2.50179487487511E-02 -6.92001307773419E-03 -1.75770326537819E-02 -8.24347775568226E-02
 -6.86546964156487E-02 -3.96741764824057E-03 -8.04492612969336E-03  1.40498910694591E-03  1.67236851832931E-03
 -5.59960119996454E-03  1.55495283673760E-03 -2.57334360416140E-03  3.41239122562967E-02  2.18469745828853E-01
  8.14715893089940E-02  9.36849527222259E-03  5.74147241604726E-03  2.17473930801679E-01  1.21757185768128E-01
  7.72689973482129E-03  2.51841541082024E-03  7.60954742695093E-03  1.27378270610076E-03 -9.89491622245883E-03
  3.00707578826194E-03 -1.94467049701001E-03  7.05420193067966E-03  7.15708582864806E-02  1.66358517392626E-02
 -1.05245614233270E-01 -8.54397445903166E-02 -9.43941424223980E-02 -5.77687707776200E-02 -2.06186403539397E-02
 -1.75589435485194E-02 -9.83955012692331E-03 -1.50183287667605E-03 -1.50774346542844E-03 -2.22587629439926E-03
 -1.18459012913673E-02 -2.56045731004278E-02 -2.04914248002553E-01 -6.02775666768350E-02 -1.68618985102686E-01
 -1.07305332781155E-01  5.96991676904231E-02  2.85064235113161E-02 -3.09486166578774E-02 -2.03203829581866E-02
  1.06957957835534E-02  1.95706920869750E-03  2.69180637532553E-03  1.39816365553920E-04  5.18554699993053E-03
  5.60175295670239E-02  4.17666556581594E-01  1.49786056882231E-01 -3.78900281067655E-02 -2.67547826968310E-02
 -1.22124990242247E-01 -7.02581259196733E-02  7.38012777878301E-02  3.74512940833917E-02 -9.40711088890078E-03
 -3.95781698909300E-03  2.08479545244351E-03 -6.53404195945559E-03  1.16499121045558E-02  6.01259160568899E-01
  4.79501785387464E-01  2.03359583913333E-02 -1.38098050431820E-05  4.89551857540696E-02  5.43596552036659E-01
  4.45279030098266E-01  2.11091036425537E-02  2.28177540929182E-05 -4.50547502877654E-02  4.86742789183583E-01
  4.06697691255427E-01 -2.89519514427959E-02 -2.37063541707271E-05  3.63519814423479E-02  3.27603909466870E-01
  2.78026514788934E-01  7.68886607521515E-03  6.83442437967042E-05 -3.10128747955161E-02  8.92917675715020E-02
  7.28172122655207E-02 -1.46315873383001E-02  9.68049950208865E-04  3.85059072557698E-03 -1.74070699642642E-01
 -1.33693856193908E-01 -1.18807978877713E-02  4.21670801475446E-04  4.48320309483169E-03 -3.22819297073544E-01
 -2.60989358725256E-01  1.01607454147435E-02  2.39642523909134E-02  2.25200415900596E-03 -3.33073103500093E-01
 -2.55748722680173E-01  7.76752346619177E-03  2.56560284003801E-02  1.63148704996796E-03 -1.09035577166644E-01
 -8.90923769235246E-02  3.99738820064511E-03 -1.21704723343114E-02  6.87640433326229E-04  1.28598534619042E-01
  8.85751434873449E-02  8.65064695156456E-03 -8.10193786274327E-03  1.55967158949971E-03  4.02722159430784E-01
  3.06200399194408E-01 -1.78334818031278E-02  2.31224516054086E-02 -3.21926096208156E-03 -2.17833894061794E-01
 -1.76823901648631E-01  1.59689677125210E-02 -6.30831241500447E-03  7.45504135105455E-04 -2.80734769440038E-01
 -2.18529872970584E-01 -1.65322167287269E-02 -2.69708484303574E-04  1.31445345688986E-02 -7.84388310109980E-02
 -5.82338708118004E-02 -1.77243092948340E-03  3.64188838587266E-03 -3.96705830419405E-03
* ORBITAL    1   51
  8.67496970506272E-02  6.29295255156366E-01  2.24960545496423E-01 -4.26234003775999E-01 -2.41766052001229E-01
 -1.63547227247073E-03  4.53146041069965E-04 -1.07238534791049E-01 -6.38770877070849E-02 -5.10973191687329E-04
  1.17205175656081E-04  4.36498780776414E-02  1.00818055195855E-02 -7.60256544139338E-04 -1.40260521204304E-02
 -1.21313525880557E-01 -4.06467664404212E-02 -2.39691257020201E-01 -1.75169725953803E-01 -3.04189327200069E-03
  1.45415621728956E-03  1.39908501511325E-01  6.10290119080907E-02  1.13445167453697E-04 -5.18801976268837E-04
 -2.70819709668399E-02  2.03437125290195E-03  7.48520803579262E-03 -5.96131428382782E-02 -3.43318527146637E-01
 -1.32164894791234E-01  5.04901689455620E-02  1.24549959003489E-02 -3.23935331741864E-03  2.87008263509499E-03
 -3.10394820644089E-01 -1.91090675896155E-01 -1.12934330681129E-03  1.19568152096834E-04  5.20519228925197E-03
  1.30760194382818E-02 -1.81159638057367E-02 -5.92521938670421E-02 -4.01719464879269E-01 -1.41075649701665E-01
 -2.65696593827057E-01 -1.68293018377411E-01 -1.45424975785770E-02  2.40712710699371E-03  4.53472422665439E-01
  2.53270443401601E-01  4.37793067012594E-04 -3.02045731389278E-03 -1.85572950722364E-02  1.99393348138375E-02
 -5.27625876592273E-03 -6.35204208177602E-02 -4.15674724911914E-01 -1.56148465811582E-01  4.01495137163031E-01
  2.42067024848276E-01 -3.66396378354899E-02 -2.86801622575822E-04 -2.67645789680110E-01 -1.20614807952062E-01
  3.63526082330453E-03  2.39567575900127E-03 -2.30124472644321E-02  2.14193352237903E-02 -5.11600145820302E-03
 -2.88296367543408E-02 -1.43438897230324E-01 -6.54719774907093E-02  1.21371306921207E-01  9.67743147665021E-02
 -8.94914687935642E-02 -6.08935014951551E-02  1.19682669713742E-01  6.30931597041945E-02 -9.78900027402802E-03
 -1.89012402829874E-03  5.27296923989482E-03 -5.52916229379900E-03 -7.14528003207394E-03  9.11446967262844E-03
  2.97989668474255E-02  2.31944267760906E-02  9.45036199919510E-02  5.24489736345664E-02 -9.43441870512384E-02
 -8.39053602511347E-02  5.17533856828101E-03 -1.68542282123528E-03  9.59208628951399E-03  3.85116751366846E-03
 -3.35680003220152E-03  1.21934795180347E-03  4.94856866270251E-03  5.98463282736193E-02  3.83228191539628E-01
  1.42067570901372E-01  1.20098761407181E-01  8.41660737428426E-02  3.80256064328289E-01  2.02930051895135E-01
  2.64547245142784E-02  1.89959397130649E-02  5.75567996305580E-03  2.51107075396334E-03 -1.49525952842498E-02
  2.33077353588907E-03 -1.25888495386814E-02  1.53348997972091E-02  1.32718917247469E-01  3.50406356515329E-02
 -1.19472781674603E-01 -9.85429129774367E-02 -2.34533137701054E-01 -1.48544110783715E-01 -3.11304350515096E-02
 -2.30529938235514E-02 -8.44184117410593E-03 -1.13028682513885E-03 -3.84379947988619E-03 -1.35996542439191E-03
 -1.64168914194112E-02 -1.89502835308002E-02 -1.62293029949281E-01 -4.33092870034090E-02 -2.50103697870384E-01
 -1.58644948689679E-01  3.28358288743616E-01  1.76386790004718E-01 -3.86122167985544E-02 -2.71039109564610E-02
  2.23328819361174E-02  4.31106858895158E-03  8.76006433501533E-04 -2.08478601679887E-04 -3.45395118026682E-04
  8.29293877773538E-02  5.71352384572504E-01  2.16330387433473E-01  8.23396147822450E-02  2.72090042941387E-02
 -2.00698841979429E-01 -1.04227767958206E-01  4.12536515630599E-02  1.72600693192361E-02 -2.44609843531522E-02
 -5.66937195757929E-03 -2.16580265833384E-03 -2.89847531530536E-04  1.23074268661527E-02 -7.23329594098438E-01
 -5.79847045991374E-01 -2.17935584966673E-02 -1.65982282515858E-04 -5.62296366045994E-02 -5.53082700419181E-01
 -4.27691437960610E-01 -6.48425834678024E-03  6.91630094725198E-05  3.98705508372554E-02  3.44031099104927E-01
  2.74493948409842E-01 -7.33292429357602E-04  7.19204976080881E-05  3.20335849255938E-02  3.89251759335558E-01
  3.16386984513436E-01  2.95020771799523E-02  2.69874019714142E-04 -2.39391029411927E-02  7.23380076966904E-01
  5.80755811874922E-01 -2.95488477423814E-02  1.38328813078039E-03  5.07360225107556E-02  6.65903321541710E-01
  5.41610761088972E-01  2.33319378742148E-02 -5.41567479314911E-05 -4.76937961883577E-02  7.02103610214481E-02
  6.90970171717978E-02 -1.42434820338045E-02 -7.37881798136134E-03 -1.50689147667482E-03 -6.76939387812501E-01
 -5.25759105933769E-01  8.91151999060267E-03  4.62686457988302E-02  2.83657794668366E-03 -2.24300485382384E-01
 -1.88817121687939E-01 -1.73911143503122E-03 -2.45164316285951E-02 -8.92271217591927E-04 -2.74126239032085E-01
 -2.19100703607644E-01  2.39634534147045E-02  1.71965856381241E-02  5.01401657253478E-03  8.42206855365803E-01
  6.39957238529883E-01 -4.09165782876128E-02  4.05123803280923E-02 -7.31663395604830E-03 -4.40458318557036E-01
 -3.72771686212541E-01  3.34982607595128E-02 -1.72341212653799E-02  5.39534622467876E-03 -2.32250628973897E-01
 -1.78093546644128E-01 -1.61864333652728E-02  5.83660867438412E-03  1.00779942485300E-02 -1.80072403588844E-01
 -1.32649729896130E-01 -7.78546152173494E-03  7.06241174282517E-03 -1.16296587025739E-02
* ORBITAL    1   52
  3.01816482061465E-02  2.13133955696922E-01  7.86566792767548E-02 -1.25940674179719E-01 -6.79333898875493E-02
  2.70520215313105E-03 -1.49786060131459E-03 -4.53294360909969E-02 -2.70158299600115E-02  7.60215368085879E-04
 -7.46078648269355E-05  1.32302942571002E-02  3.16796241724078E-03  9.27973512745269E-04  1.09772435364043E-03
 -2.61610479859160E-03  3.37538704017627E-03 -5.03921130413839E-02 -3.97732653827541E-02  2.92866534314207E-03
 -3.97990924732385E-03  6.79541518062573E-02  3.83414582032507E-02  9.70954740208696E-04  2.46559697474458E-03
 -5.44581262823051E-03  2.41545893746861E-03  1.43848034917990E-03 -1.39111782487628E-02 -8.55027778643112E-02
 -2.59809768722970E-02  4.19926579507904E-02  3.20199619718714E-02  2.56965824667534E-02 -9.62625327184210E-03
 -5.05378839709517E-02 -2.89375255260143E-02  3.60125251214655E-03 -2.28067351130567E-03 -1.48835161523497E-03
  3.91077475565949E-03 -3.15275527989735E-03 -2.35762181159492E-03 -1.55603785115698E-02 -2.45472274800614E-03
  4.00441187875381E-03 -3.08385424426783E-03  7.77986068403529E-02  1.12671538847831E-02  6.57483011851258E-02
  3.10675074866430E-02 -2.45471239766963E-03  3.96202541843147E-03  3.48581841020605E-03  6.50839640558061E-04
 -2.12939255011650E-03  1.88150111645129E-02  8.35514317890446E-02  3.92678481824040E-02  6.90725493968069E-02
  5.72148734343781E-02 -5.06989077787396E-02 -6.25447169606072E-02  1.71481384603105E-02  2.12075304620202E-02
 -7.35681039172974E-03 -7.45329415897612E-03 -3.80053777146120E-03  1.27140703694492E-03  1.31126443220041E-02
  9.10667571969409E-02  6.45763974317534E-01  2.33599067538735E-01  3.11511233269428E-01  1.71307153760206E-01
  5.86568138694733E-01  3.16034983624313E-01  6.69448573324138E-02  3.48141564355860E-02  3.36529481852487E-02
  6.19264973775491E-03 -1.71406605535895E-02  1.58817904172093E-03 -3.01544639533799E-02  1.89778688201323E-02
  9.13231720358993E-02  4.49798279956242E-02 -8.97655493714298E-02 -7.59617722014059E-02 -4.91524923906498E-02
 -3.46888537107560E-03 -1.29213083310234E-02 -1.11480982131621E-02 -1.42880823718915E-02 -2.70706100666058E-03
  2.09086904147940E-04 -8.50749383696071E-04  3.64168935142704E-04  2.02898260219488E-02  9.50332466373597E-02
  5.53960211289122E-02  7.48165188351963E-02  2.49046910536699E-02  1.53098734117152E-01  7.94532969545243E-02
  1.47955236297862E-02  4.78810702906967E-03  1.40323581757595E-02  3.01370548693673E-03 -4.06045101230766E-03
  1.02340574740939E-03 -3.86886384274911E-03  5.93527652836337E-02  4.16797548258642E-01  1.51277375933618E-01
 -1.59903418265077E-01 -1.31185215922465E-01 -3.61256919944274E-01 -1.67649225249997E-01 -3.48194873635581E-02
 -2.69532749803210E-02  2.18334207478572E-03  1.03708258246628E-03 -1.04275969619857E-02 -2.27298470833405E-03
 -2.99420882560146E-02 -2.61686766877487E-02 -2.12363515151576E-01 -6.02134724797283E-02 -3.89454378789822E-02
 -4.01912887514637E-02 -4.41449695955427E-01 -2.31158428313813E-01 -1.18999680024867E-02 -1.00487545240205E-02
 -6.99686607499366E-03 -1.66481813878720E-03  3.19482646184044E-03  2.94831832090219E-03  2.07392874753493E-02
 -1.24077234683339E-01 -7.62009315911008E-01 -3.18075810701348E-01  4.91884823528019E-01  2.35273056990126E-01
  5.92424422886435E-02  2.49489255201767E-02  6.72131979901348E-02  3.03711735097408E-02 -2.58413540875204E-03
  9.17712856585073E-04 -3.29674000770854E-02  1.13342840564365E-02 -1.31561001903159E-02 -2.37198308586810E-01
 -1.90177804528327E-01 -7.89967725692240E-03  5.18355139420035E-04 -1.76720725195845E-02 -1.57660297281664E-01
 -1.22414627683722E-01 -1.36439008919856E-03  2.80086828530787E-05  1.12371924628819E-02  1.25612439932354E-01
  9.80937691813346E-02 -2.06189159652059E-03 -7.29725062936662E-04  1.08259069187317E-02  1.30698753996765E-01
  1.06554148489611E-01  7.50020544854471E-03 -1.26445355395312E-03 -8.46396798751345E-03  6.57305004357738E-02
  4.97678864470339E-02 -2.19892926075545E-03 -2.18674175246287E-03  1.12134924470375E-03  3.35050328828084E-02
  2.03659458699366E-02 -6.95162021765309E-03 -4.87000058202803E-03 -9.61125265917547E-04 -1.25955118321516E+00
 -9.82788554950344E-01  4.17642718207526E-02  7.76310820889616E-02  9.02257066139636E-03 -8.25442895679796E-02
 -8.95658575818480E-02  8.98656792601991E-03  1.38007564002904E-02  1.96487689920571E-03 -8.53785546572219E-01
 -6.44753123718986E-01 -4.41147315353711E-03 -4.72761670114286E-02 -1.44688591824682E-03  1.04454568027891E+00
  7.80705551072735E-01 -1.04775518752510E-02 -5.96788539946191E-02 -2.71210414261195E-03 -3.82879573179258E-01
 -2.88174008342427E-01  3.12064401838881E-02 -6.94788966722328E-04  6.04113644349300E-03 -2.06095962823875E-01
 -1.36218955338615E-01  4.38717738054491E-03 -4.02267313033796E-03  1.44981087153808E-03  7.49681243516448E-01
  5.85052608270231E-01  3.34383617070412E-02  6.47422259968193E-03 -4.62687575510272E-02  6.73115162011345E-01
  5.25077982738681E-01  1.16972495917675E-02  3.02217963114958E-03  5.05307370739632E-02
* ORBITAL    1   53
 -1.01527032439088E-02 -5.07740547112940E-02 -2.14068863802422E-02 -2.10089311789559E-02 -7.87950245475046E-03
  5.02293448627720E-05  1.49941838689682E-04  7.15364175655913E-01  3.59306817110657E-01 -8.66851749206690E-04
  1.88669014785731E-04  2.63300765446057E-03 -5.59938972052075E-02 -1.64488364704578E-03 -4.33891388614160E-02
 -3.22257462992005E-01 -1.14953556798692E-01 -1.49211434515893E-01 -7.18006676671016E-02 -3.62066160043762E-03
  2.50972545758030E-03  1.92628153275378E-01  6.95847435070308E-02  4.03127388919362E-04  4.27546150326911E-04
 -9.93770159145262E-03  2.35332377741126E-02 -3.88508166642267E-03  6.38158161507376E-02  4.06025991635432E-01
  1.45102953899479E-01 -1.59672224580048E-01 -7.63316916877071E-02  1.24817351395280E-03  2.85714682742008E-04
  3.63479681976991E-01  2.01740134599600E-01 -2.31116251411175E-03 -2.28147633290037E-04  1.44655250886543E-02
 -1.48266536556555E-02  9.04930841133020E-03  4.10877841241671E-02  2.86442911620591E-01  8.96834922560759E-02
  5.63943873640181E-02  8.75785929539090E-03 -2.54768594811266E-02  1.52967523858019E-03 -3.44914159029498E-01
 -2.19537749828886E-01  2.43026528848879E-03 -5.88864608133091E-04  9.60016328383860E-03 -2.62232375738597E-02
  8.51688685946792E-03 -3.95378005865533E-02 -3.03866273476522E-01 -1.04950784676810E-01  1.68585952353505E-01
  7.39318046184596E-02  8.09567981417257E-03 -1.38384987721322E-03 -3.73107137948450E-01 -2.05697050470707E-01
  3.53005042905084E-03 -8.14122146938021E-04 -5.38476295240103E-03  2.98766172834131E-02 -5.38943043306017E-03
 -5.28450897264225E-03 -2.69446668393794E-02 -8.85358978007929E-03  1.34636997766801E-03 -6.20261830569424E-03
 -1.07504944661959E-02 -8.37592555764126E-03 -2.75913595425683E-02  3.08340398936719E-02 -3.88989469155699E-03
  1.78600010431232E-04  3.19605077419377E-03 -7.95588631284733E-03  1.35332557185921E-03  2.47913502519453E-03
  9.88214138490036E-03  6.66436060107225E-03  5.64171580533181E-03 -2.79855808748605E-03  3.42600126504615E-03
  1.50749205668116E-03  4.13610841580494E-02  5.12005630365197E-02  2.70477815985710E-03 -8.90741128535638E-03
  4.84731926179363E-04 -1.01799036546580E-03  9.65306311303671E-04  9.22162973944292E-03  5.42433081254815E-02
  2.18407170360877E-02  3.82656520226918E-02  2.14260077937602E-02  5.38013198791907E-02  2.61366665335910E-02
 -1.99351178714437E-02  5.43482600816288E-03  1.19657236186914E-04  4.54838651575873E-03 -1.45461849296543E-03
  1.52666786062766E-03 -2.67244539786103E-03  5.24339927106674E-03  4.14669912800676E-02  1.24390319691498E-02
 -1.64236567068973E-02 -1.64565730246364E-02 -6.70960996475728E-02 -3.93038878707994E-02 -9.21178599359444E-03
  4.60869315079775E-03  3.54587308269530E-04 -2.07272661352923E-03 -3.00138063984379E-04  1.81137034259615E-03
 -4.58864716086656E-03 -3.13484217229946E-03 -2.71699601257256E-02 -7.06888930729579E-03 -3.83976202094004E-02
 -2.57974425790788E-02  5.35865258822676E-02  3.01686956092312E-02 -1.57268238664053E-02 -5.02175275379151E-03
  3.65012765917400E-03  8.00903618113668E-04  3.38975770386764E-04  8.34725825543784E-04 -4.73265459665064E-05
  3.30522902488711E-04  4.83588360704092E-03 -6.31533658468569E-04  2.08285729802676E-01  1.08572628073483E-01
 -1.48712066894141E-02 -5.88629944173980E-03 -6.80589005195492E-01 -3.54910785462811E-01 -7.23847251135768E-03
  1.29643947662282E-02  1.60716370597006E-02  5.74995505776418E-02 -1.21057967229404E-02  9.30081875606001E-01
  7.35102723912475E-01  4.86299943188727E-02  4.02930465281176E-05  5.21507508470945E-02 -9.33900801269088E-01
 -7.37373558338113E-01 -4.30245043767336E-02  2.24554533711367E-04  4.88764820278907E-02  7.68422670059760E-01
  5.72224565935276E-01 -2.48017339219307E-02 -4.24064107204123E-05  3.17475011425848E-02 -7.90877098711041E-01
 -6.04831581887087E-01 -2.78981064994291E-02 -3.15204346902342E-04  4.20451474105844E-02 -6.42682021703822E-01
 -5.04412478814576E-01  2.90775121490037E-02  2.33614970763589E-03 -3.93178083319987E-02  8.65937306843768E-01
  6.63886773313110E-01  4.24497116878945E-02 -4.20742642651132E-03 -3.38137514933978E-02  8.39950165641398E-03
  1.76200023616134E-02 -2.35167145988122E-03 -3.94744011354663E-03 -2.74169220873134E-03 -9.80071907231799E-02
 -7.85779275149618E-02  9.99707995599058E-04  6.54282961416903E-03  1.48556988927291E-03 -9.46142137421795E-02
 -7.48861515587876E-02 -1.34638343924034E-03 -6.72863594687569E-03 -7.59598536251344E-04 -3.93208200410949E-02
 -3.16475809188369E-02  4.13297524135817E-03  2.82012788130914E-03  9.84630643210415E-04  1.38651604531836E-01
  1.04989676776164E-01 -6.21121831990491E-03  6.81308521206601E-03 -9.29312069562711E-04 -1.03018417683220E-01
 -8.11769370919707E-02  2.08098980159396E-03 -4.85477239494252E-03  1.91616373761124E-02  9.85869472729061E-01
  7.74446054746358E-01  5.65535818386648E-02  1.81928940029373E-02 -4.34985314167028E-02 -8.78118848734835E-01
 -6.94352247900268E-01 -3.50693305994242E-02 -1.29267448792355E-02 -5.39939249699874E-02
* ORBITAL    1   54
  5.43653089220695E-02  4.03147097345176E-01  1.44699114035126E-01 -2.63764811297683E-01 -1.53216704090912E-01
 -2.81635696950405E-03  1.13510007441812E-03 -1.73911537772334E-01 -1.08011324421847E-01 -1.44709371882809E-03
  1.67485342716351E-04  3.46585206533570E-02  1.06262457669416E-02 -4.66657227725325E-03 -6.72097928222699E-02
 -4.72916786456135E-01 -1.59378528112603E-01 -3.12692267256203E-01 -2.04570504911883E-01 -6.56136049908315E-03
  4.76942814408773E-03  4.39422672568504E-01  2.38126127745436E-01  4.74583814484806E-04 -9.68530526132439E-04
 -2.86904256891283E-02  2.24668765225338E-02 -5.43983316424870E-04 -7.49280824999504E-02 -4.79072852694411E-01
 -1.73444762347387E-01  2.43021663819670E-01  1.55210198157095E-01 -9.36008879338799E-03  3.82559718434913E-03
 -3.26613246776152E-01 -1.62691645139672E-01 -2.23727322871455E-03  2.95254653191143E-04 -1.35224457404614E-02
  1.09743648500605E-02 -5.69013656435912E-03 -1.92258811323153E-02 -9.18979423835076E-02 -4.91684248552865E-02
  1.74383849092573E-02  1.31805390077225E-02 -1.43519381097722E-02  1.10137831987573E-02 -1.40913595192214E-02
 -4.85988181725383E-03  2.73137735880533E-03 -2.11980025312692E-03  1.33128738167176E-02  7.40773320930224E-04
 -5.20812345072011E-03  1.37878864428032E-02  8.46532400299821E-02  1.98123973406661E-02  1.75394539477996E-02
  1.24295805168125E-02 -7.30220738465608E-02 -4.04077999979043E-02 -8.29416969379977E-02 -1.98478773379587E-02
 -1.31722150738597E-03  1.28632593394748E-03 -6.04221431843441E-03  3.57030483416829E-03  4.73824413757781E-03
  4.99422155555826E-02  3.15539185321152E-01  9.94969199697558E-02  1.18392037193432E-01  7.17929102285714E-02
  2.88619930284622E-01  1.50353544206294E-01  2.99138118986818E-02  2.48690393379855E-02  1.62138514432965E-02
  3.92682273650540E-03 -1.81599968840764E-02  5.87266004979841E-03 -1.51732536933941E-02 -1.09851832768088E-02
 -4.98720478118613E-02 -3.50510183124589E-02 -9.51977208761228E-02 -7.28641760560821E-02 -6.05565116330171E-02
 -4.69888558467737E-02 -5.00805990456871E-03  1.08743435336561E-03 -1.74024278688801E-03 -1.08291994206740E-03
 -6.46863986267480E-03  4.55193494491351E-04 -3.72831554394756E-03 -2.81414736017629E-02 -1.14125177982536E-01
 -7.44419052109064E-02 -1.89388991270863E-01 -1.32551571359550E-01 -2.25328286217862E-01 -1.05690471926426E-01
 -4.70469059447140E-02 -2.62682411711758E-02  2.33707957533031E-03  1.86389023017266E-03  8.49807438021255E-03
  3.13758934749969E-04  1.40227219494906E-02 -6.58095862650300E-02 -4.82787695711122E-01 -1.51416892840855E-01
  1.56967347358900E-01  1.08099851172739E-01  6.12627712064602E-01  3.53605748720101E-01  3.34598913145324E-02
  2.64020699904249E-02 -8.67213337628088E-03 -2.79026903625999E-03  9.91406010026711E-03  3.63961836922289E-03
  3.12298793385795E-02  5.77117953265679E-03  7.42145655947457E-02  1.33466009024556E-02  3.14415647225999E-01
  1.98115092597932E-01 -5.90045591525459E-01 -3.34055020726729E-01  5.36053855777484E-02  3.50416938491812E-02
 -3.19809288560797E-02 -6.21780649134075E-03  8.63726331382885E-04  5.35956092027403E-04  4.22193371163102E-03
  5.93600555501887E-02  3.79197050562063E-01  1.46949232107872E-01 -5.82588390701952E-01 -2.81237394374010E-01
  8.87135919414113E-02  2.83924006434843E-02 -3.11546048864641E-01 -1.56787063753396E-01  2.08728508208625E-02
  6.44470829036651E-03  4.11312437299616E-02  4.61948241358564E-03  1.15276678085298E-02 -6.24809480500877E-01
 -5.05402418068151E-01 -1.54113790092104E-02 -2.30137763134101E-04 -4.63382449353077E-02 -3.72338312578761E-01
 -2.78802046128792E-01  8.39139767287636E-03  1.63982691428031E-04  2.83157327233756E-02  9.65415690966267E-01
  7.58359590053438E-01 -2.40488381119524E-02  3.52910880383556E-04  6.09725409992284E-02  7.63824274903102E-01
  5.88547875818336E-01  2.00602587631636E-02  1.29411537330394E-04 -3.97720290633663E-02 -1.40191633285893E-01
 -1.06116311593861E-01 -1.20064394201545E-02  3.78115159176679E-03 -1.60832355945036E-02  6.19517911338517E-02
  5.08496967750316E-02 -8.43940585285282E-03  1.94885080864813E-03 -4.10843256679332E-03 -5.75338961768984E-01
 -4.72782187120992E-01  1.43969376927528E-02  3.75399596098573E-02  3.63448524515024E-03  2.83838616109448E-01
  2.49125214733192E-01  7.63503674660599E-03 -3.15904969063511E-02  1.56365256715802E-03  1.05215368357124E+00
  8.13844431628980E-01  1.86901381150067E-02  5.65765723397591E-02  3.98738660020233E-03  7.29925900582108E-01
  5.56330103050133E-01 -3.71176477401423E-02 -4.18219793867114E-02 -7.49623396315234E-03 -1.26483896692938E+00
 -9.52981329203194E-01  5.33038162698463E-02 -5.72579609735477E-02  9.89873707566324E-03  6.23146474325837E-01
  4.74102584508820E-01 -2.92769034594007E-02  1.99224291136843E-02 -8.05838196805111E-04 -4.25654993489486E-01
 -3.26763169208659E-01 -1.03454730119874E-02 -4.57688223827916E-03  2.37074412642787E-02 -9.53394860617575E-01
 -7.38795262593141E-01 -1.85299359197160E-02 -1.12840410614470E-02 -5.51641486056944E-02
* ORBITAL    1   55
  3.50287693849734E-03  2.36684807164155E-02  1.10900507167441E-02  7.06622363025819E-05 -6.42057799564869E-03
 -9.44134960560953E-04 -8.04841185567005E-04 -8.11343476517350E-01 -4.34555353199609E-01 -1.90354748596194E-03
  3.24167333339468E-04  3.58290631110380E-03  5.44725556679921E-02 -1.14005309178896E-03 -3.02151521358410E-02
 -2.09652940857853E-01 -6.23769334524815E-02 -7.27657769185667E-02 -2.55552258655411E-02 -3.23352596865475E-03
  7.97405656543974E-03  2.72827334986872E-01  1.87251092648755E-01  1.02066206792946E-03  1.57735729938829E-03
 -4.77412361594907E-03  1.19286819090757E-02 -2.15518406798348E-03 -2.74500525945431E-02 -1.15269821040327E-01
 -6.24225178372601E-02 -2.86395167661770E-02  4.37043864815620E-03 -3.71323998124040E-03 -6.73981261392611E-03
 -4.76804113379689E-03 -2.55356236238837E-03 -6.71464306132280E-03 -4.11999811667835E-04 -5.47526506535488E-03
 -1.04223785478558E-02 -3.37945955104627E-03 -2.46994414018637E-02 -2.00550821301645E-01 -6.99817093140341E-02
 -1.05416897560654E-01 -3.76150700628971E-02 -3.39082971637405E-02  2.01750433683609E-02  1.49047112210140E-01
  8.04049591098493E-02  6.55671654819568E-03  5.09091133218550E-04  4.32980548167814E-03  1.51061815039926E-02
  1.40786759942466E-03  8.07354103879675E-02  5.74045903195704E-01  1.80292032661959E-01 -2.63945878192892E-01
 -1.20620272997122E-01  2.37340615325071E-02 -1.03713155121867E-02  3.48142248614518E-01  1.87602277214717E-01
  6.74081121657554E-03 -4.75191509468675E-03  8.70242496341179E-03 -2.41386431413255E-02  7.60873567442908E-03
 -1.13747830111234E-02 -8.26226795175249E-02 -3.37831525763817E-02 -1.24931160989117E-02 -1.46620403364971E-02
 -3.42299637123462E-02 -8.25242947157854E-03 -1.46512180782663E-01 -7.86106847480338E-02 -4.45122716835852E-03
 -8.91203884952291E-03 -2.31361868907198E-03  4.41404446578365E-03  7.52664942207038E-03  2.57503642811039E-03
  2.58813433561409E-02  3.53213097212904E-03 -5.64894274092208E-02 -3.03994721062519E-02  5.91687086744589E-02
  3.60153507000270E-02  1.58637246297274E-01  1.08927474834166E-01 -8.33570389203783E-04 -5.13232091063568E-03
 -1.20190101673316E-03 -5.85401637467630E-03 -3.21398806730504E-03 -2.01499502277506E-02 -1.62994831803876E-01
 -4.38999121896684E-02 -3.99778444519910E-03  2.64115210263602E-04 -1.15525682748957E-01 -6.96576954821691E-02
 -4.23391718062477E-02 -1.56408801139326E-02 -8.22847366714606E-03  3.06842833370827E-03  2.01243278431364E-03
  2.16106030515519E-04  5.10697410617614E-03  1.12414502117899E-02  9.23660644669530E-02  2.62240890402754E-02
 -1.16192055001513E-02  4.58731046879427E-03 -1.11876016767164E-01 -6.48983489693760E-02 -4.33027593869910E-03
  1.80575858109360E-02  6.65355129655082E-03 -8.95475442051207E-04  6.41926816956701E-04  1.08135572306253E-03
 -4.69893819264871E-03  6.44902638377923E-03  4.28155414266832E-02  1.49037118400635E-02 -5.87654207445300E-02
 -3.67925254818643E-02  2.40650620949775E-01  1.33754614083956E-01 -2.23728819846311E-02 -7.14442374804158E-03
  7.62950441068625E-03  1.49382381756260E-03  3.45659795872440E-05  8.51067958118245E-04 -5.53662383531051E-03
 -1.25960394931010E-02 -7.82204395257443E-02 -3.41471733873643E-02  3.77898154425375E-01  1.98661396670086E-01
 -1.40320852874549E-02 -3.66053871159495E-03 -1.08992717724804E+00 -5.59962190513592E-01 -6.79067790039618E-03
  2.10513862834620E-02  2.07240813723039E-02  8.52075013505101E-02 -2.07312300281835E-02 -1.10851454264491E+00
 -8.64276340842381E-01 -4.64150150866794E-02  3.24925023160492E-04 -5.82887066094010E-02  1.02693190137534E+00
  8.05774176698580E-01  4.68955831279124E-02  2.24660441826577E-04 -4.82177346318210E-02  3.51452692129358E-01
  2.85269295291513E-01 -1.16261436415742E-02 -9.02164424420786E-05  2.01729629016451E-02 -1.61476641013170E-02
 -7.17901809054185E-03 -8.04827556710752E-03 -5.36979043715246E-04 -1.69794735494325E-02  4.95027070324195E-01
  3.46274075812034E-01 -1.98022701308881E-02  4.16677966862053E-03  4.93235482749868E-03 -1.03159482280068E+00
 -7.73967677381945E-01 -2.51461809253578E-02 -1.00393457274268E-02  3.15222173918600E-02  1.21225038003357E-01
  9.97622002092044E-02  5.01107549291249E-03 -6.57685996317154E-03 -6.45334314673594E-03  3.11972514116032E-01
  2.31659483221099E-01 -9.00460137219997E-03 -1.14206740298631E-02 -2.87276247435756E-03 -2.03069338450159E-01
 -1.54941194900623E-01 -6.97365774568130E-03 -5.09891388448559E-03 -1.98123232419877E-03 -4.45961470264226E-01
 -3.30695678961563E-01  7.08486939270513E-03  2.29598317762263E-02  1.32231675854610E-03  3.85242993496512E-01
  2.83757325622381E-01 -1.71651384473471E-02  1.25649950286475E-02 -2.01913281218028E-03 -2.05755160009089E-01
 -1.41030392438651E-01  5.80170873961248E-04 -5.16170785075958E-03  2.76466668775440E-02  1.76999392910948E+00
  1.37521707013083E+00  8.72428095536195E-02  1.91815534437361E-02 -6.93669537482473E-02 -1.37378868465811E+00
 -1.07937438497041E+00 -4.68792918709207E-02 -1.83959791399435E-02 -7.17274752892842E-02
* ORBITAL    1   56
  5.85525659559793E-02  4.27558443266629E-01  1.64993919066486E-01 -2.03367780040100E-01 -1.02979304357367E-01
  3.65091383878044E-03 -1.03758322226292E-03 -3.91767663413803E-02 -3.42857775606199E-02  2.30188653528389E-03
 -2.64261109042556E-04  3.91911921475981E-02 -3.23226904828794E-03 -4.65384772024808E-03 -1.06545256501192E-01
 -7.33421551083903E-01 -2.33322228368131E-01 -3.53050604875906E-01 -2.29079641235090E-01  8.36297984443039E-03
 -8.16211899042476E-03  4.50287114232493E-01  2.64504176394340E-01 -7.40561210054674E-04  6.41238530440161E-04
 -2.57981552312671E-02  3.02686769208284E-02 -4.67442519379744E-03 -5.45465697405671E-02 -3.82397983515853E-01
 -1.15854844369901E-01  2.53861077182351E-01  1.86465136787399E-01  9.88119379335460E-03 -3.65945281414782E-03
 -3.35353260005759E-01 -1.40008200525048E-01  4.93948415050521E-03  1.66235746244962E-06 -2.52556151171758E-02
  1.14913565605731E-03  3.46666499095317E-03  7.90571734057259E-02  5.70636042861568E-01  1.91000197746152E-01
  3.27273280001636E-01  1.91531250718866E-01  2.18035109381121E-02 -2.30509015711555E-02 -6.73179264326478E-01
 -3.43791054289081E-01 -3.67673058149159E-03  5.90958448627703E-03  2.89472407484553E-02 -1.93968269973194E-02
 -6.91622790714033E-03  9.25124385463793E-02  5.91568428606174E-01  1.93070917178083E-01 -3.02489403450734E-01
 -2.13473516427657E-01  5.44236941554436E-02  1.19555348684883E-02  1.32674093129154E-01  6.73778163776362E-02
 -9.67379014567753E-03 -1.97398673772748E-03  1.84426489528302E-02 -1.47173397091484E-02  2.51575218974992E-03
  1.91904485627058E-02  6.35207021806050E-02  1.01489458893104E-02 -2.04125082622779E-02 -2.52960587528807E-02
 -7.50590528468400E-02 -7.35294612004154E-03 -4.80884370431925E-02 -6.68395724697031E-03  3.47013142964314E-03
  5.38950223440002E-03 -1.73337131293450E-02  9.65677065523621E-03  1.17921887447380E-02 -4.75589322400860E-03
 -9.35990642425085E-03 -2.73079431281828E-02 -1.52003286296139E-02 -5.36811627490706E-03  2.47661804723050E-02
  2.44213218316153E-02 -6.56631486587170E-02 -3.04809519330651E-02 -7.35745430523855E-03 -3.91807751192659E-03
 -2.46107156553259E-03  2.67621121227955E-03 -9.18504382713219E-03 -6.67349654581571E-02 -5.09918312908064E-01
 -1.49531005828366E-01 -8.49614432676827E-02 -3.13221515034823E-02 -3.35843160924438E-01 -1.71964701103692E-01
 -6.99524363132453E-03  8.51000059314788E-04 -1.36728807423215E-02 -4.93552223630971E-03  2.69735028879325E-03
  2.16611677943778E-03  9.47911693212884E-03  2.13950870791614E-02  1.67194417518758E-01  5.04860297511080E-02
 -6.85511917361870E-02 -6.79442589247471E-04 -2.21191000808478E-01 -1.27781563304607E-01 -1.42331075075342E-02
 -4.86774742554893E-03  1.64470300524058E-02  3.21849080847484E-03 -6.41844087426858E-04 -1.26607058070470E-03
 -3.32813962437179E-03  2.31928469245462E-02  1.60840762513279E-01  5.12820972360776E-02 -1.46022233496977E-01
 -8.35728059538352E-02  4.88934084522503E-01  2.73442358097884E-01 -2.25834812602518E-02 -1.37072178651565E-02
  1.34106427562837E-02  2.88565242286068E-03 -5.05673155874538E-04 -2.13511850638772E-03 -1.05235580136832E-02
 -4.88863763432076E-02 -3.16769137180336E-01 -1.18850719225345E-01  1.61324548601303E-01  7.88219528939720E-02
 -4.62378644422444E-02 -2.48919345405593E-02  4.35379734275333E-01  2.24516794069483E-01  5.07414559358140E-03
 -6.43308179423267E-03 -2.36290660951415E-02 -2.28358517912741E-02  2.58971372033577E-04 -4.40695492606564E-01
 -3.65169900160871E-01  9.39756197938453E-04  1.66021239534532E-04 -3.62849964126091E-02 -5.55174785390437E-01
 -4.31333194751165E-01  8.42991668650504E-03 -2.37333215897735E-04  4.29866482372046E-02  1.31372278585504E+00
  1.00792102098879E+00 -4.35582270223029E-02 -2.62307648703206E-04  6.81024563516914E-02  9.97039255119395E-01
  7.28715197501527E-01 -7.98114980643059E-04 -1.25950022854876E-04 -4.81713935446671E-02 -1.59243034419442E+00
 -1.18144145654810E+00  1.32702558073255E-02 -4.68123267146325E-03 -7.37918098254980E-02 -6.28019880682342E-01
 -5.01653179996874E-01 -2.15642651144652E-02  5.02029378491087E-03  3.77676288803583E-02  8.52320025997598E-02
  4.73486492944412E-02  2.55799209964747E-02  7.58033913399199E-03  5.77590925965891E-03  9.38845772618297E-01
  6.88551717470819E-01 -2.00066325450931E-02 -2.06973141527251E-02 -4.18123727732927E-03 -4.62327728602011E-01
 -3.44010551960180E-01 -1.80048347092290E-02 -1.01714416542751E-02 -3.07316436813907E-03 -9.77404954474456E-01
 -7.15971942400298E-01  7.30474183685165E-03  4.83443528899994E-02  2.22434780722264E-03  7.79154480022931E-01
  5.67309568410256E-01 -3.34782089242551E-02  2.34320000420622E-02 -6.77586619229466E-03 -2.56339361605834E-01
 -1.54211676769576E-01  8.38380769825199E-03  5.75073476695969E-04 -7.06828455044355E-03 -1.71226417505985E-01
 -1.36168448589405E-01 -1.28981710508805E-02 -1.02731549491886E-02  2.22526220210829E-03  9.51692035449407E-01
  7.28454525247057E-01  1.99922812530529E-02 -6.32855721948528E-04  5.09185827447455E-02
* ORBITAL    1   57
 -9.47712598943002E-03 -7.65671766751123E-02 -3.42446878593598E-02  5.11283532439543E-02  2.42970205881161E-02
  1.30714916089551E-03 -6.18091270145347E-04  1.63087891621542E-01  8.89527918069751E-02 -2.20950443829725E-05
 -9.06437346631758E-05 -1.30688468090914E-02 -5.59436844719505E-03  2.05360505320373E-03  4.79670718233955E-02
  3.30267333162995E-01  1.01086256712155E-01  1.59296724320755E-01  9.27257205544813E-02 -1.73406529406243E-04
 -8.00642779221773E-04 -1.45595643083130E-01 -1.02986041180207E-01  5.28760023885226E-04  9.84639443398101E-04
  6.36701746029816E-03 -1.20054147773338E-02  3.16491665019916E-03  4.01117001621955E-03  1.70441396330939E-02
 -1.23011867207351E-03  3.69393704013490E-03 -3.02220041122904E-02  7.07169862109726E-03 -4.63224374333166E-03
  8.48254982779913E-02  3.95874954661694E-02  1.88899404050563E-03 -1.52334950785751E-03  1.21694399247433E-02
  7.51748143925069E-03  1.27976695403463E-03 -3.67786115605287E-02 -2.52495126159052E-01 -1.14235955799072E-01
 -1.06605057472418E-01 -6.87678011479198E-02  3.48301227144181E-02  6.10066360293950E-03  3.44262439435987E-01
  1.57895349574609E-01  1.02092579988545E-03  4.32033862605941E-03 -3.07185038114124E-03  7.99937990454622E-03
  1.19542071622222E-02 -3.39368197871204E-02 -2.70824613780223E-01 -1.27530131832588E-01  2.90081695195875E-01
  1.71517742815779E-01 -7.41204035986171E-02 -7.89547419244376E-02 -1.31236872791021E-01 -4.65869397147531E-02
 -5.40405099995582E-03 -4.68516685863618E-03 -2.06520184023538E-03  1.21063557913467E-02  3.56961090920175E-02
  8.88254859396337E-02  7.09968578529618E-01  2.28454321513455E-01  3.75904928314499E-01  2.26933232213523E-01
  4.94532879430104E-01  2.69140342521681E-01  1.26904157018619E-01  6.08288544077381E-02  2.43734619829911E-02
  3.32242677225688E-03  1.27761700562432E-02 -2.86342295965316E-03 -7.55398674891474E-03 -8.04590150647761E-02
 -4.84883220747189E-01 -1.31508710203961E-01 -8.63831021344196E-02 -1.47967288827314E-01  1.34717948312503E-01
  8.56202345648681E-02 -1.11490849384234E-02 -3.06851856977668E-02 -2.43435923835925E-02 -2.28778716277724E-03
  2.28169248905235E-02 -1.42670601149034E-02 -2.23127913230660E-02 -1.17515035823130E-01 -8.02317716646782E-01
 -2.30528948682477E-01 -2.53367022764585E-01 -1.80432528814482E-01 -8.70755101754549E-01 -5.11381220536701E-01
 -6.05548076746748E-02 -4.34955874560996E-02 -1.27688651120552E-02 -2.88930732577854E-03  2.39993557050105E-02
 -3.61901805207898E-04  4.25670646477080E-02 -1.03877410304852E-01 -6.32892535499417E-01 -1.84772215183094E-01
  2.41368339302778E-01  2.23439923682491E-01  4.43960616590475E-01  2.77030839422967E-01  5.11542856613575E-02
  4.38987560542833E-02  9.24561103942859E-03  1.46417863699423E-03  2.34177666231044E-02 -1.76969081699952E-03
  2.94736167124437E-02  2.99644268153373E-02  2.50105313342975E-01  7.65523855338177E-02  1.26030028492548E-01
  7.74625593344570E-02  2.98048990292501E-01  1.50834791739906E-01  2.96537015874746E-02  1.71095042295647E-02
 -8.55170016380318E-03 -1.48372556924023E-03  1.00812191246606E-03 -5.38571605754350E-03 -2.35868344622066E-02
  1.22355641025163E-01  7.74980350457041E-01  3.06871680142515E-01  4.72148224796106E-01  2.88560333665159E-01
 -2.05641462931595E-01 -7.74676540746459E-02  7.26412780901141E-02  4.46532246189140E-02 -3.21259376597185E-03
 -7.17313386062550E-04  1.73366618809223E-03  4.95028475679686E-03  2.80693816899278E-02  3.22126760962770E-01
  2.51827745901760E-01  4.22022722124469E-03  2.86888865253802E-04  1.95963589172275E-02 -7.52903813903095E-02
 -5.11070995875913E-02 -1.07382687210689E-02  9.49376937524666E-06 -4.13047728413192E-03 -5.19449661208622E-01
 -3.93125926551934E-01  2.15467014170233E-02 -3.06279996789338E-04 -2.33939758875308E-02 -1.91023684266494E-01
 -1.30408364637131E-01  8.72279464520378E-03 -1.39816145311966E-03  2.30341682287085E-02  7.11096808356750E-01
  5.21602780407673E-01 -1.87811967091274E-03 -6.11884205928091E-04  2.77459481550667E-02  5.98864858838921E-01
  4.28358518525358E-01  1.46884014580128E-03 -6.08902364227571E-05 -1.90370922319385E-02 -1.61978244354344E+00
 -1.17406098668329E+00  4.34642960826244E-02  4.34294737470585E-02  1.09727158474636E-02  1.88644849365488E+00
  1.43691788779739E+00 -1.06048435944617E-02 -1.07562875867155E-01 -2.91848769057445E-03  1.15281960332714E+00
  9.01653040315389E-01 -4.82063739527319E-03  8.31123203509943E-02 -2.24869191970580E-04 -1.05911154419123E+00
 -7.74221169748967E-01 -3.34298293748775E-02  5.16386405606632E-02 -5.88948237879581E-03  4.77778757582540E-02
  5.70950475327756E-03 -2.11598433642376E-02 -2.65691404531207E-02 -4.34532865871039E-03 -1.44202300339210E+00
 -1.03701678766374E+00  4.76208859371399E-02 -3.03841160483378E-02  8.71656244973434E-03  1.93783066452098E-01
  6.68109846473436E-02 -2.81809032972540E-03  8.70309536778450E-03 -2.14471573547706E-03  1.38076955030820E-01
  3.11579890067681E-02 -1.99944078704622E-03  8.20092096792794E-03 -1.78894998223257E-03
* ORBITAL    1   58
  6.02789367389988E-02  3.58541110956901E-01  1.25359232913736E-01  1.04452202464133E-01  5.83419574789545E-02
 -2.19433311872015E-04  2.26477495973142E-04  1.12729488853189E+00  6.22460537509209E-01 -1.12319772036956E-03
  1.47861561446581E-04 -5.43156862113923E-03 -4.82108973270379E-02  7.73613603869225E-03  5.88392945411435E-02
  4.45994739316477E-01  1.39931244516954E-01  4.09885610061201E-01  2.05511397920543E-01 -1.26796086972662E-03
  4.88939462521824E-03 -4.63960320925104E-01 -3.21042513370758E-01  5.01534552599785E-04  7.10389562002773E-04
  1.01032705884664E-03 -4.81323980261831E-02  7.82430031315319E-03 -1.30180227922172E-01 -9.64789692931475E-01
 -2.69136882117568E-01  2.98204836697151E-01  1.06796762858239E-01 -6.01141876802451E-03 -4.64572182131922E-03
 -4.43408070554736E-01 -2.54351870833978E-01 -3.96518022092431E-03  3.92035912329749E-05 -2.22780440895572E-03
  3.73395019157555E-02  6.56794621406101E-04 -8.89022724713352E-02 -5.61260878659402E-01 -1.86579174631059E-01
 -2.45855550926696E-01 -9.17150994247854E-02 -1.12013392689881E-02  1.59094322874286E-02  1.63265473822803E-01
  9.76808536339386E-02  3.54836635401351E-03  6.06450205509752E-05  7.58531341189526E-03  8.15810541017948E-03
 -1.36519392606563E-02  7.12358741798471E-02  5.08707433525948E-01  1.71411177330553E-01 -4.30501620913040E-01
 -2.48259846304259E-01  9.04878689923413E-03 -4.57620653542013E-03  2.03132976751264E-01  9.94333429294210E-02
  2.21041347801167E-03 -2.35290127717365E-03 -7.24588197436881E-03 -8.89234564874381E-03  2.46781184427030E-03
  3.02279308200533E-02  1.45584257476274E-01  2.70690326940394E-02 -1.68965002283614E-01 -6.84491080963492E-02
 -2.46915811696188E-02  2.87750480926347E-04 -6.82897864769607E-02 -7.96645925367774E-02  1.09697426913979E-03
 -6.96724805404720E-03 -2.17004509748363E-02  1.29068439399834E-02  2.79402488399117E-03  2.74675333868852E-02
  1.67228858952856E-01  3.85515443116110E-02 -2.83990985854013E-02  6.81988620476896E-03 -4.11077313262505E-02
 -1.68592365691615E-02  8.31095276476919E-02  3.95042172556704E-02 -1.51503344236488E-03  6.02852190918188E-03
 -1.19648301869361E-02  2.32544337235223E-04  5.35176517878400E-03 -4.69266174063085E-03 -3.65670830169679E-02
 -1.85019140862776E-02  1.23426974365398E-03  1.97889018024244E-02  1.80076167003038E-02  2.51528750303825E-02
 -1.13566253737866E-02 -1.17150956963250E-02 -4.05445937308012E-05  6.48995404132223E-04 -4.20781884860672E-03
 -1.14958540027370E-03 -4.55268680356476E-03  2.06372608745589E-02  1.28267450328064E-01  3.73566871638699E-02
 -7.00853276946486E-02 -4.37630142009860E-02 -1.36388551949001E-01 -7.78928018448389E-02 -1.29970620829117E-02
 -4.60447237825972E-03  3.80156586424177E-03  1.48274034327350E-03 -5.14942415915660E-03  8.38928109199537E-04
 -4.37092253522191E-03  5.14305167810336E-03  2.99218963026144E-02  8.72264567153595E-03 -6.72639924725450E-02
 -3.78769742963405E-02  7.43293231514708E-02  4.46340626215624E-02 -1.30037446929408E-02 -7.00406140532285E-03
  4.17067363662760E-03  5.84424108039133E-04 -1.82297240172937E-04  7.58113124696746E-04  9.23693841763472E-04
 -2.91156181996258E-02 -1.88241085222275E-01 -7.15613740547374E-02 -5.66162134613926E-02 -3.88970659052080E-02
  7.69515556579503E-03 -4.53471299804263E-03 -3.76199776255766E-01 -1.91028998668460E-01  3.01333337320069E-03
  7.25112712286909E-03  4.89761124978627E-03  2.08903241933196E-02 -9.11912594064769E-03  1.52884413720585E+00
  1.11883897656129E+00  3.96863368777998E-02  9.87332680304948E-05  6.56469399274141E-02 -1.66462301228264E+00
 -1.23709295068824E+00 -4.39574467028333E-02  2.32933584986899E-04  7.49429074289440E-02 -1.22387136942984E+00
 -9.29850617619671E-01  7.17298074748793E-02  4.70693482420768E-05 -3.58358895956951E-02  1.58138211534511E+00
  1.16279632633408E+00  4.07783212912295E-02 -7.52135766747161E-05 -2.44432907557749E-02  7.39817838425494E-01
  5.28807027262787E-01 -3.26042579561730E-02  2.15310939432262E-03  6.47145181997691E-03 -1.15695252165788E+00
 -8.05713837965425E-01 -5.48397242048199E-02 -3.88899566282180E-03  9.17964624503809E-03  1.58862709054773E-01
  9.61555673426939E-02  3.35576258039415E-03  4.36574545306739E-03 -1.79414592094685E-03  5.13650613922546E-02
  2.44375816629503E-02 -1.88055008116771E-03  1.02148407070321E-02 -1.75655052650697E-03 -3.27522167083770E-01
 -2.52498471268418E-01 -4.63138183292247E-03 -1.62999935955795E-02 -1.58888436130216E-03 -9.74601359840413E-02
 -6.90974496922100E-02  4.24846439684875E-03  4.15362284245864E-03  3.70821730755740E-04  1.86948402038691E-01
  1.38178592649800E-01 -4.37876250382137E-03  9.35223344450026E-03  1.40558181645480E-05  2.98704043819309E-01
  2.26535398004267E-01 -1.05112246037086E-02  8.34013603614541E-03  4.54559728618277E-03  4.69917667972884E-01
  3.79577402863419E-01  1.89226452200556E-02 -4.67874394071894E-03 -1.91736113544022E-02 -5.48412894424425E-01
 -3.97862634937399E-01 -1.32688750951783E-02 -8.42685082863518E-03 -1.99795905427400E-02
* ORBITAL    1   59
 -2.17975135912219E-02 -1.37541638323242E-01 -6.14050256455563E-02 -3.12113378491535E-02 -2.77252804923780E-02
 -5.66942032678440E-04  1.75097894446146E-03 -1.48070947683679E-01 -9.13537751756124E-02 -3.75325472050386E-04
 -4.92847808770068E-05 -1.12695013644443E-02  6.47286638873253E-03 -2.76824953227948E-04  4.51563967388878E-02
  2.82976071714972E-01  8.77673585266192E-02  2.14674430554440E-02  1.99496212631651E-02 -5.19405145981066E-04
  2.33307309077180E-03  1.27191595826475E-01  6.75484488251580E-02  5.86378979124050E-05 -5.63809141579724E-04
  2.65782813112802E-03  7.07473249502658E-03  1.00117041057194E-03  1.53148292544499E-02  1.22236465457470E-01
  2.18863762302828E-02  6.88399160116218E-02  4.66521784172930E-02 -6.63716390264265E-03  1.96220800831773E-04
  2.25809382445847E-01  1.19833982509092E-01  7.89968780662068E-04  1.06780389922218E-03  5.13581055466119E-03
  6.28467281349183E-03 -3.04378093225326E-03 -3.82275605839875E-02 -2.52447791992968E-01 -8.69989513922927E-02
  1.03959044950389E-02 -3.97455620066174E-03  8.04033361664156E-03 -1.57531654359861E-03  1.53116493567576E-01
  4.81169980117957E-02  2.63145622029033E-03  7.21343228202808E-03 -2.75048463572558E-04 -1.03671129363713E-02
  4.73480108164609E-03 -2.11043532165143E-02 -2.13669894052699E-01 -3.86878447253784E-02  2.22081499885988E-01
  1.21750572968455E-01  3.90833895706887E-03 -5.39494287787177E-02 -1.70955916848916E-01 -6.34524496315962E-02
 -1.14307180448057E-02 -1.40063564402400E-03 -1.21794341105573E-02  1.04186123612880E-02  1.41105473973619E-02
  8.15538479096396E-02  4.89074728456471E-01  2.00570933369838E-01  2.54453654480121E-01  2.00162939569226E-01
  3.17258979893439E-01  1.72816484323343E-01  1.02530751483472E-01  6.39992155626575E-02  2.21577931534409E-02
  6.88547181716715E-03 -1.83041249973164E-02  4.62205589913166E-03 -3.89742944302596E-02 -9.01115170309676E-03
 -7.69143416817359E-02 -4.81510440998424E-02 -1.03209312529011E-01 -4.35410432975088E-02 -3.73666500033322E-01
 -1.92281066055258E-01 -3.70064620268846E-02 -1.86942114580590E-02  1.91449135551191E-03  3.38343591308174E-03
 -2.41887947500579E-02  1.10622480829375E-02  1.80934175809102E-02 -7.72348762234390E-02 -5.43293745391038E-01
 -2.03747655053571E-01 -3.85922702850277E-01 -1.27352654344909E-01 -5.87316663568141E-02  5.11354667110409E-02
 -7.48167338006329E-02 -2.03689082914076E-02  7.09186253299922E-03  3.46286856514340E-03 -1.49963037323833E-02
  1.68414126279444E-03 -1.62325260039266E-02  1.05450193091092E-01  6.24553731628106E-01  1.68909000924944E-01
 -6.84160572683527E-01 -4.05846000390657E-01 -5.39599349498381E-01 -2.96471855072109E-01 -1.39537355233009E-01
 -8.30735121109376E-02  3.22316299689911E-02  6.76062203699518E-03 -2.79846682459229E-02  8.47433567812155E-03
 -1.27169455276098E-02  6.21546448456318E-02  4.09919910827745E-01  1.04454294523662E-01 -4.90538241747996E-01
 -2.57784197509657E-01  2.65728813086462E-01  1.62872541645679E-01 -8.93945147004960E-02 -4.65082981198239E-02
  1.59635626658850E-02  2.82156689695635E-03  2.49299459350354E-03  2.52485786410302E-03  1.73944912023494E-02
 -1.01333132332612E-01 -6.35594263402367E-01 -2.33325988100492E-01 -1.01053282291801E+00 -5.02254510838994E-01
  2.74418203856323E-01  8.87285928364182E-02 -1.77184746452598E-01 -8.91305640398993E-02  2.42897235443311E-02
  3.46640151378280E-03  7.85147530508711E-03 -4.71247444205606E-03  2.95701072285450E-03 -1.41511792952809E-01
 -8.63345720823034E-02 -1.07033762056204E-02 -1.83878874897663E-04  3.31308460921694E-04  2.81205535497241E-01
  2.18161458426517E-01 -1.94600777527227E-03 -2.49824520072454E-05 -2.39438000697904E-02 -2.19641496793255E-02
 -7.62374332596534E-03  2.96871164724869E-04  4.52133014400419E-04  7.52885558938900E-04 -4.15497364397747E-01
 -2.78870382522022E-01  1.31748441178934E-02  5.47538109220081E-04  1.57018521579847E-02  3.58425344297943E-01
  2.34483318134690E-01  1.21783476503680E-02  1.16041366701311E-03 -2.23668538790829E-03  6.04618087864227E-01
  4.47417177023140E-01 -7.24850828942096E-03  1.01121353299259E-02 -6.03059759203543E-03 -9.12015473609304E-01
 -7.23617880245570E-01  4.45832047896336E-02  5.54085311458932E-02  1.37997773915758E-02  8.97880783163258E-01
  5.75428575782389E-01 -1.17598449690333E-02  3.02398058083544E-02 -7.33376385474368E-04 -1.68622425063985E+00
 -1.29872392039640E+00 -5.97536654689922E-02 -7.44849225928340E-02 -1.23198180563639E-02 -4.54683274056788E-01
 -2.61910450444287E-01  8.46651591036745E-03 -6.92073380781523E-04  1.72598813439760E-03  9.19546538128397E-01
  6.61996870207578E-01 -5.46952434095175E-03  5.93709961532456E-02 -6.05246467064948E-04  2.11601252591628E+00
  1.55153079746777E+00 -3.17486763687310E-02  4.67148786649098E-02 -6.49436384530979E-03 -7.24808553152451E-01
 -4.86425853030244E-01 -2.37745283718035E-02 -7.83771126739483E-03  5.33042695798958E-03 -6.79999493194834E-01
 -4.44550948567205E-01 -1.70241365498796E-02 -6.34344345660293E-03 -1.13961743898651E-02
* ORBITAL    1   60
  1.52030906502041E-02  9.75948863696639E-02  4.25038900647154E-02  6.22852863588613E-02  3.93377282904838E-02
  1.25777833158649E-03  1.23326528936392E-04  1.73440604934960E-01  1.10416722782919E-01  6.57917309650864E-04
 -2.81446590640403E-04  8.23116555167352E-03 -1.56263937405343E-02 -3.75402007257336E-04 -4.44819822980313E-02
 -2.79224671748234E-01 -8.71850349002330E-02 -1.15365573132933E-02 -9.63394177073260E-03  2.50171620990710E-03
 -1.89629253064607E-03 -2.53681331208982E-01 -1.25361947303571E-01 -7.35039323859066E-04 -4.51223212246027E-04
 -3.30995265635795E-03 -4.57557270373761E-03  4.34534137854362E-04  1.94678447029027E-02  1.27766524345892E-01
  4.84767531985913E-02 -4.76635411308152E-02 -6.36087807120868E-02 -1.11675327588912E-03  4.05727670095777E-04
 -2.54677435569330E-01 -1.43141727756013E-01  2.60891656864238E-03  1.00225872092931E-03 -2.41087251527042E-03
 -1.85802383340014E-02 -5.52458233264130E-04  1.90893335964983E-02  9.54838014696411E-02  5.65638208779796E-02
 -1.99213745691157E-02  7.18231070919529E-03  7.53460295140594E-03 -1.31170326065098E-02  1.13448053672962E-01
  1.24234924571918E-01  4.45989180702017E-04  1.02438119025617E-02 -1.80512292106931E-02  3.55997758117898E-02
 -1.21711474617513E-03  4.19930596752325E-02  3.52053310458283E-01  1.08961152937421E-01  2.80683953486507E-01
  1.48562803139682E-01  5.52925380450119E-02 -2.78383575200654E-02  1.59994637501348E-01  8.65843160497251E-02
 -2.87733419115501E-03 -4.07107531159905E-03 -8.24587940782188E-05 -1.50223865691668E-02 -2.47959795044261E-02
 -9.17308304750616E-02 -5.63060273700562E-01 -1.40842157620755E-01  2.29385149744468E-01  9.63823439795109E-02
 -1.88967326337651E-02 -5.43836146259222E-02  3.66143824051053E-02  4.55650669849901E-03 -5.64110016541258E-03
 -3.98139370944831E-03  1.09668960553213E-02  4.83081132408590E-03  3.83976643900852E-02 -2.64700334968170E-01
 -1.67644704610628E+00 -4.83006180858886E-01 -5.12282896434020E-02 -3.81260818347355E-02  7.56192548232150E-01
  3.00307227857547E-01  1.58636926156580E-02  1.78035157464213E-03  1.44430537412375E-02  3.91037970375232E-03
  2.92233860044661E-02 -1.31103219906437E-02 -1.40421556467810E-02 -7.71584083004300E-02 -4.06166796533958E-01
 -1.27512165467548E-01 -6.56377335283216E-01 -3.84601325328671E-01  3.73778062771940E-01  1.19959238636547E-01
 -1.22578796115503E-01 -7.73594661240361E-02 -2.53767869763529E-02 -5.78859075319917E-03  2.42379228580777E-02
 -6.46181220884798E-03  1.29785711860241E-02  6.99237349606388E-02  4.43684072943508E-01  1.46994483576892E-01
 -6.74551228378349E-01 -4.27577551054325E-01  4.30928445982912E-01  2.00614796666099E-01 -1.21952907948621E-01
 -7.91141020339752E-02  9.14849947859116E-03  1.86704662213318E-03  1.65643745584614E-02 -6.54419541759959E-03
 -3.81789572179921E-03  3.21905748792780E-02  2.43071671035823E-01  3.23829081025128E-02 -1.60106936207147E-01
 -8.94085050064140E-02 -2.62598934633366E-01 -1.87843871280268E-01 -3.37002674812924E-02 -1.95491547755857E-02
 -2.05282282133046E-04 -1.02743949033940E-03  1.90965859292147E-02  2.25142672652293E-03  4.47130849418458E-02
  1.26464672228437E-01  8.24617991366616E-01  3.39860560411212E-01  3.37116031905230E-01  2.25880676628944E-01
  9.81025335156851E-01  5.24926241517448E-01  2.20779857377721E-02  2.40080199447979E-02 -4.27882869187213E-02
 -8.45879024308283E-03  1.77101514970363E-02  2.33917635178735E-03  3.52014381627599E-02  2.02855733712317E-01
  1.50840779633691E-01  1.62945135348579E-02  4.33861245739781E-05  5.03955689690281E-03 -2.35789952352452E-01
 -1.99150070944194E-01 -2.56449507574659E-03 -2.82063487464932E-04  2.29905540657086E-02 -1.81568843942501E-01
 -1.34550988445981E-01  7.16784884891968E-04  1.17447119632234E-04 -6.58811182056871E-03  2.68487072118484E-01
  1.59948934127927E-01 -1.43823021202041E-02 -9.68293546225120E-04 -7.39111966788300E-03  8.21488445364120E-02
  1.40680919633478E-01 -1.68547924179878E-02 -3.98416641015427E-03  2.95589646109517E-02 -1.84377482700361E-01
 -1.28023245985213E-01  1.83116634785152E-02  2.70430097016662E-03  1.47296985727497E-03 -6.04227040434255E-02
  3.42895674912181E-02  2.15597411020075E-02 -3.80092577792130E-02  1.72875822252453E-03 -3.34356281496553E-01
 -1.74902888495140E-01 -5.88830860164651E-02 -2.66776776227885E-02 -1.21313992000948E-02  5.40153628403706E-02
  6.25223062642509E-02 -5.72041078989640E-02  2.06794692112597E-03 -1.10421676532065E-02  3.99599055278052E-01
  4.28906969828623E-01  2.66730281732633E-02 -9.91877884464146E-02  3.69982363794479E-03 -1.39437243924695E-01
 -6.86679921637574E-02  3.15798621768904E-02  5.89944169567638E-02  6.85151290622362E-03  1.31713802298005E-01
 -2.92586386285391E-02  5.80105678810188E-02  1.31253102386078E-02  1.16718474730432E-02  2.17885161477129E-01
  7.04908771080039E-02 -3.23116568501683E-03  4.49118927664461E-02  1.11395163852476E-02  6.11532696042085E-02
 -4.42002507929321E-02 -1.31423962949920E-03  4.65604729696220E-02 -1.49907875070281E-02
* ORBITAL    1   61
 -2.12530981444941E-02 -1.23888061069134E-01 -3.49538412812779E-02 -1.47049193888068E-01 -6.66194369904173E-02
  2.41563780916516E-03  2.72328561188233E-04 -8.45447467786418E-02 -6.40032878448089E-02  2.65958924643189E-03
 -1.09597097868887E-04 -3.49761772325693E-03  1.62791003630540E-02 -3.38748066765844E-03  3.43953571222213E-02
  2.26582279273024E-01  8.67437964103020E-02 -1.07788792630285E-01 -7.69035746463126E-02  4.30169959347858E-03
 -9.16859761003823E-03  2.05261430433935E-01  1.06028232323098E-01 -2.79984472719168E-03 -8.84085292515908E-04
  6.32805749278623E-03 -9.74592993450921E-03 -1.21759636979011E-02 -1.31100239829495E-02 -1.04312989375157E-01
  1.00608970072433E-02  1.14851344559732E-01  1.37810392517541E-01  5.52570042099325E-03  8.24390142033079E-03
  7.29820349175563E-02  9.00701763642231E-03  3.58125184577167E-03  4.63616891112739E-03 -2.52404911634532E-02
  2.93682637970172E-02 -3.80769497529256E-03  6.84973071570260E-03  1.25886060521038E-01  1.01536406456918E-01
  1.73417794457388E-01  1.18593780608742E-01 -2.88406578389420E-02 -4.23454455952432E-02 -7.59046066661253E-02
 -3.76980474622658E-02 -1.90964055244186E-03  1.44097740675603E-02  8.21192131694604E-03 -4.11617007178820E-02
 -3.91286896741764E-02 -5.87822676294697E-02 -3.63059372964091E-01  3.77708634531221E-03 -3.95194128954579E-01
 -1.72498707069053E-01  1.21747822448335E-01  2.98317278776971E-02  1.58111285433442E-01  3.03314319332000E-02
 -1.99137650422751E-02 -3.78729804400189E-03 -2.50331645995304E-02  1.18268543878836E-02 -2.86055372007013E-02
  6.40588267424583E-02  4.60232560295482E-01  1.31872321873265E-01 -2.69581560527889E-01 -2.20054017015537E-01
 -3.77407947882408E-01 -1.52102767703759E-01 -1.15212659513137E-01 -7.72529929420502E-02  1.64492911683829E-03
  8.08589852532438E-04 -9.09323768584398E-03 -1.43752179428092E-02 -2.75929992337765E-02  1.09553781714600E-02
 -4.56319822064264E-02  2.00726890892522E-02  3.07564700258159E-01  1.54409465715607E-01  2.30290558833143E-02
 -2.73378396685509E-02  7.29849198287735E-02  3.80864727677243E-02 -6.12436929950465E-02 -1.66409133013886E-02
 -1.96166518736717E-02  2.17053208260177E-02  6.69302606850888E-02  3.62186612878803E-02  2.83034006377126E-01
  2.76229122721997E-02  4.51166113460121E-01  3.10231847438781E-01  1.65366636587213E-01  2.04555672977787E-01
  8.44482238520940E-02  6.07923528261676E-02  6.93464151129419E-02  1.22821234517155E-02 -5.16907325370864E-02
  8.66395826499293E-03 -4.42290163661712E-02 -2.12907300051489E-01 -1.52456786820394E+00 -4.63629688161404E-01
 -7.83081314433807E-01 -5.32112348646152E-01 -4.04847027998899E-01 -3.72981777985474E-01 -1.55009154742815E-01
 -9.59276204640473E-02  3.16987984140236E-02  6.72480380325332E-03 -9.08775506137143E-02  2.10911977455311E-02
 -4.38984977955429E-02  1.37628392411703E-01  8.84589223243786E-01  2.64970923509840E-01 -8.15796748842070E-01
 -4.30802130471187E-01 -2.86594811592077E-01 -1.18270255471357E-01 -1.61924682303467E-01 -8.47582861787728E-02
 -2.36503923286236E-02 -4.14657094612513E-03 -1.83391329276311E-02  9.82741768629286E-03  1.18614718486491E-02
  8.04428040062995E-02  3.26464112590991E-01  3.39950000433527E-01  2.20282802950213E-01  1.52390789943787E-01
 -1.78771010305569E-02  3.96484696916713E-02  2.90190788136022E-02  2.71016492278391E-02 -5.79322149637564E-02
 -1.03103697790683E-02 -1.76910725951136E-02  2.62510858577613E-02  6.22128360258038E-02 -1.52046054530316E-01
 -1.25792298895767E-01 -1.56517290877178E-02 -5.41087642728928E-04 -4.68130430914015E-03  2.33332461417700E-02
  5.09903055931472E-02  5.12933913425267E-03 -5.34075186102317E-04 -1.51566063525450E-02  2.32175928011133E-01
  1.44757432258740E-01 -7.56368905520443E-03 -1.20000341160417E-04  5.25473378145503E-03  4.91349699218997E-02
  1.10964836061437E-01  1.98293726851391E-02  2.14905671969832E-03 -3.27156309864351E-02 -3.35290914179857E-01
 -2.82334668128628E-01  8.25358128351151E-03 -7.06915464353147E-03 -1.54276472371291E-02 -3.77569431965877E-01
 -2.04667329142342E-01 -1.72994959205055E-03  1.07312783002595E-02 -1.27182160877776E-02  5.44202341729050E-01
  3.30812956803428E-01 -3.29476839213983E-02  2.71779081605888E-03 -1.10857860897919E-02 -4.86148708454661E-01
 -5.11740884518676E-01  6.38007711033999E-02  7.33460148723020E-02  1.04362864632971E-02  1.80071950757064E-01
 -5.20314932328016E-02 -8.32946244201407E-02 -1.51985645720519E-01 -1.60523656548954E-02  4.86859072932933E-01
  3.87644274061967E-01 -5.33349745867053E-02  2.05665450310254E-03 -9.82643262368147E-03  2.65238614074923E-01
  8.74969516192365E-02 -2.03514803280416E-02 -2.11371603970822E-02 -3.14482457876601E-03 -6.84646124572896E-01
 -6.60103589708550E-01  1.67299229017019E-01 -2.15497956978056E-02  3.69828508374521E-02  2.95606015033669E-01
  1.65572059940769E-01 -6.03315856004335E-02  1.78490680425423E-02  1.20899540924949E-02  2.53076148844953E-01
  1.05090158437973E-01 -6.14104318850960E-02  2.16182512277064E-02 -3.82302773732341E-02
* ORBITAL    1   62
  5.69836290623084E-03  2.02513238591128E-02 -1.42360613185165E-02 -1.10712272139046E-02 -2.47382864421517E-02
  1.13153804783937E-03  3.41404670453756E-03 -2.56117317688545E-01 -1.71793488045951E-01  3.11563754435943E-03
  1.31517818865552E-04 -1.86870261262175E-02  4.92381858155038E-02  6.56833788111271E-03  7.32398594285270E-02
  4.45489686742184E-01  1.41010089132133E-01  1.79932462076034E-01  1.35032811252137E-01  6.99166364499377E-04
 -1.08158790596634E-02  5.42655917296586E-01  2.48801078835701E-01 -4.66762046646672E-03 -4.16684752365646E-03
  6.70237081559876E-03 -9.13728800806780E-03  8.23123827103157E-03 -7.92896249085792E-02 -5.36583203471726E-01
 -1.85092174831299E-01  1.03879565412229E-01  9.09506894285881E-02 -2.06462162358947E-03  2.90339704761291E-02
  5.10773690686946E-01  2.98424453079775E-01  4.13544829725650E-04  8.97359542073252E-03  8.96066477067065E-03
  2.17315860736880E-02  1.67051348399303E-02 -8.86724592775469E-03 -4.18443097861689E-02 -4.71847650923038E-02
 -5.12859950031051E-02 -2.20909233586547E-02 -5.33524039276246E-02 -3.23396427594780E-02 -3.32403265278762E-01
 -2.88186952183095E-01 -3.02103738388785E-03  1.28068488580373E-02  4.70480933850248E-02 -5.62839323746030E-02
  5.79832093924311E-03  8.76354736603440E-03 -7.73643040926721E-02 -2.05937992842150E-02 -3.46313722337821E-01
 -1.92786878549979E-01  1.42824281938437E-01  9.29776724588123E-02 -2.18226373535071E-01 -1.17207140574919E-01
 -3.60502451435281E-02  3.50265874116304E-03 -1.04261107418353E-02  2.90220729831519E-02  4.86280549375506E-02
  8.99599915970235E-02  6.09406520110851E-01  1.66499048462589E-01 -1.24179824110048E-01  7.01273365735891E-03
 -3.46715455838807E-01 -9.39221702145283E-02 -2.76705213502767E-02  3.99644326513426E-02  3.00821015715424E-02
  1.55246385936844E-02 -4.50753499328618E-03 -4.47043831698025E-03 -1.94474879352727E-02 -1.90267382699706E-01
 -1.24190497711249E+00 -3.33578188273013E-01 -4.69760854464806E-01 -1.72904762356523E-01 -3.49151550318459E-01
 -1.64924497869744E-01 -1.30661073343375E-01 -3.96020989054475E-02 -2.95986436522299E-02 -1.34462424136855E-02
  9.91103820184839E-03  1.99588258120191E-03  1.17015519963553E-02  1.06951685960336E-01  7.84868858075599E-01
  2.77443204695107E-01 -6.77782695994076E-01 -4.59725548869237E-01  2.71268455159534E-02  3.17320969571392E-02
 -1.28573322911378E-01 -6.68526978901147E-02  2.06422095108121E-02  5.92953511823145E-03  3.05014250718882E-02
 -2.71761328974349E-02 -8.63260529837969E-02 -2.86016545499780E-02 -1.74922962829081E-01 -4.02560630217351E-02
 -1.55144167736553E-01 -6.69213324980546E-02  1.27846198991975E-01  2.61783813003815E-01 -3.71277357308378E-02
 -3.73018859454729E-03 -8.60891069058560E-02 -2.23247413816911E-02  6.59740011578315E-02  5.59154023608904E-03
  1.43228605510839E-01 -1.13694456325403E-02  8.73459568052667E-02 -8.59144026497867E-02 -8.86865790066718E-02
 -8.84835308595523E-02 -1.43643738004692E-01 -6.34908504998588E-02 -1.95713057387614E-02 -1.62870729972965E-02
  8.42728427598365E-02  1.59842298163430E-02  5.07229295716526E-02 -2.03084763507588E-02 -2.41404836758846E-02
 -2.06922533939264E-02 -6.91532212078889E-02 -5.27521735087854E-02  1.88148394410994E-01  1.11946852409122E-01
 -8.33981973133636E-02 -1.30284035191736E-03  1.11369217187720E-01  5.56526430755357E-02  1.04352821662332E-02
  8.42140158053093E-04  2.62405420577150E-02 -3.27578295959387E-03  2.16336584064601E-03 -2.81813667107843E-01
 -2.53021005460203E-01 -4.01046009716621E-02 -1.37852786303161E-03 -8.82430543757889E-03  3.22321727110943E-01
  3.31888078120809E-01  1.57419047670853E-02 -6.00204337225096E-04 -4.01844863913504E-02  3.60612930092571E-01
  2.37231747234630E-01  2.62300703312017E-02  4.36127867777840E-04 -4.91096310432311E-04 -2.89286405723986E-01
 -1.88601662564073E-01  9.08844325027989E-03  4.59398049645613E-03  2.72097130884497E-02 -3.24427166883894E-01
 -3.69324926437811E-01  1.89011007673650E-02 -1.23574042002928E-02 -7.36268777662801E-02  8.63395535968052E-02
  8.75335991798114E-02 -2.78603034391547E-02  2.02854472204924E-02 -8.72713311984473E-03  2.48839811768314E-01
  1.32360043753062E-01  2.63811502438195E-02  1.97187978810020E-02  1.10040039775095E-02 -2.71449593013436E-01
 -3.44351681616046E-01 -4.73016225651969E-02  2.59489750584912E-02 -7.15007681053800E-03  2.98714969711532E-01
  5.78101769346695E-01  4.78427251741208E-02  1.64153341491960E-01  1.26428763096224E-02  1.66389477670807E-01
  4.56478103411310E-02  7.60600528213358E-02 -6.64371657359859E-02  1.52452810128299E-02 -2.13280082589367E-01
  2.26083837941591E-01 -1.26095233341223E-01  9.32103407682546E-02 -2.29404894069308E-02 -4.11453567227630E-01
 -2.06295102950792E-01 -5.91001418909350E-02  2.31289385556044E-02 -6.21310798944017E-03  1.26888511016861E-02
 -1.92586978549620E-02  3.13035146229884E-02 -5.33262156096779E-03  1.22944534080311E-02  2.21723252712985E-01
  1.08116553161828E-01  2.60444129397070E-02 -7.09099319266100E-03 -8.76168340459667E-04
* ORBITAL    1   63
 -2.40632769016485E-02 -1.33828611395501E-01  4.66563301478837E-02 -1.58982173909325E-01  5.97576365284381E-03
 -2.94017437927337E-03  2.61890647527966E-03  4.59769446373624E-01  2.91700708288162E-01 -2.26792476872682E-03
  3.84047060336207E-04  5.93627789939776E-02 -6.16577681097122E-02 -1.59796898858870E-02 -1.33648842734655E-01
 -7.59623741756853E-01 -2.55026363312131E-01 -5.09459053299718E-01 -4.33445126406568E-01 -5.44204669794400E-04
  1.18900932082193E-02 -8.62390069507579E-01 -4.41058550612998E-01  9.04182302112671E-04 -3.00316350927227E-04
  7.45756732327063E-03 -5.23386509628451E-03 -3.66512973360478E-02  1.64604033731236E-01  9.97142330780385E-01
  3.67911773105835E-01 -1.77343499262233E-02 -5.96371110174691E-02 -1.51003304074241E-02 -4.00173001620936E-04
 -1.12982279458076E+00 -6.55517569967243E-01 -7.50406361734486E-03  1.74359593738811E-03 -4.32789618557666E-02
  2.16538163414748E-02 -4.87672904491630E-04  9.96905439706953E-02  6.74211705076205E-01  2.22497579783670E-01
  5.03487039134726E-01  3.31917198606535E-01 -5.56547594399353E-03  3.86500254682530E-02  1.06370464596027E+00
  7.44200494870558E-01  7.12793659986329E-03  3.37391584472587E-03 -6.02562974386233E-02  5.87255129697601E-02
 -1.32772074126877E-02 -1.12174984258428E-01 -6.70392317769014E-01 -1.45407356653156E-01  4.43334704779714E-01
  3.84305825555227E-01  1.44790359764537E-02 -2.05376807396791E-02  9.94696643114217E-01  5.34669431175098E-01
 -2.83055250838403E-03 -6.73266014651570E-03  1.88690621091505E-02 -4.97941867399825E-02 -2.14242254332367E-02
 -3.41927550501687E-02 -9.72545057103090E-02  6.80960719533885E-02  4.17775537869237E-01  2.03403202910528E-01
  8.47102827954561E-02  6.18799177234630E-02 -6.77553731732652E-02 -1.59872121390590E-01  1.75874898398093E-02
 -2.04710412946762E-02  4.76690066578277E-02 -3.06200073430055E-02 -4.55850766721449E-02 -3.94235037764103E-02
 -2.47323093871320E-01 -1.32261376372628E-02 -2.97787499800928E-01 -1.34797512474041E-01 -3.31272489482224E-01
 -1.27360727824471E-01  7.94151317712794E-02 -4.19153725793400E-03 -2.70051136536540E-02  8.41606800314632E-03
  1.28197741184690E-02 -6.96397221227199E-03  1.85077173140287E-02  8.86298971379052E-02  5.76780204154549E-01
  2.20769507226900E-01 -9.63485563424197E-02 -7.12426340363606E-02 -2.89826155565406E-01 -1.08917625929810E-01
 -2.48100783570218E-02 -8.55879643837939E-02  2.28408398385904E-02 -6.74967956447032E-03  8.41935919447509E-03
 -1.40568518269845E-02 -4.56693109671829E-02 -6.79130608174677E-02 -4.23099952338014E-01 -1.21500449497794E-01
  8.37064077835799E-02  9.57638924356298E-02 -2.24393278994078E-01 -1.85028898422436E-02  4.14959976123574E-02
  7.64388350104439E-03 -4.67365886171028E-02 -1.82251704947887E-03  1.93619496838852E-02  1.55979271598804E-03
  7.29973365783469E-02 -6.55432287231945E-04  6.66935417582643E-02 -1.83974771246491E-02 -1.07955383195297E-01
 -7.99759254501599E-02  3.45392116214726E-02  5.62157546801405E-02 -1.82040928775109E-02 -2.24111582059798E-02
  4.43119999311117E-02  7.21270026170922E-03  1.62114669862073E-02 -1.39666801410760E-02 -3.52003977157525E-02
 -2.23293888214325E-02 -1.27044000518890E-01 -3.91899139125039E-02 -1.08234849621761E-01 -6.73183847075266E-02
 -2.30671379877058E-01 -6.48101586212880E-02 -2.47861462886349E-01 -1.07785120468612E-01 -3.34063621567014E-03
  5.04785316547927E-03 -1.63042526604018E-02 -3.96573333569027E-03  7.06513614336845E-04  3.98870767017788E-01
  2.98285551310434E-01  6.38576539117971E-02 -1.59894539904089E-04 -1.43710522575911E-02 -7.46095965372597E-01
 -7.15387460778627E-01 -7.18345460475861E-03  3.15213961458142E-04  8.84812103793064E-02 -3.83891560938119E-01
 -2.97522015455650E-01 -7.12917379733260E-02  6.39529703386439E-04 -1.04950511927775E-02  9.38980742291732E-01
  7.77623223424320E-01 -1.33677556948382E-02  1.15686025545383E-03 -7.48901645940758E-02  5.53810576889039E-01
  5.76765640305318E-01  5.84331233600840E-03  1.57090200591160E-03  1.42694869293351E-01 -5.12004662651497E-01
 -4.83920517247236E-01  1.01043003720918E-02 -3.24194878857043E-03  3.97039515626757E-02 -3.95796329972640E-01
 -2.84955708760134E-01  1.14351133007066E-03  1.45885682378463E-02 -2.02865823776757E-02  2.25457768184220E-01
  6.94688119183656E-02  9.03980928312763E-03  1.40712641650878E-02 -8.13882124006616E-03 -3.68023594872191E-02
  1.48273171915774E-01  2.81400001805872E-02  6.70337903523060E-02  2.17543590921588E-03 -1.06251207185123E-01
 -1.87930004692279E-01  1.81730887013265E-02  1.72823281165315E-02 -2.65349968685729E-04  6.30229503378548E-02
  2.18481708395702E-01 -9.03914797684193E-02  1.75705256707207E-02 -1.67156252910206E-02  2.66262377214234E-02
 -1.57178927863442E-02 -3.17497312129961E-02 -2.03418879030932E-04 -1.80172102832813E-02  1.17282557372839E-01
  1.08460117082321E-01 -1.26918412958381E-02  1.44836530525086E-04 -1.26105284052992E-02 -4.83270898647658E-01
 -2.80125488560322E-01  7.77708840930304E-04  9.21808708183748E-03  1.08827486640995E-02
* ORBITAL    1   64
 -1.28978039797579E-01 -5.54955342743803E-01 -2.80167558275890E-01 -6.91956777404708E-01 -3.43709319514728E-01
  3.12890182258455E-03 -4.40619993661918E-03 -1.98274047897785E-01 -1.70513443314600E-01  1.02026236249309E-03
 -3.71368448307647E-05 -1.00137967650584E-01 -7.65588394379138E-02 -6.39266335497360E-02  1.78891008973575E-01
  1.16264735294274E+00  4.07473672449421E-01 -5.25265221246829E-01 -4.29577589708043E-01  4.32268209943710E-03
 -4.62474647026286E-03  7.89053643370350E-01  5.57216302714692E-01  2.82688078906517E-04  3.19745266736052E-03
 -8.57594499905397E-02  1.05118588255701E-01 -4.57677186998781E-02  9.32307782698162E-02  5.66607130809634E-01
  2.68640354358568E-01  1.52297559273843E+00  1.00491951175059E+00  7.07329103384375E-03 -1.78055948174896E-02
  1.93248004036936E-01  7.55686668131138E-02  2.72300266753934E-05 -2.47092337075853E-03 -1.58364245412170E-02
  2.21727061024840E-02 -6.05822027724846E-02 -1.94273728134917E-01 -1.03110623483038E+00 -2.77534541336048E-01
  1.35690199053221E+00  7.08998975558516E-01  1.58933787195764E-02 -5.74063580276071E-04 -8.83922949694895E-02
  4.52751887140677E-02  2.14638694176396E-04  4.41835668992107E-03 -1.25760804977291E-02 -3.92788052052442E-02
 -5.50398605154181E-02 -4.01706553947666E-02 -2.27345943756049E-01  3.27418767988580E-02 -3.16059950151240E-01
 -3.22407327003602E-01 -3.74797780951992E-03 -3.73853650056987E-02  4.93698469239260E-01  2.14389287079564E-01
 -1.48521219435247E-03 -6.84817194264781E-03  7.24693732467006E-03 -5.03883266849213E-02 -1.44922978165204E-02
  1.53600621206943E-02  1.45566089211575E-02  3.64056845671796E-02 -2.63831481947232E-01 -1.43748066963844E-01
  9.10166146622592E-02  7.21970826098989E-02 -8.24877238335265E-02 -1.41215131670043E-01  7.33617592415560E-03
 -5.75023183663106E-03 -1.41790015943008E-02  2.64632130626011E-02  1.43182665362288E-02 -9.51998104875656E-03
 -5.73626578896510E-02 -3.97461643998892E-02 -1.44316490310448E-01 -8.56297580341375E-02  2.45095092584379E-01
  1.29405652936941E-01  3.05739175443322E-02 -2.48910202277672E-03  7.89341618163321E-04  1.81628096083993E-02
 -6.12602309987705E-03 -5.31437719288053E-03 -4.05504032524313E-03  3.43287073632904E-03  1.53037304926023E-02
  7.18096590547598E-03 -1.38429495850362E-01 -7.00046192515808E-02 -1.04619228100499E-01 -7.65138911679433E-02
 -3.48887975712187E-02 -2.45637483532002E-02 -1.81377225080166E-02 -2.80641108561979E-03  4.78398714412978E-03
 -1.11406817773134E-03  1.62574900596734E-02  2.76441910719254E-02  2.12297056508578E-01  7.88399118803588E-02
  1.86058409828299E-01  1.33538193901741E-01  1.39816088834748E-01  7.63571307623500E-02  3.65281610992386E-02
  2.70909165981223E-02 -5.33053231358492E-03 -7.56150619517093E-04  1.96808045500139E-02 -5.25970531384307E-03
  4.69691423494801E-03 -2.81523910079954E-02 -1.71741723059512E-01 -5.05168321949835E-02  1.80012107908649E-01
  8.86096986693669E-02  4.74639496709374E-02  9.30569774710541E-03  3.75369661317540E-02  1.84125604941653E-02
  2.72980053054013E-04 -2.94765775397918E-04  6.69772139102095E-03 -2.26110477355401E-03 -4.60917733610036E-04
  1.85258164696780E-02  1.33496751681700E-01  3.23007479777045E-02  1.60157558279656E-01  4.62851968998074E-02
  9.95872661417253E-02  6.94039303326597E-02 -7.05848622937471E-02 -2.85432729304715E-02 -1.25963390089365E-02
 -5.16527949756247E-03 -1.56597987763754E-02 -4.88843780349277E-04 -5.22509658661464E-03 -5.50710803158409E-01
 -7.57132459782790E-02  1.33772617845579E-02  6.13792068903150E-04  1.03533332512928E-01 -2.24869114798583E-01
 -1.14411157746355E-01 -4.51348976782091E-02  1.96360433033577E-05 -1.15669860903382E-01  7.63210268445330E-01
  8.13140780697888E-01 -1.10994430919565E-01 -1.04600094311457E-03  1.45010887350415E-01  6.32133841379135E-01
  5.13836941443971E-01  1.20811964571720E-01 -1.33195947912208E-03 -1.98480891895435E-02 -7.55978188571002E-01
 -5.78364384407462E-01  3.00299751991660E-02 -6.77445448377180E-04  3.19986665473284E-02 -8.39681439771442E-01
 -6.55233033938173E-01 -7.81161936094009E-02 -5.24005575773728E-03  2.89678808457287E-02  1.11905927757888E-01
  6.41013895165967E-02  1.86661607465477E-02  1.54418847970202E-02  7.56438252039805E-03  1.51332359237429E-01
  1.60496763824622E-01 -1.81556984227842E-02 -1.18440374469627E-02 -5.22178762126254E-03  1.50867564829813E-01
  1.49694968279951E-01  1.35553290503384E-02  1.95854437136040E-02  1.92709632990009E-03 -1.04772372436580E-01
 -7.37197213609466E-02  4.84195832426199E-03 -7.21025814442819E-03  4.96152163732532E-04 -1.17738134096531E-01
 -6.58951290052162E-02  3.14735004640084E-04 -5.13475555716281E-04  5.90827034816471E-04 -1.34520317942915E-01
 -1.58466155422910E-01 -9.88464584831868E-03 -2.18248846051850E-03 -3.44590155964185E-03  2.45134913259260E-01
  1.99151759982440E-01 -2.79690301014521E-04 -2.85209882033951E-03 -1.09224733777638E-02 -2.30297925314066E-02
  2.92150548252867E-02 -3.15380134157039E-03  1.59061442393591E-02  1.49799513848021E-02
* ORBITAL    1   65
 -5.67623984453652E-02 -3.92679416632716E-01 -7.47007851370751E-02 -4.99179098063906E-01 -2.31049793335566E-01
  8.99052680097716E-04 -3.23861272359185E-03 -6.89524378895285E-02 -1.09982378688729E-01 -7.34637315784115E-04
 -2.38527816037231E-04  1.47259963461938E-02  1.21235978549943E-01  4.82860384849715E-03  9.58951644187053E-02
  6.37844536623665E-01  2.14482153389334E-01 -3.50874145637219E-01 -2.38709461407359E-01  1.66069730959565E-03
  2.06315198872680E-03  3.78233425106740E-01  1.08451419232728E-01  1.91578912602469E-03  2.72777226432990E-03
  4.91781756900471E-02 -1.11161333655408E-01 -2.84078963517755E-02 -8.33057098818323E-02 -5.93724353440556E-01
 -1.65494799140489E-01  2.79508584111474E-02  6.22920589960287E-02  4.14033888929432E-03 -1.77517620889884E-02
  3.59973158952587E-03 -1.56214734132072E-01  1.12016057329912E-03 -5.07185094483171E-03 -8.48660325496966E-02
  1.21369163662218E-01  2.45253804615795E-02  1.48416682962919E-01  1.07011937717716E+00  3.32292377026319E-01
  1.74973203671496E-01  1.78849591222870E-01  2.57849677687350E-02  6.09041351059750E-03  4.80994625265999E-01
  2.42777938739199E-01  7.82647527168999E-04 -3.53858649918277E-03  5.38895113205282E-03 -9.70987425399573E-02
 -3.77160067569219E-02 -1.44229643605883E-01 -9.41374352126426E-01 -2.71836726212966E-01  3.27505493241958E-02
  2.52246879719944E-02 -4.38770713990207E-02 -4.90348632801893E-02  7.12829158822806E-01  2.23998888181419E-01
  1.86455418656516E-02 -5.10594194619163E-03 -2.15663772616164E-02  5.52399723511252E-02  7.33176850012417E-03
 -2.92019912948494E-02 -8.96708130522149E-02 -3.98959992733897E-02 -2.84546023845983E-01 -9.62410425516878E-02
  2.12765720057444E-01  4.37309691305713E-02 -2.56944159773814E-01 -1.47905144519038E-01 -1.13463856184382E-02
 -1.28642797266896E-02  1.27964942691557E-02 -5.73850247193638E-02  1.16066466135458E-02 -5.77908646024959E-04
  1.78056465444255E-02  3.45204900151081E-02 -4.44279597042181E-02 -5.91369090095955E-02  3.70982415614314E-01
  2.25026905671603E-01  4.35199745525499E-02  2.08631633146456E-02  3.19821712674579E-02 -1.85027807920180E-02
  2.34006619521804E-02 -1.39158511687761E-04  2.29379880456858E-03 -3.10131057067745E-02 -1.62021133446657E-01
 -3.31284580924311E-02 -6.16536167407688E-02  1.54873846864739E-02 -1.81782667647358E-01 -2.05281541461209E-01
 -2.47976245280629E-02 -3.53464373379178E-02 -2.35962960322180E-02 -2.30472480174688E-02  4.12095721354523E-02
 -5.21372050408617E-03  5.12673570014889E-02  7.24254147536767E-02  5.18585821320015E-01  2.07043822009949E-01
  3.73917854727367E-01  1.96730455461759E-01  7.80552772027051E-02  5.66258744113821E-02  7.99276979141126E-02
  7.29908469484227E-02  2.48559155407704E-02  2.06176100437774E-03  2.25819175086079E-02 -2.64680700871262E-02
 -3.00140493244862E-02 -4.82345987580487E-02 -3.35496440641000E-01 -7.42346256973134E-02  3.10560396527125E-01
  1.76826103557087E-01  1.64401829365255E-01  5.41611817777548E-02  5.36680665046458E-02  2.58184361563836E-02
 -1.71875697383403E-02 -3.08494440145142E-03  1.72336412494115E-03  6.49032520374276E-03  8.93112601795003E-03
  2.18497567835205E-02  1.46645993532949E-01  3.28869646989292E-02 -1.13744152490113E-02  4.73307231639496E-03
  2.25406340719318E-01  1.41111136279490E-01  4.71056408923470E-02  3.01857402040582E-02 -1.64175334567173E-02
  6.47648343269455E-03 -6.81460236941295E-04  2.90795443872542E-02 -1.98457782117501E-02 -2.52221851690110E-01
 -3.96289251637779E-01 -9.05199208129457E-02  8.45907342202980E-04 -5.33177407753063E-02 -1.64991438485716E-01
  7.15892466837699E-02  5.26528154317815E-02  1.17637007981753E-04 -2.49614480880652E-02  4.38470219175980E-01
  5.23017065743332E-02  2.28852077409893E-02 -6.59789862615369E-04 -5.17852357932035E-02  3.28420516739039E-01
  5.22712814365360E-01  3.63355194488981E-02 -3.18113484522417E-03 -1.07442617963493E-01 -1.50143738580917E-01
 -2.23346119538072E-01  3.42783808383995E-02  4.29208679823499E-03  4.07535244943955E-03 -3.62882137814097E-01
 -1.67464656022767E-01  4.02237467900459E-02 -1.18239294086886E-02 -2.03646743278905E-02 -1.38894328913063E-01
 -3.72952453766764E-02 -2.76736449406630E-02 -2.66833190636676E-02 -3.36925452623580E-02  3.19615254262138E-01
  3.69396524018546E-01 -1.23590733591903E-02 -7.62785704660849E-02 -1.65008627083945E-02 -1.72726634571391E-01
 -1.62698858674456E-01 -3.69006971645980E-03 -8.19962319809314E-04  6.07780218807206E-03 -2.70929043623436E-01
 -1.49066766709322E-01 -7.17942124277217E-03 -5.10368925851234E-03 -9.34301618418786E-04 -2.80829051505056E-02
 -8.56436580157055E-02  4.96900471057667E-02 -1.02899428521789E-02  1.44132182510989E-02  2.85764681412705E-01
  1.32691280269818E-01 -1.64178715220181E-02 -1.23516839617204E-02  1.52648225174589E-02 -8.31953656181594E-02
  3.47750728991667E-02  2.32385861483002E-02  2.11181633746940E-02 -1.69888553677487E-02  9.84618041882473E-03
 -3.10764617337045E-02 -1.06709685233590E-02  1.07322865267240E-02  5.68694662949548E-03
* ORBITAL    1   66
  4.90220349595907E-02  2.71004764808464E-01  8.75053324652593E-02  3.20286448858112E-01  1.55916753937953E-01
  1.68100802917918E-02 -2.42140389241164E-02 -4.79188296238336E-02 -2.94886069987887E-03  8.63410536812401E-03
 -1.75509506441371E-03 -5.15767074221765E-03 -6.12764702293544E-03  9.91664863610213E-03 -3.92284318672516E-02
 -2.70514010048003E-01 -3.91271983440103E-02  3.18345998619491E-01  2.63801174407911E-01  2.47100253870322E-02
 -3.90278661461303E-02 -7.58195321292866E-02 -1.42159780932238E-02 -1.30432114877767E-03  1.28967456866358E-02
  2.17792279317878E-03  3.24823061218214E-03  6.05651363938278E-03 -4.36707586185041E-02 -2.00559555446361E-01
 -1.20790051340072E-03 -3.59212914152490E-01 -1.53730427698707E-01  4.43336775682682E-02 -7.84137346058525E-02
  2.31220305146398E-01  1.46219031386059E-01  1.93873565023674E-02 -1.28882601111157E-02  2.25743714570919E-03
 -4.19959729938162E-02 -2.80359784299259E-02 -2.96182748675343E-02 -1.96301615796971E-01  9.03452217228313E-02
 -4.37963257470431E-01 -2.66431170310091E-01  7.86262451507042E-02 -1.00733785931998E-01 -4.93628486738975E-01
 -2.64371941144743E-01 -1.13406833988468E-02  2.55262103879445E-02 -6.15705769967423E-03  9.37870953325325E-03
 -4.33825900945360E-02  3.65496316951992E-02  3.25444804254479E-01  2.54816845386858E-01 -3.08084463715520E-01
 -1.09194996162559E-01 -5.76273688886503E-03 -1.92741444684808E-01 -5.15264586354368E-01 -2.82991458891483E-01
 -5.39885466807543E-03 -2.01740578161514E-02 -5.09146710904686E-02  1.60838436959932E-02 -8.35119172466597E-02
 -4.61490499149533E-02 -2.84773069472059E-01 -2.32092559308688E-02 -3.64730435862540E-01 -2.82955502339652E-01
  6.11041927876332E-01  2.75830366696998E-01  2.73844074477292E-02  6.68351203961948E-02  1.54030997402956E-02
  1.60134554744710E-02 -2.67923564859931E-02 -1.87881568390476E-03 -5.55471914370787E-02 -2.92085219233877E-02
 -1.87272966468983E-01 -1.71905775292019E-02 -5.10085352217303E-01 -2.96254540227462E-01  7.21105641467779E-01
  4.24695916449375E-01 -1.70088388037418E-01 -5.56166080800503E-02  7.37869950397159E-03 -7.97463768356776E-03
  1.00967491456637E-02  1.30305854351321E-02  5.71211560000989E-02  1.22634930429749E-01  8.36445765996674E-01
  3.14656960233959E-01  3.27862740427497E-03  7.60197688792393E-02 -9.10747117693962E-01 -5.46395633086872E-01
 -1.34502676802414E-02  5.82924811881063E-02 -3.37639767731643E-02  4.94973466257900E-04  5.12172082547605E-02
 -1.12815341181678E-02  3.67746305153397E-02 -6.25023596653743E-02 -2.98364993110453E-01  1.98037556444492E-02
  7.56732641254551E-01  5.13309722402616E-01 -3.90516741544121E-01 -1.61746344842414E-01  1.17484766705716E-01
  1.20847139870466E-01 -1.47833181674067E-02 -1.24434010563820E-02  3.95351847266551E-02 -8.79863990883494E-03
  1.37239304746738E-02 -5.25357498146856E-02 -3.13866933833081E-01 -6.42319985367408E-02  1.96892266666266E-01
  8.26816107617763E-02  3.02898971467109E-01  1.69922571358353E-01  3.58290029390309E-02  2.44886111136373E-02
  1.06193877997028E-02  3.75425649829143E-03  6.77508163404890E-03 -8.75378727658011E-03 -5.17722709002729E-02
  7.56490722694290E-02  4.43034349526144E-01  2.12503728717517E-01  8.97409606990638E-02  1.01137364462000E-02
  2.87333577285759E-01  2.96434136595423E-01  9.97958430143867E-02  4.40642450004136E-02 -9.80108736943222E-02
 -2.17283923565068E-02 -8.30080098070246E-02  4.36161586067090E-02 -1.34321564380341E-02  8.61945837910377E-02
  6.15997224574828E-02  7.63743425545075E-03  2.66447720356423E-03  4.70823614188509E-03  2.44788574960339E-01
  1.68325042923986E-01 -2.55239372849319E-03 -1.70664130290710E-03  1.43198428916084E-03 -2.06338530664424E-01
 -1.24408317318778E-01  3.10210937456925E-02 -5.29281819053810E-03 -9.66245571912894E-03 -5.11916174812878E-01
 -4.23491376669104E-01 -1.90465072619459E-02 -1.03350550040790E-02  1.27707520473316E-02 -2.01754617971835E-01
 -9.25289346587430E-02 -2.97568479884052E-02 -8.82123280914805E-03 -3.48075780308248E-02  1.33099082363021E-01
  2.45431620975813E-01  3.03247016590660E-02 -7.82617260289484E-03 -3.57550722708785E-02 -5.45032047671753E-01
 -5.14821662803983E-01 -1.43059999286170E-02  3.38291209557090E-02  7.01130244215894E-03  9.03688961261698E-01
  8.05398026690099E-01 -7.09332086602144E-03 -8.63631219255978E-02  3.63472106182715E-03 -2.33075965737926E-01
 -4.94500766984869E-02  1.55767356899016E-02  1.42344864493870E-02  9.28344369113352E-03 -5.46468615597160E-01
 -5.53685954341496E-01 -3.02681918222454E-02  6.42386183730483E-02 -1.23699401989934E-03  1.14773430436458E-01
  1.22064211968479E-01 -5.91023524303207E-02 -6.03928424170717E-02 -1.02314169606180E-02  7.65748726397225E-02
 -3.57063779303626E-01  3.69792178587756E-03 -4.44557744187262E-02  1.74504312802995E-02 -1.02606707447848E-01
  1.22240580888961E-01 -1.34436292004253E-02  4.92259297135226E-02 -5.37783224214549E-02  7.48426556801783E-02
  1.77566126861453E-01 -5.87676732209833E-02  5.04143280882905E-02  3.48861997340876E-02
* ORBITAL    1   67
  2.94377385440686E-02  1.70648486612308E-01 -1.27916898476792E-02  1.69562453541304E-01  2.98216192282447E-02
 -2.68223245366524E-03  4.93316461920348E-03 -1.76771488186016E-01 -1.05174220569753E-01 -1.53160235811223E-03
  3.32182009138167E-04  1.68919791563985E-02  2.03838213281650E-02  1.66117992737973E-02  1.73219287442767E-02
  4.48953233285493E-02 -1.09192698817392E-01  2.04929614663018E-01  9.87434923040072E-02 -4.57533334429469E-03
  6.31124389734848E-03  4.97541533656372E-01  1.71316283577201E-01  4.41583716455897E-04 -1.90398987154868E-03
  4.51902192810237E-03  2.81729325126069E-02  6.12864814913857E-02  6.66727233374911E-02  2.02407361508138E-01
 -2.63898536479687E-02  5.90869566299936E-01  2.37876243840467E-01 -4.25271780904432E-03  1.27098689193988E-02
  2.17900201635244E-01  3.05729477313331E-01 -1.83097393796279E-03  1.15765261315138E-03  7.27435145434768E-02
 -3.17580342180472E-02  9.93371937518961E-02 -3.90545238675389E-02 -2.61488875759281E-01 -2.29113854485936E-01
  6.22092622780328E-01  4.71443539917426E-01  1.89636523966856E-03  1.53564988359646E-02 -1.27717333903321E-01
 -1.23173618330414E-01  2.22703451738104E-03  3.90545828980261E-04  4.12206625458759E-02  2.11355434349099E-02
  6.13547857832166E-02 -8.70217021898992E-02 -6.02509483331484E-01 -1.32154767230245E-01 -5.68806796501011E-01
 -2.99844940698916E-01 -5.59915347746319E-03 -1.05193996172976E-02  1.73001631861156E-01  2.45751868817436E-01
  9.12832387573558E-03 -4.02638769516335E-03  4.06860643545477E-02 -6.14648515997646E-02  5.01527918287218E-02
  3.95213252128530E-02  3.09427582215438E-01  2.31225732922986E-01 -6.15120384390098E-01 -3.24745980884495E-01
  9.74919485356041E-02 -6.76503091648845E-03 -1.41638300878443E-01 -1.39906389721830E-01  5.70309809504166E-03
 -1.90123912479718E-02  7.82561009987536E-02  1.56048841699963E-02 -3.25819771728222E-02  2.33405975923988E-02
  1.98863127306892E-01  2.69662176964568E-01 -1.01531690648917E-01 -4.71461896078326E-02  3.25559566646188E-01
  2.25255225165118E-01  9.28219644674526E-02 -2.66965180998576E-02 -3.74336312855902E-03  3.04195351733101E-02
  8.37441179182245E-02 -3.74075156645283E-02  5.63728854459849E-02  1.79449479209826E-02  2.40845275204794E-01
  1.85076599375364E-01  1.74637564110926E-01  1.48200168025150E-01 -1.96986158030173E-01 -2.38893953511785E-01
  6.33442454174531E-02 -3.25223757573467E-02  1.99158440739855E-02  2.40557040490980E-03  9.04586381682303E-02
 -1.45393324174634E-02  3.59407699449010E-02  1.35516276151947E-02  1.05674015932841E-01  1.75029565495851E-01
  3.05105757782295E-01  9.95362268382426E-02 -2.93152983530499E-01 -9.04976353103637E-02  9.58821037242569E-02
 -1.03722772753029E-01  2.29182442847238E-02  3.17889793464596E-02  2.23920746770664E-02 -2.07049233731248E-03
 -4.39946083125060E-02 -1.51346315949066E-02 -1.53018592857690E-01  1.25097525010924E-02  6.20573394458509E-02
  7.10873247100386E-02  1.56037405814025E-01  7.67181916354997E-02  3.59918077162802E-02  6.94745289066735E-03
 -1.61334129951795E-02 -5.59463854189921E-03 -2.03968170646017E-02 -1.23863596843172E-02 -3.61308098213087E-03
  2.43360593278097E-02  3.69637781236753E-02  1.93311284149722E-01  4.86359680446977E-02  1.33329186290747E-01
  1.16247301514873E-01  1.49129912866894E-01 -1.49072147032894E-01 -8.13157033159456E-02 -1.89785189152886E-02
 -6.14367055741723E-04  1.51298248192548E-02 -9.16112007759250E-02  1.42999010594720E-02 -1.72678298092003E-01
 -1.71939832789406E-01  1.15657876182939E-03 -4.75867583955730E-04 -2.12552204245046E-02  2.92276072251972E-01
  1.96264918341152E-01  7.44254889679470E-03  2.91116213564447E-04  9.57528933631965E-03  5.51460858778806E-01
  3.98698517688832E-01  9.18888352549773E-03  4.39679469613549E-04 -8.06277520667167E-03  2.16581756298699E-01
 -3.05512669618866E-02 -5.08706818022042E-02  2.18858224689094E-04  1.28442840886795E-01 -3.93351106726500E-01
 -2.89565264097530E-01  3.47593628759850E-02 -3.29788594413765E-03 -2.62493356595822E-02 -4.03040393143281E-01
 -4.51882333075025E-01 -1.01685390265425E-01 -6.52482113708089E-03  8.48240755203232E-02  1.42848561155511E-01
  1.09237953228371E-01 -5.28663600212016E-02 -1.19807733257082E-03 -5.86984951334140E-03  6.11588432620842E-02
  1.70203538191689E-01  1.69158015679210E-02 -9.55719606219359E-02  7.08534676440112E-03 -5.53703381833781E-01
 -4.57063323330484E-01 -2.08046840579000E-02 -2.67211960863002E-02 -3.37814685315048E-02 -2.01568820072940E-01
 -1.62804266003080E-01 -2.48471806308045E-02  3.65705638553168E-02 -1.36510580255208E-02  1.96035762855993E-01
  2.46335300596314E-02  5.65690011886341E-02 -4.15586530676806E-02 -3.76225983224340E-03  3.07981778667432E-01
  2.07545237101273E-01  3.71091522224841E-02 -3.57818486182209E-02 -6.64092029710369E-02  1.57795739805657E-01
 -1.56731913940172E-01 -4.84381522591868E-02  2.97699570228199E-02  5.88630730324168E-02 -1.02938375790086E-01
  8.63026004321184E-03  6.65796684251425E-02  1.68051837534892E-02 -2.99051805674888E-02
* ORBITAL    1   68
 -9.55331298566279E-03 -4.40461840687312E-02 -4.60488955618439E-02 -8.81668096799833E-02 -7.52788643727959E-02
 -2.79061920402311E-03  1.16508983382882E-02 -3.12756950252591E-02 -3.55271152173820E-02  1.09394563456183E-03
  6.55655593309919E-04 -1.67811174143089E-02  3.06196584646605E-02  3.65132063075647E-04  4.15970613253528E-02
  2.40249915206262E-01  6.14141390286915E-02 -4.17192579787633E-03  1.30293204709730E-02 -6.18558808440795E-03
 -1.36927878796164E-03  1.93421364722148E-01  1.01954544462174E-01 -4.14111705326186E-03 -6.46078819125506E-03
 -3.35704496326477E-03 -1.77958518163218E-02  1.23230525127556E-02 -1.65774265117686E-02 -1.24918583747207E-01
 -7.54319596624603E-02  1.91481617078547E-01  7.46288863066126E-02 -7.21539898614621E-03  4.29090336545747E-02
  9.39800616168027E-02  2.53464676624836E-02 -1.60809571261472E-03  1.26718098283832E-02 -1.74309876344474E-03
 -2.20318842842016E-03  1.62513161583388E-02  1.43705491366049E-02  8.10164313472380E-02 -5.49863719437097E-03
  1.27944765620606E-01  9.43288097914957E-02 -4.61742500963034E-02 -1.58852447083914E-02  9.21026630910936E-02
  3.98182232884202E-02  9.07702973717293E-04  1.55088513856853E-02  3.15618133377979E-04  5.44403069906092E-03
  1.51406807593663E-02  4.35950783188281E-02  2.37467201294560E-01  5.11892175198701E-02  2.87755083059134E-01
  1.35818534605824E-01  1.30932938105268E-01  7.19477887987731E-02  1.76352863610297E-01  1.06002208087432E-01
 -2.98669209483119E-02  3.55613889631318E-03  1.72135482536042E-02 -8.03556273003859E-03  1.97205451561923E-02
  8.83091404833287E-03  1.04067892807402E-01  1.70047407372009E-02  4.56521365345018E-01  2.31584422626696E-01
 -4.77745180519039E-01 -2.26994091597361E-01  5.97612579050204E-02  2.46420378923238E-02  1.28705480002361E-02
  4.46636740863968E-03  1.14901053781933E-02  3.11385913669245E-03  2.89926783199800E-02 -1.04241729837489E-01
 -7.73202748051903E-01 -2.48592255418930E-01  7.15592252067734E-01  3.63792727431373E-01  2.13291600073592E-01
  8.38509108148966E-02  1.47125587277929E-01  7.13840437379805E-02 -8.61484739164992E-04  6.95817278362346E-04
 -3.98589091428223E-02  1.76656840780327E-02  8.86113332835897E-03  6.52565769145864E-02  3.33530230092452E-01
  9.45427710908081E-02  6.03668264602305E-01  4.05480334429141E-01 -2.52571253818819E-01  4.30143922152432E-02
  1.09384016459792E-01  7.59418501221264E-02 -3.98051658987136E-02 -6.80109463256578E-03 -6.60975081382084E-02
  9.99781693289098E-03 -5.06439343572922E-02 -2.16700503242057E-02 -9.53631344356163E-02 -1.41182973682017E-01
  5.22683009422701E-01  3.58321408970479E-01 -5.57673241833033E-01 -3.82167903317883E-01  9.39163596385525E-02
  7.16692879895360E-02 -4.22051212001480E-02 -9.65719169536684E-03 -3.39261267705952E-02  1.97127083007251E-02
  4.93567842571113E-02  1.15472128951367E-02 -1.73290227075792E-01  1.37296027901991E-01  4.24339365524537E-02
  1.52745597967881E-01  1.68414795407913E-01  2.22278770512263E-01  8.16732392318047E-03  3.16890763939576E-02
  1.38280425774135E-03  3.24168321411507E-03 -1.02574865687092E-01  1.56395204939773E-02 -1.05307105593987E-01
  1.47704408436377E-02  1.55438094404853E-01 -1.74435191226203E-02 -1.56016007362863E-01 -1.28183068350760E-01
  7.86679487477494E-01  3.94031002758744E-01 -3.67852985927377E-02 -2.11565179418866E-02  2.30743517361699E-02
  2.84479909996728E-03  4.69838197019112E-02 -9.69127716580988E-03  1.52054999367968E-02 -7.02603742927029E-02
 -7.53260913220694E-02 -3.00934350792729E-02 -2.22968041539117E-03  6.15221783463582E-03 -8.33743107083270E-03
  8.65704882983455E-02  1.21689228908229E-02 -1.16324940707450E-04 -2.44118512662230E-02  1.42710115650442E-01
  5.37548394244935E-02  1.85003452789525E-02  1.43121201298676E-03  1.63091378080519E-03  1.21879995407500E-01
  6.14186677886982E-02 -1.72668844097776E-03  7.70140585837810E-03 -7.16528297411791E-04 -2.45718553492475E-02
  7.85200596277875E-04  3.76388412720703E-03 -1.00059920655800E-02 -1.30581560682573E-03 -4.84419381134863E-02
 -7.56501681806896E-02  2.86824651821495E-03  2.28159154928639E-02  1.81971274678087E-02  1.80716884098895E-01
  1.82094995900827E-01  5.00638136549331E-02 -2.99515995084010E-02  9.72044410201021E-03 -2.52971721961437E-02
 -5.15951940611374E-02  8.74547872223993E-03  1.06915797943524E-01  1.21763707635165E-03 -6.81518614739140E-01
 -3.27321731663512E-01  4.49532356030138E-02 -2.03690831480924E-03  1.05650892408072E-02 -7.95463773130397E-02
 -6.16535704301835E-01  5.69009691786254E-03  3.18364128809777E-01  4.44256805616435E-03  2.71324307210354E-01
 -2.40839162578191E-02  1.39761286045146E-02 -2.25978535319131E-01  1.45609607940770E-03  1.03967996099157E+00
  8.10125568043763E-01 -6.53800504562246E-02  4.76489199384186E-02 -8.71184270159012E-03 -6.22026514352627E-02
 -1.12595651614769E-01  1.44707884754386E-02  5.94486136590441E-03  3.03789204448259E-02 -1.13379339283144E-01
 -1.62418474661021E-01  2.17288848587599E-02  1.26919027140493E-02 -2.22410247491090E-02
* ORBITAL    1   69
 -2.63075438261194E-02 -1.95136813614277E-01 -7.34945146047655E-02 -1.90693253394213E-01 -1.55314435697715E-01
  1.38496340849777E-02 -2.26406584090150E-02 -2.47965689970322E-02 -3.47985440508321E-02  8.19822363539646E-03
 -1.88778212671905E-04 -2.29087784215867E-03  4.99767231910174E-02  1.49340322694510E-02  5.92596268477259E-02
  3.21389607306370E-01  1.22478649132757E-01 -1.25400642297028E-01  4.13315968676058E-03  1.93268251357914E-02
 -3.51420975626499E-02  4.48592250951217E-02  2.05084707280470E-02 -3.36940812294542E-03  1.10795341482905E-02
  2.09289470686941E-02 -4.98873258874926E-02  1.18646782194889E-02 -6.18557723094547E-02 -3.31565476515400E-01
 -1.10793166683172E-01 -2.27482006042251E-01 -1.09357113997035E-01  1.77816532535952E-02 -6.12619432040900E-02
  1.05440628010139E-01 -6.94276055279693E-03  1.92695953911343E-03 -7.17090566732174E-03 -2.98324809767447E-02
  5.32091656412921E-03 -8.31987092344245E-03  3.37195538305478E-02  2.27825968208456E-01  8.00944109436107E-02
 -2.89611283298849E-01 -1.90097593291440E-01  4.23733414988951E-02 -2.23079086095254E-02 -4.21919042140312E-02
  2.71839648659351E-02 -1.04190257924458E-03  1.66879246926387E-02 -2.87401110452272E-02  1.17040602354655E-02
 -1.15114635753220E-02  5.96813287335344E-02  3.56813481740490E-01  1.44005762475616E-01  2.54939621493792E-01
  6.48001348625883E-02 -3.78428930777135E-03 -8.54302099056696E-02 -4.78499235095647E-02 -9.01855863431871E-03
 -7.30164773792359E-03 -2.47062732343646E-02 -5.78292005129459E-03 -9.57889038820979E-03 -1.66361631812400E-02
 -3.95210126401271E-02 -3.15208836250564E-01 -1.44436591475876E-01  2.06158413311776E-01  1.33210885958957E-01
  1.19868361112881E-01  1.20285921006706E-01  2.85331163017365E-02  3.31971679656570E-02  1.39573161668774E-02
 -3.87200644215208E-02 -4.63292434659792E-02  3.85445469162248E-02 -5.25467844363303E-03 -1.82147190666279E-02
 -1.34463985581585E-01 -1.79035458032367E-01 -2.77183431980793E-01 -1.35259770229188E-01 -5.47166266959648E-02
 -5.60322795793140E-02  1.44285493990378E-01 -7.75363440577181E-02 -2.20709693182172E-03  4.31731922606118E-02
 -6.01200028994980E-02 -1.31591828876667E-02 -9.69603490901301E-03  2.94162826685510E-02  1.05634939912321E-01
 -5.43406351761743E-02 -2.60126478859351E-01 -1.30863199145148E-01 -4.72609021731850E-02  5.00666222731055E-02
  3.23008659056097E-02 -1.53129029227946E-01 -2.12733441845420E-02 -8.21787803653890E-03 -4.17953738011591E-02
  3.98798957407433E-02 -2.70454344329607E-03 -1.20040674589123E-02 -1.01098933711963E-01 -1.14465215550222E-01
 -9.94073974921361E-02  8.16408045204449E-02  1.95705227094314E-01  3.50651172269778E-02  8.45610984028220E-02
 -2.74808873630868E-01 -3.02907335015870E-02  5.95527812484600E-02 -9.63087183452644E-03  3.57276456941610E-02
  4.22631418791096E-03  1.05328882159648E-03  4.86906089865258E-02 -2.60072711514159E-02 -1.29549543804398E-02
 -1.72701130705994E-02 -6.62251238396196E-02 -4.65783943129072E-02  4.48351136214458E-02 -3.06505496881622E-02
  7.74991627488142E-03 -5.02011238192396E-03 -3.83155426002187E-03 -4.06858410697887E-02  1.26776811441601E-02
 -7.26392651520070E-04  3.49019292453353E-02 -6.79250993481108E-02  1.99530012257986E-01  4.67426373085365E-02
 -9.68040578165273E-02 -8.98876352039981E-02 -2.76720311298223E-01 -2.32489868266600E-01 -2.56647490907370E-02
  1.39710349106948E-02 -1.07101528597492E-01 -1.50777581761730E-01  3.19847044547034E-02 -5.60283278536225E-02
 -1.17029652685021E-01 -5.40289057715395E-02  1.06146558518247E-03 -1.61627573442607E-02  2.65655547734450E-02
  1.23533768207840E-01  8.18472922302396E-03 -9.35783444515718E-04 -1.50276948731477E-02  1.26468262334512E-02
 -1.19365644680519E-01  3.59046399697270E-02 -5.80374794844301E-03 -3.28366613563535E-02 -1.80957885702992E-01
 -7.54691955174699E-02  1.31422846462762E-02 -2.86103535613914E-03 -3.30545668273272E-02  5.91365346544476E-02
  7.46333323163038E-02 -3.45815942407838E-02 -1.11755561803837E-02  2.69620201903713E-02  1.37348913356907E-01
  1.07598593157371E-01 -1.01723493512275E-02 -7.98257612259273E-03  1.74261005795294E-02 -1.24506786962737E-01
 -1.54647980922510E-01  5.30786371693244E-02  3.92493237641734E-02 -1.10929150047720E-02  1.41767087738901E-01
  7.71885203422701E-02 -2.56500137497850E-02  3.71726125798383E-02  4.33689266105665E-03  4.40430688079442E-01
  3.18408208011910E-01  2.92247074806605E-02 -8.78015308212075E-03 -6.55224887308581E-02  7.84691870779141E-02
  6.80741143834978E-02  1.79561154823612E-02 -3.05287391001303E-02 -1.90246536145147E-02 -1.44923973038353E-01
 -3.21551342746831E-02 -2.65562985077116E-02  1.78983928238990E-02 -4.05043815806346E-02 -4.17888708674764E-01
 -4.13116465156378E-01  4.31625699824680E-02 -2.11452927270005E-03 -1.62673978236070E-01  3.37728910555311E-01
 -5.58353611778423E-02 -1.14201823787074E-01  2.90163188537865E-02 -3.45996295317021E-02 -1.27847612190778E-01
  3.82016969397313E-01  6.85031296141612E-02 -2.83887172363510E-02  7.40306043638071E-02
* ORBITAL    1   70
 -2.83217155773460E-02 -2.13041710888067E-01 -1.61667433741198E-01 -1.73254467262434E-01 -2.00130562533937E-01
  2.68650613838351E-02 -5.03333814639618E-02 -1.65836089389355E-02 -3.95017237767880E-02  1.72545889535323E-02
 -1.71034756317650E-03  4.15092818254797E-02  2.53857311576088E-02  3.64094778540261E-02  5.93957797163333E-02
  2.68316524694386E-01 -9.47042908004147E-02 -2.10144875555126E-01 -1.29402018936206E-01  3.79633568015963E-02
 -7.39939130787388E-02  2.43541245559498E-01  3.39096257685519E-02 -8.48873519609476E-03  1.92087134913001E-02
  3.01109337853959E-02 -5.38052555289072E-04  7.63113171597267E-02  8.16236838540471E-02  3.47051604707072E-01
 -8.74149966907341E-02  5.68510593015043E-01  2.08700841488334E-01  5.71342836435055E-02 -1.05758768684084E-01
 -1.00214994930221E-01  4.75074691692342E-02  1.87963648941654E-02 -1.34959802472037E-02  4.35052250993175E-02
  8.97036875269817E-03  9.98358420177873E-02 -2.02573288380580E-02 -2.01732548173808E-01 -2.13711440606635E-01
  5.32863645487849E-01  4.47480288538566E-01  4.95642959999874E-02 -1.28979156536406E-01  2.33152333009977E-01
  8.76481989512997E-02 -1.51816293887013E-02  3.61375781093247E-02  2.65126119341739E-02  4.77618874112185E-03
  7.48924642956976E-02  3.10351244806934E-02  1.52800051504489E-01  2.13363489577013E-02  2.69807731780417E-01
  1.23309123942658E-01  4.64667085513076E-02 -1.50339851671842E-01  3.68354800362233E-01  2.67471996090238E-01
 -3.15110763856471E-02 -2.57568726418632E-02  2.47656918252812E-02 -2.80533247724032E-02  3.75129172221432E-02
 -4.78471979420846E-02 -3.75789209234402E-01 -9.58244293953053E-03  2.64013804744738E-01  2.49289225499760E-01
  2.42967282846190E-01  2.00742004311570E-01  3.26084584771350E-02 -4.23169716220390E-02  2.11013031725597E-02
  1.57292970563732E-02 -2.01451976195864E-02  1.68905362718609E-02 -2.38930273758396E-02 -4.21415793807051E-02
 -2.12135566195468E-01 -1.81404355048418E-01 -6.23252459738406E-01 -4.07399163978637E-01 -2.50739648604406E-01
 -1.25973584594472E-01 -1.62839802527822E-01 -6.43033748040617E-02  2.07836401802641E-02  2.02168456765852E-03
 -1.59338080071294E-02  1.39967905708827E-02 -4.37231282934085E-03  8.44061710169343E-02  4.24103744807359E-01
  4.30335480868323E-03 -5.05432578090622E-01 -3.70759078715739E-01 -1.29008416215551E-01  3.46705639163128E-02
 -1.33086161501843E-01 -4.09193070486134E-02 -2.43536035977910E-02 -3.51270526778200E-03 -5.73276122937999E-02
  1.22580015263057E-02  3.64928892469568E-02 -1.49217893916223E-03 -1.19642080776097E-01 -1.75702539133936E-01
 -5.43609068736109E-02  5.66232897183236E-03  3.17273816841463E-01  1.73077147598550E-02 -4.03391079546306E-02
  1.20510521619140E-01 -2.20710772784933E-02 -2.78883873657047E-02 -6.97673365683221E-02  4.61238087684107E-03
 -2.15307378638467E-02  4.20024913772142E-03  6.70107527846909E-02 -4.20925001045383E-02 -4.32492606314764E-03
 -2.61418821654781E-03 -9.05171545031483E-02 -8.05018207488472E-02 -1.99081078613325E-02  9.60170712570340E-03
  1.72937434511644E-03  2.06128132565675E-03  6.02314521438149E-03  1.86549777603564E-02  1.23598566423416E-02
 -1.59316438183539E-02 -9.99888309209354E-02 -8.42018345172545E-02  2.59540618853444E-01  7.43277160151457E-02
 -3.79561322860215E-01 -2.43418842230232E-01  1.16732964704400E-01  9.08562398089175E-02 -5.53759839511862E-02
 -1.86154064905196E-02 -4.66966641387582E-02  8.35702370473457E-02 -2.51623974624924E-02 -5.63415638925790E-02
 -1.24363475464923E-01 -2.48280558430709E-02  2.54000337192823E-03 -4.42176728187890E-02  1.43620433773857E-02
 -3.04620771880472E-02 -3.83758767646959E-03 -3.17359497692813E-03  2.67673071420313E-02  4.30076638109701E-01
  2.07123334185233E-01  7.83663499838862E-03 -1.01046434879407E-02 -3.00948571200692E-02  5.39631891848428E-01
  2.82503999700404E-01 -2.46754016078141E-02 -1.11315634452987E-02  5.35645475577926E-02  6.88227358757576E-02
  2.44631549029887E-03  6.22018708747394E-02 -1.68884930273116E-02 -3.00405723822715E-02 -2.23154021515824E-01
 -2.74908204081035E-01 -3.83987130140949E-02 -3.79137177378355E-03  4.92383537308883E-02 -2.64399105878726E-01
 -2.97606311231190E-01  8.93368423115520E-02  8.93728213333653E-02  3.23089946437792E-02  2.57358119679647E-01
  2.07861779001736E-01 -4.59896790690853E-02  2.62028654606037E-02 -1.46456397837004E-02  6.92171993814200E-01
  3.87596196580081E-01  1.56444390182383E-02 -6.90425920386772E-02  3.20107251518170E-02  1.53906954620076E-01
  1.30940355969555E-01  2.88776762196640E-02 -4.90607129750362E-02  1.26903718052814E-02 -2.00180387147017E-01
 -7.00013194350815E-02 -2.20825382370702E-02  1.48350901385342E-02  1.17629136746823E-02 -7.85834644255278E-01
 -7.70950756861527E-01  3.38747486699188E-02 -5.18590482923720E-02  7.43664822638860E-02  2.00145066723088E-01
  3.93752904834367E-01  1.84578996371009E-02 -1.54436778734717E-03 -3.67692480989607E-02  2.27256113307946E-01
  1.24632759827678E-01 -6.22095621328828E-02  3.47407383908194E-02  1.14906985854777E-02
* ORBITAL    1   71
  5.40466364701602E-02  4.34669594693987E-01  5.03407685024127E-02  2.40097741068347E-01  7.83734271621227E-02
 -6.86247905571166E-03  1.00684586860156E-02 -7.16961064773954E-02 -4.17967671414506E-02 -5.76643450326186E-03
 -1.64571731424783E-04 -1.16276114204426E-01  9.67652681060860E-02 -3.11498318086322E-02  3.34648265040814E-02
  1.89758829015835E-01  1.51948853666715E-01  5.75421216308097E-01  4.45540635367687E-01 -6.12235062385475E-03
  2.49658196013890E-02  4.43265225091876E-01  3.61881613042474E-01  4.40956291450759E-03 -2.46489907802909E-03
 -5.60069154238309E-02 -6.62655316923102E-02  1.30543623790716E-02 -9.96040459103811E-02 -5.84358761635405E-01
 -1.36484721689554E-01  2.24415047942811E-01  3.21047846959635E-02 -1.51805794457656E-02  7.62229411763450E-03
  4.74952506630699E-01  1.06752402839772E-01 -4.75711961732089E-03 -9.99745122133524E-04 -2.29678013604601E-02
 -1.02825316983056E-01 -8.43477585918077E-03  6.93332169215246E-02  4.73215006696320E-01  1.96287829843254E-01
  1.50838974410912E-01  5.09987355238381E-02  5.91556346019495E-03  4.19118412629309E-02  1.86395765504090E-01
  1.00569834898502E-01  5.82393777702071E-03 -1.01696658847732E-02 -6.22502446419686E-02  9.86040148476568E-02
 -1.25400095722365E-02  5.65506059119179E-02  3.29017471509669E-01  1.95643989475870E-01  6.72635160724705E-01
  4.40680283271576E-01 -4.66335219597207E-02 -1.58441882004900E-02  3.32158244070594E-01  2.54948599519572E-01
  1.32899993007934E-02  2.33874534922227E-03  6.74448442219556E-02 -4.70011533925144E-02 -2.97598300015214E-02
 -1.07682689162200E-01 -6.27722486974101E-01 -3.79246840681266E-02  5.62623636623221E-01  2.40899229903575E-01
  1.39133411894469E-01  5.16853129959364E-02  8.03414905371145E-02  5.19810368765738E-02 -6.01914077254179E-03
 -2.22999703489424E-03  5.50075483772663E-02 -2.70938810775763E-02 -1.86449517600831E-02  4.14698906950542E-02
  3.63234334302275E-01  1.92334239271579E-01 -1.44757103799954E-01 -7.81646922125355E-02 -3.51848402634042E-01
 -1.67411961880231E-01 -5.36945536818084E-02  4.49935384385435E-06 -8.58365497528066E-03 -9.52866639824009E-03
  5.25735774158375E-02 -1.38525569154528E-02 -1.08811029541848E-02  6.20932607772404E-03  1.64717833468113E-02
  7.35911277776086E-02  2.32136797149957E-02 -7.48755531907763E-02  1.14467509285021E-01  8.39650514134385E-02
 -8.29361500691819E-03 -8.98037032305869E-03  2.65052478107175E-02  3.69323151586727E-03  6.27574030331648E-03
 -6.70219518854872E-03 -9.72033265134525E-03 -3.34416497735485E-02 -2.40250776643793E-01 -6.65045647257103E-02
 -2.52113003453148E-01 -1.53887089761561E-01 -6.84228320770926E-03  1.85652176558376E-02 -5.53452940560660E-02
  1.76639871925227E-02 -7.75042185494860E-03 -1.04069805572243E-02 -1.07005418320754E-02 -2.67781186306301E-03
  2.47920026002631E-03  2.17698414965187E-02  1.80797895063537E-01  1.81333494736286E-02 -1.69637202557927E-01
 -1.23830028777888E-01 -8.70653137645983E-02 -3.59887815540557E-02 -4.29759176413072E-02 -2.21564183468656E-02
  9.87729421966550E-03  2.22610148734707E-03  1.50646141048533E-02  2.31198543333676E-03  2.12379678681442E-03
 -2.94744451346432E-02 -2.09282902630060E-01 -1.10209667010260E-02 -1.11633152876662E-01 -4.91107660782219E-02
 -4.05641894658252E-01 -1.87574433728612E-01 -1.80771369169668E-02  3.12963084475802E-02  7.23033480506085E-03
 -2.76578847975797E-03  3.19217719213691E-03  1.59774323018852E-02 -6.93337251892847E-03 -4.81035797821078E-02
 -6.29319090480419E-02 -8.33148932705796E-02  5.08445580848836E-04  8.93653416336657E-02  1.03197951936380E-01
  5.20851855685771E-01  6.67900154026192E-02  7.10166946618632E-04 -1.18185473872219E-01  4.42227548458393E-03
 -1.02552715383797E-01  1.04688219976361E-01  2.56217982361822E-03  3.86262494145805E-02 -1.68751506067469E-01
 -3.31526367895538E-01 -4.94651126130985E-02 -6.80038918939390E-04 -5.04743219535229E-03 -1.40372499745992E-01
  2.60659113752000E-01 -6.71043966467024E-02  9.30973667670318E-03  6.28513796034141E-02  4.19958769154685E-02
 -1.15985270013881E-01  5.38279044101065E-02 -7.61800943985683E-03  8.85730075815450E-02 -2.46869360310703E-01
 -1.32608084643123E-01 -1.75971516147644E-03  9.70429559153396E-03 -1.02686684778715E-02 -1.61089781431305E-01
 -1.58483353373638E-01  1.85354970700796E-02  1.44912719588730E-02 -1.31434055486938E-04  1.02949101258683E-01
  5.63172139098121E-02 -7.22439741465811E-03  4.65968455125022E-04  9.63826730747088E-03  1.11755428769687E-01
  1.19557462562370E-01 -1.64277918686599E-03 -2.95212673352679E-02  1.71161255670266E-03  3.92648470399131E-02
  8.79882487462507E-02 -3.76097431464196E-02  3.45755729397554E-02 -7.06091269500371E-04 -1.99793947585288E-01
 -1.29798052746349E-01  4.89450411062321E-03 -1.74540045327148E-02  2.02329056228118E-02 -9.62584191152736E-02
  6.90459940730300E-04 -2.98642297532376E-03 -4.87096657277607E-03  9.36766298055400E-03 -1.16736158464769E-01
 -1.14530579743798E-01 -1.48692231743897E-02  3.15172057583391E-03 -3.09618704009907E-03
* ORBITAL    1   72
 -2.17769552852176E-01 -1.34616617552064E+00 -5.85908222103628E-01 -1.39780633708687E+00 -1.03936787127075E+00
 -1.59902108940626E-02  2.67286268271768E-02  1.26370184468429E-01  9.60503080475309E-02 -1.36507668348241E-02
 -1.03160337015948E-04  2.02724822194247E-03 -3.85496173086861E-02  6.07264726261912E-02  2.38882626735350E-01
  1.27494642601022E+00  2.21896571697418E-01 -1.40030582203246E+00 -6.58287569816799E-01 -1.55869052283759E-02
  5.74209803994125E-02 -2.04365381196907E-01 -1.15637183124151E-01  1.09276806696607E-02 -6.86979372503878E-03
  8.35991787386087E-03  1.95325228572267E-02  1.00005592600414E-01 -9.08543447098971E-03 -1.53499674662274E-01
 -1.74388305859300E-01 -2.72054626268153E-01 -5.79784636206456E-02 -3.55101484656484E-02  2.40128478907915E-02
 -5.51806998172150E-01 -2.21059853936673E-01 -1.00969449295673E-02 -2.05783798932837E-03  2.74679231365505E-02
 -4.65014420238834E-02  5.89855726886443E-02 -5.46517917644867E-03  4.54040111053801E-02 -1.03999084884568E-01
 -4.59668837937950E-01 -2.26850439199468E-01  9.37335859369378E-03  9.53333256521855E-02  1.22599207268263E-02
  1.63587070271442E-01  1.20726328692106E-02 -2.93829755689332E-02 -1.32074930810592E-02  6.85876827312371E-02
 -3.58823275872639E-02  1.52936486251603E-02  2.10059829048454E-01  1.52550692743678E-02  7.65531872175061E-02
  9.61152565706929E-02 -9.36161640853069E-02  1.14586284340447E-02 -1.00281486683361E-01 -8.98231163429372E-02
  3.80986989373122E-02  1.03458382465526E-02 -2.70515701589057E-02  2.86303339241862E-02 -6.12854141683611E-02
 -5.06388489206685E-02 -3.08428856033064E-01 -1.86276538614094E-01  3.58009902788954E-02 -8.15983977123477E-02
  9.97331616608767E-02  8.71300231869945E-03  1.56577443820631E-02 -1.17380495058623E-02 -2.79889405511086E-02
 -1.20194742619522E-02 -2.13016929903041E-02 -1.44949467490722E-02  1.25639509302523E-02  6.00050371558963E-02
  3.36222804724060E-01  1.09837036191251E-01  1.58711309194866E-01  1.50671594019483E-01  2.35085564299189E-01
  9.19100441676652E-02  2.86630481261514E-02  3.75818077735565E-02 -4.08170309234992E-03 -1.01400589652685E-02
 -1.37246797374161E-02  6.41030322790737E-03 -1.00131703521829E-02 -2.47581964986736E-02 -1.16733943556967E-01
 -1.18652900906572E-03  3.20082942088226E-01  2.11782318531519E-01 -2.36728472285266E-02 -5.57607052958111E-02
  5.28852962749765E-02  1.54479192266873E-02  3.87070809914678E-03 -6.61664566831170E-03  1.25318859811805E-02
 -8.83758996933808E-03 -2.25270342988176E-02 -7.07128249148857E-02 -3.77006401907903E-01 -6.05293464152888E-02
 -1.54190896018414E-01 -4.13555803552017E-02 -2.74933086800327E-01 -6.50691196051143E-02 -2.84239893767021E-02
  1.30138733819428E-02  3.78690032597300E-03 -2.36119700409612E-03  2.78376274368959E-02 -1.31417411811551E-02
  2.17665806971955E-02  1.44990529326763E-02  1.39309019357700E-01  2.83921066253871E-02 -1.86229902757583E-01
 -1.60380863351421E-01 -3.97271137735595E-03  1.75168700964031E-02 -3.83766251690968E-02 -3.50141674710415E-02
  8.69963659830084E-03  1.34634692983324E-03  2.18712909114306E-02 -6.98439260895558E-03 -1.59667723801673E-02
  1.16380477412215E-02  8.52289980849227E-02  1.90563879440910E-02 -1.12701189826512E-01 -5.61682290325241E-02
  1.30696654935277E-01  7.84358513627577E-02  1.35596767355377E-02  1.62724453700343E-02  9.32324488499635E-03
  4.17479135723232E-03  3.33491765304900E-03  1.66180764717800E-02  3.75093210878514E-04 -2.36752805723721E-01
 -3.02278213969284E-02 -7.49374634070319E-02  1.03925952421842E-03  1.42614253696189E-02 -5.70389727686278E-01
 -4.00069880184283E-01 -1.21085690551409E-01  1.83936524916116E-03  2.14399567279324E-02  3.60603864820942E-01
  2.00444417965403E-01 -1.43303493135975E-02  6.64232942278508E-03 -6.37174723636323E-03  5.57786620663369E-01
  1.89608025902804E-01 -2.42046089940591E-02 -8.69019537922259E-04  3.35410079750308E-02  3.27649004392351E-01
  3.36295632270278E-01 -7.95057872549935E-02  2.16115216686576E-02  7.83854587098442E-02  2.06813407045681E-02
  1.37745906747228E-01  4.06545153083659E-02 -1.44009920551140E-02 -5.57727855155547E-02 -3.62252592239388E-03
  5.02475519157768E-02 -5.46159936820997E-02 -4.39912304561973E-02 -2.69564633328100E-02 -5.46334813293359E-02
 -6.70692942424719E-02  3.09585574069980E-02 -1.78480438881318E-02 -5.18200967303345E-04 -2.83402921114382E-01
 -1.33026252167053E-01 -1.33365345780150E-02  4.27543349040513E-02  4.42932983816964E-03 -4.53505974101931E-02
 -3.05677971390735E-02 -3.30449341608889E-02 -6.37459615667836E-03 -6.49486643283767E-03  1.61709360375800E-01
  1.61215921188280E-01 -6.04903668913196E-02  1.61079756036784E-02 -7.37156356710474E-03  2.27835473852143E-01
  1.86650132852635E-01 -1.74426776194239E-02  2.33055960937928E-02  1.01283725837784E-02 -1.19526494421508E-01
 -3.37255112345535E-02  5.48963188843726E-03 -3.65764281229386E-03 -1.37758433300064E-02 -7.25052161538602E-02
 -8.00999169328383E-02 -9.00958993296746E-03 -1.21496994452349E-02  8.28222960480626E-03
* ORBITAL    1   73
 -6.75505038182273E-02 -2.46921107517054E-01 -4.23224685862313E-03 -4.82646906366674E-01 -1.44102460672890E-01
  2.90904623018135E-02 -6.69991347791933E-02  1.43456026807436E-01  1.60913677267847E-01  2.38207257183445E-02
  6.17584403749301E-06 -9.87754479728391E-02 -6.72025149535720E-02 -7.16000889062715E-02  4.78119823551343E-03
  1.79680327515165E-01  1.12319177435877E-01 -3.30293296104779E-01 -2.96565249586063E-01  3.32324603681728E-02
 -9.85395497985492E-02 -3.54496950666417E-01 -1.04896339942728E-01 -1.81827281542819E-02  1.62930586556941E-02
 -7.79060877332342E-02  4.68839482261180E-02 -6.83259942300796E-02 -7.75830453915728E-02 -5.13523125935534E-01
 -1.90299016290336E-01 -5.91614252509119E-01 -3.50530115423924E-01  4.96216948520932E-02 -7.13842294766986E-02
 -3.15765095093339E-01 -2.56702842562041E-01  1.21717759077517E-02 -5.51732778473277E-03  3.28513220586678E-02
 -2.03686991960719E-02  5.40977871192631E-03  1.49257805133668E-01  8.28574220023170E-01  4.87078109865008E-02
 -5.99161668699801E-01 -3.98029199716670E-01  6.98816032708537E-03 -1.15789690996460E-01  4.00615175026029E-01
  1.51096671932099E-01 -1.70098568131114E-02  3.51714916973438E-02  7.14446063400068E-02  1.45376799836084E-02
  4.12109554069510E-02  1.22828566403027E-02 -6.87916332462162E-02 -2.52063018216096E-01  3.59152881986712E-01
  3.61436640365969E-01  1.14718436652104E-01 -2.31218366422849E-02  8.37529845389076E-02  1.26392889545000E-01
 -2.44451105421954E-02 -1.86348680306967E-02  1.33995801081705E-02  5.60033753901953E-02  9.03327038788310E-02
 -1.79402588740553E-02 -1.33160079053361E-02 -3.54497931368646E-02  3.34157073236796E-01  3.41244742283622E-01
 -1.80597181995258E-01 -1.53817724344810E-01 -5.51881123194659E-02  1.62790368075371E-01  9.12025045073156E-03
  2.75261933709837E-03  1.93008503149678E-02 -5.50696787284092E-02 -2.52567161335835E-02 -9.08509104005387E-02
 -5.19782351623109E-01 -9.45735476763422E-02 -2.08993056605449E-01 -7.03677360767779E-02 -3.95302140333411E-01
 -1.33770758922330E-01 -5.35290783911334E-02  1.18841715518782E-02  5.07898442197658E-02 -2.59159504723715E-02
  3.87519508537748E-02 -3.32895145933886E-03  3.12431600032196E-02  5.39535382871364E-02  4.54641966728021E-01
  1.50705934891352E-01 -1.71043132754399E-01 -1.34240958613541E-01 -6.90744103197024E-02 -4.85988068317797E-02
 -2.28596587492463E-02 -4.11914831816954E-02 -1.27260037164132E-02 -1.35482243644594E-02  7.22816198779073E-02
 -6.21551948297377E-03  3.11292297617653E-02  2.17639463352707E-04 -1.07363579297150E-01  3.41365824258005E-03
  4.57540931688070E-02 -3.96822900081701E-02 -5.30530973013083E-02 -7.84984282271864E-02  2.20525411002869E-02
 -4.25225186603166E-02  2.78203016519326E-03  1.12413880401805E-02 -4.44146619503621E-02  5.61852521832666E-03
 -4.73027030810859E-02  1.60388484074296E-02  5.86069408110320E-02  2.78223487509677E-02 -8.55697823376913E-02
  2.97788897326215E-02 -2.05457360571567E-02 -4.93748652957830E-02 -1.40918970712891E-02 -6.27262487092178E-03
 -1.97986452425904E-02 -3.28533318379508E-03 -2.69299421154048E-02  4.31365577322248E-03  1.36969976684498E-03
 -3.87354802153422E-02 -2.22995027071662E-01 -1.33533676268970E-01  3.42640205893017E-02  1.44943055004294E-01
 -2.17466049341243E-01 -1.42836047148016E-01  1.99498474025268E-02  3.75440233067282E-02 -3.75723308498735E-02
  9.44934500820152E-03 -4.52073848904514E-02 -1.04124407681387E-02 -2.49053149875550E-02 -1.00158905344377E-01
  2.30050399246635E-01  3.93591202414687E-02 -6.49457080881350E-04  1.29534329962701E-01 -5.58532536295029E-01
 -2.61310052341724E-01 -2.99219112754593E-02 -3.32045680740608E-03 -5.37363015323592E-02 -2.86154014841958E-01
  1.13360756426437E-02 -5.72741417264691E-02 -1.32224517508237E-02  1.02016979609911E-01  1.51324338608928E-01
 -3.30861860908575E-02 -3.21645900283270E-02 -4.27065723016335E-03 -3.38334475445319E-03  5.43204790199695E-01
  2.74167913273434E-01 -3.93353386753805E-02 -2.68507315060635E-02 -5.57813651460750E-04  3.58811388135455E-01
  2.77723060654580E-01  5.47388424237640E-02  5.11944160285327E-03 -1.14013674980707E-02 -3.80959599199600E-02
 -6.69531753877945E-02  2.78086137416693E-02 -5.48635462978365E-03 -1.48970259149016E-02 -6.70879402941177E-02
  1.31145907677684E-01 -4.44458369115138E-02 -6.76049073096383E-02 -1.19731803477252E-02 -2.24199279311720E-02
 -1.67267970519400E-01 -5.68951611595616E-03 -8.53143454607614E-02 -1.30459436991295E-02  1.17851255166496E-01
  3.85750674782496E-02 -2.27039873927776E-03  6.22742547726489E-03 -2.62760123400304E-03  3.40006995362326E-02
 -7.00599893753268E-02  5.48043109994414E-02 -5.51922441211032E-02  4.47368871807007E-03 -2.36929134585043E-01
 -2.18486265912075E-01  4.82463752226892E-02 -5.34367435174109E-02 -2.14528973148151E-02  1.00806658295926E-02
  2.99815687365876E-02  1.24802333079355E-02  4.13477510517176E-02 -3.74665123221833E-02  1.27336102929242E-01
  1.51530987456835E-01  2.74095164032281E-02 -1.89976936797308E-02  5.86604771624744E-02
* ORBITAL    1   74
  4.61898273706921E-02  1.91196974161799E-01  9.92790157639765E-02  2.11900845962164E-01  7.73950493307485E-02
 -9.54122489455518E-03  2.08979278242164E-02 -1.36752413376748E-01  7.29774766112475E-03 -9.58212861989616E-03
 -2.20787622615694E-04  2.80352628363079E-02 -3.36552512580314E-02  2.08854978274944E-02 -9.58661277577437E-03
  3.74942330506066E-02 -5.56758454381337E-02  3.54029035002934E-01  1.76739786122839E-01 -7.51409512526844E-03
  3.90629731300625E-02  2.63920273227881E-01  1.78861864946392E-01  8.74138739749922E-03 -2.56706325758420E-03
 -5.33425081871166E-02  5.55308198155396E-02 -3.74882304616041E-03 -7.42943637451438E-02 -5.70546252049817E-01
 -3.63561066836870E-02 -2.55653010194547E-01 -1.25718005087487E-01 -2.12564597751766E-02  1.94559905194955E-03
  3.34545054047661E-01  2.72632268627170E-01 -7.04132399971555E-03 -2.61537377574083E-03  6.95733914149122E-02
 -7.78575410919155E-02  1.72532950232685E-02  7.90748069662060E-02  6.56746934469479E-01  1.65571541701326E-01
 -1.19033655906246E-01 -1.69934779768237E-01  1.23738250305885E-02  5.81762152142162E-02  5.77715425973522E-02
  2.59932848011286E-02  1.08662339419405E-02 -1.23094195385330E-02 -4.42637419930692E-02  6.05340680853056E-02
 -5.34774653933860E-02 -1.13382900319573E-01 -8.05950375121649E-01 -1.59172146561874E-01 -4.10970489780592E-01
 -2.41511283664797E-01 -1.33889040536193E-02 -1.71084268924096E-02  1.85027517284786E-01  1.39133516876848E-01
  3.30853715898579E-02 -2.75191106628847E-03  5.38188660878080E-02 -5.35478602336272E-03  2.57528569044656E-02
  4.48052596308125E-02  4.91334378704809E-01 -2.39386593492322E-02 -4.74309567890597E-01 -3.64772706576892E-01
 -8.32884924659729E-02 -1.24806663002424E-01 -1.85153222928836E-01 -1.11764634854799E-01 -3.92173056464250E-02
 -2.43776910654432E-02  7.31292192912554E-02 -4.07062869774400E-02  5.69462378509447E-02 -2.96351280629332E-02
 -3.51689149714899E-01 -2.05123605606278E-01  2.01929301384315E-01 -2.01371309509422E-02  3.75789889168361E-01
  2.60981464907050E-01  6.64028045830272E-02  3.50037330232885E-02 -1.21927955396616E-02 -1.32450043430404E-02
 -6.60343877887809E-02  2.00283072810311E-02 -3.23150577298963E-02  3.90654206140840E-02  2.19247524511455E-01
 -2.37792765217863E-01  2.12046617354617E-01  9.37428689323807E-02 -5.56021510603815E-01 -3.14390285253980E-01
  1.79432128692943E-02 -4.04668690937746E-02 -1.29918918372439E-02 -1.72205042252047E-02 -4.70521528838935E-02
  2.67973359097635E-02  3.98066847767296E-02 -1.84492671909343E-02 -1.99148633263327E-01 -3.17126272893198E-01
  5.07017801216383E-01  2.38407259089820E-01 -2.97805367784642E-01 -2.43637482382747E-01  1.07720609468514E-01
  6.57998576061682E-02 -2.12731837167987E-02 -2.68080382264792E-03 -7.86934230671062E-02  7.43749030894301E-03
 -3.38339274166826E-02 -3.15672498478836E-02 -1.48612503539014E-01 -1.45726756161725E-01  1.68732382658605E-01
  8.00452460565889E-02  2.14511547860047E-01  9.35744913110412E-02  3.28285254292937E-02  4.34694154503064E-03
  4.06259349481591E-02  6.71156518982403E-03  4.08646934061985E-03  9.36871020674695E-03  3.09371568080965E-02
  2.17357743327806E-02  1.38692978314453E-01 -5.44844885113658E-02  1.88308163152415E-02 -6.58951913380413E-02
  4.59428424958335E-01  1.62686820254843E-01  2.50639156751141E-02  4.84855652481694E-02  9.47277412444801E-03
  4.40831574528659E-03  5.63347547447000E-03  1.30667297724914E-03  7.82749756273435E-03  2.15981307597412E-03
 -4.86979096832719E-02  1.82150994237243E-02  1.32886392545226E-03 -1.48580231125492E-02  2.60728690813705E-01
  7.96647882449172E-02 -3.54391746067144E-02  1.32813247323857E-03  7.20724106788804E-02  9.43270765242303E-02
  2.48168903972603E-01 -2.46964503973451E-02  4.38004224685568E-03  8.88394282974836E-02 -4.10719018777996E-01
 -5.43773449470733E-01 -7.60941178607647E-02 -1.20614807443114E-03  1.21912370814763E-01 -1.26886987359501E-01
  1.31961615168026E-01 -7.93889943973595E-02  1.38822335917154E-02  9.60020352001868E-02 -2.15700113907552E-01
 -2.19404342344960E-01 -4.15685357889303E-02 -1.70722494977060E-02  7.55697337119902E-02  1.58070628170332E-01
  3.46917228151828E-01 -7.52865726036281E-02 -1.48252905951302E-01 -4.60855682742810E-02  6.87548396046860E-01
  4.61692583740081E-01 -8.04994339962265E-03 -7.26500810533058E-02 -1.68453335077876E-02 -2.95354665302401E-01
 -3.61189041882452E-01  3.08485795259330E-02 -5.99599769807673E-02  1.15335448514896E-02 -3.03057999242515E-01
 -1.36329851529312E-01  7.70461764262145E-02 -8.53006901927854E-02  1.15454408741321E-02  6.24198791994524E-02
  2.44991478192557E-01 -7.47858401357581E-03  9.49937488895110E-02  5.10035138291482E-03  5.35295055489654E-01
  3.60154701253498E-01 -2.09080076218225E-02  7.61913268974650E-03 -1.41740374739505E-03  1.86748143470981E-02
  2.48475092579342E-02 -1.23690414511198E-02  1.85848088694060E-02  2.00116284259497E-02  7.14231159214689E-02
 -3.40664159720097E-03  5.78498226657983E-03  3.42809669287221E-03  4.55059853139493E-03
* ORBITAL    1   75
 -4.09786649256991E-02 -3.10825792928602E-01 -1.15034867054545E-01 -3.28141115975315E-01 -2.85345945838974E-01
  7.58752969379227E-03  1.31983500993756E-02  5.42976780060992E-02  4.58099704159961E-02  1.66457931643216E-02
  3.37045664669664E-03  2.37880189894600E-02 -9.72018505065592E-03  3.84265547004107E-02  6.38143108868550E-02
  3.21804053509516E-01  9.11576160032878E-02 -3.50258238830235E-01 -1.02712168138732E-01 -6.89564486561024E-03
 -6.08717838101397E-02 -9.16262067332672E-02 -2.63021549585903E-02 -2.18730105872945E-02 -9.43306849498680E-03
  1.26545703976052E-02 -4.31388191942177E-04  2.50274851430199E-02  2.87202298822803E-03  3.54185529496706E-02
  7.91021892625598E-02 -8.86639609328034E-02  1.08308505471292E-02  3.31221380306615E-02  9.41941592767367E-02
 -1.19286052762081E-01 -2.27758340392920E-02  1.06753823698281E-02  3.70823458318666E-02 -2.10520850626613E-02
 -2.36920523905593E-02 -8.21810085926637E-03 -1.33877108144601E-02 -1.13205053293744E-02  1.02446665160778E-01
 -1.14292954931688E-01 -4.57916738917673E-02 -1.03183852391666E-01 -1.61097743589298E-01 -5.23535346961045E-02
  4.03108722716531E-02 -1.31211177460458E-02  6.88971610861396E-02 -2.59219834067867E-02  2.60095631469107E-02
 -5.04188702151248E-02  7.75149886514602E-02  4.37423430905217E-01  2.81762567162438E-01  9.14758858165678E-02
  1.06883834187465E-01  3.17224162737389E-01  1.10082567483783E-01 -3.31432553907526E-02 -2.91715290727876E-02
 -1.03020727175234E-01 -1.39223813240518E-03 -2.78354826045858E-02 -1.50204524245674E-02 -7.10422107559958E-03
  1.51403722587213E-01  9.86004969153977E-01  4.38738766838071E-01  6.88776348296181E-01  4.21053105304147E-01
 -8.44964753592564E-01 -4.28668694621858E-01  1.58751356442245E-01  1.08040423016455E-01  5.88997305326982E-02
  2.79975117594059E-02  3.56665818543587E-02  1.96129561241244E-03 -2.93392241192937E-02 -1.66267272098991E-01
 -9.43182629343060E-01 -2.41037262117551E-01  6.83378147078102E-01  2.70042661906534E-01 -1.05874266682034E+00
 -4.68339023806959E-01  1.11058950918025E-01  2.29568393983757E-02 -4.82813970726598E-02  8.33786045061372E-03
  2.60714742422942E-02  4.66268774663113E-04  9.47154943252409E-03 -4.21550431977468E-02 -2.59775250341346E-01
  6.33934088662537E-02 -1.78688373601905E-01 -1.30138233796455E-01  3.30027602202224E-01  2.33480472689591E-01
 -3.35597470332341E-02  2.67367657719439E-02  5.79385879829184E-02  2.34574783966364E-02  1.26051901138242E-02
 -1.91119626354322E-02 -9.10395191208992E-03  2.10363555223212E-01  1.26194487524934E+00  5.40982886860867E-01
  5.83198151405482E-01  6.35194210912898E-02  4.82500138606721E-01  2.01269935882453E-01  1.03301371205959E-01
  4.29615762624967E-02  2.25107989147807E-02 -7.62067927209516E-03  2.54765888942264E-02 -2.19067404916784E-03
 -1.49482216905594E-04 -7.84821024461061E-02 -5.64771787905769E-01 -1.04101074429870E-01  6.72260269992956E-01
  4.58866145539057E-01  1.17122281651495E-01  6.68658603211209E-02  1.20155465144687E-01  1.04411029438500E-01
  4.89921528915138E-04 -2.73890472748518E-04 -5.71111431558694E-03  1.48172627473038E-02  4.76932936441159E-02
 -1.20281419325923E-02 -9.20246109089762E-02  7.89755705977458E-02 -3.72465594857302E-01 -3.02198176474794E-01
 -2.24999180291756E-01 -5.78525609306213E-02 -1.47725722097967E-01 -5.72232514338231E-02  2.34260482620817E-02
 -1.01481958059834E-02 -3.13891316666692E-02  9.04544769560969E-03  5.70495831260806E-02  2.44607476635521E-03
 -2.45465330839547E-02 -3.40100588509443E-02 -8.73668558598886E-03 -2.33421486405053E-02 -1.47634353669661E-01
 -1.44087137982351E-01 -4.09309858513883E-02 -1.16969095941931E-03  3.77374034211830E-02  3.18180125235875E-02
 -1.00814715435204E-02  6.07821064533400E-03 -4.39282761632369E-03 -1.67559010309514E-02  5.13981037090770E-02
  3.12582364750101E-02 -1.41351677554761E-02  2.53049634659370E-02  5.16594278446225E-03  8.63892064026613E-03
  1.24677617594909E-01 -2.58529206181937E-02 -4.57386956263297E-02  2.49300006862044E-02 -6.24050716285664E-02
 -3.30157175058410E-02 -1.07412318043109E-02  6.80614386063572E-02 -1.15039782729062E-02  9.09766800900697E-02
 -2.44960092805720E-02  6.61966594325234E-02  1.06963916557958E-03  3.08180977810170E-02 -3.31799658360885E-01
 -2.86422574036444E-01 -1.27190650572171E-02  7.06626758804833E-02  4.81509721432126E-03  2.32536302649807E-01
  1.79271124273275E-01 -9.55294136649681E-03 -4.40333606328210E-02  3.59954177347693E-03 -1.27481944804916E-01
  4.80933743902241E-02  8.97733105467529E-02 -5.46793041452448E-03  1.96347940482039E-02 -4.10391551677896E-01
 -3.03003616133676E-01  1.33168300690030E-01  4.62507005179213E-02  2.90294375825292E-02  8.96019781670984E-02
 -2.47543502539783E-03  3.32243043900287E-02  3.43105496064099E-02  9.51720865839675E-03 -2.04705196258262E-01
 -1.28431745631377E-01 -7.82578334596815E-02 -3.23973041754208E-02 -7.41990737910221E-03 -3.98953293296983E-01
 -2.13106670149685E-01 -7.12111499928713E-02  1.93435789622129E-02  1.47944837880782E-03
* ORBITAL    1   76
 -3.39855210234418E-02  7.31447304434548E-03 -8.34673917916418E-02 -7.06167951273984E-02  5.36424955709536E-02
 -4.94836968238571E-02  1.71477574117352E-01  1.24223284625377E-01  3.69889697120015E-02 -4.29846274979492E-02
 -1.67500874814102E-03 -9.57105448238548E-02  5.67355172055099E-03 -6.45174504366406E-02 -3.26939928029406E-02
 -2.96690044716663E-01 -2.48988450018035E-02 -1.59164127941987E-01 -1.03825015746637E-01 -6.74513042968161E-02
  1.69302845975930E-01 -3.08727460826355E-01 -2.17768466712319E-01  3.40965239447185E-02 -3.59919329528522E-02
  3.77063147380429E-02 -3.09991183013708E-02  1.42127677207537E-02  7.10300213506511E-02  4.51013798497095E-01
 -9.74612253951340E-03  5.94445032554546E-02  5.51143445223890E-02 -5.57306423793042E-02  1.60951965348267E-01
 -3.60346073366334E-01 -2.25660040631266E-01 -2.94793007823853E-03  2.29273057979904E-02 -2.93147845263748E-02
  3.55417414277331E-02  2.40575190143470E-02 -2.91407846223169E-02 -3.32400231686616E-01 -8.82055906787901E-02
  5.66742262824624E-02  1.75423409114471E-01 -2.13060880398921E-02  7.77884735717930E-02 -1.13251277136356E-01
 -1.04118683835135E-01  2.25804940923881E-02 -1.67108492143444E-02  8.91574358516180E-02 -4.65385792932935E-02
  4.11041384990041E-02  3.44356571804130E-03  1.46384581883896E-01 -2.41184534771348E-02 -6.96366300629823E-02
  1.33998690692457E-01 -5.66341758409783E-02 -3.74542348212141E-02 -1.78945582280632E-01 -9.91205173046702E-02
  1.26696086623888E-02  1.62880894969937E-02 -6.02895715968490E-02  3.79885432507734E-02 -2.92176849463254E-02
 -3.30822792396026E-02 -1.44588043966277E-01  1.20993488141662E-02  3.61155360557304E-02 -3.45181841104779E-02
  2.72879180934859E-01  6.71230638679804E-02  3.98966147694378E-02  3.86622257750835E-02 -4.75071472053105E-03
  2.48931847883904E-03  2.81163259420283E-02 -1.42083368172462E-02 -1.02458799189310E-02 -1.27208019352681E-02
  8.49477133474962E-03  4.68734662672236E-03 -2.59452159806191E-01 -2.74415818783009E-01  5.37978428252783E-02
  2.53502792429655E-02 -5.80498589309577E-02 -6.40609524339912E-02 -1.75803166225072E-02 -1.83428461410257E-02
  4.06735502070111E-02 -2.17726679311968E-02  3.86986824447036E-03  6.74579456526721E-02  2.82355742635639E-01
 -1.98962126533204E-02 -6.06483040282265E-02 -1.41408682918267E-01 -4.75258208719763E-01 -1.83357904235881E-01
  6.54056209141920E-03 -1.69720377079897E-02  1.14701087227518E-02  4.83947242269360E-03 -4.60978077270946E-02
  3.47418969993724E-02  2.92455659751782E-02  3.57908706177978E-02  1.50940555109382E-01 -1.47918287121028E-01
  5.27454137016296E-01  2.40742605949864E-01 -4.74821892548010E-02 -1.29907346037635E-01  1.00758976701512E-01
 -2.89562585414020E-02 -4.47660863151580E-02  8.76113471403877E-03 -4.80388686702435E-02  2.44547748745679E-02
 -9.06275490725386E-03 -3.87923197709333E-02 -2.26625561918540E-01 -1.27584512623171E-01  2.94275307095642E-01
  1.64363175246475E-01  2.00460338733333E-01  1.31328155877327E-01  7.37301610982691E-02  2.49624876365630E-02
  5.27799081447995E-02  1.09426964348800E-02 -8.11644733380993E-03 -3.16057350322681E-03  2.35231938357372E-02
  3.76818266149595E-02  9.24882083275569E-02  2.28231355720026E-01  3.54653804665607E-02 -7.77548725805909E-03
 -3.09717797902540E-02 -4.29448241327985E-03  2.25229112070415E-02 -9.62183324441573E-02 -3.41670164005814E-02
  7.92343783994956E-03  5.36237600845701E-02 -4.69433504442953E-03  1.95443979647409E-02 -2.73742062600135E-02
  2.23168715145891E-01  3.30641025082730E-02  1.30814403741389E-03  1.09961725386281E-01 -2.52952844010314E-01
  3.49925619860141E-02  3.89875641076388E-02  5.60741655195141E-03 -1.30724529302509E-01 -1.39287369412538E-01
 -2.23411501921077E-01  3.21861599419617E-02  2.68056867627386E-02 -7.43220934913639E-02  3.55948984620193E-01
  3.19717017016469E-01  2.81264211784329E-02  1.28380199980157E-02 -7.84341269056259E-02 -6.29678926389472E-02
 -2.49388062453118E-01  6.20719233732840E-02  1.67064908550785E-02 -1.13887624184452E-01  1.33519912446637E-01
  2.63487771620598E-01  7.50580123018594E-02  7.57307226237006E-03 -8.61765302136848E-02 -3.62501733755554E-01
 -2.37906454860657E-01 -2.10480973470445E-02 -2.26007265561819E-02  4.44897343683194E-03  7.24530196831099E-01
  4.11057499569281E-01  8.52754206536075E-03  2.14030445459619E-02  1.05241882587014E-02 -2.17679077730138E-03
 -4.05454726505381E-02  2.99581941239343E-02 -4.88427134238749E-02 -1.33552894523851E-02 -3.28833697599619E-01
 -2.19119820019382E-01  1.01722439032942E-01 -2.94845635680862E-02  1.85029100685261E-02 -3.60422088641126E-02
  1.85755400162386E-01 -7.05119949433768E-03  8.55161085319430E-02 -1.34510110642935E-02  9.73359310515369E-02
 -4.67282341625397E-02  3.48383963312233E-02 -5.70272841989854E-02 -7.07106376945615E-03 -6.42202655960169E-02
 -1.69970405247062E-01 -2.36287737839584E-02  4.72601425186470E-02  7.47495141751815E-02 -2.23737812345247E-02
 -1.09573779275258E-01 -1.20376097618804E-02  9.04679269356726E-03 -1.35266563665151E-01
* ORBITAL    1   77
 -3.27347439016482E-02 -3.41877509334244E-01  6.55876894331685E-02 -4.45676852548315E-01 -2.98126703486701E-01
 -3.45032670583214E-02  1.22332478601224E-01  2.25846022969891E-02  7.49638905022497E-02 -3.21700412860844E-02
 -9.62067197084323E-04  5.46896583156117E-02 -2.62816232073454E-02  3.75781527010595E-02  7.39952561178766E-02
  5.66007845219056E-01  2.08265239242026E-01 -3.40228057601513E-01 -1.71031490243115E-01 -4.65763999638683E-02
  1.24916628217617E-01 -4.81318575143080E-02  4.52020815840767E-02  2.66270953925278E-02 -2.31157955794578E-02
 -4.33622251632652E-02  2.91617504925697E-02 -5.14741159734583E-02 -6.53465295150016E-02 -4.11873575845917E-01
  4.62409721650957E-02 -3.87788163970825E-01 -2.33872435436147E-01 -4.50580591332382E-02  9.92062915723664E-02
  5.55260806789894E-02  3.82476000288012E-02 -8.31004128907118E-03  1.27879649540573E-02 -3.22132623144226E-03
 -2.43285764811948E-02 -2.35193404420294E-02  5.95134892113322E-02  4.50832423097276E-01  1.49675750882876E-01
 -4.17849381673288E-01 -2.83899541238677E-01  2.02504790927754E-03  9.43243418128261E-02  1.34308363248514E-01
  1.00021885705306E-01  2.12910158922239E-02 -1.23937877348680E-02 -4.86432826970044E-02  3.95020532000287E-02
 -4.46240711245537E-02  1.87170077117818E-02  2.12580635637214E-02  1.11422159882791E-01  1.56735101915954E-01
  4.66563576858507E-03 -1.19877948618892E-01 -8.25687115628124E-02 -1.09866110177184E-02  7.27113282572454E-02
 -4.76914995434358E-03  2.93948047321601E-03  7.45445706452766E-03 -2.69415571424488E-02  1.28259741041147E-02
 -4.78208672557429E-02 -4.18915318002866E-01 -1.75075513981865E-02 -1.80107999152167E-01  9.32882159598418E-02
  6.83182458929066E-01  4.38569522699999E-01 -2.92378860783424E-02  6.50690428091160E-02  5.03756978362057E-02
  1.23502524700115E-02 -7.10705745117205E-02  1.99839899759886E-02 -7.64746135293540E-02  6.68654680712081E-03
  2.27096068686696E-01  8.10589550435010E-02 -1.04839740043262E+00 -6.10209921845799E-01 -9.43823716193926E-03
 -7.44089554879969E-02 -2.36887092981464E-01 -9.69276857848686E-02  6.83811860200554E-03 -9.01840210375731E-04
  7.53942296357244E-02 -1.87705817684316E-02  5.83728832709585E-02  5.25096433481887E-02  1.64765428451601E-01
  1.06830408887301E-01 -8.61574690988538E-01 -4.93740018836644E-01 -1.73532617989974E-02  7.61685275332334E-02
 -1.72740815863741E-01 -5.52067005362175E-02 -6.66132745327038E-03  1.06664243457554E-02 -4.02504830884361E-02
  1.39167153894023E-02  5.46163251868126E-04  8.21969759409636E-02  5.01758505419204E-01  5.06936975605947E-02
 -3.89231164081135E-02 -1.47064411931861E-02  6.38384407865950E-01  2.68127788272383E-01 -1.55981170643449E-02
  5.02405051900700E-02 -9.39476148897884E-03 -1.24020870832505E-02  2.06994599580016E-03  4.73309083958836E-03
  3.46269098219779E-02  6.88280805844591E-03 -4.80089341123055E-02  3.83400490245464E-02  1.85689043090382E-01
  1.96403608352620E-01 -7.08828209447903E-02 -3.50674457596989E-02  2.01294244580632E-02  5.62523172173765E-02
 -1.15722502923168E-02  2.27437236660075E-04 -3.78046830472828E-02  1.88089787472410E-02 -4.34612110127310E-03
  2.25192883975880E-02  2.10230388076289E-02  2.06032460263324E-01  3.71224776415835E-01  2.50096570469956E-01
 -4.65692354035740E-01 -1.59398846148213E-01  8.85572484909048E-02  9.84051024728378E-02 -5.08834304673431E-02
 -1.56870032031052E-02  5.81154617729812E-02 -3.39055519615688E-02 -1.97797361544639E-02 -6.60238330775252E-02
 -1.45925273783654E-01 -3.87121109335745E-02  1.79795912530821E-03 -6.40126530245495E-02 -2.16730708003333E-01
 -2.76627754142658E-01 -6.37002600582190E-02  4.40553640242258E-03  1.13654162711716E-01 -5.99537090576245E-02
  1.08428002438733E-01 -4.86550761523422E-02  1.87328398760239E-02  6.54146435282921E-02 -2.43589092259318E-01
 -1.87309196873985E-01 -4.02519712833524E-02  6.41788549288197E-03  5.45676775580125E-02  3.33737860583791E-01
  3.68828229719763E-01 -5.75881424912311E-02  1.11140794474532E-02  5.63107988171944E-02  1.23750898651857E-01
  1.25984250971026E-03 -6.96455970909253E-02 -5.13745536063588E-03  7.75831796409792E-02 -6.49474889437039E-01
 -7.35717812672694E-01  7.31599587626403E-02  1.66283159305516E-01  1.56293929401978E-02  4.11455078906382E-01
  1.95532240515649E-01 -1.72662492515923E-02  9.58153501391684E-02  4.94954675426345E-03  8.09425380533422E-01
  6.66312217868576E-01  1.22208935580940E-02  2.43283608166045E-02  9.81661106788330E-03  7.50617720728260E-02
 -6.54959304366016E-02  2.96676388869704E-02  8.16337574403286E-02  1.23979602046730E-02 -2.58716090485314E-01
 -3.03773027519534E-01  6.72344331216203E-02 -6.84743904893194E-02  1.71087263675222E-02 -8.28709316784363E-01
 -6.49419458658945E-01  2.87668801953598E-02 -8.24007352519416E-02  5.77483841809923E-03  1.20803879659522E-01
 -3.45759266833901E-02 -4.00143278014113E-03  2.40716116827205E-02  1.12465273502803E-01  2.00474095719262E-01
  1.12326324287055E-02  5.36959525729322E-02  1.77926918752024E-02 -7.87121310918836E-02
* ORBITAL    1   78
  5.49585431240837E-02  2.53286688965102E-01 -2.34556769607584E-02  4.24013933792052E-01  1.93003744916681E-01
 -5.74673050216117E-02  2.31302949704489E-01 -1.29787708864176E-01 -9.00890715142759E-02 -5.32040741499971E-02
 -1.94710884298417E-03  3.55692453430069E-02 -2.55763521512278E-02  3.92154051593443E-02 -3.25845898168790E-02
 -2.20397383908354E-01 -1.58893119370795E-01  4.01477505963182E-01  2.59379088652017E-01 -7.74428552327848E-02
  2.05821808836201E-01  2.17693174894475E-01  6.84917407016745E-02  4.43624930407539E-02 -4.06157193795532E-02
  1.18884118290446E-02  2.25053739280649E-02  3.25329588201416E-02 -2.73727791215852E-02 -1.45122159097382E-01
 -6.13480680795927E-02  1.26822525991863E-01  1.92338223050806E-01 -6.88741025335520E-02  1.71260954511756E-01
  2.23983601102090E-01  1.33213425524724E-01 -1.00872565003889E-02  3.26831385878983E-02  3.03847287117228E-02
  4.62202018225178E-03 -1.38455637118085E-02  9.31435866548170E-03  9.88267793864128E-02  9.38094353005226E-02
  1.30547800391975E-01 -2.87220432169653E-02 -3.30318092564155E-02  9.66423432717350E-02 -1.09217417486947E-02
 -1.41939790443503E-02  3.38713992527194E-02 -1.96504079140220E-03  2.02859950907091E-02 -1.24824264688017E-02
 -3.93245025550651E-02  4.48116553980154E-02  2.52536884251839E-01  5.48158437940643E-02  2.64560725943167E-01
  1.54632504523006E-01  3.63358742168461E-02 -3.27775656058589E-02  1.72055760047218E-01  7.49887943627597E-03
 -5.66193425549299E-06  2.97054867983701E-03 -2.81682048656506E-02  8.84819720594916E-02 -2.96650230038263E-03
  4.39102672366676E-04  3.04123870645844E-02  7.68254143898911E-02  4.81611169318002E-01  4.08646042659525E-01
 -8.75373397144247E-02 -1.37974376810339E-01  2.69683351892395E-02 -4.32609186586447E-02  1.07554767049157E-02
 -2.30606445136064E-02  6.31865805537362E-03 -6.39300075938607E-02  2.65068064835931E-02 -7.82064113379910E-02
 -4.12446499583430E-01 -2.40017779825471E-02 -2.61495561029039E-01 -4.52065032870342E-02 -6.07345479930305E-01
 -2.14753285186618E-01  3.49313763522670E-02  4.29900239723297E-03  5.44543103631539E-02 -2.40389759975232E-02
  3.90551567188065E-02  2.52086763783063E-03 -3.13933759309660E-02  2.83874989033598E-02  2.83521467952379E-01
  1.75491141602126E-01 -3.45581983995737E-01 -2.51367930291189E-01  1.55530939061220E-01  1.11484815545542E-01
 -7.30070838778432E-02 -2.91435469280657E-01 -3.22475691777667E-02 -7.52209853514605E-02  7.12758269048620E-02
 -9.76970630648839E-03  1.17164552395451E-02 -4.60783761857122E-03 -1.19102952603525E-01  2.43450217728197E-02
 -2.94829588437799E-01 -1.09644902009703E-01  1.20370837741966E-01 -5.38176691285638E-04  2.34988611417911E-02
 -1.41909147842625E-01 -1.25534744705647E-02  2.99298673689232E-02 -4.17757084743768E-02 -1.68054558786258E-02
 -3.01819620570104E-02  3.43625099053423E-02  1.87071399971247E-01  6.21039837429981E-02 -2.25915517382238E-01
 -4.69077622720790E-02 -1.56026999701489E-01 -1.44914596031935E-01  4.33484547486998E-03 -1.09858531888234E-01
 -2.88261932828134E-02 -1.26540586514463E-02 -2.43172714088470E-02 -7.08842872630747E-03 -1.11546478983737E-02
 -4.41612334799006E-02 -2.26453912988716E-01 -1.19052974984667E-01 -4.07538708355852E-02 -5.96648619886951E-02
 -4.22360730989305E-01 -2.97061855899205E-01  3.22901873049487E-02 -3.27490401425356E-02 -2.26073513023494E-02
  1.97667462836684E-02 -4.96249782412996E-02  6.76467168050605E-02 -3.33865275042806E-02  1.09822208044067E-01
  3.42688255362336E-02  3.05536550263000E-02  2.64808851892649E-03 -3.14494678049124E-02  4.04953887500283E-01
  9.74059485691955E-02 -1.93776207052208E-02  7.29964204229646E-03  1.72488286373890E-02  6.55883271572177E-02
  1.02528081731226E-01  1.89955319802225E-02  3.30337860793717E-02  1.12701390346914E-03 -1.17056108198786E-01
 -1.27204298778498E-01  3.97074415487458E-02  2.11950906359386E-02  4.03879146545687E-03 -2.34527794981025E-01
 -1.86845121458531E-01 -2.67748200588454E-02  1.54794117119325E-02 -1.09028796694766E-03  7.47949599409938E-02
  2.65876764585483E-01  4.75163972133503E-02  8.43374235848820E-03 -7.31873976427072E-02 -2.44242911221337E-01
 -1.02177209732359E-01  5.60565944103594E-02 -5.03300101299580E-02 -3.96397134139989E-02 -2.37341471641138E-01
  4.85748208921249E-02 -6.29825667539064E-02 -3.74957181646824E-02 -6.36911934302807E-02  2.29640520340390E-01
  6.37993722894804E-02  8.82231840649326E-03 -6.65294556393314E-02 -2.89801722154536E-03  3.12554274104570E-01
  1.24280827814268E-01 -2.24577173318204E-02  5.73160666203318E-03 -3.06195486296185E-02 -3.24053633791290E-02
 -1.37795879215595E-01  2.02567508109457E-02 -9.06624927324275E-02 -6.40714995182862E-04 -4.83308921475626E-01
 -4.18340640609065E-01  1.98197021316651E-02 -1.70421413800184E-02  2.44945924018081E-02 -2.50840193800118E-02
  2.40621607464404E-01  1.91195291069294E-02  7.37679080273511E-03 -6.76905856477371E-02 -4.53543343512553E-03
  5.80913236490245E-02 -5.50265234782499E-02 -2.41870982615077E-02  2.26113891544733E-02
* ORBITAL    1   79
  4.76437913257918E-02  3.20967388350769E-01  9.42345182822246E-03  3.77501115583344E-01  2.32148185557486E-01
  2.81313048306839E-02 -1.25507480792205E-01 -3.56801250807357E-02  2.27586677751749E-02  2.56574912934469E-02
  1.47586385751621E-03 -2.54629299196208E-02 -4.24738262600645E-02 -8.15443078152881E-03 -6.72969778827835E-02
 -3.88602994853501E-01 -2.12914259424539E-01  4.16672639908970E-01  2.02579551910774E-01  4.50074555695596E-02
 -9.59956887158124E-02  1.96031742560457E-02 -2.34423950082893E-02 -2.10204838545984E-02  2.52973933990501E-02
 -1.25162405307755E-02  3.08566987003528E-02  2.13023367155943E-02 -3.55573779337640E-02 -2.73494434297045E-01
 -1.78469715453666E-01 -1.30977932625049E-01 -1.09664398534679E-02  2.87376915394493E-02 -1.12074013735441E-01
  2.99371344289215E-02  1.22282277880700E-03 -1.99847940440892E-03 -2.05545063514037E-02  4.97575194266723E-02
 -1.58830003899894E-02  2.86030579711263E-02  9.72918195587966E-02  5.66032332373538E-01  1.52717693162974E-01
 -2.01113576829298E-02 -4.72499994617189E-02  2.34834408283741E-02 -1.93430071043233E-02  3.00825217589026E-01
  6.99763419077454E-02 -6.40183761815937E-03  4.11987879417726E-03  4.30492333368820E-02  6.76039567020521E-03
 -1.23833645691858E-02 -5.71725003658729E-02 -3.13794393204553E-01 -1.02121359365578E-01  2.47704325850307E-01
  2.20259074301704E-01 -2.93502412917726E-02 -3.88478009925963E-02  3.35575763621103E-01  2.13850505198071E-01
  8.09621909550195E-04 -2.25931539112584E-02 -1.38121942022412E-02  1.04987953024105E-01 -4.83875164630282E-02
 -3.86010068111301E-02 -2.64566350449062E-01 -6.13835026324379E-02  9.38016163967057E-03  1.61374257660590E-02
  1.06029030625520E-01  1.72169568219657E-01 -1.45522838837363E-01 -1.52003913608909E-01  8.58983428772778E-03
 -2.93668267958514E-02 -6.74416484566623E-02 -7.87822617787083E-02 -3.80196210114791E-02  4.37720117496120E-02
  3.14379242155950E-01  1.96872544634116E-02  1.25089515351769E-01  6.88362754626599E-03  1.22983658103318E-01
 -4.19066987420770E-02  1.42946301622549E-01  3.72982458623598E-02 -4.24145790685454E-02 -5.91265071948234E-02
  6.75935601242498E-03  4.17882670443056E-02  2.97837399573567E-02 -6.07530169320172E-02 -5.44404821070663E-01
 -9.22249698362580E-02 -5.92156574737640E-02  1.41968373817363E-01  2.71073333095443E-01  1.86113818744789E-01
 -3.50413096060622E-02 -3.30721016021290E-01  6.87264100285312E-02 -8.53405057414321E-02 -8.01365329587320E-02
  2.91390647697569E-02 -5.97530686970244E-02  8.15164168996980E-02  6.26445801628916E-01  2.10236407399199E-01
  2.37331597193843E-02  2.82286771288489E-02  3.98114786136890E-01  2.38794607773382E-01  1.24049412923346E-01
 -1.23681185248397E-01  1.19781485720012E-02  3.46073786160925E-02  6.14117203487683E-02 -4.72007624639312E-02
  8.55778521042787E-02 -2.60001473596182E-02 -2.01008575381707E-01  7.12471716511654E-03  2.99546568196975E-01
  2.03599660711515E-01  1.31930394725038E-02  1.00905352457616E-01  1.19096712840544E-01 -1.04504186110970E-01
  1.47956331625184E-02 -9.09220093426849E-03  4.35960381557321E-04 -1.04686031796153E-02  7.79857776491788E-03
  2.93767090948155E-02  1.49062364559295E-01  1.22955747959578E-01 -1.82016384605346E-02 -1.09820494993410E-03
  3.78817614919833E-02  1.58418483483042E-01  8.20455663346310E-02  7.09579906880681E-02  8.82956430380598E-04
  2.45882124611519E-02  3.78705044410953E-02  5.98895267629934E-02  2.22656499868895E-02  1.28872071470314E-01
  2.00917570004878E-01  6.13764643522063E-02 -8.77506011416848E-04  5.38184750290204E-02  1.79259174852606E-01
  7.67047878248981E-02 -1.10066377584076E-02 -3.58457045623807E-03 -2.13062959897076E-02 -1.02353158730850E-01
  2.14256772036614E-02  1.96802948628669E-02 -1.76970627033705E-02  3.25619343433373E-02 -2.36108845867321E-02
 -1.94153885556266E-01 -9.62068663336866E-03 -1.33592648932080E-02  9.71039681145184E-03  8.45674228363660E-02
  3.08830868146311E-02 -2.36635466643972E-02 -1.13007407421095E-03 -3.64975818572461E-02  1.47413260706086E-01
  3.56690858568069E-01  7.23755310843694E-02 -2.07162472854168E-02 -1.06774295600346E-02 -3.41537131396163E-02
 -1.29681456139767E-01  1.17043669102381E-02  1.00698471673722E-01 -7.10310320382226E-02 -1.29532789024576E-01
 -3.89868171501075E-01  7.38430674081345E-02  1.38759741615436E-01 -6.47332728131265E-02  3.67959103092125E-01
  4.95148918579600E-01 -2.42071286346537E-02  9.34214846701131E-02  3.09050570885988E-03 -1.09136764234688E-01
 -5.12368848110920E-02  4.51990931120087E-02  7.02859323130980E-02 -2.91477556324125E-02 -2.03103479996550E-01
 -1.43876801844534E-01  1.66555816741607E-02  3.67378297993867E-02  6.09898728585691E-03 -7.10084492340858E-02
 -7.54724563450914E-02 -6.28431195570060E-03  2.76308530620442E-02  3.15495974197411E-02 -9.32024901928847E-02
  1.94688328911501E-02  3.66366352057776E-03  2.22943448777536E-02  1.16925798469384E-02  1.05172771996174E-02
 -2.12042934045766E-01 -3.40150827975491E-02 -1.31267761426331E-02 -2.43319390341592E-02
* ORBITAL    1   80
  8.33061050916204E-03  1.01562661624095E-01  6.98099317373433E-02  5.55970838313096E-02  8.95694845098312E-02
 -4.63228121255814E-02  2.38283283290504E-01  3.62749988606599E-02  4.45450910442152E-02 -3.93356068154213E-02
  1.54411450648767E-03 -2.37277709291045E-02  9.24087709079588E-03 -3.36717478816434E-02 -3.19893864320653E-02
 -1.22438463638794E-01 -5.77422413873163E-02  1.12622279671426E-01 -2.36620131230618E-02 -8.57225991464699E-02
  1.46348162065744E-01 -2.86615443955989E-02  2.59612007732650E-02  2.89100225421913E-02 -4.34399573273017E-02
 -2.68383230960608E-02  5.70779269339095E-04 -1.90585617476199E-02 -2.65195308248521E-02 -1.94418993852234E-01
 -1.55470014228744E-01 -9.83253127018656E-02 -1.67073449487224E-01 -3.26768812687730E-02  2.27745565276710E-01
 -2.72855212796566E-02 -7.49177288446122E-02 -3.83383547550576E-03  5.38382906633643E-02  1.96350547416160E-02
 -9.14888373541261E-03  2.70913346826806E-02  5.98169360252365E-02  2.97500211507319E-01 -5.78566061845891E-02
 -8.23274912430084E-02 -5.37452417670143E-02 -9.40419341070985E-02 -8.86219753790143E-03  3.03191582135612E-01
  1.16670223278943E-01  2.20080100904641E-02  2.79944478568481E-02 -1.00458077944066E-02  1.86516931045987E-02
  5.84632265389107E-02  2.26450111212299E-02  4.52202329299885E-02 -4.12956420453612E-03  2.77941376705909E-01
  1.12122905185268E-01  1.09883554140265E-01  5.94629398733892E-02  1.67380639234709E-01  2.02520328027771E-01
 -7.41369310490914E-02  1.00246291875281E-02  5.02215348317859E-02 -2.87089162774965E-02  2.44842447573243E-02
  1.60508893123735E-02  9.47546623172083E-03 -1.16761655278738E-01  2.11457050794817E-01  8.96181199824836E-02
 -3.28637934792827E-01 -4.01779828924823E-02  5.16573499526590E-04 -3.32040478630257E-03  6.58041165727836E-02
  2.39625329924919E-02 -1.04984395591193E-01  3.38444992968724E-02 -5.42091356395648E-02 -3.20489962049191E-02
 -3.85897521640785E-01 -3.14153287558223E-01  2.31774817911448E-01  1.17259294206096E-01  4.88940621336739E-02
 -5.72877444068802E-02  4.67823628025027E-02  1.88147550624981E-02  2.47694584640461E-02  5.29554067553002E-03
 -1.31797963663002E-01  6.24905932958937E-02  3.02040947371667E-02  2.45414817307780E-02  1.84574465344251E-01
  3.20292554830339E-02  1.18317037958810E-01  3.29926447657260E-01 -8.13379061793887E-02 -8.69349036017043E-02
  1.21788550920149E-02  2.72957860182238E-02 -9.44113027253212E-03 -1.13052732009255E-02 -5.42115543084708E-03
 -3.16049450021977E-03  1.07797932145223E-02  1.49863420086715E-02  2.07638845162788E-01  3.63543538543036E-01
  2.83400882612681E-01  2.70297872809608E-01 -1.61239622003950E-01 -1.95224718298535E-02  6.24186162015318E-02
  7.33419128933905E-02  5.22046154304625E-02  2.83793982994748E-03  7.07908020660281E-02 -3.49328093039297E-02
 -1.27454547300266E-02 -7.30590212578094E-02 -3.43126738429246E-01 -8.50634522808555E-02  1.67855629831469E-01
 -3.87831537349621E-03  9.97840267705805E-02 -1.69944295490841E-02  3.11580512217862E-02 -9.39634545166103E-03
 -4.21510998212081E-02 -1.13591431117924E-02  7.27445130900351E-02 -1.97742846317141E-02  7.67956649409500E-03
  9.71707501638136E-03  6.10945747797193E-02 -1.67441565808672E-02  3.94523310500418E-02 -9.41077038511261E-02
  2.95144083735991E-01  4.71680951817423E-02  2.83838783018169E-02  2.34612865406808E-02 -4.37498027036078E-02
 -1.04222787848864E-02 -3.63896549723730E-02  2.64293345011183E-02  2.87802499105612E-02  1.97520015147092E-02
  3.09055653445297E-02  7.58360793306602E-03 -3.50172604606739E-03  3.08767850297637E-02 -7.94213629030708E-02
  3.81684069984488E-02  2.84785649266914E-02  7.79197329971350E-03 -1.22702545536561E-02 -7.12968735504431E-02
 -2.96178696770926E-02 -1.42144849159259E-02  2.71529240455943E-02  4.96672487488045E-02  3.98117919650356E-02
 -4.06520052107620E-02 -2.54957761511811E-02  3.90265272233577E-02 -4.55797855240203E-03  3.74736112161025E-01
  2.56439702879478E-01  3.73599094925187E-04 -1.27818568290499E-02  1.06898003750577E-02  7.28628610036300E-02
 -1.17452178095678E-01 -3.43627178743831E-02  5.15166796371186E-02  9.48374969200788E-02  2.33760945291140E-01
 -1.66994186648895E-01  4.68602824603091E-02  9.75430171721346E-02  1.29066885015342E-02 -6.65788081349524E-02
  4.10516775252185E-02  1.42228278453343E-02 -1.85809411922865E-02 -7.04476440943458E-03 -3.38602782795417E-01
 -2.21062002002050E-01 -2.34230576264983E-02  1.99559177460049E-03  6.62741998516324E-03 -1.31080329466886E-01
  1.34516137518236E-01 -1.05048241278719E-01 -9.15852502727595E-02 -2.45246889943262E-02 -1.07598718028897E-01
 -7.79500291735618E-02 -3.08971553336327E-02  1.21119129441142E-02  1.33487631968696E-03  1.58965257077083E-01
 -3.44146563564665E-02  2.91543733931846E-02  2.58264468266620E-02  1.86610085344192E-02  1.38438590199024E-01
  1.61402736625501E-01 -4.78540034866917E-02 -6.52699856154144E-03 -4.51424648164185E-03  1.52677576909930E-01
  1.19721559031835E-01 -4.22802836676048E-02  2.09467398820807E-03 -1.70961722372406E-03
* ORBITAL    1   81
  2.64702467418679E-02  8.86418917473067E-02  4.48692224461774E-02  1.68436102791572E-01  1.39303339863386E-01
 -1.32810707887111E-02  7.14111291957383E-02 -1.61259245301003E-01 -8.57866169881935E-02 -1.65646759286320E-02
[truncated: 728,662 more chars]
