# Supplementary material for: Smooth Things Come in Threes: A Diabatic Surrogate Model for Conical Intersection Optimization
Source: J Chem Theory Comput. 2023 May 16;19(11):3418–27. doi: 10.1021/acs.jctc.3c00389 (PMC10269327; doi:10.1021/acs.jctc.3c00389)
Supplement: Supplementary file 1 — ct3c00389_si_002.zip [file ct3c00389_si_002.zip › SI/RVO/CI/e/MECP.geo.molden]

 [Molden Format]
 [N_GEO]
                   16
 [GEOCONV]
 energy
-0.94266610716996354E+02
-0.94283713778788979E+02
-0.94285857787206794E+02
-0.94285214203407151E+02
-0.94284168385215509E+02
-0.94281587997540413E+02
-0.94280407096024263E+02
-0.94280719357832737E+02
-0.94283491363018513E+02
-0.94284341170673869E+02
-0.94284614437681384E+02
-0.94284419833498873E+02
-0.94284465494440155E+02
-0.94284471339339404E+02
-0.94284471773080526E+02
-0.94284471697917525E+02
 max-force
   0.0567043
   0.0175209
   0.0135462
   0.0130104
   0.0123529
   0.0431367
   0.0209344
   0.0396162
   0.0140580
   0.0101554
   0.0046087
   0.0088228
   0.0097059
   0.0104583
   0.0105624
   0.0000000
 rms-force
   0.0177739
   0.0059929
   0.0042254
   0.0036918
   0.0033247
   0.0120838
   0.0087139
   0.0142763
   0.0044188
   0.0029927
   0.0016221
   0.0020165
   0.0021812
   0.0023198
   0.0023437
   0.0000000
 [GEOMETRIES] (XYZ)
   6
  -94.266610716996354     
 N      0.7710600      0.0000000      0.0000010
 C     -0.7710600      0.0000000     -0.0000010
 H     -1.1562190      0.8777400     -0.5067610
 H     -1.1562210      0.0000000      1.0135290
 H     -1.1562190     -0.8777400     -0.5067610
 H      1.1562210      0.7166730      0.7166730
   6
  -94.283713778788979     
 N      0.6392593      0.0259326      0.0260452
 C     -0.7720170     -0.0133085      0.0022869
 H     -1.0829116      0.9101267     -0.5122104
 H     -1.0823402      0.0129337      1.0499809
 H     -1.0948918     -0.8974328     -0.5233911
 H      1.0804633      0.6784213      0.6739685
   6
  -94.285857787206794     
 N      0.6036136      0.1120298      0.0954766
 C     -0.7931861      0.0036389     -0.0128715
 H     -1.1342549      0.8849393     -0.5674724
 H     -1.1167053     -0.0355628      1.0351084
 H     -1.1175472     -0.8947830     -0.5094873
 H      1.2456418      0.6464108      0.6759262
   6
  -94.285214203407151     
 N      0.5858960      0.1699362      0.1354611
 C     -0.8168857      0.0212751     -0.0072932
 H     -1.2038029      0.8713938     -0.5642902
 H     -1.1888702     -0.0257676      1.0204936
 H     -1.0537522     -0.9062620     -0.5173772
 H      1.3649771      0.5860976      0.6496860
   6
  -94.284168385215509     
 N      0.5614422      0.1950766      0.1797404
 C     -0.8269713      0.0335251     -0.0036042
 H     -1.2100445      0.8838733     -0.5603923
 H     -1.2442878     -0.0380389      1.0078416
 H     -1.0026047     -0.9127249     -0.5026209
 H      1.4100281      0.5549618      0.5957154
   6
  -94.281587997540413     
 N      0.5251901      0.2132067      0.1864283
 C     -0.8382999      0.0106325      0.0099952
 H     -1.2008607      0.8623655     -0.5678080
 H     -1.2680627     -0.0258414      1.0334591
 H     -0.9683492     -0.8816952     -0.5215990
 H      1.4379444      0.5380048      0.5762043
   6
  -94.280407096024263     
 N      0.5518099      0.2394297      0.2433301
 C     -0.8222650     -0.0033819      0.0010001
 H     -1.1777768      0.8731992     -0.5439394
 H     -1.2433892     -0.0083878      1.0173443
 H     -1.0483656     -0.9480788     -0.5638682
 H      1.4275486      0.5638925      0.5628132
   6
  -94.280719357832737     
 N      0.5634804      0.2600180      0.2081698
 C     -0.8419202      0.0131762      0.0162317
 H     -1.2297246      0.8456641     -0.5618874
 H     -1.3047669     -0.0304615      1.0200251
 H     -0.9489088     -0.8675994     -0.5170229
 H      1.4494020      0.4958757      0.5511637
   6
  -94.283491363018513     
 N      0.5310807      0.2815395      0.2037716
 C     -0.8429763      0.0113135      0.0156901
 H     -1.2192290      0.8612875     -0.5491631
 H     -1.2898512     -0.0208972      1.0162939
 H     -0.9567280     -0.9087998     -0.5310704
 H      1.4652659      0.4922296      0.5611579
   6
  -94.284341170673869     
 N      0.5400179      0.2842189      0.1574281
 C     -0.8332518      0.0283893      0.0286368
 H     -1.2447837      0.8542867     -0.5465334
 H     -1.2660968     -0.0106501      1.0180989
 H     -0.9317284     -0.9051311     -0.5311459
 H      1.4234047      0.4655592      0.5901956
   6
  -94.284614437681384     
 N      0.5481899      0.2863975      0.1559641
 C     -0.8354004      0.0277125      0.0261986
 H     -1.2538295      0.8532405     -0.5495449
 H     -1.2821171     -0.0168985      1.0166889
 H     -0.9367463     -0.9014508     -0.5261616
 H      1.4474655      0.4676719      0.5935349
   6
  -94.284419833498873     
 N      0.5466602      0.2895566      0.1652758
 C     -0.8353143      0.0346195      0.0107649
 H     -1.2654702      0.8578946     -0.5561473
 H     -1.2578313     -0.0214089      1.0151102
 H     -0.9449404     -0.9073694     -0.5195917
 H      1.4444579      0.4633806      0.6012682
   6
  -94.284465494440155     
 N      0.5478290      0.2904140      0.1608895
 C     -0.8347706      0.0351994      0.0094968
 H     -1.2683779      0.8559558     -0.5563305
 H     -1.2520015     -0.0196261      1.0162170
 H     -0.9464208     -0.9070723     -0.5205344
 H      1.4413037      0.4618022      0.6069415
   6
  -94.284471339339404     
 N      0.5485503      0.2904998      0.1584854
 C     -0.8343949      0.0352323      0.0079348
 H     -1.2699559      0.8558038     -0.5561429
 H     -1.2479318     -0.0187424      1.0164601
 H     -0.9479270     -0.9076223     -0.5205816
 H      1.4392213      0.4615020      0.6105241
   6
  -94.284471773080526     
 N      0.5486888      0.2904499      0.1581361
 C     -0.8342927      0.0352836      0.0077163
 H     -1.2699200      0.8558214     -0.5564921
 H     -1.2470184     -0.0190100      1.0166451
 H     -0.9487036     -0.9076088     -0.5205102
 H      1.4388079      0.4617368      0.6111848
   6
  -94.284471697917525     
 N      0.5487046      0.2903875      0.1581726
 C     -0.8343067      0.0353957      0.0077313
 H     -1.2699189      0.8558204     -0.5565334
 H     -1.2470990     -0.0191086      1.0166273
 H     -0.9486836     -0.9075863     -0.5204482
 H      1.4388657      0.4617643      0.6111304
 [FORCES]
point    1
   6
     -0.1071556      0.0898087      0.0851619
      0.0205799     -0.0540424     -0.0297788
      0.0274986      0.0171609     -0.0092870
      0.0295845      0.0041834      0.0173019
      0.0166677      0.0006521     -0.0046436
      0.0128249     -0.0577626     -0.0587544
point    2
   6
     -0.0309779      0.0286441      0.0230559
      0.0125486     -0.0244016     -0.0139508
      0.0022894     -0.0030321      0.0022562
     -0.0046085      0.0018464     -0.0015666
     -0.0123612      0.0002392     -0.0035926
      0.0331096     -0.0032960     -0.0062021
point    3
   6
      0.0043251     -0.0135576     -0.0168476
     -0.0008754     -0.0049578      0.0255986
     -0.0019911      0.0043852      0.0116755
     -0.0137535      0.0168468     -0.0073987
      0.0127174     -0.0080303     -0.0136409
     -0.0004224      0.0053136      0.0006130
point    4
   6
      0.0072407     -0.0063000     -0.0149448
      0.0008581     -0.0154741      0.0245862
      0.0025003      0.0080362      0.0033646
     -0.0082231      0.0105743     -0.0053478
      0.0100831      0.0015813     -0.0061391
     -0.0124591      0.0015824     -0.0015191
point    5
   6
      0.0048226     -0.0058471     -0.0107508
     -0.0045588     -0.0178997      0.0233436
     -0.0001766      0.0030994      0.0002210
     -0.0026513      0.0114200     -0.0058412
      0.0019662      0.0030248     -0.0107156
      0.0005979      0.0062026      0.0037430
point    6
   6
      0.0815166      0.0137026      0.0120493
     -0.0152899      0.0453104      0.0528943
     -0.0064588      0.0007833      0.0042985
     -0.0011935      0.0019345     -0.0272763
     -0.0128080     -0.0504084     -0.0277284
     -0.0457664     -0.0113226     -0.0142375
point    7
   6
     -0.0380103     -0.0395603     -0.0343142
     -0.0160394     -0.0070710      0.0050806
     -0.0040743     -0.0033083      0.0006718
     -0.0085718     -0.0050214     -0.0142411
      0.0284341      0.0365494      0.0263222
      0.0382618      0.0184116      0.0164807
point    8
   6
     -0.0748637     -0.0225275     -0.0296852
      0.0118045      0.0672949      0.0618754
      0.0002600      0.0061166      0.0007695
      0.0107147      0.0003033     -0.0216947
     -0.0043843     -0.0683184     -0.0360972
      0.0564689      0.0171311      0.0248322
point    9
   6
      0.0265657     -0.0058206      0.0002266
     -0.0028212      0.0245474      0.0223382
     -0.0081724     -0.0017595     -0.0026920
     -0.0004378     -0.0035217     -0.0111526
      0.0011986     -0.0115976     -0.0055455
     -0.0163330     -0.0018481     -0.0031748
point   10
   6
     -0.0035852     -0.0033777     -0.0191910
     -0.0008337     -0.0008340     -0.0034583
     -0.0035573      0.0007224     -0.0043903
     -0.0058682     -0.0052221      0.0071779
     -0.0031894      0.0043245      0.0042622
      0.0170338      0.0043868      0.0155995
point   11
   6
      0.0080634     -0.0003831     -0.0071667
     -0.0023031      0.0087092      0.0065125
      0.0004851     -0.0016440     -0.0022044
      0.0021529     -0.0031875      0.0002016
     -0.0014236     -0.0029531     -0.0011520
     -0.0069747     -0.0005414      0.0038090
point   12
   6
      0.0049114      0.0004339     -0.0119961
     -0.0037237      0.0014908      0.0166726
      0.0016631     -0.0010430     -0.0018805
     -0.0021514     -0.0004439     -0.0040621
      0.0011511     -0.0002618     -0.0029787
     -0.0018506     -0.0001760      0.0042448
point   13
   6
      0.0046843      0.0006205     -0.0132046
     -0.0030294      0.0002454      0.0183414
      0.0016171      0.0003078     -0.0025805
     -0.0027660     -0.0007586     -0.0043945
      0.0014705     -0.0001464     -0.0025825
     -0.0019765     -0.0002687      0.0044206
point   14
   6
      0.0046562      0.0006024     -0.0138723
     -0.0028221      0.0001072      0.0197634
      0.0017463      0.0005342     -0.0029057
     -0.0031796     -0.0008837     -0.0046914
      0.0016848     -0.0000705     -0.0027067
     -0.0020855     -0.0002895      0.0044128
point   15
   6
      0.0046703      0.0005335     -0.0140215
     -0.0028832      0.0000903      0.0199601
      0.0017585      0.0005060     -0.0027565
     -0.0033064     -0.0007523     -0.0048256
      0.0018551     -0.0000864     -0.0027635
     -0.0020944     -0.0002910      0.0044069
point   16
   6
      0.0000000      0.0000000      0.0000000
      0.0000000      0.0000000      0.0000000
      0.0000000      0.0000000      0.0000000
      0.0000000      0.0000000      0.0000000
      0.0000000      0.0000000      0.0000000
      0.0000000      0.0000000      0.0000000
