# Supplementary material for: Smooth Things Come in Threes: A Diabatic Surrogate Model for Conical Intersection Optimization
Source: J Chem Theory Comput. 2023 May 16;19(11):3418–27. doi: 10.1021/acs.jctc.3c00389 (PMC10269327; doi:10.1021/acs.jctc.3c00389)
Supplement: Supplementary file 1 — ct3c00389_si_002.zip [file ct3c00389_si_002.zip › SI/RVO/CI/e/init.Orb]

#INPORB 2.2
#INFO
* RASSCF average (pseudo-natural) orbitals
       0       1       0
      48
      48
*BC:HOST otis PID 6299 DATE Thu Apr 28 09:54:47 2022
#EXTRAS
* ACTIVE TWO-EL ENERGY
 0.619315483145E+00
#ORB
* ORBITAL    1    1
  9.99981370230470E-01 -5.67167171443476E-03 -2.00554484109221E-03  1.51981342854301E-04  2.43657294060793E-04
 -5.05499396212712E-06 -3.97694674925523E-04 -6.69912496673818E-06 -3.99996985846223E-04  7.89999181892523E-05
  2.70264009093011E-04 -7.44706328568026E-05  8.08625180349655E-05  1.27795770313627E-04  5.32698852085551E-05
  1.81468186387200E-04  3.80995533727985E-05 -3.21550791217765E-06 -4.78904413552851E-05  1.59346838649998E-04
  8.75336417055930E-05  1.74089686436341E-04  1.03677050944603E-04 -1.74351023541363E-05 -4.08608756382051E-05
 -1.11765321167948E-05 -1.03992310356634E-05  2.24264260736442E-05  3.74681790149016E-05  2.34567825606901E-05
  3.79229541044533E-05 -2.95179071004781E-06 -3.13047145726315E-05  4.63708794058914E-05  1.87375101849261E-05
  4.46671472705480E-05 -1.70977430553127E-05  4.32816417053364E-06 -4.83927157758048E-05 -6.11035568493737E-05
 -2.78012107079002E-05 -7.72652104721724E-06 -1.95095717699160E-05  1.06393306014057E-04 -5.15396950682333E-05
  1.18046998515380E-05  5.67512238518114E-05  5.54833858460509E-05
* ORBITAL    1    2
  5.72460688462678E-05  9.87166033854065E-04  3.51317786255525E-04 -4.30705684968142E-04 -7.39652028886938E-05
 -1.38252965676115E-04 -5.33260122901332E-05 -1.45013462573882E-04 -5.81484331821452E-05  1.41801213640050E-05
 -4.34682242792443E-05  1.07643076338483E-05  1.72153771254322E-05 -1.59114752201840E-05  9.99381247405077E-01
 -4.33243129464506E-03 -3.78048456283227E-03  5.62849217974211E-04 -8.83605596735327E-04  1.15415492431111E-04
 -5.11325373324884E-05  7.44480158082322E-05 -1.47235414962808E-05  1.56883705605069E-05 -2.29424333983752E-05
  8.99139640326279E-05  3.34652585593648E-05 -1.38986879847615E-04  1.31906298881493E-03  8.92996148107220E-05
  2.28258273939724E-04 -3.25586942381278E-04  2.02153287164719E-04  1.31938594331702E-03  5.26158358969359E-05
  2.21390018754710E-04  1.09782589339027E-05 -3.93920532498126E-04  1.43069201295834E-03  1.18675192957493E-04
  2.53315829456091E-04  4.05260046338561E-04  2.31851038979375E-04  1.79292744831267E-04  1.70431284667770E-04
 -9.67272841236825E-05  8.06461379326474E-06  4.50832633205249E-06
* ORBITAL    1    3
  1.96158992858252E-02 -7.24891611236206E-01  5.22999224148502E-02  9.67362299341700E-02  1.02967787611903E-02
 -3.18883435044277E-02  2.00283666173736E-02 -3.16210605303144E-02  2.00862085544065E-02 -1.37646852335097E-03
 -7.09367712536025E-03  8.70922982860667E-03 -1.46813127255650E-03 -1.50997913683104E-02  4.81474366648356E-02
 -1.52829441926896E-01  7.72564451689579E-02 -9.72015811877330E-02  1.45781887827028E-02 -7.38778640698635E-03
  1.74452751082918E-03 -7.51070113474476E-03  9.61769254672030E-04 -1.73096254213531E-03  1.19778032209244E-03
  1.11981016699350E-02 -1.82542068038706E-03 -1.95515499990827E-02 -8.63054632079073E-02 -1.19349662086685E-03
 -7.56084875597085E-03  1.13669576589542E-02 -7.05828530087891E-03 -8.91030049259186E-02 -1.41625556260045E-03
 -7.38650974264465E-03 -3.09921109875718E-04  1.40446336005257E-02 -7.10418189263220E-02  2.86776838767856E-03
 -5.79389502872291E-03 -1.00778982791132E-02 -5.88332226244557E-03 -1.90483841796276E-01  2.81688545428205E-02
  1.58021780675136E-02  3.01056862697198E-02  3.02275666422365E-02
* ORBITAL    1    4
 -4.15543047293880E-03  2.98874995724593E-01 -2.41987003893908E-02  1.97679147922260E-01 -2.19879495427767E-02
  1.05133746823202E-01 -1.77668551812930E-02  1.05585265646231E-01 -1.77783541300711E-02  4.97096982718426E-03
  9.80691713698087E-03  7.88320640091292E-03  4.96201747055208E-03 -1.37201992603437E-02  6.83666306814929E-02
 -3.97941893886218E-01  1.03599661528627E-01  4.80051583717276E-02 -4.28785918003792E-02 -3.02425643700586E-03
 -5.35004787549403E-03 -4.29355794249311E-04 -5.28960934762889E-03  2.39188998353378E-03  4.80636022875358E-04
 -3.45804799958692E-03  2.15596614405812E-03  5.32891024109142E-03 -2.28823676675239E-01  2.06944375316348E-02
 -9.34203595559081E-03  3.05084848640460E-02 -1.69457877668756E-02 -2.24003493395206E-01  2.23653425528690E-02
 -9.34484508424782E-03  1.74053291962072E-04  3.37135675983561E-02 -2.38702555061551E-01  1.20245234953438E-02
 -9.27600052874971E-03 -3.19076042084492E-02 -1.81049898121407E-02  2.08542143586029E-01 -3.77267793920729E-02
 -1.27093130121256E-02 -2.59041163337259E-02 -2.59133462124536E-02
* ORBITAL    1    5
 -1.39184141022224E-02 -2.31065577549120E-01 -2.45042734793581E-02  4.48098281021213E-01 -1.41900325246379E-02
  2.76897942495903E-01 -2.12853245497482E-02  2.76983733643616E-01 -2.12911623627342E-02  3.56223890313585E-03
  1.56730097509744E-02  1.38730179770594E-02  3.47751236880235E-03 -2.35785017279493E-02 -1.25885022740897E-02
  6.95794534121194E-02 -2.55763523664844E-02 -2.91164195614336E-01  4.92143312581884E-02  1.30640455543760E-01
 -1.66035210792186E-02  1.33604241106980E-01 -1.70781557472161E-02  4.32100987224786E-03 -4.53358783546129E-03
  2.50419249612196E-02  4.58019864607411E-03 -3.04226491019227E-02  1.74146770015786E-01 -1.13237273881198E-02
  1.35372064869996E-03 -1.51862321393201E-02  1.55050408773217E-02  2.35735080052819E-01 -2.09608549699711E-02
  4.73525852857833E-03  4.39246372132973E-03 -2.62441473346698E-02  2.24894382439725E-02  1.35080785438554E-02
 -5.74680548740183E-03  4.40198679557982E-03  4.03950873390152E-03  3.10571760437948E-01 -3.65087591280167E-02
 -1.33342500939308E-02 -2.81633348973077E-02 -2.80823631064503E-02
* ORBITAL    1    6
 -1.07484784048465E-04  7.31592086987594E-04 -3.61840348828871E-04  2.71985646900097E-02 -9.45187156686079E-04
  1.11776805918749E-01  1.12904624774273E-03 -1.02948311766151E-01 -1.89706618621730E-03 -1.15229476347584E-02
 -2.87845434978939E-04 -3.00100872613076E-03  1.43953152971170E-02 -3.39544288441191E-03 -4.43725834178823E-04
 -1.84472716885001E-03 -1.25936594277213E-03 -1.60636025048896E-02  2.01987179253125E-03  3.73068705508264E-01
 -3.31537008461292E-02 -4.38839227370410E-01  4.04700419642091E-02 -3.43682556135032E-03 -2.07121088917101E-02
 -2.23065488079824E-02  5.09164130819256E-03 -1.51087959553535E-02  3.95815695991740E-01 -6.03897234400602E-02
  2.02146152424936E-02 -2.93480045884958E-02  1.20381572960033E-02 -3.14298483722526E-01  4.73052983088877E-02
 -1.70150563327823E-02  9.30136766600090E-03  2.39177056780908E-02 -6.30413658950383E-02  1.22023937745470E-02
 -3.39511716121780E-03  2.58886524957721E-03 -1.49290426923465E-02  1.25859442732699E-02 -1.34505022308720E-03
  5.14898311963300E-04  1.29401135260731E-03 -3.74010302814845E-03
* ORBITAL    1    7
 -1.53637121628119E-03  9.03898656314047E-04 -6.90584316943088E-03  2.47287152728223E-01 -7.06103431792773E-03
  2.17175220887168E-02 -2.59308667664932E-03  4.23107986995820E-02 -2.37275210392074E-03  1.62028425630852E-02
  5.27019780752422E-03  5.63834594672453E-03  1.38993459460166E-02 -1.05796590185452E-02 -3.76724581937703E-03
  1.18189027722937E-02 -1.20919116732404E-02 -1.58580401321720E-01  1.62140574154509E-02 -4.29701479923042E-01
  3.59522293825440E-02 -3.51523902044928E-01  3.04412330213542E-02  1.05404128604308E-02  2.13633042944135E-02
 -8.04007543609908E-03  9.73862736291991E-03 -2.38347500417226E-02 -7.97443284331806E-02  1.88107690920985E-02
 -7.42462872345795E-03 -3.90160544511678E-03 -1.44866436966476E-02 -2.00439373862683E-01  3.36640344048375E-02
 -1.33700288039788E-02 -1.20585997358060E-02  1.25455239624657E-02  4.50346981312472E-01 -6.26163953311740E-02
  1.73108699300493E-02  3.41667458989800E-02  1.73759768786424E-02  1.27050338883678E-01 -1.21278735175509E-02
  1.77686586451837E-03 -9.40232167604724E-03 -9.43185064158971E-03
* ORBITAL    1    8
  2.38716572937263E-02  3.70928380183635E-01  2.46712549043468E-02  5.38071111176001E-01  9.08209877920983E-03
 -4.65007216210866E-01  4.94170448547076E-03 -4.65874713985327E-01  4.82920849240892E-03  4.93252574636798E-03
 -1.20537235314225E-02  3.02525587879849E-03  4.85729575845295E-03 -4.46712002579368E-03  8.72976947246641E-03
 -1.89417959139200E-02  1.87153643180774E-02 -1.90041188436390E-01  2.49726139401939E-02  8.88431008614755E-02
 -1.62669882918435E-03  9.07825844694958E-02 -1.89279881956745E-03 -1.74611817001325E-02 -6.36765817559170E-03
  1.65155883616150E-02 -1.71819102096537E-02 -1.57911057612638E-02  7.43549378112956E-02 -5.59239513357398E-03
 -1.90545299756749E-03 -2.13852987693397E-03  5.73098532213296E-03  1.37339471024768E-01 -7.10855259461277E-03
  6.42257052231444E-04  3.01399651895051E-03 -7.42611203834291E-03 -8.68725473651385E-02 -1.26644467700952E-03
 -8.44550309457730E-03 -2.47170118296571E-03 -4.09314308726147E-04 -1.97173933650876E-01  1.95266132202307E-02
  2.73968112801966E-02  8.22196069474936E-03  8.48515333039154E-03
* ORBITAL    1    9
 -9.77030517410718E-05 -1.11011468029421E-03 -1.69592631219569E-04 -4.94210957118931E-04  1.36481245541263E-04
  6.91469920323880E-01  1.39072567625657E-02 -6.93110732254580E-01 -1.41507072663726E-02 -9.74427045992436E-03
  6.43325009797082E-04 -2.35556089235348E-02  9.77533194526376E-03 -1.34299126860883E-02  2.11178414591792E-04
  1.76270044052429E-03  4.80015091933243E-04  1.00862302815559E-04 -1.65941380731110E-04 -1.04523969486996E-01
  2.24598851591702E-04  1.04998898703733E-01  5.69604962283885E-04  2.28700998833509E-02  8.04855872078631E-03
  7.30624404190994E-03 -2.25884139759044E-02  4.37868768914919E-03 -1.65054801992589E-01 -6.25083295342460E-04
 -6.07496047610324E-03  6.11461601170766E-03 -2.53188923667288E-03  1.18517489592334E-01  2.91486773923716E-04
  4.48045556442298E-03 -2.85307691546560E-03 -4.44326949096540E-03  4.40875596285300E-02  4.14190306939913E-04
  1.69880395987603E-03 -3.85269331474884E-04  4.55081636426406E-03  7.92236074285064E-04  6.79930957959662E-05
 -2.61937003480970E-04  2.13162420488452E-02 -2.10222712503271E-02
* ORBITAL    1   10
 -9.84622576337077E-02 -7.52644220300497E-01 -2.21836926129873E-01 -1.60278722915961E-01 -6.55192672337042E-02
 -2.81609546428033E-01 -1.06590317879006E-01 -2.77563818399441E-01 -1.04858267684335E-01 -3.08316415878729E-03
 -1.35642153659573E-02 -2.02534114878025E-03 -2.99869460307332E-03  4.16065028442260E-03 -8.33828703698058E-02
 -5.73431835510649E-01 -2.07342726862780E-01  2.37491954051633E-01  7.79282048803843E-02 -5.28186590407786E-02
 -1.63910491169209E-02 -7.58765676066267E-02 -2.65634729602704E-02 -7.50322869777315E-04  4.80331565694533E-03
 -1.87780642911524E-03 -2.88377451190223E-04 -4.45738253950487E-03  2.13909376765119E-01  1.68260498707639E-01
  1.20238286742416E-02 -5.54348576757589E-03  7.15409814920690E-03  3.08551123227549E-01  2.34381659695136E-01
  1.50720511691933E-02  4.21114629829360E-03 -1.14410177745897E-02  6.04818999837852E-02  5.05061365988502E-02
  9.68909279530637E-03  5.13629528980913E-04 -6.20687340191736E-05  1.01667813086758E+00  7.13929503790557E-01
 -1.57650476637722E-02 -1.70005949473673E-02 -1.61081571184815E-02
* ORBITAL    1   11
  7.63558347419794E-02  5.79392765597568E-01  1.75530492497733E-01 -5.31801556907500E-02  4.49607795041719E-03
  2.43379098474918E-01  1.01963468223358E-01  2.36668319626438E-01  9.76531140509803E-02 -1.93473162410515E-04
  1.03935778760099E-02  8.96345513339758E-03 -3.62048623609189E-04 -1.63452320963242E-02 -2.12065860018467E-01
 -1.47107408406345E+00 -5.15764381019654E-01  1.20334284130454E-01  1.01207559298222E-01  2.82390359773605E-02
  9.94242952461476E-03  9.20157337878100E-02  3.96957752065384E-02  1.57473286273661E-03 -3.79991309450325E-03
 -1.28946036062080E-02 -6.76983235548197E-04  3.19870117807196E-02  6.70288488913606E-01  5.15403888479510E-01
 -2.11602825702039E-03 -3.76939226418909E-02  1.73585294444395E-02  5.03467549359041E-01  3.96797775822753E-01
 -7.06272941615452E-03 -4.21421597498291E-03 -3.42435530808737E-02  7.49405374262956E-01  5.71413208972082E-01
 -2.35209274661011E-03  4.27016991978917E-02  2.46391561378830E-02 -9.66836283074025E-01 -6.81107986423814E-01
 -4.41142516797187E-03  2.51825751002270E-02  2.38542521268847E-02
* ORBITAL    1   12
  2.05253096281702E-02  1.46318578065662E-01  4.16447144182725E-02 -6.13294999280667E-02 -2.45142589799699E-02
 -3.25904441615763E-02 -4.36606354726057E-02  8.41646560173914E-02  8.95641986973542E-02 -1.54377579103669E-03
  8.37352909025639E-03  7.98289703223105E-03  5.01821385552382E-03  2.92343049043416E-03 -1.62576071111765E-02
 -1.23761336901770E-01 -4.16731372101421E-02 -8.70759909908928E-02 -3.85979572268603E-02  7.51413277361004E-01
  3.64641483122480E-01 -1.11915693162138E+00 -5.45146134765184E-01 -3.16350685600402E-02 -4.51755481809751E-02
 -5.90601567682116E-02  4.51768030039892E-02 -3.04618476027743E-02 -1.93556688136038E+00 -1.48102608194437E+00
 -5.85817304946122E-02  9.18074151580008E-02 -4.31960569360389E-02  1.84648531177880E+00  1.41405891762630E+00
  4.83310221708591E-02 -1.25630457493263E-02 -9.52588654982871E-02  1.70066572853240E-01  1.35707469741730E-01
  1.76110033359927E-03 -4.06231153756571E-03  2.65056238197620E-02 -9.41074269753131E-02 -9.14494712590311E-02
 -1.87496714208910E-03 -4.95780356123558E-03  2.66133983857773E-02
* ORBITAL    1   13
  5.52902138139518E-02  4.02665736804863E-01  1.12220109270076E-01 -1.88782291070797E-01 -7.95173454815720E-02
  1.30706485648711E-01  1.05387654741000E-01  9.47031850420073E-02  7.46534545157854E-02  6.38112128630564E-03
  1.60568892156030E-03  4.71717965668259E-03  4.53148548555274E-03  2.29805573406874E-04 -3.21873573929498E-02
 -2.59931696554421E-01 -8.77018504852617E-02 -2.85186273712369E-01 -1.34051573009384E-01 -1.11855897042690E+00
 -5.50450937514977E-01 -7.20483496521854E-01 -3.55453157848419E-01  4.30588522449026E-02  6.09682612831060E-02
 -3.80130724651450E-02  2.74601274345486E-02 -1.34762365205262E-02  1.01229898432652E+00  7.73119822658768E-01
  1.74220101419131E-02 -3.30781466680991E-02  4.29144740906764E-02  1.20065402799820E+00  9.15533160409044E-01
  2.23024447423845E-02  1.92477970024869E-02 -5.95823939017980E-02 -2.13925820276499E+00 -1.61536183565018E+00
 -6.64161597414288E-02 -9.87760015973801E-02 -5.58143217866759E-02 -2.16642341737665E-01 -1.68582147966610E-01
  9.71394825176129E-03  1.12384210186364E-02  1.82752009440144E-02
* ORBITAL    1   14
 -8.72840199463069E-02 -6.81234848289169E-01 -1.40952649977468E-01  9.94339729389365E-01  3.73711297331275E-01
  2.33064518848674E-01  9.01052695111945E-02  2.26418685563605E-01  9.27709007037396E-02  9.22135859713231E-03
 -1.96441313981652E-04  1.06548579711841E-03  9.80897459308665E-03  4.05798757346660E-03  4.80809726329375E-02
  5.16973609304487E-01  1.29774334930969E-01  1.32838252759990E+00  5.88760028306421E-01 -2.52999084213565E-01
 -1.35144574512808E-01 -3.01883596718358E-01 -1.52878802265669E-01  1.22504881657945E-02 -2.07308142744389E-03
  1.01096500995279E-02  1.45039045724008E-02 -3.92492258192574E-02  3.72734137645732E-01  2.22839904866651E-01
  5.01695744860365E-02 -4.77491954653632E-03 -1.04160236948833E-03  7.66815845843253E-01  5.30897531466735E-01
  5.53066658618122E-02 -7.64615175650477E-03 -2.34873509643802E-02 -3.08440897773527E-01 -2.54317104414797E-01
  2.73442347661545E-02 -1.60090052685106E-02 -5.21745632872142E-03 -7.88707118639912E-01 -5.57008334620322E-01
  3.26367003991118E-02 -1.97680707581517E-03  7.44017535588710E-03
* ORBITAL    1   15
 -4.39991215793074E-02 -1.25541581608792E-01 -2.31014099080307E-01  1.16690727923559E-01  2.17730143263009E-02
  1.23586794971945E-01 -1.25668591655608E-01  1.04614230196522E-01 -1.11512957094137E-01 -8.21815131734563E-02
 -1.11962724804549E-01 -3.37514743584811E-02 -8.34882576338049E-02  3.15051854183436E-02  9.91384254943892E-03
  7.46062090181017E-02 -5.52623766464273E-02 -5.97364200296974E-02  7.11693756056964E-03  9.15044404485759E-02
  4.56577908355323E-02  1.22604453431544E-01  9.19136639595558E-02  1.01701127893631E-01  5.90799646841645E-02
 -1.17823857541598E-01  1.12889280335465E-01 -2.80869208286939E-02 -1.21188910530958E-01 -3.42713841312732E-02
  2.52823171020498E-02  1.05238895338949E-02  8.26558829377397E-02 -1.26034105041525E-01  2.72745858410433E-01
  4.30606275649170E-02  3.03777003026520E-02 -8.90160579110465E-02 -3.04197610489139E-02 -4.00593447572859E-01
 -6.69861838897639E-02 -5.75259697985936E-02  1.19152753548233E-02 -1.25186506531573E-01  7.36019592916833E-01
 -1.41519249777904E-01 -1.82136127597465E-01 -2.05625206486786E-01
* ORBITAL    1   16
 -2.34999974601880E-02 -1.24512223137850E-01 -5.01248439913820E-02 -7.71369281559827E-02  6.81326625294582E-02
  2.27498516951909E-01 -1.22980753415217E-01 -4.46099043186785E-03 -2.74847281302046E-02  1.69819022649854E-02
 -6.13032185233743E-02 -1.71524149255393E-02 -1.71896360488744E-02  1.44839105025863E-02 -2.40063064801312E-02
 -8.85339200137116E-02 -1.76226556927683E-01 -5.23541574451644E-02 -6.11578816626496E-04 -3.76527412376297E-01
 -3.13587299546813E-01  4.15073377249278E-02 -1.98524502049515E-03 -9.21364418756641E-02 -2.48490629874970E-01
 -6.39940003246907E-02  1.98202405463498E-02  3.90676254681367E-02  1.94765691257524E-01 -4.13606826639130E-01
 -4.41472550903803E-02  4.48705009601526E-03 -7.88849716078226E-02 -3.68342581907780E-02  1.11021595500311E-01
  9.89150107147210E-04 -1.85510910444972E-01 -8.63675633029515E-02 -2.26797907670587E-01  4.03887862389144E-01
  1.71414603212803E-02  5.96505117509985E-02  1.60996600030437E-01  1.46401876185728E-01  2.73560218174824E-01
  8.62700975247870E-02 -9.21259404260681E-02 -1.05200948618488E-01
* ORBITAL    1   17
 -4.21763137648880E-02 -2.14887783884474E-01 -1.38166735693784E-01 -2.66053396089168E-02  7.10887734316197E-02
  2.57000368806372E-02 -9.63813451113663E-02  2.12032442302384E-01 -2.00201624153262E-01 -3.81234268926386E-02
 -5.40531994305729E-02  1.61092211292056E-02 -2.13399424678976E-04  4.69592180818852E-02 -2.52916166984152E-02
 -8.15115728666761E-02 -2.07865095762095E-01 -3.02431489755438E-02  2.73788082680670E-02  2.70641020178468E-02
 -2.48424252422050E-02 -3.57835427776643E-01 -2.77413922956987E-01  4.16829612997637E-02  2.21675401349646E-02
  1.61553030702587E-01 -7.36613656028855E-02  1.77624253470773E-01 -1.39035837259129E-01  3.36723379429282E-01
  3.63048378172832E-02 -1.97466274746604E-01 -5.38147579645330E-02  2.12505431690993E-01 -3.91492591995195E-01
 -4.42393292313241E-02  1.56626430211034E-02  2.81391277502984E-02 -1.60773989845512E-01  1.63864649877119E-01
 -6.58459719116574E-03  1.57859350482492E-01 -8.72151880724836E-02  1.53022048670086E-01  4.10867343084120E-01
  5.19144714765175E-03 -1.82796506390517E-01 -1.11291452145480E-01
* ORBITAL    1   18
 -7.85449515609736E-02 -3.41192543350446E-01 -1.69527035877008E-01 -1.29652842994521E-01 -4.64681637452125E-02
 -1.39845765913756E-02 -1.70739553919146E-01 -3.51936566986878E-02 -1.66089172209413E-01 -3.41567634050418E-02
 -5.22932045835824E-02  7.93963593613978E-02 -3.56182243879578E-02 -1.19019912518507E-01  1.36904084011296E-01
  5.30102985683273E-01  8.62744668817201E-01 -1.14563068142541E-01  3.50060547058761E-01 -3.29623741432833E-02
 -3.16309545525672E-03 -1.26797265274516E-02  6.44385568716737E-03  7.85733802238064E-03 -6.33330097861237E-02
  1.11959085704974E-01  1.27965709255599E-02 -8.35237436345937E-02 -1.04984045948990E-01 -4.06318520888810E-01
 -4.77494077267729E-03  1.28941783539309E-01 -1.56698197417941E-01 -1.41023195493606E-01 -4.72573521298895E-01
  2.01212036212215E-03 -5.33694509379095E-02  2.06904422312259E-01 -8.79745689408758E-02 -1.83010451168466E-01
 -2.36862128090021E-03 -1.02805568308347E-01 -7.76120317198995E-02  2.24288213029806E-01  3.50647392722559E-01
 -2.15606382755860E-01 -8.75047413562841E-02 -6.15302289907401E-02
* ORBITAL    1   19
 -6.32130348200931E-02 -3.55004007905676E-01 -5.52007323271455E-02  4.48061369577278E-02 -1.22589013005813E-03
 -1.08161637444445E-01 -1.97164477395611E-01 -1.07884070425186E-01 -1.71318849891771E-01  9.47565814585737E-03
  4.53712445825886E-02  5.36728235534386E-02 -7.17141329439912E-04 -1.19771295487391E-01 -1.78566740186115E-01
 -7.89683217808234E-01 -6.10337655089698E-01  2.22531977301009E-01  8.58396372974468E-01  1.00102419229579E-01
  1.98064883093137E-01  1.13116153997216E-01  1.85120165305317E-01 -4.67074035089410E-02  2.74062696447017E-02
 -5.06494363857054E-02 -2.17597026135816E-02  3.31226180886356E-02  2.48410449398802E-01  3.02801588981235E-01
  1.82871871049180E-02 -1.63185816281434E-01  1.63956821430526E-01  1.95029258040953E-01  3.45399274414271E-01
  6.62348286295820E-03  4.75969304574494E-02 -2.15817268136155E-01  4.04538259939724E-01  3.97183777203791E-01
  1.73750695038084E-01  2.30532367179776E-01  1.51635700554672E-01 -8.50896844527351E-02 -3.98242435413371E-01
 -2.25183793899675E-01  4.47853610835755E-02  5.66193392585082E-03
* ORBITAL    1   20
 -5.62732012168898E-02 -3.65194952940955E-01 -7.61735738248014E-02 -6.55794491207894E-02  1.89475656116062E-01
 -1.44662677246777E-01 -2.79932349857916E-01 -3.16654500605557E-02 -5.34650544957694E-01  4.25934855405741E-02
  1.85083698919779E-02 -7.10803618095716E-02  4.50675304335112E-02 -3.45952531676109E-03  1.02532949192278E-01
  5.14976299780581E-01  3.75354791482833E-01  1.77339146271909E-02 -1.72797544883643E-01  8.40105739445804E-02
  1.17059975595248E-01  8.87289496138837E-02  1.73521072659676E-01 -1.13085195484989E-01  6.56862323734467E-02
 -1.14488705303699E-01 -1.58567812356011E-01 -3.75454800261570E-02 -2.01362471225922E-01 -1.96658194472208E-01
 -3.85770648564911E-02  1.81421272069365E-01  1.66135994184040E-01 -1.75446732466836E-01 -1.93683720607823E-01
 -3.08848205628950E-01  1.18037921550988E-01  4.43224889158504E-02 -1.37225017593055E-02 -4.70389646037481E-02
  2.07088768243446E-01 -1.44902064430568E-01  3.86678453356564E-02  4.38247919820346E-01  1.35821141474732E-01
  6.65741737140828E-02 -4.80876761137866E-02 -2.60271021785404E-01
* ORBITAL    1   21
 -2.31631996344197E-02 -1.58979152460572E-01 -7.59645415260883E-02 -2.05616105884024E-02  1.89302943023760E-02
  1.17414603681290E-02 -6.03729746297335E-01 -1.42917638588220E-01  1.98798644534695E-01  3.32283123048365E-02
  3.88996514209964E-02  2.59340396872209E-02 -2.68358924149938E-02  5.07479824299628E-02  3.82140824586839E-02
  1.94694101992013E-01  1.09655330865280E-01 -1.56802639775563E-02 -1.48045143899792E-01  1.52557505032000E-01
  2.77921394841363E-01 -1.40301768802552E-01 -2.99162600024153E-01 -1.59654843981153E-01  9.69865180945252E-02
  2.22285239392384E-02  1.06300749267385E-01  1.97098351215493E-02 -3.26224783702223E-01 -3.01674694343555E-01
 -3.49484756914499E-01  6.16175656574348E-02 -1.48428768243837E-02  1.70416408972414E-01  1.66850179210701E-01
  1.61787519962296E-01  1.96592123591706E-01 -2.44578748360671E-02 -5.35323684035435E-02 -5.52127296155330E-02
  1.36579468314317E-01  3.11760434007236E-02 -1.71995375089441E-01  2.66168255972759E-01  1.21922088086309E-01
 -3.14486556062069E-02 -1.88623198771421E-01  5.04656808951883E-02
* ORBITAL    1   22
  4.10604705679371E-03  2.18104269468202E-02 -6.64873105127606E-02 -1.33571453389124E-02 -1.11740134239571E-01
 -1.30338809811356E-01  2.02542241980199E-01  8.87264134802941E-02 -2.09356117972216E-01  5.31169900961896E-02
  1.33521817631987E-03 -1.32763145469586E-02 -6.37910743499161E-02  1.15899957264546E-02 -9.14352364164005E-03
 -5.05723681846272E-02 -5.55142639247393E-02 -4.69729494604410E-02 -8.43215878527413E-02  7.13699948841715E-01
  1.15650590324226E+00 -5.58435008596626E-01 -8.98783780684524E-01 -1.76756993467496E-01 -1.69608104022960E-01
 -8.11871709417360E-02  1.63382022240918E-01 -6.32174854374172E-02 -1.94822986902617E+00 -1.61741020864862E+00
 -1.59062814092822E-01  3.55580397669070E-01 -2.38083250412370E-01  1.17230766761338E+00  9.52551070665863E-01
  1.18341301179665E-01 -4.61016433410128E-02 -2.49366536439751E-01  7.20054963905925E-01  6.30815596299640E-01
  5.52923246474801E-02  1.35715246717389E-01  9.91740146637843E-02  8.15655247058518E-02  1.20374275513765E-01
 -4.50501744518155E-02  7.75060271739919E-02 -8.57612973374560E-02
* ORBITAL    1   23
 -6.68996657736859E-03 -4.59325560133417E-02  3.19551647220241E-02 -1.14596585816046E-01 -4.82818423669222E-02
  4.82352652172365E-02  4.08048875120175E-02  6.82819244962308E-02 -7.71994531846996E-02 -4.60032471919340E-03
  2.84535797196900E-02  3.18239107283481E-02 -7.14055529965701E-03 -3.19019049002587E-02 -4.33569282873752E-02
 -2.44765504255174E-01 -1.14333014696624E-01  1.70145103334172E-02  1.64765791471359E-01 -6.12599880042771E-01
 -9.81453497820022E-01 -7.94928387448808E-01 -1.27250195057830E+00  1.11651379930221E-01  1.42009407863717E-01
 -1.59082009683189E-01  1.25909035256635E-01 -1.09320135139130E-01  3.57364254162866E-01  2.80008141375243E-01
  6.33238215828907E-02 -2.66596634494462E-02  1.07735695545397E-01  1.72348743795933E+00  1.39768408279020E+00
  1.27082739106145E-01  3.35237086377998E-02 -4.05220331484535E-01 -1.77675877628894E+00 -1.49004858784604E+00
 -1.38631202734922E-01 -3.82308456641849E-01 -1.66965316487150E-01  6.48293404191965E-02 -1.97008938299499E-01
  9.38818726049969E-02 -4.15900963367249E-02  2.49499230988658E-04
* ORBITAL    1   24
  1.78989709495732E-04  3.17685353586402E-02  6.28464364940803E-01  5.29783949510955E-01  1.05854386617289E+00
  1.13354065210826E-01  7.69099833121156E-02  1.25733395620053E-01  9.40607053955538E-02 -5.85503656953013E-02
  4.41353439975685E-03  5.15954542242571E-02 -3.99066095746731E-02 -2.74681423142736E-02  1.59991966281334E-01
  9.96158148554693E-01  6.89109542987900E-01  4.01609546923692E-01  3.54845951314375E-01  1.96094312159987E-01
  2.66394540688006E-01 -4.90464513529007E-02 -8.36995382076025E-02  1.19229872630137E-01 -2.71878928274504E-02
 -8.84653371333347E-02  1.14555768059133E-01  1.27205724270383E-01 -3.70617922649393E-01 -9.02186248663348E-02
 -4.34401784815822E-02  2.73334333023981E-02 -7.58348499919217E-02  1.63284957577801E-01  3.85172190674875E-01
  1.39220480117329E-02 -5.25863323626374E-02 -3.39747019198052E-02 -9.41978530434660E-02 -1.68073645321213E-01
 -1.93840732340607E-01  8.65809611374458E-02  5.16353054546002E-02 -1.06492364877906E+00 -8.41822074069072E-01
  1.16330061714673E-02  1.08445864459767E-01  2.27739939724729E-01
* ORBITAL    1   25
 -4.93666420354737E-04 -5.07721066762634E-03  1.15672021828436E-01  8.59197988726960E-02  3.64801365959263E-02
  4.43618870422600E-02  2.27222500624450E-01 -8.77719847167113E-02 -3.13673369653867E-01  1.05483689402967E-01
  2.84722668275812E-02 -6.76371367674088E-02 -1.68252654493055E-01 -4.31862665673387E-02  4.97140437808250E-02
  3.55788173135901E-01  2.48704045466064E-01 -3.53526328927359E-02 -1.17420068257813E-01 -4.69471746230271E-01
 -6.12243597430218E-01  3.24599256410430E-01  3.90475665208106E-01 -1.37781267628454E-01  1.01925101860200E-01
  8.45248046829717E-02  2.64525453563911E-01  5.67204807677985E-02  4.92605061942677E-01  2.98960209611983E-01
 -1.90102800308404E-01 -2.80932330804968E-01  3.02314556042713E-02 -4.24392905894301E-01 -1.07226459704737E-01
  1.49408231559729E-01  8.73252432228278E-02  1.67422357916412E-01 -5.96366790607568E-01 -3.12678855718957E-01
 -2.40043200404477E-02  2.84155897544595E-02 -2.25063703095711E-01 -2.12827104377168E-02 -3.62770664741476E-02
 -1.00723290831447E-01  3.50079066529868E-01 -2.97031780561262E-01
* ORBITAL    1   26
 -2.80744104072468E-03 -3.49112763444358E-02  2.66825299979840E-01 -7.06771958512824E-02 -6.41589157189642E-01
 -2.48547553466730E-01 -4.00499381938137E-01 -2.34361850429254E-01 -3.41900746934173E-01 -9.67577495082378E-02
  3.95588284028855E-02  3.01530618114027E-02 -2.38707507762543E-02 -8.15130227082517E-03  1.46791629914667E-01
  1.19701877621125E+00  9.06004953407665E-01 -6.09498786142364E-01 -8.87161109060772E-01  4.19899306467679E-02
  1.52948383822832E-03  2.48395709880854E-02 -1.38756759253794E-02  1.21899926404714E-01 -3.55017792648714E-02
  2.69255973660345E-02 -1.76818496699422E-02 -5.14942279232730E-02 -8.58372473297745E-01 -2.06245598759554E-01
  1.66822831613218E-02  8.26488535982288E-03 -5.63297860732885E-02 -9.48017216109479E-01 -2.96585301794866E-01
 -9.24802210273079E-02 -9.35208829695050E-02 -2.50259795073978E-02 -1.01197544388998E+00 -2.86158024807495E-01
 -6.05626319146386E-02 -4.29671126547401E-02  5.59126354750272E-02  7.30776949983245E-01  4.13806207698928E-01
 -3.86773970114331E-01 -8.62698502072131E-02  4.69906307879835E-02
* ORBITAL    1   27
  2.44986093755470E-02  2.20345329398718E-01  2.80591069758927E-01  1.00605944232271E-01 -1.93869759915512E-03
 -1.39697283457649E-02 -1.40259389718483E-01  6.24216492016737E-01  9.21916954836754E-01 -1.73665617866681E-03
 -1.49780215799091E-01 -2.22451385075220E-01  9.77919715784406E-02 -1.92929672117235E-01  7.48520890357247E-02
  6.41849465187061E-01  6.15356799064996E-01 -9.86354033995016E-02  6.84491619730306E-02  1.66607399893239E-01
  1.82528012266454E-01 -5.79663473960871E-01 -5.67721762873841E-01 -6.91822305230333E-03 -2.18210487724653E-02
 -6.73745975826492E-02 -1.03816040561859E-01 -4.72040689272880E-02 -8.28212108213902E-01 -2.07886981129293E-01
  6.59807410162756E-02  7.49531788140330E-02 -2.66602021154907E-02  2.64181558674072E-01  2.12933672806122E-01
 -1.05905888068352E-01  2.87700662097932E-02 -1.61150159677187E-01 -4.60661292929463E-01 -8.52734149999885E-02
  4.00696922571189E-02  3.06136135177797E-02 -7.70383133185324E-02 -6.85511842747204E-01 -1.60588213187932E-01
  1.86695209288155E-01  4.79759617782750E-01 -4.03078085199497E-01
* ORBITAL    1   28
  2.33848188471832E-02  2.43372777060301E-01  3.43363269499746E-01  7.20139859068131E-02 -8.59677614562779E-02
  6.08709809102029E-01  8.17377193932846E-01  1.77456643158588E-01  1.50898336391009E-01  1.62983564522746E-01
 -2.20783728180909E-01  2.07008972803725E-01  4.97948812556689E-02  3.47308625024592E-02  1.10120918772501E-01
  9.54530563057828E-01  9.20602970379894E-01 -2.14265570725288E-01  4.61226876063384E-02 -3.27101326887015E-01
 -2.42146226737831E-01  2.94153954865539E-02  7.34586909688890E-02 -2.61588059835309E-01  1.84879406241897E-02
  1.81566001805612E-02 -7.26984103174930E-02  4.27398390516387E-03 -4.24082971792974E-01 -5.50552502944429E-02
 -8.16111064920231E-02 -3.10698431701402E-02  1.94680821498519E-01 -6.94768194709920E-01 -1.33928845605691E-01
  1.63911418813164E-02  1.57516644099812E-01 -1.59795366725411E-02 -5.03252225585451E-01  1.71827391083813E-02
  1.15676322990501E-01 -4.66471396100406E-02 -3.65026536738010E-02 -8.36850625943775E-01 -1.46162466497628E-01
  3.10631734255898E-01 -2.90063191120078E-01  2.89916307034623E-01
* ORBITAL    1   29
 -9.62894667704688E-02 -6.17601445659922E-01 -3.92637308285927E-01 -5.13755291926330E-01 -5.14938361345190E-01
 -4.43831327206678E-01 -5.34891382404389E-01 -3.82129218552874E-01 -4.45672699025034E-01  1.41126176394222E-01
  5.17805250503286E-02  1.01582213902426E-02  1.32953821293935E-01 -2.80973463924294E-02  3.16711018161221E-02
  3.73029249274340E-01  4.52804927379960E-01 -3.03269498239957E-01 -9.79315940787615E-02  3.04980660312584E-01
  3.06910348186879E-01  2.54369360928056E-01  2.58058649034636E-01  7.85798011670800E-02 -3.51953509021894E-02
  5.34584664109237E-02  8.69613094003330E-02 -3.62807153668642E-02 -4.91950020959748E-01 -1.34593482691774E-01
  2.13127199827318E-01  1.78063785760985E-01  1.18293294489982E-01 -5.99879856903926E-01 -1.87416404605515E-01
  4.12435685117352E-01  1.03322925212639E-02  2.15685618031094E-01  6.98246503617948E-02  1.09694092152583E-01
 -4.49623660395630E-01  2.89919083892804E-01  9.28980498947883E-02  9.52339444188968E-01  2.06750738017236E-01
  5.11986753145151E-01 -3.12926052342912E-01 -4.25766056861755E-01
* ORBITAL    1   30
 -1.29862811589798E-02 -8.55310339058563E-02 -6.45191257458891E-02 -2.82374566050238E-02 -2.40085800322801E-02
 -3.59909952528204E-02 -5.51811847106590E-02 -2.80972150775248E-02 -3.30258191172903E-02  3.23607818969261E-02
 -1.49484281684677E-02 -2.91831913425812E-02  1.52781594674566E-02 -1.41402760496870E-02  1.30834837742117E-02
  1.05512632034220E-01  9.39835011121615E-02 -1.81579949779799E-02  8.69336562285435E-03  9.48933310851070E-04
  9.02129064209383E-03  3.89500305418826E-02  3.10716396576829E-02 -2.03440204707447E-03 -8.87203762397122E-03
 -6.01757537948974E-03  1.02712180427805E-02 -6.63888550968640E-03 -4.77955918350606E-02 -4.16375976135405E-03
  5.57241141709881E-02 -3.50364160238183E-01 -6.40224047007878E-01 -7.68098339518434E-02 -1.73647961388099E-02
  3.34712671896664E-02  7.71427565317682E-01  2.11810206583859E-02 -2.47585597126721E-02  2.70034944343265E-03
 -6.17393649801804E-02 -3.28119978126743E-01  6.38539026418337E-01  7.22459819109916E-02  5.86702602654818E-03
  5.77758197756761E-02 -1.86782343614999E-02 -4.37370291812755E-02
* ORBITAL    1   31
  2.72265743615467E-01  1.81733116582370E+00  1.49718939387722E+00 -8.87540219383013E-01 -9.87841738020241E-01
  5.44264585056522E-02 -1.17514828182650E-01  2.08446366745557E-02 -6.80187764740832E-02  1.27654753872321E-01
 -3.53721087417190E-01  1.35980815135122E-01 -1.78279756738634E-02 -2.11202394804386E-01 -4.43428491148271E-01
 -3.00794237737187E+00 -2.09061231996318E+00 -5.81424425655679E-01 -6.73293475009267E-01 -1.56411397200625E-01
 -4.95604172915146E-02  1.88460573723878E-02  2.55164584031194E-02 -1.28188237326458E-01 -9.68878103367838E-02
  8.93826717752063E-02  1.25766993424214E-02 -1.40351033568876E-01  7.52715517187335E-01  1.21738986639370E-01
  1.39338077975130E-01  5.73786805922067E-02  1.09618863367241E-01  7.08861618261108E-01  5.42227615726365E-02
 -7.36376940888382E-02  2.14051397169747E-01 -5.45698673071601E-03  7.65358248156892E-01  7.52483681718447E-02
 -3.15692033422206E-01  9.60651220292365E-02 -5.94542902602434E-02 -6.43243446586991E-03  7.49768495853786E-02
  8.64629205170655E-02  5.72360957962926E-02  6.23423995495038E-02
* ORBITAL    1   32
 -6.40518481264095E-02 -4.51435196115372E-01 -4.09043268568093E-01  2.03793666008624E-01  2.20632249235249E-01
  5.49134526552169E-02 -9.11726184659103E-02 -1.64661212379376E-01 -3.52437906849813E-03  2.96035406262212E-01
  8.45868407273577E-02  4.63028334471049E-02 -3.78594045382845E-01  1.00408073714242E-01  1.03804019039136E-01
  6.97566230964354E-01  4.71201868607188E-01  1.25893230763516E-01  1.25143945296212E-01 -4.34642480264286E-01
 -3.19831848360615E-01  5.73333239120308E-01  4.16617309746667E-01 -1.69103360975438E-01  2.15205732751036E-02
  7.28999313964727E-03  2.22182498954609E-01  4.63524580895821E-02  3.42772371357824E-01  2.00227999188476E-01
  7.95044884907711E-01  1.06833381919836E-01 -2.08032465664626E-01 -6.06198931020044E-01 -2.13514340273511E-01
 -6.08058450587819E-01  2.30872689885038E-01 -1.47431121254259E-01 -2.48085753056262E-01 -5.99267877244975E-02
 -1.04449012640585E-01  2.38705041556556E-01 -3.55867751032354E-01  1.27248494971033E-01  1.73179586386932E-03
 -3.81352603941201E-02 -6.96991490765790E-02  1.00200864402862E-01
* ORBITAL    1   33
 -1.81733170307075E-01 -1.02432294521342E+00 -3.07735232504641E-01  4.51185357578013E-01  5.60848316907211E-01
 -8.77389331180870E-02  2.05221149054253E-01  9.39376058725958E-03  3.12425863280690E-01  2.22710110178863E-01
  1.24558646060969E-01  2.34930979775443E-02  1.65984789471044E-01  1.22471403591854E-01  9.44875445156041E-02
  4.96955776447454E-01  1.68761599991513E-01  5.12516536578526E-01  3.22401650061913E-01 -6.15806471483907E-01
 -4.26537719288605E-01 -6.53576878716801E-01 -2.89694968566444E-01 -2.68069071452711E-01  4.99184446979758E-02
  6.05525713210437E-02 -3.65722822438509E-01  2.27006718531350E-01  2.98531003118692E-01  2.87263379516066E-02
  6.49030065323736E-02  2.01928584752994E-01  1.55430562020658E-01  5.28773863102745E-01  3.21970054895080E-01
  2.73904729149505E-01  1.35095045256613E-01 -3.05572987927173E-01 -6.24206717973752E-01 -3.88644244285104E-01
 -6.29534679294097E-01 -2.25508767800890E-01 -1.66390948640657E-02  1.05695939003114E-01  1.08901296911554E-01
 -8.15057652857735E-01 -2.32724601627962E-01 -4.56070452053113E-01
* ORBITAL    1   34
  9.56000887302746E-02  3.64934884405178E-01 -3.53609074374428E-01  6.18187878228584E-01  6.10179474406273E-01
  2.82524239593411E-01 -1.87695768810069E-01  3.89277463231336E-01 -6.77178147778191E-02 -5.42472214159550E-02
 -2.14781577957166E-01 -2.89317397747182E-03 -1.72527660560762E-02  1.18000772944418E-01  1.44714566083605E-01
  9.62544974992728E-01  6.22147729043995E-01  1.26183980443404E-01  6.94734420940306E-02 -5.27904025673295E-01
 -2.24670251380626E-01 -6.13675480201728E-01 -3.30546324078829E-01 -1.93611246676040E-01 -2.15484541046883E-01
  1.40673023533107E-01 -2.16052425436316E-01 -8.66229584169059E-03 -6.93710430656380E-02  1.68336190448128E-01
  2.03052101704327E-01  9.13519478144065E-02  3.93835319925146E-01  3.07346842171273E-01  3.34171731068423E-01
  4.48657789641407E-01  2.58432689830847E-01 -1.33426239770244E-01 -8.02337087715346E-01 -4.09577982006837E-01
 -3.36808685017338E-01 -2.27891139597573E-01 -3.60245723494743E-02 -6.04529583269308E-01 -3.87341462413686E-01
 -4.64568010080860E-02  8.19970532503845E-01  6.33024842212950E-01
* ORBITAL    1   35
  1.50010958770592E-01  8.49283648224838E-01  2.69208260160318E-01 -6.18465425904131E-01  3.74875608959407E-02
 -1.91762986978360E-01 -5.47937020021335E-02 -1.64491969832191E-01 -3.08917728480394E-02 -2.35082690208324E-02
 -3.05780046626128E-02  2.02280912201284E-01 -2.20850627946929E-02 -2.63737121756083E-01 -1.56733449812745E-01
 -8.03077197015585E-01 -2.40882966825863E-01 -8.53776047680955E-01 -1.16284113690235E+00  1.74399868120645E-01
  2.06358428675014E-01  1.28836248711455E-01  2.14732466591185E-01  2.05500401438805E-02 -4.87984625562056E-02
  5.01276045332802E-01 -3.16967819771758E-03 -6.81843695852306E-01 -2.57022677722560E-01 -4.75101224472620E-02
  2.44933260783394E-01 -2.66796858113172E-01  3.36203300025377E-02 -3.11587343813553E-01 -1.80211161301084E-02
  2.38625036885036E-01 -7.97777652244216E-02 -3.98548186947454E-01  1.65230208023723E-02  4.67796333746467E-02
  3.60373301333860E-01  6.83179695784105E-02  2.64781682058932E-02  3.70030544933999E-01  2.01637141175513E-01
 -5.50359479224561E-02 -2.10943991037344E-01 -2.72883951378530E-01
* ORBITAL    1   36
 -7.80829885657120E-02 -4.91839657524706E-01 -2.79678539362759E-01  1.67282831715689E-01  2.63317971033728E-01
 -1.80936710601311E-02  4.93023031854253E-02 -1.57967427987006E-01  7.66845736526430E-03 -1.11419010020587E-02
  1.72762882013134E-02 -2.50420165954124E-01  1.10528873561735E-01 -1.12895418071731E-01  5.48776301165092E-02
  3.40574169192817E-01  1.90548057321955E-01  1.30144553813507E-01  1.81540137172290E-02 -3.97481006401260E-01
  1.40146077115291E-01  9.72572085650303E-02 -4.43091749377358E-01 -2.51090897515853E-01 -2.94314566432402E-01
 -3.97896315735060E-01  1.25439297663355E-01 -2.23486625152885E-01  2.34083664409069E-01  4.06883636795743E-01
  2.89232810011030E-01 -7.10831475200448E-01  4.12136537968911E-01 -6.75928362711386E-02 -2.86367128833725E-01
 -6.99988133260689E-02  4.05038902288569E-02  6.15813353687185E-01 -3.23986318368701E-01 -1.78972940862472E-01
 -1.77160928452836E-01 -9.21033873367859E-02 -1.44439547585764E-01  2.53777348542775E-01  7.75671606884606E-02
 -3.35490944539200E-01 -3.48492555424588E-01  9.57716717749204E-02
* ORBITAL    1   37
 -5.10294366597420E-02 -2.72835601365743E-01 -1.83339551940076E-03 -2.85523269385041E-01 -3.89180837117312E-01
 -4.09311279912418E-01 -4.17407865707745E-01 -2.63103227153342E-01 -2.25819610112916E-01 -6.28204982555716E-02
  6.99818813073120E-02  1.03394459144209E-01 -9.97570155946188E-03  9.77514483960262E-02 -9.49910497697083E-03
 -8.90646670499947E-02 -1.01945734033518E-01 -9.51453733313013E-02  1.05319841598666E-01  6.07379632300233E-01
  1.02447225776075E+00  5.37509089577466E-01  7.34655081891960E-01  2.09647178866481E-02 -4.49795833025552E-01
  1.80936193812022E-01  7.65214977997897E-02  3.05523942518860E-01 -1.79766727802320E-01  7.62594809264141E-02
 -1.65355148775999E-02 -4.13301344827343E-01 -1.02084407123701E-01 -4.20271688110323E-01  1.35820804560376E-02
 -1.48609594537773E-01 -2.33352864515610E-01 -3.27182674059491E-01  6.26947793228985E-01 -9.81395803679464E-02
  9.58101330413607E-02 -7.79694007121756E-01 -4.81499709226515E-01  4.27061841969608E-01  2.28093602043392E-03
  3.14915820378436E-01 -8.49877731290001E-02 -3.18574478660915E-01
* ORBITAL    1   38
 -7.46044803592014E-02 -4.58661520541986E-01 -2.91495434965448E-01  1.81130331091650E-01  1.38313715662939E-01
 -3.31605558521141E-01 -3.75156983431754E-01  4.34043904739340E-01  5.78259749962576E-01  1.17034964100267E-01
  2.21788093041878E-02  6.88550228625303E-01 -1.80858181700861E-01  3.89187076183150E-01 -2.10620551052064E-02
 -5.63167159763812E-02  1.04440672061369E-01  7.87165476424674E-01  5.60578652735752E-01  6.30150457957571E-01
  5.12772138180983E-01 -7.12847349849813E-01 -8.96797897211988E-01  3.33260180074551E-02 -9.88020205330226E-03
  1.84426556635483E-01  1.01336465336244E-01 -5.94787661739999E-02 -3.70050142672765E-01 -8.51647707472610E-02
 -2.43285605058484E-01 -1.88324299560437E-01  4.93777989553768E-01  5.00363500965765E-01  6.28421759850055E-02
 -4.25149769943894E-01 -2.19374290401224E-01  2.26238683979896E-01  4.25099086368955E-01  1.32228172318331E-01
 -1.35628838645519E-01 -1.85404899553005E-02  6.97250071954467E-01 -7.16137494438003E-02 -4.50803607454668E-02
  6.25197109265332E-03  5.02644668046298E-01 -5.32764323290151E-01
* ORBITAL    1   39
  2.28752003329575E-01  1.46099741803287E+00  9.99398903724854E-01 -6.28874401386426E-01 -4.83818580855564E-01
 -6.22969737255978E-02 -7.29134205657923E-02  2.35375785545701E-01  3.10430881705454E-01  7.87687937495702E-02
  8.42155539004531E-02  4.81064262402935E-02 -3.72462040707892E-01 -3.79761002258749E-02  4.90249603530267E-02
  3.43013468594734E-02 -4.47448717802437E-01 -2.31963378978987E+00 -1.65904548804342E+00  2.46725454105582E-01
  2.09904922629421E-01 -1.16544181692051E+00 -8.72564931350060E-01 -2.46394317791888E-02  7.65823506072903E-02
 -9.39087713326767E-02  8.95955340302322E-02  3.39624510123084E-01 -1.11504866753856E+00 -3.10897298429891E-01
  6.90595230945483E-01  6.10995271785198E-01  6.81246853498423E-02  3.40436230146557E-01  1.10384307477433E-01
  7.97263229955364E-01 -1.52902247731338E-01  5.19661640667382E-01 -8.03383487245176E-01 -1.39324397167574E-01
  6.97516114968404E-01 -7.23186109111983E-01  1.97899929847307E-01  7.66011767028286E-02  2.33136386851160E-01
  2.21335098319313E-02 -3.22625965381652E-02 -1.10515095695013E-01
* ORBITAL    1   40
 -3.35206747303716E-02 -2.38233931499471E-01 -2.25689925261891E-01  2.33539453139533E-01  1.82275027454285E-01
 -1.43577722210400E-01 -2.92533767163166E-01  6.05961677035296E-02 -7.75684881061263E-03  6.68211374185113E-01
 -1.09427184128415E-01 -3.79540986704856E-01 -2.77558438083390E-01 -1.79306201145575E-01 -2.04659632858130E-02
 -4.20043409489720E-02  1.23726891065665E-01  6.31447165752322E-01  4.45843927225064E-01  1.93053210868643E+00
  1.34959110848712E+00 -7.94815848702769E-01 -4.28427588013134E-01 -2.56008944712568E-01  2.55678684490517E-01
  1.07399760906658E-02 -2.79134495722424E-02 -1.04727136592003E-01 -1.53694532545437E+00 -5.10193626576806E-01
 -3.80983090588411E-01 -9.95982156869966E-02 -2.49161586082855E-01  9.24562866460432E-01  3.20598181950433E-01
  2.08390988122721E-02 -8.99672075386010E-01 -3.26714602927086E-01  1.09395970233878E+00  3.10329575076460E-01
 -1.95235100309357E-01 -1.60628063942448E-01  6.12219021957007E-01 -1.71850328943659E-01 -1.23501249827112E-01
 -1.84556357503759E-02 -1.46621687791072E-01  4.20088903028282E-01
* ORBITAL    1   41
  8.73195621961896E-04  8.75316059321821E-02  1.55209517890405E-01 -1.52392162240415E-01 -2.02238720046983E-01
  3.73995675796111E-01  4.48826052844249E-01  2.56752339451987E-01  3.30614842843987E-01 -2.89426769982089E-01
  3.56248497689452E-01 -3.24885257358205E-01 -5.14337872697503E-01 -2.14683853726310E-01 -1.41365594548042E-01
 -7.38832034666043E-01 -1.75852448920801E-01  5.89415770528920E-01  4.85690466312561E-01 -1.14148983670558E+00
 -6.80461732222214E-01 -1.71848204623964E+00 -1.02810274359863E+00  1.86655811718310E-01 -1.57562235854834E-01
  3.37999292446853E-01  3.20433987125687E-01 -7.56447950887137E-02  3.54385745664040E-01  9.72743584287012E-02
 -2.88941222451028E-01  2.21442093898648E-01  8.65137535947931E-01  1.74284329750687E+00  5.87445850171357E-01
 -1.72444690185329E-01  4.73003202496507E-01 -5.24887231200424E-01 -1.28048125775789E+00 -4.73641969074129E-01
 -3.81780004540434E-01 -3.04568256956881E-01  2.86271485850399E-01 -3.93735194608151E-01 -9.92778440132844E-02
  3.69740062180306E-01 -3.19603653441562E-01  1.34475121686223E-01
* ORBITAL    1   42
  1.70078256032114E-01  1.19317960372026E+00  9.04119360172959E-01 -4.55647058913087E-01 -5.65782791654733E-01
  2.36841414518041E-01  1.35788788032955E-01  2.01497328562492E-01  1.20750923208162E-01 -9.12688373426243E-02
  1.91919994021837E-01 -1.27725821061640E-01  6.66883099323798E-02  3.10743950604847E-01 -9.53144052258036E-01
 -5.04173297077467E+00 -1.34356273221283E+00 -1.41449943037370E-03 -3.53549901982421E-01 -1.90132286560465E-01
 -4.84136160207505E-02  7.93374423115147E-02  4.93358529239812E-02 -1.82107888393389E-01  2.46208899082529E-01
 -2.52355046014931E-01 -2.40584832839335E-02  4.41094093043139E-01  1.75744801114629E+00  2.83943023070513E-01
  7.10687486206247E-01 -7.90416039102776E-01  3.39012363642653E-01  1.41248507683717E+00  1.94120876157995E-01
  5.54029489540513E-01 -1.36783836617244E-01 -7.71082027134735E-01  1.29429822432090E+00  1.19915647178082E-01
  4.29029573078364E-01  6.10410190414109E-01  4.07041729028334E-01 -5.65638889133552E-01 -1.40011219134344E-01
  1.80139875845550E-01  1.64257643817643E-01  8.71278249484776E-02
* ORBITAL    1   43
  2.54428722463045E-01  1.64083219075096E+00  9.53584092164392E-01 -2.72423966266959E-01 -2.70701161436809E-01
  6.94761219427929E-01  4.10503398625934E-01  5.08273425727409E-01  2.87268986189765E-01 -4.07379416769793E-01
  4.98321681317250E-01  1.18863763578924E-01  8.80080908052810E-02 -5.71829902940356E-02  9.00014490516613E-02
  3.12792879312040E-01 -2.05851105076367E-01 -5.98168492859446E-01 -2.16825431728405E-01 -5.99759612862675E-01
 -1.66784095741471E-01  1.19508821780556E-01  1.09958877854337E-01 -7.30934920658163E-01  8.90603989952597E-01
  1.25402151327601E-01 -1.25306655278852E-01 -4.34446492048107E-01  4.10112271001408E-01  2.23559999103848E-01
  3.16272195974947E-01 -1.44107456747132E-01 -3.67410840112847E-01 -4.44643070674290E-01 -3.43251042146130E-02
 -1.33142206118014E-01 -5.14060830044607E-01  2.27086421236043E-01 -9.79485741724304E-01 -1.84254148915153E-01
 -6.93433202933786E-01 -3.86854011728801E-01 -4.62386609529105E-02 -1.30321962183797E+00 -1.29662600497470E-01
  5.10569553926372E-01  3.34292559585259E-01  2.33394304781861E-01
* ORBITAL    1   44
 -1.39676200309945E-01 -9.36036818208859E-01 -6.15173398355424E-01  2.82764616131614E-01  2.82717595875691E-01
 -1.17580930138718E-01 -6.32673395430279E-02 -5.36165561349688E-01 -3.89278678989645E-01 -1.89924283816754E-01
 -3.31190650170032E-01 -1.46300123791292E-01  5.37883300087386E-01 -9.94425895072886E-02  1.12601559844911E-01
  6.81235049088134E-01  3.34025341417506E-01  3.19345413134879E-01  1.59086190908407E-01  2.11081125949454E-01
  5.35452074025721E-02  2.86876153930526E-01  1.02720914299534E-01 -4.08731900183630E-01  2.24536564911814E-01
  7.00647442702544E-01  9.47777160268915E-01  5.85168233704194E-01 -6.80504424155082E-02 -3.58952052706079E-02
  4.07063242066092E-01  3.64431797944798E-01  2.66247467015275E-01 -4.52221089268090E-01 -1.45226927967412E-01
 -5.44999464900086E-01 -2.27847634646360E-01 -2.76061505631347E-02  3.36091412628108E-01  8.49523341868215E-02
  1.61136533665611E-01 -2.16630918147466E-01  5.94592777351806E-01  6.35976573282726E-01  6.91620442983205E-02
 -3.05971513299340E-01 -1.52811219876209E-01 -7.89058074678222E-03
* ORBITAL    1   45
 -2.57448709745487E-01 -1.65153700757387E+00 -9.49037314436755E-01  2.76211826074453E-01  2.31722818025548E-01
 -2.64663428482354E-01 -1.14189708869282E-01 -2.76103355039139E-01 -9.63867347123764E-02 -4.81157535892624E-01
 -2.26575681523970E-01  2.46289726149657E-01 -2.03554502071500E-01 -6.07287358686281E-02  8.07788656530868E-02
  5.86578730807907E-01  4.07048730469705E-01  7.69347004110213E-01  4.46959690199890E-01  1.49325809655625E+00
  5.82803871217997E-01 -1.72101901704029E+00 -6.52903889006848E-01 -9.06633803786038E-01 -5.27596485815752E-01
 -9.79172836272350E-01  4.81074755383274E-01 -1.89024510189677E-01 -2.93218554335439E+00 -7.77411240165383E-01
 -2.93323098464326E-01  7.68769245188192E-01 -6.18071019882318E-01  2.50563885730298E+00  6.35008367423485E-01
  3.47686426138937E-01 -1.27764521170259E-01 -8.47949622475362E-01  7.35003223947247E-01  1.35811323833150E-01
 -1.16204443610827E-01  3.14572369725132E-01  1.61243799915961E-01  9.71785008767354E-01  4.08359120035369E-02
 -5.11456930077075E-02 -2.67030515353487E-01 -4.19425116882597E-01
* ORBITAL    1   46
 -2.09856985781607E-04  1.55874336417653E-02  2.34496704804292E-02 -1.24126082909093E-02 -5.40329410474924E-02
  1.52116637335892E-01  1.33619273401260E-01  1.05475331785618E-01  7.79325393139207E-02 -1.83934639072635E-01
  2.31927243832092E-01 -8.00350738443363E-02 -2.16475123999290E-01 -1.98886922694794E-01 -8.65850064137805E-03
 -3.60139306302517E-02 -3.45573041220526E-03  7.77993768130858E-02  2.88488919006556E-02  1.73494999272313E+00
  6.66100899395732E-01  1.82041338576484E+00  7.06758844731556E-01 -7.96429549557953E-01 -8.44596827971000E-01
  7.29576005578795E-01 -8.39617539295427E-01  4.84257073155130E-01 -8.38207795216690E-01 -2.28335233814094E-01
 -9.57912392014527E-02  2.33679081239357E-01 -1.51331377142811E-01 -2.58707785140070E+00 -6.71187437618922E-01
 -2.55940733252329E-01  4.45370194741135E-05  8.70366846737289E-01  3.50948031444534E+00  8.88029717939007E-01
  3.47354791215219E-01  1.03728552219634E+00  5.89476674781330E-01 -1.56464362696252E-01  5.30077691933005E-02
  1.96305492076712E-01 -1.06916276064913E-01  1.83320436056784E-02
* ORBITAL    1   47
 -5.31466974451858E-01 -3.46763707634372E+00 -2.10855635283338E+00  1.06398331654078E+00  8.71883921233720E-01
 -4.33332221902781E-01 -1.90694687744278E-01 -4.20035005700031E-01 -1.91800952346882E-01 -3.78407828502606E-01
 -5.52019698815522E-01  2.43390855459407E-01 -4.99272611939355E-01 -5.47213521713753E-01  2.63394070797508E-01
  1.78934158255888E+00  1.09905800537314E+00  2.04543413485518E+00  1.17917502740301E+00 -1.08348837820905E+00
 -3.74251324440085E-01  6.33415881877643E-01  2.64342225615511E-01  1.67316404081460E-01  7.75671237691048E-01
 -2.18134429492760E-01 -5.42795444378100E-01  8.36489880193139E-01  2.06191833953187E+00  4.73111190198217E-01
  1.83778503791732E-01 -7.33676547378597E-01  2.45096159599879E-01 -6.72196095152140E-01 -1.39991288379555E-01
 -2.84264711272147E-02 -1.71009815060904E-01  1.81792107664948E-01 -6.59566964394510E-01 -2.70306889750558E-01
 -3.43709864371808E-01 -8.19130706534422E-02 -3.21774446903169E-02  1.37239361081839E+00 -9.11002992044798E-02
 -6.04939579216338E-02 -4.78681602642506E-01 -4.35436721094501E-01
* ORBITAL    1   48
 -1.32056788067381E-01 -9.92234983352372E-01 -8.92566504794784E-01  2.18669430129775E+00  1.72039382232427E+00
  8.04930924718939E-01  5.06202186657783E-01  8.18202622836318E-01  5.20361290934877E-01  3.98975382929087E-01
  6.61517883003671E-01  5.94125139749008E-01  4.05817829364293E-01 -9.92598981516870E-01  3.19517488491381E-01
  2.04929873350417E+00  1.10359251155480E+00  2.43832775493518E+00  1.34527922194961E+00 -5.66861116690629E-02
 -8.02126728745292E-02 -4.69106908902673E-01 -2.52806547203546E-01  1.07286859498466E-01 -2.07705922703930E-01
 -5.91147343783062E-01  2.34753977327601E-01  7.98069672036081E-01  1.18631748185579E-01  9.49788438052959E-02
 -1.05517720002264E-01 -2.40166695634298E-02  1.50039247800123E-01  1.06381535647513E+00  3.78473043147969E-01
 -3.12351342665687E-02  1.35275150632257E-01 -3.72023676382971E-01  9.73494504051253E-02 -6.11096661964846E-02
  2.70518432053169E-02  5.81034484306661E-02  2.81375800604244E-02 -2.62455211346863E+00 -6.67944843750257E-01
  2.88217696961686E-01  7.12645176107770E-01  6.97331126151758E-01
#OCC
* OCCUPATION NUMBERS
  2.00000000000000E+00  2.00000000000000E+00  2.00000000000000E+00  2.00000000000000E+00  2.00000000000000E+00
  2.00000000000000E+00  2.00000000000000E+00  1.44832860080746E+00  5.51671399192542E-01  0.00000000000000E+00
  0.00000000000000E+00  0.00000000000000E+00  0.00000000000000E+00  0.00000000000000E+00  0.00000000000000E+00
  0.00000000000000E+00  0.00000000000000E+00  0.00000000000000E+00  0.00000000000000E+00  0.00000000000000E+00
  0.00000000000000E+00  0.00000000000000E+00  0.00000000000000E+00  0.00000000000000E+00  0.00000000000000E+00
  0.00000000000000E+00  0.00000000000000E+00  0.00000000000000E+00  0.00000000000000E+00  0.00000000000000E+00
  0.00000000000000E+00  0.00000000000000E+00  0.00000000000000E+00  0.00000000000000E+00  0.00000000000000E+00
  0.00000000000000E+00  0.00000000000000E+00  0.00000000000000E+00  0.00000000000000E+00  0.00000000000000E+00
  0.00000000000000E+00  0.00000000000000E+00  0.00000000000000E+00  0.00000000000000E+00  0.00000000000000E+00
  0.00000000000000E+00  0.00000000000000E+00  0.00000000000000E+00
#OCHR
* OCCUPATION NUMBERS (HUMAN-READABLE)
  2.0000  2.0000  2.0000  2.0000  2.0000  2.0000  2.0000  1.4483  0.5517  0.0000
  0.0000  0.0000  0.0000  0.0000  0.0000  0.0000  0.0000  0.0000  0.0000  0.0000
  0.0000  0.0000  0.0000  0.0000  0.0000  0.0000  0.0000  0.0000  0.0000  0.0000
  0.0000  0.0000  0.0000  0.0000  0.0000  0.0000  0.0000  0.0000  0.0000  0.0000
  0.0000  0.0000  0.0000  0.0000  0.0000  0.0000  0.0000  0.0000
#ONE
* ONE ELECTRON ENERGIES
 -1.6027E+01 -1.1545E+01 -1.4685E+00 -1.1893E+00 -9.4466E-01 -8.5762E-01 -8.4347E-01  0.0000E+00  0.0000E+00 -1.1452E-01
 -6.6254E-02 -1.6190E-03  7.6118E-03  7.3107E-02  2.5424E-01  3.0027E-01  3.0949E-01  3.7074E-01  4.5678E-01  5.0896E-01
  5.2633E-01  5.6246E-01  5.7146E-01  6.1870E-01  6.6951E-01  7.1123E-01  8.5136E-01  8.8728E-01  1.1204E+00  1.1844E+00
  1.2808E+00  1.3672E+00  1.5477E+00  1.6094E+00  1.6618E+00  1.6781E+00  1.7546E+00  1.9461E+00  2.0133E+00  2.0504E+00
  2.0887E+00  2.2862E+00  2.3070E+00  2.3762E+00  2.7003E+00  2.7608E+00  2.8090E+00  3.1098E+00
#INDEX
* 1234567890
0 iiiiiii22s
1 ssssssssss
2 ssssssssss
3 ssssssssss
4 ssssssss
