# Supplementary material for: Smooth Things Come in Threes: A Diabatic Surrogate Model for Conical Intersection Optimization
Source: J Chem Theory Comput. 2023 May 16;19(11):3418–27. doi: 10.1021/acs.jctc.3c00389 (PMC10269327; doi:10.1021/acs.jctc.3c00389)
Supplement: Supplementary file 1 — ct3c00389_si_002.zip [file ct3c00389_si_002.zip › SI/RVO/CI/j/MECP.geo.molden]

 [Molden Format]
 [N_GEO]
                   12
 [GEOCONV]
 energy
-0.15487457146976365E+03
-0.15488699472211499E+03
-0.15488885220089782E+03
-0.15488949813759018E+03
-0.15488953780303490E+03
-0.15488969412046373E+03
-0.15488987918328155E+03
-0.15489002331292554E+03
-0.15489004041249819E+03
-0.15489004379351229E+03
-0.15489004396736152E+03
-0.15489004405362573E+03
 max-force
   0.0428141
   0.0387118
   0.0390662
   0.0407469
   0.0431075
   0.0445831
   0.0433279
   0.0415864
   0.0421488
   0.0423094
   0.0424591
   0.0000000
 rms-force
   0.0086831
   0.0075801
   0.0080437
   0.0081535
   0.0081469
   0.0080332
   0.0077698
   0.0075331
   0.0076600
   0.0076917
   0.0077140
   0.0000000
 [GEOMETRIES] (XYZ)
  10
  -154.87457146976365     
 C      0.0000000      0.0000000      0.0000000
 C      1.4800000      0.0000000      0.0000000
 C      1.4800000      0.0000000      1.4700000
 C      1.3460200      1.2747000      2.2100000
 H     -0.5405000     -0.9360300     -0.0163400
 H     -0.5405000      0.9360300      0.0163400
 H      2.0302700     -0.7573800     -0.5405000
 H      1.9480900     -0.8107500      2.0105000
 H      0.4054700      1.8074800      2.2029600
 H      2.1887300      1.6729600      2.7575400
  10
  -154.88699472211499     
 C      0.0020619      0.0164981     -0.0098976
 C      1.4741871     -0.0643273      0.0179584
 C      1.5553314      0.0250132      1.4547162
 C      1.3224643      1.2763319      2.2154365
 H     -0.5690472     -0.8920229     -0.0786085
 H     -0.5258205      0.9506862      0.0496368
 H      2.0017585     -0.8266469     -0.5342031
 H      2.0078437     -0.7920518      1.9998099
 H      0.3796946      1.7879047      2.2415034
 H      2.1491061      1.7056248      2.7541479
  10
  -154.88885220089782     
 C      0.0209164      0.0206236     -0.0319594
 C      1.4837964     -0.0545370     -0.0095770
 C      1.6001999      0.0740168      1.4040740
 C      1.3149094      1.2723346      2.2253050
 H     -0.5639902     -0.8799245     -0.0349865
 H     -0.5006506      0.9549627      0.0312996
 H      1.9559370     -0.8929383     -0.4918233
 H      1.9988882     -0.7649615      1.9570935
 H      0.3615362      1.7519407      2.2792667
 H      2.1260373      1.7054928      2.7818076
  10
  -154.88949813759018     
 C      0.0313808      0.0353610     -0.0513616
 C      1.4915363     -0.0691403     -0.0343006
 C      1.6109949      0.0968511      1.3758007
 C      1.3011463      1.2676557      2.2224406
 H     -0.5677342     -0.8559728     -0.0028522
 H     -0.4685404      0.9803130      0.0499057
 H      1.9430762     -0.9490988     -0.4601365
 H      2.0212863     -0.7377712      1.9284172
 H      0.3292081      1.7098162      2.2981016
 H      2.1052257      1.7089962      2.7844850
  10
  -154.88953780303490     
 C      0.0324737      0.0341995     -0.0634075
 C      1.4957569     -0.0709152     -0.0395537
 C      1.6067575      0.1000440      1.3719907
 C      1.2987600      1.2715989      2.2150909
 H     -0.5724663     -0.8517925      0.0111116
 H     -0.4567082      0.9820614      0.0605679
 H      1.9459765     -0.9554471     -0.4587896
 H      2.0232005     -0.7330597      1.9236614
 H      0.3239654      1.7064567      2.3019299
 H      2.0998641      1.7038639      2.7878984
  10
  -154.88969412046373     
 C      0.0315092      0.0290353     -0.0866507
 C      1.4984851     -0.0704619     -0.0457638
 C      1.6010816      0.1074909      1.3656648
 C      1.3047193      1.2878286      2.1971834
 H     -0.5713543     -0.8546175      0.0308336
 H     -0.4522172      0.9744137      0.0730715
 H      1.9542190     -0.9548272     -0.4602559
 H      2.0063956     -0.7271629      1.9229125
 H      0.3266053      1.7086982      2.3099116
 H      2.0981363      1.6866128      2.8035929
  10
  -154.88987918328155     
 C      0.0317861      0.0263743     -0.1007789
 C      1.4972848     -0.0762289     -0.0524713
 C      1.6067728      0.1209646      1.3572499
 C      1.3165153      1.3152806      2.1744789
 H     -0.5674523     -0.8576534      0.0440661
 H     -0.4539930      0.9709974      0.0631197
 H      1.9519363     -0.9626302     -0.4618806
 H      1.9913506     -0.7143008      1.9266814
 H      0.3270188      1.6949012      2.3345111
 H      2.0963605      1.6693053      2.8255237
  10
  -154.89002331292554     
 C      0.0304375      0.0240989     -0.1007003
 C      1.4927201     -0.0896411     -0.0576518
 C      1.6163452      0.1387298      1.3479061
 C      1.3267209      1.3511082      2.1426194
 H     -0.5824337     -0.8501387      0.0417911
 H     -0.4438483      0.9782534      0.0380149
 H      1.9461615     -0.9834622     -0.4519662
 H      2.0003141     -0.6877542      1.9317470
 H      0.3229533      1.6508299      2.3780811
 H      2.0882093      1.6549860      2.8406587
  10
  -154.89004041249819     
 C      0.0311955      0.0253448     -0.0957569
 C      1.4933018     -0.0890743     -0.0559346
 C      1.6141587      0.1336341      1.3495046
 C      1.3227721      1.3407204      2.1507470
 H     -0.5822582     -0.8495812      0.0350769
 H     -0.4423033      0.9798928      0.0416573
 H      1.9441021     -0.9832238     -0.4526354
 H      2.0061142     -0.6908668      1.9305499
 H      0.3205018      1.6561245      2.3729031
 H      2.0899952      1.6640395      2.8343882
  10
  -154.89004379351229     
 C      0.0315061      0.0261754     -0.0936463
 C      1.4934949     -0.0892371     -0.0551583
 C      1.6133008      0.1329498      1.3497667
 C      1.3218321      1.3404499      2.1497286
 H     -0.5822229     -0.8490374      0.0326370
 H     -0.4421726      0.9808338      0.0421770
 H      1.9431060     -0.9840911     -0.4514982
 H      2.0090736     -0.6895491      1.9308989
 H      0.3198435      1.6554659      2.3728869
 H      2.0898185      1.6630498      2.8327076
  10
  -154.89004396736152     
 C      0.0316799      0.0266299     -0.0930332
 C      1.4937976     -0.0892306     -0.0550837
 C      1.6133837      0.1327305      1.3496415
 C      1.3216641      1.3404146      2.1493021
 H     -0.5821338     -0.8486971      0.0323820
 H     -0.4423264      0.9810725      0.0428361
 H      1.9427142     -0.9845688     -0.4511734
 H      2.0099448     -0.6894838      1.9307196
 H      0.3197257      1.6553310      2.3721616
 H      2.0891301      1.6628117      2.8327474
  10
  -154.89004405362573     
 C      0.0316864      0.0267014     -0.0929112
 C      1.4938707     -0.0892300     -0.0551171
 C      1.6135232      0.1327153      1.3495543
 C      1.3216452      1.3404347      2.1492263
 H     -0.5820972     -0.8486381      0.0325770
 H     -0.4422565      0.9811536      0.0430118
 H      1.9426284     -0.9846471     -0.4512287
 H      2.0100340     -0.6895317      1.9306516
 H      0.3196198      1.6553108      2.3718155
 H      2.0889260      1.6627411      2.8329205
 [FORCES]
point    1
  10
     -0.0110840      0.0123178     -0.0600341
     -0.0664418     -0.0419753      0.0591212
      0.0809069      0.0598208      0.0145065
     -0.0204208     -0.0270187     -0.0092987
      0.0016680      0.0105190     -0.0148600
      0.0001165     -0.0129334      0.0123480
     -0.0040747     -0.0005104      0.0027635
      0.0150007      0.0014343     -0.0074097
      0.0175741      0.0092168     -0.0073325
     -0.0132449     -0.0108709      0.0101959
point    2
  10
      0.0025548     -0.0020048     -0.0573432
     -0.0731548     -0.0133852      0.0313425
      0.0592258      0.0522517      0.0342905
     -0.0000814     -0.0368138     -0.0141419
     -0.0034693      0.0025924     -0.0152958
      0.0031239     -0.0026132      0.0140058
     -0.0062692     -0.0063734      0.0086636
      0.0197543      0.0085200     -0.0034504
      0.0042820      0.0074716     -0.0138268
     -0.0059662     -0.0096453      0.0157557
point    3
  10
     -0.0047891      0.0049590     -0.0551751
     -0.0738244     -0.0253495      0.0152353
      0.0517317      0.0523874      0.0653649
      0.0063428     -0.0352457     -0.0229158
     -0.0018527     -0.0014986     -0.0171048
      0.0008768      0.0017662      0.0153185
      0.0009162     -0.0048706      0.0030038
      0.0268751      0.0077256     -0.0056001
     -0.0023004      0.0113480     -0.0152930
     -0.0039759     -0.0112218      0.0171662
point    4
  10
     -0.0055223      0.0015112     -0.0550456
     -0.0770004     -0.0209281      0.0247419
      0.0554044      0.0459069      0.0674794
      0.0040045     -0.0308468     -0.0281782
     -0.0024396     -0.0000480     -0.0181945
      0.0032390     -0.0010971      0.0134929
     -0.0005683     -0.0021837     -0.0009716
      0.0276202      0.0079783     -0.0055846
      0.0004720      0.0121430     -0.0143577
     -0.0052095     -0.0124357      0.0166181
point    5
  10
     -0.0021592      0.0031804     -0.0531005
     -0.0814613     -0.0221665      0.0257698
      0.0573233      0.0431236      0.0644417
      0.0029124     -0.0296590     -0.0272184
     -0.0014102     -0.0005654     -0.0186145
      0.0025819     -0.0012883      0.0125669
     -0.0003210     -0.0010890     -0.0007589
      0.0267741      0.0088946     -0.0052703
      0.0008886      0.0119716     -0.0144211
     -0.0051286     -0.0124020      0.0166052
point    6
  10
      0.0011120      0.0049441     -0.0486184
     -0.0842499     -0.0237393      0.0237667
      0.0572543      0.0415144      0.0619490
      0.0023101     -0.0288523     -0.0249180
     -0.0004055     -0.0014238     -0.0193018
      0.0023247     -0.0008362      0.0109747
     -0.0002278     -0.0004601     -0.0005043
      0.0271455      0.0085105     -0.0049892
      0.0000596      0.0125166     -0.0143505
     -0.0053230     -0.0121740      0.0159918
point    7
  10
     -0.0012750      0.0033450     -0.0457960
     -0.0818779     -0.0205031      0.0253941
      0.0540059      0.0415888      0.0581474
      0.0026218     -0.0306267     -0.0234783
      0.0000220     -0.0003787     -0.0198940
      0.0036234     -0.0010665      0.0103063
      0.0003312     -0.0012966     -0.0000224
      0.0285294      0.0074119     -0.0047714
     -0.0001366      0.0130116     -0.0142721
     -0.0058442     -0.0114857      0.0143864
point    8
  10
     -0.0010528      0.0030324     -0.0467697
     -0.0785868     -0.0188426      0.0296632
      0.0530740      0.0400399      0.0514580
      0.0018981     -0.0344483     -0.0170684
      0.0001556     -0.0010808     -0.0194553
      0.0029303     -0.0007815      0.0111047
     -0.0005378     -0.0014308     -0.0001132
      0.0282667      0.0082342     -0.0052644
     -0.0014180      0.0147585     -0.0151778
     -0.0047292     -0.0094810      0.0116227
point    9
  10
     -0.0008151      0.0034648     -0.0479518
     -0.0796497     -0.0193874      0.0282169
      0.0546165      0.0406119      0.0551644
      0.0014682     -0.0318202     -0.0184969
     -0.0003377     -0.0012196     -0.0192264
      0.0025629     -0.0009409      0.0113361
     -0.0002399     -0.0013129     -0.0000189
      0.0281242      0.0078158     -0.0054702
     -0.0002482      0.0137230     -0.0151507
     -0.0054812     -0.0109345      0.0115975
point   10
  10
     -0.0008246      0.0032753     -0.0484500
     -0.0799531     -0.0195704      0.0276443
      0.0551151      0.0408721      0.0555849
      0.0017701     -0.0318632     -0.0181704
     -0.0005058     -0.0011928     -0.0191578
      0.0025975     -0.0009948      0.0114156
     -0.0002004     -0.0013364     -0.0001405
      0.0279632      0.0077083     -0.0054420
     -0.0004410      0.0137876     -0.0150993
     -0.0055211     -0.0106856      0.0118153
point   11
  10
     -0.0007931      0.0030348     -0.0485591
     -0.0802361     -0.0196260      0.0274205
      0.0552605      0.0410243      0.0559173
      0.0018655     -0.0320673     -0.0182227
     -0.0004667     -0.0011402     -0.0191586
      0.0026810     -0.0009257      0.0114090
     -0.0002020     -0.0012852     -0.0001896
      0.0278877      0.0077800     -0.0054416
     -0.0006257      0.0138382     -0.0150902
     -0.0053712     -0.0106330      0.0119149
point   12
  10
      0.0000000      0.0000000      0.0000000
      0.0000000      0.0000000      0.0000000
      0.0000000      0.0000000      0.0000000
      0.0000000      0.0000000      0.0000000
      0.0000000      0.0000000      0.0000000
      0.0000000      0.0000000      0.0000000
      0.0000000      0.0000000      0.0000000
      0.0000000      0.0000000      0.0000000
      0.0000000      0.0000000      0.0000000
      0.0000000      0.0000000      0.0000000
