# Supplementary material for: Smooth Things Come in Threes: A Diabatic Surrogate Model for Conical Intersection Optimization
Source: J Chem Theory Comput. 2023 May 16;19(11):3418–27. doi: 10.1021/acs.jctc.3c00389 (PMC10269327; doi:10.1021/acs.jctc.3c00389)
Supplement: Supplementary file 1 — ct3c00389_si_002.zip [file ct3c00389_si_002.zip › SI/RVO/CI/j/C4H6.xyz]

10
Butadiene (central)
C          0.00000        0.00000        0.00000
C          1.48000        0.00000        0.00000
C          1.48000        0.00000        1.47000
C          1.34602        1.27470        2.21000
H         -0.54050       -0.93603       -0.01634
H         -0.54050        0.93603        0.01634
H          2.03027       -0.75738       -0.54050
H          1.94809       -0.81075        2.01050
H          0.40547        1.80748        2.20296
H          2.18873        1.67296        2.75754
