# Supplementary material for: Smooth Things Come in Threes: A Diabatic Surrogate Model for Conical Intersection Optimization
Source: J Chem Theory Comput. 2023 May 16;19(11):3418–27. doi: 10.1021/acs.jctc.3c00389 (PMC10269327; doi:10.1021/acs.jctc.3c00389)
Supplement: Supplementary file 1 — ct3c00389_si_002.zip [file ct3c00389_si_002.zip › SI/RVO/CI/j/init.Orb]

#INPORB 2.2
#INFO
* RASSCF average (pseudo-natural) orbitals
       0       1       0
      86
      86
*BC:HOST otis PID 6943 DATE Thu Apr 28 09:55:28 2022
#EXTRAS
* ACTIVE TWO-EL ENERGY
 0.158105046462E+01
#ORB
* ORBITAL    1    1
 -7.66188646580197E-03 -9.91258109683351E-04 -4.89554398718974E-04 -5.08459716494293E-04 -2.73791768743230E-04
  1.21015882901310E-04  1.02646236694044E-04 -3.00277763147759E-05 -1.06686767417243E-04  2.82113435186123E-06
  1.97740943159430E-05  1.94460853931602E-05 -1.68378675968848E-06 -6.71023860219456E-05 -1.68318907939417E-01
  1.89241407995989E-04  5.97451986949828E-04 -4.52697066261715E-04 -3.46993931475318E-04 -2.38493383105543E-04
 -1.64127239451929E-04 -6.86196372478124E-04 -8.52143981421608E-05 -1.77240114644678E-05 -3.24379351207989E-05
 -2.69498850861566E-04 -7.12781960035953E-05  1.92330009219968E-05 -9.84908157574113E-01  3.56592957957844E-03
  3.48431880853296E-03 -1.89315894949787E-04 -8.00919394402426E-05  1.56432441093584E-04  2.95203206640844E-04
  1.01874077166632E-04 -1.01055653885043E-04  2.14638089482020E-05 -1.38540711824209E-05 -1.01044020107908E-04
 -8.57720430239798E-06  5.06624653085650E-05 -2.48258162067943E-02 -1.14622668959751E-03 -3.60806300305841E-04
 -9.43818971480001E-05 -2.22370428988815E-05  6.45030107210061E-04  1.82518266249359E-04  5.70211130155139E-04
  1.58774578833083E-04  8.64685363366139E-06 -2.13151426786758E-04  2.35187277415323E-05  7.31307027253913E-05
  1.17314647547144E-04  7.68478576765547E-05  1.20044275046742E-06  1.30323316325165E-05 -1.05689968332255E-05
  2.76089445040643E-05 -5.08591680380666E-05 -3.79376854601889E-05  2.79355985689361E-06  1.07463983010896E-05
  2.31387574981763E-05 -1.93303549967943E-04 -6.44176153206677E-06  7.61684195045577E-05  8.14029418278490E-06
 -4.08682812183962E-05 -1.08822747426065E-03 -1.17382593004614E-04  9.74103708400180E-05 -2.47698053717534E-04
  1.85510054056951E-04 -8.09917175360751E-05 -3.53006429990644E-05 -6.73300351720780E-06  4.03323745155064E-06
  1.50110609062395E-05  2.97562775949067E-05 -7.00424945326577E-06 -8.51029660252161E-06  1.76532850463894E-05
 -5.49761840593705E-06
* ORBITAL    1    2
  4.13251365108271E-02  9.16444080340991E-04  1.82990891303448E-04  6.82159952032753E-04  1.11544507471631E-04
 -1.23936263393303E-04 -1.21783383935718E-04  7.56373588411362E-05 -3.94238801496445E-05 -4.69581700713566E-05
 -1.41907250543464E-05 -1.06401196267361E-04 -5.92487516268638E-05  1.57887596005749E-04  9.84325569557092E-01
 -4.08049149429550E-03 -3.63139669101523E-03 -1.03822204471993E-04  3.67085101288494E-04 -9.59590870166828E-05
  4.57974641887007E-04 -2.24815648538716E-04 -4.27114827238862E-04 -8.05980808479683E-05  9.80579149396091E-05
 -3.35510242499955E-05 -8.68545512370711E-05  6.15577868950302E-05 -1.68404424842418E-01  1.44122584326981E-03
  7.61947578917739E-04 -1.56067579118358E-04  2.87768752228639E-05 -5.28929054828091E-04 -3.35069907762129E-04
 -1.06341767892864E-03 -3.85924581425295E-04  4.99182831504126E-05  1.52910781371107E-05  2.29369698181684E-04
 -5.47991297028548E-05  4.43363186741735E-05 -5.45103574594278E-03  5.59554509029505E-04  3.15138965338050E-04
 -1.72812976086821E-05 -4.63328061934483E-06 -2.31582430237970E-04 -1.67011711003594E-04 -2.30665135059421E-05
 -9.86487005387431E-05 -1.10604242165094E-06  2.36173715861560E-05 -1.02337374797157E-05  3.10313572983484E-05
  9.01410070054336E-06 -1.15259573417957E-04 -1.05085609739153E-05  3.67982074410830E-05 -1.57744622497846E-05
  1.63815683723889E-06  1.56039026706828E-04  4.54445435090525E-05  2.03774721643455E-05  1.68511567072914E-05
  1.47805510989373E-05  1.24077815526762E-03  1.38371370098545E-04 -2.18840802949447E-04  7.52158868285063E-05
  2.14381419464101E-04 -3.35517415514206E-04 -5.36622687296334E-05  2.34251183540105E-05 -1.76947631947951E-05
  5.01467596479677E-05 -9.29403792944876E-05 -6.39283111055434E-06 -5.34997899810218E-06  1.68595685921175E-05
  1.10962738762683E-05  1.77117852050856E-05  1.26769973500874E-05 -2.39496268172497E-06  1.90215284565854E-05
  2.04528751022342E-05
* ORBITAL    1    3
 -9.98702382806592E-01  3.37205425418891E-03  3.39604496849538E-03  1.33700385113477E-04  3.16482421756758E-04
  8.83577054255518E-06  1.21853496373639E-05  1.39741261812714E-04  2.35295762328352E-04  1.08637548190289E-05
 -1.94416353569631E-05  7.58536676338568E-05  1.95077507449752E-05  2.38439125647008E-06  4.19642108641466E-02
 -4.38937160365288E-04 -1.07818773026693E-04  6.50624877884827E-04  1.18108601618061E-04 -4.07795238468856E-05
  8.13763170392017E-06  4.75615855042786E-04  2.78456803085602E-04 -2.65493340016050E-06  1.46681984024416E-05
  1.62578909579686E-04 -6.58583387785693E-05 -1.86860365085137E-04  3.23317232833044E-04 -7.83439793544162E-04
 -4.66464806302079E-04  2.25381258126610E-04  1.94340323406748E-04  7.77858886676964E-06  2.37845355528162E-06
  4.79268780183460E-04  3.40026603308889E-04 -3.53205314438367E-06 -6.57029401583241E-06 -3.02640261809515E-05
 -3.18194170993769E-05 -4.17079910307350E-05  5.35528089388658E-04 -5.96393153963550E-05 -6.36847128133404E-05
 -2.70914209557821E-06  6.76118602614635E-06  2.66283855653882E-05  4.08973597218458E-05  1.49062462081198E-05
  2.08312654427137E-05  3.41835656252352E-05 -5.48365815009437E-07  1.38127447531225E-05  2.90263432061394E-06
  6.91403937006336E-06 -1.03681303167327E-03 -9.29295100354650E-05 -1.82880474446665E-04 -2.32830369433466E-04
 -3.19486087407190E-05 -1.04842034717177E-03 -1.04642960758079E-04 -1.84821804943627E-04  2.31779075575919E-04
 -2.70571796085918E-05  8.49265139765667E-05  3.37384703389796E-05  1.20981340653461E-06  3.03633656715984E-05
 -2.26450280048970E-05 -7.51645708537285E-05 -4.17306111627739E-05 -2.48968620420300E-05 -3.48226654288771E-05
 -1.85738877900428E-05  4.24215609399935E-05  1.82908871892495E-05  1.99439921628334E-05  4.59904141700696E-06
  1.19415281942602E-05 -2.86336975633333E-05 -1.36088933404043E-05  7.52714601277283E-06  3.19664208123141E-06
  3.38161179811970E-06
* ORBITAL    1    4
  5.81371224827533E-04 -1.43298040206242E-06  2.45758851169904E-05 -5.83499446287593E-06  8.17523933443950E-06
 -1.78036984686727E-05 -1.41680487237526E-05 -2.09645927004587E-05 -3.68497615820755E-06 -1.61518463390938E-05
 -2.06465219828303E-06  1.15076115600088E-05 -9.27770735790205E-07  2.61874984885353E-06  1.37895750289992E-03
  4.63101796463809E-04  2.65914473521335E-04 -4.80584496024858E-05 -2.39770384750055E-05  3.77419499862840E-05
  6.97123786281604E-05  3.05807570019306E-04  2.27337348057181E-04 -6.01373928695570E-06  1.19581193455496E-05
  4.95929117320358E-05 -5.14789139439204E-06  1.16729312682524E-05 -2.53321900806397E-02  5.29993440789303E-04
  1.42474021443885E-04 -7.81044331527265E-05 -1.21822093897003E-05  5.89099006640695E-04  1.16357563679679E-04
  6.90616407066638E-04  3.26867513781314E-04 -8.59773857218124E-06  1.65854602071518E-04 -8.11624032397785E-05
 -6.97225796460839E-05 -1.43452840879313E-04  9.99256311757952E-01 -3.29794048374805E-03 -3.26318939166933E-03
  3.13625506654539E-05 -2.97815785565340E-06  3.87277767696942E-05  1.83015019734404E-04  1.77543908469045E-05
  5.42357466645687E-05 -1.38496928003173E-05  3.32046548578466E-05  2.02726928328389E-05  8.46355909337550E-06
  1.44537002876493E-05 -1.63272924077675E-05 -1.25317836779123E-05 -1.15848726555960E-06  5.79201719825224E-06
 -3.80831302593542E-06 -2.91830584351511E-05 -3.18437317756163E-05  2.98180850924283E-06  7.30027835335401E-06
  6.01370883052194E-06  8.62950512463700E-05  4.20030641582515E-05 -1.54983120876346E-05 -6.51114301742931E-07
 -1.05593315419608E-05 -3.51019104752438E-05  1.83377093305665E-08  1.42549523464263E-05  7.49680076062149E-06
 -1.27488038722628E-05  1.11357608152236E-03  1.50274458794469E-04  2.76244742026326E-04 -1.70325491523385E-04
 -1.65552186879641E-05  1.02609775469839E-03  1.00572347473055E-04 -2.19004876487403E-04 -1.24327865946186E-04
 -1.52612105936759E-04
* ORBITAL    1    5
 -3.73037921668058E-02  2.49744638876323E-01 -3.97034417202130E-02  1.03397766633574E-01 -5.98363875475124E-03
 -6.67757035583195E-03 -5.73749564025290E-03  1.67091138868326E-03 -7.52592149399721E-03 -1.44920216004006E-03
 -6.22830411677200E-04 -8.27708445250271E-03  2.67144224112858E-03  1.56133390646703E-02 -4.98277585935192E-02
  3.35317990056361E-01 -5.36092782807650E-02 -7.46702894262901E-02  1.14674306136464E-02 -5.05470462133314E-03
  1.53961526127917E-02  9.54150036710554E-02 -1.39799405307407E-02 -6.60498239374223E-04  9.70228291558628E-04
  1.11563574636151E-02 -1.66210228048531E-03  1.54113085972289E-02 -4.26358745620537E-02  3.63779246574446E-01
 -3.51074146841230E-02 -6.39908208738366E-03 -6.10179248948673E-03  5.11660944188555E-02  4.86464427598861E-03
 -8.78089082693564E-02  4.09401473551329E-03 -2.03549898807811E-03  9.00952285819945E-03  1.75038965145819E-02
  2.29305503371737E-03 -6.39768768835337E-03 -2.75051948799550E-02  1.66323557768040E-01 -3.33566808238757E-02
  8.41203322882882E-03  3.06292713854927E-03 -5.80103170073762E-02  6.45943057896766E-03 -4.37385467742476E-02
  8.38248642983674E-03 -1.84538532052892E-03  1.10834132171525E-02 -1.20842641970031E-03 -1.99082519294101E-03
 -6.72259790541527E-03  8.29213754224949E-02 -5.33607005598572E-03  8.56856905185189E-03  1.18185263899177E-02
  5.09971544610461E-04  9.33539205262062E-02 -2.67393733619638E-03  8.92694735363288E-03 -1.20506392931663E-02
  2.05383336855119E-04  1.14262392728951E-01 -5.23857712593920E-03 -1.18603412449621E-02  9.36617573664916E-03
  1.23033473265253E-02  1.14877581155959E-01 -3.54249709809491E-03 -6.47373671168291E-03  1.35333661976922E-02
 -1.13360743240354E-02  6.93046951230279E-02 -3.27075160488293E-04  8.87663171159936E-03 -6.47710530640332E-03
 -1.73833086587485E-03  5.15592468396309E-02 -3.99033807263894E-03 -6.30474439003851E-03 -4.83139285809002E-03
 -5.85637021465298E-03
* ORBITAL    1    6
  3.62920509667188E-02 -2.88036105756833E-01  3.69230871395227E-02 -5.55517667325913E-02 -2.39828711158244E-03
  5.51659744039238E-03 -6.25660443417768E-03  1.14325997904981E-02 -8.03782922013813E-04  1.93831214517282E-03
 -7.91770295585486E-05  9.62740934466235E-03  1.62132491621703E-03 -8.68756382772713E-03  2.11456012796204E-02
 -1.98192754437997E-01  1.85641663911099E-02  9.92302681327730E-02 -8.50622565337968E-03  3.41855363435541E-02
 -9.83969540677031E-03  3.16151007532087E-02 -1.17285140345235E-02  7.69561754876563E-04  1.92849535755122E-03
  8.76779567097389E-03  2.76824413983749E-03 -1.33228436645582E-02 -2.52349325795726E-02  2.18696101968721E-01
 -2.67026367124379E-02  2.30254478046092E-02 -8.51570049548563E-03  1.04789661733590E-01 -1.02457022806406E-02
  1.18319784847626E-01 -3.34864517888945E-02 -4.42563576187822E-03  1.08564905433022E-02 -6.55836079529804E-03
 -4.39555162012716E-03 -1.57281095559171E-02 -5.00377323520528E-02  4.07458704103402E-01 -5.00216503851099E-02
  1.50395011977759E-02 -3.17901500397291E-03 -6.73665905446989E-02 -7.75031825656601E-03 -3.36859886543477E-02
 -5.30322825667195E-03 -5.24826175943748E-03  1.31389085973678E-02 -6.50937474940097E-03  6.96149120625735E-04
 -8.65270812366734E-03 -1.29325276886946E-01  8.29607717788425E-03 -1.01311749797763E-02 -1.63821739730577E-02
  2.51707066515292E-04 -1.06505436940192E-01  1.31506018258497E-02 -7.54025340006011E-03  1.39921467658845E-02
  1.87964046704888E-04 -9.08864600669966E-02  5.75321335890873E-03  9.21450031304311E-03 -7.67716992021004E-03
 -5.21354011881092E-03  1.08190241195545E-01 -6.29449063506899E-03 -5.41841549736771E-03  1.45344847170700E-02
 -3.03989130304472E-03  1.60370446561141E-01 -1.53814420145278E-02  2.11795253384285E-02 -1.06845571522361E-02
  3.40460253441037E-04  1.82737527851552E-01 -1.01835710151146E-02 -2.12232957280112E-02 -1.00388856583646E-02
 -1.37678662663002E-02
* ORBITAL    1    7
  3.66816769288676E-02 -3.63589705823569E-01  3.60989953282331E-02  8.44888706456685E-02 -3.59785979203643E-02
 -2.08127081197244E-02  2.53333661497679E-03  1.56987498079265E-02 -1.23988459390033E-03 -2.13432728659664E-03
 -2.39701512198250E-03  8.50567719036646E-03  1.93379833438305E-03  7.24045923912103E-03 -1.63791516935348E-02
  2.33167193780456E-01 -7.87925617208907E-03  1.11873625968334E-01 -2.65323238539819E-02 -5.99601299731769E-02
  1.39475246679247E-02  1.06735666562444E-01 -2.64583961382135E-03 -2.65045550490054E-03 -9.88015641530727E-04
  1.92323848816280E-02 -1.56296161509640E-03 -8.59700108962766E-03 -2.03112995071896E-02  2.32970612286495E-01
 -1.75009212647875E-02  7.05799262837814E-02 -9.73257686031258E-03 -9.13171392154935E-02  2.51261728937134E-02
 -9.60728754240088E-02  1.53198043531530E-02 -1.21537292440580E-03 -4.76917756348922E-03  1.42884532002055E-02
 -2.21445839505156E-03 -1.52638363139843E-04  2.66913726327726E-02 -2.57950011083366E-01  2.44707263628472E-02
  1.94871821842054E-02 -8.26186043605103E-03 -4.98071092294918E-02  2.38166224890291E-02 -2.88312692930165E-02
  1.27044749144620E-02  4.06680072696360E-04 -9.76433935688151E-04  3.07281338930673E-03 -5.73149187818868E-03
 -3.94092973981595E-03 -2.05828251808132E-01  1.65246343107141E-02 -8.13502451070293E-03 -2.47315686261822E-02
  1.37145649995286E-04 -2.30483433958339E-01  1.78968808150221E-02 -1.04422424721867E-02  2.74909118298080E-02
  4.72185799744331E-04  1.47335110854700E-01 -1.15408353753701E-02 -6.42578046091043E-03  1.20929532935013E-02
  1.21633670772902E-02  1.44952038972344E-01 -1.60902197487592E-02 -6.58199003150576E-03  1.16618913741273E-02
 -1.30947950046244E-02 -1.75416200875266E-01  7.60723267309170E-03 -2.03902784302936E-02  8.56419111088970E-03
 -1.84068271856228E-03 -1.40881449258780E-01  1.35850363817928E-02  1.63473730839093E-02  3.36611169969539E-03
  7.61325876085530E-03
* ORBITAL    1    8
  1.01301532624831E-02 -1.50303036170783E-01  5.95031823546308E-03  1.45965891219935E-01 -3.25915239828234E-02
 -2.44935170957891E-02  5.29382441980598E-04 -1.17691927713603E-02  3.61702586757539E-03 -3.36210818260693E-03
  1.23565167276657E-04  1.59437996074067E-03 -5.00441333341224E-03  1.30015930188538E-02 -1.73319084333435E-02
  3.35271170358035E-01 -3.59368639952487E-03  9.76863095859767E-03 -2.17764810802669E-02 -1.10338298858386E-01
  2.47300477447649E-02 -1.01363696420067E-01  3.11025598125449E-02 -7.73138239828056E-03  1.14383005211428E-02
 -7.69978379940329E-03 -8.69262069521506E-03  7.89506445633633E-04  1.65668292070008E-02 -3.44925534460404E-01
  3.84006875010159E-04 -6.63581258040131E-02  1.56675235221117E-02  4.51771755149496E-02 -2.92401895126198E-02
 -1.15028826985579E-01  3.10493687652458E-02  8.12897983160458E-03  8.38991006371068E-03  4.85335334453370E-03
 -8.24408363996093E-03  6.25029710960512E-03 -1.56908107420500E-02  2.06385930379210E-01 -1.17045903062736E-02
 -4.19170026164259E-02  2.97564538566068E-03  1.62195930315807E-01 -3.47775966042948E-02  7.84446192080439E-02
 -1.89660188527151E-02  8.59845240541753E-04 -2.60061501343259E-03  5.86347524213626E-04  7.54746393063148E-03
  1.52937491193755E-02 -1.31452307152274E-01  4.90431013648723E-03 -1.66981664432092E-03 -1.38425410098629E-02
 -3.22457299615805E-04 -1.38294777798238E-01  1.56439154278457E-02 -3.11653108144481E-03  1.57234255862846E-02
  1.45979589161618E-04  2.90233476824873E-01 -2.01472001613329E-02 -1.55686886838234E-02  1.93472722621917E-02
  1.30241419169953E-02 -2.80137062661879E-01  2.03387726898895E-02  1.08477191364474E-02 -2.17747832923549E-02
  1.23393465999686E-02  1.84391439569951E-01 -1.93826138679646E-02  2.01883150125578E-02 -5.19146916036659E-03
  3.68876058987145E-03  1.73234455751759E-01 -9.00549297540595E-03 -1.75775987400212E-02 -1.22289081321829E-03
 -6.74474840248812E-03
* ORBITAL    1    9
 -4.34484620537948E-03  5.53573278383050E-02 -5.54262900849103E-03 -1.53888787070315E-01  2.25993507268211E-02
 -2.25339224097440E-01  3.00011312988888E-02 -4.02784902840465E-02  8.01711266402409E-03  4.48757307123803E-03
 -2.32423502559749E-03 -2.43842012952506E-03 -8.31318758375663E-03 -1.25794237804945E-02 -3.64803341261928E-03
 -5.20317138409000E-02 -1.13623606585422E-02  1.55078836346447E-01 -2.06551393300251E-02 -1.85452048138693E-01
  2.57601680932381E-02 -2.11317808789138E-01  2.64782767742926E-02  3.96325802207117E-04  7.92201858980070E-04
 -1.31229885909584E-02  2.71146115948155E-03 -1.17749753414147E-02 -2.58380475358974E-03 -5.39237772089685E-02
 -8.83808384867603E-03  1.13136567208124E-01 -1.85196989770656E-02 -2.10047174331347E-01  2.32355521315304E-02
  1.95554448656300E-01 -2.86758458497032E-02  4.37152660865587E-04 -8.41423493141025E-04 -1.03890475334013E-02
  1.94873348824590E-03 -5.03220474525212E-04 -2.96030104276027E-03  2.77341089222939E-02 -2.37188831972851E-03
  1.54410393351555E-01 -2.20506251184270E-02  4.96144097103020E-02 -9.34953702583205E-03  1.32768008590022E-01
 -1.94320611385572E-02  4.58640926703802E-03 -6.02899120324452E-03 -5.51168377122940E-03  5.47168753317768E-03
  2.91933780090873E-03  2.72835376395714E-01 -1.72512616687985E-02  1.08602864475779E-02  2.04307783102616E-02
 -6.69994248580670E-04 -6.86107875442360E-02  7.22265194867634E-03 -9.33930737020416E-03  4.27108308445611E-04
 -1.26533514894368E-03  2.67550094266463E-01 -1.26049252163975E-02 -1.15324304425525E-02  1.76826603983183E-02
  9.58455647692727E-03  2.54946224400361E-01 -1.18882964744073E-02 -9.70321080713319E-03  1.73785446926457E-02
 -8.95008009813477E-03 -7.83104518229397E-02  7.68998606905507E-03 -3.22410837500270E-03  6.36114525916350E-03
  4.53967071393478E-03  2.04657286450250E-01 -1.04831700632199E-02 -1.38644127819506E-02 -6.75781601901358E-03
 -7.68874675591106E-03
* ORBITAL    1   10
 -7.96735969231429E-04  3.38146511044021E-02  3.06756655798675E-04  8.23611600421941E-02 -1.07593390384618E-02
  2.64684021475105E-01 -3.25947400702191E-02  1.26843510472983E-02  3.20545121062743E-03 -1.41721048151903E-02
 -4.41102282990991E-04 -1.61753869169530E-03 -5.25963207403615E-04  7.13776632454712E-03  9.27685404686393E-05
  5.88168657662665E-02  3.35236125187256E-03 -8.57671425513481E-02  4.83925020615874E-03  5.28946339951442E-02
 -6.63936845025929E-03  1.62446295602845E-02 -1.46859071963507E-04 -7.65518040891910E-03 -1.54504964403058E-03
 -2.20750115185201E-03  7.27626439987506E-04  7.43136958406631E-03  5.69183447731879E-04 -5.17095299232740E-02
 -3.14248373872319E-03  3.71624443608437E-02 -9.71745109235895E-04 -9.77323348805877E-03 -3.22878712634306E-03
 -1.63475748050875E-02  8.39182805214296E-03  1.23700414783258E-02 -2.43867231433088E-04  6.44420381209631E-03
  9.69733296230327E-03  2.23290069089658E-03  2.79552810093836E-04 -1.14555771962876E-02 -3.21101519406064E-04
  4.17384416023132E-01 -5.55234117092022E-02 -9.89950698863303E-03 -1.90140772448037E-03  1.60904636707893E-01
 -1.71891311987485E-02  2.19384212766477E-02  5.06459189281608E-03  8.02797574396543E-03  1.34041809605871E-02
  3.01815872274727E-03 -2.49577204881265E-01  9.90117722009365E-03 -9.90960651075074E-03 -1.35887179157188E-02
  2.08092237255405E-04  1.86127279702212E-01 -1.10884536134395E-02  1.17925405433609E-02 -9.00509741307309E-03
 -1.22283834596968E-03 -4.52357210704832E-02  4.82776181883736E-03  9.00372698239292E-04 -3.59152529765243E-03
 -2.95418242358968E-03 -3.08634624037955E-02 -3.70376605089424E-03  8.31487340804442E-04 -1.65693151698352E-03
 -3.61965065394108E-04 -3.62624117997191E-01  1.55515306511240E-02 -1.92844233632210E-02  1.75576114465340E-02
  4.50891847654412E-03  3.95807675962382E-01 -1.43302714512748E-02 -1.77094547153563E-02 -1.51803825421726E-02
 -1.50728679750368E-02
* ORBITAL    1   11
  5.55792970339218E-07 -1.45465736112094E-02 -1.18603602027286E-03 -1.61528366566821E-01  1.67496541756423E-02
  3.91412007385938E-01 -4.72281572188123E-02  8.50448695637878E-03  5.89043598265929E-03 -2.74787187256495E-02
  2.24148836708861E-03  5.74852658365778E-04 -7.05855352525320E-03 -1.24315220965273E-02 -3.79163224502739E-03
 -6.21997020707598E-04 -8.49546334523362E-03  1.94536890062540E-01 -2.00338762075067E-02 -9.43785442802360E-02
  1.07188963864635E-02 -1.60186201437503E-01  1.86448369887464E-02 -2.32281919516909E-02  4.96860992160645E-03
 -5.99800856055460E-03 -1.76868377300803E-03 -1.31746245811955E-02 -4.69873873660044E-04 -1.63684041436591E-02
 -1.41843447760590E-03  3.77005804727219E-02 -1.18104341125794E-02 -1.16380623930431E-01  1.13300913645786E-02
  1.22147494686452E-01 -1.69929364719002E-02 -1.28281130865108E-02 -5.10847147746867E-03 -9.55646581589341E-03
 -6.23846985417739E-03 -5.84341024549678E-04  3.91885465875299E-04 -1.89553409323740E-02  4.87754228911022E-04
 -1.68717696460609E-01  2.15750857901325E-02  3.04912248667252E-02 -4.15113419778362E-03 -1.92020995851690E-02
  2.18465198721191E-03 -9.87422823940373E-03 -6.81402070438131E-03 -7.09194996215556E-03 -2.87115468636001E-03
  6.18751588402635E-04 -2.63533475031554E-01  9.74818790800098E-03 -1.80174542105081E-02 -9.95780276831960E-03
  6.21143621519778E-05  4.07277097759523E-01 -1.71727231752089E-02  1.56739914971661E-02 -2.22794104399780E-02
  6.85740140595063E-04  2.58685289635875E-01 -8.15963536205550E-03 -6.75202612075493E-03  1.35654990901171E-02
  7.33141860578102E-03  1.56314296940635E-01 -6.07122214987149E-03 -5.49609036343267E-03  8.54715502101218E-03
 -4.34671875721970E-03  1.59525149810915E-01 -5.04255084187225E-03  7.46019281559670E-03 -7.24183817985578E-03
 -2.42091271113591E-03 -1.36253318659256E-01  6.00185907274554E-03  5.35235111221603E-03  6.58832859016223E-03
  6.30253521024903E-03
* ORBITAL    1   12
 -1.22072784218064E-03  1.28092240176472E-03 -2.82648890713969E-03  4.24129304500739E-02 -5.43026150597518E-03
  1.94236020224598E-02 -3.29197904669993E-03  1.56502815496253E-02 -8.57994278151412E-03  8.03984283982556E-04
 -2.72903238551993E-03 -1.45126871253144E-03  6.83480251725774E-03  3.75896089551749E-03  2.45436386359128E-03
 -7.66089980304208E-03  5.73786710952991E-03 -7.70928737056025E-02  1.15208655446382E-02  7.83010118938678E-02
 -4.69365662923141E-03  2.36728857369738E-01 -1.97330904755017E-02  7.12050419697883E-03 -2.26697313838429E-02
  1.36667182800743E-02  5.91509501332685E-03  6.16307944144039E-03 -3.49115352389530E-03 -3.38139332368644E-02
 -6.97759138395106E-03  1.15336891815639E-01 -5.45680795617379E-03 -4.07445619872185E-01  3.65609967583493E-02
 -2.36130334659325E-01  1.65443620975517E-02 -4.38294564181052E-03 -3.02059909719676E-02  1.35012659047881E-02
  9.52776949576458E-03  1.39977548436280E-02 -1.92400276626359E-03 -7.82465112749165E-02 -7.18680837385074E-03
 -9.75880753610109E-02  1.13023885962822E-02  4.06230628148042E-01 -3.57284825508257E-02  2.06700590026804E-01
 -1.95807869036151E-02 -5.47066146355195E-03 -1.82864440327889E-02 -3.63444044729541E-03  6.26093909094990E-03
  2.60120081997577E-02 -3.05619071647683E-02  2.09883147802277E-03 -9.16187155399414E-04 -2.69942613132080E-03
  8.38400245058469E-04  1.43107930435947E-03  1.72707919788171E-03  2.09085440122637E-03  4.43373581266117E-04
  9.37975213051499E-04 -2.36629344783323E-01  4.80318811266203E-03  7.53456874491123E-03 -1.10360850814650E-02
 -3.43947545508409E-03  2.40334433584464E-01 -4.78066501165008E-03 -5.58367820203529E-03  4.51306686177204E-03
 -1.71985156125422E-02  2.57396796581404E-01 -5.60149605183258E-03  1.83945132436537E-02  9.74326569056989E-04
  6.50881984736432E-03  1.36390304224218E-01 -5.26399933557662E-03 -1.45505726497959E-02  7.05797623573725E-03
 -5.53043631495758E-04
* ORBITAL    1   13
 -1.78499348032706E-03 -9.47459877030976E-02 -8.35953367020287E-03 -4.16140736578609E-01  3.06812916573890E-02
 -1.80849535734313E-02  1.92778300884566E-03  1.00431836851638E-01 -4.39156401863846E-03 -4.25314295115740E-04
  1.11606755046852E-03  3.05505161641199E-03  1.10915562257871E-02 -2.68799864989091E-02 -6.01109596225911E-04
 -4.04170313400356E-04 -2.47269879009136E-03  4.06640042298751E-01 -2.08526689565076E-02 -2.88028167684031E-02
 -6.40200818875716E-04  3.16556153005263E-01 -1.42254581576977E-02 -3.34886506098357E-03  4.43383556810677E-03
  3.61488769729988E-02 -3.94165060961443E-03 -2.51578679088002E-02  2.60025413463674E-03  7.03717818967846E-02
  8.86963898542314E-03  2.14335878464189E-02 -3.00191081311458E-03  1.23734043878946E-01 -8.24641296756903E-03
 -3.51038597688140E-01  2.66525859872963E-02  1.09894219670600E-02  6.27761790148169E-03  1.76660007845968E-02
 -1.74442375806461E-02  4.01463257250953E-03 -7.21259619524480E-04 -1.41667351331904E-02 -3.04097726601788E-03
  7.66666013767083E-02 -9.83497748577892E-03  4.90287497489957E-02 -4.90721418787311E-03  6.32732368915692E-03
  5.08794525480919E-03  4.44863466616259E-03  5.62655080031448E-03  9.47039806412805E-03  1.12915257839940E-03
  7.50628156522385E-03  1.82303618035968E-01 -1.39861979029702E-03 -3.76987588179567E-03  1.46609746866983E-02
  3.39634373530279E-03  1.53373040922326E-01 -2.81494339645497E-03 -5.98941990839266E-03 -1.32021665160863E-02
  2.83394340592141E-03  6.88490713228378E-02 -2.99438461253925E-03  8.77868939430612E-03  3.23991914350002E-03
  1.17328308961229E-02 -2.47999775073961E-01  9.28208237140852E-04  9.53654036699828E-03 -1.18610846028838E-02
  2.69607296165374E-04 -5.52220254259949E-02 -9.20425501616767E-04 -1.83294010022649E-03  3.18270289934044E-03
 -4.86524894067726E-05  8.42636403066353E-02  7.00114220314447E-04 -3.06204397427006E-03 -1.16569231594972E-03
 -3.43478719593303E-03
* ORBITAL    1   14
  2.27866451224365E-03  1.80824403036668E-02  2.14258559337539E-03 -8.37965024285366E-03  1.59677542142019E-03
 -2.87197786069082E-02 -4.98916748021340E-03 -4.27205989969712E-01 -2.72371042726011E-02  1.80954204366370E-02
  1.92213818421798E-03 -1.25389173383410E-02 -1.17020617198021E-02 -4.05385853974039E-04  1.00849652023369E-02
  2.19990450625200E-01  2.29934317378608E-02  7.24119944166713E-02 -4.64402074718583E-03  3.62931269279691E-01
  1.82487911797583E-02 -9.78440185470445E-02  2.45375569286015E-03  4.01490284461776E-03  2.30724548662761E-03
 -2.60504892484614E-03  3.33187537018785E-02  2.19051574675838E-04 -2.51456258809647E-03 -1.14043987811503E-01
 -1.08632162456091E-02  5.11687755020304E-01  2.99868001305104E-02  1.39144534598898E-01  2.20645324064666E-03
 -2.43118759153924E-02 -3.42618139379341E-03 -4.56443476467117E-03 -2.12699488659849E-02 -1.63646010725852E-03
 -5.97176104376627E-03 -1.49703193733828E-02  5.26842539387760E-04  6.63996138210970E-03  1.56365822493867E-03
  2.79289746877638E-02 -2.50875905179908E-03  1.23938517923964E-01  7.05477835281795E-03 -2.05155469396143E-01
 -1.21394270302143E-02 -2.09091117055684E-02 -1.48554091741544E-03  1.94325266944773E-03 -1.21058285241217E-02
  3.93912147200625E-03  8.88872692765843E-02  1.05575887906124E-02  3.14710833788108E-04  3.23927376138427E-04
 -1.33619263878374E-02 -4.45601677421487E-02 -6.82995569611572E-03  1.10511475807736E-03  5.54238745439984E-04
 -1.26114440262529E-02 -1.29886746277563E-01 -1.57259663732511E-02  3.41208081052163E-03  7.53387747887032E-03
 -4.04056740095177E-03  1.09462498025180E-01  1.51749263835396E-02  1.44775249928278E-02  5.75898283242918E-03
 -1.76149866924420E-03  8.42380724611548E-02  1.25688709250895E-02  2.81639007913140E-03  4.73257188815328E-03
 -4.83599087313247E-03 -8.97520032695133E-02 -1.57383097617347E-02  2.00878486567736E-03  3.51418526194705E-03
 -5.75785277893378E-03
* ORBITAL    1   15
  2.76684653472236E-03  7.69846472036365E-02  6.12239340295287E-03  8.77039938017707E-02  5.04006278009072E-04
  4.82526311339274E-03  3.91053004440617E-03  3.07638490675815E-01  3.58550438186696E-02 -1.22795443589818E-02
  2.49735439496922E-03  5.69527192679032E-05 -2.33207242974560E-03 -7.11242824900208E-04 -1.17708436478289E-02
 -2.45885391376452E-01 -2.48127619430102E-02 -1.74887349747229E-01 -1.90064130342963E-02 -3.41431003945356E-01
 -2.98228883378806E-02 -1.69890294594769E-02  9.99928925939427E-03 -3.57061571022302E-03  9.63393001234981E-03
 -9.59677744887184E-03 -7.09306187409153E-03  5.33206286581036E-03 -8.85627149261481E-03 -9.27093892030192E-02
 -1.63832777333532E-02  1.54434229308989E-01  1.69658315372456E-02  3.99164668832629E-02  4.42692110693257E-03
  6.11935098820993E-02  1.30872152786219E-02 -5.11325624945327E-04 -3.05340098292953E-03 -2.94369200517100E-02
  1.88534279936533E-02 -1.29369533857753E-02  5.53481698136741E-04  2.34269639784669E-02  4.55808529394631E-04
  2.54410526398013E-01  2.19535560316093E-02  3.84894833135559E-01  4.21408302057928E-02 -6.91896390074069E-01
 -6.62057493983665E-02 -6.87824986477017E-03  2.43177099123127E-04 -2.93506266022696E-03 -4.26750259176757E-04
  2.26308902382794E-03 -7.74319247165364E-02 -2.44286038993687E-02  3.03663974624743E-03 -2.63971501734258E-03
  9.07540875063811E-03  2.46886122763318E-02  2.75544237325533E-03  3.52564524382907E-03  2.78002697908158E-03
  1.13653960001914E-02  1.17220735570812E-01  1.91338169673222E-02 -6.26389443068095E-03 -5.89264101877998E-03
  2.01954232124493E-04  1.00113275327762E-01  1.73159223183394E-02  4.96069493281380E-03  7.47329535162667E-06
 -1.16386214295192E-03  1.42838439057688E-02  5.77891177465323E-03  4.84211069477484E-03  1.18080289795914E-02
 -2.27086486293052E-02 -3.34316256329763E-02 -1.41579440715718E-02  9.47420709493638E-03  1.03195178640545E-02
 -2.12523081084421E-02
* ORBITAL    1   16
  1.17768947360384E-02  5.88490496886885E-02  2.20911209179247E-02  1.62847520998713E-02  1.54773663066558E-02
 -7.03191461081950E-02 -1.30327692192444E-02  7.13762129075155E-01  8.32088145062818E-02  2.27560735560383E-02
 -1.34706751134212E-03  5.55554485502261E-03 -9.79589970281526E-03 -9.21534445021703E-04  1.29216566627191E-02
  2.52400882400835E-01  2.21091953642326E-02  2.16119495034329E-01  3.00831344602834E-02  5.92487554825583E-01
  4.78504425142966E-02 -3.24711962899536E-01 -3.59404563199924E-02  8.48680977304384E-03 -6.90957686349069E-03
 -2.14565698311528E-02 -1.97991438411170E-02 -1.06790566638497E-02 -4.39748832627051E-03 -1.52958848716411E-01
 -6.82100284474808E-03 -2.10490281853623E-02 -4.40651300583855E-03 -6.70400601216404E-02 -1.45762494328989E-02
  1.43381808239109E-01 -9.84948828620592E-03  4.86157614577573E-05 -2.46335289178182E-02 -1.03123067200947E-02
  6.98130522870159E-03  9.98671884439230E-03 -5.57204922547499E-04 -6.65796984498550E-02 -4.16998304118287E-03
  4.31953256814637E-02  8.83659964292821E-03  7.15957364854461E-02 -3.91018957510121E-03 -2.06180425326793E-02
 -8.83506566097361E-03  2.53835165461405E-03 -5.11788906005146E-03 -1.34274832882834E-03  2.32862033552318E-03
 -1.64574283309746E-04  8.65330212753052E-02  7.78691381096730E-03 -3.35123671074732E-04 -4.63652146502241E-04
  2.22972567482754E-02 -1.05029414545773E-01 -2.09230449015774E-02 -1.44135524112242E-03  2.97372554705451E-04
  2.11871968790495E-02 -3.33307596167032E-02 -3.97776293309370E-03  6.68204349282647E-03  1.14175451335033E-02
 -9.27805464243902E-03  1.33305184683121E-01  2.92846653220322E-02 -1.63583361007962E-03  2.10560586868041E-03
  5.36878088628682E-03  1.23287533852633E-02  1.62924273954087E-02  6.29376560997754E-04  8.00284829183045E-04
 -2.06715722761733E-03  1.84986561400255E-02 -2.74014691521641E-03 -3.58937536330591E-05  2.48885767363135E-03
 -7.26297320566285E-04
* ORBITAL    1   17
 -1.10055955726973E-02 -2.00749358938726E-01 -1.97264351111552E-02 -1.48516682499010E-01 -1.24108604938110E-03
 -7.81985305944634E-03 -9.65085619901380E-03 -4.87666019380864E-01 -5.69019945991240E-02  7.42356835241187E-03
 -4.49108367425830E-03  1.13840968128707E-02  8.73661857504884E-03 -3.41434801799991E-03  9.42339203634366E-03
  7.50566493411325E-02  9.89495602143903E-03  1.76177921456053E-01  1.56260817480140E-02  2.61520249095083E-01
  2.24680270078434E-02 -1.05740261590001E-01 -3.10400707452377E-03  6.44004825097714E-03 -1.72273723995183E-02
  1.03913996801053E-02 -9.05507085043288E-03 -2.12965036275546E-02  2.59247927634096E-02  3.13138330264757E-01
  4.51278886057251E-02 -7.94367935961158E-01 -8.93408743372455E-02 -3.17944380337433E-01 -5.23680703842800E-02
  2.60453961847627E-02  1.04065116699230E-02  1.38650584489372E-02 -8.67141475263764E-03 -1.52105944053356E-02
 -9.50960561689029E-03  5.36892225382227E-03  4.46014264810934E-03 -9.30377468593925E-03  7.33408289434009E-03
  1.68280877362299E-01  2.21960350780422E-02  2.76110149636451E-01  1.66763385109384E-02 -3.42864036876791E-01
 -3.17812159211692E-02  2.59794514685302E-02  7.58589867065573E-04 -3.35248151284567E-03  1.30416350738980E-02
 -6.48748246847332E-03  3.96519559872253E-02  1.76634314133252E-02 -4.27307951042288E-03  2.11017713593318E-03
 -1.31247502763435E-02  2.59519057674754E-03  1.48738746646093E-02 -3.76803556893865E-03 -2.72194274437110E-03
 -1.54187562347732E-02 -2.04450010196251E-02  3.40810478141912E-04  3.62430558800992E-03  5.48388533732214E-03
 -2.72243523533229E-03 -5.25101031542254E-02 -2.34012208364638E-02 -2.08550086099929E-02 -9.27121207976643E-03
  1.53889561475341E-03 -1.04097070537682E-01 -2.71198296853749E-02  4.71925766492309E-03  8.66227111690691E-03
 -6.93996377727003E-03  1.31583246605592E-01  2.86885269989159E-02  2.08613355846251E-03  8.96418487548356E-03
 -9.22174829685122E-03
* ORBITAL    1   18
  1.14888192954226E-01  7.86428246214464E-01  3.18923783474823E-01 -2.59149098878733E-01 -1.11558213430938E-01
 -2.57941517895576E-02 -8.93608088719778E-03  5.85019560787577E-02  3.54727592808874E-02  7.37523627444112E-03
  1.39510788653055E-03 -2.40217948689357E-02  1.84862046290728E-03 -2.12940918125873E-02  8.51021426838237E-02
  5.61910288887912E-01  2.33343772894025E-01  1.83038503625222E-01  7.11452941138206E-02 -9.35358946085694E-02
 -4.94689523959678E-02 -1.71977034828030E-01 -7.13401112522061E-02 -1.81892479556803E-02  1.95981389335436E-02
 -2.53169255273708E-03 -1.14296407342974E-02 -7.59338249018719E-03  7.65475781294074E-02  4.88829698065652E-01
  2.05450753148154E-01  1.08719383408812E-01  5.53786077482468E-02 -2.67601019538354E-01 -1.19958786904650E-01
  1.98050379860082E-01  9.83269333537074E-02 -1.90322503921265E-02 -2.22574540083005E-02 -4.97102118773375E-03
  1.19079560342883E-02 -1.06513942297709E-02  1.06035850531442E-01  7.32119392303189E-01  2.98261073276746E-01
 -1.19183616643784E-02 -8.41937787759917E-03  2.32133206451886E-01  1.03119695971246E-01  5.68875528783976E-02
  1.31921669572968E-02 -3.15636127970215E-03  1.21102485921793E-02 -1.21408466092240E-02  1.90068515823676E-02
  2.02330181672349E-02 -4.65655530669152E-01 -3.83105125403121E-01 -2.08093713866322E-02 -4.04111178622285E-02
 -7.89119310275804E-04 -3.32356029844501E-01 -2.65075873616467E-01 -1.07604532765970E-02  3.10246645692073E-02
  8.58726912027628E-04 -4.66984743443611E-01 -3.82848002551345E-01  2.62053279294604E-02 -2.85266486837718E-02
 -2.36561158505346E-02 -4.97734927839764E-01 -4.18967439277554E-01  2.22281248669594E-02 -4.07265427808831E-02
  2.56751494376243E-02 -3.29586431514557E-01 -2.70585383609215E-01 -3.15880306264004E-02  1.32362312983361E-02
 -2.49808037877371E-03 -4.09242631183216E-01 -3.36545188645292E-01  3.21821212654129E-02  1.30255302415660E-02
  1.99955531809387E-02
* ORBITAL    1   19
 -2.97748144103111E-02 -2.38800376698710E-01 -8.18045692083529E-02  1.55480877262165E-01  9.15114282971105E-02
 -4.04540368554203E-01 -2.03653612448352E-01  1.73402981813469E-02  1.29570864857158E-02  3.63212129183445E-02
 -1.13105734972570E-03  7.60163128445587E-03  7.29213296019523E-04  1.90814733583987E-02  8.06251265267524E-02
  5.40122987793691E-01  1.99232211968944E-01  2.40169574566264E-01  1.47922067218281E-01 -2.61462305834828E-01
 -1.14252090292587E-01 -2.82176702994266E-01 -1.43361982719007E-01 -3.06447398452474E-02  3.41263548871919E-02
 -7.30327928119721E-03 -1.70462418418103E-02 -2.05437149191279E-02  5.80179219504048E-02  3.91826512511350E-01
  1.36022025086436E-01  1.16430342410430E-01  5.55049910525909E-02 -2.65832612852224E-01 -1.62085319337832E-01
  1.33608712117607E-01  4.37645936451759E-02 -1.86032690863273E-02 -2.91740632139921E-02  3.39532143302002E-03
  1.58910128004964E-02 -3.77400510921942E-03 -1.16827768649442E-01 -7.94012533518086E-01 -2.99477293390430E-01
  2.66972361074455E-01  1.36374677996137E-01 -3.31005310476956E-01 -1.78936399271699E-01 -1.70358945832476E-01
 -9.56052694553012E-02  2.38080842458851E-02  2.39807795496364E-03  2.54426018651724E-02 -1.64045259504456E-02
 -3.72175677977036E-02 -2.54001666134058E-01 -1.99580088444079E-01 -2.33690025475011E-02 -1.30573498763420E-02
  1.74420671473401E-03  7.42346759905338E-01  5.86205626741871E-01  2.73796211385407E-02 -5.37083003564623E-02
 -1.05361264441164E-03 -9.30343395609551E-01 -7.35749197122534E-01  3.51313933139545E-02 -5.79972584275623E-02
 -4.20536231998255E-02 -7.18204131134531E-01 -5.55158915418949E-01  2.54328048769261E-02 -3.87263154662645E-02
  3.71023855556104E-02  9.21082211034797E-01  7.28761526457295E-01  7.35996660722574E-02 -3.07960657719625E-02
  7.97024616639330E-03  3.49982936740592E-01  2.83896352562927E-01 -3.37771237594718E-02  1.50532574448011E-03
 -1.26467951810284E-02
* ORBITAL    1   20
  1.57031129441971E-01  1.03760710173208E+00  4.04254839258325E-01 -4.35850494786098E-01 -2.35084424279697E-01
 -1.37072936332033E-01 -7.67155163834448E-02 -1.20978155056573E-01 -3.76059651051214E-02  1.25284237181495E-02
  1.77037895373774E-03 -3.60769847834322E-02  3.35495556254315E-03 -4.40931467325049E-02  1.15756651874146E-02
  4.06457868006794E-02  3.24417575906681E-02  1.13979728221606E-02 -2.68601588219555E-02 -4.09129305275888E-02
 -1.37005217657933E-02 -4.40724837543942E-02 -3.59760476834371E-02 -5.95210236135159E-03  2.16969145625452E-03
 -9.96423145185238E-03 -1.15777829457499E-03  9.42718703433810E-03 -5.33186468818627E-02 -3.14486867012306E-01
 -1.35594363144393E-01 -1.24394615770291E-01 -3.34461612244730E-02  1.64518224060732E-01  7.30499848081589E-02
 -1.71970058040303E-01 -1.10503360487768E-01  2.04024769458600E-02  1.26053849489051E-02  8.19303215344999E-03
 -1.01522160831860E-02  1.46414915647551E-02 -1.18143999543328E-01 -7.72133997810377E-01 -3.05899223848378E-01
 -4.53873330211447E-01 -2.41662745685172E-01 -2.28655653900059E-01 -1.29813792288705E-01 -3.20526971812457E-01
 -1.58756106768304E-01 -2.93164397752826E-02 -1.73388294492439E-02  3.31917575008460E-03 -4.25335119745273E-02
 -3.25823406923807E-02 -9.33540585935908E-01 -7.40888543945395E-01 -3.24714864249034E-02 -7.75559762508063E-02
 -5.74202190193684E-03 -6.36461307276402E-01 -5.03218431406048E-01 -1.33347244188347E-02  5.64596803804168E-02
 -8.92687518989658E-04 -2.84127904515812E-04 -1.61515262236734E-02  9.81733913561436E-03 -1.33490823023219E-03
  2.69730839375205E-03  4.85614389760193E-01  3.93095191686351E-01 -2.06967769334842E-02  3.82482063427048E-02
 -1.65961150734013E-02 -5.39480740051055E-02 -3.72410972261703E-02  7.59732491479271E-03  1.31061193181217E-02
  9.51118272923893E-03  1.17443813898576E+00  9.41150924180564E-01 -8.30932510398762E-02 -3.66551304486241E-02
 -5.49984308888640E-02
* ORBITAL    1   21
  5.36833600458162E-02  3.94863046986778E-01  1.56675213948508E-01 -1.26406474117935E-01 -7.85515150791734E-02
 -5.97705402225229E-01 -3.51293320584572E-01  3.13558056933995E-02 -4.64658179374333E-03  4.01769724112472E-02
  4.37528649394234E-03 -2.69221822482164E-04  8.26174050967487E-04 -2.25744711370333E-02 -1.49432006027940E-01
 -1.00790174032274E+00 -3.71629750796876E-01 -4.42963716273319E-01 -2.63559886569212E-01  6.92572740311568E-01
  4.27628306873889E-01  4.51920637698242E-01  2.61425057629814E-01  4.95209946295213E-02 -4.71164505753979E-02
  3.02275021571021E-02  2.61432585946076E-02  3.81228426983322E-02  1.01288095480881E-01  6.98007721114286E-01
  2.50954365708505E-01  3.25683478153894E-01  2.08284835138929E-01 -5.78008670244931E-01 -3.44588873697406E-01
  3.70855832466272E-01  2.22221368641749E-01 -4.42889067154556E-02 -3.36309575003787E-02 -2.02582375665076E-02
  2.39886894444015E-02 -7.32538403498189E-03 -2.00023692553913E-02 -1.82796014914111E-01 -5.54465536682449E-02
 -1.84658618201174E-02 -1.96259463885893E-02 -9.12485887093594E-02 -4.59405413533667E-02 -7.74833413378256E-03
 -5.61489334331927E-02  7.24057679731041E-03  1.40155664537911E-02  1.02862103206270E-02 -4.53894520859927E-03
 -8.74981644846342E-03 -1.07850498352576E+00 -8.47364510468644E-01 -4.51697886434581E-02 -7.21182129843249E-02
 -3.70595442426642E-03  3.48623941293073E-01  2.81660331103626E-01  3.49667131722195E-02 -2.06017216897000E-02
 -2.89838263471551E-04  1.87968761082159E+00  1.48109544911428E+00 -7.79759762676432E-02  1.10956550270395E-01
  7.42350318613574E-02 -1.49739105216230E+00 -1.16039655584570E+00  5.53353091186634E-02 -8.74692640552185E-02
  5.73308152625397E-02  2.62948851060865E-01  2.07924947663324E-01  1.45103604994913E-02 -1.42708471312033E-03
  9.05009472558195E-03  2.02498322155582E-01  1.52845523392238E-01 -1.51810750574130E-02 -1.38507507421858E-03
 -4.29961683591307E-03
* ORBITAL    1   22
 -4.20502770605375E-02 -2.59156274508910E-01 -9.41091325044907E-02  1.65543051289550E-01  8.67717723912091E-02
  1.04694845521993E+00  5.69303570108267E-01  1.22986852957856E-01  5.61970200922177E-02 -8.50616155518379E-02
  7.20043812713306E-03  1.73039353477448E-02 -2.54880408499762E-04  1.33985016779016E-02  1.98951742117758E-02
  8.63203473349451E-02  4.07385321268100E-02 -4.68395263736305E-02 -1.60952087348684E-02 -1.03204260506450E-01
 -7.13121638987511E-02 -2.31999022429036E-02  1.34556251419774E-02  8.72008505863857E-03  1.87625829346244E-02
  7.71930998859350E-03 -6.14290614735303E-03 -2.57567871174071E-03  1.16667176768987E-01  7.53700385928262E-01
  2.78326381336716E-01  4.61981303320609E-01  2.57836890294778E-01 -4.65896155975953E-01 -2.81957037725525E-01
  3.89882040837286E-01  2.19702779469255E-01 -2.75307261306649E-02 -4.51480028501449E-02 -1.40951884666038E-02
  3.48484837901871E-02 -1.36164528388877E-02 -6.53382216939634E-02 -4.50704424626664E-01 -1.64287208475044E-01
 -7.75086312893291E-01 -4.29230149571535E-01 -6.66042662756394E-02 -3.86013697759687E-02 -3.80927340477107E-01
 -2.30246419398426E-01 -5.37538815659549E-02 -4.44655819943674E-03 -2.73326821691282E-03 -4.42087008396929E-02
 -1.48496841336064E-02  1.71922091926773E+00  1.34797497121302E+00  6.88744216298597E-02  1.01209767708014E-01
 -2.09119049509845E-03 -1.13167924479448E+00 -8.87590806580136E-01 -5.53160884050206E-02  6.05344536386255E-02
  4.72037032091728E-03 -8.14800046522411E-03 -2.86075278042441E-02  4.74224554526274E-04 -5.11670008372412E-03
 -1.24143776965173E-02 -1.45087780992235E+00 -1.14520586135627E+00  5.15267956332101E-02 -7.88907993344010E-02
  5.30242347439650E-02 -6.15212744507259E-01 -4.99833429279227E-01 -3.78054492776623E-02  3.84379874455908E-02
  1.69214251653156E-02  1.53704671880861E+00  1.20725854437911E+00 -8.37895426296578E-02 -4.17382751119834E-02
 -5.56733086040843E-02
* ORBITAL    1   23
  1.05676964694218E-01  6.81151651834835E-01  2.47087581645679E-01 -3.13636022567561E-01 -1.69110034710291E-01
  9.59430067726640E-01  5.18353418532785E-01 -1.27980642137974E-01 -1.73918780015961E-02 -7.22558668481867E-02
  7.08505289046994E-03 -1.95758457710350E-02 -6.77545094907571E-03 -2.78804023266163E-02 -5.17103714425693E-03
 -6.43557294517521E-02 -1.16599027056904E-02 -3.64396640245565E-02 -3.79199046682514E-02 -4.44727702298804E-02
 -7.82832089033029E-02  2.72882232820427E-02  1.02952568803470E-02  6.99608652849689E-03  6.71275450149340E-03
 -7.29288298372510E-04  1.05619799640665E-02  7.59332335109475E-03  1.07969260683183E-02  1.22714016769125E-01
  1.89566517868902E-02 -2.18954942592378E-01 -1.58543655873524E-01  8.36680318635461E-02  2.79712160559624E-02
 -6.24634970978615E-02 -5.17987763782998E-02  1.08443583122435E-03 -6.08061003396446E-03 -3.31003281123567E-03
 -1.60511147242538E-02 -1.12365876559768E-03 -1.06233171777749E-01 -6.91130180180279E-01 -2.62056711946656E-01
  1.26128282114408E+00  6.76049273282959E-01 -1.71845826006929E-01 -1.01159499744308E-01  2.69435177138236E-01
  1.92448013129859E-01  9.20403035364535E-02  2.14723920213961E-02  3.73792543738668E-02  2.44664274275666E-02
 -2.54845614393162E-02  7.30375772258068E-01  5.75811913970777E-01  4.50095728991076E-02  3.40804036361680E-02
 -5.14989737634127E-03 -2.05086585260322E+00 -1.59385413190746E+00 -6.81727153866317E-02  1.11529209041353E-01
  1.03950359518636E-02  2.31255287193477E-01  1.56813922300945E-01  7.03857385106475E-03  1.43945315450382E-03
 -5.86425623885638E-03  1.76635084960547E-02  2.83339274491414E-02 -8.82793104838110E-03  1.22267730054601E-02
 -7.73230120664229E-03  2.34159863510115E+00  1.84661648367472E+00  1.35736486930899E-01 -7.88258935756214E-02
  8.00387411597253E-03 -1.35150658084892E+00 -1.04284098599457E+00  5.60178252339264E-02  6.11633689555464E-02
  4.70161386008588E-02
* ORBITAL    1   24
 -1.59093064396360E-01 -1.07419662343105E+00 -3.70108803459620E-01 -1.14049173313979E+00 -6.36583792785415E-01
 -1.35272766553132E-01 -6.61750102215574E-02  1.29435797526072E-01 -5.76595632109847E-03  2.74007434884045E-02
  1.72801990870603E-02  2.71853297765958E-02 -2.92826752736811E-05  1.08354752112196E-02  9.18326113871624E-02
  5.32032412124116E-01  1.19298572110001E-01 -1.13895474216949E+00 -6.01737520057695E-01 -2.80524720742553E-02
 -9.26606028800784E-02 -6.55693196470362E-01 -3.84311311293027E-01 -1.06719917734035E-02  3.66522702151670E-02
  2.85302216649160E-02 -2.01318251928954E-02  2.73720532174746E-02  2.01195604314625E-01  1.33159391755701E+00
  3.73684963024123E-01 -1.89605206657043E-02 -4.80185826186429E-02  7.79526470239820E-01  4.01990355768028E-01
 -4.53982238393779E-01 -1.64026920220391E-01 -2.09599874053649E-02 -1.23832248530892E-02  2.39685221781145E-02
  2.51015144245215E-02 -2.66166585358026E-02 -8.89617463032287E-02 -6.42389028821280E-01 -2.57486070150485E-01
 -8.35775430007847E-02 -5.22233127906144E-02  5.12994723815707E-01  2.68051715162700E-01  4.05370407016838E-01
  3.10889208565901E-01 -1.37517235135968E-02  2.43626219472488E-02  3.02122170677414E-03  1.79985696965988E-02
  1.15839398345410E-02 -4.62195320033128E-01 -2.89613372433094E-01 -5.72118404568732E-02  5.57589268406605E-03
 -1.23938448419076E-03 -4.50258018411677E-02  7.01717783393902E-02 -4.66530474373901E-02 -2.88175995836733E-02
  1.78625909654064E-02  2.41296575602977E-01  8.85068087512608E-02 -1.86306658987605E-02 -3.76333534352320E-03
 -7.73573647548145E-02  6.14587574612914E-01  3.11509879245881E-01  1.01070093624425E-02  1.69286161036268E-02
  9.49097687243017E-03 -1.24391355726900E-01 -1.02172184365442E-01 -1.35526746698412E-02  2.12063771501549E-02
  1.04922438099797E-02 -9.42438281793578E-02 -9.42777048902508E-02  1.24052945291998E-02  2.90915303537112E-02
  3.27682710829850E-02
* ORBITAL    1   25
 -3.08796365540090E-02 -1.81789256088776E-01 -1.62254831941744E-01  1.95068956479593E-01  2.25763931759945E-02
 -1.00213141656210E-01 -6.20656710419155E-02 -1.26994251492906E-01 -9.44843038447698E-02  6.53642025615150E-02
  2.64419728999700E-02 -4.27299447658878E-02  3.65539043183524E-02 -6.65881136883321E-03  2.02043303043953E-01
  1.15917999064345E+00  3.88244278002772E-01  4.00933204982138E-02  1.47311683984905E-02  2.23579158591256E-02
 -5.56008639784100E-02  1.24664030637014E+00  6.81528312638492E-01 -6.02896139910237E-02  7.03050513060657E-02
 -3.71656969869291E-05 -5.36793098669767E-02  1.42647737422818E-02 -2.74433010933071E-02 -2.31651093507924E-01
 -1.19475534833381E-01 -1.77440052049770E-01 -2.53850322448400E-02  7.71811894275177E-01  3.75353171738358E-01
  1.47743349553024E+00  8.11560906580996E-01 -5.35976519658373E-02 -4.74928044489584E-02  1.85427097766818E-03
  2.78614481807880E-02 -4.24296200172857E-02 -1.32753199373380E-01 -8.28813127284808E-01 -2.58283204821090E-01
 -1.52615937848687E-01 -7.33099641130718E-02  9.38410108108861E-01  5.73450229969497E-01  3.46702874448817E-01
  1.98204594869737E-01  8.42457559742184E-03 -3.02837214745472E-02  3.01968274471509E-02  1.29226260063216E-02
 -3.56236204909083E-02  1.06551617094475E-01 -9.75715785418011E-02 -3.65563966074674E-02 -3.33512384137573E-02
 -3.77777120742037E-02  4.28272043260239E-01  3.30368073999211E-01  2.90177648324775E-02 -2.42667458046586E-03
 -1.96449834604195E-02  5.11083436999656E-01  7.28796514911400E-02  5.97340403292203E-02 -4.63660724466871E-02
 -2.49374243964967E-02  7.09277371539162E-02 -1.21603097945546E-01  1.37355827808338E-02 -3.64779035859569E-02
  8.51630626006908E-02 -4.57563918631298E-01 -2.08324558938950E-01  2.45785512162695E-02  5.45057895976149E-02
  8.20547356413775E-04 -2.21556308806522E-01 -6.46787890304184E-02 -1.92798146995739E-02  3.98314928525350E-02
  2.81066911049609E-02
* ORBITAL    1   26
  1.28040101652295E-01  9.55018732052715E-01  2.64511114753818E-01  1.07239424986807E+00  6.20431785666283E-01
 -8.98151737946548E-02 -4.21813398626720E-02  1.89434770888735E-02 -5.84145932060124E-02 -2.69195947838806E-02
 -1.38597136796166E-02  1.02882901598976E-01  9.02400508719605E-03  5.35128780658368E-02 -2.58191299399047E-01
 -1.73779246227259E+00 -5.70421231078550E-01  1.20499163144953E+00  6.84528232472612E-01 -3.92137398078409E-01
 -2.28903139549959E-01 -8.02920448113032E-01 -4.83588639691111E-01 -6.01017054393122E-03  2.51064495730391E-02
  7.85533290101347E-03  8.21464696414135E-04  2.41355027157481E-02  2.85875047464358E-01  1.88464899044918E+00
  6.61995198379380E-01 -2.20182307196427E-01 -1.69340095344606E-01  1.03893701594229E+00  5.50775050016775E-01
 -3.32885816179637E-01 -2.49629782871215E-01  4.44864666295015E-02  4.20175951447543E-02 -1.63644847472346E-02
 -1.66484138008528E-02  6.23729049607053E-02 -1.14836976941388E-01 -8.19585743101513E-01 -2.88457314165509E-01
 -1.07228536031750E-01 -3.35798574547455E-02  8.99608858369643E-01  4.62840566233623E-01  6.18561403092676E-01
  3.98681048553511E-01  2.32834435043349E-03  3.97596034874532E-02 -3.27928006073248E-02 -6.07746676688019E-03
  5.17829341160127E-03  1.34735268278686E-01  3.08218648716185E-01  7.36394756751483E-02  8.70694558564331E-02
  1.37044540286109E-02  4.55838033462559E-01  4.05207708799890E-01  2.91264882296132E-02 -8.86127317216448E-02
 -1.86316224377379E-02 -9.14213427151665E-01 -6.27121620978598E-01  5.38309551752156E-02 -9.32251735442674E-03
 -6.75710260563070E-02  5.70386839061260E-01  5.42760814579031E-01 -1.42420005952023E-02  8.91310775367639E-02
 -5.47256197714813E-02 -4.22056324723551E-01 -2.98940470735698E-01 -2.11385184481017E-03  2.94740691237574E-02
  3.35949964435345E-02 -3.14596772452525E-01 -2.08694823899779E-01  3.96158530269610E-03  6.38785652466012E-02
  2.41743778585875E-02
* ORBITAL    1   27
  6.73256012832006E-02  3.65690400697424E-01  2.60445497723145E-01  4.83018114164208E-01  2.93300716656722E-01
  1.60437961429720E-01  1.43823352299537E-01 -3.92620371034713E-02  3.14879180485498E-02  9.72270292935889E-02
  5.83195301676194E-02 -3.13817768725868E-03  2.66608557482628E-02 -7.42731471104001E-02 -1.09948634104751E-01
 -8.34773595134456E-01 -1.81426259553134E-01  3.19890636216997E-01  1.20474301540711E-01 -1.17206714775539E-01
 -2.16124188374586E-01 -3.65476721413551E-01 -2.63176967421510E-01 -1.07059712149179E-01  9.38298784322279E-02
  3.30365268135874E-04 -4.46086014232882E-02 -5.04294150531655E-02  2.46302384258023E-02  1.12566010582085E-01
  4.76518293084075E-02  5.42879903488765E-02  9.47448461923919E-02  3.67073560738336E-03 -6.66375655981980E-02
 -5.80347684447673E-01 -2.33999132028321E-01 -1.04105921822775E-01 -1.01385107671170E-01 -2.98474936927778E-02
  3.92839638556285E-02  1.26496418841490E-03  6.21573162778990E-02  1.64240696347120E-01  1.90051926766084E-01
 -8.24715514667430E-02 -5.88090458654428E-02 -3.45976388102801E-01 -1.95467912282353E-01 -7.15360447575045E-02
 -6.38646131515972E-02  3.08447049599843E-02  7.90375323126139E-02  3.90866871500531E-03  1.33925298193591E-01
  9.08493386033005E-02  2.96067268961360E-01 -9.63328585256793E-02 -2.55838649364256E-03 -8.26764993722517E-02
 -4.66974596272998E-02  1.96508542323561E-02  9.76942499623514E-02  7.23275416393734E-02  7.62369613111454E-02
  4.14398030250291E-02 -2.24993012211146E-01 -4.23292359984525E-01  9.72158891617930E-02 -1.14198525137620E-01
 -8.54368563077235E-02  2.60199335095998E-01 -5.83305843423963E-02  8.30817230751193E-02 -9.19359548113743E-02
  2.68627221789443E-02  1.58199278744527E-01  4.81197328323125E-02 -1.10312175559442E-01 -3.33854929681778E-02
 -7.06702123007760E-02  2.81586206321121E-01 -2.50009862088984E-01  1.24103772692544E-01  1.36811972741068E-02
  1.02114098052508E-01
* ORBITAL    1   28
  8.01006770217060E-03  2.68843891978975E-01 -5.11682712662635E-02 -1.85313310867824E-01 -2.81748351007100E-01
  8.01974861057515E-02  1.01317445404188E-01 -8.07145929861911E-02  7.09313034785094E-04  1.46389413359101E-02
  1.37535724428568E-02  1.26682568671822E-01  2.15815600320203E-02  1.48035050084910E-01  6.48520373238135E-02
  3.11720370190329E-01 -1.59304042434523E-02  1.12703737397046E-01  1.68908590022438E-01 -6.19919220417990E-02
 -4.66324071426305E-02  3.18382500088327E-01  1.43806641932963E-01 -1.46304997027892E-02  1.51681606212957E-03
 -1.03616289068041E-02 -6.70630731950710E-03  1.07361900779842E-01 -3.63390742180451E-02 -2.45350364630931E-01
  2.10261794739767E-02 -5.87029055476783E-02  3.34072407378301E-02 -1.78647963264955E-02  8.73785566595140E-02
  3.17301178661627E-01  2.07008436508484E-01 -1.82810340333162E-02 -2.87579449780475E-02 -5.30196344090635E-03
  3.33255351486761E-02  8.38923192467571E-02 -1.20086624673128E-02 -2.03609623037646E-01 -2.53789928795007E-03
  6.38015374655216E-02  7.95961862867996E-02 -1.15326314153796E-01 -1.78853734501058E-01 -1.56283407469948E-01
 -5.21703124636018E-02  3.17135484531753E-03 -5.60329691253871E-03 -8.63529980379762E-02  6.76828794541757E-02
  9.79348006334019E-02 -1.72457555404819E-01  2.15836953724369E-01 -3.88532120958334E-02  1.73737911774558E-01
 -3.19464293830485E-02 -3.30505436680624E-01  2.33337575791477E-01 -3.09660176327101E-02 -1.46569849376109E-01
  1.01262195313243E-02  1.15717508585757E-01  5.50970675588482E-02  7.17726200349492E-02  2.87474999030705E-02
  3.12198339132318E-03 -1.68333083536691E-01 -1.36883113885741E-01  3.70700932996416E-02  1.49586300263974E-02
  3.90455261723818E-02  2.27964375181294E-01 -1.61269018863529E-01 -9.35000157030801E-02 -2.70529702431735E-02
 -4.06962171951939E-02  1.65044847692373E-01 -1.25217091504803E-01  1.42663798508903E-01 -2.03515372800148E-02
 -5.42386746957722E-03
* ORBITAL    1   29
 -2.73149439865981E-02  2.10746382925403E-02 -1.78733417687077E-01 -6.12953406606002E-03 -2.77806353531600E-03
  1.16598482100532E-01 -6.18756773917251E-03 -2.21275905336008E-02 -9.21480632277227E-02  1.04238461438233E-01
 -6.75501217330959E-03  8.82718194675516E-02  7.30696490335056E-03  7.42682674255529E-02 -4.12674025792275E-02
 -3.57295531952533E-01 -2.03799108599059E-02  7.31944699537780E-02  1.04516759287153E-01 -8.26481773494897E-03
  2.51802011444180E-02 -2.16046174483971E-01 -1.59609766070228E-01 -1.04674114213070E-01  3.31829515247037E-02
 -3.79858315691625E-02 -2.70754203202262E-02  4.15368324949473E-03  6.99030299440103E-03 -1.14347573067282E-01
  6.04908823990748E-02  7.05362359189091E-02 -2.66558031299492E-03 -4.27818963788922E-01 -2.73188674600070E-01
 -5.48799708886092E-01 -2.75831369413212E-01 -1.09613992970947E-01 -3.42614592982764E-02 -2.57338447076512E-02
  2.03205216721230E-02 -5.52498860554842E-02  2.80380451319041E-02  4.85196107204938E-01 -4.30323909803039E-02
 -3.81819036187337E-02  3.09200728468968E-02 -3.64708368556607E-01 -2.13298942456702E-01 -1.42505417200156E-01
 -6.47945727490896E-02  1.05500982621179E-01 -2.23573714623457E-02  1.39458211827609E-01 -6.30833134822534E-02
 -9.37031467080865E-02  1.02160849506349E-02  7.31927272441319E-02 -5.41808820526959E-02  9.62802433370778E-02
  1.92065613918092E-02 -1.74364648728223E-01  2.88292657489911E-01  9.54580485792016E-02 -1.75054636469897E-01
 -2.06041121273479E-02 -1.39772315398207E-01 -2.82602963915606E-01  8.85106236904654E-02 -7.47151908453115E-02
 -1.19231870083753E-02 -9.92034641635613E-02 -3.23329165314710E-01  6.56726122490521E-02 -1.25626748445858E-01
 -8.82843844924192E-03 -5.15408312090408E-02  4.67486326164757E-01  2.17599848687625E-01 -1.18471922429959E-01
  3.97464288569924E-02  1.17058957877393E-02  1.95320981489276E-01 -1.54922039760546E-01  2.41617216581090E-02
 -2.62016804025758E-02
* ORBITAL    1   30
  5.76621203494801E-04 -7.57454490568968E-02 -1.25910286362481E-01 -1.63177207192046E-01 -2.79523171041709E-01
 -6.43749487809559E-03  5.30442708079401E-02 -3.32179867292222E-02  1.83282483427025E-01 -1.71752946618586E-02
 -4.89186265892829E-03 -7.39437805875875E-02 -5.58914441296780E-02  2.72392509421167E-02  1.90305983628060E-02
  1.98169703779246E-01 -6.27377088717157E-02 -7.58877201214896E-02  6.35331485725338E-02  5.68407903711596E-02
 -1.93197073796756E-01 -2.01628572442641E-02  2.52240396946310E-01  2.08415763000633E-02 -4.87922854660770E-02
 -7.74635681903030E-02  6.31904523724981E-02  5.84732802209858E-02  2.71432252314642E-02  1.13405178621581E-01
 -4.09977413548324E-02  5.40244829543259E-04  2.32106116678498E-02  1.14344074179039E-01 -1.56287848709170E-01
  9.39907785175541E-03 -2.84831382104150E-01 -7.18095159803212E-02  4.16200255065616E-02 -6.11390092680200E-02
 -5.01719601558150E-02 -5.79749596903956E-02  1.34108920362519E-02 -8.99905453894678E-02 -2.31852883943480E-01
 -1.40477509928543E-01 -6.12961536997384E-02  1.68423019145150E-02  2.85315309484990E-01  2.09098196402293E-02
  1.31023295313438E-01  7.54094701048237E-02  1.45156095112898E-01 -4.47250040295311E-02  6.01196906259901E-02
 -1.43766399664609E-02 -1.08597350920632E-01 -4.33308207057690E-02  3.37424148091422E-03 -1.06015256418964E-02
  1.30035945683210E-02  6.57669826921850E-03 -8.21571347425099E-02 -1.10998276527058E-01  3.46864792861105E-02
  2.62121769387719E-03  2.34316621885822E-02  2.61751033240239E-01  4.52949936775303E-02  3.18220790170418E-02
  1.08422735077918E-01  8.41911602881789E-02  7.10720030578966E-03  2.53041959481241E-02 -9.87913976186995E-02
 -1.32226450647996E-01  7.47069254070135E-02  1.70792477768299E-01 -3.43159101220550E-02 -1.76377377468519E-02
  2.08606882640626E-02  1.70748399101346E-01 -1.94997824560224E-01  5.52707651579195E-02  1.43885778162897E-01
  8.45269749545652E-02
* ORBITAL    1   31
 -8.16259438535467E-02 -2.63332617255988E-01 -1.39606480056481E-01 -1.59278283647285E-01  1.07843346975248E-01
 -1.15067029783001E-01  4.32138968095352E-02 -4.57969924705109E-02 -2.90864088666076E-02 -1.43877572278782E-01
  6.49854328163222E-02  1.07979907796664E-01 -6.41006328160200E-02 -2.53097594497754E-02  8.62356607189913E-02
  6.23180344619851E-01  2.26586196255505E-01 -9.72236615521068E-02 -3.99479115771318E-01  1.28634856148106E-01
  2.16610479983365E-02  5.65912643460990E-01  3.07274981886141E-01  1.19655517496292E-01  4.29665260030703E-02
  1.79374310451982E-02  9.82064945818588E-02 -3.96293485102724E-02 -5.34292761569441E-02 -4.22207383728722E-01
  2.53530161662840E-02  1.77816217859085E-01 -1.83373679324823E-01 -1.59788345949209E-03 -1.41182856143643E-01
  5.55407113499615E-01  4.48780004025715E-01 -4.44289570546850E-02 -1.15046219599003E-01 -2.05233041235995E-02
 -5.98943769676777E-02 -6.75413743039016E-02  1.47434816133451E-02  1.06094221730034E-01  2.33565091225457E-01
 -1.39543064741668E-01 -6.51940693986753E-02  9.47222776019110E-02  4.34940418931763E-02 -1.06567533683472E-01
  7.91383189504885E-02  7.63022902505497E-02 -7.37512998355504E-03  7.31921214695205E-02  2.25738302191021E-02
  3.44464942422913E-02 -1.03169902600046E-01  3.46078999311784E-01  2.08323370156115E-01  1.47544387364143E-01
 -1.81305332629170E-02 -1.72311089539380E-01 -2.16100511743276E-01 -1.85238443896299E-02 -3.95356326247986E-02
  7.96887951726061E-02  3.35609210465181E-01  4.09488555582705E-01 -1.61291474533422E-01  3.15611568518478E-02
  3.30462627544661E-02 -3.90935047617665E-01 -5.24706432152958E-01  8.51446330439975E-03 -1.12380443250164E-01
  9.79196727224166E-02 -2.16362728229563E-01  8.89783516468434E-02 -1.34031882953988E-02 -7.60346303065586E-02
 -4.01550664845821E-02  4.46063209791041E-02 -1.41242160520772E-01  5.61731699713638E-02  9.06949835364339E-02
  7.92275632430166E-02
* ORBITAL    1   32
 -5.61108617468413E-02 -2.18180402900461E-01 -2.48728123864984E-01  1.76855062693643E-01  3.82819142599047E-01
  1.61937606879896E-01  1.09677431814380E-01  8.99349125803273E-02 -3.62389160101420E-01 -1.81355845818145E-02
 -2.25206274620260E-02  4.83390880526993E-02  7.66444016371257E-02  3.41600749760628E-02 -1.07172026634691E-01
 -4.57984857373308E-01 -2.95546638046626E-01  1.49962271170123E-01 -1.07547024476724E-01 -3.37105880728044E-02
  2.27792970467496E-01 -3.78538594940823E-02 -1.94831230928309E-01  4.04415761879547E-02 -9.17435607245511E-02
 -1.03222351743241E-02 -8.48564134443420E-02 -2.78432286080837E-02  6.77598424636928E-02  1.66146798670990E-01
 -2.39943602058492E-02 -1.55216851967443E-01  1.12238850338201E-01  1.86241939901816E-02 -1.07840003645889E-01
 -1.21482585070211E-01 -2.15133633859556E-01 -8.87668978799581E-02  8.98231913472747E-02  9.91045957551096E-02
  8.57538271447988E-02 -7.46147143448311E-02  2.52111871257311E-02  5.50231846914804E-03 -1.40922038167328E-01
  1.47395850290910E-01  1.39471938791627E-01 -1.05230022153452E-01  3.34220702633762E-01  2.67950744674551E-02
 -7.35891977756616E-03 -6.47480993165945E-02  3.56821694532281E-02 -5.98453472379889E-02  9.52276774801369E-02
 -1.11101987234898E-02  4.25580608585214E-01  2.99860712980584E-01  3.70673561046427E-02  1.19414132723789E-01
  4.43778793560968E-03 -6.10061026301832E-03  7.91404347000321E-02  8.73085520027064E-02 -1.02585359265227E-01
 -2.09910207934048E-02 -8.21138311306652E-02  7.69724934986552E-02 -7.95239711088559E-02  1.14848541512610E-01
  1.12310049977169E-01  3.09161048202773E-01  1.65145136750337E-02  4.81213273480853E-02 -8.70421158341682E-02
  7.42790863621186E-02  2.95769512703647E-01 -1.33739011832717E-02 -5.44267196179431E-02  1.17206389054398E-01
 -7.41937883011240E-03 -5.35330155693622E-02 -9.61806668759445E-02  7.15725073857173E-02 -7.21722577718171E-03
  7.24661494495625E-02
* ORBITAL    1   33
  7.60669986147041E-03  4.70951821861079E-02 -9.16937552017074E-02  2.59569958558993E-01  1.02882965464089E-01
 -2.56131052851129E-01 -2.51833090099114E-01 -2.80774516164215E-03 -1.49642853983166E-01 -3.63876045886748E-02
 -5.32231951539603E-02 -1.18784236645775E-02  6.80747700213194E-02  6.80445411420918E-04  1.90122066108012E-02
  9.62335713496989E-03  4.48369210091172E-02  3.45781180121836E-01  2.29707298394067E-01  1.18414220359568E-01
 -4.27666887333113E-01 -1.59486364919142E-01 -2.51075831194225E-01 -2.04636157473819E-02  8.64874422691791E-02
 -2.96868089422507E-02 -1.21527373954623E-01  2.93417268748003E-03  4.32971538855888E-02  1.03643645816668E-01
  1.40166674297914E-01 -3.54624425792545E-02  2.90903123435499E-02 -3.67607338924117E-01 -3.97791251220162E-01
 -3.08761328951374E-01 -1.20786510016739E-01  3.80599423790248E-02 -1.09508674137151E-01 -7.03410541403790E-03
  1.01358355227232E-01 -1.00912600723973E-01  4.69801360819072E-03  4.85592502501994E-02 -2.66874581128753E-01
  2.53904706081021E-01  1.39031238493948E-01 -4.77530127316975E-01 -4.04374670519160E-01 -2.39652469306348E-01
  1.28008363650397E-01 -1.01920498689135E-01  3.07317993152131E-02  1.79322369265357E-03 -7.10327245133801E-02
  3.77875687293687E-03 -1.44588372593812E-01  1.12041913727419E-01  9.31878351314582E-02 -3.66271096473080E-02
  2.83580857988624E-02  5.70298162565616E-01  1.48174923508302E-01 -8.68102779411641E-02 -6.03943221638634E-02
 -8.33897490610349E-02 -4.85327056724564E-01 -4.47882229564581E-01  1.55582016689580E-01 -1.50939214103279E-01
 -1.74538417992094E-01 -4.38794473264948E-01 -4.60338369541400E-01  1.35599719337770E-02 -1.51323055397506E-01
  1.08866289245715E-01  5.67903547956141E-01  8.41261347098624E-02  5.47143363328935E-02  2.86213263730613E-02
  8.02935145627006E-02  3.03232117415456E-01  4.28715803303392E-01 -1.87630059316101E-02 -7.48034230279672E-02
 -5.06761087735132E-02
* ORBITAL    1   34
 -1.31432888050054E-01 -5.70244062420601E-01 -1.63820309090141E-01 -4.27963304485737E-01 -8.23950180866511E-02
 -1.95530829832763E-01 -2.58186215842333E-01 -7.36603995562440E-02 -7.51555623260212E-02  1.41718723324705E-01
 -1.04384842033746E-01  9.86998899411759E-02 -4.02807881651921E-02 -2.01587115390086E-02  1.34561608558488E-01
  7.92078529034105E-01  5.80296677611506E-01 -4.96783482225618E-01 -4.28767001973365E-01  2.28758778801071E-01
 -8.61957976918491E-02  3.03816553097727E-01  3.63271968987961E-01 -1.07896834922291E-01  4.34245606219647E-02
 -6.40567314880313E-02  3.67286787368315E-02 -1.26093861484687E-01 -9.25017440364300E-02 -3.22079881130605E-01
 -4.03288083235976E-02  1.27431057498850E-01 -5.02907339303916E-02 -1.91456156468210E-01 -3.30038638617453E-01
  3.15505327534668E-01  3.19842034067878E-02  1.09801534639970E-01  1.14924489014342E-02 -6.78444623655517E-02
 -6.11223015585828E-02  3.59699335644617E-02  8.85142704261342E-02  3.63626375229345E-01  3.45784650833959E-01
 -3.88460967534484E-02  3.61231693977989E-02  8.26629018408966E-02  1.85871040462695E-01  2.77822609022117E-02
 -2.03767264209218E-01 -9.94555579961523E-02  5.20264391773613E-02 -5.59498260806764E-02 -3.24795164181863E-02
  5.52368488598807E-03 -6.07147735235625E-01 -3.45490936665092E-01  5.34801531529447E-03  1.70562793536761E-02
  1.17344203507210E-01  3.25229342977230E-01  6.15330104693751E-01  1.37731325710895E-01 -1.49742483893837E-01
 -9.66796742165064E-02  6.43951176265211E-02 -2.62224859893388E-01 -9.83055851637664E-03 -2.20576230812880E-01
  5.17246450948919E-02 -2.92513660207503E-01  1.75534360382709E-01 -5.48581857563233E-02  1.46209209042820E-02
 -8.98182271592320E-02 -3.63710227236697E-01 -5.17336789463148E-01 -8.67833145967712E-02  1.04419125561517E-01
  5.20097131640506E-02  1.70715410074586E-03  4.77354086908418E-02  5.08707488458050E-02  5.88683658390186E-03
  3.45363652362737E-02
* ORBITAL    1   35
 -7.99019372475501E-02 -3.84972869230939E-01 -3.64507490258413E-01  9.19059770599174E-02  3.60529083162334E-02
  1.23134019710273E-01  1.61529518115935E-01  1.19548660526859E-02  7.90303536116150E-03  1.08604513877708E-01
 -4.69511015014205E-02  3.35926248328147E-02 -3.56643715320628E-02 -4.73316400181822E-02 -1.33790234284376E-02
 -1.39531102405950E-01 -3.31001167995487E-01 -7.14905396459751E-02 -3.67977259411905E-01  3.17616568345274E-02
 -1.23153363629396E-01  8.50260094611532E-02 -7.17926152892373E-02 -8.62879738572871E-02 -7.47904920966408E-02
  3.14107806922309E-02  5.58959469869581E-02  6.20912495045842E-02 -7.21727118814943E-02 -4.29528999122102E-01
 -5.28817887272527E-01  5.92192196722833E-02 -3.94961054051610E-01  8.50026577817237E-02  2.12740641239439E-01
 -9.42354386202864E-02 -1.28781690242283E-01  4.86526483365500E-02  9.45648810024367E-02  8.63042967198926E-02
 -6.92231965784256E-02 -2.61688629054549E-02 -4.29428897565194E-02 -2.76053752966762E-01 -4.19899958092917E-01
 -1.72361550727047E-01 -3.32968026664804E-01 -7.12365837988650E-02 -1.94360737820593E-01 -2.00006314075807E-01
  1.53285251135509E-01 -8.90452665594399E-02 -2.29940860087683E-02 -4.67881646288887E-02  3.20378127086348E-02
 -3.82432349202508E-02  1.17645347394882E-01 -1.53129294478679E-01  2.91559926156728E-02  4.16893142516205E-02
  6.14494079695776E-02  1.68281240556043E-01  3.23366804279093E-01  9.79451634434778E-02 -2.26140219570678E-03
 -1.16370693877385E-02  3.48706521419965E-01  1.74550030944228E-01  6.57964843467103E-02  7.36136420098967E-02
  2.10591903893000E-02  5.50950473745552E-01  5.71694252466349E-01 -1.54553033710052E-01  2.15595711377859E-01
 -1.07403746083516E-01 -2.31451692625853E-01 -2.39374900046538E-01 -5.08113907903529E-03  2.89645475736757E-02
 -1.03237180605534E-01  6.12393980094681E-01  3.12557468123872E-01 -8.55427409045983E-02 -1.93971532287558E-02
 -2.24200614300271E-02
* ORBITAL    1   36
 -9.22031464301936E-02 -4.95380121245250E-01 -5.10142834231783E-01  2.64209997708097E-01  4.46212845490000E-01
 -5.35006123154138E-02  1.54217593729278E-02 -8.08647899643807E-03  9.21237282226727E-02 -4.89406987272851E-02
  1.44801203345136E-01  2.25414018890479E-02 -1.26333365275650E-03  4.90316756615019E-02 -1.37680446267252E-02
 -1.15780185244307E-01 -1.46675078605964E-01  7.50197980146785E-02 -8.83194974984062E-04 -6.52721091759513E-02
 -3.63411727008808E-01 -4.02804805914286E-02  1.12315993290156E-01  1.16150535561359E-02  9.40671761784898E-02
  1.17803678294796E-02 -2.61722230498620E-02 -4.28080474335733E-02 -1.15534934584857E-01 -5.91639632290732E-01
 -5.16754212588791E-01 -6.70268166697271E-02  1.24775494788965E-01  1.51740165378909E-01  3.44919603488981E-01
 -1.15330551608727E-01 -1.74265404952178E-01 -1.08020578211742E-02 -1.38353979935205E-02  3.11586458347370E-02
 -7.24192175347647E-03  6.97587350921328E-02 -1.14579856645652E-01 -6.27212578368696E-01 -5.91935931175811E-01
 -1.20869688124111E-02  1.17643242033000E-01 -2.53676960657268E-01 -2.19070752109730E-01 -5.84166383758426E-02
 -5.91666884981408E-01  1.86523675725661E-02 -1.77055201596329E-02 -2.86963030069568E-02  1.19896688728452E-02
 -6.28230756231457E-02  4.42608625286767E-01  4.60431205794160E-01  1.43002410401741E-01  1.43692719096150E-01
 -1.42721135610550E-01  3.72671307723534E-01  1.01935748433635E-01 -2.23028026644673E-03 -9.94850399471779E-02
  1.36371790413553E-01 -2.34752560826317E-01 -3.06943328456095E-01 -3.61140894354971E-02 -7.65055235504631E-02
 -1.00479706848507E-01  4.83488386125508E-01  3.08335112002229E-01 -4.05192489494571E-02  1.06657118262134E-01
 -1.10878856853441E-01  4.24760800277035E-01  2.78272218593560E-01  1.15034280356029E-01 -6.65148375716152E-02
 -3.10398928990484E-02  4.34535743441416E-01  2.78499998119155E-01 -1.20211909817285E-01 -8.51328001102055E-02
 -1.11461845125451E-01
* ORBITAL    1   37
 -9.05056610708124E-02 -6.02826205690859E-01 -6.53389251699409E-01  4.89292765221675E-01  6.65846074640375E-01
 -1.97438853631886E-01 -3.62510209434986E-01  9.24208954434199E-02  3.53205162801644E-01  6.70428280652788E-02
 -9.97374922655323E-02 -8.30336022428312E-02 -3.67447393449508E-02  7.30798494515070E-02 -5.67236131829926E-02
 -3.27867401829941E-01 -2.39660313482366E-01  6.23361611710411E-02  2.10718651854648E-01  1.02322712227801E-01
  2.17226285758513E-01 -1.07951421409834E-02  5.94207219635549E-03 -1.01747706439529E-02 -1.16348458343494E-02
  9.04555320378144E-02  3.18270155078779E-02 -3.58716533297784E-02 -5.30142037460809E-03 -5.15774808107152E-03
 -7.45596459622200E-02 -1.17959066058516E-02  7.15729141074867E-03 -1.04475474088605E-01 -1.72315737653982E-01
  1.07051533946599E-01  2.61473755314529E-01 -1.68170604220289E-02 -3.12753269745948E-02 -3.47664444327525E-03
 -3.50020800606072E-02 -9.23114434301832E-03  1.54055587309284E-03 -5.67286662076596E-02 -8.25877604279169E-03
  5.23204156604437E-01  8.90760701625871E-01 -5.86703979822808E-02 -1.67537789853752E-01  8.30038204102132E-02
  2.32852802193780E-01  1.42073953501125E-01  5.55173878290485E-02  2.55976073357150E-02  7.12645555846986E-02
  1.82640180203249E-02  3.42121251007683E-01 -1.47379101277601E-02 -2.13862271374651E-02  2.75507461259376E-02
  1.25928864118602E-01  1.03020606725705E+00  5.99593569544880E-01  1.22892524937805E-01 -2.19613007629720E-01
 -1.18781532393021E-01  1.83604691996816E-01  1.13579788200424E-01 -3.53217511660204E-02  3.25758324078583E-02
 -2.79753537470314E-02 -2.89392508474111E-01 -1.15496393558874E-01 -1.50711747860725E-03 -5.02255532328450E-03
  9.18085651335423E-02  9.60647035298527E-01  6.34890259326892E-01  2.32753897904667E-01 -1.40204276032640E-01
  1.49220782188180E-02 -8.33782363795455E-01 -7.76076453231228E-01  2.48423805573191E-01  1.17456983479141E-01
  1.34865126856942E-01
* ORBITAL    1   38
 -8.02569362890216E-02 -4.84033889609102E-01 -5.30999365246103E-01  2.37449825426496E-01  2.69907559556649E-01
  5.37476797523113E-01  9.34907039329943E-01 -1.22487285621811E-02  1.84302828190744E-01 -1.96208298956002E-01
 -5.49146216174759E-02 -4.41991063743222E-02  2.79686472222689E-02  7.17084967431468E-02  2.93902867156995E-02
  6.15403206271432E-02  2.14345225487868E-01  8.79000732982670E-02  3.20237096015568E-01 -3.76106077087655E-02
  5.79678677712093E-02 -1.02435185733211E-01 -5.30782165261190E-02  1.57766826973841E-02  3.76242471466621E-02
 -2.71766607812655E-03 -7.51128233526161E-02 -5.06504522186349E-02 -4.77267124411142E-02 -2.88561378526471E-01
 -2.73830812806070E-01 -7.51750131307838E-02 -1.45799599401749E-01 -7.91796992959985E-02  1.15965147672562E-01
 -2.17080970612354E-01 -8.00061931281193E-02  6.73534791474290E-02  4.49895498412386E-02 -1.17765746398236E-02
  3.58328810072827E-02 -9.65900852708070E-02  1.29670698410943E-01  7.64402634029006E-01  6.00127434131418E-01
 -2.51976795278859E-02 -9.62848900333590E-02  5.93311140459865E-02  3.37175505036339E-01  9.20251498075295E-02
  1.33629064792649E-01 -8.39552225514363E-02 -4.82410020558901E-02  7.00203360702003E-02 -1.16832052743139E-02
  4.30706411405836E-02  1.44826983843481E+00  1.14950941478828E+00  1.78239252754717E-01  3.63621963377030E-01
  4.59182003501205E-02 -5.23840980358533E-01 -4.91865925780888E-01 -1.19658061805604E-01  1.49585452773047E-01
 -5.19823106459387E-02 -2.17959055342713E-01 -4.94796878898209E-01  1.47915878731420E-01 -7.51954186247098E-02
 -1.12181082855858E-01  3.70564360462187E-01  2.49078923529138E-01 -1.19719771937046E-01  3.95898806734045E-02
 -8.12925156886772E-02 -5.77753115070555E-01 -4.43469848188306E-01 -1.45051939513985E-01  9.56108220771000E-02
 -2.02211513146385E-02 -2.84385248724388E-01 -7.36506851395278E-02  4.35888960947694E-02 -2.14773946587508E-02
  1.16726510876977E-01
* ORBITAL    1   39
 -7.10416417719985E-02 -3.88112007291628E-01 -2.09848394688592E-01 -2.45829321205416E-02  1.38483323379834E-01
  5.54583870817990E-02  7.75264702807028E-02 -2.10339352793547E-02 -3.58182639539299E-01  2.64264109799626E-02
  4.83669712787351E-02  2.43665434604300E-03  4.10061231691806E-02 -5.59530801922311E-03 -1.45457416039632E-02
  1.66570050357822E-02 -3.33770197600928E-02 -2.37362276902833E-01 -2.38658284075479E-01 -6.56798707078796E-04
 -1.54584044858252E-01  2.35096699855111E-01  5.92617101249070E-01  3.85802072389954E-03 -7.02700874212230E-02
 -2.40412319149444E-02 -4.50436225265217E-02 -3.54712601042486E-02 -6.69952993286081E-02 -2.28372838270788E-01
 -8.25954354562628E-02 -3.67405045452555E-02  2.81442080784272E-01  2.09283119536120E-01  4.76702307925584E-01
 -3.75179928800410E-02 -1.75034839299904E-01 -2.34986686708350E-02  2.11139450050016E-02 -1.49979930796168E-01
  1.49186086197740E-02  2.09674164404267E-02  3.31122572630778E-02  2.73054289029524E-01  3.58916356283233E-01
  2.11224892513070E-01  2.01580125898776E-01  1.35148582355650E-01 -1.21977852350577E-01  3.06602889696835E-01
  7.21187513557080E-01  5.82161020968531E-02 -2.41115881931741E-02  1.01034216451776E-01  6.11889255863688E-02
  4.52833266027268E-02  1.28344414481217E-01  1.33877675690734E-02  3.84850008262615E-02  4.19255980053156E-02
 -1.12387089607367E-01  1.34550924236384E-01  1.04221870572737E-01  1.10377952205050E-02 -3.14665031665846E-02
  1.65510684929791E-03  2.41593859291177E-01  2.05696603332278E-01 -7.80434299694773E-02  2.50899274685617E-02
  1.12403383249919E-01  7.60320621417177E-02  1.75312308401878E-01  2.22210979994381E-02  1.43536479378206E-01
 -1.21078878052522E-01  1.45414130148307E-01  2.34621969989577E-01  6.09907382479557E-02 -2.37477573036937E-02
 -3.67584948187744E-03 -9.10640230515179E-01 -5.80084196789491E-01  1.27142568935130E-01 -3.15209010847537E-02
  1.42094903562813E-01
* ORBITAL    1   40
  6.27786639226220E-02  3.00817461147067E-01  2.31767009584181E-01 -1.14274457463047E-01 -1.75427328817323E-01
 -1.33099117193601E-01 -2.20281764032243E-01  1.20450275411521E-02 -3.34934480645661E-01  1.44047639993284E-02
  5.98796110423684E-02 -4.99046629782531E-02  3.77149222830212E-02 -1.54481157248256E-03  7.98211154224104E-02
  4.75508593928112E-01  4.33832471955861E-01  2.99276320050699E-01  4.05658647434929E-01 -2.90723444133664E-01
 -3.97461607722989E-01 -3.47717920008740E-01 -6.50442974252209E-01 -4.65750420832028E-02  1.59106123343836E-02
 -6.43327780624422E-02 -5.46591001951537E-02 -3.27517634535130E-02 -9.62725175095713E-03 -1.05624489807566E-01
 -1.20776797386897E-01 -2.91522023787337E-01 -4.38485760677848E-01  3.65913859901964E-01  5.89123064562452E-01
 -3.08053433335544E-01 -4.02204109883620E-01  3.89088844384277E-03  1.33194730008079E-01  1.39037301894778E-01
 -8.92168344163630E-02  2.18052713913411E-02  4.12494344353006E-02  2.92687886737496E-01  2.54300979769382E-01
  3.41145001681350E-01  5.69310483752781E-01  9.62208918973196E-02  3.52273565791669E-01  1.60445954627094E-01
  2.21529246153352E-01  1.78935615877418E-01 -7.25648337607659E-02 -8.13630837939121E-02  5.70174429145341E-02
  4.39546192246743E-03 -4.18890782796642E-01 -2.69303056541124E-01 -3.85316330609421E-02 -1.09903268009084E-01
 -7.45454424367673E-02  1.04452229361740E-03 -8.28843541872715E-02 -4.56398009582599E-02 -2.10180052063607E-02
  7.27287617291782E-02 -1.15424038682788E+00 -8.26717012219292E-01  1.12589722256146E-01 -2.26905484046558E-01
 -1.91781838355182E-01  1.17940924390894E+00  1.05484250209379E+00 -1.40145452115677E-01  2.14157956689369E-01
 -1.46880856496238E-01  3.69247332461399E-01  4.66907645870733E-01  5.77563728158101E-02 -1.07766911548751E-01
 -3.15559351095425E-02 -9.84713395425549E-01 -9.11452686307449E-01  2.36348718949295E-01  2.10793347708234E-01
  6.29056788907158E-02
* ORBITAL    1   41
 -2.15030304969729E-02 -1.07531852727553E-01 -2.13672421790920E-01  1.23448815946596E-01 -1.43720013402637E-01
 -2.66879627396225E-01 -3.20483698293691E-01 -3.67875735602318E-02 -7.28839366727688E-02  9.16858128632469E-02
  1.39460611859883E-02  4.87615697259400E-02 -1.81203817962205E-02 -3.58255215423585E-02 -3.07110889103555E-02
 -3.95630334655830E-01 -5.21816604904401E-01 -1.19692871045085E-01 -3.94298676069081E-01  1.89994376711437E-01
 -5.96237523740068E-02  1.60081533294371E-01  4.60944486739882E-01 -2.41923654522082E-02  1.53859119400078E-02
  1.40148525330499E-01  3.06545729513948E-02  1.70334307410979E-01  6.52216186245305E-02  3.57626216282460E-01
  1.97087407696030E-01 -3.30336697787442E-02 -7.68150647821272E-02  3.99153089912085E-02  1.90773819065398E-01
  5.82147263326934E-02  4.70657057364892E-01  7.87579019899468E-03  4.45719383965622E-02 -5.44792987104966E-02
 -5.63022409468720E-02 -1.93806531488388E-02  8.06505565295890E-02  6.02375043174878E-01  5.10919604092438E-01
  4.72390760174068E-02  1.13184759300648E-01  3.26230239286183E-01  7.37520628388669E-01  2.06795176060102E-01
  6.76787362374592E-02  3.68039610733945E-02 -1.25064855532137E-01 -4.88052416443109E-02 -8.79960564847068E-02
  9.45804291281015E-02 -3.73877280773628E-01 -3.72660280207353E-01 -4.21853302942627E-02 -9.27323981850714E-02
 -2.14486277015345E-02  6.17784706975119E-01  4.60249699815506E-01  4.09836428358349E-02 -3.69523099593337E-02
 -5.01165533765551E-03  8.37734816180943E-01  5.06820253037416E-01 -3.31463478773968E-02  2.27088453429780E-01
 -6.53476072084207E-02 -1.57567281435731E-02 -6.56968673682948E-03 -8.18748639333815E-03 -1.14732028081077E-01
 -3.46015962649377E-02 -6.65733285785599E-01 -4.52231326300867E-01 -1.27099484520439E-01  4.93928548712412E-02
  3.52726995927254E-02 -6.66003610664786E-01 -2.00086390554617E-01  1.74853780089543E-01  5.05639838819372E-02
 -8.29562577156934E-02
* ORBITAL    1   42
 -5.02745873446977E-02 -3.70783020947984E-01 -3.64373633433641E-01  4.92695226713482E-02  7.59733089507007E-03
 -4.21074439541242E-01 -4.96179415715950E-01 -1.35277371526167E-01 -3.17008029074882E-01  3.89116386006426E-02
  5.33188531476293E-02 -7.37516627417418E-02  5.33812262270493E-02  1.16423296040953E-02 -6.38511970616233E-02
 -3.65332951550838E-01 -1.88874038287038E-01 -7.87679233103059E-03  1.05641348572722E-01  2.00039157415498E-01
  4.62641741532539E-01  2.19974551372113E-01  2.87098230650317E-01  5.50933648009539E-02  7.03587378455779E-02
 -6.88691192594200E-02 -2.83410222113867E-02 -1.67040174128915E-02 -1.15544185043920E-01 -5.96469914315730E-01
 -4.03682899728296E-01 -2.36529994945229E-01 -4.16098772273457E-01  2.13047967118253E-01  2.06514904238189E-01
 -2.83807451004932E-01 -3.85802061974930E-01  1.34704595647684E-01 -6.80867599169393E-02 -5.98568676500283E-02
 -3.40307543611873E-02 -7.71229080862220E-02 -9.60397832511938E-03 -1.56657945384219E-01 -1.01166981711352E-01
 -1.12093750005732E-01 -2.24898171653429E-01 -1.88760612973036E-01 -2.48227700884579E-01 -4.77611604685112E-02
 -7.07470423431620E-02  8.94798232482970E-03  1.21268526841599E-01 -8.90888308707273E-03 -2.19141291136596E-01
  1.54952489006732E-01 -3.32153523169838E-01 -3.55126473790285E-01 -7.17937886160959E-02 -6.33595724772591E-02
 -9.82047305540959E-02  7.08312962194480E-01  4.83584449635273E-01  9.34601488312951E-02 -1.22763539342097E-01
 -2.31794156579538E-02  4.23992098627368E-01  1.20374621142460E-01 -1.28031354171857E-01  7.13853393510362E-02
  1.49815202231923E-02  8.02714661082546E-01  3.56219179405462E-01 -2.64185546705424E-01  6.76084316861108E-05
 -7.69248654699393E-02 -1.12752899582016E-01 -2.92868374122374E-01 -1.80417388922665E-01 -1.44635547902877E-01
  2.63991515909069E-01  5.15836478924141E-01  1.82042342645210E-01 -1.20065229088017E-02  6.65345075446083E-02
 -1.36096799749665E-01
* ORBITAL    1   43
  5.84106700696967E-03  1.33311111002578E-02  1.26685991054261E-01 -1.35250848336586E-01 -5.02706707133878E-02
  7.56729584980752E-01  1.02563660521231E+00  2.05567878958743E-02 -2.21548634180507E-01 -1.23792736518304E-01
 -1.73301058503725E-01  8.40395906531325E-03  3.21113024701774E-02 -5.35279208646234E-02 -1.45893977786614E-02
 -9.39018496794491E-02 -1.88254142862836E-01 -2.87481287624891E-01 -2.93940716903552E-01 -4.45253801063374E-02
 -9.93955876865995E-02  5.45822958312070E-02  3.72760240375513E-03 -9.70958922144455E-03 -5.39310750293577E-02
  1.42120723357952E-02 -1.56389761456348E-02 -1.65810371088898E-02  3.05740563670205E-02  1.93320132829622E-01
  1.66723319375451E-01  8.02300483209327E-02  1.39243190598487E-01 -9.56286580505627E-02 -1.24117123886744E-01
  7.02914520442288E-02  5.36251889314958E-02 -4.73894740718067E-02 -3.48676452277762E-03  6.14181425099303E-03
 -2.63917357888473E-02  1.21814906145634E-01 -9.03132177677970E-02 -5.03919321279109E-01 -3.52145131133043E-01
  1.69452566460142E-01  2.50711720792919E-01 -1.50683307883242E-01 -2.50915903809804E-01 -6.76231061111078E-02
 -1.42892178506608E-01  2.15564461448679E-01  4.90016851071418E-02 -1.23053004848293E-01 -1.24018890271413E-01
  2.65775218548809E-02  1.00980523508900E+00  6.79795803168167E-01  1.35250430166843E-01  1.77630318421642E-01
  1.38140048451519E-01 -1.32011553067237E+00 -1.08928555687630E+00 -1.22366889839534E-01  2.80871010363730E-01
 -2.11435108606512E-01  3.12098671623348E-01  1.14621233189488E-01  2.34154888984379E-02 -3.93643226596410E-03
  5.52873090879408E-02 -2.97618607897946E-01 -2.42489004235202E-01  1.47614561705037E-01  1.43001801239768E-03
  2.33987874926260E-02  8.29357025283701E-01  7.71785353962275E-01  8.79416842095513E-02 -2.16427775806161E-01
  2.02445729287578E-01 -2.06339154997226E-02 -1.11817195303831E-01  8.24077900675784E-02  1.48556962112113E-01
 -2.84015396814655E-01
* ORBITAL    1   44
 -7.22025796902717E-02 -4.84549878210491E-01 -4.34690793089131E-01  6.53105304340634E-01  8.83297551978684E-01
 -1.95228251992312E-02 -9.50564678418767E-02  1.81124054306071E-01  1.88017316706954E-01  1.13864858507764E-01
  9.81468557957728E-02 -2.05465398479629E-02 -4.89848849352126E-02  1.27931296653723E-01 -9.89866662811365E-03
  3.00318164977835E-02  9.13384168275894E-03  4.07583840200579E-01  5.69749232164523E-01 -3.56130042201843E-01
 -4.19926603306054E-01 -2.87966929141913E-01 -3.93158940348560E-01 -9.21736068298994E-02 -3.25395435127261E-02
  6.73500705514846E-02  2.43151809174037E-02 -7.99975978945865E-02  1.28553428875502E-01  6.61372964693934E-01
  4.05159966989831E-01  2.48039799702674E-01  3.65042342888074E-01  8.44323084204238E-02 -1.84150494346939E-03
  3.29999477724311E-01  3.29645330857676E-01 -4.66888264412412E-02  2.95799713438934E-02  6.35418438485742E-02
 -2.76190844838579E-02  1.32602568058268E-02  5.84458241943314E-02  3.76718162366490E-01  3.61377031894562E-01
 -8.19763616916336E-01 -1.08077805146036E+00  3.99196445746772E-01  2.96939945833924E-01 -8.96514625010732E-02
  1.02119990190608E-01 -5.19053543499215E-03 -5.29754258550415E-02 -1.72518632049867E-01 -1.39951927249052E-01
  3.26622738065676E-02  5.82322499469861E-01  2.00423067328463E-01  2.23894236570926E-02  1.02700095913882E-01
 -9.31285818524491E-02  1.22503934063944E+00  9.86676058098100E-01  9.28909101774837E-02 -2.06961206597069E-01
  1.18892554980813E-01 -9.87190390619686E-01 -4.91234261540359E-01  6.26430712146565E-02 -1.44511683298723E-01
 -3.42163410094643E-02 -4.61945530052656E-01 -2.17160741545375E-01  1.11691334910963E-01 -1.06422352798863E-01
  2.84157218586093E-03 -1.75095347823327E+00 -1.31344453905112E+00 -3.23419662769461E-01  1.09895316488997E-01
  7.14079642772271E-02  7.40248323298072E-01  6.69557125115933E-01 -6.74485080269214E-02  6.74629583130067E-02
 -2.67245853336744E-01
* ORBITAL    1   45
 -7.57739417038481E-02 -2.83449240170555E-01 -1.03064893562881E-01 -2.28895710304938E-01 -3.07267962199717E-01
 -3.38105108758918E-01 -3.83757581203539E-01  1.21584282300016E-01  6.00169355808230E-01  1.97096510651942E-02
 -7.21570207624315E-02  8.15952196984934E-02 -9.41271200634507E-02 -9.60509374044368E-02 -1.37232064823687E-03
  1.95028674907861E-02  7.43160654859122E-02 -2.39858980128825E-01 -5.68768801199035E-01  4.23667909634014E-02
  5.92323409959063E-02 -1.54540864331597E-01 -4.54398975146865E-01  2.42982188837314E-02 -2.71565939229779E-02
 -1.34877895931576E-01  2.13218412746276E-02 -2.87836276478460E-02  2.47398499672842E-02 -6.74541680191349E-02
 -1.83566188978900E-01 -1.30612283244311E-01  2.33046985231437E-01  5.66707668661148E-01  7.78258342068668E-01
 -3.84981874757653E-01 -5.35974331977087E-01 -1.79911792902038E-02  8.02813705605308E-02  4.98007753595796E-02
  3.99435693850687E-02 -5.31629399861232E-02  2.66466257130627E-02  2.02119749447092E-01  1.26353444961650E-01
  4.92265536870401E-02 -4.53069714060942E-03  2.39800750983653E-01  3.14811274208874E-01  3.14073507717487E-01
  4.08433512424501E-01  9.81054557124013E-03  1.65862050683016E-02 -2.14049868746043E-02 -8.20491289692366E-02
  9.66337460994538E-02 -5.81621575057894E-01 -2.77605662385750E-01  8.16963460439004E-03 -1.02586604815422E-01
  1.85448410449435E-01  3.28997814981883E-01  3.79749274238845E-01  2.38734442143968E-02 -8.85906733834912E-02
 -1.76600253208634E-02  9.79282043550220E-02 -2.23579258679432E-02 -7.55217458231481E-02 -6.83314465502641E-02
  5.11444739216450E-03  1.13726239058984E+00  4.72323798671989E-01  8.30910193391021E-02  1.76262451416296E-01
 -4.19842312802937E-02 -4.11662984886808E-01 -3.57545593748083E-01 -1.24978271339541E-01 -7.53726105481138E-02
  1.91754993750521E-01 -4.67601090644989E-01 -1.52495983101815E-01  7.92419278437936E-02  1.24186800775444E-02
 -4.15142957902025E-02
* ORBITAL    1   46
 -3.52578074738007E-02 -1.73980819769013E-01 -1.62333361652909E-01 -4.69189930544437E-02 -2.55024055097834E-01
  5.54522575116407E-01  6.57372541450320E-01  1.19028577822018E-01 -5.88234401791285E-02  3.35208496882562E-02
  1.50302508565200E-01  5.67730557874153E-03 -2.66808528223728E-01 -3.54622765437145E-02  2.24792424005122E-02
  1.17005922006790E-01  2.07352767435743E-01 -1.33338245808719E-01 -2.54874883468644E-01 -2.33727533344815E-01
 -1.12558712066840E-01 -2.23251714783223E-01 -3.14497429061471E-01 -5.74129421534213E-02  4.21316284001238E-02
 -1.30157332900571E-02  2.12877436955595E-01  7.26917335421363E-02  7.84973624928342E-02  4.67889117903509E-01
  1.78276372428404E-01 -6.47511130340564E-02  2.77834045144753E-01 -1.33549214810832E-01 -1.58718527248732E-01
 -1.77642442441961E-01 -1.31883129605508E-01  3.18013314428874E-02 -1.03889864496850E-01  4.27266908035994E-02
 -1.94030095265441E-01 -1.20552157826366E-01 -1.95504589868423E-03 -4.61414231691588E-02 -8.08835296088564E-02
  4.99480971299672E-01  5.82151559905188E-01 -1.19846857020069E-01 -1.85495634867204E-01  1.41398611598314E-01
  1.47358390014371E-01 -7.03867278431569E-03  6.99908572934413E-02  2.99712681814805E-02 -6.45401723754413E-02
 -1.18486491249531E-02  6.05136532038043E-01  2.88227818052535E-01 -7.82946642469444E-02  1.73043246406065E-01
 -3.25918592483064E-02 -6.56861504040752E-01 -4.20412836078607E-01 -4.84150685931422E-02  1.69246691752784E-01
  3.20927366864819E-01 -1.87966158955263E-01 -2.61270712754442E-02 -7.99055271401223E-04 -1.08104574404500E-01
  8.51335065259370E-02 -3.10283432639374E-01 -1.61444423495190E-01 -2.65695963947871E-01 -2.17348237352463E-01
  6.94468655958239E-02  7.68432393247394E-01  3.77642993344039E-01  1.41949554447270E-01  7.47601019687851E-03
  9.72678775475966E-02 -4.74693030320999E-01 -1.92852018635828E-01  1.33320396431432E-01 -3.64497545857400E-02
  1.34609798907019E-02
* ORBITAL    1   47
 -9.49345539259186E-02 -5.01416919760427E-01 -1.99738949017081E-01 -3.79068098367610E-01 -3.11981875635289E-01
 -3.72720825105574E-02  4.74923269510449E-02  5.02212324675977E-02  3.76394291200509E-01  1.18993798139872E-02
  2.15050322343793E-01  2.96331622619079E-02  1.77105078113923E-01 -8.71305849581542E-02  5.12040549630053E-02
  2.92984197727724E-01  1.75341431591827E-01 -4.73658107631280E-01 -5.16385939715968E-01  3.88799036500208E-01
  3.61409526031998E-01 -1.07067256817452E-01 -1.12558027246272E-01 -6.58213352591712E-02 -1.96019421440942E-01
 -5.38741757110240E-02 -1.95683053919289E-01 -7.15051751431149E-02  1.30812023740195E-02  9.38545392100002E-02
  9.85103675546993E-02  1.35745911199495E-01 -1.59228737546745E-01 -4.47491063180697E-01 -5.76996919628933E-01
 -1.45894031622685E-02  3.10562747993053E-03  7.08458909061811E-03  1.39780269654510E-01 -3.85039912091772E-02
  2.04853326331288E-01  1.29121037685643E-02  8.05351460371168E-02  4.59725891445518E-01  2.37974781078095E-01
  3.80155767993656E-01  4.80792810001707E-01 -4.42595798997682E-03 -5.86390717793663E-02  8.26474546641653E-02
  1.53525329487930E-01 -5.94392914622726E-02  1.28320612915278E-01 -8.07683287882363E-02 -5.77260164007897E-02
 -4.94650847220325E-03 -1.44736841899856E-01 -4.08997637553522E-02  4.80719558769741E-02  3.94759395849614E-02
 -4.24546322283881E-01 -1.45425198186931E-01 -7.59896913639767E-02  2.17256688424070E-02  6.30630234923060E-02
  2.53113869155495E-01  4.41916686586370E-01  2.01748042304650E-01  1.11325596983762E-01  8.90402769291990E-02
  1.39726304865559E-01 -4.79245261133646E-01 -1.45975792179801E-01  1.19040724068826E-01  2.68697923469636E-03
  1.41730975509398E-02  2.41121651740989E-01  1.92527806533090E-01  1.17042889411751E-01 -1.01306520119654E-01
  1.36839113243500E-01 -5.62186404371270E-01 -2.19311179569017E-01  1.53560509779263E-01  1.01061329444744E-01
 -5.81307899715889E-02
* ORBITAL    1   48
  3.29737724772777E-01  1.94062320546036E+00  1.49775317011178E+00  7.07469165315120E-01  1.03786052583917E+00
  1.87715891145790E-01  1.68354313397755E-01 -1.82025496577358E-01 -6.13161638945445E-02  6.83435835947596E-02
  2.16025291291598E-02  1.52683739954786E-01 -1.23973024863979E-01  1.37559973622223E-01 -3.23059343065846E-01
 -1.76825593518133E+00 -1.24364414225604E+00  9.46183325918876E-01  1.09988887020135E+00 -4.85096537068085E-01
 -4.57058540203379E-01  4.55144678047591E-03  2.67162844082624E-02 -9.45262009687050E-02  3.72140494502464E-02
  9.61546640304975E-02  4.66890569805050E-02 -4.71765750332512E-02  6.03427559089684E-02  2.28581917882569E-01
  1.99217930554293E-01 -3.58540733598803E-01 -3.71865081740548E-01  6.24913296805362E-01  6.19319315708725E-01
 -5.12028480134221E-02 -1.78105171072526E-01  6.87905276753581E-02 -2.97213601643678E-02  1.38793345470559E-02
  1.46178812812481E-01 -8.31394440164474E-02 -7.65650315502768E-02 -3.96664519932157E-01 -2.81257658453551E-01
  3.83498104890659E-01  4.20635052856640E-01  3.58655220196316E-01  4.33997747953904E-01  3.44147642353464E-01
  2.64509487145042E-01 -8.54148250542984E-02  6.93975982120867E-02  5.87144519566555E-02 -3.38551768716569E-02
  1.37867695431192E-01  1.58082672777243E-02  2.73176923691683E-02  8.90327754388021E-02 -5.08144525436339E-02
  9.75577785249207E-02 -1.29991216927142E-01  4.13814199873338E-02  5.33507911229354E-02  1.12163036525871E-01
  1.25146686773596E-01 -4.19055815721255E-01 -1.51645748300346E-01  2.52110946592593E-01  1.42786351430347E-01
  7.83079945696240E-02  6.67081665141188E-01  2.41247257646365E-01 -1.81061079874716E-01  8.26186589622841E-02
  6.66795300392351E-02  1.14700160459139E-01  8.36491711620791E-02  2.96338674581698E-02 -1.32579966497056E-01
  6.26119964514346E-02 -6.04382769841556E-01 -2.33659749271079E-01  5.88277885889809E-02  7.33329323029919E-04
  5.13952509818613E-02
* ORBITAL    1   49
 -6.85014468142842E-02 -5.00736139841509E-01 -3.49892832450181E-01 -5.78307849572299E-02  1.13169635374275E-02
  3.73599845566097E-01  3.12910604032428E-01  3.56444484789310E-02  1.40192642323017E-01  6.65468984635064E-02
  2.82252349269601E-03 -5.16441035535574E-02  1.87350401801335E-01  3.10050125435319E-02 -2.64099322036975E-01
 -1.41099132799215E+00 -9.82786631863064E-01 -7.80883523182721E-02 -1.76841776392312E-01 -4.09427224057870E-01
 -4.13747051736274E-01 -8.46760582186439E-01 -1.01597562390458E+00  3.53682512830626E-02  1.53585232674795E-01
 -9.83836431187249E-02 -8.13492552971059E-02  1.08623813063679E-01  1.76801910162084E-01  1.07573818565886E+00
  8.71193983844706E-01  1.35370412646985E-01  1.14284682229411E-01 -2.74700515960149E-01 -3.91960413362032E-01
 -8.99935837679324E-01 -1.29723213329375E+00  9.30058017501748E-02 -1.15467888665867E-01  1.00296403958022E-01
 -2.00478115621758E-02  8.42216587896370E-02  1.77228577754974E-01  1.08462211196281E+00  8.13618201541153E-01
  5.07637324766527E-02  8.69761810068953E-02 -1.91182218172251E-01 -3.01437587302518E-01 -3.79027106916960E-03
 -1.11082973818116E-01 -1.87591148377924E-02 -6.38627944216056E-03  5.45923104125219E-02 -4.15154005389562E-02
 -2.47926161266603E-02  4.13789662856362E-01  9.85161872259051E-02 -1.08084241164022E-01  1.33019925050441E-01
  1.41596486585279E-02 -1.01159873401097E-01 -4.76261347203073E-02  8.57316967864824E-02  1.00769451858317E-01
 -7.89773686818362E-02 -4.71137767389266E-01 -1.23264366176671E-01 -8.70850930719178E-02  2.23834385518877E-01
 -3.16567413565669E-01 -1.27592058689683E-01  2.15656875291210E-02 -3.04329968692427E-02 -1.50173590039818E-01
 -2.45258898617439E-01 -1.63176036321107E-01  3.89967441366796E-02  5.17640619940769E-03 -3.86008233248734E-02
 -8.00468868673857E-02 -2.59394848352035E-01 -4.37516605344818E-02  4.06564755339885E-02 -1.02274835561303E-01
  8.02337687815096E-02
* ORBITAL    1   50
  2.54780925124813E-02  1.43495067862452E-01  1.00775300802785E-01  1.15587109443271E-01  1.15126509954114E-01
 -5.83099098043115E-02  1.70351270433775E-02  1.00614017768215E-01  1.38933337740193E-01  1.82645974035941E-02
  4.59128434576283E-02  9.33904819817316E-03  5.50663924527865E-02 -6.31852206723531E-03 -1.82062651828652E-02
 -1.65420182851156E-01 -2.02533117064873E-01  7.37056827534466E-03  4.24565845542467E-02  2.52795021192341E-01
  2.60750234450555E-01  3.54698846344234E-01  1.70738540909183E-01  1.10678797537832E-01  1.10256565883543E-01
 -4.71564527275297E-02  6.51837009657680E-02 -4.10580262724809E-02  3.34376936762575E-01  1.95564386364581E+00
  1.46736985245977E+00  1.71213271689372E-01  1.46021378427803E-01  2.81224984604496E-01  5.65296329288020E-01
  7.92834858370849E-01  7.16672860973030E-01  1.51416794902984E-01  1.48539932369260E-01 -1.60333467804959E-01
 -1.05993079534432E-01  4.82983091874907E-02 -3.39090415811626E-01 -2.03128500424275E+00 -1.51886227843700E+00
 -2.20053829921938E-01 -2.09845648036980E-01  6.43092596135381E-01  8.26419672267855E-01  2.17558972284713E-01
  4.43185310352222E-01 -3.48856480802791E-02  1.13462415230308E-01 -7.69790782289997E-02  9.33692801890528E-02
  1.56548978442554E-01  7.16665136190528E-02  6.77331867976718E-02 -1.52108751327985E-01  1.52421537042080E-01
 -1.52660433848241E-01  3.77331813702009E-02 -3.69325028682045E-03  1.68104675798282E-01  1.50216765330762E-01
 -5.07661304373577E-02  4.81672888824263E-01  1.11592477134265E-01 -3.03497443042826E-01 -5.71904590869193E-02
 -2.42716866224543E-01 -5.38370916279854E-01 -1.26957192692941E-01  8.50754282616699E-02 -6.25021797175551E-02
  6.24543756701988E-02 -1.32534896868239E-02 -2.26925689686829E-02  7.65148336567313E-02  4.22784944330038E-02
  3.34775299792734E-02  2.21472895459854E-01  2.56941126628462E-02 -1.57371522552273E-01  7.10995458651926E-02
  1.19742278803570E-01
* ORBITAL    1   51
 -1.18235436026540E-02 -9.34096867830680E-02  6.36818383488780E-03  2.71216471340732E-02  1.04074860622083E-01
 -6.52845690228348E-01 -4.80653646415758E-01 -7.94683965168980E-02 -1.40769894045718E-01 -7.36671776337893E-02
  5.84043107633064E-02  3.32470556779729E-02 -1.33006285498086E-01  2.15223458790350E-02 -1.99410672145287E-01
 -1.25891128181107E+00 -8.70954414272954E-01 -5.18021162624895E-01 -2.60330793880651E-01  9.49678473499346E-01
  9.98318835760210E-01  2.13340194484230E-01 -8.34676045895105E-02 -2.81277739913726E-01  1.31235129339626E-01
 -2.65834216131773E-02  1.36074267128877E-01 -7.85098833938156E-03  9.24508223742673E-02  5.55775915392756E-01
  4.18644100470930E-01 -3.33382849154917E-02 -5.16005939345621E-02 -4.51020385417164E-01 -3.22574634900221E-01
 -5.35281913007672E-02 -1.43958554344463E-01 -1.26665967970500E-01  1.47089494337054E-02 -1.79352681016018E-02
 -2.31665898113676E-01  1.32599065851151E-01  1.23272583461133E-02  4.53172849396936E-03 -7.21407484575101E-02
 -5.38062003115616E-02 -1.06239833513536E-01 -1.14209182775118E-01 -8.61627901770090E-02 -1.54558045401110E-01
  5.85679419737528E-03  9.08082294725317E-03 -2.51901858555052E-02 -4.31884902945869E-02  7.02595437117836E-03
 -4.08948353822610E-02 -3.34429225528028E-01 -1.07327244838610E-01  3.01006907788231E-01 -2.33626533542095E-01
 -8.49481770061671E-03  4.70455378214419E-01  5.96149584900743E-02 -2.64666696359418E-01 -2.08230974022639E-01
  5.56771271652050E-02  1.20586229864275E+00  2.31663644964235E-01  8.09217645402204E-02  2.19248867010232E-01
  8.09545330708885E-02 -2.59468550382599E-01 -6.09507063162179E-02  2.29366201869119E-01 -9.21170899052814E-02
 -3.20756942113334E-01  3.87920212774194E-02 -2.82142476104085E-02  1.34318541016275E-01  2.59804819303770E-01
  1.69236929394693E-01  2.13650312435540E-01  3.93274233882621E-02  1.05546349959848E-01 -2.40915939950390E-01
  2.62814245613126E-02
* ORBITAL    1   52
 -1.29135883959823E-01 -6.77969855153603E-01 -3.62326981968506E-01 -3.35592038971030E-01 -2.49786981419487E-01
 -7.92923764338884E-02 -7.34610968414384E-02 -6.57019525906894E-02 -1.63231531540847E-01 -5.62302677604420E-02
 -9.15309147514995E-02 -5.56582812387265E-02 -2.06399357698646E-02 -2.61717135434607E-02 -1.67036937849935E-02
 -1.53992158650491E-01 -1.33872184220119E-01 -9.34384056884103E-01 -8.50823836078700E-01  3.50234933705636E-01
  2.64867067396794E-01 -5.68282716355779E-03 -1.13326897582632E-01 -1.64490851745765E-01 -1.03106954411915E-01
  2.79826502577360E-02 -5.96020204218484E-02  8.21109892007290E-02  1.19580796511131E-01  8.12214219223015E-01
  5.56325237286092E-01  7.59481525179700E-01  8.67629991618514E-01 -7.60826672587785E-01 -5.39704753775485E-01
  1.31289102235234E-01  2.17375124508663E-02  2.79366295493076E-01  4.47755967701070E-03  3.75560167294192E-02
  1.87816472456235E-02 -3.37670070425245E-02  4.45995946424116E-02  2.17808558810873E-01  7.27588223211791E-02
 -3.72291713434769E-01 -2.62042969176371E-01 -2.78231461453793E-02  1.59704059517043E-02 -4.39093138438645E-01
 -4.07490958080187E-01  3.86573924752075E-02  1.06062186205513E-01  1.83705746568494E-01 -1.66060603513691E-02
  5.91280046610628E-02 -2.93470976489276E-02  2.15085004750285E-02  1.72980880454416E-01 -1.14699149153546E-01
  2.97381265040039E-02 -8.06299253635084E-02 -1.06203194254336E-01 -1.76522093384205E-01 -1.76180472050510E-01
  2.27517578388490E-01  6.37501416293594E-01  1.39344696674167E-01  2.61894154023796E-01  2.22586372241099E-01
  1.49040373618588E-02 -1.05297308063212E+00 -2.55362835082961E-01 -3.30121570865122E-02  7.14458231304650E-03
  3.14643457345468E-01 -1.23651223136716E-01  3.62499276356517E-02 -3.01450134261723E-01 -3.51926767650059E-01
 -1.10572931369936E-01  3.67087569574249E-01  1.12329680430955E-01 -3.68536920003686E-01  2.69037932380804E-01
  2.46109447663074E-01
* ORBITAL    1   53
 -1.50132323537805E-01 -1.12262181099844E+00 -8.84253870076757E-01  2.00449785406549E-01  1.00745372090032E-01
  5.12417257678511E-01  4.10027309323089E-01  2.83713204568467E-01  1.96007112754491E-01  4.78262850021095E-02
 -5.22115917387490E-03 -3.75299505583051E-02  1.31708627301697E-01  6.73002879570679E-02 -1.18421090919439E-02
 -3.06949567449277E-02 -9.08186259887285E-03  2.18203157932141E-01  2.19201794754306E-02 -6.98200333018800E-01
 -5.97511249397569E-01 -1.12283158408901E+00 -9.89649672070020E-01 -1.61352694235831E-01 -2.23461996913832E-01
 -5.11440494871320E-02  1.58033494864082E-01  5.63609860227214E-02  3.45046660891700E-01  1.98136960051427E+00
  1.18740051054605E+00 -5.28055248304773E-01 -6.32108101500465E-01  9.74677270440089E-01  8.26338801043266E-01
 -2.64298476854867E-01 -1.72203169452456E-01 -6.47975524484509E-02 -4.20661312914032E-02 -8.76137731371835E-02
 -5.20279451287243E-02  1.70758289648996E-01 -1.93038322333236E-01 -9.93965084030497E-01 -4.06744565932993E-01
  2.28704783564189E-01  1.79487627337691E-01  7.86961963836576E-01  7.44183119614536E-01  2.20205863196657E-01
 -1.53132407071665E-02 -6.90452302680339E-02  7.34797069528432E-02  9.57277334861966E-02  4.82108067639321E-02
  2.82244118228265E-01  8.77357591232251E-01  1.73936150497552E-01  7.68789384385134E-02 -3.40094679956536E-02
 -2.04291579712576E-01  1.54967291473541E-01  3.07302823887548E-03 -4.20217362608921E-01 -1.83726042781744E-01
 -2.81046799278639E-01 -9.29995208245375E-01 -2.49388516998992E-01  2.34673927640852E-02 -3.21447115005707E-01
  3.03477611998551E-01  6.32249538806595E-01  2.54052627051319E-01 -1.19633699449272E-01  1.10692087156331E-01
  1.47872656365996E-01 -2.08294312349060E-01 -7.32145283059588E-02  2.38535428966269E-02 -6.33364128998983E-02
  1.05082494121219E-01 -3.49721948838840E-01 -2.88802700413435E-02 -5.12479546696809E-02 -3.26155304818801E-01
  1.28454596814117E-01
* ORBITAL    1   54
  1.28868078631136E-01  4.78935324725218E-01 -5.09694311543322E-02  6.59651742341348E-01  4.84327021711794E-01
 -7.11672639302339E-01 -5.72442185392747E-01 -1.50666928436459E-01 -2.38563242720182E-01 -7.94035292296125E-02
 -9.30776120714897E-02  2.56556449774366E-01 -1.27016534562121E-01  1.34786502546205E-01 -2.51351529470307E-01
 -1.71891221132408E+00 -1.29368853655017E+00  5.15982791561961E-01  4.27175813429847E-01  7.25114778602030E-01
  5.66821016379586E-01 -3.31255703439532E-01 -3.40695592038921E-01  1.22351974498138E-01 -7.66784562546227E-02
 -3.21498619817780E-02  1.37611396830567E-01 -4.20467940604635E-02  8.96643861231725E-02  2.59666106657898E-01
 -2.52135332041466E-01 -5.95907114924795E-01 -5.22190496315522E-01 -2.07612785654817E-01 -3.07859222960899E-01
 -6.23785257545105E-01 -5.06967163386167E-01  1.85210675352226E-01  8.34098134443427E-02 -2.15866890546892E-02
  2.01574936249956E-02  2.21887403550614E-01  1.45489995143615E-01  8.24756966405423E-01  4.53175823500050E-01
  6.90669223981148E-01  5.43532924601119E-01 -9.26359248765175E-02 -9.59357104007245E-02  9.74323332261045E-02
  1.15540490483643E-01  2.96500310023067E-02 -1.14821824501479E-01 -2.17131457262381E-02 -1.29182267867147E-01
  1.43502702276557E-02 -9.10942458064533E-02 -1.06234626505288E-01 -4.20105599594827E-01  3.22389612037048E-02
 -9.13812958384592E-02  9.25738768899817E-01  1.47886672623678E-01  1.28310456868895E-01  1.63581438049564E-01
  1.50463142483132E-01  6.62073797058305E-01  6.32256044006667E-03 -3.91585436095040E-02 -4.21526416173614E-01
  2.85024430108885E-01  5.51336434403362E-01  8.07093532631285E-02  3.46875822193923E-01 -9.56713496878434E-02
 -1.20681999181753E-01  4.17930480878878E-01  1.33129819451599E-01 -1.42320615362203E-01 -2.85057819528612E-01
 -3.13156081798277E-01 -6.10916795708804E-01 -1.77243367258995E-01 -1.11256776593455E-01  5.16669774691257E-02
  2.51537536206753E-01
* ORBITAL    1   55
 -1.32004254008018E-01 -7.09826083173125E-01 -3.19637649988998E-01 -2.20433327845412E-01 -1.20711411238061E-01
 -8.99831581687579E-01 -7.66585042563644E-01 -1.26101062388575E-01 -2.05955323980241E-01  5.98092242933152E-03
  1.25841309957505E-02 -1.38331511304812E-01 -1.31830459072396E-01 -3.65286553509609E-03  2.25551805225179E-01
  1.28809530201273E+00  6.52790851771986E-01 -3.32859306190809E-01 -3.10940720852531E-01  1.55125771766234E-02
 -1.19959684880996E-01  3.70272583835209E-01  2.07972987894829E-01 -2.34701260128331E-02 -3.02731321825481E-02
  3.95587487212944E-02  3.62827297333935E-03  7.95062008608668E-02 -1.17631283605050E-01 -6.65624281473458E-01
 -3.96892137541715E-01  6.26287355940291E-03 -5.07060030517759E-02 -5.11683820705242E-01 -3.95819162782355E-01
  6.87089873184341E-01  5.16353719290621E-01  2.75453584912030E-02  1.94375238006927E-03  5.20296040196089E-03
 -6.09918821787358E-02  3.01877294158259E-02  5.73877498106735E-02  2.72720991465346E-01  8.46279225205361E-02
 -8.14256800400319E-01 -7.02017525905060E-01  1.79587633786632E-01  1.77373072732668E-01 -1.00077204749508E+00
 -8.67838529480868E-01 -1.75916884132422E-02  2.71631221526709E-02  2.54876814244354E-01 -1.50570360131790E-01
  7.45573653657755E-02 -7.72568187406199E-01 -2.23432331115664E-01 -3.72437219756934E-01  2.58540512524997E-01
  2.93103846936711E-02  8.71278337264045E-01  3.37977340069795E-01  4.14884468371201E-01  1.32076207659052E-01
  5.68178364417371E-02 -1.85803621882684E-01 -8.12832475141214E-02  3.45630185476453E-01  1.21480811142690E-01
 -4.75821662581411E-02 -3.12484866754341E-01 -2.43425813204071E-02  3.90685900958283E-01  2.76528273482976E-01
  1.54534661216925E-01 -8.24170941509641E-01 -3.56676848575809E-01 -1.38717827665193E-02  1.69436494379935E-01
  5.75573498875367E-01  1.08438850707721E+00  3.13789828920916E-01  1.22344701070164E-01 -4.51934535973633E-01
  2.25304612660806E-01
* ORBITAL    1   56
  1.36737335318795E-02 -1.08307602972994E-01 -2.63472585091112E-01  5.96095198506616E-01  4.45424282533916E-01
 -3.67059050686829E-01 -3.23765859722617E-01 -2.19933657463339E-01 -1.11740402554101E-01  1.68832618612162E-01
  1.27568913017853E-01  1.53388204983644E-01  9.18114734610815E-02  1.15608094633056E-01 -2.44328046836377E-01
 -1.17865900219590E+00 -2.41170129527544E-01  3.94091379070754E-01  2.28872941987435E-01  2.09876329024226E-01
  1.23871471851838E-01 -3.46083486493605E-01 -2.13892915029838E-01 -2.74659033609292E-01  2.79275633007314E-01
  7.46527971394198E-02  1.76117830982658E-03  2.30772538412119E-02 -8.57862877159277E-02 -2.83224478190696E-01
  2.37033417970739E-01 -3.89108981057966E-01 -3.80058619300246E-01 -6.23664717914659E-01 -4.57434459654857E-01
 -6.99211681345850E-01 -4.89242217578368E-01 -2.08941138042690E-01 -2.04548560494174E-01  1.36796586190714E-01
  1.72706497537319E-01 -4.81920286860447E-02  1.03944810380691E-01  3.91512390415164E-01 -1.00154038808471E-01
  7.54068779832457E-01  6.21933163829809E-01 -8.64336510098885E-01 -6.00634988373200E-01 -2.00927722107922E-01
 -1.20670421891639E-01  3.88393046860145E-02 -1.44414226919726E-01  2.10687840467022E-01 -3.06337803838922E-02
 -1.71392568547999E-01  6.13372768478474E-02 -4.42521326847947E-03 -2.81971160549399E-01  1.83956103721951E-01
  2.04021425600962E-01  6.80139831634884E-01 -2.98676932147268E-02 -3.00645749263651E-01  1.38703081265908E-01
  4.22516204679337E-02 -1.83797616497507E-01  2.89320535840481E-02 -2.66725365958032E-01  8.99050458231111E-02
  2.64265341853111E-01 -1.95606431759259E-01  3.44573674915627E-02  1.18595347263600E-01  4.24600044919452E-01
 -5.65448645562897E-02  1.05843401361649E+00  2.16692652232848E-01 -1.61649584587365E-01  1.25583122154700E-01
  1.53191130295539E-01 -8.54078870942159E-02 -8.89043897835218E-02 -1.22565444315536E-01  5.18272549884248E-01
  4.48364226033918E-02
* ORBITAL    1   57
  1.28846711462611E-01  7.71779596010643E-01  4.10596408257824E-01 -3.90448728260726E-01 -3.96574373221701E-01
  4.73232736423693E-01  4.02365727886205E-01  6.31134096952125E-01  5.19270525394441E-01  6.29349102994900E-02
 -1.42028079191535E-02  1.39503744112685E-01  3.17734720580892E-02 -1.25783284264051E-01  1.44440403180904E-01
  7.47165162373292E-01  2.11985254612430E-01  2.30195572101685E-01  4.01450996754185E-01 -1.99324730897599E-01
 -1.37330589257850E-01  1.01971882892910E-01  1.93163991992624E-01 -7.04200656788261E-02 -9.82674181983969E-02
  1.96491961613476E-01  1.62920300498007E-01 -4.77931084323823E-02 -2.03021715110915E-01 -1.25011039959039E+00
 -7.46032168868708E-01 -1.96871299963037E-01 -1.05941825001832E-01 -4.27555508307807E-01 -3.49381904044079E-01
  2.15178921313406E-01  7.92252132607282E-02 -2.10259970718252E-01  7.44589466152890E-02  2.37408271851939E-01
 -2.54029995618251E-01  1.21573373604448E-02  1.21656879662811E-01  5.71415732371564E-01  1.23812293028505E-01
  1.02129054906181E+00  8.45297559226763E-01 -1.43761843631753E-01 -2.45547257268971E-01 -5.81981009654156E-01
 -4.35970508526618E-01  7.94503128601350E-02 -9.29529264725729E-02  1.04523212739082E-01 -1.11733170701105E-01
 -2.07584700565064E-01  4.85246387989425E-02  1.25902193699116E-01  3.80021005803366E-01 -1.34162487765053E-01
 -4.81639085173626E-01 -7.62995642420416E-01 -2.46157748419645E-01  9.08167390619785E-02  1.37291698179272E-01
 -3.54398771955862E-01 -2.47696481387957E-01 -3.54143785321049E-02 -1.79837979121853E-01 -8.81638449700892E-02
 -3.30017042770262E-01 -4.96947684322006E-02 -8.47650397627061E-02  1.14660021054796E-01 -4.12711327693594E-02
  8.24653160498802E-02  9.27721390729985E-01  2.51217270972449E-01 -3.03757427222268E-01 -2.16555903351987E-01
  3.84618548091993E-01 -4.29250401136807E-01 -1.48000173965081E-01 -1.46077461614433E-01  1.03580508761979E-02
  5.62132924454045E-01
* ORBITAL    1   58
 -1.57178863601200E-01 -6.88972095611397E-01 -7.18643983773754E-03 -4.16007198071973E-01 -3.67581007442891E-01
 -6.87318621760598E-01 -5.91506163705154E-01  9.66565858736295E-02 -2.12291624792439E-02  6.39088267596214E-02
  1.11767496908969E-01 -4.23125485839003E-01 -1.68410017762489E-01 -1.03375385245652E-01  1.33993238165967E-01
  8.34748024055820E-01  5.22045821947942E-01 -2.97778166133508E-01 -2.31675741318447E-01 -5.37728764862841E-03
 -6.22366636095530E-03  1.28133286127856E-01 -5.47951029212209E-02 -1.61428793793693E-01  9.73164660942601E-02
 -1.43827181301961E-01  1.23991478303567E-01  3.63188114380329E-02  3.61487342026201E-03  2.26133177735153E-02
 -2.04987251625867E-02 -7.42337741007502E-01 -6.01458713889788E-01  4.85493609438322E-01  3.36674104140486E-01
  1.74801243811464E-01  2.70375696918200E-01 -2.71934396749243E-01 -1.13161740527459E-02 -1.46945686235454E-01
 -1.41334726999455E-01 -1.45214401730757E-02 -1.30423917696852E-01 -5.64305874574396E-01 -5.72907085458088E-03
  1.39263704921848E+00  1.17961811608319E+00  2.89942772986533E-01  2.58991595307292E-01  5.50435024727457E-01
  4.57348037712690E-01  4.41817259178096E-02  1.28841074484467E-01 -1.10365136423719E-01  2.10267900348250E-01
  1.20941628699051E-01 -8.19905815480353E-01 -1.84636717272492E-01  3.11363781170171E-02  3.28831679552249E-01
 -5.15161633864495E-02  3.55815191357114E-01  9.28739468565644E-02  3.72132358702245E-01 -2.96713142788400E-02
 -2.53487442266633E-01 -1.08527282572792E-01  2.55387114616874E-02  2.15478406409611E-01  2.51639219742826E-01
  7.06795088524440E-02  4.24479639724112E-01  1.63491716594564E-01  1.02201903686284E-01  9.20354633132268E-02
 -2.65207145566767E-01  1.00609033048245E+00  2.55513986727819E-01 -9.98749055923064E-02 -3.94165681355930E-01
 -2.21017536673604E-01 -1.37995973179995E+00 -3.19234471117762E-01 -3.70914165453488E-01  7.28528452806235E-02
 -2.95353249594703E-02
* ORBITAL    1   59
  1.16859502208351E-01  5.57185440893952E-01  1.08259586676616E-01  6.50854681807929E-01  4.39566462272211E-01
  2.34741153642175E-01  2.35420408724638E-01 -5.67605314319163E-01 -5.03752058156125E-01 -2.33941406789259E-02
  1.17201537413975E-01  1.73967542268113E-01 -9.25574941982631E-02  1.00350747965496E-01  6.58712332826495E-02
  3.34570635763104E-01  1.71671188447452E-01  6.50601085985583E-01  4.84508294849991E-01  2.84308421635379E-01
  1.47700044576498E-01  1.01089637972383E+00  7.85763935056273E-01  1.22669273761438E-01  1.28126960384372E-01
  1.23917482047930E-01 -1.04182571610197E-01 -2.20476632759452E-02 -1.41040181488715E-01 -6.97469568941720E-01
 -2.87358762317055E-01 -2.85145194520568E-02 -9.35531285629609E-02 -5.91550282258544E-01 -6.04575398419849E-01
  1.09946592815416E+00  9.18871273681437E-01 -3.00858260177929E-01  2.06115705001085E-01  7.78957692833581E-02
  2.36207401146904E-01 -4.53479380078450E-02 -2.71249995958269E-02  7.25579675822552E-02  3.87256857260564E-01
  1.01610309092043E-01  5.65890904718184E-02  6.57699979225093E-01  5.07470660699461E-01 -5.93144249739302E-01
 -3.48786860854679E-01 -1.03522496116925E-01  1.85633800349122E-01 -2.20727068545686E-01  3.08145530460454E-01
  1.48320205677509E-02  4.75736845703955E-01  6.87681893950340E-02 -1.38163726006231E-01 -6.25546893008562E-02
  4.25730402608171E-01  8.48409877313482E-02 -1.48319422749920E-02 -2.30407980989238E-01 -6.55964775448457E-02
  2.30602258922577E-01  2.27000904015462E-01  5.78739019658938E-02 -3.05046839413264E-01 -2.24274590304045E-02
 -2.02718531611474E-01 -8.61014240173911E-01 -2.05915292143972E-01 -6.33757472113338E-02 -4.01511695167867E-02
 -1.34091379729423E-01 -3.66019139551455E-01 -4.23168173571629E-02 -9.05136078691563E-02 -5.62767463005874E-01
  4.76995411959075E-01 -2.01580480943269E-01  4.88465086324932E-02 -2.43619171080131E-01 -4.40905636018967E-01
  1.46935879412047E-01
* ORBITAL    1   60
 -9.20714230460663E-02 -6.15013042700558E-01 -3.68337715526379E-01  8.43672729742046E-02  1.05037599741649E-01
  1.28313241110374E+00  1.14830130921066E+00 -4.80186951277072E-01 -4.63038481781978E-01 -1.77117303629562E-01
  4.63536149265818E-03 -1.88387148228049E-02 -2.21289671567880E-01 -1.28156658596546E-02  2.22851038806457E-01
  1.19155087193950E+00  3.87678575228360E-01  1.79280826308422E-01 -3.82746973868155E-03 -8.61769768441056E-01
 -6.06495311623434E-01  4.52960447451963E-01  3.22518217330800E-01  4.32418210925281E-01 -7.52514000336838E-02
 -1.12150698787374E-01 -4.58829383226576E-02 -9.67897604779816E-02 -1.47083089208231E-01 -6.00986729589156E-01
  8.12564748138996E-02 -8.89765785322529E-01 -8.53960657477480E-01  2.84538805868490E-01  3.81904181488638E-01
  4.73179748331084E-01  4.75887872457762E-01 -7.39697036866337E-02  2.24452239082166E-02 -1.71694228554255E-01
 -4.65591859719116E-02 -1.63385534761343E-01 -1.12591743948630E-01 -6.10294211781205E-01 -2.76810024164895E-01
  9.37715275259404E-01  8.35240490556646E-01 -3.27044227884673E-01 -4.68721717598278E-01  3.96680602304356E-02
 -1.95761895196706E-01 -6.06617525427808E-03  1.95282375185577E-01  1.63457062833443E-01 -1.17172815233480E-01
 -6.86373589241186E-03  1.20467193776104E+00  2.05802338560318E-01 -1.56160695198536E-02 -1.40828219762514E-01
  1.19780702048439E-01 -7.84418834920244E-01 -1.51228781002837E-01 -1.44991115303669E-01 -2.59467670559136E-01
  1.96799334399846E-01 -4.98982240448900E-01 -1.38970197764205E-01  3.91600507863118E-01 -1.88154327033359E-02
 -3.41980950884075E-01  2.12225635424256E-01  6.18064224571391E-02  4.32677440715006E-01  1.44649737370578E-01
 -3.20857617875270E-01  9.46445526418957E-01  2.33801788233352E-01 -3.57799587833170E-03  2.66488507729996E-01
  4.39879418710226E-02 -4.32444561956698E-01 -1.34140419163605E-01 -9.89800968955187E-02  3.69580137452667E-01
  1.51148422655809E-01
* ORBITAL    1   61
  2.60592563941830E-02 -6.36547980376032E-02 -4.14543838101322E-01 -3.89218589588355E-01 -3.45079938860711E-01
 -1.13979006113746E+00 -9.57597737570743E-01 -6.61672791641839E-02 -1.21282301748347E-02 -2.93858180041504E-02
 -3.13243365603206E-02  3.41977914736280E-01  1.65677805848605E-01 -9.20474856336752E-02  1.58276589850089E-02
 -1.31819946337461E-01 -4.18089801854827E-01 -5.60585660738019E-01 -2.90453973771532E-01  2.17834732986215E-01
  1.78678416018899E-01 -2.63514181388482E-01 -1.91169089854691E-01 -1.10571255196198E-01 -4.30427762162480E-01
  9.88163493022370E-02 -1.48784243799587E-01 -2.23113473049515E-01  3.66292604670262E-02  4.48672251834168E-01
  6.08135021557267E-01  4.64919993180436E-01  3.77759608209393E-01  4.49409264003095E-01  4.21086573488199E-01
 -2.06680289474836E-01 -1.80701630645319E-01 -3.21867853614420E-01  5.41885115264866E-02 -2.26632171126013E-03
 -2.61045711300232E-01 -1.49966726056144E-01 -1.05448251157926E-01 -4.09547845775965E-01  1.24241104850830E-01
 -3.96881791023310E-01 -9.79027037591810E-02 -1.06348119147332E-01 -2.20275082551503E-01  5.57808293154949E-02
 -5.32165758601063E-03  2.18733674016098E-01  3.37777703879657E-01  9.53986111191824E-02  8.32905834292036E-02
  8.23967145515141E-02 -9.59800529100801E-01 -3.18729766656803E-01 -2.29498003430707E-01 -1.25979087973325E-01
  1.52066756907095E-01  9.64240325794993E-01  3.71533576326291E-01  2.70113849694512E-01  2.84050854966309E-01
  9.45430089895195E-02  3.29001117556523E-01  2.60733321068696E-02  1.60748472837574E-01 -4.71185291100454E-02
 -6.82033980683844E-02  3.17467827955841E-02  6.09777282244349E-02 -4.11810909639086E-01  2.56723138667611E-02
  5.62561435929600E-02 -2.89069547810476E-01 -3.34556401159175E-01 -6.94363127491427E-02  4.21066691562371E-01
 -9.68749567548303E-02  2.27857211379398E-01  2.00162460080726E-01 -2.70749596421696E-01 -1.32171550836149E-01
 -2.85760206264688E-01
* ORBITAL    1   62
 -1.42575072977515E-02 -1.49569666184004E-01 -2.39198975271370E-01  5.46646322264450E-02  2.75935685851234E-01
 -5.40712650335418E-01 -3.16119790158859E-01  8.42460656677713E-01  6.02534670073419E-01 -1.59158842588750E-01
  5.13687776921675E-02  2.20871488327081E-01 -3.84442434112749E-01  6.86357218626075E-02  1.77416534921514E-02
  2.10129298023247E-01  2.53641122629923E-01 -4.50602712879653E-01 -5.60461331893751E-01  1.56394536561967E-01
  1.75141433086599E-01  7.77362824984079E-02  8.54619520336684E-02  2.22888128400975E-02  1.45475437495610E-01
  8.84303796214543E-02  2.99455702866623E-01 -3.64531751161989E-02 -1.58038162761466E-01 -7.88273351405461E-01
 -2.07523527980564E-01  4.45615291430843E-01  4.63303165741932E-01 -2.43311046664490E-01 -1.24953612769574E-01
 -2.15688040573766E-02 -9.73365431809997E-02  8.55864782631433E-03  5.17579343327512E-02  9.64630230054975E-02
  2.15522311369854E-01 -2.20999904808311E-01 -4.29830746786367E-03  9.95195940036455E-02  2.93039367917674E-01
 -3.75410790446850E-01 -3.78808960587252E-01 -3.84399880211432E-01 -2.99404947564115E-01 -1.39174910302446E-01
 -1.20983413114378E-01 -1.72675275195463E-01  3.02790912297251E-02 -6.97722043542284E-02  2.09321846595306E-01
 -1.20604682370692E-01 -3.36261261776358E-01 -2.04425457949865E-01 -4.90854936520608E-01 -2.18822465729439E-01
 -6.33738210909556E-01  4.57798778226654E-01  1.93714413818714E-01 -6.03304330564117E-02  4.45007883459898E-02
 -7.70921788839972E-01  1.86830398533028E-01  4.36101843051147E-02  4.24868247884443E-01  1.45187348833435E-01
 -6.81852150698782E-02 -2.20271801320146E-01 -2.47479140849569E-02 -1.34378869509824E-01 -2.09622708271481E-02
 -5.21112503705678E-02 -1.89723006799416E-01 -2.30490465451345E-02  1.63423553906038E-01 -1.04651256191837E-01
  1.20135500621871E-01  3.48148176039242E-01  6.25314377883903E-02 -2.93969131183292E-02  1.94587034351737E-01
 -2.13421943136145E-01
* ORBITAL    1   63
 -1.74246877367580E-02 -1.32165907471961E-01 -1.13483145020224E-01 -3.64904241244436E-01 -5.40290659670583E-01
 -2.06443777408829E-01 -4.81648786073072E-02  2.42966782053971E-01  2.10841998906474E-01 -1.35544845102184E-01
  2.13206454657344E-01  5.42655069451880E-02  3.27283647180352E-02 -1.24417632186188E-01  9.45902478680366E-03
 -1.69192771660253E-01 -3.69067525101405E-01 -2.97386469212291E-01 -5.67918034066718E-02 -5.08788615682080E-02
 -2.04733000680233E-01 -9.92052301947964E-01 -9.68061078092212E-01  9.25131590007216E-02  9.60414939876586E-02
  1.49996580425998E-01 -3.41250586334435E-01 -4.79188139496839E-02  1.85572444422788E-01  1.16021976215225E+00
  7.41935796340256E-01  3.99321167249009E-01  4.52131883353629E-01  3.19093064361424E-01  4.26855328461415E-01
  1.85728624915314E-01  4.97322483641905E-01  1.14334249810383E-01 -1.99803840468221E-01  2.00712903919180E-01
  8.68538594937606E-02 -6.59266093167666E-02 -1.04505529852067E-01 -5.26760572185019E-01 -1.98054601982532E-01
 -2.98267097210158E-01 -3.23764803570580E-01  3.11619066927381E-02 -3.50126017282392E-02 -4.57697765555845E-01
 -4.68429328138879E-01 -7.65505197160618E-02 -4.13790271837992E-02 -1.58034607421122E-01 -6.69352596273318E-02
 -4.40275553041880E-02 -2.12339247761450E-01 -1.25238559301113E-01  9.17909393108528E-02 -7.39467169291383E-02
  1.60437993175977E-01  7.55733171277305E-02  7.03111789396143E-02  4.19450340198495E-01 -1.04069312294876E-01
 -2.78045599097971E-01 -1.59191922575999E-01  1.30522415852297E-02  7.06357190349431E-02 -1.73908083950687E-01
  7.97103765574087E-01 -2.63770415568435E-01  2.93657190879895E-02 -1.36438444378983E-01 -2.41653028083483E-01
 -5.76956963526555E-01 -1.72818795266434E-01  2.30032513174844E-02  1.04605575651464E-01 -1.58772682899485E-02
  2.20367271984228E-01  3.64542713357428E-01 -1.92932192596884E-02 -1.02814535055254E-01  1.34424190158887E-01
  4.19301796773084E-01
* ORBITAL    1   64
 -1.47385721481056E-01 -7.31345827973905E-01 -1.81256737311726E-01  1.37470091732400E-01  3.94338296716956E-01
 -3.96330072356571E-01 -3.13187080133992E-01 -1.97687752351606E-01 -3.33556385209381E-02 -7.43380919825161E-03
  5.71228560095081E-02 -8.04366126607858E-02  2.21801537246341E-01  5.54247690603763E-02 -5.11544564097213E-02
  3.05265298315712E-03  4.03261967459112E-01 -5.30644536351570E-01 -6.56951624554463E-01 -2.61546350860905E-01
 -2.21399601194092E-01  1.17938312160671E-02  2.24239981165444E-01 -9.80926353095769E-02 -9.81004081224151E-02
 -8.38978622301547E-02  3.77856891475238E-03  5.09538236270287E-02 -7.88013315577281E-02 -4.10313646789926E-01
 -1.26576038909442E-01  2.23207696639065E-01 -5.60001783796113E-02  8.25098142845745E-01  1.01530273191547E+00
 -3.83136692560178E-01 -3.69213230519836E-01 -3.19227605116682E-02  2.05838638161815E-01  4.65533680308421E-03
 -8.14341773706318E-02  2.81446691046637E-01 -7.73723968780144E-02 -4.12433798410845E-01 -1.93024762925946E-01
  3.87304453348493E-01  2.38119253094974E-01 -2.35923516840357E-01 -4.25743119729044E-01 -5.76386154062701E-02
 -5.68182914934449E-02  1.59305236836003E-01 -1.94276456317288E-01 -4.91470391179443E-01 -2.90862356075463E-02
 -2.30467952691608E-01 -2.14924964538768E-01 -8.07918194584716E-02 -3.39736904236635E-01  8.93767834060654E-02
  2.76584727419665E-01  4.22709612605673E-01  1.03553829705809E-01 -1.38641662626773E-01 -3.71830636776040E-02
  9.47154423929954E-02 -1.94244585850678E-02  2.73491874295936E-02  3.29910169410924E-01  1.96107202529823E-01
 -3.03949525304472E-02  6.99951147047458E-01  5.59534611364002E-02 -3.11452560491044E-01 -5.90092065646774E-01
  1.57208540992098E-01  4.02826689182125E-01  1.30756017372487E-01  1.30249430996078E-03  7.01680430860631E-02
  2.48262438116788E-01 -1.45181177130646E-01 -7.63655886674807E-02 -1.63496162872355E-01  7.73426507308755E-02
  5.52784442627822E-01
* ORBITAL    1   65
  7.22252519665820E-02  2.64652591427125E-01 -6.62333437971539E-02  2.02388749918432E-01 -1.53139079612066E-02
  9.54976348539905E-02 -3.23453788456476E-01 -2.25785691513762E-01 -3.19174313097535E-01  3.55644904206445E-01
 -1.11893626958603E-01  5.70274272245959E-02 -2.43722207780979E-01  1.35995020368154E-03  1.28900463677275E-01
  7.05808030505588E-01  3.29204715245839E-01  6.63992865670091E-01  6.28926859101472E-01 -2.87329064927508E-01
 -2.45586919224373E-01  6.78018904070079E-01  4.06233972288403E-01 -2.65189250870593E-01 -1.89834342387766E-01
  2.60051244678949E-02 -7.21592150244428E-04 -9.52329268834853E-02 -2.18196786237541E-01 -1.16510641142106E+00
 -5.09037866003621E-01 -5.31315366751203E-01 -3.92868085428565E-01  3.70945908399939E-01  5.80383160369576E-01
  5.76970323032828E-01  4.92762537347200E-01  1.80381031732633E-01  2.46558671535568E-01 -2.60124779049859E-02
  1.36308162253513E-01 -2.91309939883496E-01 -1.62277943785415E-01 -5.96869362230721E-01  2.25404821551173E-01
 -1.93410904451730E-02 -2.22245103464510E-01 -3.33697285439063E-01 -4.63734937703550E-01 -1.97280700576039E-01
 -4.51315717269816E-01 -2.32183840403072E-01  2.66005224419269E-01 -1.16996497845558E-01 -1.93777816669887E-01
  1.01431655723665E-01  1.98827281019396E-01  2.53077756348404E-01  3.21312948657808E-01  3.28263649971886E-01
 -1.95044121688518E-03 -4.84532737568695E-02 -3.35296256729109E-01 -3.41969955688448E-01  2.92750489453574E-01
 -4.99897406808038E-02 -2.94841137603001E-01 -1.82970871602698E-02 -3.12263710830712E-01  1.08518832400421E-01
 -2.33818689740483E-01  3.30564589158953E-01 -6.82511650006756E-02  3.38927646630001E-01 -1.43293861067654E-01
 -1.29145270170665E-01  1.93436662263217E-01  2.99148025262116E-01  4.63589795733614E-01  6.78550269654280E-04
 -1.80153548756203E-01  2.49662509469607E-01 -6.96734140139587E-02 -4.62940829373242E-02  2.16368688669856E-01
  2.02695677786141E-01
* ORBITAL    1   66
  2.39309868498577E-01  1.46988929316293E+00  7.59587956648670E-01  3.28061632574118E-01  5.10809527356773E-01
  5.13611219175982E-01  1.73851194183427E-01  3.39997947373082E-01  2.86242098652324E-01  1.29116750865006E-01
 -1.38884853034875E-01 -3.97215086458595E-02 -4.64686663153798E-01  2.05618689521138E-01 -1.04676265719039E-02
 -1.11682792627701E-01 -5.40413202597255E-02  2.68246576693891E-01  1.17889500401022E-01 -1.47187619919686E-02
 -1.62344471559933E-01  6.19941733908174E-01  4.36040980569211E-02  1.36464880277963E-01 -4.57347530883269E-02
 -3.31915959195452E-01 -3.93255835195735E-01  3.82820049673081E-03 -1.19442164087467E-02 -2.55081044945425E-01
 -4.04099531844731E-01  7.00986046343741E-01  5.35721179420595E-01  1.68840453108667E-01  2.52588547991533E-02
  9.11072701237807E-01  1.04511635547109E+00  3.60219418054360E-02  6.70058040045312E-02 -3.09972005379277E-01
  1.62973682696574E-01  5.75906104059879E-02  5.82100704273075E-02  2.11672657736577E-01 -1.49942748308165E-01
 -8.72258093066641E-01 -2.96829938686050E-01  5.62518923996133E-01  2.50124904555418E-01 -2.52739599612698E-01
 -2.00220796399527E-01  3.33405332154056E-01  1.45381571299024E-03 -1.94142986467659E-02 -1.00971006320279E-01
 -3.82512375072779E-02  1.33114355911739E-01  1.55617153667999E-01  4.46997935865625E-02 -3.87099802827450E-02
 -3.74847282955687E-01 -6.33923747840244E-01 -1.80598296195123E-01 -3.37500084098306E-01  3.70710352703817E-01
 -2.24384677302520E-01  2.45846998681324E-01  1.03506647199312E-01 -2.87240080244015E-01  2.33314669475673E-01
  7.67075537185217E-02 -3.72004836641763E-01 -1.08198917546610E-01 -3.49516218910752E-01 -1.24014792888315E-01
 -1.60833947682616E-01 -8.97475748334922E-01 -3.59637838761795E-01 -5.62121586376472E-01  3.71344419838734E-01
  6.92063218251957E-03  4.08110902088433E-01  2.32549491187327E-01 -5.98077125832015E-02 -3.35157851505795E-01
  1.27125966365224E-01
* ORBITAL    1   67
  5.61818008057594E-02  5.60727349502487E-01  7.39775437891715E-01  6.39715266126939E-01  4.58756074611604E-01
 -5.90536807822182E-01 -5.17646145520396E-01 -1.26104046476404E-02 -3.20943834809180E-02  3.97619399604974E-02
  1.37170895596321E-01 -2.67337382766528E-01 -1.47777302492956E-02  2.19080480350164E-01 -2.20185971694952E-01
 -1.57237252238639E+00 -1.28439385632980E+00  8.91601245095949E-01  4.07743788412981E-01  5.03639723373075E-01
  5.72165761359551E-01 -4.19685205141349E-01 -3.00251323732454E-01 -5.99558073305656E-02 -1.70565008048813E-01
 -4.36757338731966E-02  1.04885730704495E-01  4.69444815394044E-01 -6.31193596117874E-02 -3.22913896582969E-01
 -9.41912629840847E-02  2.52619424578917E-01  2.28213102898714E-01 -6.06934610663926E-01 -3.89661625392296E-01
 -4.97294480267603E-01 -2.52503756661866E-01 -2.30847122147158E-01  2.20766950990175E-01 -5.07334330663675E-02
  3.71236210536201E-01  2.13821998773321E-01  1.91532773379983E-01  1.13087761403731E+00  6.16932339346386E-01
 -1.70596334744429E-01 -1.73759004206760E-01 -6.77452891726510E-01 -6.61807402550918E-01 -4.58559032181879E-01
 -4.58142551173640E-01 -2.31656543339734E-01  8.10520593781910E-02  3.42138557151798E-01  2.17071942164949E-01
 -1.63327916465425E-01 -2.41246140939163E-01 -2.45830483964929E-02  1.80023951441579E-01  2.26001806783075E-01
  1.09634459119992E-01  6.17445433641207E-01  1.91343472293967E-01  1.94865328857470E-01 -1.76981921869386E-01
 -1.00803656011149E-01  1.02865337998896E-01 -1.86810417879232E-01 -1.91400388304435E-01 -7.27941491452042E-01
 -1.91725253587242E-01 -2.00799804244683E-01 -2.03029599285760E-04 -3.98816059083502E-01 -1.77352129139410E-01
 -2.77669193793948E-03 -1.88107297611054E-01 -9.91414345100387E-02 -9.24305247911902E-02  1.53220234092757E-01
  3.22181913538478E-01  2.20815587020867E-01  7.93965782473078E-02  1.26039923318652E-01  4.19443502275657E-01
 -1.70259439163843E-01
* ORBITAL    1   68
 -1.56645293080854E-01 -8.58859792545957E-01 -2.81333678175984E-01  1.12879125845563E-01 -1.41427523933556E-02
  5.14333770079012E-01 -1.73723836953130E-02 -8.27314094261382E-02 -6.67212720757448E-02  1.23730101665743E-01
 -5.89416882381422E-01 -5.03696028225239E-02 -3.76319920532474E-02 -1.00990151639539E-01 -8.28867675986053E-02
 -5.16264306932142E-01 -3.84649178751425E-01 -1.67861514940430E-02 -1.57353071811609E-01 -4.24084109430412E-01
 -9.94022625918492E-03 -6.58882940917072E-01 -2.60777170162543E-01  2.25420970638360E-01 -4.53659510485449E-02
  1.48661943676947E-01  4.22985535411687E-02  6.64931663952311E-02 -6.30517779227551E-02 -5.24335796798665E-02
  5.39931595052553E-01 -2.46655739103143E-01 -4.16300418978266E-02  8.10515970800137E-01  3.51736421069019E-01
 -1.12145264325019E+00 -7.74341524017206E-01  2.35968040193372E-01 -2.54842621509091E-01  1.34018641243363E-01
  1.36057503036849E-01 -1.03544339912195E-01 -8.46192061642256E-02 -4.37309112762119E-01 -1.18359657979872E-01
 -3.71831433106438E-01 -1.92011003590180E-01 -2.19317365440912E-01 -2.35161268913703E-02 -1.13843128851933E-01
  1.44798217310664E-02  1.82381655015265E-01 -2.52099906328972E-01 -4.43603078234876E-01  1.14059920064998E-01
 -1.91609234033261E-01  6.67248573036466E-01  2.37453231887396E-01  2.90391061742429E-01  4.96147557040769E-01
 -4.08730459310431E-01 -6.55038580215084E-02 -2.62277417106951E-02 -1.84196258159342E-01  5.24958839413406E-02
  4.27288058611343E-01 -4.34770270366718E-01 -3.33137328654232E-01  3.62272368802551E-01 -3.46733193646886E-01
 -6.77583430066139E-02  1.19639115898294E+00  3.97872294132338E-01 -2.32184140584670E-01  5.28568750053035E-01
 -4.26429519043221E-01 -2.17916841010145E-01 -1.87832585289941E-01  5.61298134481347E-02  6.53376830275524E-02
  2.55836351076542E-01  4.94976532969724E-01  1.34999441281426E-01 -3.18148539928383E-01 -2.18919936217030E-01
  7.62795556520534E-02
* ORBITAL    1   69
  2.88738451640187E-02  2.81471853685324E-01  3.99022487313910E-01  8.17736220530103E-01  4.36635150763475E-01
 -7.57800420603436E-01 -2.53132187549208E-02 -9.76348188628435E-03  4.93258098419004E-02 -1.78899154204826E-01
 -4.95104625062300E-01 -1.18265134430606E-01 -1.06679193715098E-01  9.30779426421015E-02 -4.71146910175868E-01
 -2.57838688985715E+00 -1.07167239077161E+00  5.92234343486728E-01  5.80511400152504E-01  7.07423558577387E-01
  8.12778733553160E-02 -2.35975733669072E-02 -1.26618843402511E-01 -2.08592459916985E-01  8.72215056226982E-02
  1.29244456474679E-01  8.25078293396515E-02  2.35032600140392E-01 -2.70980885990960E-01 -1.50507897598212E+00
 -6.47110329112938E-01 -8.39286662741734E-02 -1.78811325062884E-01 -9.20346677053757E-01 -5.45561536666643E-01
 -1.14978956841167E+00 -8.67387808430619E-01  3.71600460835860E-02  1.58457070756921E-01  8.32127997879486E-02
  1.57565733063287E-01 -5.06318014979908E-02  1.83034365612042E-01  1.26884309058230E+00  1.02075415883821E+00
 -1.64311240308296E-01  3.49999947956566E-02 -1.27747136293192E+00 -9.35582651620810E-01 -7.04953504637225E-01
 -4.28337682416840E-01  1.58939599507620E-01  2.81721833432463E-01 -1.64715500028333E-01 -1.75586814560480E-01
 -8.42819207407830E-02 -2.97353473774662E-01 -2.58186003461005E-01 -3.01748277300403E-01 -1.05747890192133E-01
 -4.33254027332243E-01  9.72384864696307E-01  4.47486493318354E-01  3.97274823445653E-01 -6.60921192293643E-01
  2.74302609001045E-01  7.70653568638891E-01  1.55691347545539E-01 -6.82163078439454E-01  2.06305815490512E-01
  3.04240863706270E-01  2.14697035196763E-01 -7.95235021209477E-02  2.34681474725700E-03  1.55940702588623E-01
  2.79725681337182E-01 -6.58310122516940E-02 -1.89007007729540E-01  2.00428102916892E-01  3.91196583937636E-01
  3.88058904546189E-02  5.92906824043723E-01  2.32009294112060E-01 -4.17099859962721E-01 -9.95684464340190E-02
  8.64917381338938E-04
* ORBITAL    1   70
 -2.00308519064607E-01 -1.24547206151325E+00 -5.05880089853997E-01  1.04318257660914E+00  2.03685210977228E-01
  1.42478706914701E-01  4.06684014914748E-02 -2.39560655839820E-01 -2.08612648422201E-01  3.99773476727972E-03
  5.10789145947115E-02  2.52565120105136E-01 -3.60348859002552E-01 -4.33842350960420E-01 -2.86979179028784E-01
 -1.80731716825914E+00 -1.11842226676482E+00  2.67876361086310E-01  5.22738967183654E-01 -1.35479508455614E-01
 -2.50566760728270E-01 -4.04130008903217E-01 -3.26042461369896E-01  5.08580320908966E-02 -6.24564750709990E-02
 -1.08229125344472E-01 -1.91485194540848E-02 -5.20660030866112E-01  4.02119774539515E-01  2.33146714004415E+00
  1.16382906946594E+00 -5.11092177097470E-02 -1.78950889437545E-01  4.97827781412333E-01  4.61242836592598E-01
 -7.68831793344659E-01 -7.21993396595084E-01  7.64874515303977E-02  1.41618109603726E-01 -9.41695268558307E-02
  1.97803019593355E-01  7.53118128390390E-02  5.92865293293333E-04 -1.02502930500299E-01 -2.25141159080817E-01
 -4.06393342690956E-01 -2.25391793139119E-01  5.62807727271496E-01  2.61786983104446E-01  4.42867057361665E-01
  2.49406157023904E-01 -5.03222862194188E-02 -2.73805877556135E-01  8.55809894906227E-02  3.86260430495538E-01
 -1.92097801854868E-01  1.06167267057344E+00  2.53815998422032E-01 -3.75586147396675E-02  7.38557127950574E-01
  1.45150382561697E-02  9.35998133559179E-01  2.86836613413299E-01 -6.31282008200584E-02 -6.35454063489165E-01
 -1.05971997974774E-01  5.36851716007617E-02 -5.29823621486216E-02  2.76116020149937E-02  3.14620783908009E-01
  2.29344421960433E-02  1.05949787241662E-02 -1.93096597072574E-03 -8.32658707794750E-02 -2.04495160080754E-01
  3.65959306317843E-01 -6.53684547675366E-01 -3.06964536293668E-01 -3.99248178507282E-01  3.01664393008025E-02
  2.09138123267339E-01 -3.58456202479733E-02  9.73539877064633E-02  2.66350855110069E-01 -3.29853158721974E-03
 -2.05644536985168E-01
* ORBITAL    1   71
 -2.07257810712406E-02 -7.83234089877396E-02  1.10112338453667E-01  4.55954561640711E-01  1.77840970044417E-01
 -3.37503954875907E-01 -9.85185543260242E-02 -1.48050549549433E-01 -1.28746298956674E-01 -5.80097602073868E-02
  2.09742713960849E-01  7.53315911909275E-02 -2.34171624269150E-01 -7.21328423698840E-02 -5.18939256532243E-02
 -3.70108009202126E-01 -3.04339096400335E-01  2.43633904632294E-01  1.50243542775756E-01  9.34031943631605E-02
  1.06689118459826E-01  3.87391706809705E-01  2.98417375657638E-01 -1.01366752677298E-01 -2.04279114730651E-01
 -1.13245991303109E-01  1.73469803547910E-03 -2.09458168708224E-01 -1.23967418370076E-01 -5.97147358268945E-01
 -9.10219356905598E-02 -2.23241311826933E-01  1.05669829708212E-01  4.26365722241763E-01 -1.94051264545388E-01
 -3.76876487794862E-01 -1.67480884896345E-01 -3.65752595496525E-01  1.06436636264261E-01 -1.44098496582701E-01
  1.28722942981742E-01  2.66875303266692E-01 -5.67010746487832E-03 -1.77453066287235E-01 -2.44884437105049E-01
  7.59676552784478E-01  9.27247441738011E-02 -1.55813591286121E-02  1.22859570894100E-01  2.72516857682836E-01
  9.30376037512547E-02  2.25176011519250E-01 -1.43251101338343E-01 -1.81807673702441E-01 -5.25006388705393E-01
  3.20368369349364E-01 -4.72447640240011E-02 -1.25979088587824E-01 -1.61527329161455E-01  1.10697683087711E-01
  8.20196310618483E-02  4.67598274842800E-01  9.57023414361139E-02  7.84381293127403E-02 -3.33878268007860E-01
 -1.70825558372404E-01  8.86742634130907E-02 -4.27454693863998E-02 -5.28383339053407E-02  1.05566924866970E-01
 -4.03757465736035E-01  7.73722872697421E-01  3.50569693808985E-01 -6.60660018748559E-01  5.60382626349212E-01
 -6.61511238252257E-02  8.05221952230226E-01  3.51995253860126E-01  5.00822585014648E-01 -7.77762488283042E-02
 -3.87984204331944E-01 -6.22447475422390E-01 -3.99235000909589E-01  1.49483479389441E-01  1.33441971004335E-01
  6.19411864821828E-01
* ORBITAL    1   72
 -6.09435511375717E-02 -3.46476485337312E-01 -1.22716246924511E-01 -9.60076582881817E-02 -1.68747781247001E-01
  6.62933368995819E-01  4.34689898068181E-01 -1.78637457056236E-03  2.64241159493320E-03  9.25831660878752E-02
  7.74958584182309E-01  2.31524959239734E-02 -1.67982575968693E-01  1.92050356560276E-03 -4.75830513260188E-02
 -3.12059119762789E-01 -2.76153580759285E-01  6.80268005329567E-02 -1.62674737511954E-02  1.04326738318535E-01
  2.17412456324465E-01 -3.46461739270641E-01 -1.14797160746647E-01  1.28621948549513E-01  1.73052354370414E-01
  1.42165013837144E-01 -3.09547019678380E-02  8.44680511308659E-02 -8.33455227587709E-02 -5.39875309636767E-01
 -4.00926548073839E-01  2.31854760598217E-01  7.06544269779639E-02 -1.35722424195489E+00 -1.03672691140280E+00
 -8.41132187416315E-01 -8.81157385660414E-01  2.96923870071557E-01  2.70651627073993E-02  7.73971606959879E-02
  2.57785775292294E-01 -1.91545747737105E-02  1.00284206095140E-01  6.56693463833607E-01  6.05474757576506E-01
 -6.50782585138685E-01 -8.39496153657617E-02 -1.27232949711706E+00 -7.60131387200677E-01 -8.48993934388060E-01
 -3.37447856061379E-01  3.66785429864498E-01 -4.99365196596706E-02 -1.73647631651795E-01 -2.44022185807442E-01
  1.36809622136196E-01  6.76512265306094E-01  3.25733802422366E-01  3.11009072406623E-01  1.21447677621056E-01
  3.77801299130214E-01 -5.00814077207074E-01 -2.68061043523257E-01 -9.98752620559019E-02  5.85225384428165E-03
 -5.24801026547957E-01 -1.58510027367051E-01 -6.33618318041632E-02  1.43434426514135E-01 -2.90267750740258E-01
 -3.62948874425675E-03 -6.15760508532398E-01 -3.70446645046583E-01  2.48079758153322E-01 -1.78080037077590E-03
  3.90408847059985E-01  3.65491086932086E-02 -6.98640783363788E-02  1.82973023604194E-01  5.11687943931047E-01
 -1.24528834940560E-02  1.32129353607742E+00  5.21283271269528E-01 -7.89940582208758E-01 -2.81124759875785E-01
 -1.32712978667181E-01
* ORBITAL    1   73
 -2.52631814862081E-02 -1.50826972230848E-01 -6.19537445060665E-02  1.45295686799469E-01  4.79729107558573E-02
 -2.23966430739626E-01 -1.82325758895445E-01  1.30127657547591E-01  3.99568101825375E-02 -4.99131788128776E-02
  2.28975674940889E-01 -5.19935792202518E-02  2.75847402817815E-01  4.47594760836765E-02 -1.66902539722930E-01
 -1.00741894409070E+00 -5.66212076886137E-01  1.52407586915085E-01  7.78413071608024E-02  3.33437789839086E-01
  3.31292396268527E-01 -6.76391680714150E-01 -4.38024731234519E-01 -5.00986494286162E-02  2.19742843368298E-01
  2.89156641381954E-02  3.70465605127413E-01  8.21721097598856E-02  1.23993847325353E-01  9.07107797457133E-01
  8.08694793293563E-01 -1.95220584326749E-01 -9.04513857758123E-02 -1.94955714179077E-02  4.95376466047133E-02
 -7.43801104122431E-01 -4.18177715186213E-01  9.11353258800847E-02  2.30305255747347E-01 -5.90161506971691E-02
  1.21890394660860E-01 -4.76749167289571E-01  2.88769075209145E-01  1.54451580528890E+00  3.93201307053677E-01
 -3.31714212689101E-01 -1.86077052438859E-01  1.06089799887347E+00  4.04464820722434E-01  7.22274561956403E-01
  3.04040982154903E-01  1.26251227280089E-01  4.47454854181010E-01 -4.60576639979825E-01 -1.72554177063367E-01
 -3.37690307271851E-01  3.99235296299662E-03 -1.45014583472050E-02  2.86665831562396E-02  6.30078235621517E-02
  1.85034647367625E-01  2.85501233216235E-01  1.24806765829494E-01  6.64466988252207E-02 -8.20046653173600E-02
 -1.51816417404372E-01  4.21315121888625E-02 -7.02395244683097E-02  8.72494213618551E-02 -1.59338202848300E-01
  1.12898419960313E-01  3.23719999724708E-01  1.91779789731174E-01  6.81956515113166E-02  4.38681492772102E-01
  1.31499729858003E-01 -1.27880699152534E+00 -3.17260888630199E-01 -7.34310691764286E-01  3.33464800003844E-02
 -4.70831073918738E-01 -9.46435424114333E-01 -1.93787921626474E-01  7.06487747098437E-01 -3.97529370870701E-01
  3.30139238669702E-01
* ORBITAL    1   74
  3.83745536509313E-02  6.56076014203732E-01  9.42271918083100E-01  1.73164546646676E+00  1.25864678872381E+00
  1.37835554902569E-01 -9.76615032598724E-02  2.62841171182606E-01  3.19130170779457E-01 -2.53884039116316E-02
 -1.29765494199783E-01  3.91308991983574E-02 -8.36845944438424E-02 -7.81942896807473E-02  6.13110805516557E-03
  2.25787457115338E-01  3.78794096475986E-01  5.16856159296443E-01  1.73644931304678E-01  2.03504286218905E-01
  2.46164881536473E-01  1.08062927176619E+00  9.81543257200434E-01  1.72688276915635E-01  9.26899138905324E-02
  5.83324880940488E-01 -2.92306527794516E-01  3.49838740631966E-02 -9.23603361350992E-02 -5.72476745698752E-01
 -3.61088635301900E-01  5.92465973107198E-01  3.64533099615002E-01 -9.53951999162850E-02  7.22244595665901E-02
  2.23500695624123E+00  1.41675844412828E+00 -2.71866239839168E-01 -3.50319509154883E-03  4.98402804947556E-01
 -7.83497239546479E-02  7.67580837415649E-02 -6.54713126103744E-02 -5.19262409576051E-01 -5.36455619738816E-01
 -1.88448851673777E-01 -9.61290645089335E-02  9.09463138088301E-01  6.21181438112163E-01  1.81491051560632E-01
  2.30517848124798E-01  5.90257739701127E-02  4.20110411310275E-01  2.84459932518387E-01 -3.31980653322882E-01
  3.84641162867506E-01  6.85134402206032E-01  2.60074633976038E-01 -2.40173200607103E-01  6.54084802618012E-01
 -2.13339102828254E-01  3.41659274388514E-01  9.42796707501497E-02 -4.25178592411478E-01 -3.99036996736414E-01
 -1.01689686583298E-01  2.25729317252487E-01  4.89894131148655E-02  7.86748158736628E-02 -1.82505484235972E-01
  1.16667435659241E-01 -1.10333102200540E+00 -3.43339635795925E-01  1.05421386157869E-01 -5.65581474488401E-01
 -2.97105680246230E-01 -3.93657234998181E-01 -1.55343294932083E-01 -1.66870829200227E-01  1.04809141458376E-01
 -4.57339294940519E-01 -1.59355935900684E-01  3.66246535928027E-02  1.70328097527625E-01 -1.78583214260340E-01
 -1.03949143323285E-02
* ORBITAL    1   75
 -3.80157988729389E-01 -2.62069482167318E+00 -1.90996435020320E+00 -2.55299570596189E+00 -1.94728184708313E+00
  4.32978758423519E-01  9.03572182114705E-02 -5.55837829793519E-01 -5.29244992908948E-01 -1.06089430859449E-01
 -2.42294477290914E-01 -6.48590244732605E-02 -2.86388431315847E-01 -3.84336911579402E-02  4.64238355753707E-01
  2.86724154067549E+00  1.71146333826931E+00 -1.52679812306752E+00 -9.48884746432963E-01  3.19654567501766E-01
  1.69429743718563E-01  4.37054377158817E-01  3.23544263882079E-01  2.71935263379718E-01  3.57799743494403E-01
  3.08469936606621E-01  2.70108345236441E-01  7.40984496196302E-02 -5.91837663345254E-02 -2.48158629494607E-02
  3.51068284441928E-01 -5.14283497652040E-01 -5.22527276613214E-01 -4.77324788755094E-01 -2.46401974342143E-01
 -5.17428901061646E-02 -3.83478139448745E-01 -3.35741961452508E-01  2.29006599841983E-01  2.42700787342876E-02
  5.60662642465554E-01  5.91983187570447E-01  2.39232540303682E-01  1.25307017985395E+00  3.16237477845898E-01
  2.07052202704356E-01  1.61225860492165E-01  1.99568918477226E-02 -1.24555453334175E-01  8.56484437020568E-02
  5.74695646015768E-02 -5.97316935900309E-02  1.78254754477924E-01 -4.23913781424867E-02 -1.04896788928466E-02
  3.38963597026392E-01 -1.47119349163192E-02 -7.97843034590993E-02  5.48833847814758E-01 -2.66678926346952E-01
 -4.65390955510274E-02 -8.42816586349840E-01 -3.28027747700075E-01  3.41858195496340E-01  6.13759232077411E-01
  2.45793166531778E-01  5.03366258814860E-01  2.47815248939289E-01  1.83356722558169E-01  2.38726265112143E-01
  2.80105354262147E-01 -2.72370391748026E-01 -8.42889498210361E-02 -2.19755279294442E-01 -2.35251952202164E-01
  1.63933831505339E-01 -3.55571575359691E-01  6.45762137693222E-02 -1.92123618389510E-01  3.12429710540982E-01
 -1.03112346545599E-01 -6.25299586116790E-01 -5.70870059073813E-02  1.83503776537207E-01  2.12470465335524E-01
  1.69863648704529E-01
* ORBITAL    1   76
  4.42868066728422E-03  1.72910100038790E-01  3.31150030138280E-01  5.05885977360497E-01  3.21932422179359E-01
  1.44567416426640E+00  5.63312635040186E-01  6.92672090990200E-01  5.21990900884984E-01 -1.98205190165658E-01
 -1.08113546243088E-01  2.08556795170632E-01  4.84810123247781E-01  1.89619732977176E-03 -3.40372330796876E-01
 -2.15820707412120E+00 -1.30436823054206E+00 -5.35471689749920E-01 -3.02938717975338E-01  5.60499997148551E-01
  2.17827703776434E-01 -1.18515036978808E+00 -1.11747635773635E+00  5.99854830526269E-01  5.35409257057705E-01
 -2.92863218135101E-01  2.47914096916057E-01 -6.00440516465324E-02 -1.08359332561047E-01 -9.46107098042150E-01
 -9.02219779562802E-01  9.42851049999727E-01  8.12930235626278E-01 -2.42021944031859E+00 -1.67181375932171E+00
 -1.40165234580251E+00 -7.73614441618798E-01 -3.75598174164263E-01  1.10025485644751E-01 -1.09637164984070E-01
 -2.75860049776026E-01  5.45286789797966E-02  3.53353105379806E-01  2.22080101370834E+00  1.45659655990143E+00
  6.47220990470735E-01  1.98784370257873E-01 -1.82096205675066E+00 -1.19227307217193E+00 -1.00715522587130E+00
 -7.58936084937461E-01  7.58538639202594E-02  2.83783009546965E-01  1.03166949384195E-01 -9.91816262358074E-02
 -1.99239110327220E-01  1.60622431492233E+00  5.47163349570850E-01  2.96012983867330E-01  6.06489935086244E-01
 -1.19185980923270E-01 -1.20857068619034E+00 -6.00315755356454E-01 -3.79852200671148E-01  2.43274669642953E-01
  3.02203367650313E-02  6.74768654563327E-01  1.05953243918225E-01  2.52142619266062E-01  2.39323968017664E-01
  5.16378448955659E-01 -1.13553948386786E+00 -4.40900523364560E-01 -1.15545540939794E-01  7.99747264352935E-02
  6.18719230719558E-01  1.11395912758927E+00  4.73400020417331E-01  5.49054991882732E-01 -7.72953151152492E-02
  1.10046947605181E-01  7.06971703153596E-02  4.58773358756867E-02 -1.30801913149895E-01  1.90384403490022E-01
  1.03467125230951E-01
* ORBITAL    1   77
 -2.61683835584428E-02 -1.49170514449892E-01 -6.87043380762642E-02 -1.19295494295732E-01 -8.36614117372904E-02
  3.06063812581336E-01  1.22192757764288E-01 -4.36421213738275E-01 -2.76338101634754E-01 -1.43110883088672E-02
  1.30898421127951E-01 -1.77066709517480E-01 -6.24116687792403E-01  3.96788821648449E-01 -6.67483016453139E-01
 -3.63432052921032E+00 -1.48463158478427E+00 -4.34509680670290E-01 -3.65116951181024E-01  5.11054614533327E-01
  2.96724633129512E-01 -6.59006755631610E-01 -3.10006454648997E-01  3.30039712839629E-01 -2.41308129255215E-01
  8.91471286617158E-02 -7.60855272400628E-01  2.49051485959682E-01  3.08100625743617E-01  2.12146268510175E+00
  1.47659887406254E+00 -1.05998446758891E-02 -2.27520632623929E-01 -1.85138176528924E-01 -3.87970338227511E-02
 -2.12860551458161E+00 -1.87150737418291E+00 -1.60832697997468E-01 -1.19698938832756E-01  1.29659660849230E-01
 -5.32096785914971E-01 -1.61351501149034E-01  5.68108035407595E-02  3.07521748436597E-01  1.33989115594742E-01
  1.30198246005380E+00  5.05873085682312E-01 -2.89541237302990E-01 -2.00064775865571E-01  7.68740304411856E-01
  4.33279835528934E-01  1.64216244396474E-01  2.59765569262528E-02 -1.35822606721583E-01  2.56682238627714E-01
 -2.51053450447018E-01  2.39482396613385E-01  1.11118299010598E-02  2.41323576031837E-01 -2.29325372769565E-02
 -5.10264867148565E-02 -4.13080912639171E-01 -3.04144828112638E-01  8.18601271303134E-02  2.17869247382335E-01
 -1.76431936785508E-01  1.11509827971284E+00  1.96409891949959E-01 -2.64564273524935E-01 -3.36353119412099E-02
  3.83044198321763E-01  8.77072977804895E-02  4.24612928648591E-02  1.47080842900701E-01  2.52736589496337E-01
  5.85747493225907E-01  1.33812314919443E+00  5.62761590467122E-01  3.44778960110124E-01 -3.64077119887016E-01
 -4.84969164984494E-02 -1.37348901084962E+00 -4.53769946258854E-01  4.57780064919577E-01  1.49080483030696E-01
  1.73312837649991E-01
* ORBITAL    1   78
 -6.71863151652531E-02 -2.65413838978451E-01  2.08880788252364E-02  2.11770293370460E-01  1.66545797356348E-01
  9.04851389288206E-01  3.19084620462632E-01 -2.07923877744573E-02 -2.56639431953280E-02 -3.87179644158240E-01
  3.41752798977346E-01 -3.04543558141030E-02  9.57505668750666E-02  2.08134430842986E-01 -2.78721620144094E-01
 -1.27539887808468E+00 -1.47594494458479E-02 -5.99074951819241E-01 -2.72206117254036E-01  6.76628346638584E-01
  1.08045952034039E-02  1.05260722570476E+00  6.31055098618912E-01  3.54662960532876E-01 -5.75076315646809E-01
  2.27748286171582E-01  3.75275957424939E-01  9.69615408311226E-02 -4.33170937724459E-01 -2.27156394968950E+00
 -6.53569715284260E-01 -6.85479075692339E-01 -2.64522768902652E-01  1.21903428838006E+00  4.95071312192448E-01
 -5.59811752303135E-02  1.29178722886602E-01  4.15421869270559E-01  4.20807300248420E-01  2.58343386124580E-01
 -3.12927491595330E-01  3.05860045559046E-01 -9.54971657380541E-02 -5.36805140667176E-01 -2.60631132821873E-01
 -4.47687211107682E-01 -3.69548024186279E-02  1.72635185165883E-01  8.23188470736241E-02 -1.28560333583163E-01
  3.86408842979332E-02 -3.87957067432499E-01 -2.07110997389725E-03  1.72808294265771E-01 -5.82664960923869E-02
 -4.73519013741118E-02  1.01996830265705E+00  1.52645677106403E-01  1.68732349528480E-01  3.57199581625948E-01
  2.19066459549746E-01 -8.08983476031800E-01 -2.31413267233653E-01 -1.22160062599411E-01  2.48216700782012E-01
 -1.59823866361262E-01  2.08026524749638E+00  3.01101738820319E-01 -4.40189410417932E-01  7.73759522611921E-01
  3.51111158644344E-01  2.19411696798388E+00  2.85680103738680E-01 -3.38692896040764E-01  6.02652724401202E-01
 -6.30829877326580E-01 -4.63057908530053E-01 -1.04000146250285E-01 -2.56655697667282E-01  3.68016610542585E-02
  3.19740565403501E-02  5.96094410585259E-01  4.11889708834385E-02 -1.76169965574802E-01 -1.90187060652937E-02
 -2.80179169473954E-01
* ORBITAL    1   79
  1.34404377291384E+00  7.51279464041379E+00  3.09459572277210E+00  2.34388457439283E+00  1.63442762444905E+00
  1.78012377398106E-03  6.58246147316302E-02 -7.92551577506343E-02 -1.29389957163043E-01  1.25927594547419E-01
  5.34872579111691E-02 -1.12869543572770E+00 -3.66534087081530E-02 -6.91676272434551E-02 -1.17129773595903E+00
 -7.08896349080540E+00 -3.86915419427494E+00  3.18928855797821E+00  2.12229541306556E+00  2.49841389605086E-02
  3.18402398067154E-02 -1.58816290521647E+00 -1.03648598223339E+00 -2.40909704151902E-03  2.23388082489706E-01
  2.23552816804474E-01 -5.51824144971060E-02 -9.68717269494146E-01 -1.05230495698707E-01 -7.49502574345979E-01
 -4.32405790007753E-01 -2.66586696878283E-01 -1.39323809042678E-01 -1.35040268068080E+00 -1.02431996736388E+00
 -2.59446973721073E+00 -1.66770972779590E+00  1.24215831902245E-01 -5.77726592189809E-02  4.21256541902095E-01
 -8.60259823790946E-02  3.61258795812137E-01  6.28088688998448E-01  3.64598828418079E+00  1.75791533740401E+00
  1.78735643920450E-01  1.66802072028498E-01 -1.33237617653059E+00 -9.77157840838306E-01 -7.35161421708328E-01
 -4.99310520375123E-01 -2.44030178739531E-01  3.04496903349870E-01 -1.40603079744729E-01  1.24450602162515E-01
 -3.73714939398254E-03 -1.49204768926324E+00 -1.92284833738390E-02 -6.88525797947958E-01 -4.55048209236706E-01
  5.04914070490224E-03 -1.41397177129203E+00 -1.19646403281794E-01 -7.12601453970926E-01  3.42939571686506E-01
  2.34149315637328E-02 -5.82434635257162E-01 -3.33277480668121E-01  3.05329769199921E-02 -2.10088202259031E-01
  2.40361972901358E-02  7.64555468883729E-01  1.73082791675830E-01 -1.20352410359267E-01  3.37205125618021E-01
  1.10688849051786E-01 -4.34135419248776E-01  9.65640807616417E-02 -1.14475907033492E-01  2.68449110192520E-01
  1.43774097217534E-01 -4.00909539101612E-01 -4.30339900063016E-02  2.58110836827608E-02  2.68644941752456E-01
  1.28967411807441E-01
* ORBITAL    1   80
 -5.22335846003927E-02 -4.32568188461812E-01 -3.87738740658303E-01 -3.76855776809381E-01 -3.42516401974789E-01
 -1.25918869917187E-01  4.62857672995583E-02 -2.79611792867892E-01 -2.29498500886818E-01  2.30268630737958E-01
 -3.98127646333320E-02 -6.13338031460634E-02 -1.84265694517861E-01  3.17406694455034E-02  2.34260997355974E-01
  1.33792618917484E+00  5.62195408348223E-01  4.32589484038882E-02 -8.36317052591057E-02 -4.35185633824587E-01
 -1.99184671862567E-01 -8.03546548741841E-02 -2.10646041541637E-03 -8.21840895365480E-02  3.53033226186371E-01
  1.20195266927878E-01 -2.79851885378489E-01 -1.98610042397668E-01 -2.54637564214566E-01 -1.21281073212289E+00
 -1.40189685348502E-01 -2.27565151710984E-01 -1.78065957472021E-01 -1.49247000882335E-01  7.49091369272910E-02
 -3.59074492906787E-01 -1.23315327798316E-01  1.90751580853341E-02  2.18481406182981E-01 -1.03451369255516E-01
  1.62507798332410E-02  5.73132975550468E-01 -3.92684795938481E-01 -2.06619642823403E+00 -5.90829056319150E-01
 -7.70945359042470E-02  8.44831466079533E-03 -7.95381779038418E-01 -1.72174403088761E-01 -5.89877166821774E-01
 -1.41283006591797E-01 -1.63465380668869E-01  3.16495852733714E-01  4.56252175230839E-01 -7.08491838607066E-01
 -1.19978785369418E+00 -2.51329662278771E-01 -1.85648360957828E-02  5.88286230831907E-02 -2.00570531091058E-01
  1.21137255182507E-02  9.91781732994505E-02 -1.05156672561749E-01  8.22592839321694E-02 -5.67629362600547E-02
  1.70395449915314E-02 -1.00919463444316E+00 -1.49979471266399E-01  3.17069260095252E-01 -2.34691894623367E-01
 -8.40455652989070E-02  6.47757937153174E-01  1.67107112388465E-02 -3.07578078632232E-01  1.06783875265760E-01
 -6.19627843665892E-02  1.41187330631813E+00  2.18274446560260E-01  2.58995577550853E-01 -7.29968648281496E-01
 -3.46011847668900E-01  1.91949040774908E+00  2.10918455515208E-01 -3.44717161536394E-01 -6.63640921672026E-01
 -5.95042689792962E-01
* ORBITAL    1   81
 -2.32202743688097E-01 -1.37910846273671E+00 -8.39131978451137E-01 -2.28670886716416E+00 -1.09288786145459E+00
 -6.21758463316501E-02 -4.33610610449500E-02 -1.23165624633211E-01 -9.69603744252598E-02  3.05387895577970E-02
  9.78961930434174E-02  7.03617448956703E-02 -9.49763217386005E-02 -1.41277906471896E+00  1.11364111951776E+00
  6.45054732363397E+00  3.03052332178383E+00 -2.22077194903459E+00 -1.21145856843286E+00  5.19335247026342E-01
  3.66177253103905E-01  2.56824092715211E+00  1.48452211984094E+00  1.09489505261189E-01 -1.10834138098498E-02
  7.00466787727784E-01 -1.64246515633731E-01  9.27177022616366E-01 -8.48521573549047E-01 -4.79981687374437E+00
 -2.16148480853334E+00  6.16690466215934E-02  7.50845557882097E-02 -3.08622371044464E-01 -3.23341106861881E-01
  2.04283200750977E+00  1.21014012769192E+00  1.22799426554286E-01  1.57439176536132E-01 -9.36162295689878E-01
 -1.43063915213748E-01  1.13342323059831E-01  8.27673795491834E-02  5.02628199357398E-01  2.44906744496479E-01
  4.72271552540880E-01  1.83342228923951E-01 -3.52287231584401E-01 -2.41140018624967E-01 -1.19273766934826E-01
 -1.67880156770680E-01  1.43030601988603E-01  9.63599169857738E-02  3.39663962280548E-02  1.60921896698888E-01
 -1.04455733208893E-01 -1.23008484306459E+00 -2.64826782008955E-01 -5.17401447243396E-01 -2.34324015909501E-01
  4.61448013681713E-02 -1.19535078861187E+00 -3.16219280894325E-01 -5.53799848240149E-01  2.00694976430781E-01
 -2.87501444348514E-02  9.69788245929798E-01  4.92134754537965E-01 -1.77214164271013E-01 -3.31550906133719E-02
  2.15265498932688E-01  2.34878680520455E-01 -1.09352843570462E-01 -9.33671992782888E-02  2.20587432710190E-01
 -5.37056153918233E-02  6.70142933055326E-01  3.05452057437417E-01  1.59353445726763E-01 -9.70348811440470E-02
  5.46149220624343E-02 -5.21602851384112E-01 -1.79903397759390E-01  1.56021471548151E-01  1.38738373326411E-01
  9.99654717736582E-02
* ORBITAL    1   82
  5.99960318805632E-01  3.39418983997591E+00  1.48068724828950E+00  1.00245883909957E+00  7.37524292190282E-01
  4.40576612884656E-01  1.47871734324877E-01 -4.23074303970991E-02 -2.87423877881303E-02 -3.21151266901446E-01
 -6.10383126677979E-02 -6.23466563125606E-01  1.05333467846665E-01  6.03592981593437E-02 -4.44670455915303E-01
 -2.67561839426115E+00 -1.32753380029998E+00  1.40409066839149E+00  9.42375125047296E-01  1.07806335820497E-01
 -1.03488743373166E-01  1.04438138253509E-01 -5.38616404176103E-02  9.03707661851949E-02 -1.88931168892216E-01
  4.04946943107937E-01  3.42796884982842E-01 -2.95475214886966E-01  1.15783396814037E+00  6.80157916997346E+00
  3.39691067802279E+00 -3.53864126652387E-01 -3.50178344572959E-01  3.12570684348434E+00  2.19045303563847E+00
  2.22509663018035E+00  1.34764931133352E+00 -3.35361043589172E-01  7.10925385177334E-01 -2.66595344262975E-01
  3.75564252570752E-01 -9.10827835550350E-01 -1.35401521335682E+00 -7.79541551841862E+00 -3.58345376305803E+00
  7.86287679902340E-02 -3.00458907770373E-02  2.85647128131722E+00  1.90402429028603E+00  1.77693463393443E+00
  1.10786952855684E+00  4.93002886101077E-01 -9.41680018997176E-01  4.09465183259254E-01 -1.80540193558736E-01
  2.42587783311418E-01 -1.11145501229851E-01  1.17579789085887E-01 -1.52523310876331E-01 -3.18615164956599E-02
  3.40977330639650E-02 -1.24447213004082E+00 -1.81232223840194E-01 -2.90676428852967E-01  4.33978043755966E-01
  1.10916122268898E-01  6.98328074088732E-01  1.17551707348131E-01 -1.95971812719609E-01  1.14799720537042E-01
  2.78831379826585E-01 -6.69014398354575E-01 -4.91282114588151E-03  9.92123423236188E-02 -4.43576088702084E-01
 -2.56855481642790E-02  1.31092268098010E+00  1.26542434853975E-01  4.04763935909608E-01 -4.58476122119723E-01
 -1.14872969698676E-01  3.90895090123849E-01 -1.66226767954846E-01 -4.52138754155148E-02 -3.75430252075423E-01
 -1.57945703260522E-01
* ORBITAL    1   83
 -3.48355501823879E-01 -2.32065099888611E+00 -1.46121426692389E+00 -2.33489852164800E+00 -1.30797671382650E+00
 -4.26871072826370E-03 -5.56451073099347E-02 -2.25570996637931E-01 -1.88245449779406E-01 -1.00856341908487E-01
 -4.34823676692422E-02  2.15274591755571E-02 -1.27597863681509E-01 -1.00112476219092E+00 -4.25241816028271E-01
 -2.48715521245778E+00 -1.25985117627171E+00 -1.85947949934589E+00 -1.02274875663596E+00  9.70159850629704E-02
  8.33333822114161E-02 -3.31264252064636E+00 -1.91278011033065E+00 -2.25853213185482E-03  8.66796147845873E-02
 -1.40430210631569E+00 -1.19343801224465E-01  6.96397555076953E-01  1.15701884308128E+00  6.96709375995875E+00
  3.63452971696558E+00 -5.12717707131557E-01 -4.11592596948440E-01  8.27961045158375E-01  5.63204662228658E-01
 -3.32935069688095E+00 -2.17450093005918E+00 -2.83990164463058E-01  3.09476472391220E-01  1.06847919608528E+00
 -1.32204177382679E-01 -1.33972791038273E-01 -2.76893193443686E-01 -1.58664632698752E+00 -6.68632247476056E-01
 -5.42194732096104E-01 -9.67486729971561E-02  6.95073541200982E-01  3.69593183618157E-01  4.57399187817875E-01
  3.81672442142929E-01 -4.86019265515438E-01 -3.21539137712186E-01 -9.95016529295682E-02 -3.56378101859853E-01
  1.81376253238478E-01 -6.27087992193084E-01 -1.83380832381142E-01 -1.95720455637517E-01 -1.64733320086229E-01
 -1.54996590910264E-02 -7.50744814002658E-01 -1.75279531723853E-01 -2.03894763613979E-01  2.64470014074458E-01
  2.77755762143968E-02 -5.51103123390209E-02 -6.53269138346477E-02 -5.07096484111044E-03 -1.42512680832794E-01
  1.01549316414012E-01  5.02032199990284E-01  3.39221804493773E-01 -2.84908376181856E-02  1.15844828069248E-01
  1.56946809825358E-01 -6.57920176619946E-01 -8.35901971861402E-02 -2.71972849896450E-01  4.28984407987681E-02
 -1.84410530191078E-01  8.47099242998771E-01  9.91437672049889E-02 -3.26444106280563E-01 -1.36001906423530E-01
 -1.94874778701201E-01
* ORBITAL    1   84
  1.33627542598507E-01  6.25735638952357E-01  1.22312414928763E-01 -5.21800809954518E-01 -2.82009153997572E-01
  1.02266644891839E+00  3.85751768297172E-01 -5.25342486713360E-02 -1.10608932240478E-01 -7.62046756886264E-01
  1.43894567024292E-01 -1.32107101249530E-01 -1.46680041559517E-02 -3.51099631756452E-01 -2.50163222243382E-01
 -1.46044431688917E+00 -6.77493916815432E-01 -3.18901231354170E-02  1.27985608080682E-01  2.20331262926001E-01
  6.41974618622894E-02 -4.28921809553993E-01 -2.39514204631182E-01 -1.82754280946037E-01 -5.20471938042934E-01
 -4.26815034724769E-01  3.89209766194461E-01  1.12522777079245E-01 -8.17924938406958E-02 -5.11380300297013E-01
 -3.41903827313839E-01  2.52287032045739E-01  1.20608062856788E-02 -1.72598150928449E+00 -8.93877782404732E-01
 -1.23518932325754E+00 -7.72045514558061E-01  1.40793507089042E-01 -1.03332317696119E+00  4.85885616580984E-01
  6.29997529681306E-01  3.50187983968274E-01  3.33066057252738E-01  1.93554445352826E+00  9.37916942939026E-01
  1.09894076877313E+00  4.29190836178909E-01 -1.72858255118103E+00 -8.71928990758480E-01 -6.02826234209815E-01
 -3.54709854628385E-01  6.55404360880650E-01  6.85904218983813E-01  1.16209701859854E-01  7.75401251356890E-02
 -6.72291672334700E-01  7.54198489390524E-01  2.33887983841080E-01 -2.10266426486434E-02  2.87425072820640E-01
  8.57742605438747E-02 -1.93364049053719E+00 -5.82087809547802E-01 -2.74661160253878E-01  6.13736706037314E-01
 -3.13102621086666E-02  6.81532033225825E-01  1.25936951451461E-01 -3.59034374423388E-01  2.62792175056250E-01
 -1.56662850619389E-01 -1.22208592177239E+00 -2.89200150855411E-01  2.69868014915338E-01 -4.51148557761899E-01
  1.36993920059826E-02  1.90629219947582E+00  6.13850923490389E-01  5.79184153391156E-01 -2.70175151970198E-01
 -3.78763471820929E-02 -7.15092945825097E-01 -1.43429935573315E-01  3.04929625369772E-01 -1.22739872315871E-01
  1.33075987226529E-01
* ORBITAL    1   85
 -1.21883092517387E-01 -7.43975226065650E-01 -3.99267655847135E-01 -6.05192802421398E-01 -3.69747118052975E-01
 -1.10377673748885E+00 -2.59630604177575E-01  1.18552384670722E-01  7.94371636489232E-02  1.25976787698597E+00
  4.14531907569860E-02  4.47236875255268E-02  1.61918273914662E-01 -1.47701527428980E-01 -2.22798207119792E-01
 -1.20626554721211E+00 -3.85080521311782E-01 -8.48857358557017E-01 -4.97580409787121E-01 -1.05486092416390E-01
 -1.81024738096686E-01 -8.66467274007765E-01 -5.57081872075684E-01  6.11668194271327E-01 -7.56359330746387E-02
 -4.06979681464101E-01  3.25572338995291E-01  9.68922292357144E-02  2.67332947949589E-01  1.63429147945257E+00
  9.02747761056621E-01  1.96126970231208E-02  4.64886677026207E-02  8.15757446003024E-01  4.61020428168057E-01
 -6.23582443677596E-01 -2.38705011234749E-01  3.87244317642887E-01  3.76037179503924E-01  6.49754199302640E-01
  1.43312109846278E-01  7.31379838476416E-02 -1.62640098688272E-01 -9.15379898831021E-01 -3.91910582069745E-01
  8.30491930950052E-01  1.64798660638692E-01  3.73019856829759E-01  2.46098101423884E-01  4.30127109064348E-01
  1.75183319761025E-01  8.59741684264848E-01  1.95820277949458E-01  4.33531536984707E-01  4.27043580968298E-01
  7.96888732905807E-02 -1.76911267923791E+00 -4.12959258586087E-01 -1.10365925315352E-01 -7.10451496964714E-01
  1.31885746314656E-02  1.51075315921873E+00  2.62990001066922E-01  1.35001087913681E-01 -6.06803110992646E-01
 -1.81073540768371E-02  7.76274918373683E-01  8.96670500311547E-02  5.71879415131380E-02  3.68475101081046E-01
  2.90347285101548E-01  8.68520276595651E-01  2.39101095644616E-01 -1.70756825304695E-01  9.58826104698975E-02
 -3.81400973296537E-01  1.35071259870875E+00  2.15445971461786E-01  5.52394710281796E-01 -1.51471922660576E-01
  7.47680212823035E-02 -1.31786374629392E+00 -3.16056191436253E-01  5.15790659150320E-01  1.37642892491302E-02
  1.67983470326316E-01
* ORBITAL    1   86
  7.75693321826342E-02  4.67502542022970E-01  2.24225187329637E-01  1.89880952913257E-01  1.65303128673344E-01
 -7.56875590592583E-01 -2.54981532219781E-01 -1.33595175073309E-02 -2.76686049356915E-02  8.65224986837797E-01
  5.22711101437334E-02 -1.33013981886169E-01  6.97315354040910E-02 -4.43978626048868E-02 -2.82707989444117E-01
 -1.59471346217801E+00 -6.29301557699421E-01 -3.44558914701762E-01 -1.00951873646061E-01  2.87794082006954E-01
  5.65793874618499E-02  8.24514397656344E-01  3.46757869037451E-01  7.86430270938520E-01 -7.05446447734003E-01
  2.36726528673499E-01  4.69111727559333E-01  4.96332354718318E-02  2.69516357349052E-03 -1.74786887960740E-02
 -1.03904434898149E-01  1.93600377029721E-01  5.39548724018949E-02 -1.02339657224254E+00 -4.26538813878412E-01
  1.87596518615348E-01 -6.28723382683333E-02 -6.22819079571758E-01 -9.67434183644497E-01 -3.31775410065985E-01
  2.51683636260017E-01 -8.09499086024873E-02  1.41011645090552E-01  7.96060792969821E-01  3.61012557948454E-01
 -7.17374691944892E-01 -2.15106473752945E-01 -6.13861203310246E-01 -2.92578375096802E-01 -4.89950368420332E-01
 -2.11419943807410E-01 -7.00946122195674E-01 -6.11975423895320E-02 -3.87381200334951E-01 -5.27511121396074E-01
 -3.00010111546112E-01 -1.27737062896302E+00 -2.52843538303769E-01 -1.68355310217953E-01 -4.19857075111685E-01
  3.22347730664294E-02  1.01846092436713E+00  2.54018660555751E-01 -2.05479835384914E-04 -4.09028635284492E-01
 -3.27315044837789E-02  2.08629801920163E+00  3.70759255037205E-01 -2.94148593995873E-01  6.29070991421769E-01
  2.95412707698722E-01 -1.86835861870627E+00 -3.74760125962475E-01  3.02821009550489E-01 -4.77460177111457E-01
  4.06158951773744E-01 -1.02289749786318E+00 -2.21127508681406E-01 -4.03516023332212E-01  4.23120065761135E-02
 -1.42201780516665E-01  1.40254537050245E+00  3.35075338540705E-01 -4.63674457284132E-01 -1.33923657315592E-01
 -1.58186740495787E-01
#OCC
* OCCUPATION NUMBERS
  2.00000000000000E+00  2.00000000000000E+00  2.00000000000000E+00  2.00000000000000E+00  2.00000000000000E+00
  2.00000000000000E+00  2.00000000000000E+00  2.00000000000000E+00  2.00000000000000E+00  2.00000000000000E+00
  2.00000000000000E+00  2.00000000000000E+00  2.00000000000000E+00  1.69243903898888E+00  1.07743321517616E+00
  7.86914325181356E-01  4.43213420653604E-01  0.00000000000000E+00  0.00000000000000E+00  0.00000000000000E+00
  0.00000000000000E+00  0.00000000000000E+00  0.00000000000000E+00  0.00000000000000E+00  0.00000000000000E+00
  0.00000000000000E+00  0.00000000000000E+00  0.00000000000000E+00  0.00000000000000E+00  0.00000000000000E+00
  0.00000000000000E+00  0.00000000000000E+00  0.00000000000000E+00  0.00000000000000E+00  0.00000000000000E+00
  0.00000000000000E+00  0.00000000000000E+00  0.00000000000000E+00  0.00000000000000E+00  0.00000000000000E+00
  0.00000000000000E+00  0.00000000000000E+00  0.00000000000000E+00  0.00000000000000E+00  0.00000000000000E+00
  0.00000000000000E+00  0.00000000000000E+00  0.00000000000000E+00  0.00000000000000E+00  0.00000000000000E+00
  0.00000000000000E+00  0.00000000000000E+00  0.00000000000000E+00  0.00000000000000E+00  0.00000000000000E+00
  0.00000000000000E+00  0.00000000000000E+00  0.00000000000000E+00  0.00000000000000E+00  0.00000000000000E+00
  0.00000000000000E+00  0.00000000000000E+00  0.00000000000000E+00  0.00000000000000E+00  0.00000000000000E+00
  0.00000000000000E+00  0.00000000000000E+00  0.00000000000000E+00  0.00000000000000E+00  0.00000000000000E+00
  0.00000000000000E+00  0.00000000000000E+00  0.00000000000000E+00  0.00000000000000E+00  0.00000000000000E+00
  0.00000000000000E+00  0.00000000000000E+00  0.00000000000000E+00  0.00000000000000E+00  0.00000000000000E+00
  0.00000000000000E+00  0.00000000000000E+00  0.00000000000000E+00  0.00000000000000E+00  0.00000000000000E+00
  0.00000000000000E+00
#OCHR
* OCCUPATION NUMBERS (HUMAN-READABLE)
  2.0000  2.0000  2.0000  2.0000  2.0000  2.0000  2.0000  2.0000  2.0000  2.0000
  2.0000  2.0000  2.0000  1.6924  1.0774  0.7869  0.4432  0.0000  0.0000  0.0000
  0.0000  0.0000  0.0000  0.0000  0.0000  0.0000  0.0000  0.0000  0.0000  0.0000
  0.0000  0.0000  0.0000  0.0000  0.0000  0.0000  0.0000  0.0000  0.0000  0.0000
  0.0000  0.0000  0.0000  0.0000  0.0000  0.0000  0.0000  0.0000  0.0000  0.0000
  0.0000  0.0000  0.0000  0.0000  0.0000  0.0000  0.0000  0.0000  0.0000  0.0000
  0.0000  0.0000  0.0000  0.0000  0.0000  0.0000  0.0000  0.0000  0.0000  0.0000
  0.0000  0.0000  0.0000  0.0000  0.0000  0.0000  0.0000  0.0000  0.0000  0.0000
  0.0000  0.0000  0.0000  0.0000  0.0000  0.0000
#ONE
* ONE ELECTRON ENERGIES
 -1.1240E+01 -1.1237E+01 -1.1228E+01 -1.1225E+01 -1.0735E+00 -9.3706E-01 -8.2372E-01 -7.2582E-01 -6.3997E-01 -5.7067E-01
 -5.6648E-01 -5.3447E-01 -5.1048E-01  0.0000E+00  0.0000E+00  0.0000E+00  0.0000E+00  9.6623E-02  1.2066E-01  1.2762E-01
  1.7203E-01  2.1058E-01  2.5610E-01  4.1723E-01  4.6944E-01  4.9395E-01  5.1371E-01  5.4448E-01  5.7272E-01  6.2792E-01
  6.5281E-01  6.6802E-01  7.0164E-01  7.2020E-01  7.2504E-01  7.7886E-01  7.8331E-01  8.0497E-01  8.1648E-01  8.4690E-01
  8.7564E-01  8.8762E-01  9.0925E-01  9.3496E-01  1.0061E+00  1.0643E+00  1.1374E+00  1.2482E+00  1.2529E+00  1.2767E+00
  1.3724E+00  1.4082E+00  1.4925E+00  1.5724E+00  1.6016E+00  1.6882E+00  1.7238E+00  1.7556E+00  1.7713E+00  1.8484E+00
  1.8797E+00  1.8986E+00  1.9481E+00  1.9714E+00  2.0323E+00  2.0907E+00  2.1198E+00  2.1897E+00  2.2205E+00  2.2370E+00
  2.2627E+00  2.2840E+00  2.3185E+00  2.4122E+00  2.5360E+00  2.5807E+00  2.5886E+00  2.7227E+00  2.9666E+00  2.9983E+00
  3.0152E+00  3.1252E+00  3.1658E+00  3.2383E+00  3.2728E+00  3.4436E+00
#INDEX
* 1234567890
0 iiiiiiiiii
1 iii2222sss
2 ssssssssss
3 ssssssssss
4 ssssssssss
5 ssssssssss
6 ssssssssss
7 ssssssssss
8 ssssss
