# Supplementary material for: Smooth Things Come in Threes: A Diabatic Surrogate Model for Conical Intersection Optimization
Source: J Chem Theory Comput. 2023 May 16;19(11):3418–27. doi: 10.1021/acs.jctc.3c00389 (PMC10269327; doi:10.1021/acs.jctc.3c00389)
Supplement: Supplementary file 1 — ct3c00389_si_002.zip [file ct3c00389_si_002.zip › SI/RVO/CI/c/MECP.geo.molden]

 [Molden Format]
 [N_GEO]
                   14
 [GEOCONV]
 energy
-0.77955781238596813E+02
-0.77956257687436477E+02
-0.77951174134351902E+02
-0.77945418516037876E+02
-0.77945539164513292E+02
-0.77945357863075174E+02
-0.77945927385479095E+02
-0.77946873472745594E+02
-0.77944413614912719E+02
-0.77946529223031575E+02
-0.77945193828821346E+02
-0.77945007996869279E+02
-0.77945002728706697E+02
-0.77944999039308740E+02
 max-force
   0.0397838
   0.0173677
   0.0269330
   0.0272254
   0.0182233
   0.0209454
   0.0237915
   0.0231174
   0.0311485
   0.0248351
   0.0259766
   0.0254671
   0.0254712
   0.0000000
 rms-force
   0.0092433
   0.0060757
   0.0071186
   0.0067927
   0.0057351
   0.0065534
   0.0057341
   0.0052220
   0.0079878
   0.0061270
   0.0065007
   0.0063716
   0.0064116
   0.0000000
 [GEOMETRIES] (XYZ)
   6
  -77.955781238596813     
 C      0.7710600      0.0000000      0.0000010
 C     -0.7710600      0.0000000     -0.0000010
 H     -1.1562190      0.8777400     -0.5067610
 H     -1.1562210      0.0000000      1.0135290
 H     -1.1562190     -0.8777400     -0.5067610
 H      1.1562210      0.7166730      0.7166730
   6
  -77.956257687436477     
 C      0.6868119      0.0967474      0.0899100
 C     -0.8001625     -0.0133544     -0.0173549
 H     -1.1977451      0.8587930     -0.5369926
 H     -1.1914875     -0.0186075      1.0020243
 H     -1.1638866     -0.8968854     -0.5252623
 H      1.3540317      0.6899798      0.7043554
   6
  -77.951174134351902     
 C      0.6364281      0.1535542      0.1204075
 C     -0.8026109      0.0246781     -0.0086621
 H     -1.2739993      0.8482743     -0.5516821
 H     -1.2410471     -0.0160957      0.9890276
 H     -1.0659229     -0.8982140     -0.5092600
 H      1.4347141      0.6044762      0.6768492
   6
  -77.945418516037876     
 C      0.6119851      0.2064734      0.1692452
 C     -0.8084356      0.0453916      0.0065094
 H     -1.3096800      0.8338161     -0.5606823
 H     -1.3039570     -0.0269483      0.9729932
 H     -1.0096615     -0.8915858     -0.5018409
 H      1.5073110      0.5495259      0.6304555
   6
  -77.945539164513292     
 C      0.6116549      0.2199083      0.1751798
 C     -0.8116199      0.0297351      0.0049058
 H     -1.2892963      0.8378820     -0.5509215
 H     -1.3104558     -0.0198888      0.9773048
 H     -1.0211088     -0.9052183     -0.5137011
 H      1.5083879      0.5542546      0.6239122
   6
  -77.945357863075174     
 C      0.6080247      0.2373837      0.1647864
 C     -0.8070592      0.0286155      0.0019834
 H     -1.2952332      0.8319573     -0.5514997
 H     -1.2955696     -0.0170237      0.9760080
 H     -1.0245816     -0.9046365     -0.5110439
 H      1.5019809      0.5403766      0.6364458
   6
  -77.945927385479095     
 C      0.6283530      0.2654453      0.1582283
 C     -0.8230857      0.0355574      0.0214702
 H     -1.2905506      0.8237386     -0.5606875
 H     -1.3487506     -0.0318946      0.9854768
 H     -1.0132348     -0.9020663     -0.5119724
 H      1.5348307      0.5258926      0.6241647
   6
  -77.946873472745594     
 C      0.6184384      0.2757142      0.1401735
 C     -0.8221153      0.0380686      0.0133423
 H     -1.3034305      0.8260449     -0.5575328
 H     -1.3245187     -0.0260285      0.9808864
 H     -1.0030125     -0.9056202     -0.5026101
 H      1.5222005      0.5084940      0.6424207
   6
  -77.944413614912719     
 C      0.6137345      0.2930567      0.1460836
 C     -0.8331227      0.0330349     -0.0256340
 H     -1.3359510      0.8368545     -0.5602773
 H     -1.2561935     -0.0048883      0.9915813
 H     -1.0092651     -0.9306615     -0.5084421
 H      1.5083598      0.4892768      0.6733685
   6
  -77.946529223031575     
 C      0.6130925      0.2998335      0.1360730
 C     -0.8244398      0.0399334     -0.0039694
 H     -1.3277309      0.8235883     -0.5617113
 H     -1.2907650     -0.0183619      0.9818052
 H     -1.0012514     -0.9117505     -0.4980689
 H      1.5186566      0.4834303      0.6625512
   6
  -77.945193828821346     
 C      0.6095069      0.3027283      0.1493320
 C     -0.8196694      0.0345864     -0.0139196
 H     -1.3327849      0.8193738     -0.5655051
 H     -1.2655829     -0.0121724      0.9851426
 H     -1.0202143     -0.9140571     -0.5068843
 H      1.5163067      0.4862139      0.6685143
   6
  -77.945007996869279     
 C      0.6086924      0.3022532      0.1526661
 C     -0.8161557      0.0359984     -0.0131853
 H     -1.3354478      0.8178404     -0.5643724
 H     -1.2680136     -0.0119477      0.9815972
 H     -1.0192994     -0.9127942     -0.5059194
 H      1.5177861      0.4853229      0.6658937
   6
  -77.945002728706697     
 C      0.6087178      0.3021152      0.1521924
 C     -0.8162558      0.0361010     -0.0138083
 H     -1.3356843      0.8183866     -0.5644632
 H     -1.2669393     -0.0119902      0.9818075
 H     -1.0196590     -0.9133773     -0.5057425
 H      1.5173825      0.4854377      0.6666941
   6
  -77.944999039308740     
 C      0.6085351      0.3020006      0.1518126
 C     -0.8160795      0.0362651     -0.0141429
 H     -1.3359285      0.8185338     -0.5645489
 H     -1.2660348     -0.0119412      0.9819573
 H     -1.0197653     -0.9135375     -0.5056366
 H      1.5168350      0.4853523      0.6672384
 [FORCES]
point    1
   6
     -0.0751806      0.0216301      0.0187897
      0.0466342     -0.0330652     -0.0176651
      0.0032302      0.0078272     -0.0032437
      0.0023285      0.0027547      0.0073129
     -0.0042871      0.0020661     -0.0021815
      0.0272748     -0.0012129     -0.0030123
point    2
   6
      0.0047546     -0.0264399     -0.0291058
      0.0239450      0.0214393      0.0328202
     -0.0017956      0.0011167      0.0030061
     -0.0137527      0.0026793     -0.0045574
      0.0120436     -0.0035296     -0.0041624
     -0.0251948      0.0047343      0.0019993
point    3
   6
      0.0508959     -0.0164314     -0.0361257
     -0.0207280      0.0028341      0.0284223
      0.0076375     -0.0006729      0.0031122
     -0.0131901      0.0038367     -0.0003364
     -0.0018133     -0.0014026     -0.0067290
     -0.0228021      0.0118361      0.0116566
point    4
   6
      0.0514486     -0.0033879     -0.0295132
     -0.0345883     -0.0113055      0.0163017
      0.0113402      0.0016175      0.0024002
     -0.0084423      0.0045860      0.0040514
     -0.0053480     -0.0015161     -0.0067487
     -0.0144102      0.0100060      0.0135085
point    5
   6
      0.0328009     -0.0124504     -0.0344370
     -0.0257061     -0.0034816      0.0235030
      0.0056816     -0.0005119     -0.0015485
     -0.0056930     -0.0001982     -0.0033447
     -0.0015692      0.0045679     -0.0016530
     -0.0055143      0.0120743      0.0174802
point    6
   6
      0.0389818     -0.0096534     -0.0395811
     -0.0327691      0.0000064      0.0247068
      0.0057215     -0.0002486     -0.0021409
     -0.0095791     -0.0013186      0.0005800
      0.0007983      0.0008674     -0.0034623
     -0.0031534      0.0103467      0.0198975
point    7
   6
     -0.0155408     -0.0123368     -0.0449594
      0.0032949     -0.0121495      0.0252178
      0.0010621      0.0043524     -0.0007191
      0.0047963      0.0035813     -0.0095667
      0.0035090      0.0086916      0.0035930
      0.0028785      0.0078610      0.0264346
point    8
   6
      0.0105095     -0.0031237     -0.0436855
     -0.0004016     -0.0087345      0.0274847
      0.0010452      0.0018796     -0.0034788
     -0.0032480      0.0017071     -0.0010623
      0.0000647      0.0053100     -0.0018415
     -0.0079698      0.0029616      0.0225834
point    9
   6
     -0.0036568     -0.0034603     -0.0556747
      0.0185053      0.0017443      0.0588622
      0.0039598     -0.0067687     -0.0052986
     -0.0145478     -0.0049130     -0.0178004
     -0.0010901      0.0117013     -0.0017889
     -0.0031705      0.0016964      0.0217003
point   10
   6
      0.0151073      0.0028527     -0.0469315
      0.0041968     -0.0028368      0.0408041
      0.0025286     -0.0000922     -0.0047700
     -0.0100027     -0.0005472     -0.0029942
      0.0004567      0.0020852     -0.0053817
     -0.0122867     -0.0014617      0.0192733
point   11
   6
      0.0171567      0.0009427     -0.0490886
     -0.0042188      0.0016043      0.0443284
      0.0048059     -0.0004181     -0.0026368
     -0.0140289     -0.0028275     -0.0078285
      0.0052493      0.0017573     -0.0028292
     -0.0089642     -0.0010587      0.0180546
point   12
   6
      0.0197538      0.0019669     -0.0481258
     -0.0106722     -0.0000670      0.0411226
      0.0063568     -0.0000479     -0.0028510
     -0.0136206     -0.0028633     -0.0053668
      0.0058876      0.0018318     -0.0028559
     -0.0077055     -0.0008205      0.0180769
point   13
   6
      0.0201507      0.0020104     -0.0481336
     -0.0106670     -0.0003427      0.0416209
      0.0063948     -0.0002974     -0.0028053
     -0.0137062     -0.0027738     -0.0057169
      0.0059249      0.0022812     -0.0028495
     -0.0080972     -0.0008777      0.0178843
point   14
   6
      0.0000000      0.0000000      0.0000000
      0.0000000      0.0000000      0.0000000
      0.0000000      0.0000000      0.0000000
      0.0000000      0.0000000      0.0000000
      0.0000000      0.0000000      0.0000000
      0.0000000      0.0000000      0.0000000
