# Supplementary material for: Smooth Things Come in Threes: A Diabatic Surrogate Model for Conical Intersection Optimization
Source: J Chem Theory Comput. 2023 May 16;19(11):3418–27. doi: 10.1021/acs.jctc.3c00389 (PMC10269327; doi:10.1021/acs.jctc.3c00389)
Supplement: Supplementary file 1 — ct3c00389_si_002.zip [file ct3c00389_si_002.zip › SI/RVO/CI/c/init.Orb]

#INPORB 2.2
#INFO
* RASSCF average (pseudo-natural) orbitals
       0       1       0
      48
      48
*BC:HOST otis PID 6080 DATE Thu Apr 28 09:54:35 2022
#EXTRAS
* ACTIVE TWO-EL ENERGY
 0.503710411435E+00
#ORB
* ORBITAL    1    1
 -9.99930962646496E-01  1.54523806670852E-03  1.92768449632311E-03  9.02610508094233E-07 -3.63144761746038E-04
  1.79294078558991E-04  4.80615359368330E-04  1.81686482914493E-04  4.83261658146928E-04 -6.25667172651440E-05
 -2.61540693394708E-04  8.13840994722730E-05 -6.67089479049310E-05 -1.38193333977561E-04 -9.54172279813639E-03
 -4.48387978785171E-05  1.09173498219031E-04  2.70635279958014E-05  1.73922450967079E-04 -9.40048464394814E-05
 -5.11448556570296E-05 -1.22236782791837E-04 -7.82351572795085E-05  3.88316826471467E-05  3.52886184966654E-05
  3.21279424849485E-05  3.05306905767836E-05 -4.10736407297418E-05 -1.42608947079215E-04 -8.18125352124128E-05
 -7.06590214585319E-05 -9.35556426597705E-06  2.75269843721920E-05 -2.04584595338810E-04 -1.11048415507309E-04
 -8.09476504138611E-05  1.14729828581478E-05 -1.02073967298997E-05  1.74206610239208E-04  1.46388611568179E-04
  2.92745645224047E-05  2.03009406403616E-05  2.22411735977253E-05 -3.48857677581047E-04  4.70387915281792E-05
  2.29348092116118E-05  2.67695542942643E-05  3.13722793602474E-05
* ORBITAL    1    2
  9.38333764696572E-03 -1.73489087856911E-03 -7.23456332560029E-04  1.02882239137765E-03  4.22832582334986E-04
  5.80400379672013E-05 -3.17656582174264E-06  6.12096202433710E-05 -5.82375503218549E-07 -1.08415690162463E-06
  1.21465535684702E-05  1.32032042927418E-04 -3.60674443588862E-06 -2.32272123175868E-04 -9.99306658924593E-01
  4.48612451588323E-03  4.13333755477531E-03  4.17387217067247E-04  4.47049849277470E-04 -6.69226224417970E-05
  2.67859035901188E-05 -2.63132579730324E-05  7.09722339775041E-06 -3.09882434475125E-06  1.59902043716732E-05
 -6.72151227628502E-05 -1.66703020233624E-05  1.12648057579567E-04 -1.18019280809533E-03 -1.12580533499161E-04
 -1.29389504640868E-04  1.84686690645713E-04 -1.13444166725418E-04 -1.21307970361639E-03 -1.10133838450868E-04
 -1.30711087538350E-04 -7.17500125229432E-06  2.31418644699995E-04 -1.23955170723406E-03 -1.13779038626674E-04
 -1.45231182881102E-04 -2.28354712701832E-04 -1.29588940451430E-04  3.60193328721073E-05 -2.42328943743402E-05
 -4.58017111086689E-06 -8.31465398032417E-06 -2.53361560205375E-06
* ORBITAL    1    3
  3.15102807797909E-02 -3.37183574287222E-01  3.32924410568046E-02  1.13748159193820E-01 -1.68901050355051E-02
 -2.31471051919803E-04  1.51114566763078E-02  2.85442653779716E-04  1.51699285787852E-02  4.39795772878792E-04
 -1.42089031628357E-03  1.10792411960209E-02  3.00729357042297E-04 -1.92523097330174E-02  7.75490080237305E-02
 -3.79994118014774E-01  1.04201625296677E-01 -7.44713245941840E-02 -1.57779171516446E-02 -9.80542774875908E-03
 -5.17817060410885E-04 -9.82649105631274E-03 -1.65201942555775E-03 -6.72478447902452E-04  1.38303505774352E-03
  7.08878168999551E-03 -8.53217528499643E-04 -1.30103018832804E-02 -2.09157093648702E-01  8.77149893841348E-03
 -1.04017120055641E-02  2.53084355467804E-02 -1.46916701909572E-02 -2.09507593977544E-01  1.00486578955605E-02
 -1.01260558281420E-02 -2.39175305979332E-05  2.93398716865412E-02 -1.95322675945881E-01  1.00401732236329E-02
 -8.58185475713628E-03 -2.47885835527813E-02 -1.42472836327652E-02 -1.24861826336576E-01  7.28592326828373E-03
  9.80519538136310E-03  1.25980022565642E-02  1.27489399453241E-02
* ORBITAL    1    4
 -3.39366961655659E-02  5.19376956223194E-01 -3.07161595587427E-02  5.84451879037401E-02 -9.43426100398982E-03
  8.44300829651660E-02 -3.03054857698559E-02  8.44094144684987E-02 -3.03775796426659E-02  5.03856237854558E-03
  1.34278447467712E-02  1.50628887973735E-03  5.10872328520165E-03 -2.70442392094272E-03  3.35130117612107E-02
 -1.97770076811632E-01  4.67253730715652E-02  2.04320064923022E-01 -3.68022012643262E-02  2.08682159790439E-02
 -3.70648921493289E-03  2.39989231057307E-02 -2.90000098137282E-03  2.56495713485274E-03 -9.51890622207221E-04
 -1.00646165504060E-02  2.28482865659278E-03  1.91545070110784E-02 -1.69009852421347E-01  1.51927921644903E-02
 -7.48558173625610E-04  1.85603636703476E-02 -9.86246658869668E-03 -1.57527079594679E-01  1.38566049099341E-02
 -3.61429233028922E-04  4.13816361867547E-04  1.96476072115619E-02 -2.02078734604250E-01  1.05126900063556E-02
 -2.98560792827341E-03 -2.10021712752318E-02 -1.18416578779427E-02  3.45085628755091E-01 -3.43593420781750E-02
 -1.50665026769881E-02 -2.68094508017583E-02 -2.68483445348599E-02
* ORBITAL    1    5
 -1.35016449459508E-03 -1.35421690160816E-01 -6.94584705525311E-03  1.64801093939451E-01 -1.35011885334010E-02
  1.18060604855067E-01 -1.36586958843219E-02  1.28568301166077E-01 -1.42297833381214E-02 -5.87611272004638E-03
  8.18893217196746E-03  9.32961043836301E-03 -8.07534476532273E-03 -1.47709525998466E-02 -2.90287862964622E-03
 -2.14284852367035E-02 -5.59068947107068E-03 -1.94410752222310E-01  1.64957837530824E-02  3.07148814053657E-01
 -2.79098762354380E-02  3.70631340889910E-01 -3.42936883976648E-02 -9.28940665185742E-03 -1.53579138149768E-02
  2.61981660866925E-02 -1.12253965170432E-02 -3.82401783136827E-03  1.33316432566841E-01 -6.00169907181443E-03
 -1.03499405663819E-03 -1.30489641543663E-03  1.79626120564824E-02  3.90498332173549E-01 -2.05206933204254E-02
  8.13586130117359E-03  9.68934433401121E-03 -2.48521870845753E-02 -3.22621816194894E-01  2.32386580699423E-02
 -1.55928030349879E-02 -1.78662554877331E-02 -4.93847517936995E-03  1.45682857715479E-01 -5.95021574156086E-03
 -2.66638835290335E-03 -7.84704038038931E-03 -7.45954679915981E-03
* ORBITAL    1    6
 -1.00943806847295E-04 -9.32959240704695E-03 -2.38099437761099E-04  1.59819232272759E-02 -1.62502372865745E-03
  7.39914757915568E-02 -5.36508026886836E-03 -5.19402731616789E-02  2.48688644510301E-03 -1.32939931968479E-02
  1.60661982018016E-04 -1.31360911399323E-03  1.22466406785137E-02 -2.70712336636461E-03 -2.83577270209386E-04
 -5.37739361920889E-03 -6.47112735108743E-04 -1.73227837183484E-02  1.38938739284509E-03  4.12654492336628E-01
 -3.57704762911636E-02 -3.52014932518547E-01  3.15241448943143E-02 -1.32119895769776E-02 -2.34220510882436E-02
 -1.79713734634758E-02  1.13908200720449E-02 -1.21609526844026E-02  4.75532246684505E-01 -2.74388414299253E-02
  1.63156084918581E-02 -2.49464357305762E-02  1.15380682318218E-02 -3.08431280559230E-01  1.69792694110392E-02
 -1.14729698002358E-02  1.22789286340669E-02  1.73294119121149E-02 -1.49531568896047E-01  1.01354831130489E-02
 -5.23694548439758E-03 -3.26963673339255E-04 -1.73128764440466E-02  1.41692927319087E-02 -1.70984565080727E-04
 -6.06681263481788E-05  7.84729976638418E-04 -2.47637942650537E-03
* ORBITAL    1    7
 -3.15562551977963E-03 -6.45550661977087E-02 -9.35823196150790E-03  4.13025944527002E-01 -2.90732614629992E-02
  1.66173960259190E-01 -1.34432586196438E-02  1.65623526507021E-01 -1.36066887259912E-02  1.58688140568573E-02
  1.89576174395233E-02  1.80672250412288E-02  1.59885185479806E-02 -3.21095481418527E-02 -3.07256930597396E-03
 -7.58593634796912E-02 -1.10068537357151E-02 -4.19210666136403E-01  2.06348366345572E-02 -1.81923982735922E-01
  1.43530444138378E-02 -1.80137752998815E-01  1.46461129814633E-02  1.29162639930054E-02  1.15882458996578E-02
  5.37549837781128E-03  1.29910341685213E-02 -3.12885014408887E-02  5.13057068373758E-02 -1.42370722108032E-03
 -9.38137495396020E-03 -9.68948577805801E-03 -3.60367194539896E-03 -6.13952796321560E-02 -3.46414925978493E-04
 -1.22801735955671E-02 -5.68863755305061E-03 -8.35031514640112E-04  3.57396183917975E-01 -9.14571505872270E-03
 -1.22720778473950E-03  2.01618311390586E-02  9.40541503428378E-03  3.66671054066499E-01 -6.26694472939154E-03
 -3.45114129118677E-04 -1.50594747579825E-02 -1.52205887490776E-02
* ORBITAL    1    8
  2.90862457582529E-02  5.02558264362124E-01  7.40742592963771E-02  4.63361990231207E-01  3.75885300601020E-02
 -4.67634533074669E-01 -2.79065945305952E-02 -4.69124317582571E-01 -2.83702355845608E-02  1.62575257992697E-03
 -1.33637972550245E-02  3.47171854239421E-03  1.64044684227846E-03 -4.71511114814218E-03  4.63319519095945E-03
 -8.17656229366693E-02  1.24778407856025E-02 -1.81075387266064E-01  1.82753775427524E-02  5.78518457724859E-02
  2.00192950372829E-03  6.21363553607947E-02  3.27509894024629E-03 -1.97113327264968E-02 -7.33489972588987E-03
  9.69904636839864E-03 -1.96734098053150E-02 -2.71137550785473E-03  8.18192821660652E-02  1.53786381219923E-02
 -6.22006907140354E-03 -1.06167408890531E-03  3.95331787912727E-03  1.50835897761186E-01  2.28314439633190E-02
 -7.37109805440629E-03  1.83454495392539E-03 -3.88974588737729E-03 -1.12379590831918E-01 -1.23095184087955E-02
 -4.66175944614328E-03 -1.38838315568037E-04  8.68468121103892E-04 -2.29952296098690E-01  2.36116273455186E-03
  1.99365924536374E-02 -3.75478976113490E-03 -3.42055082019230E-03
* ORBITAL    1    9
 -3.79334513017186E-04 -3.63574665859282E-03 -1.35881691761014E-03 -7.58345335622936E-04  6.15726318191821E-05
  6.92043923557205E-01  7.04301342672142E-02 -6.97017855978217E-01 -7.22881568475238E-02 -1.42109358188838E-02
  1.30252274730404E-03 -3.22266487962773E-02  1.43717633450635E-02 -1.80859284367561E-02  3.21496043400255E-04
  2.69094143143326E-03  6.77941071386247E-04  7.80929005981831E-05 -4.03579669762812E-04 -6.81539629056310E-02
 -4.01540037458953E-03  7.43460244960917E-02  7.37065105224969E-03  2.89178310311920E-02  1.01236051493530E-02
  9.26710173692415E-03 -2.90423474681643E-02  5.47231618695390E-03 -2.16063708357812E-01 -3.46556518513298E-02
  4.98471183546641E-03  2.02797771986638E-03  8.69864773485775E-05  1.51826862085114E-01  2.20732245813463E-02
 -3.73521554714591E-03 -2.47968524195969E-03 -8.09193236096075E-04  6.04698865201287E-02  1.16324102874247E-02
 -7.97504978463559E-04 -1.18108467370142E-03  3.66400045408757E-03  3.36027429516512E-03  2.18494529739536E-03
 -5.40676606157085E-04  2.48630577454308E-02 -2.45017951490820E-02
* ORBITAL    1   10
  8.41288848542281E-02  5.93328463841199E-01  2.43251634018161E-01  1.50548442888161E-01  3.43892371365393E-02
  1.16946398084559E-01  5.84666798074665E-02  1.16547849554805E-01  5.86942347720890E-02  1.21275253534074E-02
  2.28366575995265E-02  1.53067025614681E-03  1.18296819171165E-02 -2.70829893267650E-03  1.88679828304796E-01
  1.27775250236176E+00  5.13212762492609E-01 -3.91949488967151E-01 -1.86081160503308E-01  4.78232969722775E-02
  2.05303181737751E-02  3.63372039720736E-02  1.35443079800672E-02 -5.08375008805503E-03 -4.84616287580973E-03
  1.90637887023365E-02 -4.25230553322928E-03 -2.54499957010435E-02 -5.79681599169401E-01 -4.62195654096053E-01
 -1.22026353931760E-02  4.45591974858383E-02 -2.75757722599550E-02 -5.99160778521912E-01 -4.79932957923451E-01
 -1.29755997906455E-02 -1.50096779934854E-03  5.39729627270883E-02 -4.38554584711163E-01 -3.41849317196785E-01
 -5.38530339064379E-03 -3.63022798811287E-02 -2.08775864207172E-02 -4.19925185579124E-01 -3.45797497672313E-01
  2.20720732296541E-02  2.39842114819215E-02  2.42689270675170E-02
* ORBITAL    1   11
 -1.74662018561755E-01 -1.16179458809311E+00 -4.46966209253328E-01 -2.27106923148680E-01 -1.31028810665951E-01
 -4.62062989713094E-01 -2.38785232446806E-01 -4.54280200380550E-01 -2.34155512424933E-01 -3.23227274784134E-02
 -7.26886354915802E-02 -1.86885325826129E-02 -3.26215537778801E-02  3.27750621164990E-02  1.43198783049046E-01
  9.40826953851391E-01  3.65388494018346E-01 -1.71548697401054E-01 -1.12181479252386E-01 -2.26562055640788E-01
 -1.09467370870413E-01 -2.76904126672053E-01 -1.32547951330286E-01  1.96285116481770E-02  2.21272878852581E-02
 -5.72184772331077E-03  2.21974898746269E-02 -3.89029904002914E-02 -3.69111267056176E-01 -2.90769227554949E-01
  4.20432751730833E-03  3.39088634495806E-02 -5.73224829753576E-03 -1.64597192846204E-02 -1.48639419158601E-02
  1.57501166749390E-02  9.66520326435849E-03  8.28593262965875E-03 -1.06764207746025E+00 -8.51380964094475E-01
 -2.01587860507483E-02 -7.72000486371669E-02 -4.24166878845436E-02  1.69117315088081E+00  1.34529217725955E+00
 -4.72157568447334E-02 -9.46339913251159E-02 -9.27654080008687E-02
* ORBITAL    1   12
 -1.19505691775718E-02 -7.48102923767677E-02 -2.72790412478067E-02 -3.71222779179862E-03 -2.55277891292176E-03
  5.54348775592097E-02  6.68339843575161E-02 -9.20360415816933E-02 -9.38804293483760E-02 -1.11616899884899E-02
 -7.46130630173424E-03 -5.32026801525846E-03  7.81959617770423E-03 -1.21567985590923E-03  9.32178658484839E-03
  6.06010680620962E-02  2.38880534851350E-02 -3.32774985002822E-03 -1.50306719189412E-03 -1.00229742678746E+00
 -5.30159341301002E-01  1.03897141184750E+00  5.50311193822881E-01  5.70888629712849E-02  8.00259938852619E-02
  7.24519179327696E-02 -5.75965184508872E-02  4.01747640740144E-02  2.18598723479517E+00  1.72452729447198E+00
  7.40709753096034E-02 -1.35109030848742E-01  6.59645552772643E-02 -1.68621652111053E+00 -1.32958371317611E+00
 -5.52288477614653E-02  2.88189329915729E-02  1.15710330897012E-01 -5.81580984555750E-01 -4.61227962854347E-01
 -1.89407730680433E-02 -1.54672224379544E-02 -5.61892721738096E-02  9.41888302604037E-02  8.44692115757612E-02
 -2.45917745910401E-03 -5.46021305223845E-03 -1.11170848257428E-02
* ORBITAL    1   13
 -1.11203951722083E-01 -7.33423244589188E-01 -2.66673071918338E-01 -3.95747421116609E-02 -1.21894192573753E-02
 -3.13705440179765E-01 -2.08281667763438E-01 -2.96061908516501E-01 -2.01056079693650E-01 -8.09227753923939E-03
 -3.72166915659612E-02 -9.29201905241220E-03 -8.04088424873012E-03  9.37229537163825E-03  6.14360193319463E-02
  4.05091575857301E-01  1.56186931640801E-01  3.66412407142921E-02  2.64463539777577E-02  1.03533560534584E+00
  5.55451959816008E-01  9.88620216816647E-01  5.30895892374347E-01 -5.32481847532017E-02 -7.55111061129805E-02
  6.83418536742034E-02 -5.07012439080601E-02  3.04986808418701E-02 -8.01560184923501E-01 -6.30449235496329E-01
 -1.87166958925310E-02  2.61691518386728E-02 -5.75674844751238E-02 -1.74334420319949E+00 -1.37044832538585E+00
 -4.84665361173422E-02 -2.66616769517116E-02  1.14835585955093E-01  2.03322743100253E+00  1.58128986044572E+00
  7.17375037028210E-02  1.22804944674944E-01  5.89619257648131E-02  8.72921245516902E-01  6.91206205338535E-01
 -3.14609944544162E-02 -4.39420232434293E-02 -5.09420794125875E-02
* ORBITAL    1   14
  1.79178616899467E-01  1.26222498613568E+00  3.17196835724771E-01 -1.44581843638601E+00 -6.96044954998295E-01
 -2.83618682907363E-01 -1.07583459194872E-01 -2.66062763237113E-01 -1.07493057727335E-01 -1.47838663325663E-02
  7.03799060245685E-05 -2.01746256603498E-02 -1.55553440924272E-02  2.79635049574491E-02 -1.37823459434746E-01
 -9.82720262466412E-01 -3.19546890740828E-01 -1.54931593782325E+00 -8.77749854695007E-01  1.45606591526468E-01
  8.94510698854414E-02  1.46870797747595E-01  7.95250150794424E-02 -8.68003274939761E-03  1.61493016249228E-02
 -1.94212519679961E-02 -1.03726834552843E-02  3.64355595362299E-02 -4.28419093248433E-01 -1.71453160048827E-01
 -5.41114849278935E-02  1.26808429388319E-03  1.42902877306008E-02 -5.88056408246189E-01 -3.16886999963160E-01
 -5.18834894473010E-02  1.95712291588428E-02  4.69341417231332E-03 -1.15716571290968E-01  1.70354106216318E-03
 -3.44398003646763E-02  2.67568360678499E-04 -5.30187449691243E-03  7.69549890556101E-01  5.27926231001591E-01
 -4.22912162604218E-02 -7.89595293625961E-03 -1.41430273776265E-02
* ORBITAL    1   15
  2.17296352512212E-02  2.85952076899307E-03  1.57462338094799E-01 -3.26158117595361E-01 -2.33301348639082E-01
 -1.46108804287948E-01 -2.83640224205808E-02 -7.30916749827784E-02 -5.29926732681901E-02  8.12667425919209E-02
  9.87430538205915E-02  7.33814804133405E-02  9.11889893352824E-02 -3.12342171391971E-02 -2.08377086068927E-02
 -1.63676969512720E-01  4.37527343926128E-02 -1.02295629693564E-01 -1.92989160467894E-02 -8.70734817455143E-02
 -2.97590190116194E-02 -2.26854296974481E-01 -1.39707360791650E-01 -8.79548845503212E-02 -7.75158111000184E-02
  1.93940241880059E-01 -1.13633900141474E-01  3.66884373938935E-02 -1.41780695787142E-02 -4.37499881450790E-02
 -1.23270811919473E-02 -4.10171140738178E-02 -1.43434672445963E-01  1.19814673194650E-01 -4.92811674250138E-01
 -4.52475704817082E-02 -4.49616192054293E-02  1.50709671682762E-01 -1.03771134485397E-01  3.69144132657007E-01
  1.02462341156210E-01  9.69383557132081E-02 -5.00480790949569E-02  4.17592287756072E-01 -1.81868455810123E-01
  8.92500255971555E-02  7.50108520895292E-02  1.24303182221897E-01
* ORBITAL    1   16
 -1.80655321729778E-02 -1.43077648404777E-01 -1.10629250858486E-01  4.36944292011785E-02  2.31131094787487E-01
  2.60754743124440E-01 -8.33135328478775E-03  3.61436283618520E-03  2.68702081131105E-02  3.55421617497821E-02
 -7.47411278294868E-02 -4.47137292758087E-02 -7.92593001536575E-03  4.53752257020171E-02 -2.70997404706270E-02
 -3.18816028167977E-02 -2.74798478977057E-01  2.98585587922507E-02 -4.71069761673821E-02 -3.80748406454569E-01
 -2.72250230756689E-01  3.53717010709942E-02 -2.24256256962599E-04 -7.20314771261296E-02 -2.23288687920330E-01
 -8.98401805641753E-02  8.14671211885933E-03  8.48320169835698E-02  2.21297510475840E-01 -2.45362470852868E-01
 -4.27880480053193E-02 -3.09961150752838E-02 -5.99281346983289E-02 -1.81397929607555E-02  1.93243980747053E-01
 -1.56357186180879E-02 -1.92543426323558E-01 -1.34118295747496E-01 -2.08422149166488E-01  4.40251295882356E-01
 -3.92478486756633E-03  1.06028514458556E-01  1.98533865590155E-01  5.34228691860494E-02  9.38434232789916E-02
  9.30977711718963E-02 -2.68441099529621E-02 -7.24779188099811E-02
* ORBITAL    1   17
  4.59894230322200E-02  3.19300750161808E-01  2.85928854365348E-01 -3.45781395980106E-01 -4.00267025188819E-01
 -3.28190359823286E-03 -1.30645178825997E-02 -2.44335661604816E-01  3.57671764677972E-02  4.11303235294245E-02
  1.75966866875770E-02  3.78222134123264E-03 -1.05484419430992E-02 -1.20726363786871E-01  1.22233365310558E-02
 -1.05619063079050E-01  3.24225134155631E-01 -2.53642857324412E-01 -3.15702129707194E-02 -1.26244848779952E-01
 -4.84337625955144E-02  2.95752016843696E-01  2.02018866166282E-01 -5.72535648829059E-02 -1.00543524347896E-01
 -6.13801614473241E-02  3.30392605373281E-02 -2.08051265369536E-01  9.01004424120602E-02 -5.34690141645557E-01
 -1.33948776636203E-02  2.46581408641395E-01 -4.56754777663030E-02 -2.81579498832020E-01  2.83716653788040E-02
  3.25506186613149E-02 -8.04640469051603E-02  5.78980023488752E-02  1.08790244655668E-02 -1.08978446615670E-01
  4.87251778051958E-02 -1.82640194040038E-01  7.95270911999100E-02  1.23859246816230E-01 -5.32579915087146E-02
 -2.54665307848536E-02  1.02573459297544E-01  2.46877663846732E-02
* ORBITAL    1   18
 -5.07661476368788E-02  1.37068996510906E-02  1.17915506136004E-01 -2.85550773811947E-01 -1.60272752518866E-01
  1.34493027978152E-01 -2.03726517635653E-01  1.38986617833164E-01 -2.34050292937729E-01 -1.34033963970986E-01
 -2.14283343599574E-01  9.12096792082314E-02 -1.13034224351047E-01 -6.25435531039876E-02  7.61571740198988E-03
 -6.92344108196544E-02  2.27303022858630E-01 -3.35679151946394E-01  1.35295914722184E-01 -1.37800594699760E-01
 -1.62741702092172E-01 -1.73369875441958E-01 -1.43521706495059E-01  1.00338325341992E-01 -6.64203905313250E-02
  9.59073354315978E-02  7.00213165225627E-02  1.79862037936974E-02 -5.95921380438490E-02 -9.59869223477609E-02
  6.15031727667889E-02 -5.15825675246649E-02 -1.44196716822034E-01  6.78834321561064E-02 -1.85916294740506E-01
  5.74460870773040E-02 -9.83457851963864E-02  7.48741957098366E-02 -3.82061897074956E-01 -2.53703983743948E-01
 -9.33103321028934E-02  8.79655743549105E-03 -5.64622699224496E-02  6.94566398625116E-02  5.24860249003702E-01
 -2.04589818131352E-01 -2.26825473385069E-01 -1.68627855537632E-01
* ORBITAL    1   19
  7.16462184195686E-02  4.03515903032718E-01  4.73699374280653E-02  5.26876640446263E-02  1.66903546882678E-01
  1.92561560631882E-01  3.61962757104458E-01  1.93996615329993E-01  3.34686252612582E-01 -1.59652414673450E-02
 -7.19303247402143E-02 -2.76255984229101E-02  5.95214278539192E-04  1.09133312971434E-01  2.01969430029062E-01
  8.95741599159644E-01  7.79438511352265E-01 -1.79054509683007E-01 -6.54789126889893E-01 -1.07044915326170E-01
 -1.78639070957432E-01 -1.25576154991442E-01 -1.61093293293442E-01  2.45053255505056E-02 -3.99955759038904E-02
  6.77348020578358E-02  1.56702261566075E-03 -1.77741945636831E-02 -2.76175735030794E-01 -3.13318071840943E-01
 -2.41631514155722E-02  1.59524541878720E-01 -1.86197854069077E-01 -2.74291569694781E-01 -4.36921682830007E-01
 -8.53465706579431E-03 -5.68809892133723E-02  2.49146324966439E-01 -2.70701436770835E-01 -2.23130205574199E-01
 -1.97224372564001E-01 -1.99574956260285E-01 -1.46433342687685E-01 -2.02733018291138E-01  2.21513811194570E-01
  1.42737714974299E-01 -3.87759161596834E-03  3.75534621252761E-02
* ORBITAL    1   20
  9.38002697264972E-02  5.76256551894572E-01  9.95080351088195E-02 -2.63652836512356E-02 -4.07354418694785E-01
  2.13174484780464E-01  6.29638110183120E-01  1.89811777348857E-01  5.88870485313384E-01 -1.82155655826146E-02
 -4.32896624412471E-02  6.55033768548953E-02  8.09113817379375E-03 -2.53281231804963E-02 -1.91586671864156E-01
 -9.56905559436653E-01 -6.86876745913784E-01 -8.33224543487776E-03  2.98820407081543E-01 -1.57656888991678E-01
 -2.45009112240681E-01 -1.04474587564078E-01 -1.34130799142233E-01  5.10075578466208E-02 -4.03329857413386E-02
  5.51538513382104E-02  1.25723923838909E-02 -1.73603567876353E-03  3.13799448248691E-01  3.01185114121565E-01
  1.64705590171107E-01 -1.85038798520476E-01 -1.56559419144941E-02  1.88306041399315E-01  1.45241316403702E-01
  1.97016637847552E-01 -8.63921265554642E-02 -1.17431812892410E-01  2.00311791892143E-01  2.40337819369850E-01
 -1.34026598612195E-01  1.21222893021248E-01  4.64909806325911E-02 -5.99731634327202E-01 -2.27129184514354E-01
  7.70853863368925E-02  9.48919385583948E-02  1.53063475551254E-01
* ORBITAL    1   21
 -2.87886960800859E-02 -1.80860900527376E-01 -2.17485653086398E-01 -1.66613474391764E-02 -1.07627056037739E-01
 -4.64233345838321E-02 -7.11466621446383E-01 -7.95851610886306E-02  5.79251784747853E-01 -1.99587184864608E-02
  2.77167111042504E-02  4.15667697442878E-02 -2.84687400344387E-02  5.70404353071807E-02 -1.72946587957822E-03
 -1.80497211577563E-02 -3.72508250537114E-02  1.57100422323468E-02 -2.84146137411688E-02  1.24618659787532E-01
  2.00401586596638E-01 -2.46157666934278E-01 -4.44028896405963E-01 -2.17252705096726E-03  3.35060829742559E-02
  2.47259846482324E-02  5.95794619157902E-02 -2.97566570821489E-04 -7.49642499036879E-02 -2.94156323661699E-02
 -2.40313741751174E-01  2.59205673713120E-02 -6.60577396439508E-02  2.42789166554754E-01  1.33982238498893E-01
  2.19336815250757E-01  6.72278660741989E-02 -7.05380267182798E-02 -1.43503910276627E-01 -1.43044209923166E-01
  2.78580162637124E-02  1.80596472438031E-02 -1.11292076648775E-01  2.55132861831084E-01  1.74801326992274E-01
 -3.14433402928693E-02 -7.91744868479302E-02 -1.88738347097520E-04
* ORBITAL    1   22
  1.18146937426115E-01  7.20402027200117E-01  8.73729909553491E-01  2.65470910041874E-01  5.74312026171848E-01
  2.42928364698199E-01  1.77934916199945E-02  2.40932264185064E-01  5.75874201424074E-01 -6.95274056934952E-02
  1.95137389294608E-02  2.90208325171230E-02  1.24564172283278E-01 -9.59668830663500E-02  3.18541303113385E-02
  2.23947203611967E-01  1.97978864478425E-01  3.65988655532801E-02  1.32059290001420E-01 -6.07569790199409E-02
 -9.73434625440749E-02  4.26532828002580E-01  8.10051835164655E-01  1.18905977020361E-01  2.20159699296214E-02
  5.26130136170032E-02 -1.64148558981080E-01  1.02438017694226E-01  7.42834266838244E-01  8.08154220691067E-01
  1.15648318918902E-01 -1.64981838597870E-01  8.37674638657670E-02 -1.07626378657641E+00 -7.76268920495954E-01
 -1.25625129397946E-01 -2.86590504076437E-02  2.27508791227472E-01  2.64447110608544E-01  1.82646147793168E-01
 -3.44652653038155E-02  1.20385239759533E-01  8.65877983980551E-02 -1.19029450495741E+00 -8.05941659917115E-01
  1.99541495221526E-02  2.04717171664203E-01  2.24765510543312E-01
* ORBITAL    1   23
 -8.98458490279466E-02 -5.38056177034341E-01 -6.43516295033197E-01 -3.11715108704215E-01 -4.95079476894693E-01
 -1.67119437517617E-01 -3.96705389752211E-01 -1.81082407372675E-01 -8.14367696297706E-02 -9.91787369301926E-02
 -6.33723328215390E-02 -8.97776372339352E-02  1.33975115623685E-01  2.03824499799032E-02 -3.37313297537456E-02
 -2.33236983299427E-01 -1.61225779094822E-01 -8.45718366727915E-02 -1.15942954091169E-01 -5.45625780732356E-01
 -9.63729281516397E-01  2.64889242745032E-01  4.37742910162120E-01  1.55561876666855E-01  1.08551278063288E-01
  3.95401788594226E-02 -2.08754661931872E-01 -3.72264730799639E-02  1.37643512160148E+00  1.06818377519197E+00
  2.30734757882028E-01 -1.96943722616611E-01  2.07986075292495E-01 -6.41493007617480E-01 -7.09704497095770E-01
 -1.99429855410757E-01 -9.92569613015511E-04  1.22681097332557E-01 -7.12315683435295E-01 -5.67370282849368E-01
  6.21129903338812E-03 -2.49579914022464E-01 -5.28350820193295E-02  9.87782119708564E-01  6.56707289517355E-01
  4.58634990697688E-02 -1.81829065255282E-01 -2.00477970195298E-01
* ORBITAL    1   24
  8.48133300870107E-02  4.49089379845977E-01  6.42822304276246E-01  1.37658676680103E-02  2.34886887647848E-01
  1.75234667644812E-01  1.25764000381625E-01  1.10644362665692E-01  2.66339271636230E-02 -3.36248891054876E-02
  1.01649380813508E-01  7.37537672760924E-02 -2.30653055489336E-02 -3.14051780665180E-02 -8.48596106490970E-03
  1.34764364023627E-02  3.50703898497524E-02 -2.45591936081152E-02 -9.08831965280182E-03 -6.48924443590418E-01
 -1.05404793501119E+00 -5.55515164222258E-01 -9.31984080413039E-01  1.57053086263008E-01  1.44938301262334E-01
 -1.30771878776443E-01  1.36122510351063E-01 -5.48056609997739E-02  5.32918591942211E-01  5.11732418596673E-01
  7.46561256383311E-02 -1.14310537711068E-01  1.01541480227944E-01  1.20066374217755E+00  1.12886512572106E+00
  1.36677636781913E-01  5.40036580098132E-03 -3.20208779608731E-01 -1.80039799862133E+00 -1.43175140737288E+00
 -2.15004339527598E-01 -3.42852834561390E-01 -1.65450812744576E-01 -4.96767258821825E-01 -6.59763561887251E-01
  1.08683334561819E-01  8.54939340093136E-02  1.72412268383143E-01
* ORBITAL    1   25
  9.20952404883339E-03  7.66353852096670E-02  5.38098839866841E-02 -6.57783940197465E-02 -1.37682448991726E-02
 -1.58226514958562E-01 -1.49843717464484E-01  2.85400648634279E-01  2.37709332459830E-01 -1.45116442713575E-01
 -7.04836704444875E-02  5.25058108775711E-03  2.24796364662464E-01 -1.87555826723463E-02 -1.63877499845093E-02
 -1.01807574004894E-01 -3.98880944251477E-02 -2.74020359375359E-02  4.07721021576229E-02  5.61931163396456E-01
  7.86530388108759E-01 -5.93161711304228E-01 -8.16207982249514E-01  1.02883404130907E-01 -1.26484758380120E-01
 -1.39069908696887E-01 -1.85788201296652E-01 -7.69465346111821E-02 -1.13437453386261E+00 -6.74704320579115E-01
  1.73073713754751E-01  3.78613735842651E-01 -9.20655101380160E-02  8.63128844744869E-01  4.96409895629577E-01
 -1.60325221643360E-01 -1.05719117781676E-01 -3.02193512050020E-01  3.49526021688637E-01  2.08105843010515E-01
  5.22445629424141E-03 -3.59698655409512E-02  2.26831430325897E-01 -8.08170320082243E-02 -2.86581969158931E-02
  7.38111078731104E-02 -1.22027954891155E-01  8.87640018386455E-02
* ORBITAL    1   26
  8.11735364658822E-03 -9.40631444832676E-02  1.86291438823563E-02 -1.61935961407464E-01 -5.71722073549640E-01
 -4.38791874586398E-01 -3.94004193075676E-01 -5.81747251912994E-01 -5.37429269656841E-01 -2.11129755776811E-01
  1.97375807189740E-01  6.51453819993040E-02 -9.55270403787249E-02  1.85047813566466E-01  3.27278929305784E-02
  3.66797498514020E-01  1.65290464465236E-01 -3.69070637820862E-01 -7.74196972226415E-01  1.78118664355119E-01
  1.91624412244736E-01  4.16494845759257E-01  4.49487974835925E-01  2.05792676650164E-01 -7.83548338099009E-02
  9.26059196869213E-02  6.13527031832156E-02 -4.33316348980406E-02 -2.97590610937523E-01 -6.64865853509224E-02
  8.96293122491464E-02 -1.53170451829318E-02 -1.43216490920903E-01 -9.55903956017921E-01 -4.00330555037591E-01
  3.14367991394203E-02 -1.85921593094556E-01  1.18987593628835E-01 -1.87605024333832E-01 -3.09052672430087E-03
 -1.50220324083714E-01  7.24329111949077E-02  1.39788778641466E-01  1.02785831323134E+00  4.14051919264181E-01
 -2.74229634639122E-01 -1.26408808473982E-01  1.53143340574962E-01
* ORBITAL    1   27
  1.79141487907917E-01  1.12132816098635E+00  1.03300586344054E+00 -4.27470390456453E-01 -8.51067259923594E-01
  1.08942763894255E-02 -4.81170207476329E-02  3.71287169215889E-01  2.61738685630862E-01  4.59662920728180E-02
 -1.78507477614510E-01 -2.56215626078863E-01  1.95573871408068E-02 -9.60512375288557E-02 -1.87915030527452E-02
  2.65334364013410E-01  3.66964083015915E-01 -8.50190622024507E-01 -9.65844353147877E-01  5.56641773444383E-02
  7.06608140067281E-02 -3.25177709870320E-01 -3.39869711117576E-01 -6.57518243495574E-02  1.76597426097801E-03
  3.80401749679265E-02 -1.39746559542185E-02 -1.26728259289886E-01 -1.11710124845140E+00 -3.19131005236298E-01
  1.26387878344681E-03  6.66833974585648E-03  6.42718046177662E-03 -4.31523157206672E-01 -4.70838435581786E-02
 -2.45579622500787E-02  5.82772420033144E-02 -9.07588201075725E-02 -8.86316784546746E-01 -1.73200370678796E-01
  9.32959384003471E-02  1.73948656504556E-02 -7.61702545684284E-02 -2.20033331567194E-01  1.05923978069372E-01
  5.57279091345443E-02  2.11618802632929E-01 -2.78900031749064E-01
* ORBITAL    1   28
  9.25649672564999E-02  6.28249856691546E-01  5.51659438338361E-01 -2.90401683732313E-01 -4.12996302575345E-01
  4.84622936313296E-01  3.41560020919523E-01 -1.04285360108841E-01 -1.18316684873565E-01  1.54457147479200E-01
 -1.93766382152665E-01  3.83636189739650E-01  7.04034533574588E-02  2.20747043490446E-01 -2.47222562431337E-02
  2.66024882503283E-02  1.60393174017227E-01 -4.50837711907287E-01 -3.95628185001016E-01 -1.91546097437049E-01
 -1.59336960207771E-01  2.50063657543489E-01  2.94576438327794E-01 -1.69956841426460E-01  3.20872336893463E-02
  4.37734219747737E-02 -9.46886983997962E-02 -3.33106936909336E-02 -1.33221623263124E-01 -2.42600215997849E-02
 -6.94979372104066E-02  3.96676293467971E-03  1.99176390093942E-01 -8.02397164051340E-01 -2.98923230294972E-01
 -3.51602367430891E-03  1.39634634069099E-01  2.28575439317786E-02 -1.58546396153924E-01  8.29503230523853E-02
  1.43144897880838E-01 -6.09515695525351E-02  2.29472640346962E-02 -2.64334618337835E-01  4.68007280512664E-02
  1.41240923450141E-01 -4.37200682947489E-01  3.08022020279612E-01
* ORBITAL    1   29
 -1.49197489059023E-02 -8.78598528822712E-02  1.83858847359015E-02 -7.71291371590863E-01 -5.41944980434548E-01
 -5.18833107964372E-01 -5.28713817391745E-01 -4.34455170931825E-01 -4.31662763099155E-01  2.38499180870222E-01
 -1.25137430659059E-01  1.31677995293666E-02  1.76811012105054E-01 -4.24813051391841E-02 -8.71235550786587E-02
 -4.79436863207336E-01 -1.96310450268040E-01 -3.41636090361124E-01 -2.11338166283173E-01  4.26612344076291E-01
  4.08431789635666E-01  3.59600842247816E-01  3.34847017630545E-01  9.01617168665225E-02 -6.39400561454646E-02
  4.78610475982002E-02  1.26215674234008E-01 -1.91244631625602E-02 -2.67288072567918E-01 -1.00573473245079E-01
  2.12665287380855E-01  1.67734393693445E-01  8.43943452997153E-02 -3.56743669420818E-01 -1.47447759899942E-01
  3.74820490320374E-01  5.05710054352154E-02  2.31386012136017E-01  4.33931730828793E-01  1.17512035039346E-01
 -4.93893821538653E-01  3.08099797603369E-01  8.67748033929947E-02  8.57444507059998E-01  2.09778012000805E-01
  5.63867759076607E-01 -1.90807796657990E-01 -3.15208166895220E-01
* ORBITAL    1   30
  8.68077319173200E-02  5.00846884914925E-01  3.03059587114870E-01 -2.91711881937883E-01 -2.35355331369045E-01
 -5.06968382043505E-02 -8.22773755459833E-02 -6.51658931115096E-02 -6.64449965075185E-02  4.75801512372409E-02
 -1.33610476168564E-01 -2.28543030371873E-02 -8.52398357860023E-03 -4.99924502293126E-02 -1.23458732926753E-01
 -8.46336916696801E-01 -6.28002713222885E-01 -1.46435784922595E-01 -2.16253271569578E-01  2.32321433802077E-02
  2.94222056428649E-02  4.94451102639451E-02  3.59711199732446E-02 -1.04028889090075E-02 -2.21484935358272E-02
  7.43342236337685E-03  1.84651406303473E-02 -2.39986518789322E-02  1.89594530427560E-01  2.03825838933230E-02
  3.96284812387780E-02 -3.44889732296964E-01 -6.17951355186701E-01  1.85980766327876E-01  8.24678129626904E-03
 -1.00628601559330E-02  7.63108102172926E-01  1.44953963735921E-02  2.53716302075832E-01  1.95311926799946E-02
 -6.93277432128650E-02 -3.20685991006584E-01  6.01970040446012E-01  1.17615631086004E-01  9.57470541706685E-03
  1.30341266101525E-02  7.00033638745175E-04  3.39984533076275E-02
* ORBITAL    1   31
 -3.88577830488341E-01 -2.27558113397594E+00 -1.37254808723881E+00  1.08365759080619E+00  9.09411679736016E-01
  4.60122384422800E-02  1.33694063906489E-01  4.53578356492690E-02  8.28225815445166E-02 -1.48368953639209E-02
  3.45139895099823E-01 -7.42887827305590E-02  8.60773516667084E-02  1.08989060883944E-01  5.13515792443916E-01
  3.53329554729815E+00  2.63400462279375E+00  5.76816240876118E-01  8.86821637590826E-01 -2.19449578067736E-02
 -4.18744732299666E-02 -2.64597284721907E-02 -1.97989625334517E-02  3.74869572208636E-02  4.92563832308500E-02
 -5.03337526748078E-02 -1.44552383794857E-02  8.14843576731723E-02 -8.39448867010870E-01 -7.63358823879714E-02
  6.59539468378957E-03 -9.95968694801849E-02 -1.78009506890373E-01 -8.79191515623571E-01 -6.30652547052434E-02
  1.37903619644887E-01  1.10619778158204E-01  2.16091941020512E-02 -9.56265635485772E-01 -6.99250514986900E-02
  5.76216369028827E-02 -1.03392926916281E-01  2.17867970522372E-01 -1.43349432630862E-01 -1.84155342582332E-02
  5.30343168342225E-02 -1.04690223600569E-01 -1.20954105878487E-01
* ORBITAL    1   32
  7.29816625063175E-02  4.64876888510157E-01  3.17586682900379E-01 -2.10851703020980E-01 -1.68406746102957E-01
  8.95928589752866E-02  2.54449849438382E-01 -6.64437490094646E-03 -2.10109673448356E-01 -4.37234896151673E-01
 -3.52346649108425E-02 -8.30892218315658E-02  5.28624213160165E-01 -7.72139527135257E-02 -8.96809875714162E-02
 -5.97445880734028E-01 -4.15127648034502E-01 -1.29992901281438E-01 -1.42831724447949E-01  1.14960766725462E-01
  1.01379400538039E-01 -1.57769162312335E-01 -1.43255849456009E-01  5.58238349082589E-02 -8.53078884849388E-04
 -9.25832384996287E-03 -6.20667290979317E-02 -2.16582212778051E-02 -9.47091416999861E-02 -1.25382305024148E-01
 -7.18592893499419E-01 -1.81556125919113E-01  1.90902042278130E-01  3.16296148908392E-01  1.21268521630158E-01
  5.59660630822070E-01 -1.78619220699590E-01  2.06917861645341E-01  1.54694478973135E-01  3.70866312734024E-02
  1.29195277975189E-01 -1.91685292993782E-01  2.46561517093554E-01 -1.21212942651330E-01 -1.86662476612524E-02
  3.48159130669948E-02  1.87346815090982E-02 -5.47633581225104E-02
* ORBITAL    1   33
  1.18534658565238E-01  5.75487008263144E-01  9.16870753567730E-02 -6.35013038448786E-01 -5.41265424808630E-01
  3.88618322046683E-02 -7.75256742759265E-02 -2.97819828439434E-01 -2.98110261670423E-01 -2.67522673710272E-01
 -1.17350280829281E-01 -1.78404133505960E-01 -1.96242365807208E-01 -1.16876913874296E-01 -8.09777982916003E-02
 -4.23721595045163E-01 -1.43437981934250E-01 -4.69258917332231E-01 -2.41943478450982E-01  5.62439339004807E-01
  4.22975630503744E-01  8.72454943092255E-01  4.29810729022059E-01  2.18568646141088E-01 -5.40895651255742E-02
 -1.54268569438491E-01  4.11703034290494E-01 -1.12670114360177E-01 -2.47986742744967E-01 -3.42640568372782E-02
 -3.53922243864720E-02 -2.68340477346673E-01 -2.46294453352047E-01 -7.03460634353529E-01 -4.04011491213559E-01
 -3.86071203794135E-01 -1.60339380475053E-01  3.39498447811726E-01  6.75207505846193E-01  3.75033052606999E-01
  6.91946876395759E-01  2.02672041646810E-01 -1.09363404841829E-01  2.57208184539248E-01  3.38671724236978E-02
  8.00621678659797E-01 -1.75341490390403E-01  3.63646089056972E-01
* ORBITAL    1   34
  1.64820079516449E-01  1.38793115056748E+00  1.34707693601836E+00 -8.94580624351171E-01 -8.71529722838480E-01
  1.54590407414032E-01  3.38856134033220E-01  2.54984832376138E-01  3.54176229047810E-01  1.81491568397464E-01
  4.91772269250600E-01  6.35263092246648E-03  1.15748998901800E-02  1.60664392381919E-01 -2.90240626614990E-01
 -1.88428714127682E+00 -1.22483041822329E+00 -5.31608982638048E-01 -2.36688375434694E-01  4.87424934152134E-01
 -1.90817482692132E-03  6.12053977877130E-02  1.27396012008412E-01  2.19468114326607E-01  3.77929063487219E-01
 -7.15141814896283E-02  2.40235706239440E-03  2.24993811456349E-01  4.76068469806362E-02 -3.15577057914169E-01
 -2.71560804232838E-01  3.45191610006805E-01 -4.55444917606930E-01  1.60003469125935E-01 -6.74397414319201E-02
 -2.00669703001923E-01 -2.38178236649061E-01 -2.84306229460925E-02  6.42482347417573E-01  3.20232519092047E-01
  2.02159163727307E-01  1.38933802852223E-01  1.91076393943858E-01 -6.40278830680001E-01  7.73073169352908E-02
  2.48825033573904E-01 -3.03679193201375E-01 -4.20858260943146E-01
* ORBITAL    1   35
 -4.21193758135627E-02 -3.59459383170983E-02  3.12256029719843E-01  8.86023982354891E-02  1.40544390972124E-02
  4.44513566017723E-01  4.25705190909311E-01 -2.23838117344887E-01  3.36474738704476E-02  1.19219065892308E-01
  2.32997537566376E-01 -5.59017826194893E-01  1.84704569511157E-01 -2.02912211079808E-01 -2.38066643406078E-02
 -2.08321233090527E-01 -2.09916417410031E-01  3.51410902952913E-02  5.05401457024990E-02 -7.77602109868735E-01
 -4.38810999887429E-01  1.56087551634288E-01 -2.74746602626096E-01 -2.59053672702314E-01  9.96537375094470E-03
 -4.15611510723000E-01  9.69713733988412E-02 -6.35747559010168E-02  6.18175167730079E-01  2.97132401227404E-01
  2.53662843609134E-01 -3.04883846981057E-01  1.65960011019968E-01  8.13474982510933E-02 -2.07785651824941E-01
 -7.32515194448860E-02  1.27268062628149E-01  4.93729686466613E-01 -4.55729652040868E-01 -1.30974162082776E-01
 -3.31119988477672E-01  1.34067552756558E-01 -1.63310627249904E-01 -2.11460899623530E-01  6.02375553443832E-02
 -4.19191648965408E-01 -7.32813984061586E-01  3.63326439997395E-01
* ORBITAL    1   36
 -5.01727047039172E-03  7.52040112253616E-02  2.28597144897554E-01  1.00056129389317E-01 -4.70577113763264E-01
  9.85933700128844E-02 -1.86591212731182E-01  2.00177079711658E-01 -9.89793844177007E-02 -9.07173775037149E-02
 -8.43236754467091E-02 -2.32325925397157E-01 -5.08041908150452E-02  5.47109365653160E-01  3.48497506317671E-02
  1.44986452286057E-01 -3.92880226309696E-02  7.62623581350524E-02  6.40398316910459E-01 -2.64813363832930E-01
 -6.91333826076302E-02 -2.56965798311657E-01 -1.61295809281509E-01 -5.75258602089411E-02 -1.53703836816564E-01
 -2.68237431637892E-01 -3.89240701677828E-02  5.66475530058323E-01  1.20243586018610E-01  9.00614201270623E-02
 -9.18991075223566E-02  2.40446365164645E-01  9.52774722396924E-02  2.47631455722583E-01  1.04405098336554E-01
 -5.26766415166194E-02  1.52284946867487E-01  2.57504476238566E-01 -2.57640442760268E-01 -2.32547375405827E-01
 -3.05633621676568E-01 -3.60836721161941E-01 -1.63422908512743E-01 -2.17836918198404E-01 -1.94082730740610E-01
  1.20631252673166E-01  4.73833674305990E-01  3.01292989966201E-01
* ORBITAL    1   37
  2.80254911121354E-02 -3.30729201369941E-02 -3.69288415491649E-01  5.54159161543466E-01  3.73073791056992E-01
  4.20048350457810E-01  1.72663828455724E-01  3.00894316754509E-01  1.31909111708567E-02  1.42186897485776E-02
 -2.13414626841356E-01 -1.12684158809251E-01 -1.11334856942987E-01 -6.14090060594951E-02  9.85162431790710E-02
  6.27841729758495E-01  4.03774327266498E-01  2.58891192831740E-01  1.59140270927717E-01 -3.76968473175416E-01
 -9.25527535594951E-01 -7.09809644575090E-01 -7.11127108589536E-01  6.69960802730273E-02  4.02309850282207E-01
 -1.18087910865619E-01 -9.22389340627759E-02 -1.30269825593721E-01 -1.16437172569257E-01 -1.86703693941880E-01
 -1.36021440662468E-01  6.28641569249335E-01  7.54921673582723E-02  5.25235627000054E-01  1.33104328138608E-01
  1.99901200801246E-01  2.33736463171302E-01  2.18204284817639E-01 -5.54822555393314E-01  1.10447861874050E-01
 -4.66077112293102E-02  6.67519255652259E-01  5.01963546181844E-01 -3.49542415324126E-01 -1.09196646273106E-01
 -1.59430473639961E-01  2.97625994183742E-01  5.24601433905768E-01
* ORBITAL    1   38
 -9.53547467002199E-02 -5.03401317977343E-01 -1.94022410250107E-01  2.54042637704134E-01  1.58041996936743E-01
 -3.91416549412670E-01 -2.62842754382441E-01  5.03273922044187E-01  5.27819333416161E-01  8.57868007390598E-02
  4.53455509514025E-02  6.56780891686245E-01 -2.34586769720360E-02  3.38516505843260E-01  2.63652641518854E-02
  1.69433421587466E-01  1.27949594124289E-01  5.52707498018624E-01  3.86984737815929E-01  3.83957180705034E-01
  3.68769118159042E-01 -2.06609328155981E-01 -8.09307010816916E-01  1.71889231701645E-02 -3.70885209617668E-02
 -2.04135915343141E-01  5.39635801450339E-02 -1.75449615791613E-01 -5.41601330487315E-02  1.40718141352438E-01
 -5.13753395598361E-02 -4.06242070407446E-01  3.70427762196893E-01  1.83833398936520E-02 -2.70222183086141E-01
 -4.20935815180662E-01 -1.38058054699090E-01  6.49732314937758E-01  3.49584927780799E-01  1.80691962386873E-01
 -4.86871808725932E-02  1.57893482205579E-01  4.57052096258636E-01 -4.47613605965382E-02  2.70642578293542E-02
 -1.33279761913508E-01  5.12327040965898E-01 -6.25243985990549E-01
* ORBITAL    1   39
 -1.15989091323358E-01 -6.55520691360657E-01 -3.00170107685129E-01  2.44016407084824E-01  1.39835432597930E-01
  2.72065588409943E-01  2.75284874354893E-01 -4.25415166691347E-01 -2.97318864914999E-01 -6.03308901557094E-01
 -2.70899787741859E-02  2.68962053811139E-01  6.75159216913793E-01  1.45935613524024E-01  4.72128133587781E-02
  3.09187499826074E-01  2.16086283022665E-01  5.35133436504321E-01  4.01578156201522E-01 -1.60950247325888E+00
 -1.27252068047320E+00  1.92096470206608E+00  1.32351599128978E+00 -9.61148795578391E-02  4.58404146808572E-02
  3.11450312012831E-02  1.33346239882629E-01 -3.46566527333546E-03  1.85180429708819E+00  5.26623561511905E-01
  2.03956994359718E-01 -1.27351418375162E-01 -2.22652566838882E-01 -1.44634151603678E+00 -4.59214324724463E-01
 -4.99824100710531E-01  6.19559495152004E-01  5.46508102779726E-03 -2.15328065081612E-01 -3.30637552336450E-02
 -1.76253819057756E-01  6.10326837149331E-01 -6.46939680595666E-01  1.46573637215999E-01  3.01412590685881E-02
 -8.92771165658746E-02  2.00489727254155E-01 -2.74147788265164E-01
* ORBITAL    1   40
  4.96735170498393E-01  2.95586944335467E+00  1.53626015302550E+00 -1.23720592093119E+00 -7.60342692853257E-01
  7.15947390208533E-01  4.79161577436464E-01  7.12761963176551E-01  5.03289514520505E-01 -5.77978868332286E-01
  5.42975335816474E-01  1.16431839530519E-01 -3.65530959316187E-01 -3.89769008384017E-03 -2.95508659647266E-01
 -1.88403937157644E+00 -1.19934148656874E+00 -2.01991445336565E+00 -1.54698428032957E+00 -1.73506584102983E+00
 -1.06330564158240E+00 -1.13245726236745E+00 -8.15918127347909E-01 -5.22896264492452E-02 -2.02318913046001E-02
  7.65493793461459E-02  4.73347751038600E-02  1.54502008821567E-02  6.87115312906814E-01  2.32733934121784E-01
  7.16134063235984E-01  3.32646564155258E-01  5.55671517203120E-01  6.83836616127633E-01  1.79208259630444E-01
  5.49455028868152E-01  5.62572407480549E-01  1.71692899122483E-01 -1.68001768878610E+00 -5.10689318968072E-01
  2.69218424293717E-01 -4.00335616052047E-01 -6.50555448965467E-02 -9.26288567138010E-01 -7.51135339601037E-02
  5.56753264575126E-01  6.16035002784774E-02 -1.62433873394217E-01
* ORBITAL    1   41
  1.23016516810327E-01  6.10689513297122E-01  2.38996171433785E-01 -3.15231978382550E-01 -7.10053869068610E-02
 -5.12446684232172E-01 -3.28787545453531E-01 -4.03972410969369E-01 -2.53213106536442E-01  2.32968282545664E-01
 -3.32682926468423E-01  1.06702709939711E-01  3.17603491877005E-01  1.80907627978710E-01  1.29894454389202E-01
  5.62731681617685E-01 -1.16044421274611E-01 -1.98351142080905E+00 -1.50368940395041E+00  7.82759708356447E-01
  4.35596203079407E-01  9.63323831043455E-01  5.50181801979795E-01 -4.65090307816476E-02  7.40324040335195E-02
 -3.19625067187519E-01 -9.55644442434670E-02  3.15649921323141E-01 -6.99000310647293E-01 -1.94708504113210E-01
  7.19287670185417E-01  2.36488615195803E-01 -6.38096701582164E-01 -1.35666777969375E+00 -4.54869435377344E-01
  6.49723735115400E-01 -2.74868885639326E-01  6.63104264253609E-01  3.82140445943243E-01  2.03703856903122E-01
  8.36992111686513E-01 -1.25898433175133E-01 -2.82208837779006E-01  7.86574418792972E-01  2.91539653565432E-01
 -4.99959978654447E-01  1.05198171700390E-01 -1.76106842453489E-01
* ORBITAL    1   42
 -6.17501504879388E-01 -3.64436748657753E+00 -1.70732446559869E+00  1.15822615248609E+00  8.84675233875645E-01
 -5.76729760996172E-01 -3.85326657498777E-02 -5.67135709591494E-01 -6.95393938447215E-02 -1.32725979157334E-01
 -3.79706181424337E-01  2.21196373073815E-01 -2.37958610876335E-01 -5.10142859854609E-01  9.81741027237859E-01
  5.40512162741146E+00  1.87930424297115E+00  9.33470615798736E-01  8.95046798524809E-01 -2.17712674581956E-01
 -2.77803278373102E-01 -4.83187572221887E-01 -3.35881917633243E-01  3.60462218314373E-01 -3.73562780821524E-01
  7.43025920637631E-02  2.07914587788507E-01  1.53079029106194E-01 -1.28180884069853E+00 -2.19001987156892E-01
 -5.95572219002607E-01  8.26785087518631E-01  4.29658954032209E-02 -7.14476240549861E-01 -4.48360199931345E-02
 -4.50939575118701E-01  4.05332248523295E-01  5.47412357479538E-01 -1.29128069694713E+00 -1.51438049490771E-01
 -1.54885779164701E-01 -5.16592840260432E-01 -2.63116580124800E-01  1.58851400932240E+00  3.13162264159241E-01
 -3.29835163601391E-01 -5.48443311056255E-01 -4.51066782931090E-01
* ORBITAL    1   43
  1.35408298330689E-01  5.82919782467049E-01 -5.69277330034203E-02  5.95020965893306E-01  3.88885238191000E-01
  6.10422465268455E-01  7.55728277023038E-02  5.02322976610595E-01  7.57278756080393E-02 -9.15764234433322E-02
  3.23836193661092E-01  2.82175468402147E-01  1.26937115354106E-01 -4.21320347990325E-01  6.15456899029401E-01
  3.19713156536663E+00  7.66512015981625E-01 -5.33810140169807E-02  1.86561662392487E-01  1.42791674948758E-01
  2.52001183689224E-01  2.32449676296359E-01  1.94496896205616E-01 -6.48455395379190E-01  6.44230011422516E-01
  9.93411735780753E-02 -1.20870846777834E-01 -3.72824455333614E-01 -7.50572050271742E-01 -1.04502299226227E-02
 -1.05424734448255E-02  1.90487168029338E-01 -6.20135987973638E-01 -1.07030069843502E+00 -1.10291076383205E-01
 -2.97108791825902E-01 -5.79405644046496E-01  5.21312602396174E-01 -8.58057687752660E-01 -6.28800703559078E-02
 -7.07981003504187E-01 -5.43864218641915E-01 -1.34903103333865E-01 -1.31475063366356E+00 -1.95211334055291E-01
  4.11652037125384E-01  4.17740110006774E-01  3.71073948886572E-01
* ORBITAL    1   44
 -1.38244097274041E-01 -7.85969188130991E-01 -3.26726055370554E-01  9.39044733720962E-02  7.12680584153950E-02
 -1.36166253066970E-01 -6.16108721852929E-02 -4.90045504843997E-01 -1.43635577846486E-01 -1.91014830531851E-01
 -2.53537758956206E-01 -1.45071789966466E-01  3.14655319816541E-01  2.56150242806025E-02 -5.24964993667320E-02
 -2.05070115071151E-01  8.68121533992401E-02  2.14551703700148E-01  9.34271121029055E-02  3.01819129660021E-01
  1.63088419532823E-01 -2.55543759314027E-01 -2.48774968404679E-01 -5.28577374177326E-01  3.85236327469294E-01
  6.60825403988384E-01  9.91561939956833E-01  5.78111938595329E-01 -1.31290719986671E-01 -9.59259234724592E-02
  5.01081012725080E-01  3.14276839503648E-01  3.64572063394475E-01  2.72138112738310E-01  4.31606782862856E-02
 -4.14586449168213E-01 -3.81104447324620E-01 -2.05219853136338E-01  3.25009138613421E-01  5.83343933131758E-02
  1.38479194225690E-01 -2.72887067135176E-01  8.14475159590950E-01  6.59805180428192E-01  1.08554526449915E-01
 -2.41926372061612E-01 -1.58685194476062E-01 -7.54223419974689E-02
* ORBITAL    1   45
 -6.14944393520566E-01 -3.47682536552792E+00 -1.40013302700783E+00  4.45559137105481E-01  2.52255301655307E-01
 -5.41882486240368E-01 -9.40329043226772E-02 -5.25427850740847E-01 -7.39859947466779E-02 -7.44075574124456E-01
 -4.95330749300943E-01  2.10064790014429E-01 -6.45428700978279E-01 -1.63899682497903E-01  5.07253223083071E-02
  5.78093826791625E-01  7.07917077135565E-01  1.42964601791690E+00  8.81993162779885E-01  2.33853853068123E-01
  1.13547522159779E-01 -7.91802135481284E-01 -3.01362361954175E-01 -7.15374201544828E-01  3.52026322629534E-01
 -8.64594752863138E-01 -2.49153217707772E-01  2.43329523299126E-01 -4.46705762120158E-01 -2.01422823462483E-01
  2.52875900667328E-02 -9.92558870827953E-02 -3.50796041062055E-01  1.35818507599548E+00  3.04816114455669E-01
  3.59501203911653E-01 -3.23069325795513E-01 -4.71290180140549E-01  2.43894672775944E-01  4.48238516961994E-03
 -3.25009969692028E-01  2.81341206339204E-01  1.34111195903234E-01  2.05775183896873E+00  2.26588129504799E-01
  5.24533629035667E-02 -6.15352262814894E-01 -7.21869699262623E-01
* ORBITAL    1   46
  4.69672541563891E-01  2.85157644938793E+00  1.49767006484461E+00 -1.86472743782763E+00 -1.08940729598369E+00
 -1.11956426212713E-01 -6.59392239463864E-02 -1.11521079598232E-01 -4.11927311591079E-02 -6.09642139941128E-02
  3.24275155179002E-02 -2.42316491262450E-01  1.58447752691182E-01  7.80792103680034E-01 -3.08819144666170E-01
 -2.02221430001450E+00 -1.28239408739213E+00 -2.19044034901333E+00 -1.30097991368307E+00  1.25630955799465E+00
  4.66782533828981E-01 -1.73970621290194E+00 -6.47167609984281E-01 -4.89766052432957E-01 -6.37000763173126E-01
 -3.57067324878131E-01  7.83840618487258E-01 -1.21010380254103E+00 -3.18765877719105E+00 -7.96780969951215E-01
 -3.14332528451485E-01  9.82258764089027E-01 -5.81452700529703E-01  2.08568144345960E+00  4.62373454651557E-01
  2.47425386378910E-01  2.44742485901075E-02 -6.48627340773899E-01 -1.09291882896230E-01  7.54378521665294E-03
  3.81829698177272E-02 -6.89863882508622E-02 -8.05003626907126E-02  2.93072392579274E-01  2.12535150736278E-01
 -1.19391726913170E-01  1.26918136427751E-02 -1.53039736587569E-01
* ORBITAL    1   47
 -5.12732544147751E-02 -3.21276700882787E-01 -2.15858812045806E-01  5.59571071304067E-01  2.84961661934687E-01
  3.51856199332785E-01  1.70645747622950E-01  2.84813798693733E-01  1.25255867409897E-01 -9.65680206212410E-02
  3.66120346807844E-01  9.23321800557346E-02 -5.09426330199078E-02 -3.68111667818996E-01  7.81808518151526E-02
  4.94333958383795E-01  2.86422400085689E-01  6.01569471041621E-01  3.22911855877486E-01  2.17498354287232E+00
  7.99598098370727E-01  1.08376614259901E+00  4.03319482032477E-01 -9.29034672196332E-01 -1.17920157788595E+00
  3.61854743919193E-01 -4.83932676540131E-01  5.05539321829759E-01 -1.82405023398380E+00 -4.49360266246104E-01
 -2.22316101691111E-01  5.38480761711240E-01 -2.65908354630061E-01 -1.45301730235280E+00 -3.58631208176778E-01
 -1.70643566216678E-01  6.49075640742550E-02  4.75456553557947E-01  3.65885600965471E+00  9.01173647919145E-01
  4.06260616361331E-01  1.08233906012236E+00  6.06355796651887E-01 -6.96532793585905E-01 -7.27382730983506E-02
  2.23543145204154E-01  3.64430912550477E-02  1.30355383926516E-01
* ORBITAL    1   48
 -4.21117757862579E-01 -2.69322831145097E+00 -1.63701284779523E+00  3.07260169185627E+00  1.81939103323961E+00
  6.04917419592566E-01  2.12330113537361E-01  6.32096787071422E-01  2.42878291709459E-01  3.48999899163071E-01
  4.21105189953915E-01  7.16974187735403E-01  4.40952081908963E-01 -1.00737083086423E+00  4.65620720763226E-01
  2.94431723528158E+00  1.73046506854564E+00  2.99951331828647E+00  1.74943608591316E+00  3.24237571370134E-02
 -2.04652474873650E-02 -1.36820910687802E+00 -5.49367527628877E-01  1.34886381552524E-01 -2.22178565917770E-01
 -1.11953112896945E+00  6.99985588985287E-01  7.00892142099232E-01 -4.54271337911319E-01 -1.73518927398990E-02
 -1.06109032285346E-01  1.19598339865079E-01  3.51843451131224E-02  2.57137921384142E+00  7.45086380382865E-01
  1.85721456884245E-01  1.22568070355507E-01 -9.22179898187969E-01 -4.00995607109594E-01 -1.39774722777394E-01
  1.21956815032163E-02 -8.29277362203962E-02 -7.42020042983801E-02 -2.05840097063805E+00 -6.15774062434633E-01
  9.81473039295928E-02  6.12460544201712E-01  5.03182255357110E-01
#OCC
* OCCUPATION NUMBERS
  2.00000000000000E+00  2.00000000000000E+00  2.00000000000000E+00  2.00000000000000E+00  2.00000000000000E+00
  2.00000000000000E+00  2.00000000000000E+00  1.46203979783075E+00  5.37960202169249E-01  0.00000000000000E+00
  0.00000000000000E+00  0.00000000000000E+00  0.00000000000000E+00  0.00000000000000E+00  0.00000000000000E+00
  0.00000000000000E+00  0.00000000000000E+00  0.00000000000000E+00  0.00000000000000E+00  0.00000000000000E+00
  0.00000000000000E+00  0.00000000000000E+00  0.00000000000000E+00  0.00000000000000E+00  0.00000000000000E+00
  0.00000000000000E+00  0.00000000000000E+00  0.00000000000000E+00  0.00000000000000E+00  0.00000000000000E+00
  0.00000000000000E+00  0.00000000000000E+00  0.00000000000000E+00  0.00000000000000E+00  0.00000000000000E+00
  0.00000000000000E+00  0.00000000000000E+00  0.00000000000000E+00  0.00000000000000E+00  0.00000000000000E+00
  0.00000000000000E+00  0.00000000000000E+00  0.00000000000000E+00  0.00000000000000E+00  0.00000000000000E+00
  0.00000000000000E+00  0.00000000000000E+00  0.00000000000000E+00
#OCHR
* OCCUPATION NUMBERS (HUMAN-READABLE)
  2.0000  2.0000  2.0000  2.0000  2.0000  2.0000  2.0000  1.4620  0.5380  0.0000
  0.0000  0.0000  0.0000  0.0000  0.0000  0.0000  0.0000  0.0000  0.0000  0.0000
  0.0000  0.0000  0.0000  0.0000  0.0000  0.0000  0.0000  0.0000  0.0000  0.0000
  0.0000  0.0000  0.0000  0.0000  0.0000  0.0000  0.0000  0.0000  0.0000  0.0000
  0.0000  0.0000  0.0000  0.0000  0.0000  0.0000  0.0000  0.0000
#ONE
* ONE ELECTRON ENERGIES
 -1.1264E+01 -1.1234E+01 -1.0058E+00 -7.8909E-01 -5.8403E-01 -5.7477E-01 -5.1887E-01  0.0000E+00  0.0000E+00  8.6798E-02
  1.3924E-01  1.8396E-01  2.0023E-01  4.2100E-01  5.3328E-01  5.6221E-01  5.6978E-01  6.3884E-01  6.8267E-01  7.4375E-01
  7.7841E-01  7.9044E-01  8.0332E-01  8.3446E-01  8.9885E-01  9.6410E-01  9.9505E-01  1.0300E+00  1.3576E+00  1.4314E+00
  1.4457E+00  1.5594E+00  1.8006E+00  1.8916E+00  1.9082E+00  1.9678E+00  2.0220E+00  2.1039E+00  2.1761E+00  2.2201E+00
  2.2951E+00  2.4714E+00  2.5408E+00  2.5809E+00  2.8165E+00  3.0064E+00  3.0312E+00  3.0941E+00
#INDEX
* 1234567890
0 iiiiiii22s
1 ssssssssss
2 ssssssssss
3 ssssssssss
4 ssssssss
