# Supplementary material for: Smooth Things Come in Threes: A Diabatic Surrogate Model for Conical Intersection Optimization
Source: J Chem Theory Comput. 2023 May 16;19(11):3418–27. doi: 10.1021/acs.jctc.3c00389 (PMC10269327; doi:10.1021/acs.jctc.3c00389)
Supplement: Supplementary file 1 — ct3c00389_si_002.zip [file ct3c00389_si_002.zip › SI/RVO/CI/c/CH3CH.xyz]

6

C      0.771060    -0.000000     0.000001
C     -0.771060    -0.000000    -0.000001
H     -1.156219     0.877740    -0.506761
H     -1.156221    -0.000000     1.013529
H     -1.156219    -0.877740    -0.506761
H      1.156221     0.716673     0.716673
