# Supplementary material for: Smooth Things Come in Threes: A Diabatic Surrogate Model for Conical Intersection Optimization
Source: J Chem Theory Comput. 2023 May 16;19(11):3418–27. doi: 10.1021/acs.jctc.3c00389 (PMC10269327; doi:10.1021/acs.jctc.3c00389)
Supplement: Supplementary file 1 — ct3c00389_si_002.zip [file ct3c00389_si_002.zip › SI/RVO/CI/i/MECP.geo.molden]

 [Molden Format]
 [N_GEO]
                   11
 [GEOCONV]
 energy
-0.15485881728058786E+03
-0.15489383388181341E+03
-0.15489445987112077E+03
-0.15489438818014804E+03
-0.15489440460037423E+03
-0.15489441285834488E+03
-0.15489441706856582E+03
-0.15489442421748072E+03
-0.15489442581216085E+03
-0.15489442575915530E+03
-0.15489442607668585E+03
 max-force
   0.0569217
   0.0381098
   0.0403174
   0.0428247
   0.0433013
   0.0429249
   0.0427083
   0.0423341
   0.0421538
   0.0420657
   0.0000000
 rms-force
   0.0123162
   0.0084564
   0.0087247
   0.0089461
   0.0090470
   0.0090322
   0.0090135
   0.0090006
   0.0089888
   0.0089832
   0.0000000
 [GEOMETRIES] (XYZ)
  10
  -154.85881728058786     
 C      0.0000000      0.0000000      0.0000000
 C      1.5100000      0.0000000      0.0000000
 C      2.2050000      0.0000000      1.2037800
 C      1.3486900      1.1520300      1.5207400
 H     -0.5405000     -0.6384700      0.6846700
 H     -0.5405000      0.6384700     -0.6846700
 H      2.0493900      0.0490000     -0.9355300
 H      3.2860000      0.0000000      1.2037800
 H      1.6423300      2.1452000      1.2109700
 H      0.4253500      1.0060300      2.0635800
  10
  -154.89383388181341     
 C     -0.0010895     -0.0726500     -0.1038205
 C      1.4545555     -0.0168864     -0.0481220
 C      2.1507028      0.0315965      1.1658519
 C      1.3882520      1.1947617      1.6197170
 H     -0.5468996     -0.5513734      0.6883423
 H     -0.5402274      0.3915828     -0.9108058
 H      1.9724813      0.0479890     -0.9963532
 H      3.2261601      0.0309572      1.1767325
 H      1.7645214      2.1888069      1.4420931
 H      0.5173034      1.1074756      2.2336847
  10
  -154.89445987112077     
 C      0.0082707     -0.0602335     -0.0868685
 C      1.4692366     -0.0513002     -0.0501057
 C      2.1696043      0.0209504      1.1607985
 C      1.3733980      1.1555150      1.6137727
 H     -0.5493890     -0.4655137      0.7346563
 H     -0.5262309      0.4082198     -0.8909683
 H      1.9858036      0.0184304     -0.9999828
 H      3.2416672      0.0971167      1.1479528
 H      1.7474830      2.1557598      1.4619679
 H      0.4659166      1.0733153      2.1760972
  10
  -154.89438818014804     
 C      0.0094610     -0.0612005     -0.0904090
 C      1.4694411     -0.0572420     -0.0434364
 C      2.1699049      0.0139192      1.1660752
 C      1.3720942      1.1446186      1.6195310
 H     -0.5615419     -0.4321691      0.7376432
 H     -0.5132375      0.3974134     -0.9077837
 H      1.9899582      0.0176181     -0.9905565
 H      3.2390928      0.1171659      1.1242468
 H      1.7354308      2.1475045      1.4528559
 H      0.4751565      1.0646320      2.1991535
  10
  -154.89440460037423     
 C      0.0103978     -0.0585608     -0.0906719
 C      1.4685576     -0.0589766     -0.0382403
 C      2.1736742      0.0129913      1.1673033
 C      1.3710603      1.1401521      1.6211302
 H     -0.5685475     -0.4046166      0.7428646
 H     -0.5039059      0.3857488     -0.9220370
 H      1.9884640      0.0142240     -0.9853127
 H      3.2416497      0.1243422      1.1110300
 H      1.7245653      2.1462500      1.4521148
 H      0.4798446      1.0507056      2.2091391
  10
  -154.89441285834488     
 C      0.0104648     -0.0559960     -0.0891884
 C      1.4678526     -0.0602476     -0.0363745
 C      2.1762602      0.0132673      1.1670515
 C      1.3715094      1.1394597      1.6207330
 H     -0.5733123     -0.3967611      0.7429792
 H     -0.5000606      0.3811070     -0.9267039
 H      1.9862064      0.0138233     -0.9841966
 H      3.2440760      0.1255910      1.1093708
 H      1.7199151      2.1469662      1.4517594
 H      0.4828484      1.0450502      2.2118895
  10
  -154.89441706856582     
 C      0.0104886     -0.0527276     -0.0875284
 C      1.4674641     -0.0603907     -0.0357530
 C      2.1771555      0.0131264      1.1674032
 C      1.3718504      1.1385413      1.6210473
 H     -0.5753211     -0.3943992      0.7426222
 H     -0.4985927      0.3768395     -0.9295920
 H      1.9850131      0.0150710     -0.9840414
 H      3.2448147      0.1258914      1.1087026
 H      1.7189615      2.1463741      1.4513095
 H      0.4839259      1.0439336      2.2131499
  10
  -154.89442421748072     
 C      0.0104305     -0.0437971     -0.0850597
 C      1.4661828     -0.0602153     -0.0345655
 C      2.1771935      0.0117690      1.1685593
 C      1.3725906      1.1367751      1.6220474
 H     -0.5760778     -0.3920574      0.7417828
 H     -0.4981006      0.3673935     -0.9364552
 H      1.9838816      0.0167719     -0.9826426
 H      3.2443661      0.1277080      1.1062273
 H      1.7195554      2.1447935      1.4513216
 H      0.4857378      1.0431188      2.2161046
  10
  -154.89442581216085     
 C      0.0104534     -0.0398977     -0.0835803
 C      1.4655867     -0.0597811     -0.0340683
 C      2.1771109      0.0112432      1.1689086
 C      1.3729510      1.1366686      1.6224123
 H     -0.5769261     -0.3921832      0.7409329
 H     -0.4977193      0.3634986     -0.9387660
 H      1.9838429      0.0169107     -0.9818144
 H      3.2441115      0.1281218      1.1043130
 H      1.7201866      2.1446128      1.4523742
 H      0.4861625      1.0430663      2.2166081
  10
  -154.89442575915530     
 C      0.0104119     -0.0390636     -0.0834008
 C      1.4654268     -0.0597957     -0.0338030
 C      2.1773240      0.0111365      1.1690882
 C      1.3730576      1.1365119      1.6226582
 H     -0.5772810     -0.3918772      0.7406518
 H     -0.4975217      0.3627880     -0.9394401
 H      1.9835758      0.0167163     -0.9816404
 H      3.2442218      0.1286281      1.1039427
 H      1.7201579      2.1444339      1.4523133
 H      0.4863869      1.0427818      2.2169503
  10
  -154.89442607668585     
 C      0.0104120     -0.0387585     -0.0832232
 C      1.4654535     -0.0599173     -0.0337431
 C      2.1774017      0.0111175      1.1690878
 C      1.3730713      1.1364492      1.6226835
 H     -0.5773452     -0.3917373      0.7407086
 H     -0.4974347      0.3627185     -0.9394852
 H      1.9835499      0.0164633     -0.9816290
 H      3.2442582      0.1289197      1.1037222
 H      1.7201895      2.1444014      1.4525564
 H      0.4862039      1.0426035      2.2166419
 [FORCES]
point    1
  10
      0.0930965     -0.0186321     -0.0352539
     -0.1052637     -0.0859861     -0.0927754
     -0.0073635      0.0237976      0.0055281
      0.0159380      0.0470256      0.1075665
      0.0054291      0.0214637      0.0040741
      0.0031003     -0.0176773     -0.0033982
     -0.0104944      0.0132105     -0.0066559
     -0.0097465      0.0048118      0.0073141
     -0.0034937     -0.0034494      0.0136666
      0.0187979      0.0154356     -0.0000659
point    2
  10
      0.0576201     -0.0040506     -0.0065678
     -0.0720171     -0.0605420     -0.0716321
     -0.0081675      0.0380283      0.0027279
      0.0280658      0.0187605      0.0701627
     -0.0032221      0.0130178      0.0035258
      0.0010922     -0.0111751     -0.0034132
      0.0015490      0.0040354      0.0029271
     -0.0001583      0.0021605     -0.0011153
      0.0050844     -0.0005423      0.0087362
     -0.0098465      0.0003075     -0.0053512
point    3
  10
      0.0622237     -0.0080694     -0.0115588
     -0.0761888     -0.0556001     -0.0688524
     -0.0131307      0.0395725      0.0011352
      0.0274902      0.0307146      0.0746282
     -0.0021621      0.0087139      0.0036796
     -0.0000400     -0.0098283     -0.0073873
     -0.0010843      0.0009674      0.0045744
      0.0011314     -0.0017005     -0.0003201
      0.0050267     -0.0005984      0.0102072
     -0.0032662     -0.0041717     -0.0061060
point    4
  10
      0.0634357     -0.0064223     -0.0105522
     -0.0809270     -0.0555557     -0.0713408
     -0.0085966      0.0399461     -0.0001787
      0.0259552      0.0347131      0.0752002
     -0.0016133      0.0071574      0.0034770
     -0.0002381     -0.0098435     -0.0073526
     -0.0013852      0.0003123      0.0041812
      0.0022312     -0.0032865      0.0026807
      0.0050618     -0.0019031      0.0102274
     -0.0039236     -0.0051178     -0.0063422
point    5
  10
      0.0624126     -0.0057024     -0.0101097
     -0.0818276     -0.0561031     -0.0739291
     -0.0076565      0.0406269      0.0003607
      0.0259128      0.0346581      0.0765823
     -0.0013858      0.0064534      0.0024502
     -0.0001107     -0.0101727     -0.0060860
     -0.0010470      0.0000264      0.0034442
      0.0021574     -0.0031947      0.0039633
      0.0050733     -0.0022383      0.0100679
     -0.0035285     -0.0043536     -0.0067439
point    6
  10
      0.0618640     -0.0058128     -0.0105628
     -0.0811163     -0.0557230     -0.0744080
     -0.0081828      0.0411459      0.0010155
      0.0257903      0.0336296      0.0771846
     -0.0010579      0.0062132      0.0026264
     -0.0001979     -0.0100909     -0.0058707
     -0.0009513     -0.0002569      0.0033233
      0.0020356     -0.0031787      0.0036694
      0.0054230     -0.0019715      0.0097336
     -0.0036066     -0.0039550     -0.0067113
point    7
  10
      0.0618572     -0.0062383     -0.0112058
     -0.0807070     -0.0553461     -0.0739712
     -0.0084948      0.0407037      0.0004609
      0.0257516      0.0341233      0.0774476
     -0.0009620      0.0061733      0.0028716
     -0.0003526     -0.0098576     -0.0058257
     -0.0009760     -0.0004408      0.0034823
      0.0020913     -0.0031197      0.0036538
      0.0054382     -0.0019570      0.0096508
     -0.0036459     -0.0040408     -0.0065643
point    8
  10
      0.0614414     -0.0077820     -0.0117021
     -0.0799999     -0.0545196     -0.0739316
     -0.0082241      0.0404073     -0.0004449
      0.0252904      0.0352626      0.0782612
     -0.0012562      0.0065006      0.0028382
     -0.0002290     -0.0094599     -0.0053510
     -0.0009647     -0.0006550      0.0034375
      0.0021763     -0.0033944      0.0038134
      0.0052570     -0.0022736      0.0095925
     -0.0034912     -0.0040860     -0.0065133
point    9
  10
      0.0609753     -0.0083860     -0.0122648
     -0.0796592     -0.0544670     -0.0737047
     -0.0081010      0.0407585     -0.0005937
      0.0252932      0.0350172      0.0785542
     -0.0011918      0.0066779      0.0029465
     -0.0002646     -0.0092415     -0.0052816
     -0.0011036     -0.0006559      0.0032969
      0.0021801     -0.0034407      0.0040349
      0.0053081     -0.0021914      0.0094842
     -0.0034364     -0.0040711     -0.0064719
point   10
  10
      0.0609111     -0.0085163     -0.0122257
     -0.0794926     -0.0544247     -0.0736885
     -0.0082772      0.0408334     -0.0007245
      0.0253759      0.0349588      0.0785234
     -0.0012097      0.0067083      0.0029680
     -0.0002405     -0.0092109     -0.0052635
     -0.0010801     -0.0006411      0.0033179
      0.0021934     -0.0034840      0.0040345
      0.0052843     -0.0021635      0.0094957
     -0.0034646     -0.0040601     -0.0064374
point   11
  10
      0.0000000      0.0000000      0.0000000
      0.0000000      0.0000000      0.0000000
      0.0000000      0.0000000      0.0000000
      0.0000000      0.0000000      0.0000000
      0.0000000      0.0000000      0.0000000
      0.0000000      0.0000000      0.0000000
      0.0000000      0.0000000      0.0000000
      0.0000000      0.0000000      0.0000000
      0.0000000      0.0000000      0.0000000
      0.0000000      0.0000000      0.0000000
