# Supplementary material for: Smooth Things Come in Threes: A Diabatic Surrogate Model for Conical Intersection Optimization
Source: J Chem Theory Comput. 2023 May 16;19(11):3418–27. doi: 10.1021/acs.jctc.3c00389 (PMC10269327; doi:10.1021/acs.jctc.3c00389)
Supplement: Supplementary file 1 — ct3c00389_si_002.zip [file ct3c00389_si_002.zip › SI/RVO/CI/i/C4H6.xyz]

10
Butadiene (s-cisoid)
C          0.00000        0.00000        0.00000
C          1.51000        0.00000        0.00000
C          2.20500        0.00000        1.20378
C          1.34869        1.15203        1.52074
H         -0.54050       -0.63847        0.68467
H         -0.54050        0.63847       -0.68467
H          2.04939        0.04900       -0.93553
H          3.28600       -0.00000        1.20378
H          1.64233        2.14520        1.21097
H          0.42535        1.00603        2.06358
