# Supplementary material for: Smooth Things Come in Threes: A Diabatic Surrogate Model for Conical Intersection Optimization
Source: J Chem Theory Comput. 2023 May 16;19(11):3418–27. doi: 10.1021/acs.jctc.3c00389 (PMC10269327; doi:10.1021/acs.jctc.3c00389)
Supplement: Supplementary file 1 — ct3c00389_si_002.zip [file ct3c00389_si_002.zip › SI/RVO/CI/i/init.Orb]

#INPORB 2.2
#INFO
* RASSCF average (pseudo-natural) orbitals
       0       1       0
      86
      86
*BC:HOST otis PID 6795 DATE Thu Apr 28 09:55:18 2022
#EXTRAS
* ACTIVE TWO-EL ENERGY
 0.167648944536E+01
#ORB
* ORBITAL    1    1
 -2.33907904838177E-02 -1.19035766424934E-03 -3.76005984579304E-04 -8.52453120302607E-04 -2.59214318949271E-04
  4.44914450710154E-05  5.91924136862587E-06  1.06493897998211E-06 -2.70330630352410E-05  1.52568562040172E-06
 -1.24823134633546E-05  1.78029751504555E-04 -2.60187193015519E-05 -1.60397043656312E-04 -9.98817049837396E-01
  3.76916069426989E-03  3.63819824174662E-03 -2.33537508196677E-04 -3.34933413027647E-04  1.39767485861043E-04
  3.14126902023855E-04  8.38115102627125E-05  2.85805799809219E-04 -3.30024545139661E-05  4.23302649014674E-05
 -1.48978653768449E-04 -9.76310908499002E-05 -5.29926151279492E-05 -2.72700165695698E-02 -4.87745574482447E-04
  3.53223014594348E-05  4.26243221438166E-04  9.36529036236314E-05  3.02152676697684E-04  1.67829737917932E-04
  6.52182221512657E-04  6.70488313604329E-05 -6.70928164800518E-05 -2.58767486648719E-05 -2.05542918872056E-04
 -2.28881819296964E-04 -5.95050652330615E-06 -7.20634612890436E-03 -7.02479043026634E-04 -3.62524209503620E-04
 -2.83696104453941E-04 -1.84201757033938E-04  9.01284391955618E-05  2.44631327259882E-05  2.87660910988965E-04
  2.43053852380700E-04  3.58959496639708E-05  8.79768011434649E-06 -4.44304443082557E-05  1.34139287825194E-05
  2.77803443253284E-05 -2.80992514124701E-06 -3.31059573004834E-06 -2.45872247493051E-06 -1.08775059185259E-05
 -1.07893348497507E-05 -8.19497016772221E-05 -4.78384578643260E-05 -2.00248388936329E-05  5.10616970784539E-06
  1.69529022610106E-05 -1.01388969633443E-03 -9.20579535758899E-05  1.52680612732634E-04 -4.04996104143636E-05
 -2.90578052087331E-04 -1.55225453095405E-04 -1.61846985321502E-05  2.27983435403455E-05 -2.93977131719259E-05
  1.75319101400219E-05  1.59814878975407E-04  2.05706828432861E-05  3.56342818161550E-06 -6.48093311576168E-06
  7.29301271562515E-07 -1.55773793554171E-04 -7.16151416650830E-05 -2.46363566719138E-05  2.92085705271697E-06
 -7.50698547343099E-06
* ORBITAL    1    2
  1.02338856111136E-03  4.53554056150593E-04  3.21049596449542E-04  2.36005979302224E-04  1.84835561171694E-04
  1.33394757330928E-04  1.35128421573144E-04  5.18133480752013E-05  6.59640310439236E-05  1.99605314455006E-05
  5.18489106070083E-05 -1.12294415451110E-05  2.97566158143653E-05 -7.02797220701183E-06 -7.74795998586239E-03
  7.17911843512761E-04  3.90170023488760E-04  2.58857450466309E-04  1.59852372916922E-04  2.24509533435078E-04
  1.45526154707682E-04  4.51632217427987E-04  2.68266420791395E-04 -4.71526085115328E-07  6.41375162734852E-05
  1.72386755346739E-05  3.45090471695626E-05 -5.29148499297036E-05  2.61674780478732E-02  4.14142230308370E-04
 -2.25001417395760E-05 -2.45533217066043E-04  1.49892719037220E-05  5.42710297836861E-04  7.70981714586808E-05
  4.98148476870757E-04  2.41549655095341E-04 -1.41966794727221E-04  1.05221654073274E-04 -9.65183914514285E-05
 -9.44479333709033E-05 -6.65803468820825E-05  9.99158753477479E-01 -3.68514205039082E-03 -3.62172875443515E-03
  1.56469292198105E-04  5.97642185339785E-06  2.01342999106821E-04  4.35110963055176E-04  1.96452345656168E-04
  5.32974377748246E-04 -3.93653091191746E-05 -4.17603257578498E-05 -9.05514099335179E-05 -5.16657958703297E-05
 -2.74171406290357E-05  5.42188344465821E-05  3.82934671791746E-05  1.57090884104805E-06  2.59731539755933E-06
 -2.52538203622187E-05 -7.22040265967860E-05 -2.65074703314953E-05 -2.39577081850781E-05 -3.18158203844543E-05
 -6.20018779825350E-06  1.82275484688065E-05  3.41252621627003E-05 -2.38612824426131E-05 -2.78838542153442E-05
 -6.77992183105558E-07 -7.39915253494395E-06 -2.17900941129533E-05  1.44404357746377E-06  2.82167034544149E-05
 -2.99286348834102E-05  1.02945620311134E-03  8.22003955556760E-05 -6.19779060872318E-05 -2.89459506354506E-04
 -2.72659928415720E-07  1.14813257011877E-03  5.32306471765984E-05  2.90101601276306E-04 -9.14131187952457E-06
 -1.92495510160520E-04
* ORBITAL    1    3
 -9.99302893990747E-01  3.42916560539591E-03  3.32615196627696E-03  1.53233940869079E-04  2.53277116151403E-04
 -2.98109381259991E-06  1.63049572520514E-04  1.87816715353735E-05  1.71280764747952E-04  2.69694696181273E-05
  5.72213107197960E-05 -1.55851123173830E-05  8.29706325299844E-06  7.47960921603290E-06  2.31471770944562E-02
 -7.75701741210231E-04 -2.27814830253483E-04  8.15006194566916E-04  2.36085024422362E-04  2.20318612337324E-05
  5.22035877266472E-05  2.17539207087304E-04  1.70322645399866E-04 -7.17154044538347E-06 -1.79148070418829E-05
  1.76850093354842E-04  2.11953970805478E-05 -1.73257060997791E-04  3.11050209246363E-03 -2.35428193458859E-04
 -1.21655348893647E-04  8.28688418470425E-06  1.53653203321433E-05 -3.64109711108237E-05 -1.64227002929333E-05
  1.19077042505350E-04  6.10447027842666E-05 -1.16127521396606E-05 -9.41784835250335E-06 -3.42703406407187E-06
 -2.21387914445130E-05  1.51500954720913E-06  1.01735055599173E-03 -3.40652220281044E-04 -2.58805067846307E-04
  2.00657447006233E-04  1.48978749894468E-04  8.78302799778843E-05  6.90601016784772E-05  1.50593293181058E-04
  1.22589147664553E-04 -1.72735459612124E-05 -2.06430278975936E-05 -2.79696414272197E-05 -2.93462430005785E-05
 -2.65326810698950E-05 -1.05400814414624E-03 -8.73017848852467E-05 -1.70429342666150E-04 -1.94787443928053E-04
  1.56651572569211E-04 -1.01259940603649E-03 -8.93267744667395E-05 -1.65796408981201E-04  1.38664267101021E-04
 -2.01351827418062E-04  7.60670307692038E-05  2.46115833766427E-05 -1.42982317311997E-05 -2.32198304143348E-05
  2.46740174340061E-06 -2.62778792645556E-05 -2.10933774996236E-05  1.27157242584054E-06  2.80853216625015E-07
  6.12116407327333E-06  3.48258419453951E-05  3.43334401843588E-06 -2.68526561281863E-05  8.59235887827853E-06
 -2.41256389663167E-05  7.76484728326835E-05 -1.44115917543673E-06  3.78084335125104E-05  2.31376368018884E-05
  2.57077850687642E-05
* ORBITAL    1    4
 -2.63148024579555E-03 -7.01722273737386E-04 -3.56439200295681E-04 -3.53042540364791E-04 -2.37328426228492E-04
  4.39680195217011E-05  5.08978306240087E-05 -1.47135330717461E-04 -9.68854540837929E-05 -1.74864765426117E-05
  1.88107418530928E-06  2.47098911960309E-05 -2.36574115967590E-05 -4.36052276697672E-05  2.72362745244720E-02
 -7.40783656107353E-04 -1.66565221275919E-04 -9.67423821334138E-04 -4.74563369735923E-04 -1.37555600403890E-04
 -3.74403423667551E-05 -5.41838071399189E-04  2.06591844502106E-05 -2.35468639451803E-05  5.68033334518206E-05
 -6.51817923281028E-05 -2.47026996908327E-04  1.18093526578140E-05 -9.98766309809876E-01  3.85048468992215E-03
  3.81199259248584E-03  9.71621057075769E-05 -7.14486772554644E-05  2.34145175406758E-06  6.62318717328793E-04
  6.02689043863616E-05 -4.61926571807228E-04  9.93342581917194E-05  4.88077001609845E-05 -1.05682814314245E-05
 -1.54790627141715E-04 -1.59553303937001E-04  2.62728705997077E-02 -1.32713159094951E-03 -5.15027938668554E-04
 -6.25066586664762E-04 -3.05517309670974E-04  4.48793321139521E-04  2.32128551119603E-05  2.44817649421170E-04
  1.07265210121304E-04  1.77346849559678E-04  1.75746286839872E-05  8.98801897771303E-05  3.02394144772603E-05
 -2.49644740472040E-05  1.00735412600287E-04  3.90028341889421E-05  2.42016035169773E-05 -1.69492022828255E-06
 -4.11302588170333E-06 -7.58872882631562E-05 -6.24820142971155E-05  1.07358880334986E-05  1.47908553948291E-05
 -6.74069804628797E-07  1.96521937736007E-04  5.79266644129048E-05  1.21855488217453E-05 -2.13948805250894E-06
 -1.08932744167150E-06 -1.29527235779767E-03 -1.84035342362010E-04  2.71154253747709E-04 -1.68249176158892E-04
  1.10722936533149E-04  2.69195726756472E-04  4.30151824900171E-05 -2.18801986279070E-05 -1.21491676530123E-05
  1.62019127521477E-05 -1.88146478886522E-04 -8.01662828901597E-05  6.25482983628228E-06  1.59628229187029E-05
 -9.18398506205241E-06
* ORBITAL    1    5
 -2.52638143474222E-02  1.52861020652072E-01 -2.88130058969986E-02  7.02698142118239E-02 -7.23647760598221E-03
 -5.32331873281011E-03  1.48675348257288E-03 -2.04332499551501E-03 -6.55178640622868E-03  3.65134844429444E-04
  1.66892315164016E-03 -7.17096984427943E-03  2.66297053807926E-03  9.78403878542887E-03 -4.51663084786387E-02
  3.64991423170452E-01 -3.59168301124865E-02  3.43415033107571E-03 -1.08479916967420E-02 -3.42397610568987E-03
 -7.69173670922576E-03  1.20577483470493E-01 -7.00506646974283E-03 -2.98185054092940E-04  6.22857626466817E-03
  9.73847240930293E-03  1.39073507711019E-02  1.16776871038988E-02 -5.45914822392991E-02  3.16076451623401E-01
 -5.73061980579855E-02 -9.35315418569070E-02  1.20695609748095E-02  6.02435742175045E-02 -1.81178493382008E-02
 -7.16865238924542E-02  2.28797803266909E-02 -1.49353124558277E-02  3.57559319048309E-03  4.21232272447400E-03
  1.32570911511894E-02  7.37820785978869E-04 -3.98714124512255E-02  2.55590796447752E-01 -4.06534480573520E-02
  6.54395817891775E-02  4.03058975982063E-03 -8.23310217351813E-02  9.25974663645050E-03 -3.14523108541764E-02
  6.98299079684562E-03 -1.39510821707654E-02  9.85783926060929E-03 -4.30188871841590E-03 -5.05504848777007E-03
 -4.65532198747740E-03  5.84103477092101E-02 -1.70660043876711E-03  6.46632380053698E-03  5.45612070544595E-03
 -6.17314822915595E-03  4.89637177281044E-02 -2.31252010515208E-03  5.31337168592397E-03 -4.77709895220325E-03
  4.73246133893986E-03  1.01399170178124E-01 -2.46179090840293E-03 -6.56969484109343E-03  6.81480502799188E-04
  1.64821849358270E-02  9.59241131637140E-02 -5.27029954292355E-03 -1.68642382547551E-02  4.60882530772320E-03
 -4.37485377223080E-03  8.58235707996254E-02 -4.01128919958761E-03 -2.86635522490904E-03 -1.43595111546515E-02
  3.42376205057914E-03  9.33304138631454E-02 -1.82664406711231E-03  1.27989559152547E-02  3.13547683796560E-04
 -8.20693218459915E-03
* ORBITAL    1    6
 -5.38700445861420E-02  4.47123826275274E-01 -5.57241092258067E-02  5.47414501195236E-02  1.45263675896068E-02
 -2.94287323862853E-03 -2.44398315045182E-03 -1.56600983311900E-02 -9.43037017434488E-04 -6.93805309023429E-04
 -7.06116076683114E-03 -6.77049153436003E-03 -3.48373688954371E-03  1.38437442199832E-02 -1.52146347348915E-02
  2.12668837909755E-01 -1.02734280410032E-02 -1.52532866854336E-01  2.56229541430202E-02 -2.10104286914273E-02
  1.56718675917524E-03 -6.53182801282807E-02  3.51018480762755E-02 -1.46515996763899E-03 -3.10503929941133E-03
 -1.16345619674603E-02 -6.99004578916932E-03  1.80881520245754E-02  1.94114869617887E-02 -2.42734969407041E-01
  7.24409877710195E-03  2.29132701616639E-02  1.91155035821492E-02 -8.50076603666023E-02  1.15321153550248E-02
 -1.05884184874368E-02  9.75852497793580E-03  1.28623688998839E-02 -2.91677594400634E-03  3.70972634434450E-03
  1.90433201187554E-03  2.03183590209694E-03  2.89805472647317E-02 -2.27602092285336E-01  3.42664640972301E-02
 -6.55880375312203E-02  4.13189950057543E-03  2.68958704181151E-02 -4.05728655812380E-04 -1.36437924332728E-02
 -4.82885663301395E-03  1.06717882747734E-02  3.96589270682632E-04  7.87680412636302E-03  7.44818717179712E-03
  1.58832990932497E-03  1.93652503021656E-01 -1.71024018510047E-02  1.25540813510735E-02  1.76198624355994E-02
 -1.75690467997611E-02  2.05547438557947E-01 -1.68013955460233E-02  1.37687122534500E-02 -1.77108972905822E-02
  1.93370039849910E-02  9.53179548790526E-02 -2.91562528796113E-03 -1.18625691382189E-02 -1.09852571469905E-03
  7.37719868667281E-03 -1.08289227380400E-01  3.15816788613315E-03  1.44779750115945E-02 -3.18604746821485E-03
 -1.15065728099341E-03 -1.04121225584757E-01  9.18183533071058E-03  3.18309576283382E-03  1.44048443678727E-02
 -4.36698831463456E-03 -6.93055881549666E-02  1.20164566522243E-02 -1.05332121974257E-02 -1.64582737607995E-03
  3.44874537543321E-03
* ORBITAL    1    7
  1.86875610347672E-02 -1.84321342849292E-01  1.57673615170582E-02  4.33818586817228E-02 -2.43004035024256E-02
 -1.33809062075712E-02 -1.07807593104749E-03 -1.58620118641588E-02  3.83864289706263E-03 -2.48846104110422E-03
  2.72689653498115E-03 -3.19412541261555E-03 -1.42057080518441E-03  2.02812278130402E-03 -2.71266271196725E-02
  2.65217570238626E-01 -2.53937051594026E-02  1.32047375702109E-01 -3.62113883835088E-02 -2.59376335476379E-02
  4.61072314765580E-03  1.17880362632386E-02  2.47517949740144E-03  1.44261853419432E-03 -6.75896796744142E-03
  9.47117316090593E-03  1.06649604984777E-02  5.06691458873634E-03 -1.49835079026166E-02  2.05810686781580E-01
 -3.26549367052669E-03  3.70215628627879E-02 -2.46440668064339E-02 -6.94150888743228E-02  1.36866215013674E-02
 -1.62795803521341E-01  1.86912521117963E-02  8.31812479206015E-03 -4.40321757548696E-03  1.66337829453437E-02
  1.36140690257206E-02  7.80415435130166E-03  4.03143658062604E-02 -4.04867687394939E-01  3.94687184693686E-02
  5.29697856651799E-02 -2.23769499009765E-02 -4.11699087115098E-02  2.97573916437336E-02 -4.46827374178034E-02
  1.11208456317404E-02 -5.19250197963298E-03  4.84920835316505E-03  7.46202056724342E-03  4.30379350580856E-03
  7.07819474735816E-04 -1.20189995982303E-01  6.18570001877833E-03 -4.96308450395636E-03 -1.03684692399709E-02
  1.03484624770346E-02 -1.07788323980113E-01  6.40569800421134E-03 -3.74838343682092E-03  9.10841993369998E-03
 -1.06370806005461E-02  1.70445387765532E-01 -1.51099450584257E-02 -7.18405074188558E-03 -1.97105288937530E-03
  2.13448470490734E-02  1.31796897410409E-01 -7.40900978943815E-03 -1.62043709992620E-02 -2.31591419639109E-03
 -4.24062274146571E-03 -2.17383104708907E-01  1.57603291353657E-02  1.14991923650135E-02  2.32907298959167E-02
 -1.11007604081294E-02 -2.46096894048141E-01  2.00919520952953E-02 -2.61388105062619E-02 -9.15662662924318E-03
  1.62131105582773E-02
* ORBITAL    1    8
 -1.47556361946641E-02  2.08392570133757E-01 -1.09539218892747E-02 -1.82629555814939E-01  3.80945538303960E-02
 -2.16620850715965E-02  3.54240999135437E-03  5.02158521065868E-02 -1.53962947078086E-03  7.34412769606076E-04
 -1.17171105217077E-02  7.80553920300765E-03  4.34145496334682E-03 -8.76245234200314E-03  1.33424527847371E-02
 -3.55004256289083E-01 -6.77297290746767E-03  1.82247183964321E-02  1.47892058384958E-02 -8.40977866499075E-03
  1.38112549807098E-04  1.54641844896203E-01 -5.27294845115218E-02  1.20296258823223E-03  5.86446994236769E-04
 -7.14534848145659E-03  1.49998448525346E-02 -3.57111258235523E-03 -1.61198612484193E-02  3.55550656668974E-01
  1.69212759338598E-03  1.08271781787083E-01 -4.27007251111624E-02  4.73384038253980E-02  4.42060995559603E-03
  3.45233506965527E-02 -1.05514509591870E-02 -3.85372727162638E-03  1.17208930946051E-03 -1.26996016497519E-02
 -6.04059729207226E-04  1.28708286402710E-02  9.76970089225970E-03 -1.43071460215736E-01  7.75501564331058E-03
  8.04345403805436E-02 -1.69312726865196E-02 -1.18159177629347E-01  2.68415523289978E-02 -1.15523682545410E-02
 -8.78490852201355E-04 -1.21997035537319E-02  4.48495535241604E-03 -3.09590858583001E-03  4.24893936225083E-03
  4.19145481195808E-03  2.06884741947404E-01 -1.91046528599139E-02  5.36012716694945E-03  1.56664916674491E-02
 -1.54514374523043E-02  1.47406865893682E-01 -1.10753100294183E-02  1.83850839247421E-03 -1.13643688297466E-02
  1.22883263630935E-02 -2.92350408827087E-01  2.02394162883800E-02  1.66078171050005E-02  1.71595165671054E-03
 -2.31989560601029E-02  2.78392318126058E-01 -1.95315770896806E-02 -2.67280452897259E-02  1.08385034855531E-03
  1.02379818119020E-03 -1.55077990598618E-01  7.12042085390426E-03  8.03224692449177E-03  1.20840572843878E-02
 -5.53294822414545E-03 -1.00945591684200E-01  1.29645310277048E-02 -9.39293621670211E-03 -7.20042977950812E-03
  5.73005674483562E-03
* ORBITAL    1    9
  5.77040461219992E-03 -4.23445352958237E-02  7.03713290487030E-03  1.23683029357218E-01 -1.68183784277527E-02
 -1.20054972027821E-01  1.46269491799512E-02  1.41306446549256E-01 -2.19247143061492E-02  4.51352993886730E-03
  5.08175392265010E-03 -2.68250030972529E-03  2.02993065606665E-03  8.50845255216528E-03  2.66816069461005E-04
  6.53323485165061E-02  5.87813739315503E-03 -1.11130614788635E-01  1.41129039490278E-02 -6.66763629151245E-02
 -2.01167267754240E-03  2.71125084457751E-01 -4.33139334885087E-02  7.64458058948245E-04  1.84209506549719E-03
  8.98706866717319E-03  4.00500021662157E-03  1.79525274893952E-03  3.76094119745016E-03  1.26407109646954E-04
  8.85194903512522E-03 -3.15758293069558E-01  4.97984311725126E-02 -1.87333289811848E-03 -1.91922818383606E-03
 -6.36433459971538E-02  8.04660618030771E-03 -8.55006831183888E-03  4.50479361318384E-03  5.31790341670598E-03
  1.38503050977567E-02  1.67729671300335E-03  4.62109854537021E-03 -4.88628177098853E-02  6.75972707778795E-03
 -6.39518142443726E-02  1.01348950086145E-02 -2.47616615118892E-01  3.45561334046648E-02  3.41446986137349E-02
 -5.77070563454684E-04 -6.30179761456810E-03  1.62816671990624E-02  6.39273590215819E-04 -4.07132277384851E-04
 -2.74497497062047E-03  5.25376490216866E-02 -7.19752576774832E-03  7.59405893848401E-03  5.34486530020715E-04
  3.73447356716826E-05 -2.18700877655825E-01  1.43646387882511E-02 -9.03793032960513E-03  1.17695450955511E-02
 -1.27040558273526E-02 -2.41222067012486E-01  8.44588559024515E-03  1.21785490154531E-02  2.13425275294326E-04
 -1.75244655601726E-02 -2.91787083155876E-01  1.49520259092215E-02  2.60857496134550E-02  1.00403890311634E-03
 -2.45713269706061E-03 -2.48933754242012E-01  1.76509275240967E-02  6.29159178904520E-03  1.95242319286794E-02
 -7.36007051851291E-03  5.52584492023649E-02 -6.96348614040073E-03  4.69797162050165E-03 -6.46317843999362E-03
 -2.25884939801164E-03
* ORBITAL    1   10
  1.20396138621836E-03 -3.61300042121734E-02  2.14690937266498E-03 -6.00542697100672E-02  6.95711894735553E-03
 -1.35634350830070E-01  2.22634743131462E-02  1.91980575295807E-01 -1.88597131901493E-02  9.53872486224998E-03
  1.96188127929582E-03  6.57683938296261E-03 -1.38781565203363E-02 -4.92497062905242E-03 -1.83005211557097E-03
  1.38200446141243E-02 -4.15858726272429E-03  1.19783619588550E-01 -1.15911669223413E-02 -3.98733435151974E-02
  9.65859431591443E-03 -1.20693633197082E-01  2.07090852789343E-02  2.74591021852181E-03 -8.57484271178421E-03
  3.34554624377720E-04 -1.25801509453479E-02  3.96813881257724E-03 -1.61123332886250E-03 -1.29077024369085E-02
 -6.27759643637739E-03  2.06536135171523E-01 -2.49709933323202E-02 -1.36374436123557E-01  1.49505053923219E-02
 -3.32445670369243E-02 -3.63872473067854E-03  1.18587913008958E-02  1.35975206440397E-03  6.60920540330116E-03
 -9.10981069008791E-03  2.01595139572543E-02 -1.86897186587660E-03 -3.01523731150833E-03 -5.33051964417353E-03
 -3.56398174587011E-01  4.00743003387863E-02 -2.94427424584850E-02  6.73907755968807E-03  2.00074656077914E-01
 -2.89708488534623E-02  1.17260795431149E-02 -4.76585661763789E-03  1.66380060349165E-03 -1.01373836456291E-02
  2.47170741017653E-02  2.10375067713198E-01 -9.84727187633095E-03  8.57856499363537E-03  9.59012467344576E-03
 -6.59900502165023E-03 -1.85944313548578E-01  9.28683047837508E-03 -1.11192722237470E-02  6.29180582521834E-03
 -5.74303942328481E-03  1.65197375672723E-01 -8.49633496818815E-03 -5.24650486426231E-03 -1.60498984957333E-03
  1.11386046899727E-02  2.04463123144502E-01 -6.96246328959396E-03 -1.35965890759654E-02 -3.88023253432165E-03
 -6.74817193001454E-04 -1.76952788408678E-01  7.36487283569731E-03 -6.41960717058631E-03  1.48690270905289E-02
  5.66329300047805E-04  3.99563003861365E-01 -1.96548711840669E-02  2.28650760612305E-02  3.33174786954033E-03
 -1.56199905476522E-02
* ORBITAL    1   11
 -1.71672628383778E-03  1.41234780755064E-02 -3.10337677622068E-03 -6.52688352013626E-02  4.59081779857520E-03
 -2.59105203804110E-01  3.51957931918422E-02  2.80358188584121E-01 -3.44136128489109E-02  1.34858390838671E-02
 -3.87939641265075E-03  1.21553768937684E-03 -1.73765484014266E-02 -2.61326084104659E-03  4.80233920218610E-04
  3.88195650616218E-02  4.82645759665631E-03  7.20925156658689E-02 -7.79165421936700E-03 -5.01546522320063E-02
  2.13173598405299E-03  8.56017592200348E-02  1.04045988087640E-03  9.40843027900378E-03 -1.45002290231418E-03
 -3.46431495456940E-04 -2.64404893511853E-03 -2.83351889943638E-03 -8.64898740955819E-04 -8.60972925791334E-02
 -6.72917006374361E-03  1.85090238718298E-02  3.15070902075522E-03 -5.50236639036565E-02  2.48088861151536E-03
 -1.25821466782643E-01  1.21207499913775E-02  9.61278458826086E-03 -5.03912308690421E-03  7.62136939581771E-03
  1.06718047543965E-02 -8.22343631268123E-03 -1.14142340547312E-03 -2.30731686191015E-02 -2.59486279419818E-03
  1.39016465471509E-01 -1.83007697183449E-02  2.90347286955561E-01 -3.55649271320232E-02 -1.55032293514296E-01
  1.68780388790475E-02  1.21939135074954E-02 -6.41851585369001E-03 -2.39038642971901E-04  3.37378202322911E-03
 -1.63963107793105E-02  3.57221770655144E-01 -1.64272418346466E-02  1.63715611433722E-02  1.39224659146597E-02
 -1.42515360580615E-02 -2.83584551441344E-01  1.05187296387686E-02 -1.65781185756120E-02  9.28352792799316E-03
 -9.49440736240050E-03 -4.33978471423851E-03  4.35252789965814E-03  2.26601724848796E-03 -1.38860311634669E-03
  3.58522874012311E-04 -3.63171667026887E-02 -1.20995304266435E-04  1.37766683841692E-03 -2.41733935889334E-03
 -3.54166183394589E-03  3.31730294839396E-01 -1.27324410699342E-02 -4.65913111049131E-03 -2.19162704646489E-02
  4.70571925773771E-03 -2.18282552609098E-01  1.34716664138408E-02 -1.65890103620230E-02  4.21975764204051E-03
  5.51121540570742E-03
* ORBITAL    1   12
 -2.74034752246613E-03 -8.64818537439120E-02 -1.02575828532628E-02 -4.47420067016427E-01  3.63711760860782E-02
  6.11161240064403E-02 -7.99258248301560E-03 -5.42995045092727E-02  8.04299971640263E-03 -5.66580704332269E-03
 -1.38890495933649E-02  1.55225294341865E-02  5.40565575114151E-03 -2.33085685656764E-02 -6.70571085660370E-03
 -5.07730815528119E-02 -1.53497365672905E-02  4.61946119407228E-01 -4.08261187481298E-02 -1.00528407029936E-02
 -3.50230333240963E-03  6.99773256424667E-02 -1.46402468680069E-02  9.48813448141319E-04 -2.11647007210498E-03
  3.10601339208749E-02  7.85657196207617E-03 -2.01744215265680E-02  1.49605834729018E-03 -5.50906521290110E-03
  3.52170524074214E-03 -2.55919087807821E-01  2.53457165332947E-02 -1.70055414330656E-02 -6.34962826004281E-03
 -2.07602038571715E-01  1.58150009539779E-02 -4.81431961910869E-03 -1.26685048343990E-03  2.76871138924712E-02
  7.09653352964758E-03 -1.35127624149043E-02 -8.10076314862746E-04  3.02251670015801E-02 -4.84579157031601E-04
 -1.91662904283899E-02  3.34061588986450E-03 -4.30049095547702E-02  5.66982105561187E-03  1.87094675530951E-02
  2.11334032823088E-03 -2.98927840112771E-03  3.69498478938864E-03 -3.24918233253288E-04 -8.83574166479154E-03
 -3.79748426792761E-03  1.11516225908071E-01 -3.22040210152106E-03 -7.73679328236157E-03  9.11463093269762E-03
 -8.36237716532157E-03  2.66196664180800E-01 -5.23094007311899E-03 -7.47186564140606E-04 -1.29918210444635E-02
  1.40441429017887E-02  1.52001642949358E-01 -3.58125918998789E-03  6.52321306993996E-03 -7.54532844975804E-04
  1.52135676071957E-02 -2.80095129099931E-01  7.34743193539804E-03  1.64957293962990E-02  4.82525476900645E-05
 -5.42954544127934E-03 -2.74344070631999E-02  3.06306604001829E-03  3.01218560978092E-04  2.06818833883617E-03
 -7.49268639948162E-04  4.94889259411112E-02 -5.35393905309016E-04  3.12782427806535E-03 -9.86558936613751E-04
 -2.10044867199413E-03
* ORBITAL    1   13
 -4.11312754694222E-04 -8.24533037529609E-03 -2.06657062704142E-03 -7.02878580917694E-02  4.54582199530630E-03
 -1.21903776751699E-01  1.59744784187024E-02  1.22535969469307E-01 -1.19936598031674E-02  1.26739504806891E-02
 -3.63749707455929E-03  3.56916748362332E-03 -2.00207065778136E-02 -1.56181191309961E-03 -1.13804458288937E-03
 -8.26498427404599E-02 -5.62623929742126E-03  1.82482293273190E-02  2.82165657870274E-03  1.33931102411364E-01
 -3.56599350483947E-03 -3.42458270579290E-01  3.24019636420570E-02  1.23818259909594E-02  9.97176048208062E-03
  8.82342219743092E-03 -3.10768919422087E-02 -7.19941936427098E-03  1.94748754997759E-03 -1.24616768028869E-02
  3.89347188081781E-03 -7.11467406777346E-02  4.44389230658012E-03  3.19365632768754E-01 -1.44250427661014E-02
  3.43806599923270E-01 -1.74106436889620E-02 -2.31715316812756E-02  4.09451955009609E-03 -1.83787183699527E-02
 -2.48123613215043E-02 -1.89585947151242E-02  6.02422859766405E-04  9.67772942954671E-02  5.29368473688814E-03
  2.59216724057791E-01 -1.77246048506341E-02 -3.00582698368420E-01  1.98101704391052E-02  7.22081341397811E-03
  1.83747360543424E-05 -2.47785338566255E-02  2.70360487413821E-03 -8.00964229611340E-03  3.43764019465489E-03
 -1.05159164925465E-05  2.07372058721130E-01  4.14498546813782E-04  6.52686890684058E-03  6.58386397949557E-03
 -5.98524964993431E-03 -1.42915190659332E-01 -2.38880009300464E-03 -8.01186096103075E-03  2.74433590079184E-03
 -3.04665279296657E-03  3.12553764890477E-01  1.15623380786419E-03 -1.27655794927894E-02  3.31240014416587E-03
  1.15296193274040E-02 -8.17697173681879E-02 -5.14364970683874E-05  5.01477364596213E-03  9.16908073360331E-03
  1.04723270317788E-02 -1.61527381036918E-01  1.95015189673664E-03  1.19004870362278E-02  4.73208403582370E-03
 -4.44057882865263E-03 -1.26644432028865E-01  1.95771622476821E-03 -3.32418268990907E-03 -1.20621419734729E-02
  5.50484074099649E-03
* ORBITAL    1   14
  1.62874746266330E-03  2.05831982688653E-02  2.56993680779294E-03  7.36068055863368E-04  3.45386921707062E-03
 -2.61126537457672E-01 -1.16828840294761E-02 -2.67810273847190E-01 -1.20321743489366E-02 -2.27105279788661E-02
 -5.28573541198041E-03 -2.37437646460750E-04  3.16215815376716E-05  2.40781913908601E-03  1.44143170979443E-03
 -1.18150045932086E-02 -3.39884642830345E-03 -1.36746326220424E-02  1.58103781304419E-03 -5.10981713119879E-01
 -2.28541002413436E-02 -6.93856571053106E-02 -3.10770323845920E-03  8.65055016695064E-03 -1.96446358225289E-02
  7.73828713373594E-03  9.72490681383037E-03  4.42671396687220E-03  1.19579912353919E-02  2.02909967988388E-01
  2.90273834311046E-02 -1.48375073856353E-01 -1.89440557697526E-02 -1.66903913861494E-01  4.22328736658427E-03
  1.49520509875440E-01 -5.97884423294016E-03  1.13688473792759E-02  2.86953223759542E-02  2.57235636103226E-03
 -5.65076197684241E-03 -8.57354691570336E-03  3.40557973198856E-03  4.86142375399647E-02  4.42140329366273E-03
  2.12355338481275E-01  1.15543876147763E-02  8.50203101005349E-02  8.75068177904465E-03  3.43014754243044E-01
  1.30251995951250E-02 -2.87944975945315E-03 -1.47543355399123E-02 -1.89365988806405E-02 -1.39109702317968E-03
 -1.21973586880404E-02 -4.16350135669402E-02 -8.64926467632468E-03  1.13248000286058E-03 -8.20767119998060E-03
 -8.33121448114012E-03  6.81447982580740E-02  1.11415842532906E-02 -2.17277453937206E-05 -8.99730495961908E-03
 -7.52729919259774E-03  6.05248916627554E-03 -4.07770653938788E-03 -2.20973329212239E-03 -1.66508775801076E-02
 -4.76607185550055E-04 -9.15746366775936E-02 -6.73069378723545E-03 -4.67861544561261E-04 -5.39580181089609E-03
  5.23409092895841E-03  8.65478627244857E-02  5.39327313840852E-03  6.30765588628640E-03  5.49847712527715E-04
  1.15715935611633E-02 -1.58484784648469E-02 -5.44541741054700E-04  8.19576168535060E-03  2.42451137670034E-03
  1.19970566672972E-02
* ORBITAL    1   15
  7.11037811717726E-04  4.96586537900619E-02  1.01280455339506E-03  4.20929531715154E-02 -5.76253879028909E-03
 -4.41432789735183E-01 -5.23626835609894E-02 -3.77249531698571E-01 -3.81816068845202E-02  4.42023915680005E-04
  4.87106669633083E-04 -1.48266326434656E-03 -9.39796950060169E-05  2.31832319787966E-03 -4.83814668573584E-03
  3.70266995703298E-02 -1.39510640748860E-02 -1.32131919265199E-02 -2.03067712378055E-02  5.60287329088460E-02
 -4.03650083728869E-03  9.22305531052242E-02 -8.20400025333965E-03  2.23452431379333E-02  1.86481820171964E-02
 -1.59370529585983E-02  2.87627427833609E-02  9.61917383215088E-03 -1.00445094633650E-02 -2.43871485186720E-01
 -2.56317613292995E-02  1.79471031498646E-01  1.03824483994404E-02  5.26839458116982E-01  5.54992560154672E-02
 -4.61231136707218E-01 -4.43552276033906E-02 -9.83453186948270E-03 -1.22634255937970E-03  4.92864485291537E-03
  7.71130321833843E-03  2.69290119348987E-03 -2.94657792698259E-03  4.84845866477731E-02 -8.16576818909566E-03
 -2.17358848720803E-03 -4.25486940463147E-03 -2.86191940820219E-02  1.15259441783477E-02  1.44602714085221E-01
  2.57275539175936E-02 -4.44082511655630E-03  1.16159917712589E-02  7.71891882686870E-03 -2.46957534691209E-02
  2.20973890019120E-02 -1.87712933891490E-02 -1.33813401422982E-02  4.77777668016916E-04 -1.31201576372734E-02
 -1.22920056400073E-02 -5.45716903914804E-03  7.18978861731433E-03  1.81460328843220E-03 -1.43363758543224E-02
 -1.24914386444520E-02 -1.66441385312570E-01 -2.79060836864191E-02  2.36010180688796E-03  1.81466112842330E-03
  3.57387950382562E-03  9.72913294858141E-02  1.28433772082696E-02  7.77992206892417E-04  1.39280904354312E-02
 -1.23094355083836E-02 -1.46249000281868E-01 -3.30211913926330E-02  3.59483741151888E-03  5.08991252309798E-04
  3.69159296684513E-03  1.67522212282416E-01  2.00719976544878E-02  6.14650155437233E-03  2.13551871938930E-03
  5.98742566925996E-03
* ORBITAL    1   16
 -9.44243116960809E-03 -1.44676419363565E-01 -1.85199973868295E-02 -8.51568811804400E-02  9.85752331051879E-04
 -3.55976327177350E-01 -3.29542576194951E-02 -3.37123105182158E-01 -3.48534285804063E-02 -4.77996023991228E-03
  1.26838608241873E-02  5.84059134712232E-03  3.05495473990528E-03 -9.70553569523778E-03 -1.89659164939625E-02
 -2.68172744165931E-01 -3.54839938475445E-02 -3.91226815583192E-03  8.03274796527549E-04 -2.77800278095457E-01
 -4.67194836229534E-02 -1.39548513006162E-01 -7.11314552782737E-03  4.38359236853972E-03  1.58564854288661E-02
  9.76255842800314E-03 -4.95082069010031E-03 -1.92679094876745E-02  3.15554240222579E-03  6.33986689870551E-02
  7.35753737417974E-03 -1.44680779926075E-02  9.93220660846057E-03 -5.96797292445246E-02 -9.40879277803360E-03
  1.85230865509317E-01  1.03113818428742E-02 -1.11520107426604E-02 -8.30535211219031E-03 -2.50396325439264E-02
 -6.04981489370687E-03  5.22315579497283E-03  2.63743797005886E-02  2.86088794053371E-01  4.81758142662451E-02
 -4.11201187255041E-01 -5.21030866583926E-02 -2.06395423115003E-01 -2.26366223436368E-02 -8.22930505321699E-01
 -1.06445918531938E-01 -4.64560681914713E-03 -6.77088878860887E-03 -2.83373204254395E-03  1.30244351440407E-03
 -2.31135021936586E-03 -1.00818895537920E-02  1.25010081544024E-02 -2.54549138668949E-04 -8.51193380463731E-03
 -1.13400969158209E-02  3.32630943138536E-02  2.16426990635242E-02 -2.55814237679484E-03 -1.26004921916041E-02
 -7.84062115405768E-03  9.56186978673757E-02  3.83762949969468E-02 -3.88081002452615E-03 -1.02059439074009E-02
 -1.96945855772919E-03  5.67959237287787E-02  7.10414349406213E-03  2.48509504615142E-03 -1.83383469008976E-03
  5.46092957987317E-03 -1.60846872656963E-02 -2.76196599860700E-02 -1.19043703129346E-02 -3.10652500871405E-03
 -2.52746682887942E-02 -4.76945978629327E-02 -4.66360883860451E-02 -1.08099164453371E-02 -3.36467177743043E-03
 -1.99767902897061E-02
* ORBITAL    1   17
  9.88277646049480E-03  5.52752979415251E-02  1.87100275196745E-02 -6.64407160382731E-04 -1.07638063810477E-04
 -4.30907481944112E-01 -4.08571440612754E-02 -3.60917751713592E-01 -2.78017978272857E-02  2.56979859343896E-02
 -1.62997094168929E-03 -1.13994817976491E-03 -3.42105741854774E-03  1.79250453818602E-03  1.91479808735250E-02
  1.35269302996173E-01  2.57627596803304E-02  6.90369337526449E-02  3.34653140793345E-02  8.77805148027408E-01
  1.29876940895969E-01  1.14439045759009E-01  2.67754109022511E-02  7.00642979085370E-03 -6.29726636087002E-03
 -8.07022329367544E-03  1.09051770251381E-02 -8.87115543139562E-03  7.67004397130209E-03  1.86375517569724E-01
  8.24453612956055E-03 -1.34093607095384E-01 -8.11174534469025E-03 -4.86240542784382E-01 -3.81418015338195E-02
  2.31067564216971E-01  2.54570560120799E-02  8.93370970478289E-03 -4.62101243640542E-02  1.66572859456295E-02
 -2.91264288531780E-03 -1.03834276425721E-02 -1.51590240241395E-02 -1.94389170265931E-01 -3.09672906440825E-02
 -2.05729808864249E-02  2.29650520253224E-02  1.50746863836039E-01  1.84735656719004E-02  1.67973529708865E-01
  2.03089222133086E-02  6.10066231074828E-03  2.51053713998304E-03  1.59704930940603E-02 -1.22813845455318E-03
 -7.67774581789409E-03  6.78628026060719E-02  2.50951038671427E-03 -2.07986703579268E-03 -9.89694501869780E-03
 -6.57177872398386E-03 -8.89831956479808E-02 -2.55661528636147E-02 -2.92902038850273E-05 -8.99685337494792E-03
 -9.80522374957353E-03 -7.12024073298608E-02 -2.77354364812831E-02  3.49830508042298E-03  2.52985692181195E-02
  3.18583834060933E-03 -8.16893858410599E-02 -5.87424312591128E-03 -6.04465788496744E-04 -9.74276811310429E-03
  1.30530187569082E-03  2.31806063023951E-02  1.09127518412444E-02 -8.30281308430115E-04  1.40736513415430E-03
  3.75258242841094E-03  8.41471751241359E-02  3.94028820650362E-02  3.84723821198441E-03  6.23079162873642E-03
  3.72752731622818E-03
* ORBITAL    1   18
  1.14630618674569E-01  7.89599570114407E-01  3.16655354717111E-01 -2.45482376605177E-01 -1.09276399215411E-01
  6.00529972453105E-02  2.82844714987979E-02  1.34450293894441E-03  8.28782082935515E-03 -2.08712459813169E-03
 -3.18570932749555E-02  5.93649700330455E-03  7.58326521733375E-03 -3.57318673572258E-03  6.82920204870918E-02
  4.28327411210273E-01  1.83839985778947E-01  1.59071496604189E-01  6.59691044145735E-02 -7.56875812509527E-03
 -3.10534473870675E-03 -3.12939024145446E-01 -1.48812533706013E-01 -1.56102800880626E-04 -5.48858124842804E-03
  1.65654821754663E-02 -2.40274844200329E-02  8.23496725949121E-03  8.15383837426167E-02  5.39795485819353E-01
  2.24043698697688E-01  1.80448404400336E-01  7.14696937420585E-02 -8.73548919297799E-02 -2.43398347936411E-02
  6.17782475914749E-02  2.08581089182955E-02 -6.55596340636980E-04  3.99855977779030E-03 -1.05571467586946E-02
  2.00205218112930E-04  2.17871691218854E-02  1.15709806837015E-01  7.87212821252698E-01  3.12195926753014E-01
 -1.08784114249110E-01 -5.45763394836356E-02  2.48787972129959E-01  1.14160945650001E-01 -2.37586824608447E-03
 -9.49427424911255E-03  1.85411483128350E-02 -1.74464695019125E-02 -1.31506582360526E-02 -1.53706550670383E-02
 -9.60447728010223E-03 -2.97278468491519E-01 -2.41765649782586E-01 -1.08151234995551E-02 -2.00989813771451E-02
  2.13611537527505E-02 -4.96521894010462E-01 -3.96654736421702E-01 -1.93276677838563E-02  2.76150730464777E-02
 -3.11838604429001E-02 -4.61715777780453E-01 -3.91523279279216E-01  2.61622644471921E-02 -2.91859895842764E-04
 -4.21610708853735E-02 -4.01187111031565E-01 -3.22128775166202E-01  3.68214066707756E-02 -5.24728816418858E-03
  9.97590544009969E-04 -5.04078191138644E-01 -4.13643344129529E-01  1.57879027377373E-02  4.44711612445597E-02
 -1.46713512735061E-02 -3.12516282726517E-01 -2.42331346257080E-01 -2.54871506934160E-02 -1.25293886845464E-02
  1.34011700405528E-02
* ORBITAL    1   19
  1.22398752233382E-01  8.38696128151567E-01  3.17895899397125E-01 -4.12420509965043E-01 -2.28453064236759E-01
 -8.20351225181731E-02 -3.66936763356347E-02  3.24061206378112E-02  1.42276121433130E-02  6.26203639960332E-03
 -4.67979226668858E-02  1.64664082303530E-02 -4.56204201451262E-03 -1.82275485277570E-02 -6.45736584160102E-02
 -4.24642127892594E-01 -1.43331947292555E-01 -1.97691151133864E-01 -1.46701959563869E-01  5.61353674073124E-02
  2.73702770093189E-02  2.93914383004840E-01  1.39535074019836E-01 -5.74714658742478E-03  5.11807537845520E-03
 -3.30414686997107E-02  1.98243391798895E-02  2.42660213893196E-03 -7.93871216975902E-02 -5.35907335661693E-01
 -1.94950383174811E-01 -4.94549652671893E-01 -2.57466330895295E-01  2.38450902244852E-02  4.52068302449386E-02
 -8.86135705462586E-02 -4.44578080519646E-02 -1.47675378094739E-02  1.76570216696577E-03  2.87968373957140E-02
  4.03840506775210E-03 -4.75882347077232E-02  6.92932981902404E-03  9.38199386359925E-02  2.38176811556393E-02
 -2.77833470171341E-01 -1.49633728574766E-01 -8.08507171870103E-02 -2.62787179287203E-02  2.53441631627746E-01
  1.33798592723018E-01  1.12843826950426E-02 -1.30497482139913E-03  3.06606371291445E-03 -1.61323897875831E-02
  3.06044465414918E-02 -7.83790850111109E-01 -6.19879695565900E-01 -2.01004918872097E-02 -4.68993406708558E-02
  4.73501642911519E-02 -5.41428788659896E-01 -4.42414092074571E-01 -1.17106396342869E-02  3.24136599683796E-02
 -4.08985591894902E-02  7.55261056191557E-01  5.79507741542914E-01 -1.95564523119530E-02 -2.01798022897989E-03
  6.03337766079947E-02  9.62876873406462E-01  7.70031007019747E-01 -8.55186691763570E-02 -5.34746694115993E-03
 -2.90215691595612E-03  2.54622633685923E-01  2.00906868926304E-01  6.75841305971735E-03 -2.59219239438604E-02
  3.66618585729694E-03 -6.28408434110397E-01 -4.90608098632397E-01 -4.35455740771708E-02 -1.09486636316338E-02
  2.48087427697467E-02
* ORBITAL    1   20
  8.37067393245738E-02  4.85046589375492E-01  2.09054710912938E-01 -1.60917631786019E-01 -6.47779871535199E-02
  3.92957103752546E-01  2.25449966835348E-01 -4.88873969651346E-01 -2.39672573522808E-01 -4.39340658537087E-02
 -2.05586403834319E-02 -2.94998162213320E-03  5.33821896364344E-02  3.60074587115944E-04  6.95487542291004E-02
  4.66599201234147E-01  1.76460662446130E-01  2.91654648344390E-01  1.67486928010517E-01 -1.38292204832612E-01
 -7.22487793377023E-02 -5.14785027799766E-01 -2.88141418342059E-01  1.17752832286442E-02  2.27149297741934E-03
  2.07504207311671E-02 -4.94719333619492E-02  9.33345678190025E-03 -9.03838878918914E-02 -5.90092993800504E-01
 -2.29509150568524E-01 -5.64056799956900E-01 -3.37718450224696E-01  2.03968741485820E-02 -2.10432645587734E-02
 -3.45240748838521E-03 -4.84871312913078E-03 -8.14805757701576E-03 -2.62997420661944E-03  2.67082776125152E-02
  1.71047781088675E-02 -3.67723874194066E-02 -1.01642995856416E-01 -6.24874868200782E-01 -2.50930562248039E-01
  3.26718611764910E-01  2.06379680979112E-01 -2.97920415827778E-02  9.27715058254443E-03 -4.00893266126187E-01
 -1.79214070440615E-01 -1.10395655951188E-02  1.09335412821513E-02  1.14013137734428E-02  3.44004930728298E-02
 -1.91889240628333E-02  4.59810030426568E-01  3.77397029109085E-01  2.84439027515770E-02  1.85994985391010E-02
 -1.96756387229990E-02 -1.10429513024373E+00 -8.91962926519369E-01 -6.12601218423412E-02  5.52512003700071E-02
 -5.85114892285090E-02 -1.10121710390223E+00 -8.61662988268690E-01  4.72558096239623E-02  1.93847323062467E-03
 -7.90295940286901E-02  1.00369601550921E+00  7.99232367479224E-01 -9.07731791604012E-02  5.16508721672976E-03
  4.24416578969927E-03  2.19951108157473E-02  1.98580503006119E-02 -1.32605615758461E-02  7.57373832981959E-04
  3.67015956681634E-03  9.52460981080276E-01  7.39747891566775E-01  6.88000280052598E-02  9.06469693740877E-03
 -4.39443060693264E-02
* ORBITAL    1   21
  7.53594273812786E-02  4.96104894502869E-01  1.97215987802220E-01 -2.38212547364858E-01 -1.26735259969680E-01
 -4.20516760617755E-01 -2.10652365906313E-01  3.39122263509565E-01  2.12974182538205E-01  2.72570553593620E-02
 -2.62576281684073E-02  6.62473467784136E-03 -3.37476835676661E-02 -9.98177985716221E-03  4.72571964032997E-02
  2.65779650623393E-01  1.16729969283293E-01  1.67990834383094E-02 -2.08765109281410E-02 -5.79352150376193E-02
  1.34685662297495E-02 -2.81184398479123E-01 -1.64262818428118E-01  3.73252094252025E-03 -3.18069095016674E-03
  1.60236118064943E-02 -1.69876913083405E-02  2.81392603664863E-03  8.31077701141786E-02  5.52135323650732E-01
  1.94319926385220E-01  3.70180603600953E-01  2.39516530743482E-01  3.58210995284254E-02  2.67526932519293E-03
 -2.29711387223997E-02 -5.53496974984876E-02  1.86820641726841E-02 -3.15818795667683E-03 -1.66245809237023E-02
  7.07736626560093E-03  3.27381459134219E-02 -1.54680877371338E-01 -1.02817699828724E+00 -4.04172707384670E-01
 -2.28991625350952E-01 -1.16280807890983E-01 -7.61999141328352E-01 -4.18357991818359E-01  6.07026794348712E-02
  6.16868902416353E-02 -4.82761079945052E-02  3.79013616999478E-02  1.95680693334351E-02  1.56432181818847E-02
  4.18525597366976E-02 -1.12439183673317E+00 -8.82159218358515E-01 -4.76703480530304E-02 -5.40712293274400E-02
  5.79293490794369E-02  2.73524621618058E-01  2.19745712277282E-01  2.66331679936567E-02 -7.96007459742450E-03
  9.46200825748872E-03 -4.01303236736792E-01 -3.32855474840105E-01  2.57859375949580E-02  2.23495518843260E-04
 -3.15514836457133E-02 -8.13662680502379E-01 -6.39459462558371E-01  7.10158352171763E-02  8.01441513853961E-03
  8.67622376101730E-03  1.67694895712299E+00  1.31895602787315E+00 -4.37698789513326E-02 -1.24630201620001E-01
  3.76124127593808E-02  1.16967423466279E-01  8.99820490277498E-02  2.59505524534182E-05  2.86477997281614E-02
 -9.01340600788900E-03
* ORBITAL    1   22
  7.97038535319839E-02  5.85772554315888E-01  2.00118474203957E-01 -2.45090769859483E-01 -1.61431093268173E-01
  5.34187515486606E-01  2.96336882313881E-01 -6.71368505870260E-01 -3.90654334504586E-01 -4.81633855188055E-02
 -2.76428535170665E-02  1.67315745298461E-02  3.15337071960941E-02 -2.08052784218879E-02 -1.18480172693742E-01
 -8.26121807536773E-01 -2.77215676035422E-01 -4.44602920467711E-01 -2.85894249747778E-01 -1.04337921285713E-01
 -7.52766470585532E-02  8.43818694358541E-01  5.18180575008685E-01  4.74612434047817E-03  1.08122052918130E-02
 -3.81691238260666E-02  6.50801995927485E-02 -5.66922507561850E-03  5.98011370078798E-02  4.87897984223116E-01
  1.58688219586642E-01  6.86011366459197E-01  4.09990727427857E-01 -2.86696614187590E-02 -3.11095354628068E-02
 -2.24101944406400E-02 -4.81060862748128E-03  1.00815386649278E-02 -1.16180260372109E-02 -2.07796906612006E-02
 -3.24990409304503E-02  4.09636679988028E-02 -6.76873149026627E-02 -4.77580704076252E-01 -1.84260816961940E-01
  3.31011188233582E-01  1.70962564448074E-01 -5.26150593746884E-03 -1.87183644110179E-02 -2.01824095651633E-01
 -9.10096759861383E-02 -1.84059031530439E-02 -3.42639584049459E-04 -8.21730497495646E-03  1.46844022657060E-02
 -2.94616867057367E-02  4.37125352246817E-01  3.47688090733324E-01  4.48097285827887E-02  2.22635760890415E-02
 -1.02633278103766E-02 -1.72507685636466E+00 -1.33182331852485E+00 -5.38416606986711E-02  7.09908234406330E-02
 -7.31687300416328E-02  1.81546082509657E+00  1.42261482618972E+00 -6.81586957752023E-02 -6.65273193954523E-03
  1.16752117050407E-01 -1.42004381734260E+00 -1.08840921939326E+00  9.17489032631126E-02  3.16484962758731E-03
 -1.01635905201642E-02 -2.08262814288991E-02 -2.96194189803430E-02 -6.33188537602416E-03  7.61624125531772E-03
  5.57937409313316E-04  9.67856702822497E-01  7.50536533492199E-01  4.64516811006233E-02  1.01030661858551E-02
 -3.20445267348960E-02
* ORBITAL    1   23
  7.94591960116235E-02  4.98738440037235E-01  1.91088503356410E-01 -1.96879432018862E-01 -1.08204010394933E-01
 -7.54096247322991E-01 -3.75948953709415E-01  7.17443757260400E-01  4.09189817980422E-01  5.34572862649723E-02
 -1.83056031080820E-02  9.20946835315150E-03 -5.99541945389859E-02 -1.90540398291748E-03 -6.68723015187893E-03
 -5.13605782580689E-02 -2.65351353085238E-02 -5.60042042035636E-02 -3.57399360674264E-02  7.84985158072812E-02
  5.07024144623892E-02 -9.57490705626762E-03 -4.59013511558541E-02 -2.09683406606753E-04  7.51659800747550E-03
 -2.96739454169877E-03  6.38201749866787E-03  8.56307600229513E-03 -1.40680274599415E-02 -9.45290580057210E-02
 -4.50659175101984E-02 -2.63235451820860E-01 -1.61357150986210E-01 -9.15011926579822E-02 -7.47407308907388E-02
  1.34600894883417E-01  8.23357692046028E-02 -9.30264131351282E-03 -8.59255657544935E-04  1.50644411583047E-02
  3.93792426035712E-03 -5.42404379791503E-03 -5.40478471184603E-02 -3.43012152064927E-01 -1.31090629426497E-01
  8.90759924912151E-01  4.97289401375966E-01  8.23019481298405E-01  4.55841081901455E-01 -6.66357270634148E-01
 -3.36006630141747E-01  3.55465828455873E-03 -1.97777873729663E-02 -3.18653977255424E-03  4.77045245210332E-02
 -8.90705075171392E-02 -1.99921887260567E+00 -1.54965404563249E+00 -6.82665972587748E-02 -6.27939064558258E-02
  8.26285931289738E-02  1.03538434065810E+00  8.18370053350064E-01  4.40019679955948E-02 -3.94556480200845E-02
  3.44666994912267E-02  2.03022337742412E-01  1.48737318667066E-01  2.98939036181133E-03 -7.30451290307507E-04
  1.18727649121501E-03  3.13455819277702E-01  2.73380603615566E-01 -3.00254617772116E-02  7.61908323223819E-04
  4.72680746860119E-03 -1.72974863641623E+00 -1.33008531881472E+00  6.88434904930092E-03  1.04141297555541E-01
 -2.72566290065345E-02  2.12895301325945E+00  1.66762628051355E+00  1.24810154303209E-01  1.51686755749072E-02
 -6.65331909592483E-02
* ORBITAL    1   24
 -1.12511645999208E-01 -7.75178410218376E-01 -2.58548312157165E-01 -9.14031014580012E-01 -5.28458910380681E-01
  1.99179588364530E-01  1.22434411714906E-01 -2.22283568576925E-01 -1.55205063539021E-01 -2.07942649885240E-02
  1.40988238685408E-02 -1.23567467708800E-02  1.34016257167339E-02  3.47685352770330E-03  2.10519573480207E-01
  1.41758766914255E+00  3.95047893546787E-01 -7.49557593852559E-01 -4.29385364100517E-01 -1.25159596352798E-01
 -5.42128067647759E-02  6.59887240813595E-01  3.08459689450935E-01 -2.89733524161375E-03  1.48431685237644E-02
  2.77511441882564E-02  1.59917457737556E-02  2.10572252407043E-02  1.05995413134220E-01  6.43890914085087E-01
  1.47007593006299E-01 -1.73650280300394E-01 -1.22169052631545E-02  8.29121536772718E-01  4.84008171756245E-01
  6.34893217953187E-01  3.43879824495551E-01 -2.13523342712804E-02  9.64154849393959E-03 -1.25756649295126E-02
  4.25701208342696E-02  1.83240138569977E-02 -1.36035449779786E-01 -9.27346130747325E-01 -3.22732302600865E-01
 -7.28024212324427E-01 -3.63840659250732E-01  8.25779007562738E-01  4.63985100623290E-01  2.28004438949959E-01
  1.74137126479676E-01 -5.51458841068043E-03  2.04035485874268E-02  7.67527914530449E-03  2.25451469201374E-02
 -4.88898683249466E-03  1.70178861666244E-01  1.87541087527893E-01 -3.72703989313579E-02  9.95564724591006E-03
 -3.55605357522398E-02 -6.02948749005593E-01 -3.84624961963164E-01 -5.82725296707348E-02  1.23139432804787E-02
 -2.76715737467523E-04  7.10551796334119E-01  4.49110572314844E-01 -4.02296780267671E-02 -9.08604433761796E-03
  1.35635611077399E-02  1.19274464442475E-01  1.39106808605778E-02  2.52283918915083E-02  2.28039798184694E-02
  6.95383623552388E-02 -2.36326890276665E-01 -9.14305418446734E-02 -3.67046833363812E-02  2.77547188873847E-02
  2.25382901216383E-02 -3.44102490167599E-01 -1.77168209692247E-01 -2.73538058323796E-02  5.76963325905297E-02
 -7.74712459795182E-03
* ORBITAL    1   25
 -1.36353744503182E-01 -9.42595599377353E-01 -3.18024251999914E-01 -1.18805518633684E+00 -6.89404690674436E-01
 -4.96024295564952E-03 -2.12020467021034E-02  6.90755075285934E-02  5.19545358972966E-02  3.63031103339655E-02
 -6.00270805925322E-04  7.32987161263829E-03 -4.10865805872687E-02  3.03874564567094E-02  5.02629436967273E-02
  3.74085084255656E-01  8.06528822274293E-02 -1.46063368591072E+00 -7.12579954284660E-01  8.62615013896359E-02
  2.13653713428677E-02 -4.70967641413444E-01 -2.58642281490868E-01 -3.91025664706217E-02  1.65397276603473E-02
  6.11132751221799E-04 -1.00622921405110E-02 -8.81562365069333E-03  3.66332661219178E-02  3.75658514846056E-02
 -4.20619876352159E-03  2.92415606016791E-01  2.69781573606146E-01 -7.42144643727974E-01 -3.56309266336709E-01
 -9.21450059100025E-01 -5.49504753039356E-01 -3.02582076896451E-02  1.35535830554186E-02 -3.35632467978304E-02
  2.45711347809239E-02  5.64799740938348E-02  1.04865237468190E-01  7.29757571265210E-01  1.57095770690515E-01
  6.19564030627548E-01  2.80731626970109E-01 -6.87183274459514E-01 -3.27956501249801E-01 -5.75504203060485E-02
 -3.14135913693930E-02 -7.75108856730204E-03  3.83418523587823E-02  1.21378065147382E-02 -2.74322123833566E-03
 -3.56738761502087E-02 -4.34197458499946E-01 -3.53713237864648E-01 -1.03158109088741E-01  8.26062252940945E-03
  2.34541421417234E-02 -3.32438894653846E-01 -9.14601970047560E-02 -2.59831826307649E-02 -2.19979127613254E-02
  5.65442188606368E-03  1.55476886235842E-01  1.59135312100140E-01 -4.39418827377479E-02 -1.20125062724166E-02
 -9.39288814475404E-03 -1.05906648263946E-01 -2.56864151207751E-01  1.03839040568221E-01 -6.13498619059548E-02
  1.93817313377999E-03  2.63621401076744E-01  1.77785245958156E-01  1.88603405991234E-02 -2.73183722167899E-02
  2.33189657398334E-02  4.45703971625076E-01  3.30143522536917E-01  3.24989043596225E-02  7.21928369051385E-03
  5.90234710777597E-03
* ORBITAL    1   26
  2.46232622064305E-02  3.11531115940402E-02  7.27956709180056E-02  2.42457572586035E-01  9.81395134221018E-02
 -1.11829653243866E-01 -6.27703641506340E-02  1.39581466295981E-01  1.49067202636456E-01 -3.75148539434758E-02
 -1.00859750820828E-01  6.57076210433411E-02  4.52186296422907E-02  2.42121419652353E-02 -1.86700256646143E-01
 -1.18152169677595E+00 -4.37253460811820E-01 -2.34158040970633E-01 -7.00353298339390E-02  1.00402181061896E-01
  1.19035056743488E-01 -6.56816895423178E-01 -5.01543623184688E-01  3.02697559531187E-02 -5.90579660227220E-02
  1.02431123639664E-01 -1.09766423840909E-01  4.62900714939557E-02  2.53621339885179E-01  1.46555439941992E+00
  5.55550200018572E-01 -9.95564778388504E-01 -5.20900736375362E-01  3.62828565069574E-01  2.86173151642304E-01
 -5.56685414981907E-01 -3.64377979619287E-01  1.43105056247485E-02 -5.82391329659529E-03 -5.46809069115510E-02
  1.79197476090279E-02  1.22637370729554E-01 -1.00264367632014E-01 -7.40804796797706E-01 -2.40850990502630E-01
 -1.60356531622899E-01 -1.30280523139276E-01  3.68378584553738E-01  2.28176872223463E-01  1.22616671039795E-01
  5.92297618681690E-02  9.17756565748687E-02 -3.65656898806394E-02 -8.47294705159449E-02 -4.41726834555182E-02
 -9.81239707251171E-02  3.33506544962433E-02 -3.90153373403124E-02  1.95810210001033E-02 -3.39719626668299E-02
  1.02284535353500E-01  3.29919350782602E-01 -3.22237817448963E-02 -5.00178428369677E-03  3.64253174870536E-02
 -9.26255226830367E-02 -9.42133082447286E-02 -3.64163134195820E-01  6.44294944641690E-02  3.46222039629218E-02
 -1.47276148215499E-01  7.57123529561123E-01  2.06105339372529E-01  8.97839969458428E-02  1.95593177171779E-02
 -1.70471122993712E-02 -1.70189268085432E-02 -3.89223782476922E-01  5.08009552299580E-02  1.24845756979238E-01
 -8.08173567714496E-03  1.86843427462337E-01  9.98270400312856E-02 -3.44837635912240E-02 -7.70123002694258E-02
  3.00352159897267E-02
* ORBITAL    1   27
 -1.51608114115935E-03 -7.41517370046090E-02 -5.00565598511833E-02 -2.15095502175990E-01 -1.30913111930634E-01
 -1.28230331969161E-01 -9.59152959101044E-02 -9.08031835319387E-02 -8.34127232257608E-02 -5.30382232850991E-02
  5.24227614652005E-03 -1.67855260330511E-02  1.25557962456513E-01  5.01884434189049E-02  2.26528494773104E-01
  1.36927832933319E+00  4.84286411082424E-01  2.11300158846224E-01  2.39069327051172E-01  4.23676316618401E-02
 -3.36907083812359E-04  1.10590938726357E+00  6.20880344530960E-01  2.72040133580388E-02  6.91802932636521E-03
  1.54574636378830E-02 -6.84061062996714E-02  1.06731418418217E-02 -2.88553694705851E-01 -1.81876991913388E+00
 -4.58566073605609E-01  1.09367290045470E+00  6.13980917617182E-01 -3.26317316955937E-01 -1.38403596052153E-01
  6.53087892188981E-01  3.92988358081891E-01  5.84539228013480E-02 -4.05673736613325E-02 -4.98618103291625E-02
 -8.18617280693922E-03  1.01294674235078E-01  7.03126083944188E-02  3.94797963809072E-01  2.05441174541209E-01
  3.14038259737880E-01  3.54587695535626E-01 -6.30305027949660E-01 -4.52804222261356E-01 -1.14870851307580E-01
 -6.15127592675079E-04  7.13667124717508E-02  2.16471389755822E-03  1.23168558944835E-02 -3.95531080298270E-03
 -3.11202876645864E-02 -9.11838187090102E-02  2.31857074355172E-01  4.84683322808216E-02  2.86377864513388E-02
 -3.46378993484910E-02  8.54130722473911E-03 -2.48463931889053E-01 -1.28467185493630E-01 -2.07377902762198E-02
 -2.60569122874502E-02  5.82740392612426E-01  2.66791126668043E-01  6.25685112522088E-02  8.55067549443732E-03
  3.89110604547425E-04 -8.20815416581008E-01 -7.43903896446632E-01  1.21452013801185E-01  2.12393971557051E-02
  1.52570410058128E-02  4.35093441783057E-01  1.39337776441888E-01  5.71600574241156E-02 -2.38376623396176E-04
 -2.47279457888568E-02  2.17911808036466E-01  8.61744836596747E-02  4.27714327152382E-02 -6.63824231177889E-02
  2.15034877485032E-03
* ORBITAL    1   28
  3.37310773241941E-02  3.92786913943753E-01 -3.51784806591895E-02  4.77984214780363E-01  2.66123593057600E-01
  7.13205540950898E-03  3.26612604521253E-02 -1.28648974688475E-01 -1.54495550679591E-01  1.93202825601852E-02
  9.69474863476482E-02 -1.85784930902111E-02  6.74944700190538E-02 -6.79672468789671E-04  6.09729641338982E-03
 -2.18901435355099E-01 -2.37710416714765E-02  5.27231309968187E-01  3.05983896236926E-01  6.86625714681555E-02
 -6.75999023431282E-02  1.74026461084603E-01  2.91226359208635E-02 -3.74324279732828E-02  5.64421768293855E-02
  9.88867117032900E-02 -1.06294193002829E-01  7.06989654540136E-02 -2.72876886134367E-02 -3.05676117793087E-01
 -1.64078421440381E-01  1.59296733655012E-01  2.33366644009169E-01 -1.10370350579862E-01 -1.08164896136719E-01
 -5.14718397612996E-03  2.75820997791811E-02 -9.15796676768781E-02  2.45939862374533E-02 -4.87680619225349E-02
 -3.08562816335758E-02  9.82248812410711E-02  3.57985507671659E-03  2.23608916609282E-01 -1.11303389879913E-01
 -5.91099908765583E-02 -6.33159235787987E-02 -9.49603881334547E-02  6.83231946095472E-02  8.93403334605693E-02
  1.26599230550288E-01 -5.30177212516816E-02  9.51193183457139E-02  3.30901508862344E-02  1.48710962407102E-01
 -1.02986946768944E-01  2.09781265183820E-01  2.97636705260258E-01  5.56241767751261E-02  5.23362084533097E-02
 -1.23171622106801E-01 -2.12205869618986E-02  1.09033777325410E-01 -4.44869729150356E-04 -5.15409057874405E-02
  5.56572962096021E-02 -7.19736324564624E-02 -3.57987707371361E-01  1.11980608716267E-01 -2.53806176119209E-02
 -1.14851428764084E-01 -8.16388231557806E-02 -2.45308113571369E-01  1.19897429570439E-01 -7.27989946606264E-02
 -3.88508883742144E-02  1.82324719352218E-03  1.27665996446659E-01 -1.13348780536427E-01 -6.94000488334506E-03
  1.01360527056280E-01 -1.74165084793336E-01  4.20205026721268E-01  1.56935797138335E-01  7.76051415394242E-02
 -8.72918433729035E-02
* ORBITAL    1   29
  1.88211838485005E-02 -1.96260284805770E-01  1.53416826066809E-01  6.54407768371679E-02  2.06561608864634E-01
  8.17016652796839E-02  1.04947139316757E-01 -1.16438981748448E-01 -1.04007727304448E-01  7.59083684848644E-03
 -2.07700351285524E-01  1.50362183832275E-02  1.78635596471372E-02 -4.70618356239702E-02  5.02367361537660E-02
  4.01833195546247E-01  2.09886457257392E-01 -9.73288522869885E-02 -1.03197862771508E-01 -1.22383135893445E-02
  4.14302653697933E-02  3.48491732260949E-01  1.43581602692483E-01 -2.28503680592589E-02  1.12579689741804E-02
  3.31308886716218E-02  1.65942781502700E-03 -1.06711792579169E-01 -7.36320706760012E-02 -5.43153189648892E-01
 -1.27841969122574E-01  4.17754242832137E-01  1.81092966486997E-01 -1.99780727748487E-01 -1.57707036301786E-01
  7.68298907753414E-02  1.69363497029593E-01 -1.01873832361567E-02  1.33972229238612E-02 -3.53080326377289E-02
  4.88637020888381E-02  3.17724132197369E-02 -2.43973860520854E-02  5.40134418018192E-02 -1.22647582751155E-01
  1.71239564497786E-01  2.17834318309648E-01 -1.08430683897697E-01 -1.02935264888652E-01 -2.62806095541091E-02
  1.57397625603603E-01 -5.81949388818567E-02  6.86492803486364E-02  1.00204293784982E-01  6.17908325448139E-02
  1.91201137627700E-02  3.52304466004492E-01 -2.67515453548030E-01  3.13500738155088E-03 -1.42990396474229E-01
  1.08026837582708E-01  1.22363325768755E-02 -4.25250842386600E-01 -3.50879065893144E-03  1.51632687210145E-01
 -1.54389833456114E-01  2.35965418717755E-01  1.85849566598520E-01 -6.02686833441219E-02 -6.32529591310488E-03
 -3.67584128782771E-02 -3.10287346581364E-01 -3.68607797863487E-01  4.12352742025859E-02 -1.89399723253983E-03
  4.94608532973346E-02  2.82879155920990E-02  3.12266957494897E-01 -9.23435259473761E-02 -1.37127373380033E-01
  3.05504322882671E-02  1.68544633155301E-01  3.32537985626105E-01  1.23673410522863E-01  4.37794800647143E-02
 -2.41359147640630E-02
* ORBITAL    1   30
 -3.10146059363592E-02  3.49314355927628E-02  2.11470041647250E-02  1.20800887854514E-01  2.91509253696161E-01
  6.46863843489010E-02 -1.18924934527541E-01 -2.42375569111338E-02 -1.52194040512036E-01  6.42986304047699E-02
  1.28905734165627E-01  9.91474645473925E-02 -4.86528440958892E-02 -4.32871081148557E-02 -7.50683527601191E-03
 -1.30520325862788E-01 -8.76958610456333E-02  2.08447419165528E-01 -2.33140316731681E-01 -5.95409508645003E-02
 -1.15077861513445E-03 -1.04540342731819E-01 -2.62052201961212E-01 -5.59969700894825E-02  1.05709818751617E-02
  7.98404941510366E-02  5.84201615057967E-02 -1.94954187875125E-03 -4.02840614634462E-02 -3.31610214835068E-01
 -1.35155290220764E-01  1.48351489849886E-01  1.27942899850766E-01 -1.11780007368206E-01  7.19419285678883E-02
 -2.09878360631676E-02  3.84579685449749E-01  2.70688552119192E-02 -2.63757332459783E-03  5.07469737868424E-02
  6.47975327997982E-02  7.02075035268622E-02  4.78144814874622E-02  2.89302056384233E-01  2.49668175946911E-01
  1.23034469458075E-01  2.02909278542876E-01 -3.03103096511353E-01 -2.70486502389628E-01 -1.14863275469140E-01
  3.94195908823362E-03  9.24476179253578E-02  3.31173675624823E-03  2.04882392585782E-02  2.86190355224438E-02
 -2.47817355703089E-02 -1.48233463938238E-02 -2.28758766955480E-02  1.84563221716219E-02  1.13619946814568E-01
 -8.53232528280748E-03 -4.49490537277269E-02  3.18322634070702E-01  1.45690270418655E-01 -1.06020223435824E-01
  4.30916539894569E-02 -1.28008298819835E-01 -7.07542598887453E-02 -1.24495471546871E-01 -4.02200133648359E-02
 -7.11995844946607E-02  4.46318806787377E-02 -7.83178258557476E-02  5.58339195590546E-02  1.75335366548159E-02
  8.85333335528776E-02  1.16791431129518E-01 -1.30324747956003E-01  4.30531238909177E-02  2.45812635494324E-02
 -1.19652487782133E-02  3.86676350500992E-02  4.27537981528123E-02  1.18855243103557E-02 -1.05595428905275E-01
 -2.70444595150629E-02
* ORBITAL    1   31
  3.59871337838565E-02  2.05929908386123E-01 -2.17136902013728E-02  1.59991478392808E-01 -1.67443054373170E-01
  4.73272162674349E-02  1.94646538381643E-01 -1.47804537897288E-01  1.45680935660434E-01  2.00701835002141E-02
 -1.07495646222676E-02  3.21765932067450E-03 -3.87403355073210E-02  2.98013859009512E-02  6.49102881074909E-02
  1.76026037731670E-01  5.67501261862106E-02  1.79446776196555E-01  2.07667559329631E-01 -1.75427120800030E-01
  3.66550100062486E-01  7.99208174227259E-02 -8.67340556432825E-02 -2.77827674046604E-02 -8.40123430915840E-02
  5.29163762026662E-02 -1.28865420306373E-02  1.08209839383124E-01 -3.29720740465942E-02 -1.67325640188854E-01
 -1.22267951383842E-01  1.40402596408966E-01  2.30681914256670E-01 -1.58602094724073E-01  3.41646233782343E-01
  8.49645683560889E-02  7.06271264798408E-02  5.27122879576359E-02  7.84684494122999E-02 -1.83631670949377E-03
  7.42640532045668E-03 -1.19833603814537E-03 -5.61460378698036E-02 -1.65825795228343E-01 -2.46991867571503E-01
  1.40912552144637E-01  1.91173068846958E-01 -1.27590246471948E-01 -2.27064680604550E-01 -1.05892993436409E-01
 -3.54186844107183E-02  8.71910354936643E-03 -1.39313461388700E-02  1.14987844585793E-02  8.74038006734928E-02
  6.14179837985524E-02  2.11616004623950E-01  2.21780127890087E-02 -1.31781294938783E-01 -2.91391122980493E-02
  2.15490963023963E-02 -1.30652796113829E-01  7.98754771031933E-02  5.00019044131241E-02 -1.47800462542860E-02
 -2.55457473857227E-02 -8.14503748511472E-02 -2.12507793335078E-01  1.35564299835214E-01  3.22544829297668E-02
 -1.10039610834707E-01 -2.25647835533937E-01 -1.00738051178108E-02  3.59591709439543E-02  3.24449801966446E-02
 -5.43439106523152E-03 -1.86370559475083E-02  1.73998622693405E-01  2.30573297954070E-02 -1.95275142123987E-01
 -2.08250677322382E-02  2.22059018911482E-01  1.22845923278991E-01  3.42347050366023E-02  3.08019205573405E-02
 -9.09911563142438E-02
* ORBITAL    1   32
 -4.10833383285423E-02 -9.97061497890422E-02  1.03699350468965E-01 -2.48949517012278E-01  2.60878079644392E-02
 -4.09661409807422E-02 -9.47568265651254E-02  1.99818612906506E-01 -3.85118904640949E-02 -7.67523539215367E-02
  9.30937022109506E-02  1.06256173456126E-03  1.02142007663762E-01 -4.73278707389375E-02 -1.47542741279179E-01
 -8.05337088968929E-01  6.14585166586437E-03 -4.68418150681925E-01 -2.51608664038014E-01  6.76110079057919E-02
 -2.14114247972170E-02 -8.15752635043469E-01 -4.99819227298538E-01  5.99296835066720E-02 -7.32856384881803E-02
  1.84050353436312E-02 -1.20139672852612E-01 -7.23479302424224E-02  1.95001827154360E-01  1.26261738566737E+00
  5.72368312006550E-01 -7.90063567077554E-01 -6.81076412383175E-01  8.46854666969369E-02  2.51695678373709E-01
 -7.13398357498923E-01 -4.70909004596278E-01  1.01657656414344E-01 -3.82720805770654E-02 -5.38286417144756E-02
  2.81515956005790E-02 -7.04182330280136E-02 -1.17923910881696E-01 -4.71863764074610E-01 -1.86825616497770E-01
 -1.57752253962163E-03  1.72669296420672E-01  4.21802654145100E-01  1.14867270495301E-01  9.32096123666113E-02
  5.01341141116707E-02  2.83323261704491E-02  6.34942531504406E-02  3.10520939132907E-02  6.36127856615092E-02
  1.24073980186651E-01 -1.98074706429112E-01  2.76270565753594E-01  1.24833045805203E-01  5.22955569686191E-02
 -9.34084441056198E-02 -1.62027174359705E-01 -1.26083762561272E-01 -5.47409831575273E-02 -4.70075906786758E-03
  4.06663901328234E-02 -5.67846771937952E-01 -5.88521954282836E-01  3.92911470162683E-03  1.02563725925201E-01
 -1.37580787244201E-01  4.83965799195525E-01  3.56809985938045E-01 -1.25464558565463E-01  1.33041726606526E-01
 -1.46776948692700E-02 -2.60502622585054E-01  2.45598017774431E-01  3.78330533406663E-02 -1.62828366158957E-01
  6.79891535107952E-02 -1.04757855984591E-01 -8.67508996447551E-02  4.93029108700230E-02  4.74960969901021E-02
 -1.04185913559071E-01
* ORBITAL    1   33
 -9.91374511448289E-03 -1.22132337158603E-01 -1.41361171187426E-01 -8.97345838887024E-02 -3.48293835107120E-01
 -2.42391873477842E-02 -4.83278120182826E-02  8.99586287950328E-02  2.05478122925395E-02  9.34231409986479E-04
 -2.64681246758210E-02  8.79069569907243E-02  1.58387272705957E-02  5.93003746040843E-02  2.06549546957006E-02
 -1.28833636811473E-01 -2.29438402521355E-01 -3.11296218192712E-01 -1.61112998189568E-01  8.79695221716858E-02
 -9.67329483670801E-02 -7.38723258075012E-02  3.62799428592030E-02 -5.20102841734329E-03  8.74115691502959E-02
  6.16001711416924E-02  3.09617243972990E-02  1.76643052834889E-01 -9.40842043690825E-02 -3.50463396759411E-01
 -4.41324735750405E-01  7.95492690416353E-02 -2.46096129613274E-01 -1.17485222435128E-01 -2.15559588122031E-01
 -2.54083784237154E-01  1.21721812584035E-01 -4.01670916576974E-02 -7.65628420059805E-02  5.73389679688510E-02
  3.03131656992545E-02 -1.44739426247130E-01 -1.18122660740379E-03 -2.16185356941001E-02 -1.67297168666188E-01
 -9.67274954931481E-02  3.60229850396926E-02 -3.83067459112210E-01 -4.23289053719804E-01 -2.80710665584658E-02
  2.52017611978348E-01 -8.05285486412906E-03  1.14847367848803E-01 -3.84781340440461E-02 -5.11970807371510E-02
  8.14473085156309E-02 -9.49903515198651E-02 -5.74260176545667E-02 -1.43532770224184E-02  9.18310635288833E-03
  9.43650937992895E-02  1.18791664029943E-01 -4.50843680856699E-02 -9.03124425460904E-02 -2.45734517270339E-02
 -1.01811154355878E-01  3.40103500789813E-01 -5.62145063490360E-02 -2.81530126806603E-02 -5.50815915829774E-02
 -6.39783339401637E-02  2.74796729894829E-01  5.19219061293131E-01 -3.23890714136514E-01 -4.24624676670476E-02
  2.43374653656990E-02  7.78045077490001E-01  4.89298499876537E-01 -1.70718726319350E-02 -9.42955459993176E-02
  1.44925396244504E-01 -2.86895335335857E-01 -3.05232362907582E-01 -6.07081384955828E-02 -1.92730153371542E-02
 -4.30365314311621E-02
* ORBITAL    1   34
  7.48101764404202E-02  4.68079568562414E-01  4.25791162121200E-01  1.35356478041571E-01 -1.13962708051543E-01
  3.83277767983198E-02 -8.22016166667305E-02  3.70355627316534E-03 -3.44647194291111E-02  5.88560376282009E-02
  1.68145183563855E-02  2.79215331180295E-02  2.76464519211575E-02 -7.94414477741311E-02  1.01706919956559E-01
  4.08061831786999E-01  3.43842652222578E-01  2.26454644183900E-01  1.05505101062909E-01 -3.87538527546216E-02
 -2.36593253123798E-01  9.19491854484458E-02 -2.32279560375510E-01 -4.24398133706666E-02  2.63061093959509E-02
  9.31961795772288E-02 -1.06512594431943E-01 -9.53376523347293E-03 -2.52279839491448E-03 -1.01762825440683E-01
  6.60777045001486E-03  4.81188345189213E-01  5.84954059473652E-01 -2.34576745403987E-01 -1.51775439574718E-01
  1.34896178754724E-01  2.13348380905368E-02 -4.00613072363530E-02  1.54055094661100E-03 -6.95428049624607E-02
  1.09292296850408E-01 -3.68665957963904E-02  1.72992914893913E-01  8.48443794269568E-01  5.85225268830882E-01
  1.36860151415906E-01 -1.47743144296513E-01 -8.05961153207607E-02  1.09895981053618E-01 -8.12888598020399E-02
  1.87526894085530E-02  2.58480784276892E-02  1.03017283780173E-01 -4.12419091561751E-02 -8.02885401588375E-02
  1.37841282855940E-01 -3.53696146140925E-02 -7.92412384900946E-04 -4.24516908363982E-02 -9.83595217193236E-02
  3.27847338930998E-02 -1.10602577676374E-01 -2.52327279286472E-02  1.73136860566095E-02  4.68011048439706E-02
 -6.30021384915311E-02 -3.54711333229439E-01 -5.01600772663015E-01  1.21827229131121E-01 -3.64446928182059E-02
 -1.87058046984454E-01 -5.00630638990458E-01 -1.78266740385509E-01  1.32230613391049E-01 -5.86116529969655E-02
  1.10643836542494E-01 -6.48077099656440E-03  2.43956123818307E-01  1.36597706918688E-01  4.23104524622922E-02
  4.94101195895805E-02 -2.67549985086386E-01 -5.98718162095349E-01 -2.81809760090179E-01  6.27494964967117E-02
  5.87942613844376E-02
* ORBITAL    1   35
 -1.53312554947795E-01 -8.24935061165189E-01 -8.55214226224764E-01  4.13628029500280E-01  6.21737686944414E-01
  1.48272823210024E-02  5.66363698613192E-02  2.99637922135738E-02  7.61599711271728E-02 -7.58284350048675E-02
  1.53197890934014E-02 -5.57818760165025E-02  3.37212292266884E-03  3.82891183715478E-02  2.50874547398419E-02
  5.70632074882063E-02 -1.21697114071769E-01  1.19752417211716E-01  6.41133540007822E-02  4.48539319178576E-02
  1.55487299423084E-01  2.34093077897535E-01  6.50252430915087E-02  8.63222212569216E-02 -3.47944515959462E-02
  9.96890592309513E-02  3.96016582989554E-03 -3.50959954306415E-02 -8.67013536395133E-02 -5.59548648101362E-01
 -3.06803726803652E-01  3.81289124048524E-01  3.91981037477549E-01 -2.83603156951515E-01 -4.54444719354507E-01
  1.64503413728171E-01  1.80265440674800E-01  2.08064784684102E-02 -1.19788685635029E-02 -6.81888239035403E-02
  8.98693588418738E-02 -2.26833557670910E-02  3.85693574152616E-05 -1.37132891305853E-01 -4.23677370522369E-01
  2.61416896120332E-01  6.96767292059565E-02 -3.27048967588305E-01 -3.77180078426630E-01 -1.33265437645088E-01
 -3.07721552217335E-01 -1.03482065900813E-01  6.85622790211940E-02 -4.38109434404295E-02 -1.52813989052455E-01
  7.94022688384955E-02  7.94201225797661E-01  6.21952873250551E-01  1.24106259705499E-01  1.06905345446378E-01
 -1.62119410634033E-01  5.95302358324462E-01  3.01514700912435E-01  1.05411087196212E-01 -8.55530693240629E-02
  1.65653240385878E-01  9.92522948066209E-02 -1.80195461896129E-01 -2.98210664612985E-02  7.19469442544873E-02
 -8.24367498975067E-02 -2.26294552660171E-01 -2.17839638148732E-01  8.90248558063274E-02 -4.40121688576963E-02
  1.27490567519309E-01  6.62090142627521E-01  5.43754121038845E-01 -2.98976399572530E-02 -1.31261045834896E-01
  1.60489345999034E-02  2.80742362410061E-01 -2.27425801683045E-01  6.60265005411652E-03  9.42462358101493E-02
  4.95760533876959E-02
* ORBITAL    1   36
 -1.75569100466663E-02 -8.28818961168757E-02 -1.40961963816915E-01  1.88473966188018E-01  1.96574637503871E-01
 -2.96182561696225E-01 -6.31199615741301E-01  3.02008666776689E-01  4.99831804329290E-01  1.37327754269027E-01
  1.43639032218499E-02  4.65955294434985E-02 -1.16727269854819E-01  2.24402024325462E-02 -1.15533917010752E-01
 -5.46977895097826E-01 -4.18252371173700E-01  2.66659233564931E-02 -1.23839076325401E-01  6.13589297674199E-02
 -1.28783060747981E-01  2.53545539904671E-01  4.95752689301386E-01 -7.57589231635399E-02  2.31282861913752E-02
 -3.73557704879746E-02  4.73618602645485E-02 -3.39966654720200E-02  5.39722557622746E-02  2.75055093408066E-01
  1.97482019731491E-01 -2.00590290876639E-02  1.44771571305690E-01  1.59779055360124E-01  2.70944523330856E-01
  2.29594538090012E-02 -2.44345320931402E-01  2.46183612556700E-02 -4.48621465951033E-02 -7.47157144627588E-02
 -9.80467679413583E-03  4.32942823521986E-02 -9.14720605227583E-02 -4.87798763106827E-01 -3.31947870495238E-01
 -1.91103510672761E-01 -2.09468640907001E-01 -3.69236466589434E-04 -2.54484369646059E-01  1.41570158201909E-01
  4.16159349689359E-01  1.81228521869164E-02  9.13173457004803E-02 -1.25910929482658E-02 -1.22657951267723E-02
  7.55802258285310E-02 -6.78421180954235E-01 -5.64123040686611E-01 -8.46864271663141E-02 -1.04940986820077E-01
  1.72143674359034E-01  9.82663754056685E-01  7.02686534435349E-01  1.55188129807978E-01 -2.18239962407109E-01
  1.33144618184702E-01  5.82595048079791E-01  4.64272670559425E-01 -6.74808425639592E-02 -3.38788204403364E-02
  2.69635720152151E-01 -2.39321190580855E-01 -3.91375761820270E-01  1.64744607989884E-01  4.06053174997990E-02
  6.91535240746764E-03  4.63428671443509E-01  4.71893895977109E-01  6.82205658981881E-03 -2.20766084990787E-01
  1.61925371984292E-01 -2.71742508139326E-01 -2.22220487271592E-01 -1.34355323125807E-01  1.13193999536544E-02
  9.84261772408653E-03
* ORBITAL    1   37
  2.11985538996661E-02  1.97575421173375E-01  3.49248058697416E-01 -3.92597899626683E-01 -4.26843632158409E-01
  3.32760587607930E-02  2.86369219684702E-01 -2.32862435299283E-01 -1.94957097564780E-01 -1.42867722223369E-01
  1.64116840908178E-02  6.43007739694435E-02  9.52152069427971E-02 -1.32124463551425E-01 -4.77941014287505E-02
 -2.28312022494193E-01 -3.66044651521772E-01 -3.36257525074141E-01 -6.93081091491223E-01  1.02945144883702E-04
  4.02675891189793E-02  4.14160537710034E-01  3.84211080797905E-01  4.89946133375911E-02 -5.59624241132686E-02
 -8.40959970386611E-02  2.90526042442805E-02  3.26713461612918E-03 -1.19957067788002E-02 -2.95504640149371E-01
 -3.27231050838694E-01  9.10532922610347E-02 -7.22860494833944E-02 -2.64472673215627E-02  2.05954681167657E-01
 -3.46805517694998E-02 -1.09595719883752E-01 -8.45888648001003E-02  1.00929973054856E-01  5.31593578172058E-02
  4.63973839937896E-02 -8.48661134736946E-03 -3.65348699439697E-02 -1.50381085658764E-01 -2.99777430795816E-01
  6.24380956636667E-02 -3.71124330626791E-01 -1.86932798560099E-01 -1.21529770984616E-01  1.36920362593290E-01
 -1.05675416104642E-01  2.41696330462702E-02 -1.66115515861615E-02 -2.43766775782217E-02  7.59011200384211E-02
  6.83132876353229E-02 -6.51965212577738E-02  2.81504509946885E-01  1.39276187672021E-01 -3.40581936791345E-03
  2.70010836623854E-02 -9.81837114099367E-01 -8.74348492145752E-01 -1.07745042164650E-01  1.50605153093377E-01
 -1.24223770830164E-01  9.78021611979608E-01  7.11677634683001E-01 -1.27568920396163E-01  7.46290815852826E-02
  2.31131927201964E-01  3.60281165950358E-01  5.41829336094907E-02 -2.34246921105563E-02 -1.26165182096167E-01
  1.19487650964502E-01  3.54359274361009E-01  3.03118834306306E-01 -7.01492578009424E-03 -9.63281117122113E-02
  5.79921562593808E-02 -1.80663938769162E-01 -7.09198599819607E-02 -1.19445565344372E-01 -5.54462357387929E-02
 -7.50984376043523E-02
* ORBITAL    1   38
  6.64471416664317E-02  4.15011491130901E-01  4.51332188252232E-01 -3.52179582513618E-01 -3.51987250518100E-01
 -2.75146446252750E-01 -7.50613519429726E-02  2.24645644722141E-01  7.18127838481481E-01 -1.19224631307340E-02
  1.63106778327750E-02  1.32287292616190E-02 -1.16714017676882E-01 -2.23953010396562E-02  7.17260891619395E-02
  3.50362365116684E-01  2.84161452059381E-01 -3.75965913657655E-02  1.78082301383448E-02  6.37703033409997E-02
 -5.85328217412322E-02 -1.86894560847650E-01 -2.41994643162223E-01  1.04480683388875E-01 -6.49758621773411E-03
  9.24495782476565E-03  8.32531652234785E-02  2.31936180602902E-02  3.36320832498067E-02  2.02194453902431E-01
  4.56512133742027E-01  1.43570878883487E-01  9.99750687262029E-02 -1.43625815433723E-02 -3.94343616366064E-01
  3.02966948572132E-02  3.88407885368269E-01  7.44184423709985E-02 -5.15905927275382E-02 -3.06010828777701E-02
 -2.95367562182631E-02  2.84163584256607E-02  8.89196670620120E-03  9.13150119147115E-02  6.12082784417668E-02
 -1.15377137718755E-01 -2.39699589065743E-01 -1.28259569884501E-01 -3.17174225380379E-01  1.57676758457967E-01
 -6.26805967006896E-02 -4.96240348907235E-02  1.49659256731159E-02  9.53776525435438E-04  9.87454380783592E-03
  5.82838682233209E-02 -1.02191252214116E+00 -6.06987074008801E-01 -1.03087863306084E-01 -9.45465278754455E-02
  2.03355394524800E-01  1.09358509979495E-01  2.49593897181958E-01  3.63197984627305E-02 -2.30192095716739E-02
  1.12225338907900E-01 -8.81584585643971E-02 -7.69679195801691E-02  5.13880011819743E-02  5.65663634057032E-02
 -9.19333784738971E-02 -3.71143751101468E-01 -3.68574795777538E-01  1.15448831525009E-01  2.74527971105505E-02
 -4.34279921319372E-02  4.62233551614036E-01  4.09439350422010E-01 -1.07127097772889E-01 -9.91380655914733E-02
  6.54021673181979E-02 -6.13004164546917E-01 -2.67823085995958E-01 -7.37364684754830E-02 -8.08433361929150E-02
 -9.58800681760309E-02
* ORBITAL    1   39
 -4.54141742051643E-02 -2.60712236998158E-01 -2.50230736868522E-01  2.29331600683607E-01  2.94293344297640E-01
  1.06397028343798E-01  4.92101533680174E-01  3.86415838010834E-02  3.30574298494225E-01 -4.61747047394375E-02
  8.75049718770286E-03  2.61717288858686E-02 -4.93448450991120E-02  1.55254744287514E-02 -7.03918626002826E-02
 -3.99314412869749E-01 -3.00765244568462E-01 -1.38360848735916E-01 -1.57253238575034E-01 -9.30160492138322E-02
 -2.61499428413145E-01  2.71929484063727E-01  4.20254629516844E-01  2.77938846149112E-02  1.76599559495647E-04
  3.69719702752803E-02  1.03493873089836E-01 -1.09887897096717E-02  1.27810352265203E-02  1.01272767212979E-01
  1.16949419752648E-01  2.59558407011273E-01  3.14869195277853E-01 -1.22219289647270E-01 -3.48086397224895E-03
 -2.22256914768032E-02  5.68293040513318E-02 -1.37350443725335E-02 -1.63015908039770E-03 -7.46341091746400E-02
 -7.47495336133062E-03  3.42469733503047E-02  6.16687904748947E-02  3.34086523101089E-01  2.35114216432709E-01
  4.78097940748764E-01  7.25902960828318E-01  4.84171856354759E-01  7.69266851107260E-01 -2.18728460168760E-01
 -1.41268514213220E-01  1.05000130243159E-01  5.96145585270898E-02 -1.38697655184905E-01  9.08976756905372E-02
 -7.51653152021215E-02  3.18637735488060E-01  1.84021753852759E-01  6.41016215670195E-02  6.41822729414539E-02
 -3.40107386358444E-02  2.42564869453412E-01  5.90144182086697E-02 -3.68824326519816E-03  6.54221057075984E-04
  2.31758564988702E-02  7.21746271296031E-01  5.84639306161974E-01 -1.08086871765636E-01  1.04808897406408E-02
  1.34203356229134E-01 -5.64481582540400E-01 -3.04060928390451E-01  6.97211413181338E-02  5.82762713978964E-02
  5.59766660568791E-02 -1.22830898784364E+00 -8.55524480385157E-01  1.87239777265226E-01  3.04143812543086E-01
  8.17936691948186E-02  6.73736623271982E-01  4.76091956871654E-01  5.84371843553065E-02  1.40836415731916E-03
 -2.91812598968396E-01
* ORBITAL    1   40
 -8.62410091142045E-02 -4.20562916900830E-01 -3.02289256665693E-01 -3.04634839593774E-02  2.12380739408548E-02
 -1.24409808101596E-01 -1.05299868483222E-01  2.43984726839170E-02  1.58193526330999E-01 -3.28225397337501E-02
  2.32598321384558E-02 -9.02239168064260E-02 -5.45941231662050E-03 -5.45795462964322E-02  5.95251245793299E-02
  2.80741518149169E-01  1.47010282154721E-01 -1.85501143322959E-01 -1.56256289848845E-01  1.93139292945249E-01
  5.49895467724803E-01  4.93470788114597E-01  6.37052968052873E-01  2.21639518361569E-02 -2.64593029157703E-02
  1.04615352259001E-02  6.77312882991285E-02  1.46993829190646E-02  1.15187618764220E-02  6.85053607732898E-02
  8.75856020712601E-02 -1.85502602671110E-01 -2.84898608814324E-01  7.98705890620284E-02  7.70276049213870E-02
  3.27297411740936E-02  3.41159955100944E-01 -5.94363026745615E-02  3.72835155623340E-02 -9.80844813415229E-02
 -7.17857053638310E-02 -8.26389677658972E-02  7.57626061784729E-02  4.48483026225334E-01  5.11153980462805E-01
 -4.40736032857888E-01 -5.66715078186501E-01  5.01593284638285E-01  7.03886010800927E-01  4.10520882999673E-01
  7.72894297902078E-01  7.59674535882087E-02 -7.86278338708431E-02  6.94717822354822E-02 -9.12388306861020E-02
  9.08646908138714E-02  1.37745661115821E-01  2.58073685602649E-01  3.69891596471774E-02 -9.87901263431465E-02
 -1.03767297614038E-01  2.89693445396869E-01  2.48013723645861E-01  3.75443575090326E-02 -1.42799758264973E-02
  1.48203637593098E-01  7.29192545968992E-01  2.68118824594414E-01 -6.94950773913384E-02  8.25027879897952E-02
  4.97535814843778E-02  3.46130237847438E-01  1.90460179076642E-01 -6.61622461344402E-02 -4.16947483087649E-02
 -2.44151878134008E-02 -5.45882443044279E-01 -2.60677451151807E-01  1.54007291183701E-02  7.65261486448766E-02
 -1.27191856500655E-01 -1.32140816071131E+00 -9.65075670417236E-01 -2.05589804847118E-01 -6.21784006506307E-02
  2.25288112498244E-01
* ORBITAL    1   41
  3.83009674861606E-02  2.38992851407341E-01  1.47429032670027E-01 -5.59228014921789E-02 -2.21313892745862E-01
  3.84924718418718E-01  4.01469189712147E-01 -4.45962080458578E-01 -7.82800539462563E-01 -1.59455785515381E-01
 -4.49747005575900E-03  1.41063708508508E-01  5.80049859083570E-02  7.95467498283880E-02  2.06227396513053E-02
  7.35860531058349E-02 -1.02603278259375E-03 -6.43738229663751E-02 -7.77490945302237E-02  6.13860666410986E-02
  2.75237249360322E-01  3.56631844486496E-01  5.11576383018963E-01  9.89319074883417E-02  1.22766684129044E-02
  2.71210217540991E-02  8.15026386652728E-02  5.78774130155649E-02  7.38887811084497E-02  5.31822707756054E-01
  5.82672507827055E-01  6.24656852032640E-01  8.95783590087111E-01 -1.36268366947840E-01 -2.74448008601666E-01
  8.29777255097025E-02  1.80441345349739E-01  5.22411519750200E-02 -8.01115601238259E-02 -6.47546118150365E-02
 -8.47307620047279E-02  4.25371981638775E-02  3.49355803930986E-02  1.70890399130635E-01  9.32334283777608E-02
 -2.85766291618713E-01 -1.85323070415063E-01 -2.16906664541430E-01 -2.88781929932158E-01  1.73040452851956E-01
  3.14679271341576E-01 -7.28831876299712E-02  5.58259246528545E-02 -4.71689011331857E-02 -7.70838103435900E-02
  5.01578290164880E-02  8.63748537482568E-01  7.52563358435362E-01  8.52437232040667E-02  2.32280546727596E-01
 -1.50099212732951E-02 -1.18262354823578E+00 -9.60724275440826E-01 -1.57182627214307E-01  5.70182963411413E-02
 -2.81736208147981E-01  5.03518660946057E-01  5.92960327588294E-01 -1.27765569063232E-01  6.26716111778303E-02
  1.49325369349658E-01 -1.38003471971391E+00 -9.89679590172323E-01  3.45157822679762E-01  1.46570471630420E-02
 -8.44253789793260E-02  5.27510506461998E-01  5.48455815399307E-01 -3.57987274221644E-02 -1.12969241061862E-01
  3.29199472126103E-02 -5.54565093639177E-01 -4.18649547837611E-01 -1.06968341473087E-01  6.16849377146030E-02
 -2.07542463568840E-03
* ORBITAL    1   42
  8.90694485014808E-03  6.77795122833790E-02 -2.24583760537695E-02 -2.61012464807807E-03 -2.59535644731015E-01
  7.36937426517281E-02  1.20594354702376E-01  9.56340067253194E-02  1.69631640551243E-02 -1.10408216090003E-01
 -2.26002297342100E-02 -2.06964524431613E-01 -6.43742490401837E-02 -1.56259702680736E-01  1.92705925033991E-02
 -6.67126236113397E-02 -1.65330940629844E-02 -1.34444858085146E-01 -1.94987224047339E-01 -1.30398310408857E-01
 -4.00996048034888E-01 -1.11456712417246E-01  4.22666698493006E-02  5.84458648224207E-02  1.09661195568538E-01
 -1.61421171978717E-03  1.27090797775335E-01  5.18685043061977E-02  4.02109158955805E-02  2.46178351566609E-01
  3.67527661830630E-03  7.94268541889042E-02  3.69085933166443E-01  4.88783560121612E-02  3.14881665252037E-01
 -3.82105984926038E-03  2.28001612328047E-01 -2.29832640206260E-02 -1.49533559354827E-01  1.50169773995085E-02
 -5.97086046012141E-02  5.22541299040749E-02 -5.03250997641788E-02 -2.70385622619306E-01 -1.85442299480220E-01
 -5.63697922373242E-02  7.07753216273439E-02 -2.33698463896942E-01 -3.22552618500094E-01 -1.27672485405330E-01
 -1.50134834764376E-02 -1.80117065750986E-02 -2.89533225498060E-02  1.19347742738106E-01 -8.21935986790392E-02
 -3.25131222211081E-02 -1.35129491703776E-02  6.22464936048179E-02  2.33196255155558E-02 -1.63199906475612E-01
 -1.35604960735126E-01 -1.49934806453421E-01 -2.73404747413663E-01 -1.23398543255242E-01  3.28701317042420E-01
  2.15000420389784E-01  3.51812874939504E-01  2.88224830860559E-01 -3.95575400581958E-02 -1.49627238688957E-01
  2.35811268001411E-02 -3.65229206964012E-01 -3.78041999044072E-01  1.63011572367869E-01  8.44496772663589E-03
 -1.86625587481379E-02  4.51758166602082E-01  2.94948865342617E-01  2.29592066809038E-02 -1.28078636101687E-01
 -4.88289671287328E-02  1.21803841278083E-01 -1.79517788295254E-02  1.00978897513725E-01  4.17672593845351E-02
  1.18095060826911E-01
* ORBITAL    1   43
  7.24009144574367E-02  4.66189190707550E-01  4.00293714571749E-01 -4.49309028182194E-01 -6.23039907566434E-01
 -3.70567068094099E-01 -8.26348186866143E-01  3.03361807324135E-01  1.00091768884477E-01  9.38205547746171E-02
 -7.37191760227592E-02 -4.62197871956707E-02 -5.62328559991365E-02 -1.22230988524509E-01  6.05201962851793E-02
  2.53702187942545E-01  1.01646775910076E-01 -4.05673234889719E-01 -4.77687741897402E-01  1.71264697513732E-01
  3.31172478605329E-01  4.53584582073118E-01  5.13084524034346E-01  5.76607235190435E-03 -9.00918925308237E-02
 -2.01449501571965E-02  4.43819537336755E-02  6.85152309352828E-02 -3.65496462789219E-02 -1.62168828575020E-01
 -1.86452854882403E-02  3.11149679651101E-01  2.92958680663946E-01 -2.58022488380750E-01 -3.72965910775024E-01
  5.10685984705197E-02  1.77941303618755E-01  3.81430386535532E-02  3.46515954301060E-02 -4.07429776747398E-02
 -4.14412841321236E-02 -5.93497189435476E-03 -7.76356743974514E-02 -5.05691963012662E-01 -5.02942265228661E-01
  6.20423939138073E-01  7.19968245723295E-01  2.34924045204353E-01  4.11872393806677E-01 -4.50958815417169E-01
 -5.95997907307556E-01 -1.52708933361662E-02 -1.46154990492457E-02 -1.34875006006669E-01  5.74208889509842E-02
 -1.21772832524609E-01 -1.51105145181685E+00 -1.18703078317043E+00 -1.32612413020777E-01 -3.01504836090715E-01
  8.05962090590120E-02  9.14115327924791E-02  1.25315694825337E-01  3.78377553718868E-02  2.14792931191728E-02
  6.14279712731744E-02  8.41327604147597E-01  4.92924842285636E-01 -5.83267554988344E-02  1.66491087678680E-01
  1.08315980633495E-01 -3.97548467324913E-01 -2.17430490979390E-01  4.55429796822698E-02  3.78821484317383E-02
  7.97544796117184E-02 -7.64237277119845E-01 -7.17376783988689E-01  6.06078090854203E-02  1.73507670245530E-01
 -2.20619882158853E-02  1.83659245937580E+00  1.44337541621385E+00  2.93430571812171E-01  1.04930758413438E-01
 -1.85823979993629E-01
* ORBITAL    1   44
  2.98800261974901E-03 -7.02711255482486E-02 -6.82054233145491E-02 -4.76603645455107E-02  2.81880923328441E-02
  2.94926816744546E-01  3.81234492984118E-01 -4.81534564230043E-01 -4.67311410663124E-01  2.36976348032691E-01
 -4.99875473400954E-02 -7.61324364108708E-02  1.43920259699529E-01  8.22675157980342E-03 -8.06142895382402E-02
 -5.99427894617916E-01 -5.27203150079600E-01 -1.73227288283356E-01 -3.31921655999830E-03 -1.50332685459757E-01
 -3.39285539604818E-01  5.47669051439855E-01  6.59785110954185E-01 -2.32656121826567E-01 -7.59661268066910E-02
  5.80511595752490E-02  2.96806145479034E-03  7.09751072027075E-02 -3.23359604963076E-02 -6.82381407099373E-02
  1.47329361279910E-01  1.23874845377355E-01  9.47569435434063E-02  5.30332724968831E-02  2.00625406052822E-02
  3.96928756911723E-02  3.31390036282362E-01  1.55460167972435E-01  1.22534710443371E-01 -7.33378861172444E-02
 -1.02294612214836E-01 -3.77288112201836E-02 -2.83418373457256E-02 -1.16199911341846E-01  3.76264954297498E-02
  2.11571186435510E-02 -2.06929118588055E-01 -6.11185988116478E-02 -1.65019849646858E-01 -2.19851881910449E-01
 -4.34130034292011E-01 -2.62177553636875E-03 -8.13440979087467E-02 -6.11280055907361E-02  1.04063421350392E-01
  1.17316247110163E-01  4.81051552648168E-01  1.66089843454861E-01  7.73194911536405E-02 -1.10941712536321E-01
 -2.29322684778964E-01 -5.06375886840948E-01 -3.29738935572791E-01 -4.19345209459254E-02  1.80948481545248E-02
 -1.31489686032730E-01  9.81801567123508E-01  3.97903049059491E-01 -1.01416180786928E-01 -1.96197798750729E-01
  8.68574931857310E-02 -2.54327003292820E-01 -2.49899053478009E-01  5.11810274317126E-02  2.28558042791933E-01
 -7.94124902827373E-02  1.18327203559601E-01  1.33936167563196E-01 -4.79734603826449E-02 -2.58643491509754E-02
 -3.66006271883834E-02  1.65355743713051E-01  7.23019010527541E-02 -3.69463194297259E-02  1.01361184496703E-02
  3.87268380242897E-03
* ORBITAL    1   45
 -2.97269584061139E-02 -2.75561778450715E-01 -2.88992051401831E-01  2.01167675042689E-01  1.16282327205447E-01
 -3.10208328066387E-01 -4.83386835912193E-01  3.03794511635631E-01  2.66133559417462E-01 -7.09954612294878E-02
 -1.73108326650520E-04  1.52439154891167E-01 -1.87561070366837E-02  1.13368234939736E-01  3.75211748792983E-02
  1.05028677763598E-01  4.35867138366311E-02  1.13047727168629E-01  1.81325554044128E-01 -5.20893732702801E-02
 -1.93671856746071E-01 -5.66901983620161E-03  8.72670709032229E-02  5.94953194654275E-02  6.60102594926631E-02
  3.99522929715576E-02  7.93653309530008E-02  1.77857512980191E-02  7.72784981438892E-02  4.42373864708687E-01
  2.52814540954979E-01 -3.25742271246628E-02  1.25135426972125E-02  1.92357104499196E-01  5.91931072080762E-01
  2.36908080452431E-01  4.66557047976846E-01 -8.02189835335075E-02 -2.17639597799881E-02 -5.10089184775594E-02
 -4.40063502525256E-02 -7.69561639279185E-02 -2.73006470893846E-02  1.13981458173211E-02  4.48832445725048E-02
 -1.53427075444943E-01 -3.02048909369996E-01  5.15085598389564E-01  6.47556699333958E-01 -1.36354180658085E-01
 -4.63120989774157E-01 -1.05285595775244E-02 -9.88637128441820E-02  1.41891816789908E-01 -1.60384288434552E-02
 -9.49337097362529E-03 -2.26653356372395E-01 -1.94519503133163E-01  5.57280367725717E-02  7.08247309343529E-02
  2.94643008413381E-01  7.89368121314994E-01  2.91102956167650E-01 -9.12538451656810E-02 -2.96309376657047E-01
 -1.25679476042826E-02  7.93727252478410E-02  1.74218669702206E-02 -3.95732633509958E-02 -1.32252614446651E-01
 -5.08212427721825E-02 -7.76434242815455E-02  4.48947834620302E-02  4.14430019518193E-02 -1.04245027251747E-02
  5.70360850849183E-02 -8.23650244582292E-01 -3.54626537674087E-01 -8.99644776952967E-02  8.86643310449025E-02
 -3.15927347219970E-01 -1.67448811043732E-02  1.58247119309767E-01  6.87991392067437E-02  8.86925359253033E-02
 -5.18713001684722E-04
* ORBITAL    1   46
  1.00507245106952E-01  4.87304018278724E-01  4.32206176380906E-01  5.35142822129998E-01  8.49911601918715E-01
 -3.31875002220730E-01 -4.67516426146981E-01  2.74830960720721E-01  1.02871407181114E-01 -4.77576511727394E-02
  5.77500965942836E-02 -1.20269453941364E-01  1.26910190913039E-03  2.83805256091846E-02  3.06562557498814E-02
  1.37835437596862E-01 -1.22538233789861E-01  5.50392579851045E-01  8.81418915730306E-01  7.36824887233507E-02
  4.88712266779812E-02 -3.05045120659231E-02 -6.58279920439897E-02  1.16664880556400E-02 -6.04097947027367E-02
  1.67180473239660E-01  9.32930361462556E-02 -1.94562907827140E-02 -6.89418598376259E-02 -3.14790525082360E-01
 -2.03253944844105E-01  8.24842240966464E-01  7.93244531218979E-01  1.38005807421898E-01  2.96202839463083E-01
  3.25471685450984E-01  4.21157142848747E-01 -1.02659385283078E-01  1.04652502256001E-01  9.91285711584994E-02
 -7.80941856700761E-02  3.14167546188524E-02  1.83339505200728E-02  5.92832846231558E-02 -4.17121515929544E-03
 -2.72009177699505E-01 -3.05248998384359E-01 -4.50018288485166E-01 -3.93852590917488E-01  1.07656984361565E-02
  7.92622533584300E-02 -1.57531342253358E-02 -2.02451147046589E-02 -1.59239232437260E-01  1.39889815741954E-01
  1.77290150334795E-03 -3.41513411878462E-02  3.57451993289997E-02  7.30008308607793E-02 -1.40143869348801E-01
 -6.08148798196584E-02  7.21588897155013E-01  2.39668519238729E-01  3.38175101027120E-03  1.35910411376508E-02
  1.29708904603649E-01 -5.54432928295052E-01 -2.31547928894641E-01  2.05570866812611E-02  1.73336764657553E-01
 -7.79351675492853E-02 -8.78868015436106E-01 -1.78305844069830E-01  4.44069554016966E-02 -1.65864169093723E-01
 -1.88868132576850E-01  4.84399977656049E-01  1.47149400804806E-01 -7.65951527930990E-02 -1.59248634916739E-02
  1.32285994367880E-01 -1.55771387155334E-01 -4.80812861847316E-02 -2.01852997578641E-01 -3.82649947429592E-02
 -1.67449333873352E-01
* ORBITAL    1   47
 -1.54939494122235E-01 -8.43437563388488E-01 -5.78553261877350E-01 -3.83148093493476E-01 -4.85227169375270E-01
  5.42971111522363E-02  7.71718067039652E-02  1.03311870341292E-01  1.06165988002047E-01 -1.62217654684659E-02
 -9.85570371305914E-02  4.14548363779045E-02 -3.37015171239050E-02 -1.83844129844064E-02  1.93371227972137E-01
  1.11667500610859E+00  8.15633300484220E-01 -5.23075961439179E-01 -5.43312661083661E-01 -2.61592660329523E-02
 -4.58940428065318E-01  1.27954243654090E-01  8.45397835939525E-02 -9.86938999114696E-02 -2.83957751119393E-01
 -3.88269892650467E-02  5.00919871564370E-02 -1.63308876290615E-02 -9.87910178140306E-02 -5.61115988885592E-01
 -3.65555676119511E-01  6.17316345217587E-01  5.98499275806793E-01 -2.95548248076524E-02 -5.15173136721344E-02
 -3.48448198381108E-01 -2.82108427899350E-01  5.93940466912520E-02  3.22137733168575E-01  8.94998359895014E-03
  7.78672964921636E-02 -6.96645406777640E-02  8.98962735240230E-02  4.39942070073386E-01  1.52246299224393E-01
  6.46439045796999E-03  1.34606492859113E-01 -6.12123560299055E-01 -4.72376470186668E-01  1.21644782618212E-01
  4.34373913439827E-01 -1.75093302636699E-01 -1.70842645449804E-01 -1.99862619601897E-02  6.69770157694258E-02
  1.32036441138134E-02 -7.47074776420366E-02  6.74636338236611E-02  4.82780238271790E-02  7.05470817450052E-02
  4.54329578929877E-02  1.67042520500100E-02 -2.07833000935624E-02 -8.74337691469597E-02 -7.70166654817475E-02
  1.70289709008132E-02  2.20972629308252E-02 -3.19753927179744E-02 -5.25915555580986E-02  3.06191236286464E-01
 -6.34335658063811E-02 -4.00574403426506E-01 -1.53556707140173E-01  8.22597897650873E-02  1.08079955851634E-01
  1.55907574172940E-01  6.56622287371003E-01  2.69896502454790E-01 -2.75478699464448E-01 -1.32122905099649E-02
 -1.38845477179512E-01 -2.07573468931423E-01 -2.00407240771787E-01 -3.90405726801072E-02 -3.77824408066532E-02
  8.62228761476580E-02
* ORBITAL    1   48
 -4.72239270315897E-03  2.28745594769500E-02  1.00019808359849E-01 -1.00922853956000E-01 -3.86270714277512E-02
 -2.40951868682634E-01 -1.47995289599995E-01  2.58569433742912E-01  3.82099556606383E-01  2.82273163130844E-02
  5.43665937959449E-02  4.36837884273399E-02  1.02253574949981E-01 -7.14486869280150E-02 -1.61247885870741E-01
 -1.01251414837593E+00 -6.25565118615844E-01 -5.56202140107049E-01 -4.88633754043270E-01  1.90749257394921E-01
  3.16922864536485E-01 -8.41206588276573E-02  3.75566322083170E-02 -4.09484645076195E-02  7.64957291739989E-02
  1.11131231505294E-01 -3.21746415235322E-02 -1.18887616750668E-02 -1.40364683128897E-01 -7.52669226452074E-01
 -6.74162062974482E-01  5.78383022237940E-01  6.87326353505450E-01 -5.82559179834648E-01 -7.75033347519713E-01
 -6.57110429678003E-01 -7.32142151397542E-01  7.64940669238956E-02  4.57673930672098E-02  1.08110168431420E-01
  5.73100444056152E-02  7.70341248192818E-02  2.95159729843963E-01  1.70410705326100E+00  1.30128406500174E+00
  5.85814565965819E-01  7.95342226009511E-01 -3.59572526910788E-01 -6.09458928413410E-01  5.97275118263257E-02
 -9.82465764981615E-02 -1.80500185638550E-01 -1.89956919459128E-02  6.14380995751599E-02  1.18884980586156E-01
  6.65438147131326E-04 -4.51970409963834E-01 -2.08565708096341E-01  1.27387810370906E-01 -1.56050507113928E-01
  1.25988283950610E-01  2.46124032806344E-01  1.23768891548097E-01 -6.94249925454628E-02 -1.30786061387538E-01
  4.82636310165572E-02  5.25737580855869E-01  1.85539983212485E-01 -1.78973101583797E-01 -1.79386404766554E-01
  1.97812424345219E-02 -4.17120613152265E-01 -1.53657295975278E-01  4.23929634443769E-02 -2.73257725751331E-01
 -1.16792465764047E-01 -2.78870649046844E-01 -1.14171301889620E-01  6.08944033115682E-02 -3.35565444744098E-02
 -2.94978870828080E-01  1.33077206855993E-01  1.96448836826965E-01  4.49349304956861E-02  7.63481072926228E-03
  1.13906994626442E-02
* ORBITAL    1   49
 -1.97213901600066E-01 -1.24992804071672E+00 -9.86565096976833E-01 -2.03916013036287E-01 -3.68360421435390E-01
 -1.18825146746185E-01 -1.73238113938057E-01  4.62716942739858E-01  3.30380819861795E-01  3.47459477428672E-02
 -1.38912026902586E-01 -3.77870976052168E-02  1.15108951505472E-01  5.19223406558759E-02  1.64608254734647E-02
  1.84623113557737E-01  9.79002011334469E-02 -2.97710436187519E-01 -5.70395791696019E-01  9.69331555839714E-02
  8.59347587529519E-02 -9.98896271372343E-01 -1.12241396841171E+00 -5.06737706191950E-02  2.14811167640320E-03
 -1.77507892531071E-01 -2.68740755145654E-02  8.51341556952225E-02  2.57309738834154E-01  1.29055667292470E+00
  7.95811935040311E-01 -8.98543343141699E-01 -8.41619474757992E-01  3.49216366965948E-02  6.52082382759327E-03
 -9.96392533747404E-02 -1.44971026187063E-01 -4.74149604812144E-02  1.86048297704871E-02  2.69957944458761E-01
 -1.08499590642195E-01  6.91803174110244E-02 -5.33659722797552E-02 -2.23243674953301E-01 -9.38116289880108E-02
  1.16671849109078E-01  5.98341234367689E-02  3.07302566609107E-01  3.23018429201731E-01 -2.10176318202223E-01
 -5.87472815102569E-02  9.49663728381779E-03 -8.44904014523044E-02 -8.82000029452169E-02  8.41890290747477E-02
  1.28350439077337E-01 -5.22302387157426E-02 -9.05322537472373E-02  1.00398521964363E-02 -1.53900752353221E-01
 -1.08594720783655E-01  5.63589040358698E-01  1.91342871746702E-01 -1.60898128256300E-01 -1.96561937475661E-01
  8.44287910296747E-02 -7.64282399232711E-01 -2.57870660616358E-01 -2.41353811220439E-01 -3.18289528619753E-02
 -2.71461256192650E-01  7.27286515125410E-01  2.23750786614433E-01  5.55966433232796E-02 -8.69217622839531E-02
 -3.38065662897435E-01 -3.23966410853610E-01 -9.94718429649109E-02  1.62096823290406E-01  1.53911426627841E-04
  5.31622627946593E-02  2.08810627873980E-01  2.81692731763397E-02 -1.46220228772928E-01  2.04602417699701E-01
 -2.10987333002929E-01
* ORBITAL    1   50
  5.08635404937023E-02  3.62193451065517E-01  3.69814083845373E-01  6.02488572602500E-02  1.98798245012151E-01
  2.52064737146135E-01  1.17790526157790E-01 -4.58165575307159E-01 -4.09003355112300E-01 -1.66005541094371E-01
  6.30505702834094E-02  2.07542768004375E-02 -1.94394410298118E-01 -3.70293571419836E-04 -2.93611419966287E-01
 -1.78400960882867E+00 -1.40967477626108E+00 -4.93497697381967E-01 -4.21348553603697E-01 -1.70355915375158E-01
 -4.18893338949364E-01  6.58315233928840E-01  2.47932303988692E-01  2.37535771168478E-01 -4.12064208053840E-02
  7.79776894153724E-02 -1.22348864523665E-01  1.20132470436683E-01  1.12544348284973E-01  6.22387065536347E-01
  5.86068896732002E-01  1.19721766063869E-01 -1.06655506067350E-01 -9.65287649150557E-02 -4.80110732013147E-02
 -3.08766666450887E-01 -4.63628916300161E-01  2.36407718628608E-02 -3.58430454949892E-02  9.65271861750466E-02
  4.46020883586287E-04 -5.16246358969739E-02  3.15883892234335E-02  2.31077096031701E-01  6.32827279310850E-02
  1.31139792573149E-01  1.41104157817810E-01 -1.16502971852591E-01  4.24868497426596E-02 -1.75403323894404E-02
  1.30052059101546E-01 -9.31288447903221E-02 -1.98107666812167E-01  3.81848225245363E-02  5.58638430039726E-02
  1.32287198150468E-01  2.60147038031197E-01  8.28125956572690E-04 -1.37161249565888E-01  1.57400252095662E-01
  2.76804204924775E-02 -4.00671895808315E-01 -9.09865226273224E-02  2.34480007880732E-01  2.18551857805480E-01
 -9.97548936045829E-03  1.09641996616429E+00  1.97923656246418E-01 -3.50877380915588E-02  1.28331081384334E-01
  9.63928806429747E-02 -1.03698429130259E-01 -3.48341627882499E-02  2.28856584890498E-02  4.42463471547816E-03
 -3.28301542602451E-01  4.20730619410374E-02 -8.14803128042426E-03  3.10979179472924E-02 -1.33464503615564E-02
 -2.56798107810232E-01  4.13463776880327E-02  3.89972128601855E-02  2.64488935757708E-02  1.85905730304822E-01
 -2.32279597594538E-02
* ORBITAL    1   51
  9.83779848426386E-02  5.74938884783039E-01  3.39452757276295E-01  1.99238604512777E-01  1.63442488895320E-01
  1.75713162655695E-01  8.98860533729960E-02 -1.30003672766369E-01 -1.66405117142978E-01 -1.10768053819930E-02
 -2.20210053253399E-02 -1.84724500488677E-02 -1.10201499140970E-01  5.75542088932859E-02  1.80337097023750E-01
  1.04591125518432E+00  6.98546861995789E-01  8.12244943021478E-01  8.07026047662344E-01 -8.05626965335443E-02
 -2.47432924695796E-01  2.76785625524362E-01  3.97064310785386E-01 -4.28194002678026E-03 -1.12839050113305E-01
 -2.84413191552512E-02  1.10259010373220E-01 -1.12272533128516E-02 -3.47504300273607E-01 -2.03101599595707E+00
 -1.28041455622785E+00 -9.83365741120488E-01 -7.26941866534907E-01  2.38403203989326E-01  4.18941592459091E-02
  6.99125669480284E-01  8.45531504667697E-01 -6.09890788382676E-02  1.26242973124759E-01 -2.69121113281616E-02
 -1.25677509225380E-01  2.37721111747085E-01 -5.75167849264430E-02 -2.98822175398763E-01 -4.66494364069959E-02
  2.62141281517938E-01  3.14770532937033E-01  4.08527101938657E-01  2.03723109919388E-01 -4.70517853329886E-02
  1.00176192444988E-02 -6.00940449638711E-02 -6.47162545914173E-02 -1.19430275342579E-02  1.81099101448537E-02
  1.15756589089154E-01  9.28279907761491E-02  5.49950885664925E-02 -2.14450957156338E-02  1.12554494540694E-01
 -3.39711391254355E-02 -1.56406193468350E-01 -1.35733770366287E-02  3.16824801172545E-02 -1.86724481842920E-02
 -1.29920424515597E-01 -2.42343720618903E-01 -8.20398066764424E-02  3.04595158414826E-01  5.90540249902423E-02
  1.35345416298324E-01  1.26483805159174E+00  2.26071166086076E-01 -1.67780573675587E-01 -3.73686192014374E-01
  6.42749807864146E-02 -2.19637897831750E-01 -4.78081105366841E-02  3.32842342635366E-01 -1.34486821388540E-01
 -2.51913640088655E-01  2.03001050087865E-01 -2.91280567083592E-02 -9.79845760497455E-02  3.25555613122717E-01
 -2.09959880623726E-01
* ORBITAL    1   52
  1.68487530302020E-01  1.15351157352052E+00  9.09652372044629E-01 -2.84867081642446E-02  1.15063444979108E-01
  2.36348550833652E-01  3.24404347387383E-01 -4.61530082780386E-01 -2.88334822172100E-01 -6.92131641022278E-02
  4.10455770930426E-02  6.50437263180697E-02 -3.87443236781891E-02  1.12051264661400E-03 -8.11886052597809E-03
 -2.64745434253736E-02 -1.34170545680029E-01  3.79699545054978E-01  3.88239969376741E-01  2.31381525929679E-01
  2.43256533549297E-01  2.46162961617511E-01  9.37416511134601E-02 -3.15922973575954E-01 -7.47654973699800E-02
  8.87920068358638E-02  3.96860464649867E-02  6.87979225802351E-02  3.36544126419903E-02  2.32760437007974E-01
  2.82276477839298E-01  2.88604308048822E-02 -4.77236031074584E-02  4.81111679031763E-02 -1.27200305723478E-02
  4.09049372234889E-01  2.48118991723376E-01 -3.25230199868495E-02  1.58047071920155E-01  6.76486554759462E-02
 -1.44331582615801E-02  3.59518233905957E-02 -1.33828270175264E-01 -9.66244550971779E-01 -8.43259218692662E-01
 -2.37533844107069E-01 -2.00790678882753E-01 -9.25326215327665E-02  5.64516622718985E-02  2.81185994576205E-02
  2.01796036106811E-01 -1.96554834692302E-02  7.44550763100730E-02  6.86792091896837E-02 -1.48120390447461E-01
 -3.39751295441196E-02  1.32991833067873E-01  1.49127058649378E-01  5.86035149928732E-01 -1.16992877200208E-01
  3.81973707269489E-01 -8.57757959809769E-01 -1.98501546742790E-01 -3.35684480848423E-01 -3.02365124382385E-02
  2.43161048662105E-01 -9.94134352810705E-02 -1.61133806719366E-02  4.36463944061846E-02 -8.73325599804625E-02
 -7.93424683551903E-03 -1.21929491211980E-01 -5.15525852308899E-02 -1.30821374339728E-02  2.70680201333615E-01
 -1.05996031575587E-01  5.59053961729508E-01  1.42962175632924E-01  2.74248494172506E-01 -4.61591360929005E-02
  7.06648177466040E-03 -4.80643757994455E-02 -1.52813849809043E-01  1.02844828068060E-01  3.94999894812994E-01
  1.78433221509667E-01
* ORBITAL    1   53
 -1.61836656784692E-01 -7.92794332180306E-01 -2.42723189790383E-01 -6.35528377542147E-01 -4.70138222102625E-01
 -2.88283220424664E-03  1.70718371272113E-01  2.49219055455535E-01  3.76893678734060E-01  7.50394717521927E-02
 -1.72950356630148E-01  1.23856911623725E-01  1.83545864569575E-01 -2.57660704990623E-02  2.31596722768354E-01
  1.53407533037837E+00  1.18984975853097E+00 -5.55663648907038E-01 -4.92470264176029E-01 -2.96749293524986E-01
 -2.95987964570205E-01  5.98693415988114E-01  5.62453754074703E-01  1.52908882747568E-02 -9.55248887287401E-02
  1.59434626058252E-01 -1.53301470348267E-01  3.09406786749027E-02 -2.73734352387493E-03  2.52230972252807E-01
  4.14650242259168E-01  1.07926587186645E+00  7.96193752237799E-01  7.21099289778625E-01  6.57560348794259E-01
  2.74853485501437E-01  2.49694569009937E-01 -1.47561957002066E-01 -3.52438838515989E-02  5.54633199920958E-02
 -1.13932024219483E-01  1.47311675168621E-01 -1.58897432678549E-01 -9.83797704510809E-01 -5.65286896920224E-01
 -7.25758332035814E-01 -6.19040751258292E-01 -3.92784538433337E-01 -3.46497590749872E-01  4.34520935885483E-01
  2.43722005227264E-01  8.42585495126848E-02  1.06999905303879E-01 -8.55433411115668E-03 -1.61560330625605E-01
 -2.13410143107053E-01 -3.88216315304856E-01 -8.20940670343116E-03 -2.16506033078683E-01  8.48083419953508E-03
 -1.71958448808851E-01 -1.03946598729780E-01 -1.50911569879145E-02  4.01852086441998E-01 -2.10663047082909E-03
 -9.37243238255322E-02  1.94065493935716E-01  1.89280024536762E-01 -3.69502443455200E-01  4.87786374359180E-02
  6.37085583645303E-02 -1.11506983546571E+00 -1.73526260359720E-01 -1.16745912390294E-01 -1.38184332069168E-01
 -8.50418632218615E-02  7.97671688810007E-01  2.38484631213499E-01  1.95364852361205E-01 -2.23615102719456E-01
 -1.42243974420893E-01 -6.66291409276878E-01 -2.61932677448780E-01 -5.65859856067390E-02  4.84956652982654E-01
  1.56216327804921E-01
* ORBITAL    1   54
 -1.59876363114057E-02 -1.48463581330881E-01 -1.71198553225071E-01 -1.24996175354749E-01 -8.83258081808425E-02
 -6.93832593444670E-02 -1.71789870803170E-02  2.26390405372942E-01  2.72338564078696E-01  5.27461127784430E-02
  1.97848671517820E-01 -3.01391439450479E-02 -1.11884553311901E-02 -2.52029785549421E-01  3.80110684165243E-01
  1.94973549672790E+00  8.71715083436455E-01 -2.54083855447259E-02 -5.54088142938373E-02 -1.20175733733613E-01
 -1.37239228498562E-02  1.00665526826712E+00  8.57452053159097E-01 -1.74222051396087E-02  1.47792814299914E-01
 -1.12216325797745E-01  1.03434773655002E-01 -3.44884522255657E-01 -3.30045430597556E-01 -2.07684602870236E+00
 -1.43986220711930E+00  7.36234025886618E-01  6.06746401583273E-01 -4.02013482067679E-01 -2.84721953645278E-01
  9.32856396981760E-01  8.00504304754820E-01 -6.13992617624402E-03 -6.52514908896225E-02  1.32614974381053E-01
 -1.65425182489248E-01 -1.37096962130545E-01  6.36187346748658E-02 -2.81326719367669E-02 -4.38824477777662E-01
  3.49364288798572E-01  2.71967407685665E-01 -4.37770838989434E-01 -3.36354974537861E-01 -9.40813460723420E-02
 -1.08927898029799E-01 -1.27643731328086E-01  1.26619854036565E-01  3.21541844526585E-01  1.24072421430262E-01
  5.54457656509182E-03 -1.91162992412823E-01 -9.19499942913311E-02 -1.31867638126964E-01  1.07005617229116E-01
  1.14607562732888E-01  3.20268433762117E-01  7.06528613949963E-02  1.02043253565313E-01 -1.03782792557030E-01
 -3.27726481342963E-01  6.66750043697211E-01  1.49972800987630E-01  1.80966708432404E-02  2.21758321921607E-01
 -1.28702057627405E-01  8.36266831727269E-02 -1.06222408213373E-01  1.21066287197227E-01  3.58415268963146E-01
 -5.27183053232502E-01  5.98523882328944E-01  6.12963596405844E-02  7.20960394853566E-02  2.52410411298857E-01
  1.33487736169586E-01  4.70536179003386E-01  5.17091993476469E-02 -1.69080509327754E-01  1.49794758000889E-01
  2.41962020750964E-02
* ORBITAL    1   55
  1.05903722732748E-01  2.70167230129415E-01 -2.59996063544327E-01  9.98584135820790E-01  7.81159365604344E-01
  4.65776928001565E-01  3.76666672983988E-01 -1.96397383770125E-01 -1.61703827287314E-01  2.36819640934463E-02
  3.85121068014671E-01  1.83018953564748E-02  3.86191636032563E-02  5.41429657057484E-02 -2.39645156136409E-01
 -1.40577226953753E+00 -7.30173100627725E-01  8.24368979579023E-01  6.55478776957285E-01 -6.03957981721024E-01
 -5.29739156709846E-01 -6.01093510172779E-01 -4.78510843787071E-01  1.37295921296799E-01  8.72511803044904E-02
  1.04388000863457E-01  3.41404376156152E-02  5.56678472822586E-02 -1.00813394922888E-02 -8.63238036243904E-02
 -9.31892197980712E-02 -1.83548958965331E-02  3.69230970870967E-03 -1.39086996611506E-01 -2.04594468321636E-01
 -3.16562241274059E-01 -2.97017045275584E-01  7.41637726998633E-02 -6.53383628323169E-02 -1.36397521251168E-02
  1.24489488854992E-01  2.75594586195481E-02  1.91943272869281E-01  1.21611455815352E+00  7.62863985971691E-01
 -6.53247308360976E-01 -6.88816906537291E-01 -6.48267726591178E-01 -5.46977229865014E-01 -1.00039952565923E-02
 -4.80876081753527E-02  1.09466181804497E-01  8.88984779864287E-02  6.41085640614497E-02  1.13230641528002E-01
  3.66198460249434E-02  1.05633867513763E+00  2.12537276639748E-01 -2.47278280956840E-01 -2.58492499501643E-01
 -1.13009658645124E-01  3.17344238340828E-01  1.53854729937671E-02 -4.43491366573924E-01 -6.69761035336971E-02
 -4.16519578107876E-02 -5.47086371979511E-01 -1.97107105146210E-01 -1.43194398091908E-01  6.11836252480318E-01
 -2.31243316235283E-02  7.67558229607603E-02  5.86990695066162E-02 -5.73884473611082E-02  2.33875207747062E-01
  2.76976484303429E-01  4.93809998296798E-01  2.06561131171977E-01  4.21188084067894E-01 -1.51714458878954E-01
 -1.11031638695463E-01 -9.44145359169252E-01 -2.52196572232770E-01  4.41573993251250E-02  2.26453913668240E-01
  2.02726264817849E-01
* ORBITAL    1   56
  2.21224520994511E-02  1.80414211752769E-01  1.70315073603118E-01 -4.83256108231742E-01 -3.92820172451012E-01
  1.02501119857761E+00  8.59359080415521E-01 -2.37028830090990E-01 -1.88260301818283E-01  1.08943123506646E-01
 -8.73985545092131E-02 -1.01797949556709E-02  7.49715926750525E-02 -9.87433336503372E-02  8.13783031978614E-02
  3.28243776227515E-01 -1.05336577618256E-01 -1.88848592275260E-01  3.87309407942174E-02 -7.99043540691484E-01
 -7.28232786828131E-01  3.65827619715954E-01  3.75202230576934E-01  1.58377389666274E-01 -1.80427647677021E-01
 -1.76446186698960E-01  1.21729316833434E-01 -1.51631258119952E-01  1.61123009748192E-01  8.88150018855839E-01
  3.38341543143128E-01 -2.76914674626848E-02 -2.28634829207044E-02  9.59248195825925E-01  7.59426213211222E-01
  9.24242998839768E-02  1.73370884195471E-02 -1.06879149964203E-01 -2.44046798943097E-01  7.06515064964140E-02
 -7.96869256656297E-02 -2.33400761179970E-01 -1.70646899213117E-01 -8.26527405994946E-01 -2.51671912683153E-01
 -8.03391076912477E-01 -5.91326339864820E-01  2.86123696289890E-01  1.89167500614624E-01  8.34452893626372E-02
  1.63486149812932E-01  3.25322920281334E-03 -2.71509869743773E-01  1.40739546304479E-02 -2.77981807696100E-01
  8.19965696184549E-02  3.76152169716638E-01  2.22817849421745E-01  3.77756434691607E-01 -2.88487433632013E-01
 -9.96579241485198E-02 -9.83655815483147E-01 -2.47757253261333E-01  8.95847484275149E-02 -3.52262470586227E-01
 -3.47128806765926E-01  4.60667478698673E-01  8.66779823883731E-02 -2.10284974506500E-02  1.85636572541311E-01
 -2.62307029270245E-01 -1.27952112922399E-01 -1.12634097590783E-01  2.64436603200490E-01 -3.70819205183372E-01
  8.11706308757934E-02  1.24795958433313E-01  1.06113225866141E-01  2.81421610512657E-01 -9.43861601296147E-02
  2.53457918467751E-01 -6.21124039526560E-01 -7.60064774177156E-02  3.52918775611535E-01 -1.89469294965519E-01
 -2.86723273565357E-03
* ORBITAL    1   57
 -1.55319133669609E-01 -8.69249736696673E-01 -3.85575711581513E-01  1.78378955335387E-01  1.91216511782467E-01
  7.29087254066494E-01  6.13756601294769E-01 -1.25245810727751E+00 -1.00644237342411E+00 -2.17239036012614E-02
 -7.49214441731785E-02 -9.26209179501442E-02  7.04226030538415E-02  2.85178511142236E-02  8.87859872629495E-02
  5.24827144045920E-01  5.27929943298798E-01 -3.47506298646289E-01 -5.13973089281000E-01 -7.08426291889969E-01
 -5.98202335740876E-01  1.23064744024410E+00  9.64115884270747E-01  1.45847872093804E-01 -6.81522553233756E-02
  2.04394378446444E-02 -1.35631599119898E-01  2.03778642362494E-02 -1.61239842756954E-01 -8.04245975044879E-01
 -3.54413495717032E-01  5.17432200609727E-01  4.72791077060667E-01  4.23548429476614E-01  3.86955145986567E-01
  7.37481408550313E-01  6.71043440324364E-01 -3.65562750316251E-02  7.99665654579538E-03  5.41752011647625E-02
 -2.05059315500404E-01  1.65302913650977E-01 -3.37506104822528E-02 -1.41332138690069E-01  5.06268253791464E-02
  1.07515186994714E-01  9.74808564303936E-02  4.31498405259218E-01  2.62510479270255E-01 -9.07645631664634E-01
 -8.57650752765950E-01  7.28706925445508E-02 -1.46551709830910E-02 -9.98377568750393E-02  1.29594895096813E-01
 -1.66667502089158E-02  1.27770357636148E+00  2.07676323532640E-01  1.13472119005920E-02  2.22794970671743E-01
  2.55501600407295E-01 -8.77408833007799E-01 -2.80393306533000E-01 -4.24485704353963E-01 -1.44481699261533E-01
  2.86676001530486E-01  9.57057585829621E-01  2.98987262972412E-01  5.87723838088984E-03  2.34838591127119E-01
  2.40892921032451E-01 -3.60976017214173E-01 -1.03874951390436E-01 -1.21254259742892E-01 -3.06800153642857E-01
 -3.25328352459007E-01 -6.58394361471524E-01 -1.13590780018638E-01 -4.66206196028828E-03  8.58757268292702E-02
  4.22614091057131E-01  7.21111790012748E-01  1.55254842038164E-01  1.90348026530191E-01 -2.07546816616071E-01
  4.45079050728831E-01
* ORBITAL    1   58
 -1.31531048163051E-01 -5.20756380966281E-01  6.52391846350788E-02 -4.36601404590390E-01 -3.22321457283677E-01
  1.03094656467352E+00  8.06555184886144E-01 -6.88118157977729E-02 -1.21706566043773E-01 -1.31896621556413E-01
 -3.33809572635546E-01  9.33528099552601E-03 -5.70684310742742E-02  1.13681675142079E-01  9.53327668896883E-02
  6.94514230225097E-01  5.86454668885396E-01 -4.57855892670358E-01 -3.83265559446739E-01 -2.46834307421283E-01
 -2.02683505688264E-01  1.49418292743259E-03 -7.71414237634337E-02  3.43752395971670E-01  6.01376800124828E-02
  1.42261010940277E-01 -7.32071035289251E-04  1.95049179872891E-01 -1.05769465389392E-01 -7.04818110293211E-01
 -5.14399524379372E-01  2.84146435373143E-01  3.20775695317279E-01 -4.55391155686522E-01 -3.80254312838941E-01
 -1.79648676239792E-01 -2.05964709301110E-01  1.98336819847203E-02 -3.33451070525274E-01  7.13389380579636E-03
  1.22110393904407E-01  8.69084616327329E-02  1.28641712561330E-01  4.62923345992743E-01 -1.37201007165570E-01
  5.40290340366023E-01  3.56027681546332E-01 -3.81213483737852E-01 -2.28116491684567E-01  3.39572694080819E-01
  2.94633802234040E-01  4.42218191146184E-02  6.06091225935650E-02  2.20516611832514E-01  3.03826017852430E-01
  3.58226361986286E-02  3.72207167095549E-01  1.36840686202634E-01  3.63454781651351E-01 -4.27449068970174E-01
 -3.75393628103531E-01 -8.57311690053542E-01 -1.43534663906585E-01  1.81251825085136E-03 -4.95955622160537E-01
 -9.31580889991706E-02 -1.43075616613537E-01  5.96536598607492E-03  1.88462069077372E-01  1.95169583408070E-02
  2.80265727501982E-01 -3.46857713703142E-02 -1.76215710507668E-02 -9.58742680765243E-02  2.77631665362413E-01
 -2.01129843322796E-02  3.99885998838385E-01  7.81014053918918E-02 -1.85392639482685E-01  9.60465072678191E-02
 -2.39745025627068E-01  2.89846148101893E-01 -3.52530387206546E-02 -2.70485970226734E-01 -2.97926037673028E-02
 -1.26954144945898E-01
* ORBITAL    1   59
 -1.81052245756493E-01 -8.13853795783834E-01  6.41981636046547E-03 -3.29100903771478E-02  2.30364434706082E-01
 -7.81520825196167E-01 -6.77564960033194E-01  5.27207315696656E-01  4.40071921044624E-01 -3.65415379254817E-03
 -2.79269774044371E-01 -1.89989228241598E-01 -9.64011709293931E-02  1.89775306995722E-01 -1.57550386193987E-01
 -8.72914983189740E-01 -3.26833710062408E-01 -7.43646160220958E-01 -6.90622511792007E-01  1.61168487838481E-01
  1.12499221983716E-01 -3.35857575515032E-01 -1.15375414398760E-01 -1.38026036543567E-01 -8.74806039208974E-02
 -1.35872304929790E-01  1.55009383288306E-01  3.37875100476140E-01  2.84898319758499E-01  1.43333195787865E+00
  3.66986891568643E-01  3.70521288979933E-01  3.05243043368236E-01 -9.56455162234262E-02 -3.15533059338215E-01
 -4.39955231557299E-01 -3.85453960619169E-01  2.49386185534987E-02  2.32618353562402E-03  4.17698292394693E-01
 -1.38470831610656E-01  1.54880898986450E-02  1.82214755729915E-01  1.00166783471152E+00  3.84584387198518E-01
 -6.13836299472003E-01 -4.83915448871035E-01  3.70295665346393E-01  3.80959178484307E-01 -2.82475327850879E-01
 -2.91326326174353E-01  1.12103849020174E-01 -2.46308487043913E-02  1.58382263919397E-01  1.54984784045559E-01
 -5.27508502976668E-02 -6.82332983470748E-01 -1.15043115754066E-01 -1.36126996164828E-01  3.56661963511142E-01
 -5.55608770856396E-02  7.80785239563373E-01  1.94381584073535E-01  1.66587288825416E-01 -6.01619275404649E-02
 -3.07457230159043E-03  2.53844889283832E-01 -6.09213120163457E-02  2.03358832348053E-01 -3.91051088726516E-02
 -1.14146268106922E-01 -4.71872968158796E-01 -7.78163772107399E-02  3.40446343101999E-01  2.23212908810967E-01
  2.98846159201966E-01 -4.56980261278194E-01 -4.74824411722532E-03  5.29345645953609E-01 -1.02232388813917E-01
  9.68228003061808E-02 -4.97075414054225E-01 -9.63739793517023E-02 -2.11937391769526E-02 -1.73282961830005E-01
  3.32272446453068E-01
* ORBITAL    1   60
 -7.19450848438410E-02 -3.27088389236726E-01 -1.72850665848851E-02 -2.29500090902974E-02  2.64024346896997E-01
 -1.54958390460918E-01  5.17313295320668E-02  2.52162793055342E-01  1.53003687193625E-01 -1.19488420298122E-02
  1.90843685848421E-03 -8.40823239280161E-02  2.66955635388256E-01  1.02735636227484E-01 -1.86234535601228E-01
 -8.43749756690160E-01 -1.19972599893331E-01 -5.78263829467187E-01 -5.55293918230436E-01  3.90383139565139E-01
  3.62499642542119E-01 -9.20519363683803E-01 -6.50039913516329E-01  1.83027293402462E-01  4.30985490318933E-02
 -1.45342140644961E-01 -1.97945749888112E-01  1.09904071300070E-01  2.83059762114241E-01  1.52528491305709E+00
  6.10610599431857E-01 -1.33112831830289E-01 -2.90941149235051E-01  1.37860706226354E-01  2.58412610294269E-01
 -9.42062037778367E-01 -4.96863026693242E-01  1.92810208932060E-01  3.29666833052710E-02 -1.05750849190929E-01
  2.85346239246307E-02 -3.59292153593195E-01 -6.44767420071091E-02 -5.06140117265825E-01 -4.26840446700859E-01
 -3.16326340077102E-01 -1.51329281654776E-01 -7.88118504264706E-01 -8.51893481069016E-01  2.87270543882899E-01
  3.50664190970627E-01 -1.74609538198813E-01 -8.16894021011401E-02 -9.73932495910681E-02  2.02299965062915E-01
  3.29607958625591E-01 -1.62269112097409E-01 -1.22726227587075E-01 -2.88470454431604E-01 -8.01061771576085E-02
  1.47098527519298E-01  1.38699724270146E-01  1.22277511071330E-01  2.66339050748739E-02 -4.27826060024356E-02
  1.13979466723865E-01 -4.34261836865827E-01 -8.60145299603162E-02  2.05862513639250E-01 -3.27522251547958E-01
  1.40824533928280E-01 -1.11091642401494E-01 -2.26770620739366E-02  4.24328437195340E-01 -3.29885223385414E-01
  2.96366758279134E-01  9.48669631786263E-01  7.72462817896644E-02  5.90928624739188E-02  4.09808359688533E-01
  1.50688929592283E-01 -3.14503585498710E-01 -4.27504983956552E-03  4.70164011531177E-02  4.19779466185693E-01
  2.40024013923947E-01
* ORBITAL    1   61
 -2.24140062615445E-02 -2.16293530663271E-02  1.86389901867176E-01  3.30939151372107E-01  1.92702071355446E-01
 -2.96698633272502E-02 -9.81295505120082E-02 -3.56294830877557E-01 -5.96914806835665E-02  5.01665078909863E-01
 -1.40443047857225E-01  7.55774665112758E-02  1.46343597188307E-01  1.72056292634286E-01 -4.66680119896003E-03
  6.41942063638299E-02  1.75690026672328E-01  3.23479601555088E-01  1.97847549052959E-01 -7.97172341782122E-01
 -5.15620078715223E-01  7.60645933567701E-03 -8.69043213616310E-03 -2.95024975189584E-01 -1.83474470241960E-02
  1.24531504200556E-01  3.37954316209822E-02  1.04787868364543E-01  4.80489688541857E-02  1.82920165159997E-01
 -8.48057497029337E-02 -1.09701487581867E-01 -1.51671779760278E-01  6.61948208491916E-01  5.56542452392488E-01
  5.06978857334760E-01  3.10415371489883E-01 -5.75898836872038E-02 -3.65645460108634E-01  1.44365852428244E-02
  1.49070113694847E-01 -1.43198948322796E-01 -6.25136835283146E-02 -3.50508302864413E-01 -1.99439911244076E-01
  1.70048579566158E-02 -1.67301496375707E-01  4.55424460521063E-01  1.71753239796904E-01  9.37717390496687E-02
  1.06472373795908E-01  1.42592692644913E-01  3.03285448887038E-01  7.12942262582467E-02 -9.79747891705480E-02
  2.32952136115053E-01  1.80941490028032E-01  1.20308990731098E-01  1.99387275850826E-01  4.06230395787624E-01
 -8.30642467454589E-02 -2.15627738652642E-02 -9.60884826663971E-02 -2.00580097405762E-01  3.65940365886296E-01
  3.38429190040420E-01 -9.89249474029719E-02  4.03863187086593E-02  2.81001977468487E-02  5.57718397079751E-01
  1.39493158321523E-01  7.77174980050111E-02 -3.05990875284897E-02  2.31810267840604E-01 -2.41208500804124E-01
 -2.93255096015575E-01 -2.35292358645904E-01 -2.21407040982905E-01 -1.45830347923255E-01  3.06949056492348E-01
 -4.48924277277375E-01  9.97573488753697E-02  1.78783209470699E-01  2.27069885825722E-01 -1.41266286611120E-01
 -2.44950898657394E-01
* ORBITAL    1   62
 -1.83248041084887E-01 -1.13611751503414E+00 -6.43426422253996E-01 -4.31901762211034E-01 -6.14968384021397E-01
  2.17253126880945E-01  1.10891940968628E-01 -1.31113349478543E+00 -1.09774151617084E+00  1.35279647473848E-01
 -1.73128221420482E-01  1.45949100748750E-02  6.17700152360567E-02 -5.82957989522586E-02 -2.67763074853655E-02
 -2.49767202370921E-01 -2.44067362762996E-01 -3.28710597938619E-01 -1.67608023327592E-02 -3.18924808099176E-01
 -1.31091940986240E-01  4.64329645791689E-01  5.34084266521730E-01  1.21280730760606E-01  2.49340163737146E-01
 -1.75177324639794E-01 -6.00953141851455E-02 -1.04800079649672E-01 -1.20415599804875E-01 -4.29744326923590E-01
  6.58836763245633E-02  1.96235354861239E-01 -3.74614365854187E-03 -1.26990137304442E-01  1.79263660421419E-02
 -8.55065439854036E-01 -6.86187570884923E-01 -3.85426307027705E-02 -1.09069330382350E-01  7.00893964398861E-03
 -1.41670978831612E-01 -3.78712072245061E-02  1.93691256031556E-01  1.24837678812596E+00  7.63655090033684E-01
 -4.58158870409267E-01 -2.01789022676246E-01 -9.33462297986019E-01 -9.05293652167037E-01  3.77605556611874E-01
  8.52988298441907E-02 -1.53887051928193E-01 -1.10948818596354E-01  1.23856368481185E-01  1.78815578446110E-01
 -1.53035833872316E-01  1.03646612077164E+00  3.60232257213419E-01  4.85716442486628E-01  3.80567644699907E-01
  1.71218071289807E-01 -6.51230069225477E-01 -2.09293051536112E-01  1.17104667388512E-01  2.65849837417753E-01
  4.67238833760972E-01  4.64071384291538E-01 -3.91643953327445E-03 -2.22505087602931E-01  2.45221208858428E-01
 -2.42044612873028E-01 -9.94080445327937E-02 -2.45827702611724E-02  9.52971749874619E-03  4.61058496889949E-02
  5.52822093588539E-01  5.90586639335300E-01  2.99196267414101E-01  1.85265249902995E-01  3.48974169488444E-02
  1.37020396503337E-01 -8.37494005947637E-01 -3.65390414582453E-01 -6.62181784996235E-01  2.20466383398835E-01
 -1.42296048829757E-01
* ORBITAL    1   63
 -1.19105516214502E-01 -6.59931636635854E-01 -2.58283344526220E-01  2.24393115866375E-02 -6.01823561685125E-02
 -4.74119007520550E-01 -1.19735935486937E-01  3.23459327709739E-02 -2.55883838034091E-01 -1.50818768855689E-02
 -7.56173116705661E-02 -9.44338514158098E-02  4.35249987991292E-01 -7.70681298130412E-02  1.98847569623375E-01
  9.88516483100012E-01  3.64564465369923E-01 -2.34920051389514E-01 -1.25505127970399E-01  2.46887273811406E-01
  1.26289467273380E-01 -6.96205218177830E-02 -3.15996982938072E-01  2.10648120968084E-02  9.49105741971778E-04
 -1.11422229323964E-01 -2.15049329838390E-01 -1.25728541938145E-01 -3.71161831114271E-02 -6.80080653651883E-01
 -1.00282652589033E+00  5.91107064994471E-01  5.99723433113641E-01 -6.64932295604840E-01 -6.59230902432570E-01
  7.79035775465311E-02  2.75947458844166E-01 -9.40150146304258E-02 -1.34068904415882E-01 -9.39792531578227E-02
 -1.01808604589859E-02 -1.63338535034220E-01  1.12923755825734E-01  7.25531959473971E-01  5.97033898995457E-01
 -1.58488729063957E-01 -2.75561340775245E-01 -4.17831695429753E-01 -4.25179677788177E-02  4.39419915707872E-01
  4.53607695201316E-01  7.92530273810889E-03 -9.95565575181460E-02 -1.72416157236664E-01 -8.17574576979161E-02
 -2.22734799691461E-02  1.94474890328080E-02 -1.36662600372218E-01 -2.15123986812003E-01  1.59537647605051E-01
  4.09136406464296E-01  3.74694955579780E-01  2.05122285414137E-01  3.16047051811117E-01 -1.49887679200007E-01
  4.94530318391647E-01 -1.36279948788845E-01 -2.45596097551750E-02  6.03077978593326E-02 -5.24114224172753E-02
  2.77982422341429E-01 -8.21376767519625E-02 -7.48803214233918E-02  1.11234186045265E-01  5.24380761931896E-01
 -1.54729371080341E-01  4.02507183115120E-01  1.49769146765078E-01  1.72789965742530E-01 -5.28887114135520E-01
 -1.62675805029003E-01 -3.95537833188739E-01 -8.32713495648763E-02  1.02618888155710E-01 -1.06365633973285E-01
 -3.74363248113442E-01
* ORBITAL    1   64
  2.86609345412824E-01  1.57890696658625E+00  7.19654536024885E-01 -1.81395771401044E-02 -1.84200473918186E-01
 -2.86473455230087E-01 -1.00853308073251E-01  4.92481764636876E-01  2.89503015629405E-01  4.91769691158414E-02
  1.45490215622775E-01  8.77075526175665E-02  3.76512575600796E-01  2.30714101518604E-02 -6.04437403806532E-02
 -2.97646719767216E-01 -1.13495705162883E-01  1.24170753597858E+00  1.48425861162051E+00 -1.67271963349089E-01
 -2.48303902128399E-01 -4.13727573500619E-01 -3.57084259881273E-01  6.60023272497515E-02 -4.67087299627476E-02
  1.14956970296018E-01 -8.74844767060970E-02  2.65066500452707E-01 -1.88467053752318E-02 -2.20153874029961E-01
 -2.65939004645020E-01 -1.18917627819930E+00 -9.13948706859737E-01 -5.27067213008552E-02 -1.34786971144533E-01
  4.63539019781479E-01  3.73910737369920E-01  6.27744092639382E-02  5.24645406299750E-02  2.62005778375923E-01
 -6.17961144146589E-02  1.47752047578835E-01  2.90323024181997E-02 -2.10370424535584E-02 -3.92793176687526E-01
  6.73720145463117E-01  6.31087381102589E-01  1.21305079298036E+00  1.02044504282364E+00 -8.85443678445150E-01
 -5.78178826182432E-01  1.71503670877056E-02 -1.34056750947897E-02  1.69238011736634E-01  1.80141077605033E-01
  1.45424575233859E-01 -7.44783495038644E-01 -4.44464741534229E-01 -6.88260602131604E-02 -1.46917465170761E-01
  2.55432904832594E-01  2.26698637518593E-01  2.75389851575546E-01  5.33138735959962E-01  1.43814754731187E-01
  9.25791398385025E-02 -7.22593447480092E-01 -8.05862371081714E-02 -6.26524971890722E-01  1.27796192894462E-01
 -3.24700863142063E-03  8.81882348505963E-01  1.97613609723915E-01  6.08599270604232E-02 -3.84225540831469E-02
  1.76230981428770E-01 -1.28006684282064E+00 -4.84394472395496E-01 -6.11965133003655E-02  3.18776515409021E-01
  7.77663183867935E-02  1.13845817453441E+00  3.81296410814508E-01  1.36599945909403E-01 -3.15315512436676E-01
  3.06942409202815E-01
* ORBITAL    1   65
 -1.18873049302591E-01 -7.66097700256737E-01 -4.11087695336224E-01  1.11743909779192E-01 -4.61580762276388E-01
 -5.78186845929480E-01 -5.76472431437866E-01  3.32605255627668E-01  2.77044939083076E-01 -1.76074470749002E-01
 -2.19461677938366E-01  1.17866242089912E-01 -2.00579673688904E-01 -5.47689477845296E-02  2.23885776374920E-02
 -8.05088986016285E-02 -2.51735305341553E-01  3.90113461439903E-01  4.81390785585946E-01  1.11154350609968E-01
  8.70383048323927E-02 -7.37517543622953E-01 -8.12386134906890E-01 -2.12743785202942E-02  4.59218409470627E-02
  2.32203380547632E-01  3.30990374544029E-02 -1.93053142390931E-01 -4.82264513430761E-02 -2.87939169993661E-01
 -1.08353300548716E-01 -7.22139229220347E-02 -1.17208703424541E-02 -2.23526030481539E-01 -8.87371412184287E-02
  3.25467050948576E-01  3.73431449048161E-01  4.89336461879479E-02  2.34889923148094E-01 -2.18698565738036E-01
  3.10949528380654E-01 -6.42889965589452E-02  2.63794538074588E-01  1.70488991087241E+00  9.97304945237966E-01
 -8.43795332733811E-01 -7.29816258416377E-01 -1.84260566291925E-01 -3.93248759249527E-01 -7.41299432416817E-01
 -5.90353862204554E-01 -1.80931080186524E-01 -6.65556584340767E-02 -2.07599370481120E-02  8.36406284098939E-02
  1.89099400018989E-01 -1.85517763085267E-01 -4.84576981857624E-02  1.81204051854399E-01  2.19186665852149E-01
 -3.53258690411865E-01  8.11572237483398E-01  2.60068486475499E-01  2.98726681416061E-01 -1.65778616018137E-01
  1.89672597589590E-01 -5.28995229766152E-01 -1.28900758906620E-01  7.28048167997883E-02  3.92372027541201E-02
  3.27389793473680E-01  2.60007669561474E-01  1.43233002750125E-01 -1.79608730029939E-01  1.02005575427569E-01
 -3.80332113636433E-01 -3.36235618228582E-01 -1.24510556527302E-01  5.82155726738594E-01  3.48593082788934E-01
  3.64409556928140E-01 -8.38722768873515E-01 -1.20592822829002E-01  2.31909073230236E-01 -7.07074624846587E-02
  4.09022574288553E-01
* ORBITAL    1   66
 -8.46406572912063E-03  1.03579264773599E-01  2.34490926150819E-01 -6.02706626366136E-01 -2.96901723777048E-01
 -6.93399621939269E-02  4.26550047103674E-03  9.63240480890145E-01  8.71537649740686E-01  1.78576954196774E-01
 -2.66784992881047E-02 -2.55687961751209E-01  1.44310159510715E-01  3.38151770793692E-02 -2.38534506070040E-01
 -1.55034916583415E+00 -1.10804485655688E+00 -7.60528692013534E-01 -7.28737514257491E-01 -5.74933722683043E-01
 -4.14093854288033E-01 -1.92274493019495E+00 -1.67584965753563E+00 -2.28840078114787E-01  4.26252466106231E-01
 -2.18172509218093E-01 -1.40282391026138E-01  2.25730295346383E-01  2.02626699192071E-01  1.06060207255063E+00
  5.82732621962676E-01 -7.68251556509966E-01 -4.23932536845473E-01 -5.70978806601308E-01 -2.10617689095443E-01
 -9.88565445633507E-01 -4.47065999372259E-01 -2.62831742202598E-01 -1.01085967416978E-01 -1.23501827294797E-01
 -1.23715234399662E-01  1.17985664699339E-02  1.35548914816204E-01  9.79291527989432E-01  7.22314225291982E-01
  7.03067265399605E-01  8.57299459212835E-01 -1.95339126380577E-01 -1.64007359234581E-01 -4.92734938661583E-01
 -4.55301944487252E-01 -2.95254442036521E-01 -3.13408797410173E-02 -2.67401993574640E-01 -1.81448582446423E-02
 -8.37953124282677E-02 -8.47956672825712E-01 -1.92293514756031E-01  1.87616292885188E-01 -7.50310085378175E-02
  1.22566370652088E-01  2.00317998625096E-01  9.59665378873548E-02  2.63691667826233E-01 -1.09967012999261E-01
 -3.82787416590497E-01 -5.90489787144061E-01 -2.05923861313184E-01  2.77749182702005E-01  6.99618774460855E-01
  1.45832597432753E-01  5.22497754987617E-01  1.95832592742352E-01 -2.40484691923217E-01  2.27395720785845E-01
  1.55565179925725E-01 -3.63651977709733E-01 -2.86324619568023E-02 -1.83422677419407E-01 -5.70012059868875E-02
  2.75632253380418E-03  2.06441020109512E-01 -4.63687602659483E-02 -4.94958409210256E-03  1.23610065076298E-01
  4.11128319961326E-01
* ORBITAL    1   67
  5.71688721794593E-02  2.62492244782457E-01 -3.73879155847238E-02 -1.92498006274158E-02  6.71170489734732E-02
  3.06890548307572E-02 -1.62585889634787E-01 -4.93485105509656E-02  2.08120155945500E-01  3.52856760149184E-01
  7.61385755178799E-03 -4.62751025909714E-01  7.49883344997042E-02 -3.37236365959821E-01 -5.87032177628165E-02
 -2.42023807633912E-01 -3.57796332782302E-02 -2.02872014533562E-01 -6.76501331115733E-02  7.56330070701483E-02
  1.38528808389042E-01 -7.38833130566083E-02 -3.53796093387952E-01  8.27684313505931E-02 -3.30684298152539E-01
  1.82169928156133E-02 -4.52563588469583E-02 -1.99036621472076E-02  8.37317347035305E-02  4.64944969185195E-01
  3.52864287276138E-01 -2.08225564346576E-01  3.02639384018633E-01  2.89159288368616E-01  1.27052338953772E-01
 -4.13530394337507E-01 -2.99949954924636E-01  1.62346810438896E-01 -4.64112416964361E-01 -1.33268833371947E-01
  5.19571594486890E-02  1.02442165736802E-01  4.29660323289671E-02 -8.78924353229403E-04 -4.35988704887870E-01
 -4.76122060945905E-01 -4.37492113565928E-01 -1.69731281633222E-02  1.58512944270157E-01  5.33392921801172E-01
  5.41180297250186E-01 -1.52042068802838E-01 -4.24379148065304E-01  9.02823132802631E-02  1.52231616470964E-01
  1.51777064817540E-01  4.88916997059858E-02  2.04802875638462E-01  1.18835217910908E-01  4.89903121760496E-01
  3.28754284250778E-01 -1.39118026283324E-01 -1.35585683127725E-01 -3.27232729877775E-01  4.01752749500775E-02
 -3.94355738894960E-01  1.25121980970221E-02  1.03425663860699E-02 -2.23332754451855E-01 -3.09881443731609E-01
  2.30757522361098E-01  1.15266281207337E-01  1.06959608673652E-01 -5.38089838499980E-01 -1.35428044309172E-01
  1.44282310131082E-01  3.51446570350590E-01  1.29606386044433E-01  2.32019624530261E-01  1.81310784105805E-02
  9.07085335696095E-02 -6.19297560097222E-01 -2.79884178423397E-01 -1.52044766655722E-01 -4.83053495602839E-02
  2.88511691225935E-03
* ORBITAL    1   68
  2.40843292886603E-02  2.16728099489649E-01  2.88846438140151E-01  3.78761418322628E-01  2.09075877696792E-01
 -4.01809199768009E-01 -1.50698270700894E-01  2.90139613009054E-01 -1.34263951211947E-02 -9.91590811000171E-02
 -8.25920231425394E-02 -2.29837656223957E-01  1.62996205581679E-01 -4.36492227636313E-02  6.12244334450972E-02
  4.95944797439152E-02 -4.83052191637465E-01  7.94345571752918E-01  3.38583891319739E-01  1.53393604011451E-01
  4.51098686725296E-02 -8.88989642787448E-01 -2.82224269248768E-01  2.82392983025860E-02  3.64639184447141E-02
 -2.13951547228832E-01  5.15210834758252E-02  2.86185543124324E-02 -8.61253827280722E-02 -3.80157885738640E-01
  5.54903331329613E-02 -6.38543505843039E-01  4.86108662447191E-02 -1.83650801124635E-01 -1.09805419811494E-01
 -4.86541956911764E-02 -1.49444784000212E-01  1.22786568796870E-01  1.01278051067380E-01 -7.14102756160865E-02
 -8.19566465998321E-02  2.70556860030172E-01  8.54516623283239E-02  4.44733516181832E-01  1.26879380095739E-01
  3.76576326342629E-01 -1.14309902767685E-01  2.89255271884555E-01 -1.01261846613590E-01 -3.74161736131501E-01
 -3.35047962518788E-02  1.78287837253780E-01  3.00529828616381E-01 -9.00518475530868E-02  8.15329674064072E-02
  2.18391160176418E-01 -2.72645235993692E-01 -2.39374892569329E-01 -1.75048997453269E-01  1.08080221924517E-01
  1.90370162626697E-01  6.04582083212328E-01  4.11728521181534E-01  3.33665281238495E-01 -2.90874534122017E-01
  2.04676403308464E-01 -1.15220596568338E+00 -5.15044342468380E-01  1.99441140007421E-01  3.33705592555789E-02
 -8.41851806368806E-01  6.70401853806378E-01  4.31014605588275E-01 -7.02609406040220E-01  1.86283782358542E-02
  7.87849058801988E-02 -5.46634758873070E-01 -3.21046420813523E-01 -4.73980818633524E-02  5.32317398284945E-01
 -3.43815687371512E-01  4.50052475671646E-01  2.41253480450380E-01  4.65256402166101E-01  8.93213425931901E-03
 -8.04085334851264E-02
* ORBITAL    1   69
 -7.87303273011104E-02 -5.53891141391277E-01 -4.45540346489281E-01 -6.83428268949686E-01 -5.59275251248190E-01
 -2.05659139819935E-01 -1.59568894099499E-01  3.28931866638593E-01  2.56156259840052E-01  2.92378884389240E-01
  1.64434489218585E-02  5.85256170901925E-01  2.10574278703220E-01  7.90553636761300E-02  3.64761816816580E-01
  1.82450492138734E+00  4.18509385003645E-01 -3.25939736239594E-01 -3.54474405363048E-01 -8.33480365062397E-03
 -7.06039245255754E-02 -9.97804736260623E-01 -5.40421995035794E-01  1.47902400148257E-01 -1.14718398002060E-01
  5.36636980226375E-02  1.48665299254633E-01 -1.83306198613651E-01  1.10369591731764E-01  4.55340969481579E-01
  6.17809836515019E-02  2.05935934376117E-01  2.41885325435171E-01  9.57167467093438E-02 -7.48262507061968E-02
 -5.18146953522261E-02  2.47044035901961E-02  2.75080479913033E-01 -2.73091186915023E-01 -1.01148058635701E-01
  1.19778477170383E-01  1.64301370332809E-02  5.86349978655883E-02  2.02149747897749E-01 -8.60081089991207E-02
 -5.17674597921923E-01 -2.05364276668115E-01 -5.95672837827980E-01 -5.04000079513369E-03  1.62752266184926E-01
  4.15458215110693E-02  2.50527493240391E-01 -1.16983103701124E-01 -2.63488891680208E-01  4.37638682531702E-01
  1.17943860720337E-01 -2.86808725577053E-01  9.48647206124609E-02  1.07374547486128E-01 -1.56560839447291E-01
 -2.35079275158801E-02  1.38211099388343E-01  4.98142126083345E-02  1.09384559203696E-01  4.10379708812542E-01
  2.49053907368766E-01 -1.11460108083389E+00 -3.66339187348705E-01  6.32979760821684E-01 -7.09940299347263E-02
 -4.21995855289070E-01 -1.37249988286188E-01  6.20983391310374E-02 -3.92707052736556E-02 -1.95952205671972E-01
 -1.98239259670542E-01  7.80956609709322E-01  4.28161849401276E-01 -1.37413318913293E-01 -4.80911073929418E-01
 -3.45945066847402E-03 -6.47206212200662E-01 -4.35904623298190E-01 -1.23499775522441E-01  2.52910934131101E-01
  6.65031724248008E-01
* ORBITAL    1   70
  2.20259122206241E-02 -7.23858971549782E-02 -3.70884508832386E-01 -2.48559459276818E-01 -2.52619315446625E-01
 -2.43380611826270E-01  4.30787695938080E-02  1.55393944240940E-01 -2.18255525004603E-01 -2.28875908862981E-01
 -2.42501006331954E-02 -2.96987590933094E-01 -1.80947819986489E-01 -2.61113235919119E-01 -4.17786041209465E-02
 -3.60202147564809E-01 -3.59888567742457E-01 -1.29178776036605E-01 -8.54100780290667E-03 -2.49095024842187E-01
 -2.83014898051306E-01 -5.44349908850348E-01 -4.90871237585142E-01 -3.94170375058452E-01 -3.26152026147627E-01
 -8.58555838119999E-02 -7.28590869238287E-02 -1.16867063011119E-01  4.70103649853157E-01  2.70290674481358E+00
  1.38045908472242E+00 -3.38362914965761E-01 -4.84214864478016E-01  1.22994939699929E+00  8.37391263025548E-01
  6.21536804606390E-02  1.59112592692768E-01  5.95810626767894E-02 -1.86130732241880E-01 -2.12887525007474E-01
  5.51300880666201E-02 -1.23758427672013E-01  8.66821145198788E-02  3.74603776250013E-01 -2.69306965578428E-01
 -1.56672060419837E+00 -7.64379081338155E-01  7.52518757813378E-01  4.12949275917699E-01  6.09705218315300E-01
  2.63296690425955E-01  2.09161053441819E-01  4.47885208732875E-01 -1.37557094059032E-01  2.23519627368663E-05
 -1.27397357037124E-01 -1.83790085609555E-01  5.03762514076384E-03 -1.29257518486129E-01 -1.61924169049925E-01
  3.56003656170199E-01  2.12007861272571E-01  1.25482544362871E-01  1.36524537364421E-01 -3.06949902016241E-01
 -6.21444022669400E-02 -1.85907265729324E-01 -9.04708473100918E-02  7.15126279071466E-02  4.27626307678815E-02
  6.11659213084301E-02 -3.22428162284517E-01  7.11431314744027E-02  2.63692550668982E-01 -4.10370024840270E-01
 -1.28800428533550E-01 -2.62700298938708E-01  5.41471730867147E-02  2.72662083753633E-01  4.21523322986457E-02
 -6.35384214467166E-01 -1.58015530458675E+00 -5.11526771621605E-01 -7.04264707172370E-01 -4.24139791558216E-01
  4.23485547419386E-01
* ORBITAL    1   71
  1.93453152823330E-01  9.47587229739815E-01  4.56769779513229E-02 -8.57545022803380E-01 -3.48564667931797E-01
  4.41452668590078E-01  1.22065232655160E-01 -5.66908015918585E-01 -3.15579066503759E-01  1.77115036359908E-01
 -8.91697091395085E-02  8.68398966874649E-02  2.09763775939013E-01  4.26630923541912E-01  2.21858629154860E-01
  1.34717393839898E+00  7.88253988880859E-01  1.38055688423563E-01 -9.04090396985169E-02  9.21127435165100E-02
  4.97210716663671E-02  3.16676442264351E-01  3.45501340086945E-01  4.89426656244253E-01 -1.81548748629464E-01
 -6.99048273244079E-02  5.08049737797378E-03  2.20297916285349E-02 -1.14131523553475E-01 -5.82702830068184E-01
 -1.82610525371158E-01 -8.24793277085376E-02  1.51739594053958E-02 -1.23409921351273E-01  2.44018172576566E-03
  5.14925003021988E-01  3.95910928757975E-01 -4.81520529987379E-01  1.96732959518558E-01 -4.83734318978820E-02
  9.78623406738812E-02 -5.62758178850068E-02  1.44871797824860E-01  7.59591670693224E-01  1.34284576339117E-01
 -5.30980470792992E-01 -3.41147152294598E-01  9.92697195799465E-01  4.10603426319445E-01  1.50917632295936E-01
  1.23002543040589E-01 -3.39971522291917E-01  1.30186700016498E-01 -2.38288229437893E-01 -8.17306382716194E-02
 -8.74421197745379E-02 -1.92605556392409E-01 -1.14220891858994E-02  1.56394579391744E-01 -3.38441246396022E-01
  2.30540592136142E-01 -1.29058557522509E+00 -2.73147643001734E-01 -1.35071346866568E-01  7.29533980193698E-01
 -2.98953970114444E-01 -9.91420584344964E-02  5.13403411950051E-02  3.22984284504646E-02 -3.10000375842627E-01
 -1.73490830156739E-01  3.09118980742536E-01  8.43581322562976E-02 -1.57485522295793E-01  4.33637996354734E-01
 -2.36350458397905E-01 -8.91814557449451E-01 -2.50326961751818E-01  5.84153414136552E-01  2.83321973159865E-01
 -3.56144484286472E-01 -4.78769584016877E-01 -4.27277655842420E-02 -1.39607877629066E-01 -5.61559027036020E-01
  1.00928248425288E-01
* ORBITAL    1   72
 -1.18999229170330E-03  5.45052838795182E-02  2.14606978604553E-01  3.54124048232333E-01  5.85130546528938E-02
  7.18208545935902E-01  3.06266241516442E-01 -7.35346691872174E-01 -2.51726368281694E-01  5.49896357524785E-02
 -3.04386890475736E-03 -4.28646739914984E-01 -6.84964382873996E-03 -3.67244516786830E-01  9.32952845868789E-02
  6.30448213330761E-01  3.91288702644071E-01  7.96578887528270E-01  7.78542041148015E-01  3.53697307133244E-01
  2.76935362909081E-01  5.69702892129257E-01  4.78229800009841E-01  5.00458577790472E-01  2.01106936929523E-01
  5.79982475566879E-02  4.30336761621434E-02 -1.33904011858744E-02 -1.55998094369151E-01 -8.86629678515903E-01
 -5.32251277639709E-01  3.52400393311501E-01 -1.17354864689483E-01 -4.70644909150217E-01 -3.02040298817933E-01
  3.44704693856079E-01  1.87669013092559E-01 -1.08035081252023E-01  2.40380535500263E-01  4.23137450086735E-02
  1.19521291629840E-01  2.65891313547152E-02 -6.70689135371292E-02 -3.48053922495722E-01 -5.61337747537863E-02
  1.72347753684929E-02 -2.00490861192969E-02 -3.65081580846756E-01 -1.97607329531023E-01  2.53759387600304E-01
  2.61376796166415E-01  2.13195423950393E-01  3.86730872795052E-01 -6.62879878313568E-01  2.89582845812254E-01
  1.05232293485164E-01  1.17566072405318E+00  5.17449085302431E-01  3.71002325134339E-01  6.32421982206676E-01
 -1.17119432274541E-01 -6.71723293606527E-01 -3.25566632418472E-01 -2.09163026119206E-01 -2.12319711574228E-01
 -3.20403838998420E-01 -1.06107872203672E-01  1.17377817675001E-02 -2.77092463865206E-01 -2.20583928580369E-01
 -1.51080220681892E-01 -3.33313995211921E-01 -2.10898180912507E-01  4.51977641334568E-01  2.12057653830081E-01
 -3.51095628039549E-02  6.12997687543489E-01  3.26708902423673E-01 -2.23366116114743E-01 -3.37963510992847E-01
 -4.18408322612767E-01 -1.88242869330023E-01 -3.18378789941771E-01  2.90779118674742E-01  1.60969904768674E-01
  3.71914983234027E-01
* ORBITAL    1   73
 -7.57847658352201E-02 -1.96768254890619E-01  4.05976623524901E-01  1.14423788246861E+00  7.71032831108553E-01
  3.61257862581357E-01  1.56443596622189E-01 -1.93154594820205E-01  1.46345390498423E-01 -1.83336129549121E-01
  1.74142818004653E-01  5.93253084383727E-01 -1.30793804083486E-01 -1.01958157723149E-01  1.15677191441752E-01
  4.10317441923763E-01 -1.39690178013515E-01  5.10749053460394E-01  4.23414654660831E-01  2.27120265154142E-02
  6.54221700733404E-02  1.02404487939658E+00  4.03246627108020E-01 -1.06838181133884E-01 -3.84594616923151E-01
 -2.66266378726871E-01 -2.42665185977624E-01 -1.03402952616911E-01 -2.47969838125012E-01 -1.66065349565656E+00
 -1.06864589696823E+00  5.71696510409385E-01  5.19304343085210E-01 -2.44382781166929E-01 -1.76510248034379E-01
  3.15863922580434E-01  3.34031308778046E-01 -2.12561982066253E-01 -3.46125986774753E-01 -1.27127979397825E-01
 -7.09013344058969E-01 -2.85777683149764E-02  1.87907234138764E-01  8.86216180157635E-01  1.57940338726854E-01
  4.64429872749293E-01  3.70515242571502E-01  3.10082933702291E-01  7.45296528211153E-02 -3.76059065232369E-02
  1.18680987139836E-01 -1.64211591889851E-01  6.78687567872354E-02 -3.04941920256759E-01  4.95181622623886E-02
 -4.61636727353525E-02  9.94544249507997E-01  2.92131377714030E-01 -6.00569490814954E-02  1.85142829361828E-01
 -7.88419015603713E-01  2.85976607412353E-01  1.70544385655772E-02 -3.40267917216577E-01 -1.24135042788318E-01
  3.15481339461398E-01  4.37561112204144E-01  1.53360812074928E-01 -3.34476086806690E-01 -2.33813578408508E-01
 -3.86787198340223E-02 -7.57720010293843E-02 -7.00375607338484E-02 -3.44415581347410E-02  2.07834659228435E-01
  3.78482310952428E-01 -6.20920821660108E-01 -1.63279130920662E-01  6.21502643044022E-02  2.69848622811626E-01
 -2.94408193783219E-01  1.15583563946242E-01 -8.16802809980867E-03  4.44055361092819E-02 -1.30290522021330E-01
  2.17333131878296E-01
* ORBITAL    1   74
  1.83735512554560E-01  1.34059495150486E+00  1.14175049311237E+00  2.25071444432475E+00  1.50888947465847E+00
  4.29884105520540E-02  2.10363765417406E-01  7.43667792660538E-01  4.38079588866104E-01  3.64697967593434E-01
  2.89663653353354E-02 -1.75518219197376E-02  3.78196519535069E-01 -2.79301733149068E-01 -4.34767316733250E-01
 -2.49200301729615E+00 -1.42505367294973E+00  1.44308315650695E+00  9.77887656272631E-01 -2.33773270199024E-01
 -1.80734066016823E-01 -1.32912226196754E+00 -6.39528384243384E-01  2.27666500643422E-01 -2.28255042639565E-01
  3.89707392251634E-01  2.56439460166553E-01  8.66678018169034E-03  7.82459637168127E-03  2.53876562945404E-01
  4.63563413242373E-01 -8.64988869537544E-01 -8.50719377434649E-01 -1.13374637480397E-01  2.75019128997852E-02
 -2.12489070260604E-01 -2.12877186670156E-01 -2.96029669062304E-01  1.84726361316123E-02  3.79452010555341E-02
  3.93759871812326E-01  2.06074712593689E-02  2.39406286442484E-02  1.34227811594206E-01 -6.63799662008346E-02
  3.99783252629351E-01  6.15547004263272E-01  2.60154979506843E-01  2.05128589230191E-01 -1.77323697542680E-02
 -6.60898820103342E-02 -4.21237692680667E-01 -8.77411339475594E-02  1.58458687503144E-01 -2.68625361593580E-01
 -2.29411999905469E-01  2.33964999768223E-01  3.75576910829129E-02 -5.70526460287869E-01  3.63386590755927E-01
 -2.82934102256583E-01  1.15386014626350E+00  5.21719316377680E-01 -2.52383784454247E-01 -6.00524203588437E-01
  4.79723746201308E-01 -1.25710834469140E+00 -5.15938571917597E-01  3.90131058451794E-01 -7.54642870813322E-02
 -3.29748849847881E-01  6.29660438613898E-01  2.29217990039764E-01 -4.73759194127367E-02  1.46931431089069E-01
 -1.29970455690382E-01 -3.35764033371641E-01 -8.67713729936372E-02  6.68833279317733E-02  2.79393081397564E-02
  8.17072275844647E-02 -3.21511147162930E-02 -1.36699891595800E-01 -3.73185031529923E-01 -1.14460009849096E-01
  2.57127387118973E-02
* ORBITAL    1   75
 -4.52338557986511E-01 -2.55887007387611E+00 -1.13984745993365E+00 -8.18942962035828E-01 -6.20978199557868E-01
  5.14256614129832E-01  2.35909920978104E-01  1.07689260647790E-01  2.67024106164133E-01  2.87977569425803E-01
  1.83966334114107E-01  2.09174198067789E-01  3.08432974984503E-01 -3.16963035268159E-01  2.31711058409473E-02
 -1.98144097217569E-02 -2.66499408820827E-01 -2.20899649317884E+00 -1.57757574117328E+00  1.80391017976589E-01
  1.72388352952206E-02 -1.33893991388745E+00 -1.23449014986894E+00  4.78346797404552E-01  3.76009684363342E-01
 -2.08850309087014E-01 -2.04442171027729E-01  6.27131697014234E-02  8.40610565298162E-01  4.56944122324128E+00
  2.05027990132784E+00 -3.02188970831066E-01 -4.04197426527999E-02  4.61214519673370E-01  2.31880163761719E-01
 -5.88583928132853E-01 -2.36676230220471E-01  4.75095769360385E-01  7.59306403345491E-01  5.76010335688787E-02
 -3.68310631959964E-01 -1.29171543532441E-02 -1.30234299847680E-01 -1.03754536426388E+00 -9.20071492769244E-01
 -6.11317037704602E-01 -4.32922567634680E-01  1.17656927955626E+00  8.53570726715036E-01  9.75172849679313E-02
  2.61920986038105E-01  2.54433016904596E-01  1.78228712414782E-01  3.88847081182707E-01 -2.84682463519440E-01
 -2.90077539446322E-01  8.10078848438083E-01  2.58792757784320E-01  3.39861740396200E-01  1.98255306232163E-01
 -2.76423121706877E-01 -1.10855930416477E-05 -1.83062870108008E-01 -4.59227210014288E-02 -9.24986958421890E-03
  2.34257481861089E-02  1.18458654752462E-02  8.29651122306118E-02  3.88230778273563E-01  4.55684508346074E-02
  3.28804668523366E-01 -5.94852699588963E-01 -1.59786381765855E-02  7.87404254769416E-02 -3.30694058021838E-01
  1.18862764011330E-01 -4.46639727253166E-01 -7.29282256102390E-02  2.18021088253808E-01  6.56390933339161E-02
 -2.51846658999287E-01 -9.21952132539956E-02 -9.76526989132998E-02 -1.29182324978881E-01 -2.91770356388068E-01
 -2.09149111349430E-01
* ORBITAL    1   76
  3.17822375861532E-01  2.16701181482873E+00  1.62223592087187E+00  2.15215895810686E+00  1.49347043195036E+00
  2.98862882846608E-01  1.63538574752343E-01 -3.90710589734843E-01 -1.56507766426059E-01 -1.06203756258865E-01
  1.43645742443031E-01 -2.27924081198711E-01 -4.22083727292325E-02  6.03249869170175E-01 -6.60422579566620E-02
 -4.07651765959868E-01 -1.66978369662981E-01  3.23670892901298E+00  2.19121181804053E+00  1.06687948215433E-01
  3.23424147184386E-02  9.67540977461583E-01  6.97288990764082E-01  1.30593300381505E-02  1.74055913910284E-01
 -2.80191412081966E-01 -9.35659275558453E-02  1.08138909252865E-01 -2.88577186244763E-01 -1.66733518928903E+00
 -8.16457682203252E-01 -1.03041542904373E+00 -3.41315493891699E-01  9.06921912255181E-01  6.62529523909189E-01
  1.72181459800388E+00  1.24402156200165E+00  1.80282959575005E-01  2.51663354511468E-01 -4.97337525660146E-01
  2.31107613371690E-01 -5.68205237836604E-01 -3.65164338634955E-01 -2.24260210658595E+00 -1.19289330878350E+00
 -1.49370220971260E+00 -7.80814830740499E-01 -7.57131744832817E-02  3.42622797563157E-01  7.80937598951321E-01
  3.76025159006471E-01 -5.62132426525445E-02  1.89103269635301E-01  2.90933011150385E-01 -2.83286925063916E-02
  1.45653516383639E-01  1.07320850740620E+00  4.59619136086128E-01  1.57607006957129E-01  2.32395004906005E-01
 -3.71438533205377E-01  1.90196420530174E-01  6.43924533004483E-02 -1.57766290679017E-03 -1.05191726190632E-01
  1.33456992681421E-01 -5.29703646673853E-01 -3.15061454053459E-01 -6.68591422311345E-01  4.63407167241890E-02
 -4.78365488736497E-01  1.33339297015063E+00  2.47712356876738E-01 -5.01400728519829E-01 -3.39834373762134E-01
 -4.02101285049097E-01  1.62131656228961E+00  4.30908217984930E-01  8.46573425981643E-02 -7.45659214422354E-01
  1.15962906299025E-01 -1.18128301639421E+00 -6.58333483274656E-01 -3.66514048121530E-01 -2.20061437040870E-01
  1.78672245406059E-01
* ORBITAL    1   77
  2.06577876424657E-01  1.06998119742761E+00  4.27030520922012E-01  4.22662552769859E-01  2.01238408807711E-01
  3.89716841210818E-01 -1.91398110765730E-03 -4.65950893865699E-01 -1.11278017480825E-01 -1.55828696788083E-01
  3.59939561498704E-02 -3.12003399071349E-01  2.19815906680024E-01  2.12136832464205E-01  3.22340555353198E-02
 -5.00934096704290E-01 -9.99375040894923E-01  1.64839149005225E+00  9.80706753267721E-01 -7.05444950414500E-01
 -6.12847460628955E-01 -1.57412578720650E+00 -1.18122576798329E+00  2.21102007836164E-01 -8.03954603569749E-01
  9.87011556059973E-03 -3.14371944126878E-01  2.25120356300860E-01 -2.86444652518244E-01 -2.05055820443694E+00
 -1.57620618258303E+00  1.35270885649984E+00  7.13237849425730E-01 -9.96123532861038E-01 -7.12797710926831E-01
  3.09881355073192E-01  4.29219425198791E-01  1.95748925051928E-01 -1.04981714644970E-01 -3.62341995167061E-01
  6.69146488751191E-02  2.34466451709890E-01  6.32630532469942E-01  4.04914970155601E+00  2.42319154526924E+00
  1.08094370844054E+00  7.24742750267709E-01 -1.85855693735506E+00 -1.44684730451547E+00 -1.61614232897787E+00
 -1.20952655760261E+00  1.79914527657660E-01  2.12791103632840E-01  3.72512556171930E-01 -2.33997879927057E-01
 -4.03721240073953E-01  7.41839779260803E-01  2.18458001919691E-01  3.26677674464668E-01  2.11365506325516E-01
 -5.59688728503865E-02 -5.95060536863026E-01 -1.53585669081398E-01  6.73830014251358E-03  2.23729960266622E-01
 -2.99034295429617E-01 -1.67811939882729E+00 -3.46088105335212E-01  1.00783138808042E-01 -1.19079790069141E-01
 -4.71949493070132E-01 -9.66500876887369E-01 -2.36446297925637E-01  4.87428937630691E-01  9.38611102223528E-02
 -1.98827337995082E-01 -2.33847406809331E-01  2.22617887604815E-01 -2.90480153152407E-01  2.79288338074963E-01
  3.69605810175890E-01  2.38705696345470E-01  1.17409256882265E-01 -9.13912879445844E-02  5.60117058137054E-01
 -1.10215717106958E-01
* ORBITAL    1   78
 -1.67074640265812E-01 -1.01103124639682E+00 -4.78228597814172E-01 -2.57113623306239E-01 -2.73048809912198E-01
 -3.78543885903331E-01 -1.14350578462088E-01  5.50340166865683E-01  1.73850475942931E-01  3.93464380971741E-01
  1.55542850698500E-01 -2.58509115262441E-02 -4.91107369119935E-02  1.11664066826276E-01 -3.98898629156588E-01
 -2.36548688492122E+00 -1.02609343254080E+00 -9.82675746267603E-01 -4.71706300304651E-01 -4.71360984358908E-01
 -2.90613123794542E-01  2.07742267325171E-02 -4.83572750286988E-01  3.48364431585630E-01 -5.12387578243341E-01
 -3.99230118369906E-01  6.90652275897297E-01 -7.14335696938526E-02 -4.05756591945509E-01 -2.20523135432206E+00
 -7.75903159857048E-01 -4.22664674935011E-01  4.47233174108694E-02 -6.05094505851501E-01 -3.25472724001350E-01
 -3.83964390443456E-01 -3.48031059071207E-01 -3.68530213024815E-02  6.03810293553361E-02  4.57264233741605E-01
 -6.60903414696123E-02 -3.80793974659010E-01  3.82497484349176E-01  2.53847578349763E+00  1.57850079581640E+00
  1.41794279105114E-01  3.06785453466175E-01 -1.64771703066764E+00 -1.18353758723282E+00 -6.22832558541022E-01
 -6.00622183177815E-01  2.61400623361881E-01  5.15513634146287E-01 -1.78902629217044E-02 -2.78584070388800E-01
  1.15928549426760E-01 -4.70906392619139E-01 -1.93456904467536E-01  6.80364005688550E-02 -1.45302548876603E-01
  1.66206340392731E-01  9.40008674058674E-01  1.62076842867714E-01  2.91378326929686E-01 -1.43420309335671E-01
  2.70290293043950E-01  1.71455026891699E+00  1.64688445748868E-01 -1.92538388197359E-01 -2.99786969081324E-01
  8.19820014266386E-01  1.44178163331580E+00  1.77748506531427E-01 -6.75616921456625E-01  9.98793740141649E-02
  6.47703845066409E-02  4.55394435564444E-01  1.44688046003991E-01 -4.35751318227739E-01  1.91277658680056E-02
  1.18855421112533E-01 -8.30814620976958E-01 -9.95617966635380E-02 -2.37929026935295E-01  3.78736360912729E-01
  2.95976609208031E-01
* ORBITAL    1   79
 -7.30287290089257E-02 -1.10105496289432E-01  4.64916721833719E-01  1.31735885580877E+00  6.86838885584284E-01
 -3.74629498067934E-01  6.95372098348892E-03  6.42184304801559E-01  2.47059628947262E-01  4.24384175181628E-01
  6.83981744388387E-01 -3.17637174214659E-01 -3.15500582904725E-01  6.73780489570660E-01  9.40294289284397E-02
  5.77155615083329E-01  4.91970960785512E-01  1.33208255561459E+00  6.96853328545439E-01  2.04450606454192E-01
  1.72634208836434E-01  1.76389443107073E+00  1.07316410287758E+00  1.34954976535103E-01  1.79818859954097E-01
  3.62134433690901E-02  4.20725218327240E-01 -2.40884209199586E-01 -6.97032056415467E-01 -4.11340839860213E+00
 -2.20741559409782E+00  2.39637181264818E+00  1.31969216374249E+00 -1.48841241573871E+00 -9.04744815154465E-01
  7.09088415918487E-01  4.30411099837657E-01  7.01643153607508E-01 -2.11266109942168E-01 -2.29697834314186E-01
  7.23033292442330E-02  6.20240234687638E-01  6.48340749889891E-01  3.40876795120586E+00  1.15163215935912E+00
  1.39726727788438E+00  7.69130019250302E-01 -5.68576544562450E-01 -3.69304845606381E-01 -1.52010021799840E-01
  1.13648860613695E-01 -4.52088273649831E-01 -2.31405530251728E-01 -5.51425476252085E-01 -2.48542052245933E-01
 -4.28736089296855E-01  1.09004110602987E-01 -7.26094873243299E-02  3.41723214096989E-01 -1.16380056979530E-01
  8.39698050506283E-03  1.92604436077836E+00  3.69640959234289E-01  5.78386387349987E-01 -4.26503239679646E-01
  4.57937749604691E-01  9.18381587505025E-01  1.88529010323897E-01 -2.91756489879022E-01 -3.92420112673761E-02
  1.28743031929899E-01 -1.57625780023361E+00 -4.26740959843643E-01  4.98161715681613E-01 -4.57608658733220E-02
 -1.46924775592113E-01 -1.13755265022478E+00 -1.79501985086295E-01  1.78322477725777E-01  4.67658620190156E-01
 -1.85550173953955E-01  1.64075860567881E-01  1.15956663755032E-01 -5.26920001720390E-02  3.31220153780885E-02
 -2.91642680152653E-03
* ORBITAL    1   80
  3.28012128317423E-01  2.03142749270993E+00  1.09337078475025E+00  1.04234121248084E+00  8.22339246187763E-01
  5.24221845205156E-01  2.32597743162973E-01 -4.67981477864237E-01 -9.52353486082025E-02 -3.49255500861576E-01
 -2.22082645605127E-01 -2.39074788297171E-02  3.22788407932229E-01  1.25348918610801E-01 -4.50332333638464E-01
 -2.51024405775695E+00 -1.08937850168663E+00  5.68667891849444E-01  5.11077305733546E-01  4.07272081240014E-01
  2.83132772541250E-01 -3.19810055374843E-01 -9.40581138376378E-02 -1.00064972005691E-01  3.86773428406832E-01
 -1.84537209392088E-01 -2.03541648671725E-01 -3.30191433101772E-01  8.38316327636773E-02  2.39423522081657E-01
 -2.17301809059412E-01 -5.91281902166378E-01 -1.26246410483941E-01 -4.80698469297053E-01 -4.67520393758241E-01
 -5.92617392653083E-01 -2.91145604108196E-01  6.14365874745678E-02  9.58539959538112E-02  3.43269516371887E-01
  4.59493099307195E-01  9.94057757785884E-03  6.11317983829283E-01  3.14974994079084E+00  8.31077163637588E-01
 -2.66006251340381E-01  1.22832008676981E-01  4.42617109703642E-01  1.03722787553176E-01  6.31783210832315E-01
  4.32891507534390E-01  8.26047809445052E-01 -7.15561284219988E-01 -4.06467059556110E-01 -7.13657894380895E-01
  1.50242080819464E-01  7.11866137145032E-01  3.38767229942754E-01 -1.27292256137770E-01  1.85364959751323E-01
 -2.53780191268627E-01 -1.05285676412100E+00 -1.32853924885080E-01 -3.59015220017031E-01  1.76427010997970E-01
 -2.05832855439876E-01  1.64801713895526E-01 -5.29721649899981E-02 -1.47706689998309E-01  1.05289279848952E-01
  3.66599409085835E-02  5.93337259412540E-01  1.74597236041024E-01 -1.76727772770081E-01  1.48588020316740E-01
 -1.17330344350426E-01 -1.57768508646520E+00 -1.19535413722792E-01 -1.96481166077158E-01  8.00401980658266E-01
 -1.45120091710225E-01 -2.14572430654266E+00 -4.19381026613647E-01 -8.90982219215876E-01  3.06408161891346E-01
  4.07319062033814E-01
* ORBITAL    1   81
 -9.00155336761595E-01 -5.08492950315164E+00 -2.18112215188519E+00 -7.09414270905210E-01 -8.37290242542064E-01
  2.81976657739007E-01  1.10714976429454E-01 -1.03611445269678E-01  1.04523023546915E-01 -2.65264269984844E-01
  1.06761985894852E+00 -1.59432519002322E-01  2.30704517730564E-01  1.49987312309884E-01 -4.08405629795917E-01
 -1.78306317155804E+00 -3.16710669162180E-01 -2.85374540130337E+00 -2.02738754932121E+00  1.15731032352517E-01
  1.37309506125018E-01 -2.36671106336783E+00 -1.22836451183948E+00 -2.45113178849169E-01 -2.77651686438229E-01
 -3.49186603617115E-01 -5.16392968951028E-01  3.65483791729154E-02  1.23907539557583E+00  7.25971992665469E+00
  3.69876679454454E+00 -2.48514880600517E+00 -1.54026331888748E+00  1.64700769768473E+00  9.86529456437381E-01
 -2.08856224244838E+00 -1.30129428255758E+00 -8.00050052558628E-01 -7.65629360372630E-02  3.78057703404858E-01
  5.64896610696699E-01 -9.26370608801148E-02 -6.17999849629014E-01 -3.49755012030518E+00 -1.62642507183863E+00
 -9.10449470652821E-01 -5.33512478757771E-01  1.63422929047460E+00  9.16792889660207E-01  7.32576868736882E-01
  5.06623422376792E-01  3.83055749285648E-01 -3.30663240181095E-01  1.69013519844076E-01  2.79884446750307E-01
  1.20971541293546E-01  2.10708881831460E+00  2.86686129011818E-01  7.81585117084391E-01  3.70829279675735E-01
 -4.67996983525225E-01  1.14315385450975E+00  6.67102444205783E-02  6.52189259208744E-01 -1.51522314149732E-01
  1.09101901201895E-01 -5.24737823876765E-01 -2.62984470323435E-01  4.28709421053148E-01 -1.43305152526741E-01
  2.37121696074720E-02  6.69439818497263E-01  4.42746072281886E-01 -1.40549459256983E-01  5.43950414936810E-02
  7.96462770870615E-03 -1.94694768627059E-01 -1.58382174484728E-01  3.88251222529779E-02  2.47290144213928E-02
 -7.70267507188843E-02  2.53297998608875E-02 -1.76149058934357E-01  5.52556201261381E-02 -3.12055536767312E-02
 -5.58044926303739E-02
* ORBITAL    1   82
 -4.25592954643123E-01 -2.52605387639313E+00 -1.29119417850105E+00 -1.25322904423580E+00 -8.58492387607373E-01
  6.30678617999539E-01  1.84584704776974E-01 -8.20697274395739E-01 -2.97519015022452E-01 -6.13093616813614E-01
  7.57475602994485E-02  1.11450282751235E-01  4.85269200286013E-01 -2.62462535605415E-01  4.45953653855719E-02
  2.60678828044017E-01  1.90113774526571E-01 -2.11094814162648E+00 -1.42606048486629E+00  8.08585575157847E-02
  2.32436312324927E-02 -1.10460705493060E+00 -5.48636429084830E-01 -1.50324645755448E-01 -3.93594062242569E-02
 -1.45457980979384E-01 -2.47721161211243E-01  1.81955388553852E-01 -6.11208596896615E-01 -3.52359940436819E+00
 -1.55200974128743E+00  1.28221613859488E+00  9.50945554831102E-01 -2.30781490007234E+00 -1.27245700307239E+00
 -1.76972554186148E+00 -1.09333141792423E+00  1.02291451970154E+00 -3.68425160699650E-01  9.61694612722143E-01
  3.93847926721726E-01  1.32027947645914E-01  8.06947479534426E-01  4.81401510776264E+00  2.46828809962808E+00
  1.24920401828588E+00  7.23710363578934E-01 -3.05062321949260E+00 -1.73299121065795E+00 -3.46948740327965E-01
 -2.69875965731887E-01 -1.10870752242215E+00  5.82912850691140E-01 -4.33768897362045E-01 -3.42691877335705E-01
 -9.50385513901685E-03  1.38463176811007E+00  2.50686481359492E-01  2.67367462130284E-01  2.68578299078075E-01
 -3.69100836291933E-01 -1.18525272603069E+00 -3.45534283458514E-01 -3.14668040399442E-02  2.92719949499353E-01
 -3.18489909959124E-01 -1.85897249513607E-01 -8.24819793112013E-02  3.08830697019811E-01  3.33153310084981E-02
  6.23235342488626E-03  3.34148206210291E-01 -8.52259822982043E-02 -3.05485261213792E-01 -8.88327673665477E-02
  5.73876415698687E-02  1.21304694386233E+00  4.44680980717367E-01 -6.71004838008454E-02 -3.43204776008564E-01
  8.98547682354325E-02 -5.56011800821942E-01 -8.42283483849840E-02 -1.52485670645270E-01 -1.55526665552866E-01
  2.96807747535351E-02
* ORBITAL    1   83
  1.01800699604692E+00  6.00093431891461E+00  2.91243256263078E+00  3.57465463635136E+00  2.11937798532224E+00
  3.62727234297930E-01  1.05756217095910E-01 -7.28794762099031E-02  1.38701433214495E-01 -2.69852106354464E-01
 -8.05154017660481E-02 -6.28241388591635E-01  4.34776077252759E-01  1.10804577888015E+00 -1.30683227912270E+00
 -7.76630130180526E+00 -3.98529270636168E+00  2.87024097447596E+00  1.84971483384505E+00 -3.13778186195070E-02
 -5.42663781688349E-02 -1.16519032816238E+00 -9.39558375188108E-01 -7.58251376283360E-02 -5.51683765711802E-02
  7.21612920094766E-01  3.89421357316455E-02 -1.43410132319689E+00  4.54439673519440E-01  2.65114332433967E+00
  1.37796009566497E+00 -7.87820566885130E-01 -5.81274300118503E-01  3.32459605931868E-01  2.14799119503371E-01
 -9.18029555782675E-01 -5.56001878752009E-01 -1.29501127850709E-02  2.57400158786804E-02  3.02387466080446E-01
 -3.17350199659369E-01 -1.05351440951673E-02 -2.42268300141610E-01 -1.40707046683434E+00 -6.74347120625360E-01
  5.36036540575688E-02  3.12145320948331E-02  2.47860099181435E-01  2.86174072760510E-01 -1.50711674186742E-01
  2.67522224236311E-03 -5.54902180057968E-02  2.61273492715886E-01  1.84677886031789E-01  2.35957785547029E-01
 -3.29909353117917E-02  5.65479269747226E-01  2.27262472745702E-01 -4.78273645319525E-02  1.69225245806997E-01
 -2.08574285295233E-01 -5.75207401346494E-01  3.31264507857161E-02 -1.56557900442995E-01  1.60581767688253E-01
 -2.14533448064911E-01 -1.90133934986300E-01 -2.26520499452420E-01  1.47848297556240E-01  1.54532693708830E-03
  2.15979841156390E-01  2.46107243913520E-02  4.15544033020421E-03 -2.02211320568603E-02 -7.51516069588226E-02
  4.27694997571729E-01  3.50674799669813E-01  5.45930894985162E-03 -3.25873692604102E-02 -2.04580840096462E-01
 -7.48619057165238E-02  6.28913738743835E-01  6.50257232370801E-02  2.22310016133924E-01 -4.68289290292366E-02
 -6.24446365452735E-02
* ORBITAL    1   84
  2.40499226475021E-01  1.40975700669757E+00  6.80719156716498E-01  1.48893143564164E-01  2.33608639807297E-01
  1.22027422429944E-02 -5.07816983132452E-02  2.53917870112980E-01  2.57380794777687E-01 -1.18560896816835E-01
 -2.69837111574953E-01  1.68323470395844E-01  2.43423848691950E-01 -6.99826954983391E-02 -7.26207339070968E-01
 -4.10081763054805E+00 -1.86520527779728E+00 -4.34449605346818E-01 -1.46098395782091E-02 -1.88377317333644E-01
 -1.36729574690009E-01 -1.12849246806423E+00 -8.40721661130908E-01 -1.21257817943061E-01 -1.17578714191313E-03
 -7.01083914398307E-01  1.60901547819195E-01 -4.97426888609119E-02  3.60270704689781E-01  2.10645953702134E+00
  1.13459460249082E+00 -1.24796854023556E+00 -7.43038805941911E-01  5.05241485264603E-01  3.76220343524049E-01
 -1.09931895634528E+00 -5.54124113456130E-01  1.85355615969545E-01 -1.24543366926467E-01  1.46469325482859E-01
  7.50215870900552E-01 -4.30649305240717E-01 -1.84037984838771E-01 -9.11813213936031E-01 -2.99746005548108E-01
  1.17136105911779E+00  4.06162979464842E-01  8.06519756122014E-01  2.52759263065741E-01 -9.79548846116542E-01
 -3.91182001390721E-01  6.28144149800880E-02 -1.28070259711563E-01 -1.34055821375279E-01  7.69803319703282E-01
 -1.37548315838455E+00 -5.61349543865540E-01 -2.55204131363194E-01 -2.56137513980112E-01 -4.50756155234195E-02
 -4.40778965226969E-02 -5.12208340969718E-01 -9.02643990174366E-03 -1.92039978229811E-01  1.34721860805318E-01
 -1.25944227880681E-01  9.24370381253764E-01  6.65041156136120E-02 -3.07357170365552E-01  2.72506878889036E-02
  3.82421951083720E-01  8.52304285013945E-01  1.95757442707642E-01 -2.46983659001124E-01 -2.77875298025501E-01
 -1.95877273730101E-01 -1.84415878326411E+00 -4.91567809714921E-01  3.90593672295016E-01  4.81125747623213E-01
 -3.00331003030696E-01  2.74953762522856E+00  6.40233998506825E-01  8.40044612944153E-01  3.79912800194575E-01
 -4.55462824305538E-01
* ORBITAL    1   85
  3.66058948504580E-01  2.12412535116778E+00  9.55548595171694E-01  7.79598867179164E-01  5.57891359069428E-01
 -5.50968661289418E-01 -1.89817872455558E-01  8.89742977236554E-01  4.54486194236147E-01  5.47702849745492E-01
 -2.79783873993909E-01  8.65153736379050E-02 -5.80464259441870E-01  1.22154076252453E-01 -1.47229668154681E+00
 -8.50981522311527E+00 -4.14382269072585E+00 -8.50709449578689E-01 -3.09892386424783E-01 -2.05735172662700E-01
 -1.15907160767153E-01 -3.78038966926970E+00 -2.36277721185570E+00  2.30813659087150E-01 -6.40170091967078E-02
 -9.75909012247465E-01 -1.13535722532253E+00 -4.47534829186951E-01  1.29050439738775E+00  7.10615395747216E+00
  3.04483329319538E+00 -1.75503754255945E+00 -1.12096161945923E+00 -4.56688578793818E-01 -2.78490960759185E-01
 -3.32476132905592E+00 -1.72069475263201E+00 -3.86824776268367E-02  4.49333409712184E-02  6.42101564428940E-01
  9.41016724284351E-01  7.85660504974568E-01 -2.98533424306349E-02  4.89643253984400E-02  2.28811062061655E-01
  3.31779613869334E-01  3.05246565635550E-01 -5.43117346550623E-01 -2.16139802442850E-01 -2.95514975596874E-01
 -2.37074818055481E-01 -2.90181094917836E-01  2.64110140195153E-01  2.05811974899987E-01  1.57224489991760E-02
  3.49880612756261E-01 -1.61622069412978E+00 -3.11600125343919E-01 -3.04839406550312E-01 -4.07932379604293E-01
  2.44410000662285E-01  7.93573523981420E-01  2.19941587158344E-01 -2.00187448373326E-01 -2.24455066366212E-01
  2.80528986795101E-01 -3.89621292327050E-01 -3.15566652605840E-01 -1.55773321956782E-01 -1.60963327926517E-02
 -1.06473250670066E-02 -5.50920342934897E-01  1.43120096882166E-01  3.35365094274300E-01  1.04244563053165E-01
  4.53998602251571E-02  7.20406794627363E-01  9.13846037314771E-02 -1.83704106437746E-01 -2.76198191605672E-01
  1.25114447093414E-01  1.80657040331216E-01  1.41854984203515E-01  7.59225072743572E-02 -5.02210917947948E-02
  3.21903972783411E-02
* ORBITAL    1   86
 -1.22300252303406E-02 -9.04201063338197E-02 -6.57656496989888E-02  1.78571584324326E-01  4.08823416493620E-02
 -5.97687298386118E-01 -1.98216833379837E-01  3.50267778164740E-01  7.00499208777801E-02  4.87744751152476E-01
  7.58118003845712E-02 -1.86737429035656E-01 -8.28017727957153E-01  1.00560161365104E-01  3.77221795391756E-01
  2.07319341567815E+00  8.36741644305618E-01  5.07569592329354E-01  1.80788407546911E-01 -3.25918211628620E-02
 -1.83818128325128E-02 -1.45554913887452E-01  1.89889369784039E-01  1.91047338906602E-01 -5.88530703765979E-02
  8.79486219229430E-01 -1.06327677275933E+00 -4.43382613856576E-02 -6.35003425409793E-01 -3.70501544454124E+00
 -1.73115757905663E+00  1.02663104529265E-01  3.40682581417459E-01 -5.39234378434197E-01 -3.43960916225577E-01
 -2.00336471865812E-01 -3.83095232080070E-02  2.89428776950777E-01 -4.90833483593674E-02  7.81950214234830E-01
 -1.90613025312932E-01 -9.93227664255256E-01  3.61463918212335E-01  2.05291850506461E+00  9.45525209794277E-01
  5.86622149339370E-01  2.83358649340883E-01 -3.33083899434420E-01 -3.13781342382445E-01 -3.83965487123045E-01
 -1.82548326802269E-01  8.68642525336851E-02 -8.04579037988102E-02 -2.98574829978514E-01 -3.20546673251392E-02
 -5.64811700781488E-01 -9.88588390494921E-01 -2.29814300439833E-01  2.90738333226018E-02 -2.74501415852201E-01
  3.50734280221121E-01  1.33813822334527E+00  3.40601102002178E-01  1.59897824963583E-01 -3.61907894659151E-01
  2.97991056976351E-01 -2.05940023482359E+00 -3.50207413511031E-01  4.03328681494108E-01  2.32921125323126E-02
 -7.04988573859132E-01  2.05273341553116E+00  3.27710360114289E-01 -7.89862044914865E-01 -3.41989129823532E-02
  1.31543223428013E-01 -1.02213212060158E+00 -1.81425890880578E-01  1.09025544132916E-01  3.33993504644057E-01
 -1.38981967819187E-01  3.17159192131453E-01  1.38776158044647E-01  7.27051489956096E-02  1.60867616369563E-01
 -6.38528431270724E-02
#OCC
* OCCUPATION NUMBERS
  2.00000000000000E+00  2.00000000000000E+00  2.00000000000000E+00  2.00000000000000E+00  2.00000000000000E+00
  2.00000000000000E+00  2.00000000000000E+00  2.00000000000000E+00  2.00000000000000E+00  2.00000000000000E+00
  2.00000000000000E+00  2.00000000000000E+00  2.00000000000000E+00  1.81858566214286E+00  1.27521497082201E+00
  6.29761740239388E-01  2.76437626795746E-01  0.00000000000000E+00  0.00000000000000E+00  0.00000000000000E+00
  0.00000000000000E+00  0.00000000000000E+00  0.00000000000000E+00  0.00000000000000E+00  0.00000000000000E+00
  0.00000000000000E+00  0.00000000000000E+00  0.00000000000000E+00  0.00000000000000E+00  0.00000000000000E+00
  0.00000000000000E+00  0.00000000000000E+00  0.00000000000000E+00  0.00000000000000E+00  0.00000000000000E+00
  0.00000000000000E+00  0.00000000000000E+00  0.00000000000000E+00  0.00000000000000E+00  0.00000000000000E+00
  0.00000000000000E+00  0.00000000000000E+00  0.00000000000000E+00  0.00000000000000E+00  0.00000000000000E+00
  0.00000000000000E+00  0.00000000000000E+00  0.00000000000000E+00  0.00000000000000E+00  0.00000000000000E+00
  0.00000000000000E+00  0.00000000000000E+00  0.00000000000000E+00  0.00000000000000E+00  0.00000000000000E+00
  0.00000000000000E+00  0.00000000000000E+00  0.00000000000000E+00  0.00000000000000E+00  0.00000000000000E+00
  0.00000000000000E+00  0.00000000000000E+00  0.00000000000000E+00  0.00000000000000E+00  0.00000000000000E+00
  0.00000000000000E+00  0.00000000000000E+00  0.00000000000000E+00  0.00000000000000E+00  0.00000000000000E+00
  0.00000000000000E+00  0.00000000000000E+00  0.00000000000000E+00  0.00000000000000E+00  0.00000000000000E+00
  0.00000000000000E+00  0.00000000000000E+00  0.00000000000000E+00  0.00000000000000E+00  0.00000000000000E+00
  0.00000000000000E+00  0.00000000000000E+00  0.00000000000000E+00  0.00000000000000E+00  0.00000000000000E+00
  0.00000000000000E+00
#OCHR
* OCCUPATION NUMBERS (HUMAN-READABLE)
  2.0000  2.0000  2.0000  2.0000  2.0000  2.0000  2.0000  2.0000  2.0000  2.0000
  2.0000  2.0000  2.0000  1.8186  1.2752  0.6298  0.2764  0.0000  0.0000  0.0000
  0.0000  0.0000  0.0000  0.0000  0.0000  0.0000  0.0000  0.0000  0.0000  0.0000
  0.0000  0.0000  0.0000  0.0000  0.0000  0.0000  0.0000  0.0000  0.0000  0.0000
  0.0000  0.0000  0.0000  0.0000  0.0000  0.0000  0.0000  0.0000  0.0000  0.0000
  0.0000  0.0000  0.0000  0.0000  0.0000  0.0000  0.0000  0.0000  0.0000  0.0000
  0.0000  0.0000  0.0000  0.0000  0.0000  0.0000  0.0000  0.0000  0.0000  0.0000
  0.0000  0.0000  0.0000  0.0000  0.0000  0.0000  0.0000  0.0000  0.0000  0.0000
  0.0000  0.0000  0.0000  0.0000  0.0000  0.0000
#ONE
* ONE ELECTRON ENERGIES
 -1.1245E+01 -1.1237E+01 -1.1230E+01 -1.1223E+01 -1.1129E+00 -9.1765E-01 -8.4461E-01 -7.2290E-01 -6.5520E-01 -5.8452E-01
 -5.7024E-01 -5.3195E-01 -4.9642E-01  0.0000E+00  0.0000E+00  0.0000E+00  0.0000E+00  9.4156E-02  1.1838E-01  1.4858E-01
  1.5377E-01  2.0676E-01  2.5520E-01  4.1288E-01  4.6332E-01  4.8899E-01  5.0927E-01  5.3304E-01  5.7321E-01  6.2783E-01
  6.6012E-01  6.7666E-01  6.8658E-01  7.1194E-01  7.5633E-01  7.6289E-01  8.0400E-01  8.1168E-01  8.2972E-01  8.4393E-01
  8.8419E-01  9.2002E-01  9.3021E-01  1.0096E+00  1.0576E+00  1.0958E+00  1.1456E+00  1.2095E+00  1.3032E+00  1.3343E+00
  1.3858E+00  1.4902E+00  1.5425E+00  1.5999E+00  1.6295E+00  1.6834E+00  1.7112E+00  1.7742E+00  1.8296E+00  1.8735E+00
  1.9332E+00  1.9714E+00  1.9803E+00  2.0155E+00  2.0490E+00  2.0862E+00  2.1398E+00  2.2172E+00  2.2272E+00  2.2663E+00
  2.3165E+00  2.3434E+00  2.4080E+00  2.4310E+00  2.5326E+00  2.5911E+00  2.6741E+00  2.7659E+00  2.9612E+00  3.0237E+00
  3.0658E+00  3.1107E+00  3.1859E+00  3.3032E+00  3.3554E+00  3.5739E+00
#INDEX
* 1234567890
0 iiiiiiiiii
1 iii2222sss
2 ssssssssss
3 ssssssssss
4 ssssssssss
5 ssssssssss
6 ssssssssss
7 ssssssssss
8 ssssss
