# Supplementary material for: Smooth Things Come in Threes: A Diabatic Surrogate Model for Conical Intersection Optimization
Source: J Chem Theory Comput. 2023 May 16;19(11):3418–27. doi: 10.1021/acs.jctc.3c00389 (PMC10269327; doi:10.1021/acs.jctc.3c00389)
Supplement: Supplementary file 1 — ct3c00389_si_002.zip [file ct3c00389_si_002.zip › SI/RVO/CI/p/MECP.geo.molden]

 [Molden Format]
 [N_GEO]
                   11
 [GEOCONV]
 energy
-0.24833022244346134E+03
-0.24834004354879403E+03
-0.24834145669937885E+03
-0.24834154902455504E+03
-0.24834155298083124E+03
-0.24834155329119679E+03
-0.24834155235048252E+03
-0.24834155340313907E+03
-0.24834155303743927E+03
-0.24834155334302224E+03
-0.24834155363984667E+03
 max-force
   0.0795955
   0.0319493
   0.0079409
   0.0008090
   0.0005594
   0.0005371
   0.0004825
   0.0004927
   0.0004176
   0.0004718
   0.0000000
 rms-force
   0.0096301
   0.0036448
   0.0008516
   0.0001452
   0.0000913
   0.0000808
   0.0000786
   0.0000770
   0.0000706
   0.0000773
   0.0000000
 [GEOMETRIES] (XYZ)
  14
  -248.33022244346134     
 C      0.0000000      0.0000000      0.0000000
 C      1.3544900      0.0000000      0.0000000
 C      2.0596600      0.0000000      1.2544600
 C      3.4285900      0.0001600      1.3972200
 C      4.1860300     -1.2092500      1.4548800
 N      5.4926100     -1.1661800      1.5921100
 H     -0.5626600     -0.0001400     -0.9258300
 H     -0.5778400      0.0002800      0.9192200
 H      1.9067100     -0.0002400     -0.9444700
 H      1.4477900      0.0003300      2.1717600
 H      3.9626100      0.9483700      1.4699600
 H      3.6710500     -2.1871300      1.3837700
 H      5.9992400     -0.2926500      1.6603400
 H      6.0636700     -1.9998700      1.6370400
  14
  -248.34004354879403     
 C     -0.0295473      0.0055779     -0.0025770
 C      1.3334089      0.0032357      0.0128169
 C      2.0330270     -0.0203929      1.2426015
 C      3.4491393     -0.0134701      1.3813358
 C      4.2137386     -1.1697329      1.4587592
 N      5.5279158     -1.1784445      1.6016856
 H     -0.5798415      0.0153446     -0.9279652
 H     -0.6058245     -0.0019912      0.9080846
 H      1.8985170      0.0166393     -0.9068251
 H      1.4131546     -0.0138771      2.1354570
 H      3.9473449      0.9451387      1.4463833
 H      3.7260300     -2.1362661      1.4015578
 H      6.0534102     -0.3314992      1.6656337
 H      6.0514773     -2.0265824      1.6535118
  14
  -248.34145669937885     
 C     -0.0367818      0.0058337     -0.0110492
 C      1.3344855     -0.0022609      0.0317094
 C      2.0196694     -0.0299463      1.2527648
 C      3.4600217     -0.0106394      1.3781544
 C      4.2165988     -1.1574295      1.4574711
 N      5.5258400     -1.1775941      1.5953284
 H     -0.5664621      0.0201707     -0.9451391
 H     -0.6231391     -0.0018810      0.8897148
 H      1.9016916      0.0100084     -0.8813273
 H      1.4239015     -0.0193976      2.1531377
 H      3.9452269      0.9514186      1.4397731
 H      3.7437705     -2.1213155      1.4075413
 H      6.0589095     -0.3368247      1.6550863
 H      6.0282175     -2.0364624      1.6472943
  14
  -248.34154902455504     
 C     -0.0378124      0.0028010     -0.0134670
 C      1.3360206     -0.0022687      0.0365522
 C      2.0138525     -0.0259934      1.2562877
 C      3.4617994     -0.0054123      1.3798503
 C      4.2174586     -1.1531068      1.4592378
 N      5.5280112     -1.1795098      1.5917244
 H     -0.5607915      0.0166862     -0.9515290
 H     -0.6289258     -0.0062702      0.8845444
 H      1.9040963      0.0092575     -0.8761723
 H      1.4228889     -0.0180952      2.1599540
 H      3.9429740      0.9583351      1.4421423
 H      3.7437961     -2.1164769      1.4103769
 H      6.0673294     -0.3431184      1.6505425
 H      6.0212527     -2.0431483      1.6404158
  14
  -248.34155298083124     
 C     -0.0380523      0.0009945     -0.0142703
 C      1.3364310     -0.0019591      0.0379651
 C      2.0132983     -0.0248558      1.2574704
 C      3.4626722     -0.0022605      1.3812453
 C      4.2174282     -1.1512371      1.4595665
 N      5.5288308     -1.1804480      1.5900074
 H     -0.5594201      0.0133168     -0.9534104
 H     -0.6311490     -0.0082052      0.8825825
 H      1.9052520      0.0110872     -0.8744727
 H      1.4220574     -0.0183119      2.1613160
 H      3.9435066      0.9617223      1.4440995
 H      3.7410309     -2.1139571      1.4117513
 H      6.0714912     -0.3461887      1.6480190
 H      6.0185727     -2.0460173      1.6385906
  14
  -248.34155329119679     
 C     -0.0377746      0.0001038     -0.0140989
 C      1.3366901     -0.0013390      0.0378519
 C      2.0136773     -0.0240058      1.2574401
 C      3.4628979     -0.0014659      1.3812664
 C      4.2170509     -1.1508535      1.4593673
 N      5.5283873     -1.1808233      1.5898484
 H     -0.5593105      0.0124426     -0.9531220
 H     -0.6306849     -0.0105669      0.8828279
 H      1.9054226      0.0127097     -0.8745810
 H      1.4221593     -0.0177670      2.1610414
 H      3.9441859      0.9622597      1.4442021
 H      3.7399532     -2.1132290      1.4116752
 H      6.0718200     -0.3470099      1.6477061
 H      6.0174753     -2.0467756      1.6390350
  14
  -248.34155235048252     
 C     -0.0364895     -0.0042209     -0.0138657
 C      1.3379253      0.0016056      0.0383055
 C      2.0146489     -0.0194567      1.2581606
 C      3.4637727      0.0027839      1.3820633
 C      4.2154118     -1.1483644      1.4590687
 N      5.5264943     -1.1830206      1.5889940
 H     -0.5578518      0.0064811     -0.9529598
 H     -0.6293409     -0.0198606      0.8829769
 H      1.9067497      0.0181093     -0.8739673
 H      1.4228304     -0.0142458      2.1614192
 H      3.9466393      0.9655871      1.4449518
 H      3.7355665     -2.1091828      1.4100001
 H      6.0735045     -0.3515392      1.6476411
 H      6.0120889     -2.0509961      1.6376717
  14
  -248.34155340313907     
 C     -0.0374041     -0.0010788     -0.0141034
 C      1.3370432     -0.0005551      0.0380116
 C      2.0139065     -0.0227895      1.2576836
 C      3.4631130     -0.0002708      1.3816298
 C      4.2166001     -1.1501522      1.4593352
 N      5.5278874     -1.1814338      1.5894378
 H     -0.5588312      0.0103796     -0.9531927
 H     -0.6303828     -0.0126308      0.8827629
 H      1.9058474      0.0142386     -0.8743637
 H      1.4223185     -0.0169087      2.1612227
 H      3.9447967      0.9632141      1.4446576
 H      3.7387574     -2.1121138      1.4113985
 H      6.0722972     -0.3482728      1.6475872
 H      6.0160007     -2.0479461      1.6383928
  14
  -248.34155303743927     
 C     -0.0369512     -0.0021762     -0.0139635
 C      1.3374249     -0.0002578      0.0378582
 C      2.0142311     -0.0220516      1.2575821
 C      3.4633546      0.0013057      1.3816209
 C      4.2162332     -1.1490532      1.4590480
 N      5.5273472     -1.1821125      1.5890710
 H     -0.5585088      0.0081451     -0.9529858
 H     -0.6297143     -0.0138083      0.8830543
 H      1.9061032      0.0158391     -0.8745793
 H      1.4227463     -0.0172304      2.1611897
 H      3.9450343      0.9646932      1.4453793
 H      3.7375435     -2.1105313      1.4115020
 H      6.0728966     -0.3497513      1.6478689
 H      6.0142094     -2.0493304      1.6378143
  14
  -248.34155334302224     
 C     -0.0372152     -0.0017879     -0.0140844
 C      1.3372317     -0.0001041      0.0381130
 C      2.0140740     -0.0220727      1.2578040
 C      3.4632886      0.0005005      1.3817354
 C      4.2163550     -1.1496950      1.4592625
 N      5.5276087     -1.1818197      1.5892872
 H     -0.5585978      0.0093323     -0.9532014
 H     -0.6302354     -0.0140728      0.8827444
 H      1.9060675      0.0151100     -0.8742380
 H      1.4224744     -0.0164235      2.1613348
 H      3.9451800      0.9638679      1.4448179
 H      3.7379974     -2.1113926      1.4111495
 H      6.0726301     -0.3490651      1.6476171
 H      6.0150911     -2.0486973      1.6381179
  14
  -248.34155363984667     
 C     -0.0372695     -0.0015681     -0.0141101
 C      1.3371743     -0.0002210      0.0381230
 C      2.0140156     -0.0222619      1.2578084
 C      3.4632330      0.0002508      1.3817139
 C      4.2164191     -1.1498530      1.4592928
 N      5.5276908     -1.1817051      1.5893026
 H     -0.5586273      0.0095954     -0.9532418
 H     -0.6303276     -0.0136164      0.8826992
 H      1.9060337      0.0148265     -0.8742190
 H      1.4224343     -0.0165191      2.1613569
 H      3.9450749      0.9636506      1.4447689
 H      3.7382196     -2.1116342      1.4112333
 H      6.0724871     -0.3488061      1.6476103
 H      6.0153919     -2.0484585      1.6381215
 [FORCES]
point    1
  14
     -0.0431316     -0.0003891     -0.0056386
      0.0479110      0.0010509      0.0286245
     -0.1426160     -0.0019738     -0.0288187
      0.1504138     -0.0580471      0.0075012
     -0.0453693      0.0577858     -0.0041217
      0.0335113     -0.0221769      0.0030967
      0.0065390     -0.0002248      0.0101331
      0.0097874      0.0003532     -0.0112649
     -0.0081959      0.0004948      0.0257113
      0.0074595      0.0035290     -0.0262905
     -0.0074874     -0.0126668      0.0010397
      0.0300451      0.0344034      0.0037974
     -0.0187035     -0.0197608     -0.0021276
     -0.0201633      0.0176223     -0.0016419
point    2
  14
     -0.0211143      0.0002327     -0.0046368
      0.0330955     -0.0004489      0.0175643
     -0.0603754     -0.0026334     -0.0150552
      0.0540693     -0.0099009      0.0023428
     -0.0063725      0.0064295     -0.0007607
     -0.0053748     -0.0006506     -0.0007515
      0.0021534      0.0000994      0.0024278
      0.0030318     -0.0000538     -0.0023180
     -0.0047015     -0.0003151      0.0043013
      0.0078163      0.0012644     -0.0042661
     -0.0026643     -0.0021201      0.0010073
      0.0103899      0.0090635      0.0010897
     -0.0031792     -0.0011790     -0.0003095
     -0.0067742      0.0002124     -0.0006355
point    3
  14
     -0.0041579     -0.0001003     -0.0003954
      0.0087713     -0.0010914      0.0057698
     -0.0150061      0.0008628     -0.0063395
      0.0091861      0.0016898     -0.0002653
     -0.0002744     -0.0016431     -0.0001670
      0.0037522      0.0003827      0.0000992
      0.0001052      0.0002012     -0.0005326
     -0.0003450     -0.0000621      0.0005259
     -0.0003051     -0.0000704     -0.0007610
      0.0003910      0.0003730      0.0012746
     -0.0005877      0.0004147      0.0008967
      0.0000404     -0.0006512     -0.0000045
      0.0001391     -0.0004846      0.0000619
     -0.0017092      0.0001789     -0.0001629
point    4
  14
     -0.0009424     -0.0000169     -0.0002191
      0.0010961     -0.0008871      0.0009478
     -0.0013765     -0.0003832     -0.0008576
      0.0006593      0.0015287      0.0000029
      0.0006343     -0.0010827     -0.0008440
      0.0006364      0.0005920      0.0000061
     -0.0001026      0.0000307     -0.0001074
     -0.0001799      0.0000544      0.0000338
      0.0000923      0.0001106     -0.0001372
     -0.0002130      0.0007031      0.0002291
      0.0001357      0.0001372      0.0007674
     -0.0006414     -0.0005850      0.0000159
      0.0004255     -0.0000173      0.0000493
     -0.0002238     -0.0001846      0.0001128
point    5
  14
     -0.0002010     -0.0000258     -0.0000728
     -0.0000072     -0.0007957     -0.0001448
      0.0002982     -0.0000440      0.0003564
     -0.0005153      0.0005978     -0.0000648
      0.0010570     -0.0005938     -0.0007888
     -0.0010292      0.0001599     -0.0000492
      0.0000372      0.0000853      0.0000455
      0.0000384     -0.0000204     -0.0000413
     -0.0000366      0.0000304      0.0000245
      0.0000801      0.0006949     -0.0001020
      0.0000508     -0.0001092      0.0006947
      0.0000056      0.0000546     -0.0000022
      0.0001592      0.0001324      0.0000161
      0.0000627     -0.0001663      0.0001288
point    6
  14
     -0.0001880     -0.0000634     -0.0001286
      0.0000896     -0.0007303      0.0000782
     -0.0000018     -0.0000366      0.0000951
     -0.0003596      0.0005728     -0.0000680
      0.0010149     -0.0004863     -0.0007090
     -0.0008276      0.0000260     -0.0000591
      0.0000168      0.0000710      0.0000207
      0.0000192      0.0000082     -0.0000106
     -0.0000194      0.0000145     -0.0000244
      0.0000927      0.0006909      0.0000013
      0.0000296     -0.0000836      0.0006972
      0.0000340      0.0000365     -0.0000153
      0.0000816      0.0000963      0.0000221
      0.0000180     -0.0001160      0.0001004
point    7
  14
     -0.0001416      0.0000595     -0.0001572
      0.0000963     -0.0009117      0.0002711
     -0.0001367     -0.0000750     -0.0002262
     -0.0001749      0.0004281     -0.0000770
      0.0007941     -0.0005015     -0.0009004
     -0.0003585      0.0001239      0.0000356
     -0.0000391      0.0000222     -0.0000138
     -0.0000460      0.0001349      0.0000174
      0.0000332      0.0000713     -0.0000749
      0.0000329      0.0007118      0.0001656
      0.0000219      0.0000334      0.0007786
     -0.0000500     -0.0001269      0.0000792
     -0.0000790      0.0000878      0.0000282
      0.0000473     -0.0000578      0.0000738
point    8
  14
     -0.0001995     -0.0000822     -0.0001286
      0.0001091     -0.0006998      0.0000936
     -0.0000201      0.0000045      0.0000855
     -0.0003017      0.0005210     -0.0000711
      0.0009311     -0.0004496     -0.0007600
     -0.0007144      0.0000362     -0.0000233
      0.0000104      0.0000717      0.0000170
      0.0000084     -0.0000321     -0.0000111
     -0.0000099      0.0000233     -0.0000199
      0.0000740      0.0006939      0.0000122
      0.0000324     -0.0000590      0.0007089
     -0.0000111      0.0000035     -0.0000207
      0.0000791      0.0000955      0.0000244
      0.0000122     -0.0001267      0.0000932
point    9
  14
     -0.0003307     -0.0000404     -0.0001858
      0.0001626     -0.0006538      0.0001957
     -0.0000183      0.0000761      0.0000682
     -0.0001788      0.0002742     -0.0000475
      0.0007892     -0.0005227     -0.0006695
     -0.0004916      0.0002325      0.0000282
     -0.0000255      0.0001366      0.0000223
      0.0000044     -0.0000344     -0.0000348
      0.0000037     -0.0000946      0.0000032
      0.0000159      0.0007284     -0.0000143
      0.0000353     -0.0000228      0.0006648
     -0.0000939     -0.0000859     -0.0001221
      0.0000728      0.0001247     -0.0000211
      0.0000550     -0.0001178      0.0001127
point   10
  14
     -0.0001962      0.0000076     -0.0001206
      0.0001089     -0.0008062      0.0000937
     -0.0000250     -0.0000123      0.0000689
     -0.0003047      0.0004312     -0.0000837
      0.0008917     -0.0004925     -0.0007796
     -0.0006708      0.0000999     -0.0000030
      0.0000111      0.0000795      0.0000152
      0.0000057      0.0000320     -0.0000108
     -0.0000097      0.0000051     -0.0000203
      0.0000742      0.0007047      0.0000178
      0.0000222     -0.0000531      0.0007164
      0.0000099     -0.0000092     -0.0000036
      0.0000292      0.0001154      0.0000125
      0.0000535     -0.0001022      0.0000973
point   11
  14
      0.0000000      0.0000000      0.0000000
      0.0000000      0.0000000      0.0000000
      0.0000000      0.0000000      0.0000000
      0.0000000      0.0000000      0.0000000
      0.0000000      0.0000000      0.0000000
      0.0000000      0.0000000      0.0000000
      0.0000000      0.0000000      0.0000000
      0.0000000      0.0000000      0.0000000
      0.0000000      0.0000000      0.0000000
      0.0000000      0.0000000      0.0000000
      0.0000000      0.0000000      0.0000000
      0.0000000      0.0000000      0.0000000
      0.0000000      0.0000000      0.0000000
      0.0000000      0.0000000      0.0000000
