# Supplementary material for: Smooth Things Come in Threes: A Diabatic Surrogate Model for Conical Intersection Optimization
Source: J Chem Theory Comput. 2023 May 16;19(11):3418–27. doi: 10.1021/acs.jctc.3c00389 (PMC10269327; doi:10.1021/acs.jctc.3c00389)
Supplement: Supplementary file 1 — ct3c00389_si_002.zip [file ct3c00389_si_002.zip › SI/RVO/CI/p/init.Orb]

#INPORB 2.2
#INFO
* RASSCF average (pseudo-natural) orbitals
       0       1       0
     124
     124
*BC:HOST otis PID 29544 DATE Thu Apr 28 10:28:13 2022
#EXTRAS
* ACTIVE TWO-EL ENERGY
 0.358493973462E+01
#ORB
* ORBITAL    1    1
 -6.87950049218978E-07 -3.93269670718592E-06 -1.71722188816751E-06 -9.09527429943544E-06 -6.18700069929186E-06
 -4.87288654951448E-06 -2.93993902841549E-06 -1.02965207094209E-06 -9.70048383982020E-07 -1.00822387674211E-06
 -4.36127800635971E-07  1.45632266310880E-06  7.38962367717108E-07 -1.95613691409389E-06 -7.11588540546536E-07
 -6.50675536214212E-06 -8.13120920072913E-06 -4.13604568311606E-06 -3.18416178008020E-06 -4.93518916179714E-06
 -1.54587318625233E-06 -6.09235621793830E-06 -5.55638270409492E-06 -9.15324917111526E-07 -4.29731899391615E-06
 -4.52177982346998E-06  1.43101409805181E-06  3.03985323557916E-06 -1.08154609925610E-05 -9.34961079317443E-05
 -7.67630778342936E-05 -7.46391816565750E-05 -5.96835692073810E-05  3.47481234035697E-05  3.40452533097968E-05
 -1.22146480052304E-05 -8.59427273703652E-06  5.23597491747118E-06  9.18104781435855E-08  1.01935100196563E-05
 -2.79666631983742E-06 -2.33613318718309E-06 -7.79089777045928E-06 -2.70201664626511E-05 -9.56029282636945E-06
  9.96040198126265E-06  1.96920629091108E-05  1.13848339701227E-04  8.05838947400441E-05  2.50102860398349E-06
  5.38450737364980E-06  7.06359196384801E-06  2.83272716697629E-07  1.33858820773634E-05 -2.69470424951798E-07
  2.56862991425104E-05 -3.40272789948810E-04 -1.63792145127134E-03 -6.29555238332115E-04 -1.32481350727878E-03
 -6.60774191925390E-04 -1.25792078834202E-05 -7.44949406058452E-06 -1.46439637923850E-04 -6.81907125018970E-05
 -2.12675641036956E-05 -3.99053882281117E-09  5.71484602465035E-05 -3.77024655977699E-05 -2.47034991976323E-04
 -9.99548172604421E-01  7.27085986029313E-03  3.82055208063941E-03 -4.76364236412807E-04 -5.74252652518881E-04
 -1.00075955856762E-05 -5.95113272522168E-06 -6.48852038875472E-05 -6.16161076573665E-05  4.85479284655241E-06
  3.22979817476805E-06 -7.65833101506453E-05  1.24540997235687E-05 -2.24006675176828E-05 -6.03823038232730E-06
 -3.34626600573221E-06 -8.77807785841317E-08  3.34707060466150E-07 -1.20136031885325E-06 -3.15063244053870E-06
 -1.84699239747494E-06 -3.71159168624563E-07 -2.48631358769904E-07  5.73217148223688E-07  1.19669984740680E-05
  9.30144086389725E-06  1.35582650785353E-06 -4.08726641489338E-07  3.43322417272097E-06  3.98785746170234E-06
  7.92776461094008E-07  6.58270697206875E-06 -6.77723570312224E-06  5.81477753371303E-06 -2.75560952113757E-05
  8.90623997081241E-07  5.41701398066866E-06 -7.21914939083870E-07  1.72244352538338E-07 -9.45257557886375E-05
 -2.54023832038014E-05  5.80031848722445E-05 -3.85199732359132E-05  5.03500891849034E-06 -6.78611355969549E-04
 -7.89124468682510E-07  1.73865605429841E-04  1.22321355503839E-04  1.98996814097706E-05 -6.17780442949889E-04
  5.05128350619151E-05  1.70699613124563E-04 -1.07483898905438E-04  1.55142628883240E-05
* ORBITAL    1    2
 -4.00464117674747E-05 -2.11422706367277E-04 -9.33941895925261E-05 -7.69713298159794E-05 -4.59137232603318E-05
  2.46261002264726E-05 -5.57570090601386E-06  1.32402824895943E-05  1.16751562112464E-05  2.04033849021381E-06
  1.10003752138256E-06  1.12616783383463E-06  2.90875253210687E-06 -1.36421794406372E-05  2.70873895231369E-06
 -1.55198921277662E-05 -1.84036520674188E-05 -1.81983088553076E-04 -1.39081666040838E-04  5.88144838159824E-05
  1.34429147880950E-05 -6.05465442987323E-05 -4.40447454809179E-05  1.11370152577692E-06  1.39161601605860E-05
 -1.03184361805619E-05 -1.00262661246226E-05  6.10182049774103E-06 -1.20090834550610E-06 -1.28070079069936E-04
  5.41752783409064E-06 -7.86583945069342E-05 -1.56857395593014E-05 -2.87973947036855E-05 -7.84339013365988E-05
 -1.37225068908778E-04 -9.48576543954118E-05  2.07027228436770E-06  2.54418625134461E-06  1.31361563062712E-06
  9.53905222634662E-06 -3.67053075072292E-05 -6.27817748973205E-03 -7.20228174780672E-04 -1.70152146629255E-04
 -6.08752435284744E-04 -2.25849503454640E-04  8.96155513976795E-04  2.77382837337137E-04 -3.79361849824082E-05
 -1.14292444327455E-05  3.50473606118518E-04  3.28239170711177E-05  3.59293727081478E-05  1.29400217670701E-05
  1.76382165854622E-04 -9.99736048699135E-01  2.22336760936526E-03  2.62251268067763E-03 -1.35900974807195E-03
 -5.88448039130616E-05 -7.26275409178896E-05 -2.60402659691730E-05 -1.48902841623875E-04 -6.60851601855939E-06
  5.18312221531708E-05  1.86034573081541E-06  3.25800673118983E-04 -9.44226164826605E-05 -3.34678964076186E-04
  4.09847274686765E-04  5.47315817114604E-04  5.25241076167334E-04 -1.02709541165062E-04 -6.10829874162723E-04
  3.60288214855582E-05  2.22349843199286E-05 -1.57634609262783E-05 -6.35761810398498E-05  8.92831302341585E-06
  6.67761254164804E-06 -1.20251232531193E-04  9.50791314087060E-06 -1.21085784838267E-04  1.36164816730402E-05
  3.90715436896370E-07  4.80699122658259E-06  2.29270437122623E-06  3.92069563414909E-06  5.54157449168232E-06
  2.39084906726639E-07  6.39529161238895E-06  2.96086733339995E-06 -6.40705903783675E-06  4.73470229526832E-05
  2.43023324778434E-05  1.35707050483055E-05  2.88186090272859E-07  9.94057367910793E-06  9.34066139003540E-05
  4.61414498726571E-05  3.67127615255767E-06  1.58852653225334E-05 -1.35421536703649E-05 -2.48074384291188E-04
 -1.02159319021942E-04  3.47929070932171E-05  4.53274267431697E-05  4.40984184656114E-06 -1.28129674829425E-03
 -2.10925488777588E-04 -2.20178297371748E-04 -3.85236921663861E-04 -2.96097596120415E-05 -3.19851076401873E-05
  3.91334349441170E-05  1.24179173937340E-04 -5.08467391709286E-06  1.25174589277076E-05  3.89212455573096E-05
  4.58042326972976E-05  1.22525823114934E-04  3.68764086179927E-05  1.33491595214773E-05
* ORBITAL    1    3
  1.84904331973214E-04  2.93764515260575E-04  1.02858740857786E-04  1.39861475092654E-04  7.02308300628577E-05
 -7.05335837181178E-06 -7.04057414345328E-07 -3.94619023074471E-05 -4.40648337563387E-05 -2.27234452422332E-06
  7.60256033457234E-07 -4.71080586888478E-05  7.57495287601496E-06  4.82267406025997E-06  1.00971372655475E-02
  6.80660995749462E-04  1.93454127873170E-04  6.58679137438436E-04  2.73852822519241E-04 -3.05377454292516E-07
  6.16342379311281E-06  7.77754563615357E-04  2.19464598125215E-04 -2.46652133555734E-06 -4.30790089718936E-06
  1.13240302071153E-04  3.09398434320427E-04 -4.99177090688084E-05  9.99372013817393E-01 -3.46362295701787E-03
 -3.37795506284361E-03  2.01644061435621E-04 -2.02538565573384E-04 -3.88570497470754E-05 -2.69043975339033E-05
  7.79042232571809E-05  5.15026611813907E-05 -2.84492801577161E-05 -1.71576080520540E-06 -1.39222075165834E-05
  1.24311909020160E-04  3.32956193543873E-04  1.43583738975666E-02  2.74889623817458E-05 -2.04985955841046E-04
 -7.15335224198789E-04 -5.36958565615064E-05  4.93049462735753E-04  3.64704177355376E-04 -1.07795365494956E-04
 -5.41327634074830E-06  5.43632170325347E-05  1.67597456209071E-06 -8.72771497271407E-05  7.18168928285851E-05
  2.25957477669897E-04  2.19648784709949E-05  4.57979580990884E-04  2.68210658272039E-04 -6.52296406007632E-04
 -4.83114756485789E-04  3.06413085975237E-04  2.03794417367749E-04 -6.88914844062749E-05 -4.46125718272167E-05
 -7.61660846402158E-05 -1.13988601022193E-05 -1.98380627195359E-05 -3.71927345702502E-06 -3.84777110923726E-05
  8.04824893729044E-05  4.64787768355735E-04  2.34665131170647E-04 -1.73959616360982E-04 -1.25556157640739E-04
 -5.87312693802175E-05 -5.95085966933717E-05 -2.03667761666667E-05 -1.61941095990204E-05 -7.85705622492356E-07
  9.07961429352474E-08 -1.23710867239064E-05  4.40709180381116E-06  1.81211407744646E-05  1.84987137518203E-05
  8.98982724376429E-06  8.00117755761496E-06 -4.51806365586254E-07  1.71999410993616E-06  1.90003093143883E-06
 -3.34244278364856E-05 -8.38039642286204E-06 -1.79542714973445E-07 -7.02201798579631E-06  1.46094917032843E-04
  4.18304570394975E-05 -3.91807900650358E-05 -2.86919827412644E-06  3.38309872960560E-05  1.17141911374376E-03
  1.97666110434336E-04  2.30586041825014E-04 -3.89169313346993E-06 -2.63905537281466E-04 -7.79160878892735E-05
 -7.51364025712369E-06 -4.16891291440096E-05  6.77374769931611E-06 -6.89861668216553E-06 -7.02760918966925E-05
  4.11123730229222E-06  2.57247739003442E-05 -1.77767993013977E-05  1.06689836781481E-06  3.06859841998394E-05
  9.55272906391557E-06  1.49603434598061E-05  2.74265561609922E-06  1.89721564943350E-06 -6.58391316968532E-06
  3.18160027797808E-05  8.13661386067249E-06 -1.13132376416003E-05  1.24701597899630E-06
* ORBITAL    1    4
 -4.70171041058401E-05  7.90900353575885E-04  3.53752842904260E-04  3.24855919214066E-04  1.97482606335462E-04
 -1.93609367700446E-06  3.67407156196916E-07 -6.45324015504528E-05 -5.62654109449487E-05 -5.62575618161904E-07
  6.83454028829500E-07 -9.61679087271665E-06 -1.10781420178366E-05  5.29280523164588E-05 -2.98085759670876E-03
  2.13012376538962E-04  1.54446988884355E-04  7.28284660342902E-04  5.55348641959066E-04 -1.05001769960646E-07
  3.86275056136294E-06  3.63147373781592E-04  2.64750945566959E-04 -7.10098303703639E-07 -2.69332812030022E-09
  5.97578620372231E-05  6.11888412399952E-05 -2.04909943975063E-05 -1.45661796157305E-02  5.22616316437449E-04
  7.59283745847939E-05  9.67904097159397E-04  2.32263181516807E-04 -7.75159362165855E-05 -3.96064674931084E-05
  5.93315366153873E-04  3.87599014287667E-04 -2.93665117374394E-05 -6.11932165663066E-06 -1.77607690970641E-04
 -7.87032375975932E-06  2.22191383823660E-04  9.99280304601896E-01 -3.86210996161407E-03 -3.94487960423295E-03
  1.91223466472891E-05  2.62743842073119E-04  1.29959066110832E-04  2.95432855369263E-04 -4.51590194236719E-05
  2.55226687493554E-06 -5.92765732827380E-05 -6.16901392088283E-06 -7.30543758851411E-05  5.08891595733540E-05
  1.38518158582236E-04 -6.22109489513046E-03  1.23542638332642E-03  4.69335206334525E-04 -6.55148761451202E-04
 -2.63892560089028E-04  8.17698327574179E-04  2.52068664351789E-04 -5.96348720556108E-05 -1.68206625705474E-05
 -2.79513217375594E-04 -3.03820924930676E-05  3.79852034228664E-06 -1.17325965529917E-05 -8.12866072674590E-05
  3.29378311568759E-05  1.00914961364167E-04  3.28517344038432E-05 -1.34547381439330E-05 -5.22512173327723E-06
 -4.77099693496062E-05 -4.59599659349372E-05 -1.99487135296219E-05 -3.53608641198755E-06 -8.53247509968335E-06
 -9.62273288508074E-07  8.91751774499667E-06  1.79383255768140E-06  1.64272435360086E-05 -4.22937795357538E-05
  5.13748981160316E-06 -1.74628681413841E-05 -2.04290468747148E-07 -6.63804552709406E-06 -5.90000963612774E-06
 -1.57461428677464E-06 -2.43220260155398E-05  1.86866679166477E-07  1.08222428159843E-05 -6.43696298509753E-05
  1.64034204881776E-06 -3.77220233013722E-05 -2.42547351884114E-06 -2.57673693597041E-05 -7.18639114308883E-05
  1.41564548639814E-05  1.99642327682987E-05  1.96409451873184E-06  7.80398220112220E-06  1.15875123421282E-03
  1.96896812965269E-04 -1.99423058404164E-04 -2.75390728471641E-04 -2.73130101336546E-05  1.17115577483451E-04
  5.47201740889509E-05  3.08135151264576E-05  2.95345458701784E-05  9.32842033053474E-07  5.55623797129188E-06
 -2.96041818449485E-05 -3.58799334004619E-06 -6.52295139639939E-06 -2.26652600310561E-07  6.01952287264970E-06
  1.14528901745767E-05 -1.18100415668403E-05 -7.06101869171236E-06 -1.84820030729806E-06
* ORBITAL    1    5
  3.72234558700859E-01 -3.39456102507121E-04 -9.43325995281347E-04  9.88460545839688E-04  1.89992013368134E-04
 -8.51667806496679E-06 -1.78420859411866E-07  6.04314465283861E-05  3.43327206029800E-05  1.25170135310408E-07
 -1.54953252282283E-07 -3.18374059194626E-04  1.86183834315211E-05  2.88818114718488E-04  9.27417071383511E-01
 -3.41332629278448E-03 -3.40919125003218E-03 -4.03236218606924E-04 -1.46407866221188E-04 -1.31230917024923E-05
  8.79577861365348E-06 -9.45495160505380E-05 -3.20687675414308E-04 -1.79154401737420E-07 -6.13241435339935E-07
 -1.74791875584877E-04  5.08259786278193E-05  2.51166158801656E-04 -9.44197747297331E-03  8.63655415005138E-04
  2.85355520573238E-04 -6.72795260307103E-04 -2.95012006306517E-04 -1.59886598665816E-05 -7.35488960692380E-06
 -8.38604036743364E-04 -2.90358007758761E-04 -4.67989743966764E-06 -7.80251840184350E-07  9.77068025314177E-05
  2.24810976759532E-04 -9.78965907251459E-05  2.77961659325881E-03  1.87543966624677E-04  7.17914057991586E-05
 -2.65653297254155E-04 -1.84515612766833E-04  1.34757596210368E-04  9.32318751062255E-05 -1.01402484090327E-04
 -1.08285874996990E-06  1.36031346660967E-05  2.29423439702809E-06 -8.38543297852875E-06  1.23927341779364E-05
  4.02726830664946E-05  3.28520683035635E-06  1.10473812883765E-04  6.83355728616440E-05 -1.44745904219498E-04
 -1.14148118007407E-04  1.29135895565138E-04  8.77639921658691E-05 -9.63612215005125E-05 -1.81088764318162E-05
 -1.75497125551421E-05 -1.04683210331709E-05 -5.32628064689989E-06  1.07040344206317E-06 -2.61047645513846E-05
  2.73544870885193E-05  1.59737250098002E-04  8.40204251671474E-05 -4.15875491840351E-05 -3.43337562140919E-05
 -1.55976423088602E-05 -1.36195780048499E-05 -3.68111653771770E-05  7.16932317593377E-06  1.94847829988414E-06
  3.69894252215683E-07 -7.88199166920403E-06  5.31431871437597E-06  4.64913863611003E-06  5.31243654474345E-04
  5.09787404675631E-05  9.88456954859744E-05 -5.41325853656736E-08  1.08970821862572E-04  5.63275692400759E-04
  1.13644171898942E-04  1.18518827369133E-04  3.08509789559398E-07 -1.14573640301335E-04  1.17355542984687E-03
  1.93850588411378E-04 -1.69098173816458E-04 -1.35020642627432E-06  3.00894522532924E-04  1.39177526990689E-04
  3.29952197777387E-05  5.26774756357193E-05  1.53922644120956E-07 -1.66452702278737E-05 -9.37821481081254E-06
  7.59042684251554E-07  1.63615545367549E-05 -1.43732026885771E-05 -5.62119475037282E-06  1.61042506341603E-05
  2.51280087686522E-05  1.41864124340949E-05  9.52029908063731E-07 -4.74162497683966E-06 -6.67644960295320E-06
 -2.48336162863524E-06  4.10398724667977E-06  9.40864061348970E-06 -2.03478747057471E-06 -1.94379965633321E-05
 -5.09842074645633E-06  5.69897016381284E-06 -8.49155760446002E-06 -2.14811552538960E-06
* ORBITAL    1    6
  9.27586954964554E-01 -3.68795753565114E-03 -3.25563611105901E-03 -3.30238882799514E-04 -1.69988764497833E-04
 -1.41886398860689E-06  4.38696230120133E-06 -1.51676207594978E-05 -4.10460228530604E-05  1.32169338261922E-06
  1.82900289044373E-07  8.05165048964233E-05  5.74305772870076E-06  1.77859867047062E-04 -3.72264073422206E-01
  2.16128228434579E-03  1.59590486574661E-03 -9.58513810167157E-04 -2.39571116767504E-04  2.50414427530554E-06
 -4.99160847742781E-06 -4.98457243958252E-05  7.06635049186393E-05 -4.18177796692538E-08  2.05095531568371E-07
 -2.69690741185663E-04 -2.90798352396700E-05  9.52882838045485E-05  3.69058588329311E-03 -2.00372272648547E-04
 -5.61016833998563E-05  8.48581039892090E-05 -3.35169689936955E-06  2.52137568177164E-06 -2.75790868001732E-07
  1.56526695544668E-04 -2.62914808991396E-06  1.30477818000252E-06  1.57148886266527E-07 -1.72646459371225E-05
 -4.60429194787434E-05  1.26647197029323E-05 -8.78523566171577E-04  9.97241600324558E-05  4.86113993690821E-05
 -1.58143990202366E-06  7.18494095565665E-06 -4.07789062806376E-05 -2.96196077269946E-05  1.28991445528113E-05
  1.45916157284686E-06 -4.07711497167379E-06  2.43378186556525E-07 -1.33176793026273E-06 -2.09480193988526E-06
 -1.12475463690575E-06  1.27225500036033E-06 -1.67956799100795E-05 -1.09667897770403E-05  6.23147213127823E-05
  4.65459125234213E-05 -3.54295989833901E-05 -2.23977037936614E-05  1.87581213908424E-05  7.45735480049927E-06
  6.52700870460947E-06  1.57601362605351E-06  1.81321495676706E-06 -2.12640313815448E-07  8.43989901043886E-06
 -1.09597136989090E-05 -6.30315567800418E-05 -3.24674833911807E-05  1.95330206913744E-05  1.54361714265845E-05
  5.81994480466137E-06  5.36972189163916E-06  1.14939255159063E-05 -9.41730185918578E-07 -1.95215062877871E-07
 -1.01522379280194E-07  2.48737022000448E-06 -1.10256473747716E-06 -1.80966262656968E-06  9.79844181625757E-04
  1.07162020785991E-04  1.82245927978756E-04 -2.16106468741423E-07  2.27712016499287E-04  1.03017627394981E-03
  1.55418402777737E-04  1.85424686149913E-04 -2.06347726452533E-07 -2.14015502832117E-04 -2.91282981984123E-04
 -2.78198222752930E-05  4.10831982779515E-05  7.89202016639146E-07 -7.93249722328470E-05 -5.69393911266316E-05
 -3.96794344215596E-05 -4.76809184514143E-07  5.56409280580373E-07  1.12494761568973E-05  3.47521812190922E-07
 -2.12331447077453E-06  8.72700652801544E-07  3.70860897742025E-06  1.34676760117804E-06 -7.59270491299147E-06
 -1.33907869875022E-05 -2.52148156032039E-06 -3.85076415378311E-07  1.96862641502049E-06  2.22569638398339E-06
  1.26569858209537E-06 -2.74963548701401E-06 -1.73781898639362E-06  4.86373884629149E-07  5.09397766029794E-06
 -1.48002526563904E-08 -2.38081240519286E-06  2.03377339099593E-06  7.50789073646315E-07
* ORBITAL    1    7
 -9.23088420552638E-05 -3.85835595086208E-03  3.61086751031119E-05 -2.59260120108102E-04  1.26635714238275E-03
  1.13915070792040E-05 -9.82176683412694E-05  9.12271734466716E-04  1.13887972275288E-03  3.25345329239312E-05
  1.26670499876242E-05  1.02440721926534E-04 -1.39932850682667E-04  4.63448432570308E-06  1.67518287503262E-03
 -4.69479522864397E-03  2.73375845894212E-03 -4.06414281978221E-03 -1.31233865480561E-03  1.02915774006706E-03
  2.39875375765843E-04 -2.83820410645213E-03  7.03777336379422E-04  1.41248278097541E-04  3.72386834224916E-04
  3.88431805844856E-04 -1.22940278588127E-03 -5.23339026504743E-04  9.93510438620938E-03  8.79249563222319E-03
  2.19057110301344E-02  6.98861412228511E-03  1.65243641240604E-02  2.85644998783756E-03 -1.43190674116566E-03
  3.02425527043314E-03  2.23847057804179E-03  1.28088590010910E-03  1.80303151208985E-04 -6.26194950100164E-04
 -4.09387706209993E-04 -7.74825735544387E-04  1.36560208671101E-02 -8.41763963913646E-02  1.51556290759803E-02
  3.87318628744166E-03  2.54584843884096E-02  2.40753766442683E-02 -1.07831578582891E-02  2.70921899654214E-04
  1.94490342656513E-03  8.25532747472416E-03  8.88063189027375E-04  2.76768862535288E-03 -7.59335031138565E-04
 -4.11461623545675E-03  4.92396551048228E-02 -2.48508267318268E-01  5.57011304846399E-02 -1.07167402537301E-01
  4.98870294286496E-02 -4.69760855745237E-02 -1.62722378306744E-02 -1.26089571579471E-02  4.92601556421999E-03
  3.92851226546346E-03  4.30668755740548E-04  1.42225669693995E-02 -5.00600499288604E-03 -2.26767371193874E-02
  4.76897745881000E-02 -5.70113383539542E-01  7.48465683390831E-02  1.28673297849008E-01  2.62748164138942E-02
  5.53456968771122E-03  5.66357862343318E-03  1.22693115217808E-02  2.84102830599382E-03 -1.08329863550469E-03
 -2.07341435776963E-04  1.20025214151342E-02 -3.83291628351857E-03 -1.56517757440350E-02  1.52553475553686E-03
  1.06111278797032E-03  5.17101356918510E-05  1.80551924432245E-05  2.29746257589331E-04  1.11329250494552E-04
  8.79547848950357E-04  9.05062142194788E-05  3.00811100241156E-05  1.53891272754898E-05 -4.03454832461880E-03
 -1.73835782030865E-03  3.60036099578797E-04  7.73195952155747E-05 -9.02903840746181E-04 -6.15862176190333E-03
  2.88707594711457E-04 -2.37957557114694E-03  4.66940453068450E-04  3.13409642226071E-04 -3.59160911112921E-02
 -4.13908865165684E-03  1.62458892089898E-03  7.08165297868704E-03  3.70500879228367E-04 -7.51873137192463E-02
 -4.35540810647457E-03 -1.24905845247907E-02 -1.05479222519938E-02 -1.52152542836207E-03 -1.80721770089258E-01
  1.37611071918921E-02  1.85908983899127E-02  3.55641037100635E-02  2.52768500767394E-03 -1.73765574182009E-01
  1.32911060314851E-02  2.04129500804137E-02 -3.35040105962215E-02  1.48911283052073E-03
* ORBITAL    1    8
  3.11198174279946E-02 -1.42248921782737E-01  3.93902096031762E-02 -7.18370493756601E-02  1.49812431149368E-02
  8.00223707755841E-05  8.65235148953019E-05 -3.99907366710725E-03  6.63473632447882E-03  5.04773920850441E-05
  4.95717762482667E-05  8.23063489940849E-03 -2.01334088540185E-03 -9.28505641336184E-03  4.02474880797658E-02
 -3.10742033506464E-01  3.18948415057755E-02  2.26086760327531E-02  8.96401807358880E-03  9.66816722573192E-04
  1.83346189806544E-04 -8.60190890134108E-02 -2.41763164072964E-03  3.94187512361148E-05  3.05388785699233E-04
 -2.72744828526084E-03 -1.27971495643557E-02 -1.29801084370919E-02  4.83154291341688E-02 -3.87865688742057E-01
  4.78824040886799E-02 -6.63425220153458E-02 -5.63355942452675E-03  1.14929208864614E-03 -2.54443053498877E-03
  6.07375381820900E-02  2.79544266429974E-03  2.50037655864743E-04  4.30087007920438E-06 -9.60767439162075E-04
 -1.40418502171758E-02 -1.95771932561747E-02  4.25235306137279E-02 -2.81525696242767E-01  4.08131479097723E-02
  7.21213037961150E-02 -2.41356776856583E-02  4.34730093225521E-02  9.62235294825512E-03  1.53793491466357E-02
 -4.95453094800830E-03  4.88857977788659E-03  9.20419013629064E-05  1.43873377131818E-02 -4.72486353168767E-03
 -9.41372181067596E-03  1.06137660232620E-02 -9.88010464623214E-02  1.11190361746360E-02  6.08837748965685E-02
 -2.52854094898204E-02 -4.85635204604167E-02  1.08269403159876E-02  9.23692355250466E-03 -2.24649989221931E-03
  9.02818754488598E-03  1.36255326064697E-03  3.49113545990649E-03 -1.10090339423065E-04  5.10893130119295E-03
 -7.36835051154206E-03  1.28847588249310E-01 -1.10062205683519E-02  9.45659463093602E-03 -1.65059080110835E-02
 -9.66380686864568E-03  2.11669211069843E-03  6.78454338059664E-04 -1.88945396135889E-03  1.71628433875028E-03
  2.61287943376627E-04 -2.36781300246908E-03  3.46605047130608E-04  1.90084153964856E-05 -4.50166635436384E-02
  3.60300086501702E-03 -6.35758279760353E-03 -1.34480530038086E-05 -6.90615665754459E-03 -6.28081873256840E-02
 -8.71247631038722E-05 -8.04436084934085E-03  1.57488768733403E-05  8.75161632494018E-03 -9.75309984131770E-02
 -5.77379028851136E-04  7.63649023962892E-03 -1.11010338436510E-05 -1.53832298619176E-02 -1.23283207558469E-01
  3.43492128212453E-03 -1.24207037823999E-02  2.99341593412555E-04  1.77257612471543E-02 -8.56647142785801E-02
  3.48331824666875E-03  1.03353292341954E-02  1.12651317383237E-02  1.86015445686486E-03 -3.52007855194008E-02
  6.97353989237073E-04  2.68911170432497E-04 -7.23704088937892E-03 -1.11710699949470E-05  4.80874190133631E-02
 -3.86482418881619E-03 -3.53753065808099E-03 -8.76593174268893E-03 -5.14725057431217E-04  5.96557404443083E-02
 -4.73008499817683E-03 -5.65789471211938E-03  1.07128988365925E-02 -4.48976257463337E-04
* ORBITAL    1    9
 -4.66940300075989E-02  2.93998738320089E-01 -5.12087396860791E-02  1.13227238362535E-01 -8.10046595247498E-03
 -1.22820070957340E-03  2.10363321763376E-05 -1.79710730561117E-03 -3.52092115760966E-03 -6.68943561088886E-05
 -3.47950762966658E-06 -9.44316951690099E-03 -1.12754124523377E-03  1.72696182948003E-02 -3.60958135234736E-02
  3.30572958066686E-01 -2.46513936356675E-02 -1.09316154645496E-01  2.16453318126641E-02 -9.04268055216096E-04
 -2.22384560954209E-04  3.79052154428469E-02  2.32323594596395E-02  1.33751949205763E-04  2.09227446694272E-04
 -2.61114434655211E-03  9.15571939030454E-04  1.62103915375101E-02  9.65336686439244E-03 -3.74761642266259E-02
  1.28178556929724E-02 -1.08476769122174E-01  5.42281297098404E-02  4.86143074242702E-03 -2.05088529609431E-03
 -5.28083447661996E-02  2.62171404606296E-02  1.37214788065531E-03  2.23624349450689E-04  8.68677091430077E-03
  5.40812417892825E-03 -9.60190876008054E-03  2.95847746473244E-02 -3.73520678587286E-01  6.67354953934857E-03
  4.07732748902132E-02  1.88827609326566E-02  7.00583445989974E-02  5.47322912814360E-03 -6.89310908136933E-03
  9.51516771684105E-04  8.04254506101318E-03  6.66901466347262E-04  1.55251334856034E-02 -3.66378417386776E-04
 -3.44454039893516E-03  1.70658368522480E-02 -2.23461327660512E-01  1.24491202198602E-02  5.89107655933026E-02
 -3.81373708930281E-02 -7.60379038077778E-02  1.00729840723128E-02  2.69014740015325E-03 -3.80352333434325E-03
  9.24428626305139E-03  2.01459175213994E-04  9.00697651940533E-03 -2.19211067303773E-04  7.49220751327047E-03
 -5.86725779342323E-03  1.74629091776551E-01 -7.74357294126018E-03  5.53849517431033E-02 -3.06712097569220E-02
 -1.84057427330750E-02  2.94189353550267E-03  7.70961484489538E-03 -2.80529437161245E-03  1.82942809511255E-03
  3.28892299099063E-04 -2.50197261766288E-03  2.33919533431026E-04 -2.93789769035442E-03  1.06414900892262E-01
 -4.87277987432811E-03  1.14442068491402E-02 -7.48787662888876E-05  1.53963106587775E-02  1.11697553734667E-01
 -4.11973382456687E-03  1.22811211667792E-02 -6.93659919288668E-05 -1.45903211864825E-02  9.81156973160667E-02
 -4.55112396780848E-03 -1.12338823827433E-02 -5.05855144861603E-05  1.19221730689476E-02 -6.87476799425141E-03
 -9.49356605696013E-04 -6.45705344612678E-03  2.13109962887574E-04 -2.54727005115897E-03 -1.02818548934070E-01
  8.99280016776769E-03  6.38884624272536E-03  1.47899867945538E-02  6.57172604775739E-04 -6.52301386926254E-02
  8.87206079371546E-03 -8.92186953357243E-04 -1.11601822735575E-02 -4.85318509741602E-04  7.19719839620045E-02
 -8.80794281227833E-03 -3.13362409269424E-03 -1.36254202859269E-02 -4.86731137959386E-04  9.54338869837074E-02
 -9.74933348526007E-03 -7.43693066140854E-03  1.65445161457605E-02 -4.19390889923288E-04
* ORBITAL    1   10
  2.73744950451874E-02 -2.66559519747762E-01  2.42816626823333E-02 -4.80606625734269E-02 -1.36760637492739E-02
 -1.83410549471197E-03  6.37030539805807E-05  1.78910847287806E-02 -3.36104472590542E-03 -5.47030976220233E-05
 -1.27120950559014E-05  1.86607910706606E-03  3.58365441071432E-03 -1.14415376972917E-02  5.29159221877981E-03
 -1.81066050707659E-02  6.26748582298634E-03  1.14409104156269E-01 -4.31446200037134E-02 -3.69128029032874E-04
 -3.01713504297409E-04  6.70120133370972E-02 -2.39890458803673E-02  3.33268178754765E-04  3.69712147408687E-04
  1.25735649449594E-02  8.10935045076908E-03 -7.05326948547517E-03 -2.17164470210349E-02  3.64160029338762E-01
 -8.18687785310383E-03  4.19441132071022E-02  3.70345124400225E-03  1.67166970287542E-02  3.18570569867523E-05
 -1.95505547230901E-02 -1.63000137913692E-02  4.46339368759916E-03  4.13677218181701E-04  5.13124762268176E-03
  3.22843173365514E-03  1.25266383161555E-02 -2.73952192117108E-03 -3.24764031108248E-02 -9.15527496269354E-03
 -1.52433198495633E-01  4.72590233709074E-02  9.69668941435963E-02 -2.19378092246428E-02 -1.27155470738955E-02
  6.35397197920511E-03  1.04678068280955E-02  8.11059922290579E-04 -6.68381322241161E-04  1.59331472290008E-03
  1.92279192032267E-02  2.37142956421249E-02 -4.25980994573601E-01  1.24111413251902E-02 -1.63722818391022E-02
 -2.31836627056295E-02 -3.76691501008769E-02 -1.11776047284181E-02 -2.63936067794607E-03 -2.59176370273908E-03
  1.83157453692004E-03 -4.80340681353438E-04  1.78356863812169E-02 -3.10286610901398E-03  9.57829632834720E-04
 -5.74996800449407E-03  2.00747530170013E-01 -1.10441124172489E-02  2.27995750658558E-01 -6.05480541349875E-02
  8.28620560773872E-04  1.81709079820206E-03  2.47027414493908E-02 -6.25413829614965E-03 -8.26678256339257E-04
  1.63207768591616E-04 -1.51644221257362E-03 -1.04163451416258E-03 -1.22756511114915E-02 -1.18214135403647E-01
  6.78750426769974E-03 -8.96596463872731E-03 -7.44231789803134E-05 -1.60809742450876E-02 -9.57430010100917E-02
  8.06706473854001E-03 -7.08524339874948E-03 -6.38961935822899E-05  1.28005021973637E-02 -1.39716912805667E-02
 -1.52005017213987E-03  6.63236449740342E-03  1.10492366904217E-04  1.13322058963201E-03  1.19111962400507E-01
 -1.41760990615944E-02  9.88312732965680E-03  1.63525180753904E-04 -1.40141084176719E-02  5.43085599126867E-03
  7.17210639309658E-03 -7.09492961983141E-03  2.89560230335341E-03 -7.86391601638306E-04 -1.45538470465009E-01
  1.95872255718459E-02 -8.40750815097483E-03 -1.88306385780721E-02 -1.15480519984136E-03  1.58147439210983E-01
 -1.85314764009377E-02 -5.45580579135597E-03 -2.79189336932377E-02 -1.04521250515471E-03  1.71210482293058E-01
 -1.92131258721643E-02 -9.18607395617651E-03  2.88682018832448E-02 -4.03547192915502E-04
* ORBITAL    1   11
  2.16631031072117E-02 -2.74165279771883E-01  1.75160827281610E-02  3.38003704438378E-02 -3.25265640164997E-02
  9.95611140224885E-04  1.45639384786926E-04  2.21356784522172E-02 -6.38360183742423E-03 -6.36419745214240E-06
  3.36008258439764E-05 -5.22986794500091E-03  2.38797988876553E-03 -6.44353083933576E-03 -7.56463068139300E-03
  1.88442189725425E-01  3.58790644836461E-03  1.04311368664725E-01 -4.20510670526323E-02 -5.36156183282943E-04
  1.86912700265056E-04  8.54587119980767E-02 -8.93673630697990E-03 -3.87213014496187E-04 -2.45780871304081E-04
  1.69634153005533E-02  6.13380372725846E-03 -1.54611507190059E-03 -4.52920351054559E-03  1.93944129539615E-01
  6.98280556425511E-03 -1.22212670111425E-01  4.19708617971714E-02 -1.58371779156765E-02 -2.11637651131685E-03
 -9.90613825571596E-02  9.02787528191216E-03 -3.57282531234669E-03 -1.75256179611680E-04  1.68864617753427E-02
  4.46713798138184E-03 -4.22420916686089E-03  1.67490970762061E-02 -3.25284588218732E-01 -5.62280018291056E-04
 -2.98955135623686E-02  2.14008463036635E-02 -2.50969791957182E-02  2.90943627394674E-02 -1.86969000869612E-02
  4.03761527955735E-03  1.12750943822525E-03  7.72286058979570E-05  1.10321089990371E-02  4.92943533329991E-04
 -5.54015261264268E-04 -1.03071282288120E-02  2.17860672124962E-01 -5.64114379052860E-03  9.51110204018913E-02
 -1.90656706694541E-02 -1.82780831962864E-01  4.45699334104049E-02  4.76072974190371E-03 -1.12022733515428E-03
  1.67072398283631E-03 -4.19987808875183E-04 -9.15910187808051E-03  4.16411876781525E-03  1.73805807879779E-02
  3.18277518102300E-03 -4.33467642112895E-02  9.09186058328744E-03 -2.22214711941385E-01  3.63864273821717E-02
 -1.97593895152600E-01  2.28545645506732E-02 -2.18497900981213E-02  4.65337861794815E-03  2.62675532567390E-03
  7.72099787929379E-05  9.08750032079078E-05  1.27586339862065E-03  1.17294066940408E-02 -1.57309136925236E-01
  1.20498718927938E-02 -8.43479948928521E-03  4.75847019510797E-05 -1.99141287319261E-02 -1.28107949178474E-01
  1.03623107749279E-02 -6.22883130346061E-03  7.20974957217277E-05  1.65810623386502E-02  6.79806055765131E-02
 -7.26936133706360E-03  7.25743398305874E-04 -1.82041227823568E-04  1.01401543255420E-02  7.12971218714355E-02
 -6.43219141931302E-03  5.93907324165172E-05 -1.47874188050653E-04 -1.07089283200320E-02 -1.90548099356543E-01
  9.96191059898379E-03  9.92408428468910E-03  2.16755496426211E-02  1.01308423361701E-03  1.71781826614372E-01
 -1.81037795504486E-02  1.47895016498409E-02  1.75630205390941E-02  1.77055183487863E-03 -2.18039311267386E-01
  3.15818804065317E-02  1.40486472632461E-02  2.96000626780461E-02  2.18349844257177E-03 -8.14146525288665E-03
 -4.24261705041829E-03 -7.83853285402300E-03 -7.00645249809637E-03 -7.70820248426024E-04
* ORBITAL    1   12
 -1.70612920190488E-02  2.30107083723181E-01 -1.46339452027085E-02 -1.08675633799023E-01  4.34554700329914E-02
  1.68167506594155E-04 -2.63723142846639E-04  2.69459568280102E-02 -3.54865741237270E-03  2.41513609206742E-05
  9.86468632313639E-06  1.08874153763501E-02  1.91143525496643E-03  1.42735708259401E-03  1.47027694433725E-02
 -3.12312518016128E-01  5.92857857961352E-04 -8.32219649672091E-02  2.74935137891776E-02  1.32088550671995E-03
  5.57754764208435E-04  3.26102726156814E-02 -2.01138062552835E-02 -7.00029256584933E-05 -5.83778381223524E-05
 -9.48151943317227E-03 -8.54427868591320E-04 -6.11787029250033E-03 -6.85373706842917E-03  1.25288234808121E-01
 -5.17667727107864E-03  7.63462239897421E-02 -1.31330928290063E-02 -3.38218379566242E-03 -1.39489440642416E-04
  1.67444820981940E-01 -3.47642999422208E-02 -4.12402742283048E-04 -1.51983898674119E-04 -1.22464543673842E-02
 -5.69562780816072E-03  1.09088898599504E-02 -1.91859961853071E-03 -8.28056194604168E-03 -2.88470869553251E-03
 -1.54970159107833E-01  2.88959949571922E-02  1.49799826188181E-02  5.58485067303932E-03  2.31403065806255E-02
  1.72759214141394E-03  6.84649001264721E-03 -1.71512757054485E-04 -1.38357526509177E-03 -5.75948837669827E-03
  7.82968201312739E-03 -2.09880914962516E-03 -1.42487451055671E-03 -5.37641168297229E-03 -6.27356331017761E-02
  7.20986076324003E-03 -1.76700823334960E-01  3.67219382098267E-02 -4.98583523404813E-03  9.79838865145988E-04
 -1.18647017329528E-02  5.09750995823409E-05  1.28266489065658E-03 -1.87746235033257E-03  5.02176913666739E-04
 -3.67249169087702E-04  6.81956221959872E-03 -1.02225265420771E-03  7.64133340100356E-02 -1.19007604513103E-02
 -3.34211210908314E-01  3.68761185325974E-02 -5.97949881498689E-03 -1.32650343103927E-03 -4.13119346230051E-03
 -4.12267505853847E-04  7.16373965287503E-04 -4.91260665563629E-04 -2.28381939175092E-03  1.39594613760342E-01
 -1.25100308913217E-02  4.24219188726321E-03  1.60219873451868E-05  1.79395010713746E-02  1.80702960396010E-01
 -1.09334073133188E-02  8.54236989211422E-03 -1.76327779870076E-05 -2.10745435758203E-02 -1.89635992651433E-01
  2.02847632477506E-02  9.48119225476715E-03  5.22375745080791E-05 -2.10335735420006E-02  1.30625386640208E-01
 -1.16700240492638E-02  1.24773655818697E-02 -1.62315123164754E-04 -1.08626513345843E-02 -6.53191243389271E-02
 -7.92028330692997E-04 -1.00570828611666E-03  8.68736879477165E-03  1.03823072062128E-03  1.46187744053733E-01
 -8.08932436538576E-03  8.76629751408906E-03  1.59389593553006E-02  1.46020027728373E-03 -1.65298105372648E-01
  3.26479905383732E-02  1.89362694306045E-02  1.51180472203853E-02  1.98015111319859E-03  2.24253591916126E-01
 -3.65443484389051E-02 -2.10622210824389E-02  2.37541506245353E-02 -2.07311849584157E-03
* ORBITAL    1   13
  4.53098751346011E-03 -6.41065632294171E-02  4.43900475029566E-03  6.71255392733780E-02 -2.01638402044787E-02
  2.15101093801434E-03  2.46178618292069E-04 -9.58228676955449E-02  1.85839070668284E-02  8.77574389365678E-05
  3.03074377068438E-05 -6.48915520681891E-03 -4.48166561982237E-03  9.53684507417063E-04 -9.67671284284635E-03
  1.90290856507879E-01 -3.63272198793603E-03  4.48930239171725E-02 -8.28253471359733E-03  3.81904441669852E-04
 -6.99935184046503E-05 -1.66489935836245E-01  3.90407594023234E-02 -3.32257158031808E-04 -1.05990188064443E-04
 -4.67088272102948E-03 -1.88066594662131E-03  8.17475514005919E-03  7.76775790429778E-03 -2.28514118216554E-01
 -1.67732008183504E-04  1.64793330682520E-01 -3.18453040628601E-02 -4.52466608246477E-03  1.93827898959385E-03
 -1.15715976828006E-01  2.95315437650104E-02 -7.96098134659183E-04  4.38017508850240E-05 -7.57788286964907E-03
  3.85091465669431E-03 -2.27021842152645E-03 -7.89629523929107E-03  1.64462434033624E-01  2.26958475896761E-03
 -1.60069155933424E-02 -8.11716276855409E-03 -2.25906030499684E-02 -5.72051652597729E-04 -3.90453397748463E-02
  9.32349565352424E-04  3.37901738954487E-03  1.24991085436464E-03 -2.54456487991833E-03  6.10698539208779E-03
 -7.44859898955988E-03 -8.73128091280819E-04 -1.64964186877298E-02 -3.33259480260390E-03 -2.14989016548211E-01
  3.86833230271932E-02 -5.95555111404499E-02  1.77056049862702E-02 -2.78482214698203E-02  4.73146682767900E-03
 -1.64104130825365E-02 -2.70519649679573E-03  4.48009241422350E-03 -2.10989147879296E-03 -2.24886173843593E-02
 -2.59895221349323E-03 -2.62258238447598E-02 -7.75228167772750E-03  2.70139229263582E-01 -3.38936917647572E-02
 -2.75054547004400E-01  2.84713385266215E-02  2.93735584115793E-02 -2.50494134511246E-03 -7.77498061815900E-03
 -6.21399040210213E-04  1.31073318893956E-03 -1.51363457297966E-03 -1.10286355265035E-02  3.27750284817073E-03
  1.04279319600153E-03  3.79173931297992E-03  4.23604824774844E-05 -1.70124766349268E-03 -1.33699100399490E-01
  6.93261573835743E-03 -8.10935402355492E-03  1.01612942374731E-04  1.28207385597690E-02  2.14586015917984E-01
 -1.93519661966746E-02 -1.39947678410077E-02 -1.43636656055177E-04  2.10087603723971E-02 -2.42107283893283E-01
  2.58492871087296E-02 -1.29418525887653E-02  1.48506213611280E-05  2.41905876665664E-02  4.84279263452516E-02
 -8.28346242674527E-03 -2.00071455167188E-03 -5.31112413289269E-03 -1.31258018307716E-03  1.25569873000185E-01
 -5.85142990415504E-03  2.24753716484196E-03  1.53333321241528E-02  2.53845789180969E-04 -6.43757195911234E-02
  1.95584929983518E-02  1.48463043668432E-02  5.65151742044513E-04  1.77753086999544E-03  2.75951163716054E-01
 -3.90708135313781E-02 -1.89097106346738E-02  3.18577945041595E-02 -1.25855844450489E-03
* ORBITAL    1   14
  5.56787405016822E-04 -1.51000518185852E-02 -1.94220597461396E-04  1.06448034517587E-02 -3.44850042540282E-03
  1.12688799799399E-02  4.93742780725298E-04  5.03965579355358E-02 -9.29612970254277E-03  2.67789858716851E-04
  1.23566380568155E-05 -5.63518363662318E-04  1.07129890836271E-03  1.94239239705379E-04  7.77569420993810E-04
 -9.95031969682030E-03  7.33736473716515E-04 -2.07119349723776E-02  4.27207580343300E-04  4.99122875746998E-03
  2.72690624612543E-03  7.07237122185291E-02 -1.38408417766675E-02 -1.70957922194792E-03 -1.85652012663692E-03
  2.75978810029789E-03 -3.54285006699325E-06 -1.54175028426369E-03 -1.31297862291254E-03  1.67725839575210E-02
 -2.06876459378006E-03 -1.14107203741583E-01  1.30372416348274E-02 -6.37018371757890E-02  4.57414425569762E-03
  4.45011214039135E-03 -3.69551745293121E-03 -1.31051625293971E-02 -1.00403415749417E-03  5.13088629954297E-03
 -1.47235475304148E-04 -3.87309706458629E-03  6.22994878413680E-03 -1.30753050683461E-01  2.41062169388752E-03
  5.71123933667222E-03 -1.54377178414518E-02 -2.89466087356926E-01  4.46116937442984E-02  1.76110348681754E-03
 -1.26119721978543E-03 -9.21012360617744E-03 -9.49550897091053E-04  1.97841979483457E-03 -3.16808374481926E-03
 -1.50898447826591E-02 -2.81051436814561E-03  1.72270325021366E-01  2.96702333793034E-03 -3.64860785006099E-01
  5.73540175915257E-02 -1.01484277134945E-02  1.38021271620998E-02 -3.88592394050895E-02  6.23364949637456E-03
  5.95991983753852E-03  1.37108664873564E-03 -5.08378977908661E-04 -3.47710509922831E-03 -3.01545801780188E-02
 -2.55833491490201E-03 -6.06865161438585E-02 -6.95283235331672E-03  3.27427452181530E-01 -3.21095604000995E-02
  2.45292920980687E-01 -2.01257583217105E-02  3.44292535022885E-02 -3.94681524911783E-03  8.63212750316243E-03
  1.08382115963826E-03  1.88705657582555E-03 -1.66514552114339E-03 -1.46761463173618E-02 -4.59541815595673E-02
  3.64064004415272E-03 -2.93050718829769E-03  3.94476796815042E-04 -4.17875261371440E-03  2.47804376186109E-02
 -1.60100064611265E-03  2.66719983947375E-03  4.08595114550926E-04 -1.26129631785886E-03 -6.22162104167035E-02
  4.40502366332452E-03  4.15900160160061E-03 -9.77460809907857E-05 -5.54651647558691E-03  5.89147183078258E-02
 -8.70252998864426E-03  1.28644829378547E-03 -1.28927797903234E-03 -6.36658506610679E-03 -2.30816581454715E-01
  3.60385884195504E-02  1.69621474731107E-02  1.83756175416365E-02  2.31263155944310E-03  2.28580048050863E-01
 -2.30757942714221E-02  4.28923495408831E-03  2.41343616055465E-02  8.87787429119454E-04  2.55215002306665E-01
 -4.41878027067655E-02 -1.04991387716581E-02 -3.02683416381617E-02 -1.79980836878247E-03 -1.56859766333283E-02
  1.51831708615981E-02  1.13725811283155E-02  6.26950187703188E-03  1.16788210363622E-03
* ORBITAL    1   15
 -3.57039315156130E-03  4.67351524068117E-02 -4.88316286480853E-03 -1.81249660606337E-01  3.47599478440458E-02
  8.08385723391978E-04  2.96802738572815E-05 -2.19157295419661E-01  3.57508881388236E-02  2.77606770806887E-05
  1.02366710200727E-04  1.15552367841361E-02  2.12934592855743E-03 -6.62454533267772E-03  2.11445387063023E-03
 -6.92287972308499E-02 -2.77913314293704E-03  1.57218941324523E-01 -2.07155698191265E-02 -1.14466932341826E-03
  3.43620254113385E-04 -2.07940196160397E-01  3.03494313212182E-02 -5.13859731998609E-04 -3.72989201487592E-04
  3.32184982218730E-04  4.55686324078190E-03 -3.39107195899632E-03 -3.72084414233248E-03  1.12092482096800E-01
 -1.90503289607284E-04  2.81021748395075E-01 -3.00862979083161E-02 -1.61555184150089E-02  1.11399970039531E-03
  4.23975030421818E-02 -5.36354572926764E-03 -2.79382004808489E-03 -1.76060394032869E-04 -8.50591202047188E-03
 -6.25849006612505E-03  7.98732923356249E-03  2.21465753861656E-03 -1.17836232623100E-01 -6.55731055879603E-03
 -3.16381104541266E-01  5.01103867142794E-02 -4.76029500634571E-02  9.24013266773959E-03 -3.58242640749687E-02
  6.53105099160213E-03  9.00211205488128E-04 -4.48772544808000E-04  1.59196956160101E-03  2.02972155333566E-03
  2.49847002530490E-02 -2.75375856972168E-05 -1.21294996239349E-02 -1.53616476430887E-03  9.25904791025279E-02
 -1.99819164991932E-02 -1.31847520007627E-01  1.21976549045359E-02  8.22879500650342E-03 -2.04268001464646E-03
  1.42342907203247E-02  1.04273012110888E-03 -8.49424230474208E-04  3.16016359009125E-03  2.29821900501450E-02
  1.60058821563039E-03  5.13184408909948E-02  3.88269279771255E-03 -1.31009628731047E-01  1.11465881321047E-02
  2.09809951769233E-01 -1.52242047098604E-02 -7.59619029153107E-03  9.54936780377984E-04  1.32442246425126E-02
  1.29948791370947E-03  1.43515201006747E-04  5.54526811726511E-04  4.22783968747457E-03  2.63866581915368E-01
 -2.12328385990010E-02  1.18866075114321E-02 -2.68604502494994E-05  2.34932408083632E-02 -4.32586003990397E-02
  8.40295059393497E-03 -1.01408369472023E-02  6.41483885437147E-05 -2.00665030527035E-03  1.81343515884330E-01
 -1.45727997922547E-02 -8.08423864266687E-03 -2.24847370390479E-04  1.59899021798970E-02 -4.68865288490720E-02
  3.24272139203806E-03  3.69848690312614E-03 -4.08546288124329E-04  6.98258169370420E-03 -2.16207804090757E-01
  2.31270755718001E-02  2.04792837716589E-03  2.15170616410586E-02  4.76616269908780E-04  4.21371737812682E-02
 -8.51807794816057E-03  6.51311008789678E-03  1.20762650715650E-03  7.32494687460852E-04  9.88694754440049E-02
 -1.90601569120887E-02 -1.05008296835652E-02 -6.81070321130466E-03 -1.17035998217254E-03 -1.80153944314790E-01
  2.53721159444652E-02  1.13332408510518E-02 -1.61330731322451E-02  9.77656628475047E-04
* ORBITAL    1   16
  2.25562245821563E-03 -4.09714366607861E-02  3.17088229529007E-03  3.00218576932895E-01 -4.78070718553694E-02
  3.38179141529550E-04  1.79798827388909E-06 -2.17511719595862E-01  2.62578775986987E-02 -4.56672047177790E-05
  6.95130173446912E-05 -1.84256074634542E-02  2.95561813731909E-03  1.05427535638711E-02 -3.76376656543348E-03
  3.06043150766470E-02 -4.26061453529395E-03 -2.84454187071093E-01  3.92529920839121E-02  5.17754800363460E-04
  1.19084725175363E-04 -2.30746995363070E-01  2.85482822720338E-02  1.45022031277021E-04  1.46528552596134E-04
 -1.24834180522097E-02 -1.23901628812330E-02  6.50815194250368E-03 -2.01569171320699E-03 -2.09089045212465E-02
 -4.04455177434933E-03 -5.96993086459557E-02 -7.81003763390795E-04  1.05688759853212E-03  1.14435366865324E-04
  4.11516082117314E-01 -4.68457238034476E-02  1.26706323180396E-04 -3.67532722751667E-04 -3.98644070235596E-03
 -1.66085343355867E-02  8.88665470716257E-04  6.65087819397461E-04  1.46908361171351E-03  1.60907928698833E-03
 -3.90355655294202E-03 -5.36200691064398E-03 -7.15411070790081E-05 -1.24165854824975E-03  1.05356281403534E-01
 -8.70065724820452E-03  1.94644137551823E-04 -2.02777168050862E-03 -2.46388722802277E-03 -1.55031910541220E-02
  7.80883351503222E-04  8.31713487166508E-05  4.13673668336009E-03  7.48625941438980E-04 -6.15896383538838E-03
  2.33300136155343E-03  2.51298927415201E-03  2.48059979060378E-03  9.73837853030705E-03 -2.13255302758583E-03
 -3.64570864230098E-04  4.11689826907442E-03 -6.35886781352901E-04 -4.51087720610249E-03 -7.00035208172682E-04
 -1.92358681983177E-04 -3.64947164265359E-03 -3.51759176867473E-04  1.07893275187464E-02  2.07550479103454E-04
 -1.57895253041096E-03 -1.26006448059721E-04 -2.71414209496500E-02 -2.42017220291440E-03 -3.33165313899113E-05
 -1.32672917627912E-05 -2.61226942684174E-05 -8.36347891426711E-05 -3.52279702158529E-04 -1.30653202054123E-02
 -5.90120762521648E-03  9.10232574007128E-03  5.96849717389063E-06 -6.75418177994875E-03 -2.95703738664716E-01
  3.39443284259849E-02 -9.89914526583034E-03  1.45908588912590E-04  2.59594112276183E-02  6.55292419302828E-02
 -2.19450878110471E-03 -1.16694737584689E-02 -7.36798756882986E-05  6.79511324130795E-04  2.83877576525789E-01
 -3.47818055131597E-02  1.90023144008664E-02 -2.72183424267627E-04 -1.79282581276367E-02  1.38954023246331E-02
  4.39979219001210E-03 -5.29749947244287E-04 -1.58617308160691E-03  3.09063257828153E-03  9.78580150096799E-03
  3.31853281563216E-03  2.22394885581811E-04  9.78379142044796E-04  5.26410650262886E-04  3.64424653347534E-04
 -5.89781706588076E-04  2.04032465064476E-04 -7.19421088964463E-05 -1.01980597568189E-03  2.56644923985039E-03
 -1.00328306709694E-03  6.33867748041062E-05  3.28220481249504E-04 -9.49541627101646E-04
* ORBITAL    1   17
 -4.66473037255890E-04  1.17921004605640E-02  5.49643037111348E-04  9.50695337976599E-02 -1.44123499644475E-02
 -1.42577601767686E-02 -1.44403359467163E-03  7.14653484038969E-02 -9.03333117554747E-03 -2.18770228357054E-04
 -4.85059255367600E-05 -5.88309873863529E-03 -3.03697762704436E-03  3.55531227220627E-03 -8.37962471815348E-04
  1.16342484010524E-02 -6.49476719879678E-04 -9.31851143223024E-02  1.16826860492957E-02 -4.81435459511177E-03
 -3.90610030674427E-03  2.58039498025588E-02 -3.14839805871180E-03  2.21122836345044E-03  2.61610698389692E-03
 -7.96256284963174E-03 -1.61619441489221E-03  4.42202953345301E-03  7.25720358159742E-04 -4.03520213001146E-02
  1.03272175427770E-04  6.19215181018319E-02 -8.25792226127412E-03  8.31330931552906E-02 -5.37808722847568E-03
 -2.02423844252826E-02  1.57513817915331E-03  1.64700038271214E-02  1.26240433153805E-03 -8.06835765010144E-03
  4.91946010328872E-03  2.49233421397424E-03  1.40351424061491E-07 -2.31546934777798E-02 -1.36004274491555E-03
 -7.52206791362975E-02  8.45977084857315E-03  3.87425900758647E-01 -4.41543086723096E-02 -6.59546852666090E-03
  7.04896329714198E-04  2.44642954668771E-02  2.81354165794971E-03  1.77462182700035E-04  1.11693816020374E-03
 -3.41733045564403E-03 -8.83420001836476E-04 -1.64979700553181E-02 -2.44878602121372E-04 -1.93770974463347E-03
  3.14648177334006E-03 -4.48922630559055E-01  5.16264754408553E-02 -8.15939733660818E-03  1.28588442280050E-03
  4.04156266737247E-02  4.19966046277783E-03  3.11032197492331E-04 -1.72020347563703E-04 -1.14992726521524E-02
 -1.33496627727999E-03 -3.29345344122518E-02 -2.24409746260941E-03  2.75016007085795E-02 -2.84306392455728E-03
  2.05631126751778E-01 -1.60552695951608E-02  9.33662768703594E-03 -3.41930574720979E-04  2.45722697957883E-02
  2.64005415818972E-03 -2.87225638580771E-04  3.22530104450807E-05 -4.05416631117068E-03 -9.39362670820931E-02
  6.81545374460454E-03 -2.78323708678886E-03 -3.37409615317050E-04 -7.49767531289515E-03  8.91547279268812E-03
 -2.85710924676555E-03  3.60218302121278E-03 -4.63547753771706E-04  1.07989022716132E-03 -5.36568786438449E-02
  5.46758133467039E-03  1.64717938910020E-04  1.87890229671477E-04 -4.78323988705315E-03 -6.13742349718669E-02
  7.88478120622265E-03 -1.73244384743864E-03  1.95260069949767E-03  4.57719867110245E-03  2.78104427703637E-01
 -1.87451496601028E-02 -1.39831430333426E-02 -1.49894604238626E-02 -1.99135098624420E-03  3.73652727714591E-01
 -2.35902228022092E-02  1.87336046549659E-02  2.21706568270497E-02  2.29802444979154E-03  1.89192491808039E-01
 -1.07947539822959E-02 -1.19161520311491E-02 -1.12971325024439E-02 -1.36565354765702E-03 -1.60961877905740E-01
  1.39890280988119E-02  1.17574414343096E-02 -9.54784400736621E-03  1.17584910885348E-03
* ORBITAL    1   18
 -1.26735120029652E-03  6.91867639934925E-02  3.19277592501344E-03  3.20306171591912E-01 -4.27467166223955E-02
  4.32976577446997E-03  4.11013470337755E-04  1.76468192318101E-01 -2.06543686482785E-02 -1.05823016953437E-04
 -8.03033363873638E-05 -1.96988919138495E-02 -7.95711660669465E-03  1.20753407705562E-02 -2.74043599386758E-03
  1.04639695895614E-02 -4.77560480996257E-03 -3.10096123245044E-01  4.63229921408908E-02 -1.91083571064936E-05
  1.34074804046125E-03  4.82037812732676E-02 -1.12884370957862E-02 -6.99183559547495E-04 -1.19451293474755E-03
 -3.04899967521548E-02 -8.70283925578621E-04  1.70242675969597E-02 -1.73128286493797E-03 -3.40266175806884E-02
 -6.60728853593531E-03  3.43823307198628E-01 -5.51762395639053E-02 -3.20032660552701E-02  2.74416590137232E-03
 -5.01845950409396E-02  5.37134176235490E-03 -5.62322672282297E-03 -3.47776538744228E-04 -3.01674568671483E-02
  1.56930663340214E-02  1.91637416991047E-02  4.16188633274934E-05  8.61107111062212E-02  4.81412704019801E-03
 -3.19887335582648E-01  3.41252697875165E-02 -1.26261797559007E-01  1.30711270396386E-02 -5.47427789722063E-02
  5.80845171389600E-03 -4.91834266139235E-03 -6.56416830127821E-04 -3.17467330535839E-03  6.38396516877208E-03
  2.45661252841501E-02  3.26909796578060E-04 -4.83721140737496E-02 -2.35390404015076E-03  8.18949054174720E-02
 -1.59765997568301E-02  3.21058025590311E-02 -8.28511780536054E-03  6.94930879904415E-03 -1.37846462754811E-03
 -7.66911388786410E-03 -2.09573500468566E-03  6.76387018822653E-05  3.05579712897880E-03  2.36788421246921E-02
  1.93858443288940E-03  6.25313531815145E-02  3.44104906992055E-03 -1.03088735937601E-01  5.61243921324584E-03
  2.44362994784710E-02  5.42020817815080E-04 -7.20349396480153E-03  8.87889719907100E-04  3.75142455851539E-04
 -4.68184641285929E-05  5.25428442223409E-04  4.06218235385976E-04  4.10592155128445E-03 -2.56623605870349E-01
  1.91012163930357E-02 -5.61901471991466E-03  1.99974867154209E-04 -2.04875755056574E-02 -3.25213751762404E-03
 -4.63014897804837E-03  9.16697457084207E-03  1.46369526693635E-04  4.60391438194920E-03 -1.94401431086348E-01
  7.40289129230904E-03 -3.80132688168135E-04  8.39295261521255E-05 -1.69251527993642E-02 -2.43691837239829E-01
  1.42496320457905E-02 -2.69836703108238E-03 -6.87396017736847E-04  1.96244617136278E-02 -2.19270187601381E-01
  1.32876100489220E-02  8.50263594955010E-04  1.72723928665487E-02 -3.98790595336879E-04 -1.10552909028109E-01
  1.47924515142598E-03 -1.56032073484030E-03 -7.76792127404953E-03 -3.63500824766672E-04 -1.78780680821782E-02
 -1.92706374343948E-03 -9.34376418073762E-04  9.63154242141065E-04  4.31753684896306E-05 -4.11253245766897E-02
  5.98404339491304E-03  1.59083006723043E-04 -4.34367378543796E-03  7.15517244779165E-05
* ORBITAL    1   19
  2.81697833148453E-03 -2.28548686065707E-02  5.63527232979470E-03 -6.85314996346307E-02  1.30974275659468E-02
  9.62032496730526E-04  9.29607156495668E-05  3.92874417578561E-01 -4.20342195548733E-02  4.75373331330529E-05
 -1.13528515585130E-04  4.99163025387985E-03 -4.19863598761904E-02 -2.20333501669109E-03 -5.28746426469694E-04
  3.31476970884810E-02  2.08074680939973E-03  1.10136834854288E-01 -4.68954067225925E-03 -1.11060474413738E-04
 -1.17676931750864E-04 -3.27624851113698E-01  4.24608785231960E-02 -1.96973595857339E-04  8.72629978309472E-05
  5.46209633388649E-03 -4.54512739394530E-02 -2.62802347233589E-03 -2.75869883565054E-03 -1.28658542114355E-01
 -9.48106214901043E-03  7.08125826138455E-02 -7.99125230486160E-03 -2.20071932902208E-03  4.46599253705486E-04
  2.59474671581643E-01 -2.07206102362144E-02 -4.40741598770093E-04 -2.55361447678027E-04  2.07583512316156E-03
 -1.73562476760745E-02 -1.12262434653213E-03  8.11374755467537E-04  8.46526130978881E-03  2.84438165072973E-03
 -4.06062642926823E-02  1.47010246278624E-03 -1.22622223480742E-02 -4.77244259039835E-04  5.90872603196260E-02
 -3.74620189441336E-03 -2.84110945563927E-04 -1.29273851284643E-03 -5.26681695290314E-04 -8.73973861321472E-03
  3.65946069351398E-03 -8.43565279990260E-05 -7.39230320972044E-03 -5.48102001540708E-04  9.84301138147367E-03
  2.72858359333225E-04 -1.70539467417207E-03 -1.51979834322808E-04  8.04921174482064E-03 -1.55067457184236E-03
 -5.45547893677440E-04  2.48893777257081E-03  8.80569029346406E-06 -2.40925490791707E-03  2.60961098713149E-03
 -8.53202812971688E-05  4.50360036533300E-03 -4.30113940716283E-04 -6.83824549175964E-03  1.00417542825539E-03
  4.25567423337511E-03  4.02989209576426E-05 -1.79230619776429E-02 -1.57298597543756E-03  2.75275898874593E-04
  2.98372655821194E-05  8.09020043608512E-05 -8.18128218522570E-05  3.12314012833529E-04 -3.05705473995593E-01
  1.98904277420812E-02 -1.91979053128086E-02  1.11106628021226E-04 -1.40625705923609E-02  3.59302794641672E-01
 -1.94330092273426E-02  1.83914311206536E-02 -1.44496753331298E-04 -1.58135473712467E-02  3.63846041740970E-01
 -1.72741503080552E-02 -1.41677541286139E-02 -3.18190559108543E-04  2.00723371463374E-02  1.34758883739879E-01
 -4.33881124826923E-03  5.49809596935625E-03 -2.56343859778747E-04 -4.37897805509254E-03 -2.00371370938995E-02
  1.93219284194739E-03 -1.09964777087978E-04  1.35664323746175E-03  2.07104012411969E-03 -6.62277189475894E-03
  7.18437243178023E-04  4.43377108784383E-05 -4.64723410604409E-04  3.09485467428573E-04  2.43803918910249E-04
 -1.03191569744328E-04 -1.94400460292385E-04 -5.95550002102886E-05 -6.75658621371834E-04 -5.32870738165276E-03
  3.86973021033756E-04  1.15854052663012E-04 -4.14758930855287E-04 -6.16057108075115E-04
* ORBITAL    1   20
  3.98154182387538E-04 -1.25596471960527E-03  7.40276652651254E-04 -4.55565175802933E-03  1.16850898846676E-03
  2.81802485640535E-03  1.36828457829200E-05 -2.16787047175765E-03 -2.29656868914824E-03  2.40031825149151E-04
  7.99717321750512E-06 -2.02928612140447E-04  8.25098938813354E-04  5.66633984472819E-05 -3.05164723699649E-04
  2.42743552716607E-02  8.28076333279526E-04  1.93746668332709E-02  1.10836833621276E-03  4.32545968201654E-03
 -2.34331486614158E-05  2.12196457959398E-02  2.79072457885982E-03  2.09537480352597E-05  5.81099756673750E-06
  4.73122851824649E-04  1.46029670424309E-03 -4.34549060951299E-04 -5.49056090400387E-04 -3.29910294932635E-03
 -1.53270448090220E-03  4.08987183881238E-03  8.42769925617658E-04 -2.24539005065920E-04  1.38877629355004E-04
 -1.59246814201866E-02  2.54103483592942E-03 -2.43789186838227E-04 -9.17769397983879E-04  1.56947576064596E-03
  9.94433911672499E-03 -1.13202614644695E-03 -2.31494044400777E-04  1.11744853283028E-03 -8.44915968124010E-04
 -1.68641494882837E-02  6.13433760710457E-04 -4.74226200672579E-03  2.15125054098145E-04  1.61026682966921E-01
 -4.93807402090465E-03  1.55603886624667E-03 -1.65602625857050E-02  1.10428691102280E-03  9.92008864029028E-03
 -1.40976828790329E-03 -2.08041487939264E-05 -3.01120360944615E-04 -3.27294712952661E-04 -4.83743877935681E-02
  1.30761469964819E-03 -6.72539622431426E-03 -2.81221513813529E-05  4.37028829154021E-01 -1.10740095498426E-02
 -1.83104497965503E-03  9.52475558347977E-03  6.60134713762406E-03  3.50205252955385E-02 -3.70054541950403E-03
  2.13783430449217E-04 -5.52747426727805E-04  4.06108344507195E-04 -7.04465289021532E-02 -2.72126072141520E-03
 -1.21463508434489E-02 -3.29278993902884E-04  6.91532217812739E-01  2.39032209120867E-02  4.37221450783341E-04
 -8.35599375863642E-04 -4.09303218414046E-03 -2.19247337114107E-02  2.19888825152102E-03 -5.00481687881251E-05
 -1.61451487325309E-03 -5.36322758107658E-04  8.24517141534515E-05 -1.31670700482316E-04  4.61521755919445E-03
  3.27100251094860E-03  9.56066959749138E-05  9.11470908784703E-05 -6.99545109083489E-04  5.77086811131489E-03
  2.99315133687800E-03 -7.51747268722504E-04  2.05103555717532E-04  1.44145149183340E-03 -3.94527065760554E-02
 -5.97445565153093E-03 -1.33442476610047E-03  1.83690485605621E-05  8.57486676447150E-04  4.72898099504518E-04
  6.16544806647069E-04 -6.09191150528716E-04 -1.41371296272452E-04  5.55785277673885E-03  2.34734462861015E-04
  2.03323040713577E-04 -1.42826380569147E-03 -1.75254682069179E-04  1.29861971614528E-02 -1.95612054590200E-04
 -2.88241248966276E-04 -2.34936908204597E-03 -3.71225818573152E-04  2.34491718098808E-02  4.51147620452208E-04
 -6.58313954846161E-05 -2.42172864459416E-03 -4.05211720757376E-04  2.35415196770438E-02
* ORBITAL    1   21
  1.88270109659473E-04  2.10023172438829E-03 -2.39561554773975E-05  3.58772388288867E-04 -5.42939790913697E-04
  4.46823006980609E-01  6.68650119436913E-03  1.11960584080648E-04  1.36147056595563E-04  3.16862166954643E-02
  2.44271287493934E-03  2.32769780641934E-04 -7.47562878300243E-05  2.49668105399384E-04  8.33405126629733E-05
  9.73680076635515E-04 -1.25786998574435E-03  2.07807633140316E-04  2.13728980275229E-04  5.69512347757197E-01
  1.09476255398939E-02 -7.72550831594793E-04 -1.49243953575008E-04 -1.69438523696322E-02  1.93770162725336E-02
  2.73131347484956E-04  2.19602916716537E-04  7.65715302595890E-04 -6.53738049476417E-04 -1.04472582528916E-03
 -3.51362970300668E-03  1.66697265482868E-03 -9.86611381947865E-04  3.39483539882856E-01  1.20883108498551E-02
  1.85811064689734E-05  5.55584497511445E-04 -1.38172397734132E-02 -2.33247809078291E-02  2.91464290324492E-04
 -2.71857602918235E-04  8.43435539146256E-04  5.94585124803648E-04 -1.60977086043799E-03  6.43420821492656E-04
 -8.26876753077349E-03 -7.13573154849374E-04 -3.98048868510213E-02 -7.36259589402769E-03 -6.62065698426947E-03
 -3.70481206803705E-04 -1.95059585562782E-02 -2.96062367031464E-03  2.76735221420867E-04 -1.92868466689164E-04
  7.96449721790456E-06 -2.75415853680434E-06  4.98637907937112E-02  6.83263603681662E-04 -3.10508190030838E-02
  1.91402754245834E-03  2.97954215454622E-02 -1.99640111378170E-03 -3.59994794685169E-03  8.18182359319004E-04
 -9.02202453786241E-04 -3.09884267242684E-04  1.14930000515889E-03 -1.17513781191650E-03 -1.76417507417603E-03
 -3.81225475059449E-04 -9.34624831854820E-03 -5.69066904192681E-04  1.44420722935817E-02 -2.82352258758653E-05
  1.19665720093107E-03 -7.25972285741206E-04 -5.72397800088616E-03 -5.97750250736707E-04 -1.32657824458507E-03
 -1.48419215851895E-04  1.27234460530549E-04  1.22134578929474E-04  3.65163166014446E-04 -4.12595305512708E-04
 -3.07085609100289E-04  4.23752565676983E-05  1.28898999903463E-02 -1.23018822347968E-04 -4.37233394314094E-04
 -7.30878491090738E-04 -2.83636110508886E-05  1.40554535168538E-02  1.59178813314396E-04  1.54065263333496E-03
  4.13556685718383E-04 -1.04302210449522E-05  1.63155009885758E-02  7.03090981873176E-05  2.38111673751281E-03
  1.24271149841280E-03  1.36569028537952E-04  9.46661402263074E-03 -6.62195957378038E-05 -7.03795349801440E-02
 -6.22325868480930E-03  1.46138241699285E-04  9.94383278855435E-04 -2.50894279096644E-04  1.44504252314160E-03
 -1.02484491210182E-03  8.43283254662645E-04  1.59664202470290E-03  3.56066587386430E-04  1.38326679188943E-03
  1.43958800211928E-03  5.78628587599716E-04 -1.23863773928811E-03 -1.80012590706081E-04  6.58040848035678E-03
  6.46069827556779E-04  7.33941331834599E-04  4.32598982869028E-04 -1.40673193425445E-04
* ORBITAL    1   22
  2.67130323561321E-03  3.61822643699798E-02  7.01336109572690E-03  5.12119785131514E-02  1.61811273658856E-03
  4.23252340464565E-03  1.28902540094263E-03  5.62799397394580E-04  3.10420659419459E-03  1.24819783870885E-05
  1.72072997837145E-05  2.00144266594119E-04 -4.80197463022334E-03  1.84323065420404E-03 -6.83811368105854E-03
 -1.51647554058251E-01 -1.91199787665767E-02 -8.36317716344335E-02  1.09655322317333E-02 -8.19073630699644E-03
 -2.50848381712698E-03 -1.04983800002664E-01  4.78709381287640E-04 -5.95459205773945E-04  1.99019417698751E-04
 -3.73616209881771E-03 -4.97095380475710E-03  3.93203494422090E-03  1.15870913947994E-04  1.57546918495409E-03
  1.93682991235057E-03 -3.00126802724680E-02 -1.24736017393936E-02  7.36639453404127E-03  5.52903509351587E-04
  9.24705096308499E-02  2.58154183270192E-04  3.38783507261716E-04  2.38024833448548E-03 -6.95952898341529E-03
 -4.99797700895477E-02  5.54607015062583E-03  3.15162973614514E-03  1.32802890927508E-02  8.19245357798611E-03
  7.76998379846163E-02  4.84371622628109E-03  1.35850887017815E-02  2.58266325036241E-03 -7.37362264080796E-01
 -6.92094295453265E-02 -2.64633830799706E-03  2.08587031710028E-02 -2.84468681386184E-04 -5.03143193068542E-03
  1.11516517693245E-03  3.98514759576794E-04  4.37552913217431E-03  1.48750062788525E-03  2.82198521504722E-02
  2.45393298123093E-03  4.94701311399909E-03 -1.47014959173852E-03 -2.85731505198262E-01 -2.38482015314232E-02
  2.85558714825642E-03 -3.07045323309861E-02  6.97927235044773E-03  4.23569313485526E-02 -5.39909174234832E-03
 -2.80783827191797E-04 -2.61250920618581E-03 -6.84244720031672E-04 -5.18194754416198E-02 -6.59512674334476E-03
 -8.74869494797447E-03 -6.46980387040620E-04  5.06148657187164E-01  5.94275289391068E-02 -9.65587311389536E-05
 -1.93113813125219E-03  1.08651673280618E-03  6.35753332215147E-03 -6.40703442779154E-04 -2.40162495760139E-02
 -3.91097467986962E-03  8.93710926515807E-04  2.79053690537960E-05 -1.24307830318637E-03 -4.62631097127223E-03
 -2.04699495977233E-03  1.41604502178496E-03  2.95068712814771E-05  3.19943756058123E-03  1.30051657027434E-02
  9.02884575408781E-03  4.44844014811293E-04 -3.87601672702677E-04 -2.08452178842421E-03  1.95920082716945E-01
  1.76639350948956E-02 -5.06195852690505E-04  3.79042961966799E-04 -2.97756371776480E-03 -1.01264382407062E-02
 -5.86989341718173E-03  3.21323090575349E-03  1.29254260965921E-03 -2.23549172111412E-02 -6.51436109489492E-03
 -4.95672146702637E-03  5.60163915290668E-04 -5.29225343303977E-04 -9.03280776304956E-03  1.08815684869210E-03
  1.18682034175658E-03 -1.97920186148355E-03 -4.18079910176772E-04  1.80025238491881E-02  2.31845520879690E-03
  8.34861527282347E-04 -2.19959116757505E-03 -1.62419394398904E-04  2.02686739723810E-02
* ORBITAL    1   23
 -1.75022626056406E-04 -8.07890966563852E-04 -1.12276938985006E-03  1.45853722934306E-03  7.32184913552568E-04
  5.90742437029140E-01  5.38402269666358E-02  2.02520371445043E-04  6.27195573097041E-04  1.34717239486806E-02
 -2.58016858040305E-03  8.74359120324093E-05  9.77259547974136E-06  3.50650256512158E-04 -1.55745408695571E-04
 -2.72147443987996E-03  7.34671407652603E-05 -1.14902055964428E-03  3.12834084306752E-04  3.06928301330142E-02
  1.29171952082705E-02 -4.65815122816828E-03 -2.31364865637988E-03 -4.17272146621363E-02 -2.36572680248819E-02
  3.48145218364429E-05 -5.01643384169122E-04 -1.77079697086364E-04  6.84416541535934E-03  3.51866840503373E-02
  2.03704788441693E-02  6.85928968239398E-03  7.24098727749823E-03 -7.82478342523777E-01 -8.14809499298196E-02
  2.48243716826820E-03  2.42688863870076E-03 -1.33815525853654E-02  3.19889609086078E-03 -1.56390764766751E-03
 -3.71877276430950E-04 -1.36584830672416E-03 -1.33864376109874E-03  2.07704005727829E-03  7.59938317738867E-04
  4.33456489343765E-02  2.10286209068767E-02  4.06899208767738E-02 -3.29543451824979E-03  2.99252236821298E-04
  2.09001667133102E-04  5.39559141305897E-02  6.05510148437431E-03 -1.56852038796272E-03  7.25746516276646E-04
 -1.03222216965358E-03 -1.39342280554393E-02 -1.96986368455126E-01 -2.58479639985418E-02  6.67248992185264E-02
 -1.72974625756772E-02 -1.04971102228657E-01 -3.69685375716606E-03 -1.78206966825067E-03 -2.33571441106312E-03
  2.25361864487197E-03  8.33695405296200E-06 -2.97502616864741E-03  1.59072521194193E-03  8.12459950577117E-03
  5.10224971639879E-03  5.03372968881136E-02  1.13063364040484E-02 -5.70161988757347E-02 -7.82506251516721E-03
 -5.72270619188276E-03  9.97869154910838E-04 -2.08710993773001E-03  4.35126291296879E-05  4.04297295341528E-03
  4.48744046445059E-04 -1.25663066706404E-03  5.27353286801068E-04 -5.20275839930244E-04  1.90587071178671E-03
  8.63054458022659E-04  1.24546191250190E-04  1.57414770131368E-02  1.27070654037192E-04  2.37006623635740E-03
  1.69048451684489E-03  1.74463428918554E-04  1.50051399153422E-02 -6.75555719052362E-05 -8.12003896092949E-03
 -6.03625900341156E-03  4.41313317891064E-04  1.10391161888243E-03 -9.07809146008719E-04 -1.09009025424736E-02
 -7.00407727613184E-03 -1.53313075093947E-03 -1.99804538433344E-02  9.06404974284411E-04  1.99136997744911E-01
  2.62770743292929E-02  4.22347003742936E-03 -2.30293474064894E-03  2.51579483930569E-04  2.77260700748690E-03
  7.56678101704357E-03 -2.57993800128473E-03 -2.20060742595126E-03 -4.49578332517071E-04  7.47705818777628E-03
  3.58081934258020E-03 -2.39028405649694E-03  3.91944459216072E-03  1.47599400481179E-05 -2.62635527070357E-02
 -5.90853965086014E-03 -1.35364225335862E-03 -1.93135864269820E-03  7.44206190673182E-05
* ORBITAL    1   24
  1.99729845628679E-04 -9.03875173164731E-03 -8.01859197800891E-04 -1.84497479593166E-02 -4.81483617187523E-04
 -3.50485657369049E-02 -3.98054228169402E-03  4.15573561490019E-04  2.75612920057654E-05 -1.10250648747915E-03
 -2.36082203916729E-06  3.93809335639721E-04  1.39313705317320E-03 -1.22654968834457E-03 -9.23509139543400E-04
  4.72175242071299E-02 -5.12304548692454E-05  4.20745810996606E-02 -3.84792873048309E-03  5.48927696753883E-02
  6.17675131168403E-03  3.91060895518532E-02 -5.86754594445674E-03  2.02027250789845E-03  2.13748056182802E-03
  1.27988037985920E-03  4.52375442962068E-03 -3.21388500156219E-04  7.77904857675541E-04  3.72197567682755E-03
  1.42451255455211E-03  6.81898905049146E-03  1.51926847522932E-03 -2.09335624289828E-02 -4.85936195150742E-03
 -6.01475223828511E-02 -1.53707560857974E-02 -1.55260509959173E-03 -3.04539987898873E-03  4.26601794436638E-03
  2.75535998421845E-02 -3.14297102598572E-03 -4.98125478670832E-04 -1.15861666576451E-03 -2.65821468139840E-03
 -7.00629652086538E-02 -2.56841173365553E-03 -9.75037417511098E-03  3.27374561405933E-04  6.38719135882016E-01
  2.56103079428833E-02  1.11370533289341E-03  6.31408090512582E-03 -3.04995905952939E-03 -1.98482854896231E-02
  2.46723206137750E-03  3.93451481484990E-04  1.30496140196135E-03  1.63228947435955E-03  9.11799528519350E-02
  6.34178621011623E-03  1.50818228013008E-02  3.30392357421655E-03 -8.27363385901588E-01 -6.25217289160166E-02
  1.41384926955135E-03 -2.29676320150306E-03 -1.14831185426563E-02 -6.52179411279437E-02  7.16852244314390E-03
 -4.95069815506486E-04 -3.37322433678265E-03 -3.55598226685331E-05 -5.43551104295163E-02  1.75343141842669E-02
 -9.91491243217437E-03  2.64041534594301E-03  5.35632977351391E-01 -1.69483972000108E-01 -9.27597810290957E-04
 -2.15454119312986E-03  1.06098370690102E-02  6.34159838522246E-02 -6.56189575369303E-03  9.21205381667759E-03
  1.81830895405450E-03 -1.35617781750026E-04  9.54130361880214E-06  2.27318411499972E-04  2.69157892110291E-04
 -9.18935168509111E-04 -5.21672116534458E-04  1.41009828389506E-06 -6.32483226527843E-04 -8.96474607787034E-03
 -6.72720416713589E-03  3.14598161407718E-04  1.63807653797042E-04  7.49955788205494E-04 -8.31332094930608E-02
  3.75290501971667E-03 -2.59732413805754E-03 -1.14533150263996E-03  1.51239608171460E-03  3.86541425571279E-03
  8.60374452531818E-04 -4.83025632473279E-04 -2.66168582711771E-04  4.92077525779299E-03  2.35700946265861E-03
  2.35159372424515E-03  7.87300617218957E-04  4.18785090512076E-04 -5.20600862344791E-03  8.80759502229079E-04
  1.76289000398255E-04 -4.12363085934407E-05 -1.33042845341709E-05 -4.03361539513683E-04 -7.26178196192239E-04
 -7.84089636398961E-04 -4.16763456044738E-04 -1.27984284559848E-04  5.13376879687843E-03
* ORBITAL    1   25
 -4.25528572229570E-04 -1.57395204259183E-03  1.47643428501985E-04  3.71234973849522E-04  7.23819064416570E-05
 -7.01676873774668E-01 -3.99845360676518E-02  1.71410396526652E-03  7.49105207124785E-04 -1.12161334981636E-02
 -3.60459799838714E-04 -2.13783363720043E-04  1.27344367087414E-04 -1.28617982984305E-04  3.83368581132766E-04
 -1.30366012924832E-03 -2.35131762044786E-03 -5.23374592071480E-03 -2.30016954425601E-03  9.20753926733475E-01
  4.24961120758683E-02 -5.94053475275311E-03 -1.82414855987611E-03  3.16429927791719E-02  1.99626746384550E-02
  3.01071635379384E-04 -8.27240792664943E-04  4.64384344415510E-04  4.19665852642494E-03  2.21045347186750E-02
  1.25836775794602E-02  5.57585877148853E-03  4.95684796954509E-03 -5.35229127945876E-01 -5.34765368443060E-02
  6.80957654176619E-03  3.06641719009783E-03 -2.56701248804874E-02 -3.04517813380116E-02 -1.00838316346047E-03
 -1.48197873902987E-03 -8.91300203321767E-04 -1.22040917177272E-03 -3.34118364902559E-03 -7.78118246404113E-04
  2.52497295409391E-02  1.07646498574226E-02  1.38510571755920E-02  6.62116851688107E-03 -4.05053156024824E-02
  1.82265222890299E-03  3.17325424294361E-02  2.89904844633488E-03 -1.11185773815063E-03  6.76866736620271E-04
 -8.93486700168748E-04 -6.35846948054734E-03 -9.37402861216368E-02 -1.06098498143344E-02  2.92962516166996E-02
 -8.91864062759183E-03 -5.20414466625001E-02 -5.86819332592416E-04  3.05276813767356E-02  1.65045405228691E-03
  8.04375178024890E-04 -9.11122844391154E-04 -8.61896080356729E-04  2.42864217760832E-03  4.09809281471162E-03
  2.38080112816953E-03  2.41629052489497E-02  5.25944520043359E-03 -2.49686713637388E-02 -4.18205208960277E-03
 -1.89528974427277E-03  7.31250401288567E-04 -2.20905177576325E-02  4.38600994086028E-03  2.05491296759610E-03
  3.78498691060782E-04 -1.32988427951822E-03 -1.90869804889565E-03  5.05655290568120E-05  7.69022826996995E-04
  1.14620130165171E-03  1.24979156485620E-04 -6.30485388333426E-03  9.64262457039317E-05 -2.44934053242067E-04
  3.03018033394965E-04  2.83664357878215E-05 -6.41581445594390E-03 -5.35849906002404E-05 -3.25684181756322E-03
 -4.03647938088374E-03  2.36256062265645E-04  1.03070072260982E-02 -5.07038598216697E-04 -1.36308201181926E-03
 -3.25302420300273E-03 -2.66224452283980E-04 -9.18611321863250E-03  3.96062667906944E-04  9.56916140690222E-02
  9.72899776233870E-03  2.22336645532630E-03 -3.85130917838013E-04  1.35392109524268E-04 -9.28302892261481E-06
  3.33981111523436E-03 -9.26160341657209E-04 -1.18755143174384E-03  6.11580469482931E-04  3.22802073931660E-03
  1.19305328277743E-03 -1.07590190166361E-03  1.88844737975515E-03 -2.04337578492196E-04 -1.11041396957528E-02
 -1.87155137512161E-03 -6.37034634401267E-04 -7.57498643397129E-04 -5.57639239735864E-04
* ORBITAL    1   26
 -1.46801195885691E-02 -8.61849727639033E-02 -3.87737867916692E-02  8.39703726310093E-03 -7.89829624215160E-03
 -5.55861131402732E-04 -3.11805599430081E-04 -1.86431541267667E-02 -1.40531875431949E-02  1.58469584559587E-04
  6.45856155596274E-04 -1.54583427958040E-03  8.37170457938273E-05 -5.20284978523493E-03 -1.59215882425146E-02
 -1.19626029292832E-01 -4.38274585472419E-02 -7.65738228644142E-02 -4.02806337174345E-02 -7.43184258967335E-03
 -5.11613966969068E-03  7.99183270207918E-02  3.88883747196987E-02 -1.47448748970908E-04  7.97582326897815E-04
 -1.10445119230489E-02  6.73409666321081E-03  1.31389047722186E-04 -3.55664864688057E-02 -2.02647187929849E-01
 -9.82321472397769E-02  3.03962002784395E-02 -1.39890861067005E-02  6.40651241721739E-02  2.98770948461488E-02
 -7.25552885452951E-02 -3.71414945789832E-02  8.57120574206087E-04 -1.75060229949433E-05  1.68142239281303E-03
  3.04910729430457E-03 -9.09652651258433E-03 -3.93598806085624E-02 -2.92502741445359E-01 -1.09268193768154E-01
 -1.82618958560895E-01 -9.78613802781334E-02 -1.43844191846501E-01 -5.64932651873523E-02  8.19157851176966E-05
 -7.74992875292420E-05 -1.08704650006096E-02 -2.06616505073038E-03  1.16891742699923E-02 -6.49916375135939E-04
  2.27744365765107E-02 -8.19963549139729E-02 -4.93628744540854E-01 -2.06127396122042E-01  3.49378060574380E-02
 -3.18620373945031E-02  2.37471353604771E-01  1.09613484040262E-01  8.74223300720329E-03 -2.90539842673932E-03
 -1.53158323530684E-02 -1.86013571116441E-03  2.39642361396381E-02 -5.97454995488328E-03 -1.15827413193077E-02
 -1.04580843379093E-01 -7.84297603560740E-01 -2.55656803905843E-01 -4.12337069395823E-01 -2.19890018255707E-01
  2.28592658455102E-03 -6.92483481124600E-03 -4.48168972882866E-02 -2.40842975516269E-02  2.17639433799700E-03
 -4.28582866151841E-04  1.49789804717381E-02 -8.93374986864502E-04  1.83393299164974E-02  4.45880599794959E-03
  7.40334495011809E-03  1.20715547007906E-03 -2.73811879621098E-04  7.55600993218630E-04  1.27993177671252E-02
  1.46132941226787E-02  2.38169366970654E-03  2.27137558435582E-04 -2.49244696594550E-03  1.21436914310726E-01
  1.11463253907762E-01 -4.47921395045651E-03 -1.00281846332910E-03  1.28665801786080E-02  7.34552921252154E-02
  7.19120671805148E-02  1.06292391427272E-02 -1.74745816571082E-04 -4.91183654957010E-03  1.78873104539469E-01
  1.85207035433868E-01 -3.81080925842596E-03 -2.23235563677991E-02 -8.85009647177294E-04  2.77437695719604E-01
  2.52229830028775E-01  2.65517409751720E-02  1.75108222782502E-02  3.02746804547227E-03  5.75150778983380E-01
  4.31675552271173E-01 -8.81625022906540E-03 -3.96918429660146E-02 -1.72383256794022E-03  7.24841340063933E-01
  5.39795147626407E-01 -1.76640075876223E-02  4.36529576371186E-02 -1.38778257207261E-03
* ORBITAL    1   27
 -9.33749291962786E-02 -6.29325337583016E-01 -2.34895799880900E-01  2.38539920809851E-01  1.12143743636141E-01
  1.04346799050180E-02 -3.90650858704846E-03 -9.37684423258759E-02 -5.24994367867331E-02  2.16785112815781E-03
 -4.18006793775966E-04 -2.56058590016370E-02  3.62001207957321E-03 -1.35776598911072E-02 -4.00188178284528E-02
 -2.48398977893111E-01 -9.48818242869213E-02 -1.06460626880349E-01 -5.45861503037854E-02  4.00210778853676E-02
  4.86788168880531E-03  1.95522008600091E-01  1.05826471411959E-01 -9.86209256157229E-04  1.95244917836064E-03
 -6.86630525165244E-03  9.58967205629065E-03 -1.18322734440411E-02 -5.75109897743698E-02 -3.99328169884748E-01
 -1.38013478433459E-01  2.60598110611731E-01  1.50368283086604E-01  3.45281399794651E-03 -1.65691689439480E-02
 -2.39950152371880E-01 -1.11754287183116E-01 -1.02511476597337E-03 -2.73968933801526E-03 -2.28687733327883E-02
  1.78530120546657E-02 -7.13694418009749E-03 -1.22606934040134E-02 -1.46073848893857E-02 -2.59087957173589E-02
  6.43113629205638E-02  2.85919605452551E-02  1.70463058263234E-01  8.37037115835709E-02  7.53215289578733E-02
  4.04144202267404E-02  1.23347380197664E-02  1.22395405010660E-03  7.80856526729648E-04 -3.73171999319081E-03
 -1.49824137910477E-02 -5.18917300274996E-02 -4.21435091327467E-01 -1.30021909048324E-01  2.54075808609057E-01
  1.49676974138618E-01  4.34486904522224E-01  2.14781341072387E-01  2.21693803605059E-02  1.41480317128219E-02
 -2.55805060007248E-02 -2.63597840416571E-03  9.97371550303374E-03 -7.46976197675563E-06  3.04287460596177E-02
  3.74883146790994E-02  3.03127735387214E-01  8.82247939750710E-02  1.93924552586653E-01  1.24764535767070E-01
  2.32098709562450E-01  1.01255480765801E-01  2.06588676750587E-02  1.29698789561834E-02  6.85955309063167E-03
  1.61474474612967E-03 -3.89321316567380E-03 -3.66806066501966E-04 -1.53339682890140E-02  2.89729121244070E-01
  2.30550056200122E-01  8.15241738558429E-03  8.14221842962517E-04  2.45896188518730E-02  4.14525555455260E-01
  3.39527629284643E-01  1.79201854746933E-02 -2.32181552355313E-04 -3.27163987492197E-02  1.96140703544755E-01
  1.82073971636299E-01 -1.41173027483591E-02 -8.44045899554030E-05  2.03408531002797E-02  4.81079350324694E-01
  4.01069123957091E-01  2.00069814940471E-02 -1.27422724335913E-03 -3.64374959388715E-02 -3.69667166810092E-01
 -2.74298422228139E-01  5.30480147448298E-03  1.71843899703495E-02  1.10624835909999E-03  9.93690360217630E-01
  7.56413309980542E-01  2.24008673787902E-02  5.93182238398173E-02  2.91966545299875E-03 -7.93994420616743E-01
 -5.82392335425441E-01  1.47562838903818E-02  4.10178630805937E-02  2.76495022699139E-03  2.71449232934583E-02
  2.19905663146280E-02 -1.22272687249124E-02 -8.77481454176847E-03 -2.05442908079752E-03
* ORBITAL    1   28
 -7.91958002888572E-02 -5.28868972173520E-01 -2.01445548318554E-01  1.83318873142239E-01  7.83668665698835E-02
 -1.21368439043893E-02  3.56894472966523E-03 -7.15137285038647E-02 -4.21986726409841E-02 -2.11124723074442E-03
  1.11167853464166E-03 -1.87568383401226E-02  2.80580659538937E-03 -1.16551413774664E-02 -4.09842795964389E-02
 -2.60278315302245E-01 -1.04410033311696E-01 -1.26746938600482E-01 -6.66236589749836E-02 -5.52892095310587E-02
 -1.28036842406360E-02  1.92095301135021E-01  9.87849464321947E-02  1.00132892220137E-03 -1.43881822140113E-03
 -8.84175193663321E-03  9.42087664793417E-03 -7.88624743747787E-03 -6.38146935346947E-02 -4.28043821433298E-01
 -1.55749917184855E-01  1.90781793619493E-01  1.10432984071522E-01  6.58656419736483E-02  5.25347532843273E-02
 -2.30429687975994E-01 -1.09205701576406E-01  5.14712028918067E-03  4.16765691032025E-03 -1.72270962735346E-02
  1.61166927249513E-02 -9.49014438129919E-03 -8.92694988414034E-02 -5.83377265057027E-01 -2.20556803541011E-01
 -1.87078883538886E-01 -7.48896739492201E-02 -4.68407543920268E-01 -2.47767810357343E-01  3.55037795372724E-02
  2.23507850786644E-02 -3.05790471581272E-02 -3.23247812014780E-03  2.12028994903618E-02 -6.29322432834256E-03
  1.88437606009323E-03  4.02921517874704E-02  2.91335377465680E-01  9.80314083821385E-02 -5.50709003137320E-02
  8.77404870579316E-03 -2.38160550545982E-01 -1.09487757398109E-01 -1.89995318704013E-02 -7.36377125694514E-03
  1.96651250854582E-02  2.98090635417475E-03 -5.22394972072319E-03  1.61543942460751E-03  4.74326393966013E-03
  2.22338833803124E-02  1.67416194135897E-01  5.17187312672196E-02  9.72102123429926E-02  6.22664948190737E-02
 -3.83946784933276E-01 -1.87872737059430E-01  3.01046108165979E-04  2.10979150981411E-03 -1.65180866145160E-02
 -1.17301195379430E-03 -6.88194508352618E-04 -4.21528763523887E-04 -2.66388960092594E-03  2.40733764380754E-01
  1.90076052289029E-01  7.07557816929450E-03 -1.16808296027124E-03  1.84521648761032E-02  3.13249577279691E-01
  2.57804108304693E-01  1.41280400669968E-02  4.86147801014792E-04 -2.39297677582651E-02  2.36112436924671E-01
  2.08274920635194E-01 -1.29368084109533E-02 -1.97736059595478E-04  2.22889612071531E-02  4.27495180340281E-01
  3.54587710412665E-01  1.92227432982662E-02  1.91870102070644E-03 -3.16580677444293E-02  9.10994889573289E-01
  7.09877172946158E-01 -4.29523548275726E-02 -5.38221105938328E-02 -4.99993069824151E-03 -6.51546780054255E-01
 -4.68283164550405E-01 -2.63944977084694E-02 -2.17433793157560E-02 -3.71935317900434E-03  4.28758492370664E-01
  3.26040390641484E-01 -1.98952766519623E-02 -1.93042641445164E-02 -2.21735673070949E-03 -7.63898960975525E-01
 -5.71900886983547E-01  3.24431504694990E-02 -3.74295191630525E-02  2.04267556367334E-03
* ORBITAL    1   29
  3.94316456569407E-02  2.44034686392576E-01  9.34070992019611E-02 -4.59339763551850E-02 -2.23555265421816E-02
 -4.72186243472941E-04  5.00021587270261E-04 -4.14319212347848E-01 -1.79935520236061E-01  2.50245595492783E-05
  8.55458855200214E-05  4.14471865702795E-03  3.70547489407126E-02  5.89808087971048E-03  8.46164039984544E-02
  6.08254915597410E-01  2.09066118633286E-01  2.51082627109550E-01  1.07293292174705E-01 -2.38645929240273E-03
 -9.33896830751186E-04 -5.23105162671625E-01 -2.72726185145758E-01 -3.45828432874120E-04  7.44973044439983E-05
  1.95883709908155E-02 -4.06472221859545E-02  1.10732580402229E-02 -6.53228885961754E-02 -4.58832449956442E-01
 -1.62031039136163E-01  1.84234932042955E-01  6.49680930469187E-02  6.31136107053864E-03  3.48326084119985E-03
 -4.85533869680068E-01 -2.55396544361134E-01  7.76665183316661E-05  1.37967036174829E-03 -9.04479753155228E-03
  3.36320238262585E-02 -1.15360865042369E-02 -4.54638224323464E-03 -4.11328110999849E-02 -1.17821658369595E-02
 -5.65048253206548E-03 -1.20223886717556E-02 -2.66878298757703E-02 -1.34588069565527E-02  3.27409782916160E-02
  5.23407089006599E-02 -2.78018047698834E-03  5.80376134862766E-03  8.83158188245352E-04 -6.37859173961504E-03
  2.32095009927382E-03 -5.33086532563292E-03 -3.00259751664730E-02 -1.63957754635394E-02  7.76278265401691E-03
 -2.48181938069124E-03  1.74907004320550E-03 -2.66743170829730E-03 -7.59944664567921E-02 -7.04928992665884E-03
  1.41834198601971E-03 -3.57364812402425E-03 -7.66619387066192E-05 -8.51675771034821E-04 -1.53409525345184E-03
 -3.69539973525839E-03 -3.07052702860898E-02 -8.98848156452309E-03 -2.12338388227075E-02 -1.04215427120090E-02
 -2.81989827233180E-03 -8.33617416185342E-04 -2.47187647482010E-03  3.78199404437804E-03 -4.90920566253125E-04
  6.64468126958651E-04  3.74664511558031E-04  3.80316843642737E-03  4.20067532129062E-04 -6.45028279569260E-01
 -5.12058411054799E-01 -3.21304436458956E-02 -2.75129515141860E-05 -3.89029663381730E-02  4.41066484869388E-01
  3.40534229262891E-01  1.81633941769406E-02 -1.88875710996927E-04 -2.02144277638538E-02 -1.26067204006292E+00
 -9.57812806427648E-01  4.95545719167416E-02  2.41818879147612E-04 -6.95027670824917E-02  1.06799030709514E+00
  8.07715719096444E-01  4.79783479233404E-02  2.37289495960326E-05 -4.82610846714775E-02  3.57913850920859E-02
  2.97574545979467E-02 -7.33497669565886E-04 -2.87033514734266E-03  1.85293931096505E-03 -9.61336165948331E-03
 -7.39812809153332E-03  5.60723667586688E-05 -8.65367387855971E-04  4.67601669233763E-04  3.06704820782676E-02
  2.23561786996799E-02 -8.28072091108409E-05 -4.55678643457121E-04  2.98235208502669E-03  3.17714226946472E-02
  2.12921037749836E-02  1.97627030548175E-04  5.63367272855064E-04  7.30907252671578E-04
* ORBITAL    1   30
  1.27662110719478E-01  9.08409717175460E-01  3.25593175366375E-01 -5.22495353912076E-01 -2.84379242710172E-01
  2.05856864720057E-03  2.65066908950733E-04 -3.97391102615100E-02 -3.32738075885354E-02  7.02675182228232E-04
  1.17724673052923E-03  5.31727472576338E-02  1.01002422392127E-03  9.51840022250377E-04 -8.68497145866755E-03
 -1.21943430564583E-01 -1.85847166341386E-02 -2.30042181687983E-01 -1.64282165409692E-01 -1.27825366108291E-02
 -1.06662004579954E-02  2.23287252190417E-01  1.23039344642089E-01 -9.16789214367329E-05  1.94289107129590E-03
 -3.10527514157650E-02  1.20886015778205E-02  7.43607183282493E-03 -6.64974451071647E-02 -3.65670904876374E-01
 -1.31477783695936E-01 -6.09020598241145E-03  1.00018966195813E-03  1.06921901735383E-01  4.86989318923130E-02
 -1.10021754042693E-01 -7.49763023303513E-02  4.88697415515335E-03  3.80978910810672E-04  5.11536615296453E-03
  4.22887868463939E-03 -2.44567026312966E-02 -8.35308999597856E-02 -5.37319423698992E-01 -1.84452969427832E-01
 -3.28206582069400E-01 -2.22085769538484E-01 -3.75048985248677E-01 -2.06323805801751E-01 -1.19577361528903E-02
 -1.38384964351682E-02 -2.19929021500945E-02 -3.97002723252348E-03  2.15682621045379E-02 -6.59205029208449E-03
  1.29321922298283E-02 -5.01320530394718E-02 -3.73999316976171E-01 -1.12549656549334E-01  3.20806296679238E-01
  2.31470546769809E-01  4.67801066445587E-01  2.48239752729438E-01  4.86568462217659E-02  2.56086884264969E-02
 -1.43538144273600E-02 -2.07278024268466E-03  1.33253796342244E-02  9.06175538504248E-04  3.23928396781193E-02
  3.94036020063121E-02  3.27071771047365E-01  9.25996484165491E-02  2.67743611085429E-01  1.73200341952784E-01
 -1.16665633994462E-01 -7.81048075963475E-02  2.61615108460767E-02  1.58051204827779E-02 -9.42151706012783E-03
 -5.26774804645280E-04 -2.39110960958408E-03 -2.50534088906230E-03 -1.93922964211408E-02 -8.19300994690594E-01
 -6.48801677135711E-01 -2.06068559785969E-02 -3.61209753865330E-04 -6.03396797625294E-02 -8.42250848426007E-01
 -6.53348869967052E-01 -1.52417905789710E-02  6.66440903108587E-04  5.49744578344293E-02  5.49022317284341E-01
  4.31835364345574E-01 -7.19790820815463E-03 -1.15026277742545E-03  4.47214425491212E-02  2.19342168978059E-01
  1.81920604701802E-01  2.36125223787369E-02  8.70049273064788E-04 -1.66856598609823E-02  8.09862587144358E-01
  6.48008554698552E-01 -3.28800823522395E-02 -5.96122494278278E-02 -5.26165426699996E-03  9.03316778174434E-01
  7.09015812696204E-01  1.45715085993117E-02  6.37356656775119E-02  2.77966665599707E-03 -4.43114127055320E-01
 -3.08745051976983E-01 -1.13297722975161E-02  2.36856625281961E-02 -1.16707020530482E-03 -6.06828738140239E-01
 -4.62848114793764E-01  1.14826056659961E-02 -4.19768652875563E-02  1.18684408166004E-04
* ORBITAL    1   31
 -4.03965350391999E-02 -3.02694214637404E-01 -1.04827104386538E-01  2.20502511570320E-01  1.32812798837996E-01
  1.64919067198368E-02 -8.42273855992377E-03  2.13604726954959E-01  1.29841834653074E-01  4.26859174510001E-03
  1.57057329034573E-03 -3.26614606629264E-02 -1.25094213764480E-02  3.99676805570682E-03  6.03259668896651E-02
  4.15463198114863E-01  1.49485996567721E-01  2.97785457385450E-01  2.00228954935405E-01  1.93528647733760E-02
 -1.69263616911371E-02 -5.04460510731369E-01 -2.74750613704348E-01 -9.66301231014475E-04  9.83331055034304E-03
  2.17622005928163E-02 -2.16127267526751E-02 -1.02693161618913E-03  6.57712477983152E-02  4.39962640043027E-01
  1.52903015800855E-01 -3.91465752447809E-01 -2.60775784394098E-01  1.08397099309960E-01 -1.10113648370615E-03
  3.36761799865606E-01  1.61041331933613E-01 -7.38723915237111E-03 -4.77307803647126E-03  2.16049727041133E-02
 -2.03140596370666E-02 -1.42995760717192E-04  1.20509157343182E-02  9.98511378120787E-02  9.30921220527591E-03
 -1.62968951914303E-01 -1.52586245107533E-01 -2.16892182982319E-02  2.28027799112120E-02 -1.16510781990299E-01
 -6.04137225866835E-02  9.13775860376477E-03  2.11816585351257E-03 -7.08297448257159E-03  4.21596471790981E-03
  1.66705061703387E-02 -9.70141867735276E-02 -6.71027145817224E-01 -2.33588731625553E-01  3.57971097258309E-01
  2.07056416830950E-01  7.82087116274864E-01  4.49082750813956E-01  5.29816082544149E-02  4.18879039231527E-02
 -3.74864869419146E-02 -8.06133222062068E-03  1.02200734917618E-02  6.39707840533566E-05  2.03497606070093E-02
 -1.18776620920665E-03  1.76672363480027E-02  6.01339779010715E-04  1.38283340125494E-01  9.75511481582628E-02
 -9.37279504967555E-01 -5.31814230221591E-01 -4.17684670079551E-05  4.52908818468540E-03 -3.94525191701543E-02
 -4.73606846954267E-03 -2.49313507260172E-03 -4.57620855548305E-04 -1.08398206883302E-02  5.99103725900145E-01
  4.86869797015919E-01  1.55772968976349E-02  9.58861979786583E-04  4.48474333372946E-02  2.52544928887902E-01
  1.87300950630033E-01 -1.17201841950049E-02  9.29541108032348E-04 -2.33070162924496E-02 -1.01216733361951E+00
 -7.82590845026022E-01  2.58353834221260E-02 -2.93414305978974E-03 -6.12538880028123E-02 -9.19848107562472E-01
 -7.12615395228552E-01 -2.35157161636277E-02  4.16121176208833E-03  5.09255295178507E-02 -1.11053857296881E-01
 -6.72552097557939E-02  2.97149263695330E-02 -1.22408181777789E-02  1.60004207869672E-03  1.59339781664961E+00
  1.22459128749366E+00  4.68193276726461E-02  7.55356324386693E-02  7.04461658538110E-03  1.23953141765849E+00
  9.29385158441660E-01 -6.05991172629783E-02 -4.71668752389472E-02 -7.32077212931492E-03 -1.65668549768825E+00
 -1.24802988144573E+00  5.31864552236660E-02 -8.72490904514481E-02  5.73045833838825E-03
* ORBITAL    1   32
  4.97128732438138E-02  3.61627757076970E-01  1.30884227294340E-01 -2.22952851393918E-01 -1.29439906452511E-01
  9.07936542043505E-03 -7.92727314709977E-03 -3.33106473498444E-01 -1.93234289073801E-01  2.82732053872858E-03
 -2.03011696888400E-03  3.61306517529571E-02  2.33405983053338E-02 -3.61838106809132E-03 -6.80868519037778E-02
 -4.63203464352263E-01 -1.69560659985067E-01 -2.95928781184777E-01 -2.05422361491065E-01  5.38259072967786E-02
  8.68156923859252E-03  6.07226385765568E-01  3.25496776821818E-01 -1.37572878173515E-04  3.15917456826898E-03
 -2.09224728506375E-02  2.47287750304244E-02  3.10132881933030E-03 -6.03898004133005E-02 -4.38028520451185E-01
 -1.68053675726560E-01  4.33384562549590E-01  2.88276246896905E-01 -1.03167572909267E-01 -9.24254215418364E-02
 -3.39702683982966E-01 -1.50566225751086E-01 -7.16519965585608E-03 -5.65354632133124E-03 -1.75412847122428E-02
  1.86347065219750E-02  2.14354602888249E-02  9.97386197597695E-02  7.61931405712765E-01  2.55824418869843E-01
  5.19395951472282E-01  3.08666175662231E-01  6.97382784834143E-01  3.77865198387273E-01  1.72958498382327E-01
  8.14281331913403E-02  4.48285638520689E-02  2.43398109318047E-03  3.53588711062188E-03 -1.75293680881640E-03
 -3.29117943553070E-02  1.77473709080869E-02  1.01713677691940E-01  5.82053505515450E-02 -6.38496323355238E-02
 -1.04809889401448E-01 -7.33098805293258E-02  2.85478496656676E-02 -5.90822994435973E-03 -2.36689213851258E-02
 -2.19110390996931E-02  2.48607620501957E-03  9.37945267842840E-03 -4.18033819597181E-03 -8.55825891992901E-03
 -3.74265681363863E-02 -2.74405234726982E-01 -8.52134178861967E-02 -6.76669541489814E-02 -5.11319073456884E-02
 -6.49833966140921E-01 -3.52974314811042E-01 -2.12262937332690E-02 -1.73334589901288E-02 -1.32919059059564E-02
 -7.34353688816128E-04  4.93726012349219E-03 -7.84451802670827E-04  1.40503253259022E-02 -7.88678744110962E-01
 -6.42179163921075E-01 -2.23628492272082E-02  1.89402826547205E-03 -5.56419618324009E-02 -1.42030086642894E-01
 -9.52139685273444E-02  2.07189295543006E-02 -1.27656968795389E-03  1.95169003213864E-02  1.18077605894002E+00
  9.07597035767821E-01 -2.75336239682559E-02 -2.35332142309036E-04  6.67396574067948E-02  1.01132259209061E+00
  7.64605562568169E-01  1.71474883920805E-02 -2.14686156217427E-03 -4.85923542569832E-02 -1.92058606447415E+00
 -1.44610324907345E+00  5.41653464074854E-02  7.92646243133820E-02  9.06399043564841E-03 -1.53128558737448E-01
 -8.64971170174518E-02  2.17663907704183E-02 -6.54481593185211E-03  1.21857134409779E-03  1.48744146728712E+00
  1.08054035097072E+00 -2.00597514846189E-02 -7.68132291313983E-02 -3.49199022225235E-03 -8.45093024324978E-01
 -5.84451256180729E-01  3.59355645213165E-02 -1.75657930808916E-02  1.53685222520413E-03
* ORBITAL    1   33
 -3.94367043386561E-02 -2.47971397452200E-01 -8.61427914454023E-02  2.11850712972274E-02  8.73179997902617E-03
 -1.70975804357420E-03 -5.01258344015650E-04 -1.52519725275202E+00 -8.19008443926516E-01 -3.54784304351066E-04
  4.31912909855499E-04 -5.66967494319805E-03  7.93358522306281E-02 -4.43797233391112E-03 -4.62305350978135E-02
 -3.31367901691857E-01 -9.77155793283419E-02 -1.88117253733805E-01 -6.50749750009897E-02 -4.41681457018270E-03
 -2.18648939362744E-04  5.05334274860766E-01  3.75092158375703E-01  5.63495642654176E-04  4.67499199287299E-04
 -8.09086081061764E-03  4.44579655950019E-02 -1.01055002089485E-02  6.64423052082016E-02  5.68773063425029E-01
  1.55466151733991E-01 -2.85204805110720E-01 -1.28479613384093E-01  1.34381428852337E-02  6.66615367636772E-03
  4.45326455747862E-01  2.59352114172311E-01 -6.13647999662854E-04 -7.86212272690702E-04  2.88577957886729E-03
 -3.94089598804933E-02 -1.03699691300410E-02 -9.06379301585873E-03 -1.07641968700845E-01 -4.44985270885853E-02
 -4.22106715833438E-02 -2.90994033366804E-02 -6.60714417670899E-02 -2.74954490151483E-02 -2.45102717179925E-02
 -7.69173671164245E-02 -2.04917627480454E-03 -8.67003163821911E-03 -1.64999500886963E-02  1.40202024064935E-02
  7.34740140002958E-03 -2.48027071297855E-03 -1.47837525007792E-02 -1.52058353126390E-02 -4.85304513322996E-03
  1.48265277549191E-02  6.18618028252882E-02  1.65441381651224E-02  6.64840671236356E-02 -1.01820875722894E-02
  3.52579937434006E-03  9.30012751609723E-03 -5.46932522310259E-03 -1.87432674799452E-04  2.69157736880900E-04
  6.29732979820947E-03  4.23485453756365E-02  1.63513026403065E-02  1.33677595227561E-02  8.61685985754498E-03
  1.72359399001147E-02  1.03169924436627E-02  4.13623208247739E-03 -9.78902517539712E-03 -3.75515753217671E-03
 -9.22039144594165E-04 -2.59669288645836E-03 -4.66070557876251E-03 -1.65691428043117E-03 -1.97878744817825E+00
 -1.48508048128789E+00 -7.14440010997279E-02  6.78102166476971E-05 -8.60537974817636E-02  2.23939085549603E+00
  1.70770870132419E+00  7.43158501725517E-02  3.65031347193237E-05 -1.05440713166192E-01  8.54311024874748E-01
  6.76214210473718E-01 -5.37990041176607E-02 -2.24825323679377E-04  4.44791568283943E-02 -1.35942666524178E+00
 -1.00697973007500E+00 -5.25708782406898E-02  1.14488285905985E-03  3.02838532114933E-02  2.38128290655426E-01
  1.63045879424275E-01  1.25847102390704E-03 -4.09756944850193E-03 -7.64208487164182E-05  1.01578155380456E-01
  6.37722004597011E-02 -4.74517698639558E-03  1.51189523859483E-03 -1.23828562341527E-03 -9.22281034287678E-02
 -5.83901744382744E-02 -3.28152835677482E-03  7.27268505012678E-03 -4.82946887283985E-03  3.70258171272233E-03
 -1.41068556141608E-02  8.80100686154848E-04 -3.97891978406805E-03 -1.62691347476892E-03
* ORBITAL    1   34
 -1.59651866405254E-02 -7.17698258485905E-02 -6.70553619903516E-02 -4.03091988398727E-02 -6.49191561076752E-02
 -2.05025188672908E-02  3.57807684138889E-02 -3.37601028241592E-02 -2.54114382594151E-02 -8.67992873769021E-03
  5.43598176573945E-03  3.76230166429982E-03 -1.11125544264542E-02  2.14380970067313E-03  3.55767227614235E-02
  1.78736205709477E-01 -1.18633689731441E-02 -6.89507795133017E-02 -6.21360272583221E-02 -7.52459575995818E-02
  1.75288648123956E-02  1.92070440133080E-01  9.13566181190952E-02  1.04239867677522E-03 -1.08548361766558E-02
  4.22549727925534E-03  2.36134569615228E-02  3.52871787130528E-02  7.99972584960249E-02  4.40873496108303E-01
  5.72658846448702E-03  5.58681280202034E-01  2.79174926031208E-01  1.36293126568450E-01  1.98098054010002E-01
  5.46745095333252E-02  6.20041174934387E-02  1.54439031223416E-02  1.38834154676410E-02  3.10978014986435E-02
 -6.58084413995738E-03  7.10998493905272E-02  1.29762182418166E-01  8.14465487874010E-01  2.90025014313866E-01
  8.59536765819352E-01  5.45519678484604E-01 -1.28227123239243E+00 -7.38126653366324E-01  6.13661767999757E-02
  4.56415148873430E-02 -6.45775266747554E-02 -5.65890858693630E-03  2.21240159316189E-02  1.10691665197070E-03
  2.93218319715582E-02 -7.93678706205107E-02 -4.68018175504855E-01 -6.79467430502150E-02  1.49150734153043E+00
  9.56092881772083E-01 -1.06270365577469E+00 -6.66625411373635E-01  1.39421157677961E-01  8.46952317709989E-02
  3.61019775477784E-02  3.87579719551433E-03 -3.29485230373779E-03 -6.22984346190033E-04 -2.70702620985731E-02
 -1.28042278332427E-01 -8.67000069019445E-01 -1.88592297144332E-01  7.30573811930555E-01  4.15849765859391E-01
  3.36412730285018E-01  2.32505688760247E-01  8.30502247566250E-02  4.62129980380898E-02  1.56158959421937E-02
  3.70772098131740E-03 -2.52650902046346E-02 -3.66321084584393E-03 -7.53623979698447E-02 -6.15447694905398E-02
 -1.30605598133769E-02  4.61745095645259E-03 -6.16868247863581E-03 -4.39434919202209E-04  4.12583389807703E-02
  7.48664467779023E-03 -8.77554732631410E-03  3.28373818948457E-03  7.90705723991665E-04  2.04355007826629E-01
  1.62413872058978E-01 -5.86003915715937E-03 -2.50158981660156E-04  1.47917046380958E-02  2.32570863746023E-01
  7.47612547489334E-02  2.44344004244254E-03  4.24708360241282E-03  9.09861299763376E-03  5.65464655439149E-01
  5.96579072620763E-01  8.12280713058191E-03 -8.06426180231573E-02  4.28549792297996E-04 -1.57270142941752E-01
 -1.93454093546204E-01  6.16453483653756E-02 -7.95798424034710E-02  5.48347061354075E-03 -7.34024924479389E-01
 -7.54865933517679E-01 -7.81969548914769E-03  1.58995717619739E-01  1.53681081654373E-03  2.23771324250872E-03
 -9.76568971042799E-02 -6.74521999621744E-02 -1.11514702926932E-01 -9.38046198647729E-03
* ORBITAL    1   35
 -8.93550606818132E-03  2.60149915707774E-03 -1.21508162357792E-01 -6.02410906528882E-02 -1.17979171671418E-01
  1.35597623760166E-03 -9.06961020289971E-03 -3.97530882175362E-01 -2.71226337551366E-01 -1.31277233270926E-03
 -4.86393732239025E-03 -1.16665951377948E-01  1.87357014211239E-02 -2.46042463459701E-03  2.60198190847834E-01
  1.64857728745419E+00  5.47772709429890E-01  5.57518950677217E-01  4.03204696564108E-01  2.48148777619073E-02
  1.56520309839451E-02  1.20447343519697E+00  7.68995462869049E-01  2.50197329331547E-03 -4.17594348864919E-03
 -5.93195939731027E-02  4.97561784591247E-02  5.90479801240445E-03 -1.58165315692851E-01 -9.77519456835543E-01
 -2.83898344286104E-01  8.90512301954034E-01  6.05197335644001E-01 -6.43584193626025E-02 -4.91236168766037E-02
  1.30737023104428E+00  6.75025430363051E-01  1.74939679658713E-02 -8.88626470071206E-03  2.71183097567992E-02
 -3.73541022955830E-02 -2.02885522996046E-02 -1.48652438806648E-01 -7.93852839405172E-01 -1.32151410413927E-01
  3.65049679956093E-01  1.67693392269954E-01  2.72517633842186E-01  7.84804888096621E-02 -1.94550671900382E-01
 -2.01320112529832E-01 -6.67508270675129E-03 -2.45410764926709E-02  8.75058896691901E-02 -3.77582782675194E-02
 -1.40031994997772E-02  5.96672275670697E-02  4.37564684257002E-01  2.41978636060611E-01 -1.86591516884099E-02
 -4.79462258783375E-02  7.33944015897027E-02  1.09111619195647E-01  1.02929239828883E-01 -1.02656428999501E-02
  9.03713356870896E-03 -7.03160633922994E-03  5.37605555457103E-02 -1.58820668846443E-02  2.61434001701803E-03
 -2.00111540354110E-02 -1.33641282814266E-01 -3.02094176867948E-02  1.29768564390498E-01  4.87140553064353E-02
 -3.33635700970633E-02 -3.42185785002671E-02  2.66917778151484E-02 -2.78314979219071E-02 -5.87153451201070E-03
 -9.01691495312029E-03  1.30548242548467E-02 -7.32763855450903E-03  1.36490808941488E-02 -3.46708868698672E-01
 -1.37965112458102E-01 -7.43669252243751E-02  3.56513826245929E-03  7.27914155822251E-02  4.73030440773243E-01
  5.62656713677368E-01 -1.60432740423420E-02 -2.35428142745976E-03 -1.27352204604884E-01  2.18526464891889E-01
  3.20800495808482E-01  2.71127210746194E-02  3.13326982918815E-03  1.19419664207263E-01 -4.11543955122609E-01
 -4.14477513945658E-01  5.21654087108263E-02 -1.31495796282555E-02  5.51079867958873E-02 -3.36561920626032E-01
 -1.51062849716708E-01 -2.22739611273338E-02 -1.73636611993616E-02 -2.90122358885543E-02 -1.73686747046015E-01
 -7.12699177633992E-02 -2.43472958387534E-03  2.98568325149219E-02  1.15001877808338E-02 -1.63061127919185E-02
  5.37701762648337E-02  8.69770901129341E-04 -3.40243836663062E-02 -1.76233211113466E-02 -4.30773239798683E-02
 -2.32224469139006E-02  2.73564893634129E-02  2.00756156102849E-02  1.00112919255154E-02
* ORBITAL    1   36
 -1.42562453111914E-02  4.40079159284249E-02 -3.01244242061119E-02  3.48388540685052E-02  4.28090524740775E-02
  1.03426788168403E-03 -8.12894926378867E-03  1.23379909820600E-01  6.88059724421656E-02  1.65876897644236E-03
 -5.34378428346795E-03 -1.61638381255720E-02 -9.61436082763810E-02 -3.22593507701468E-02 -5.71503584038881E-02
 -3.77311156893870E-01 -9.86376028326537E-02 -2.13012151712501E-01 -1.89554576549493E-01  4.18755167871938E-02
  8.49324305080823E-03 -1.13211243738872E-01  1.14325093550165E-02  4.29033525659104E-03  2.46624897541672E-03
 -4.45760467747057E-02  7.93906724642301E-02 -1.02503167911206E-02  2.16647832903647E-01  1.38788480939699E+00
  4.66320633759688E-01  9.48865767047000E-01  4.81822280286224E-01 -1.05506113862776E-01 -1.31991099326376E-01
 -3.09690336936096E-01 -1.18362362110995E-01  4.34591372265691E-03 -2.57450326875040E-03  1.15952175791715E-03
 -1.46995722104602E-02 -3.48105973880537E-02 -2.34365110203848E-01 -1.51905154423177E+00 -4.85833730871221E-01
  8.95649786813842E-01  5.28727369965255E-01  5.54245496891966E-01  2.66045907614307E-01  2.00823991065889E-01
  1.52313322610965E-01 -9.84356008946575E-03  2.41485106892724E-03 -2.98030476752201E-02  2.18988274542789E-02
  4.26457173313252E-02  4.02465268358683E-02  2.28620296353543E-01  7.04185044627544E-02 -5.29968542750924E-01
 -4.61774854363674E-01  2.40441170108410E-01  1.22740971789997E-02 -8.47023643453911E-02 -5.61568163651729E-02
  1.46809580664708E-01  2.20592969965338E-02 -5.93281511536997E-02  9.57364890432861E-03 -7.30019405355453E-02
  7.12616625541022E-02  2.84156764023241E-01  1.98693005174892E-01 -2.00922609913244E-01 -7.83925554075372E-02
 -1.02755243373439E-01 -9.34518632520693E-02 -2.47006420327742E-02 -5.11125519624262E-03 -1.06713646292649E-01
 -6.42205864798702E-03 -5.14809999326106E-02  8.87840670150014E-03  4.85038510922989E-03  4.60121606856808E-02
  2.33256748643571E-01  7.16676576537666E-02  3.44054979497006E-03  4.53152256299005E-02 -2.47948555366353E-01
 -3.18638979543007E-01 -2.87369167863658E-02 -3.39914829426494E-03 -3.77913133304952E-03  1.55767587980282E-01
  2.91920100317952E-01 -6.09116674025708E-02  6.38064311629636E-03  4.50188225168789E-02  4.97417674913875E-01
  3.56043701780639E-01  3.51447666379985E-02  1.60117112020588E-03  3.27109403000193E-03 -5.81379357894198E-01
 -3.84983831327872E-01  6.19848436176789E-02  1.08722434049576E-02  1.13865458290218E-02 -1.31634309214341E-01
 -4.40315301288978E-01 -1.10109901184005E-01 -1.06016595902446E-01 -2.00817510678940E-02  3.13358171813171E-01
  3.99992051503917E-01 -6.65799025476664E-02  3.48256669839481E-02 -9.87829647405225E-04  1.23317238959733E-01
 -3.20913546790413E-01  1.38935342519436E-01 -9.37581494344815E-02  9.05581428365895E-03
* ORBITAL    1   37
  1.00005242453338E-01  5.20689624451388E-01  1.75049413129076E-01  4.59774065773649E-01  2.16946081587720E-01
 -3.65518813146037E-03  3.05077453298440E-02 -1.54966895132096E-01 -1.10830247543975E-01  2.18973855335100E-03
  1.49552272742444E-02  5.90938767139394E-03  1.28274002358318E-01  3.08074698255811E-02 -4.40401871221563E-03
 -3.11723500924363E-02 -3.30018075220075E-03  6.63782663152598E-01  4.69633458338557E-01 -5.43577114486448E-02
 -3.44282400836231E-02  5.00196489435188E-01  2.13579375102816E-01 -6.45727903524831E-04  2.57574357636328E-02
  2.34442354037747E-02 -8.73317594111076E-02  2.13501775635341E-02 -3.90338139498939E-02 -3.87847010802242E-01
 -3.88536881866689E-02  1.33063214892604E-01 -9.99868983998267E-03  1.60227650156431E-01  3.02994266527037E-02
  5.50150380788277E-01  2.85129323727132E-01 -5.13799461980898E-02  3.37602206005610E-03 -1.40924480630428E-02
 -5.93361241007485E-03  6.42399861375666E-02  6.84689576560229E-02  4.79307828041509E-01  1.44321258139808E-01
  3.74506082743327E-01  3.52773613218578E-01 -2.47425691787914E-01 -3.99829132074044E-02 -2.45175357959472E-02
 -1.23226164810351E-01  2.90633178020988E-02 -7.43099998182126E-03 -1.43023421021353E-02  1.56660313937889E-02
  7.69021153208757E-03 -2.19039644176680E-01 -1.51565684288249E+00 -4.87331411466840E-01 -8.14343944246593E-01
 -5.11961238115982E-01 -4.07997664633550E-01 -3.29757779830354E-01 -2.95332922000584E-02 -1.15421345365783E-01
  7.65918571883089E-02  2.76548302965146E-02 -1.05463632607625E-01  1.58128258815106E-02 -3.90916840124572E-02
  1.45139682351907E-01  8.62182358453847E-01  2.86963269159529E-01 -8.57641108536938E-01 -4.18285614587770E-01
  6.17540886935834E-02  4.56267942691946E-02 -7.69835101138024E-02 -6.66626707474582E-02 -3.95044430788094E-02
 -4.11268096409821E-03 -4.88448197894349E-02 -4.58996210811632E-03 -3.08949128212005E-02 -9.75592216142253E-04
 -2.76339956320957E-01 -7.78342495847084E-02 -9.90712567740417E-03 -4.61110846899588E-02  3.88599956563981E-01
  4.84460173616593E-01  7.38495152299353E-02  7.84698555182245E-03 -1.13189077844395E-02  1.59742284157544E-01
 -6.72187242438725E-02  9.48800600717597E-02 -1.25874540222169E-02 -4.28454171199030E-02 -2.39475122936807E-01
 -2.11987414717048E-01 -7.65954957753679E-02  3.65652349625328E-02  3.62062400188265E-02 -1.24453489405249E-01
 -9.10593280084836E-02  6.78131160425741E-02  2.05637882458125E-02  1.01729742414034E-02 -2.03455019729568E-01
 -4.37413178176216E-01 -9.70775921538868E-02 -1.41601514893524E-01 -1.29896247425810E-02  3.22284547649984E-01
  1.81347801893885E-01 -7.94379039697124E-02  8.17857224048548E-02 -1.79997373313412E-02  4.70265359430703E-01
  8.36373844709861E-02 -1.55287666650272E-02 -8.86153376081257E-02 -6.61699813680192E-03
* ORBITAL    1   38
 -7.10995648742198E-02 -5.29878572348377E-01 -1.87134444945396E-01 -4.80564867481657E-01 -3.54121207183816E-01
 -1.29307140182523E-02 -1.52024562441870E-02 -1.94499116517854E-02 -8.48303519860985E-02 -1.41378411661939E-02
 -2.38352761363311E-02  4.33180990777354E-02  1.21660405543739E-01  4.04940825109270E-02  1.09745772268564E-01
  5.60049337364753E-01  1.36905339957921E-01 -4.80766066589166E-01 -1.87322979334516E-01  6.81664255478920E-02
  9.65712855399392E-02  7.67512482746778E-02 -7.20392471666686E-02  1.63000331375929E-02 -3.56311927525141E-02
  7.83691593795378E-02 -1.15988182175316E-01  4.23775781166503E-02 -8.25712558150206E-02 -4.45351173063678E-01
 -3.03913781226755E-01 -2.25488217848753E-01 -1.75836448461701E-01 -2.25740166406531E-01 -9.44913493254707E-02
 -2.59255876677284E-02 -1.09673374295430E-01  7.61501280101870E-02 -5.85852069660807E-03 -4.90039638178418E-02
  8.59032706314913E-02  2.96745243438253E-02 -3.05620213255448E-02 -1.77032293951738E-01 -1.63431801211002E-01
 -5.69133562404303E-01 -2.75586368737143E-01  2.85638060095673E-01  1.63544225064056E-02 -1.79127727347575E-01
 -5.36769984651686E-02 -8.55277983134953E-02 -1.04884547600391E-02  5.30146187173747E-03 -4.59231782603467E-02
  7.79285575542759E-02  1.84751608355802E-01  1.11787856660643E+00  3.54345405936025E-01  5.56419487680624E-01
  2.16675143691847E-01  5.32273359595825E-01  2.26806408567318E-01  6.87848863898366E-02  1.43191615414999E-01
  1.03238615560448E-01 -1.97446113720152E-02 -9.24627705781630E-03 -2.00087508346348E-02 -4.29223261381123E-02
 -7.99661561024507E-02 -5.31094123395659E-01 -1.57155129119175E-01  5.62085076906335E-01  3.33468740961025E-01
 -8.71394360394442E-02 -1.72198018312636E-01  4.10885482678516E-02  3.99681122658171E-02 -8.26813979412445E-02
 -1.63306038909906E-02  2.65361685615092E-03  1.57517425344286E-02  2.98921780838728E-02 -1.34139132181772E-01
 -3.33266801531468E-01 -1.03262980217869E-01  1.57339807479644E-02 -8.12988886077819E-02 -1.88673268489224E-02
  1.21282959310796E-01  2.85603679408985E-02 -1.16711116068466E-02  1.99314429239579E-04  2.29095323408026E-01
 -1.80186306049108E-01  6.21572637919459E-02  2.85339834896806E-02 -1.09395054756896E-01  5.97610957699653E-02
  2.58486823888817E-01  4.19321542435319E-02 -4.05807299333704E-02 -8.39879630162902E-02  1.60690626728598E-01
  3.20581091417208E-01 -6.97254322077633E-02 -8.51864921348914E-02 -2.70168373543557E-02  3.73263906491119E-01
  3.15730853896553E-02 -2.22549486066316E-02 -5.78589685880867E-02  2.38826937513010E-02 -4.82148147124741E-02
  2.24902413019836E-01 -1.96998094008114E-02 -9.09535028351918E-02 -4.07425463498902E-03 -3.92132794470103E-01
 -4.36978523428278E-01  1.51453818209918E-01 -2.51168689099949E-02  3.43191156821074E-02
* ORBITAL    1   39
  2.70963781121765E-01  1.48657274720586E+00  5.85252829059564E-01  1.56546456020197E+00  9.03029907069528E-01
 -4.81956618560757E-04 -1.70989563749105E-02  2.09671077478738E-02  8.32141062107170E-02  1.93764132337785E-04
 -1.07937454171990E-02  6.41292446359157E-02  1.43608535047658E-02  2.94309916495612E-02 -2.83721757762995E-01
 -1.63223585445826E+00 -5.14374531426349E-01  1.55935837990736E+00  9.20434565093950E-01  3.76966756136908E-02
  1.61914819362664E-02 -2.32329785462552E-01 -1.03193733736036E-01  4.36070614804294E-04 -1.69352438506326E-02
 -5.82382566769042E-03 -1.32823287039288E-03 -2.97765255706311E-03 -8.47677152575621E-02 -4.58275628967424E-01
 -7.99249550886316E-02 -6.39663108287279E-01 -5.39843053448584E-01 -1.00942140500738E-01 -2.94218717616945E-02
  3.14050392730479E-01  2.15721055361746E-01  3.65114557602721E-02 -1.99519396325093E-03  5.79125143117872E-02
 -8.23730915805635E-02  1.80723427372695E-03  5.95793039834009E-02  2.80247967092136E-01  2.33485390808003E-01
 -6.28447632406995E-01 -3.92282324019531E-01  1.04428993551158E-01 -2.11915931420248E-02  3.43300127502742E-02
 -1.72560201963988E-01 -3.50236591888957E-02 -2.62165980418030E-02  5.61424669987811E-02  5.81702073343091E-02
  5.34533892140623E-02  1.46527055994066E-01  9.56274389667330E-01  4.29895309980066E-01  5.57938334492474E-01
  3.01172841820301E-01  3.45770345864224E-01  2.16485765584237E-01  1.11991504329491E-01 -7.74516422929503E-02
  2.06735488477544E-02  5.05665693868511E-02  6.09204729204994E-02 -6.25744407455343E-03 -8.77098505750753E-03
 -8.90542737290792E-02 -5.33451355191405E-01 -1.62815292742919E-01  5.31792701105723E-01  2.69964560436091E-01
 -3.80331811217815E-02 -7.78318639362599E-02  6.60331517547409E-02 -7.71629572375694E-03 -2.43125577345686E-02
  2.45178602111980E-03  2.37314448993173E-02 -1.73226768165133E-02  2.20140122058452E-02  5.96994648926641E-01
  1.81007478400204E-01  4.97042484789530E-02  6.10182822282185E-03 -5.95428034442473E-02  6.04558915395354E-01
  3.05195236813241E-01  6.52646460698265E-02 -6.50721567905771E-03  9.55565510439291E-02 -7.07829633209248E-01
 -4.46291119177074E-01  5.62970358138708E-02  9.46321098768714E-03  7.28391893445259E-03 -7.85052311794021E-01
 -7.33781541140650E-01 -1.14387400653436E-01 -2.06360052819569E-02  7.58256885032277E-02  2.58695352881664E-01
  3.25151113443987E-01 -3.18986860030355E-02 -4.10265507027867E-02  1.63645997154764E-02  2.59521002422376E-01
  2.05785409661664E-01  1.92288935419735E-02  1.07364222396474E-02 -2.12142336556023E-02 -1.90217365387888E-01
  1.10775919509529E-02 -2.57501576778914E-03 -6.59035710020436E-02 -6.11499605827392E-03 -3.22057665726963E-01
 -2.13976784309694E-01  5.97140093249216E-02  2.01973901790671E-02 -1.19530413767372E-02
* ORBITAL    1   40
 -2.78566287774672E-02 -3.14510834483515E-01 -2.15826263642385E-01 -1.63998195553883E-01 -2.96000991624334E-01
  5.57728432931003E-03  1.52551473344093E-02 -3.47905872708769E-02  6.97593254441283E-03  8.50846279823748E-03
  1.05966800830691E-02  8.45737520395356E-02 -5.34357831292749E-02  8.61564479380381E-02  6.47843281142989E-02
  2.54579542939653E-01 -1.53236780619594E-01 -2.70566420451349E-01 -7.19841667455347E-02 -1.96104797681294E-02
 -4.79664716710491E-02  6.28341906521088E-02 -4.83964502862091E-02 -5.98841059036523E-03  2.15584168618373E-02
  4.27434294639403E-02  5.61276042244711E-02  1.08881408933909E-01  5.05392469577041E-02  1.84652804429930E-01
 -7.61895661411765E-02  1.35949071354698E-01  1.41931145951181E-01  1.16003876015208E-01  1.65343242518291E-03
 -1.15492751737267E-01  1.38696926408944E-01 -1.89261593757664E-02  2.15254088220567E-03  7.19191359728042E-02
 -4.21849563549690E-02  8.63198867027777E-02 -1.52305448313658E-03  7.40662825440603E-02  5.70679250839175E-02
  2.51900193801154E-01  1.78758475110292E-01 -1.64777765359904E-01 -1.79979495006801E-01  3.91437475781496E-02
  7.96964076029783E-02  8.51657883802740E-03  1.21742183014971E-02  6.53767847987234E-02  2.09703124296651E-02
  4.79553883592034E-03 -1.26566367136194E-01 -7.95625151786261E-01 -1.02768359511758E-01 -4.09746522570165E-01
 -1.58694479977292E-01 -2.11048246135382E-01 -6.46932978466462E-02 -7.75212138075221E-02 -1.86673863078729E-02
  6.65823546081909E-02  7.39905628522989E-03  3.19127972978925E-02 -8.18970575727654E-04 -3.53786098482357E-03
  1.93968886456024E-03  2.71660570323263E-01 -1.05288625643228E-01 -3.35060973989432E-01 -3.74903386625050E-01
  3.47270250811166E-02 -8.23513121243638E-03 -3.44781052157041E-02 -3.08678509629255E-02 -2.76997581044764E-02
 -3.63431483952588E-03  1.08223276604365E-01 -1.41150411820452E-02  4.68521455127280E-02  4.96237202465063E-02
  5.88644919839742E-03  5.80234710616918E-03 -8.34326080909961E-03 -6.62241745334202E-02  1.58891911257586E-01
 -1.53482682237722E-01 -8.16792819690031E-02  4.01956064133933E-03  9.73973152214292E-02  3.05324001319385E-01
  2.32888571936901E-01 -6.72306297242017E-03 -1.37661560630798E-02 -2.00722421961082E-02  2.26719410028982E-01
 -4.20980871291091E-02 -2.90395188821412E-02  1.88306413247146E-02  8.59630191160352E-02 -7.36332964700233E-02
 -4.14292035613244E-02  1.42455000286699E-02 -4.85667418357332E-02  1.70218988536615E-02 -2.17221644044496E-01
 -3.13129472990954E-01 -4.27842337871185E-02 -3.01878084685057E-02 -7.86757817364064E-03 -1.64616340196975E-02
  4.23122164101313E-01 -1.27944321879166E-01 -2.25399950568247E-01 -1.01674852985083E-02  9.12930468937640E-02
  2.91873258647333E-01 -5.91926887521894E-02  1.97935945644413E-01 -6.18683903619111E-03
* ORBITAL    1   41
  2.37880676331468E-02  2.71099111311692E-02 -3.50813995007016E-02  1.39083394965882E-01 -2.50915473886448E-02
  4.95739532934866E-02 -1.24019104078410E-01 -1.28787615881663E-03 -4.31006275506521E-02  3.30817063853944E-02
  4.39643702539993E-03  6.59814498789818E-02  3.49483991302604E-02  6.06592709649926E-02  2.03827631570618E-02
 -1.85408091875561E-02 -3.25934240955976E-02  1.15454454397176E-02  1.31564977674816E-01  5.63907972353022E-02
 -1.42933416105761E-01  3.95783714316562E-03 -7.47008091974117E-02 -2.44438042909875E-02  4.22791121850858E-02
  8.30449979779026E-02 -4.31936773339607E-02  5.50218262622327E-02  8.32283089277744E-02  5.29562338053878E-01
  1.34983127358472E-01  3.06275696190052E-01  2.41172652141918E-01  6.58271136996848E-02 -1.71128203967315E-01
  2.94931838649922E-02  5.22878800127850E-02 -2.05771336688861E-02 -2.78018916307255E-02 -4.73320391473687E-02
  2.69726124162901E-02  2.54348815682540E-02 -9.94863461096522E-02 -6.67226362780088E-01  6.27723158635136E-02
  2.36430709471562E-01  3.48036930079803E-01  3.42085361146522E-01  1.34805107721888E-01 -7.12474295406298E-03
  7.97469630541931E-02  4.50344660914145E-02  2.00640406692144E-02  5.41373333008655E-04 -1.28519034373017E-02
 -6.97579335417268E-02  2.93082806777056E-02  4.53191060509051E-01  3.14938133190311E-01 -6.62399807793087E-02
  8.87642529925757E-02  1.73962063250151E-01  2.75242687839868E-01 -3.24128893543438E-02  7.73294318228467E-02
 -3.62598370263365E-02 -2.66093949607952E-02  1.45422092735218E-01 -2.11202286976623E-02  1.03885682808116E-01
 -7.99584039524055E-04 -1.22715959836075E-01  1.47322298574078E-01  1.02453849371162E-01  8.20376469372336E-02
 -3.42965422078046E-02  2.22053242550437E-02 -3.76196756225602E-03  4.05089710499659E-02  3.93492570776700E-03
  1.01261704907220E-03 -1.83870044383849E-02  5.46021440309048E-03 -6.64550742071354E-02  1.04725941388157E-01
 -8.83116793410443E-02 -2.97624489352769E-02  6.22337356847799E-04 -8.01274657486252E-02  2.07758559018054E-01
  5.10767674669730E-02 -2.94456933843342E-03 -1.73908238547420E-03  3.93966180764253E-02  2.22777492434010E-02
 -1.64555982526290E-01  5.22692982224369E-02 -2.77969444949674E-02 -1.01503239711194E-01  1.95335367092976E-02
  1.33881420429322E-01  2.99832241944005E-02 -8.76246680377583E-03 -3.98739178258752E-02 -3.51395165505427E-01
 -3.70193975908917E-01  1.06826575192029E-01  1.02211253665810E-01  2.07326610696888E-02 -2.57552483625049E-02
  3.74385239794879E-01  3.46026487677114E-02  1.97285555166959E-01  1.68421539434154E-02 -9.34119486927539E-02
 -2.74903581169401E-01 -4.33203197700621E-02  1.90909473783341E-01  6.16737911417944E-03  1.89551098673219E-02
 -2.36937889805492E-01 -4.38619006588212E-03 -1.37632566798797E-01  5.59787642415945E-03
* ORBITAL    1   42
  4.03183367831065E-02  3.58390279446596E-01  2.66968929062555E-01  3.20515523591722E-01  3.84793473733966E-01
 -1.86428928605938E-02  8.41460454412543E-02  1.14778201471675E-02 -3.99810115234033E-02 -1.10852433934468E-02
  7.59991566047450E-03 -4.67943992026715E-02  2.94553524235572E-02 -8.03700909503350E-02 -7.64864590516272E-02
 -3.85633119125587E-01  1.45516693333947E-01  2.68812075791859E-01  9.13840117020326E-02 -3.76965822379597E-02
  3.43134464106485E-02 -1.90845955707949E-01 -8.05524578633684E-02  1.00038639210862E-02  5.59858561151794E-03
  2.65148779089594E-02 -5.61410908321376E-02 -9.69277441779720E-02  3.79552857285144E-02  3.49131836250350E-01
  1.94868707399639E-01  3.40228014136221E-02  1.26520349833329E-01  9.30646643919153E-02  4.92405979527827E-02
  1.95207980139509E-02 -1.70075089394134E-01  2.48429294849094E-03  5.98637226856123E-03 -9.73024639223378E-02
  6.95400261900396E-02 -5.37717851034865E-02  3.59898104479697E-03  2.02357386862223E-01  1.80964989297016E-01
  4.54679025365582E-01  2.30401635797764E-01 -2.14119861217775E-01 -2.94550303229624E-01  5.56181566759418E-03
  9.73024208828220E-02 -8.76421800827001E-03  1.79447574598220E-02  8.93842773395755E-02 -6.67397159228291E-02
  4.38002167782647E-02 -1.00283480937942E-01 -5.58707504820926E-01  1.94990347165965E-01 -2.16684382982594E-01
 -7.62975848721071E-02 -4.97857944119054E-01 -1.62241449020501E-01 -8.04509172616450E-02  1.51758513872656E-01
  6.62683094493973E-02 -3.51058077656654E-02  5.23022681363415E-02 -2.56588590050560E-02 -2.69250769610542E-02
 -1.06771499542618E-02  8.42666051489175E-02 -1.01033558719526E-02 -2.52472123406623E-01 -3.10832986893403E-01
  8.78253041824223E-02  3.53512293263640E-02 -5.96909323648345E-02  4.98020855860831E-02 -1.59611608207046E-02
 -9.56996730099081E-03  8.21532849638642E-02  6.02371445236177E-03 -1.33607955688887E-02 -1.32862765611918E-02
  4.67609463017944E-02  2.86005943414417E-02 -7.08576524113334E-03  2.63103546607088E-02  1.38574806710883E-02
  1.43891095109886E-01  6.58876589937564E-02  5.07983839174409E-03 -7.23552892953795E-02 -4.41459226459857E-01
 -3.63519060818450E-01  1.15383210906655E-02 -2.54638460222294E-03 -4.32730649633647E-02 -1.57750477256425E-01
  2.34201340149027E-01  9.88036253069660E-02  1.18466354884535E-02 -1.50948244189023E-01 -2.61521028861091E-01
  3.24898508000194E-02 -2.07075723679426E-02 -1.41316852879684E-01 -1.03244329887826E-02 -6.27903354871473E-01
 -5.04346755903568E-01 -4.61152041314090E-02 -1.54728875880460E-02  1.67173123480224E-02 -5.11197954609412E-02
  1.78519814294390E-01 -1.37687410654107E-01 -8.71510061100763E-02 -2.55295057344386E-03  1.92533538635575E-01
  2.12625494042047E-01 -8.17740124883415E-02  6.77132988671284E-02  1.91781262287051E-02
* ORBITAL    1   43
 -3.30839363913946E-03  2.75541444331548E-01 -8.73014822010772E-02  1.94166556089801E-01  1.63135580323030E-01
  4.11912248808969E-02 -9.11144220820830E-02  1.16418135592800E-01  3.53203956812583E-02  3.89711583292448E-02
  2.17816989178156E-02 -1.43571512773780E-01  8.18448209504073E-02 -9.77623549446244E-02 -8.11763279655211E-02
 -6.22956093043875E-01 -1.62637366851431E-01  1.49400941088559E-01  5.50650101987546E-02 -2.22545484883410E-03
 -1.71735512269098E-01 -1.69604110460884E-01 -9.72676484355265E-02 -3.86154630104449E-02  4.14905935574915E-02
  7.34121592970367E-03 -7.71770680833705E-02  4.95448494999475E-02  8.38194995263982E-02  4.95494145324914E-01
 -3.78807887320988E-02  2.17094564170229E-01 -3.42380962557570E-02  1.16491876828427E-01 -6.03579278953463E-04
 -3.19189542697537E-01 -2.48305906647409E-01 -5.14977179152416E-02  1.47057270865770E-03 -1.29991485600749E-02
 -2.78125657534779E-02  4.12871641937640E-02 -7.42211470557741E-03 -2.57057971646823E-01 -1.44687110698632E-01
  2.23647434781393E-01  2.50566938771095E-01 -1.80975219020660E-01 -6.53273061752834E-02  1.72729834634937E-01
  8.97520827808247E-02  5.26034442619970E-02  2.43269099573078E-02 -9.28912309691349E-02  6.75236001018759E-02
  3.17231047481095E-03 -1.07796917599504E-02  9.72078509726906E-03 -1.27271339758208E-01  2.41349861319555E-01
  2.08834366639647E-01  8.68228860555171E-03  7.27193643703627E-02 -1.10302790457545E-02 -1.05244108779608E-01
 -7.54560150573567E-03  3.87527652363466E-02  3.28822485128025E-02  2.55089394747210E-02  2.77339494376826E-02
 -5.17641725626785E-02 -2.21138649148198E-01 -1.39346712898059E-01  2.58947118282524E-01  4.62505017570673E-02
  4.20891396059199E-02  5.91787709443525E-02  4.23144240570594E-02  3.30923492591237E-02 -2.30896818414418E-03
  1.05309290907737E-02  4.79160912828115E-02 -2.00839989838378E-02  4.57476694719268E-02 -8.87748273967603E-03
  1.74338157774758E-01 -2.13699930811606E-03 -1.69125602067619E-02  1.52515990512298E-01 -1.22579895311893E-01
  4.04285992305507E-01  1.08024990221719E-01  8.15801491484599E-03 -1.85778782256550E-01 -1.89031737729165E-02
 -2.76386601759619E-01  8.14124565926983E-02 -3.74647973604512E-02 -5.93070801568126E-02  2.99013671467706E-01
  9.80639503944242E-02 -2.21991909049915E-02  2.74549431920288E-02 -3.92737027442786E-02  1.82891879219465E-01
 -1.46341919343975E-01  1.15703160759914E-01  7.51375054110746E-02  5.76953552581695E-02  1.92252534760617E-01
  1.52281026479678E-01  4.36642530856053E-02  7.25001288231763E-02 -3.22678626382322E-02 -2.48500587275477E-01
  8.81559820195897E-02 -2.20166610278821E-02 -9.30194226854434E-02  9.85590989780884E-03 -8.56364052354036E-02
  1.09560317552839E-01  7.24071813819559E-03  1.44393471225565E-01 -2.50217680412567E-02
* ORBITAL    1   44
 -9.64415204733491E-02 -6.13901118403840E-01  8.84068461613190E-02 -9.36089529536184E-01 -4.67781092675341E-01
  3.96460599698110E-02 -1.31893540845458E-01  1.65571395602816E-01  1.79801525431895E-01  3.78349782337896E-02
  2.12238790845976E-03  1.15803465487114E-02 -2.32067135283893E-02 -1.06218278264340E-02  7.47821903273045E-02
  6.81273799747915E-01  2.39265764829158E-01 -8.19575905011278E-01 -5.67834829099487E-01  4.60762438965213E-02
 -1.46538894085386E-01 -1.89652360573379E-01  3.12113757161611E-02 -3.30029204905660E-02  2.38128695045773E-02
 -8.92867605302214E-02  3.58311000841610E-02 -1.00268279512916E-01 -1.26016195597433E-02 -2.27961100370576E-01
  1.60543163996981E-02 -3.17413251118234E-01 -3.53564179260873E-01  5.06472728976431E-02 -8.38638600451222E-02
 -2.82480745595259E-01 -2.23332889065245E-01  1.53569457507626E-02 -1.56186261301463E-02 -1.21000906770656E-03
 -2.79777168994014E-03  5.65507370138094E-02  6.42033908732245E-02  4.16797939981459E-01  5.17430592820711E-02
 -3.91424291797694E-01  3.02989175799395E-03 -9.01686373027005E-02 -2.25978440296713E-01  4.17063587713974E-02
 -6.85658128069954E-02 -3.01235900008160E-02 -4.50457289837912E-02  9.33553264679993E-03  2.14657893279643E-02
  2.51327612514504E-02 -5.04617430280226E-03  5.94285187789922E-02  1.53431268956937E-01  1.46378913648386E-01
  2.42178076396568E-01 -2.90196393151919E-03  1.07754818007418E-01  9.24263891111363E-02 -2.65133396134853E-01
  4.71713726719287E-02  5.42074946725852E-02  6.52252233015203E-02  2.83984770857399E-02  1.47046782422812E-02
 -3.16558894124931E-02 -1.63106558236072E-01 -9.38253660398060E-03  6.65589876946518E-02  2.08426599013228E-02
  1.59909096943193E-02 -8.86417604639982E-02  7.00442420704740E-02 -1.35483150143246E-01 -5.29260786783347E-02
  7.47382760869356E-04  1.76362909499508E-02 -4.98751275885371E-02 -2.31963594854501E-02 -2.02924471346165E-01
 -1.54218930903703E-01 -4.80509668025752E-02 -4.49646580108678E-03 -1.40945257121366E-02 -7.48043703441599E-01
 -4.95113334005986E-01 -4.14016237162209E-02 -5.26774924357621E-03  9.54747122574368E-02  1.01229040890439E-01
  2.84220986860855E-01 -1.10334903297727E-01 -2.33331879499612E-02  1.41033289350015E-01  2.18824703529615E-01
  4.94333121759886E-02 -1.15515571063865E-01 -1.05997935366533E-02  2.57376947684304E-02  1.80546730286324E-01
  2.09862863059650E-01  9.28586056656641E-04 -8.10478050793682E-02 -1.98333524531835E-02 -2.77206252249768E-02
 -1.81086042020435E-02  9.64941822789810E-03  5.86618576412204E-02 -4.13150403968762E-02 -4.05167555012318E-02
  9.53420987526409E-02 -1.20907936464007E-01 -1.11954539969157E-02 -4.27772066537623E-02 -9.93112752547107E-02
 -2.43373217410565E-01  3.84575124721570E-02 -6.99297749535138E-02 -4.44350398731670E-02
* ORBITAL    1   45
  4.45241352217786E-03 -4.38392453487742E-02  1.15549604351315E-01  1.87259055945463E-01  2.62405270650630E-01
  7.22339706922879E-03 -5.00895016514846E-02 -2.66147510359566E-01 -2.91226657832487E-01 -4.90113460828313E-03
  1.09568112262833E-02  8.98123162876842E-02  3.89203766415237E-02 -1.60451053612233E-02  3.26708161340182E-02
  3.83761081358130E-01  2.91568966771816E-02  1.83065660362023E-01 -1.90778499810046E-01 -4.61748744830423E-03
  5.11291138485957E-03  6.75470412885355E-01  3.09227253157632E-01  7.57580871797401E-03  3.21212859856932E-02
 -3.09836499818467E-02  2.01366374691292E-02 -8.04458746892686E-02  2.08885800522244E-02  3.94584073745070E-02
 -1.08902574024011E-01  8.27086521899794E-01  3.03481419467223E-01  5.95253767916738E-02 -6.14487954404870E-02
  6.61563452078069E-01  2.69513748241580E-01 -3.09914882519292E-02 -3.75020478918659E-02  3.87686493590299E-02
  1.34213393073002E-01 -2.16715938982217E-03 -7.79208149183212E-02 -6.10544379031976E-01 -3.20497126657295E-01
  5.98202128849622E-01  4.28987387421695E-01 -7.86361563598217E-02  5.38075401256565E-02 -2.43909827968371E-01
 -2.10404714618447E-01  5.82558373878618E-02 -3.66421075085636E-02 -1.30027347031543E-01 -1.20163661072754E-01
  1.19854406281315E-02 -5.38403544771341E-02 -3.06466969942072E-01 -3.28132332181128E-01 -4.74205523166280E-02
  9.78376835786953E-03 -7.51169943914895E-02  1.32499764621387E-02  1.45357697900872E-01  1.55720880737916E-01
 -1.83628000828221E-02 -9.03322894632355E-02 -3.09188950659563E-02 -4.56345986448372E-02  1.89894165158914E-02
 -3.36067621905181E-03  2.54837130624132E-02 -5.34157533880392E-02  3.04066183003167E-02 -3.69258366806486E-02
  5.38839197220708E-02  1.23905631196131E-01 -3.66337691397379E-03 -1.29449010630313E-01  2.45296501533155E-02
 -3.68952115418391E-02  1.80751230918089E-02  1.54659480880735E-02  2.91475383978478E-02 -2.11671835562017E-01
 -3.92127440167696E-01  8.97144420209578E-03 -6.19102089106317E-04 -1.36311292544137E-01  4.15581696256116E-01
  7.59510802635817E-02  6.20765546491647E-02  9.07722314950194E-03  3.98070578507037E-02  3.81000001729612E-01
  3.95620417312455E-01 -9.99387921256448E-02 -1.48968201428995E-02  8.22125361686822E-02  9.49134690206533E-02
  2.64501467414161E-01  6.25096265852015E-02 -6.12060992030887E-03 -5.32218879470203E-03 -5.11831380888066E-02
 -2.99723172624539E-01  1.32421519824508E-01  7.58921700365936E-02 -9.50486029542018E-02  1.19525941049070E-01
  7.15616713773712E-02  2.71253689275513E-02  6.41228341247646E-02  9.45035403731201E-02 -1.69111431323268E-01
 -1.66612461003911E-03  1.64562047442041E-02 -2.80766053366406E-02 -6.50125319104209E-02  1.15267915356379E-01
  2.22631096799099E-01 -2.83183972635258E-02  1.24718860032415E-01  5.77245769592591E-02
* ORBITAL    1   46
  8.55440632486886E-03  2.18427399147575E-01 -6.70162164837240E-03  2.88540279369430E-01  2.77652012155159E-01
 -4.49878318889391E-02 -4.21559738971397E-02 -6.08353820622213E-02  7.05117924633310E-02 -5.61551524604428E-02
 -7.60940065700567E-02 -6.86054623132297E-02 -1.50614531387104E-02 -7.60201571518525E-02 -5.34425353652169E-02
 -3.05623998781727E-01 -2.35758818284573E-01  3.92030707819019E-01  1.25803995796665E-02  1.16367222858180E-01
  2.69339434971931E-01  1.66632212039821E-01  2.11425237769061E-02  6.75313142825492E-02 -6.65015977849560E-02
 -1.20963463749141E-02  3.51869918822071E-02  2.93537545124206E-02 -5.07184548225484E-02 -5.07258455626248E-01
 -2.48933559592111E-01 -3.43396882002814E-01 -2.65955880382593E-01 -2.16262907270884E-01 -2.56796096555700E-01
  2.13268374788789E-01  2.63585369712620E-01  1.24017276317166E-01 -4.10487692962716E-02  9.55235223975212E-02
 -4.85828398407759E-02  1.11468635831578E-01  4.36996065421239E-02  1.84004888607600E-01 -2.45133990832492E-02
 -5.85925020077206E-01 -1.53110461075982E-01  3.77301488583239E-01  1.74622665528088E-01 -1.56688710593799E-01
 -1.14783073063466E-01 -8.45694602074179E-02 -2.51761718972666E-02 -3.02974829546468E-02 -1.44029531990360E-02
 -4.14000114396948E-02 -5.79853059745958E-03  1.90628150094483E-02 -3.95918361012479E-02 -2.34568929792520E-01
  2.04672346987186E-01  4.24187322775837E-01  1.72063376893190E-01 -1.44235362086793E-02  3.49965856334203E-01
  8.01861152937121E-03 -3.68989807747067E-02  1.99138768468732E-02 -7.43642332927902E-02  3.61670649673001E-02
 -1.39184187135820E-02 -2.06293405151878E-02 -2.77807861218105E-02 -1.92336377944615E-01 -1.79527213079150E-01
 -1.25695859921314E-01 -1.46738323883315E-01 -8.17063811486729E-02  2.33331299543820E-02 -3.52483265554955E-02
 -1.66150169706600E-02  3.66733634563871E-02  3.51893661443081E-02 -6.27558591190367E-02  1.08760493859896E-02
  1.96540163230316E-01  9.21125399245036E-02  6.75149065906198E-02  1.28074765118882E-01  1.50851250128085E-01
  2.70651898255396E-01  3.58635964519694E-02 -4.21043451676601E-02 -5.64540278024018E-02  1.43970413583316E-01
  1.06573779435523E-01 -1.69526461501487E-02  7.89609841753312E-02  4.12501621331814E-02 -3.40880031042062E-01
 -5.49616523803602E-01 -1.16967133703621E-01 -9.98672095758716E-02  1.08983819606120E-01  1.78628536686203E-02
  8.28104250934856E-02 -1.13369225278962E-02  1.68785653183965E-02 -2.40902831038575E-02  3.79770426160964E-01
  3.06312110978135E-01  4.05804208887956E-02  6.29521765828415E-02  6.37035599738542E-02  2.92597591130911E-01
  1.83505378098924E-01 -1.29360979346833E-01  1.39163465797815E-02 -2.75043556340584E-03 -1.18340871259319E-01
 -2.13938883390514E-01 -8.49298588823031E-02 -8.47436476545647E-02  4.93266015975930E-02
* ORBITAL    1   47
 -3.39067020623750E-02 -2.20529698237832E-01 -1.62521512396365E-01 -2.21072979264763E-01 -1.97232454368293E-01
 -6.65442832037615E-02  3.94071087150439E-01  1.76276043735875E-01  4.57141000050808E-02 -8.93815430680747E-02
 -3.32652085911506E-02  1.27778960677831E-02  8.21835148632765E-03  3.42659395139039E-02  8.37387331902651E-03
 -5.69431867012324E-02 -3.53190081082811E-02 -3.80770240815058E-01 -1.17248432041029E-01 -5.86240132701001E-02
  3.10280863917648E-01 -2.23811041909873E-01 -1.05320249541536E-02  9.61656579104386E-02 -6.86295585164230E-02
  1.99037596667729E-02 -1.24183159356468E-02  2.89197945346483E-02  9.46945602284769E-02  6.78628150380801E-01
  1.80486843794008E-01  3.70537276404197E-01  1.75514134609412E-01 -1.49669761376560E-01  4.91152926313606E-02
 -3.16040913037031E-01 -1.91379579212722E-01  3.45196200560866E-02  1.80895229987769E-02 -7.49924721335612E-02
  4.42315460360317E-02 -6.11272225821846E-02 -7.83935358725043E-02 -6.13558288214033E-01 -1.23427800488766E-01
  3.45763207309632E-01  2.57500329407945E-01  4.34713360009569E-01  2.63963401786894E-01  8.63847932892763E-02
 -1.57292462073895E-01  4.30723060537224E-02 -6.55695255711742E-02 -9.59655923315969E-02  1.61863404273119E-02
 -3.83263030215141E-02  2.08092354155508E-02  2.29472087736119E-01  1.82961577506157E-01 -3.50419673052841E-01
  4.39845729469845E-02  1.79347830515337E-01  1.87796173398543E-02  1.01283667972972E-01 -1.94071425608652E-01
 -1.16592918940564E-02  4.47737240529265E-02  4.77413699353109E-02  2.83237782713773E-03  2.35938768222925E-02
 -1.70806154452508E-02 -3.10945075745695E-02  2.04652700195834E-03 -1.26335833167486E-01 -1.52827517002361E-01
 -7.11962574880911E-02  8.42968577747173E-02  3.34502173897979E-02 -2.64781170915406E-01  1.22334353848299E-02
 -4.13660212579859E-05  4.51250913959437E-02 -4.44817945490341E-02 -2.31710095102859E-02  1.42073043832912E-01
  4.70030458805581E-02 -5.13814594127480E-02  3.46392520219542E-02 -1.73821604603171E-02 -2.99636682241597E-01
 -1.98992049712655E-01  1.45508045130360E-02 -4.37308553186742E-03 -5.72574060861566E-03  6.16938239880398E-02
 -7.47105632707732E-02 -2.77002571850592E-04  6.48467014458770E-02 -1.15857994187280E-02  5.22763299414472E-01
  5.25484615544901E-01  7.37584589719030E-03 -1.24976757037960E-03 -7.21213040391758E-02 -5.99092269036280E-01
 -5.50486398338725E-01  5.13304019485639E-02  7.56424428815712E-02 -4.40328372187039E-02 -6.69221580516628E-02
  6.17284053463365E-02 -8.69234006007447E-03  3.48174017016219E-02 -9.03202340909777E-03  1.16806187625515E-01
  1.02258030959713E-01 -3.03332085041858E-02  3.49426352388684E-02 -5.31350958012171E-02  3.94179716071633E-02
  1.08105855817030E-01 -1.25404236833381E-01  6.14273699821120E-02 -5.45026547665156E-02
* ORBITAL    1   48
  7.27442557468414E-03  9.85206934054690E-02 -2.57349723010544E-01  4.63296209484003E-01  3.54499293087745E-01
  1.49186239040580E-02 -3.76594861676859E-01  4.03315026651614E-02 -6.77543795931497E-02  3.92346508822992E-02
 -3.11914053348288E-02 -2.13617933808228E-02 -3.41893626127665E-02  6.09293801711696E-03 -6.77930971466829E-02
 -5.42230001479925E-01 -2.75156230393132E-01  2.90098951371793E-01  1.72324858056886E-01  1.20802297459475E-01
 -6.41302780364140E-02 -2.46164225990943E-01 -1.58071213660726E-01 -4.05801880999251E-02 -7.84379842079102E-03
  1.05878955758291E-01 -6.85291511442393E-03  5.57261007609383E-02 -4.26349446702219E-02 -1.49454653994207E-01
 -2.79347746040415E-01 -9.43001537355315E-02  2.17083142385389E-01 -4.83227970879700E-02 -1.48285943971871E-01
 -1.50358613032879E-01 -1.02751285105501E-01  7.70616852209223E-02 -4.27721100250640E-02 -3.52422238681486E-02
  1.03462600719436E-01 -3.09979003403108E-02 -2.86663078752343E-02 -5.55215730175982E-02 -1.70914015297709E-01
  2.84985869905807E-02 -1.60216226985729E-01 -5.26571179329899E-02 -9.11997148144994E-02 -4.97231815230605E-02
 -1.96602962396281E-01 -1.13665392307871E-01 -8.30034619601872E-02  4.78209254693458E-02 -5.90366103620582E-02
  1.78160634268745E-02 -6.99698326547199E-02 -4.81500090381433E-01 -2.54749050266629E-01 -2.72987000716567E-01
 -6.12890301306669E-02 -1.65160644492573E-01 -1.11267460659349E-01  1.21565006596014E-01 -1.75387470906979E-01
 -1.48662336738689E-02  5.34934954389622E-03 -4.66263200109079E-02  1.13366554641277E-02 -6.15150569299973E-02
  3.61755011250768E-02  2.27294223449897E-01  1.12141704733611E-02 -3.10462665361113E-01 -1.92747444858382E-01
  5.19448609848918E-03 -6.12714568553732E-02  1.30178538072493E-02 -3.03372432480310E-01  1.68633222666005E-02
 -1.03825018337313E-02 -2.25563371096600E-02 -3.06111311882652E-02 -1.42216553030194E-02  3.67882044876060E-01
  3.94407615446823E-01  6.96682277433383E-02  1.61727052938935E-02  5.53875464497167E-02  2.26772874159027E-01
  7.59369312981009E-02  4.36482922036351E-02 -3.37330351098063E-02 -1.14318841352166E-01 -3.87290082906769E-01
 -4.30690733434725E-01  1.56222361807280E-02  1.57984800999797E-03 -5.41995747235443E-02  3.83143434464022E-01
  5.03226149007456E-01  1.20406255960278E-01 -7.22508012522424E-02 -1.32645423043758E-01  2.67121783340754E-01
  4.69066071935925E-01 -1.11207556243637E-01 -1.28609221397639E-01 -8.74661236339905E-02 -2.20291503157947E-01
 -2.24102616342245E-01  1.91048975780026E-02 -1.58584075168366E-02  1.76299795433966E-02  1.43224237775342E-01
 -4.07381139193688E-02 -1.86967436446654E-02 -2.99345178159120E-02 -7.74544065226153E-02  1.75386045838997E-01
  1.43527479669302E-01 -5.35693204135314E-02 -4.12729464631824E-02 -3.62914961485198E-02
* ORBITAL    1   49
  1.91689340619640E-03 -9.06989403820517E-02  1.25858367289425E-01 -3.79396481091742E-01 -4.50003495083283E-01
 -2.34378967933048E-02 -3.66117392967889E-01  3.04955985815443E-02 -1.53023815772324E-02  2.09444700501148E-02
 -6.76083938040472E-02  5.26017705052583E-02  4.73329924782473E-02  2.95189814394657E-02  3.83733677612090E-02
  2.49636296733806E-01  2.01304200011618E-01 -3.92674889643360E-01 -1.05762211205956E-01  1.45830541781497E-01
  6.33161624635157E-02  7.76857833704085E-02  1.86950896261020E-01 -2.67177324871048E-02 -5.94126902011458E-02
 -1.11212257476414E-01 -1.52753214681056E-02 -1.93573272026591E-02  7.75793553754606E-02  6.12587545029815E-01
  3.19248944387042E-01  4.80534727527133E-01  4.16304694886409E-02 -1.56267515572954E-01 -1.48652492340415E-01
 -1.30566305682175E-01 -2.02261420081643E-01  9.15338631758256E-02 -3.00885169833337E-03 -2.67483072342544E-02
 -5.70685348696036E-02 -1.18467716116564E-01 -7.83202034929788E-02 -6.03396027393762E-01 -2.66392910540159E-01
  4.65277583749510E-01  3.93839546243771E-02  2.92228231509569E-01  2.49043195280225E-01  1.77789643295022E-01
  1.20953060001549E-01 -9.24041748831345E-02  1.27992295590922E-02 -8.71811999381537E-02  7.09027728761262E-02
  5.01162888144461E-02 -4.12604279165459E-02 -2.37837843445630E-01 -1.96965277367453E-01 -4.78018479708684E-01
 -9.17012003608180E-02 -1.00577836417463E-01 -2.04835083314531E-01 -1.65444754333097E-01  1.04497536360795E-02
 -3.98762228405925E-02  4.22876922067999E-02 -5.93260107772184E-02  9.88527980603903E-05 -1.11472501468563E-01
  1.18807330119419E-02  1.39295830878790E-01 -3.33251004206953E-02 -3.37015144158540E-01 -4.65916838293551E-01
  2.94295796047387E-02  1.23205752829496E-01 -4.98476911490578E-02  1.59205154614439E-01  4.64249692056172E-02
  2.68241720535497E-02  2.24714713326697E-02  8.65078250994056E-03 -1.45240427497877E-02 -2.41013882685880E-01
 -4.17485022505410E-01 -1.29135329232091E-01  4.07249813279082E-02 -1.22687374673987E-01 -2.45030641223617E-01
 -1.61769412097774E-01 -2.71237748937716E-02 -6.07833638162247E-02  1.00691559798505E-01  3.38215841440466E-01
  3.18521079816154E-01  2.42360788438679E-02  4.69798731657202E-02  4.47058863473872E-02  9.47929883824637E-02
  8.28083075593848E-02  7.16088837280688E-03 -6.67044152565563E-02  1.38836936680402E-03 -1.80598057499953E-01
 -8.17929305015711E-03 -5.98191887061449E-03 -2.70263170564069E-02  4.90430132508813E-02 -3.68665872456230E-01
 -3.28180439403604E-01  4.55384839504877E-02 -1.94495338470813E-02 -4.50421960597313E-02  8.74508122862637E-02
 -5.26642260313355E-02 -4.16761265936751E-02 -1.96830039611487E-02  6.57348494075090E-02  4.01958888679855E-01
  4.91140761470742E-01 -2.10854316155043E-01  1.01285675078981E-01 -2.28894623509547E-02
* ORBITAL    1   50
  5.27054192769290E-03  1.44468174075279E-02 -1.52717499583950E-02 -2.38255045005540E-01 -2.70797343450006E-01
 -2.07782156701905E-02 -4.90656376400151E-02  4.14365611279079E-01  5.09537673594791E-01 -5.12804500561111E-02
 -2.10059733046797E-02 -9.73516494288314E-03 -8.75408988614866E-02  3.31651419483506E-02 -7.63182421665381E-03
 -1.59230184050169E-01 -3.22693356478602E-02 -2.22757650906275E-01  3.22395213468376E-02  4.06398105875639E-02
  1.59305902538178E-01 -3.30774289250655E-01  7.36656156829763E-02  6.77512520052072E-02  4.39289344616212E-02
 -1.64539761678361E-02  6.45812000671551E-02  4.91303922493199E-02  4.73597595559723E-02  3.82826862060601E-01
  2.13846105751657E-01 -2.27768317654725E-01 -2.07698672037407E-01  8.76427485494619E-02 -2.89244572663226E-01
 -1.31922088744822E-01  9.31746722995919E-02 -2.49595373117478E-03 -1.12135244755700E-01 -6.07743185278039E-02
 -3.84252638230542E-02 -3.82164571396227E-02  1.58513385268267E-02  1.88632932768534E-01  6.64456538012354E-02
  1.77931922833722E-01  8.53865976662536E-02 -2.73933937571303E-01 -7.95668855649182E-02 -4.27975463605218E-02
 -3.79838121017835E-01  2.87864075506409E-02 -9.03012255661331E-02  4.86496866000717E-02 -1.43473330091451E-02
  7.78088694055594E-02 -5.79307082642464E-02 -3.96729954300229E-01 -2.11096722730809E-01  1.22199249574194E-01
 -2.27044297721120E-01 -2.47298962645905E-01  1.27920594768327E-01  1.42895220514300E-01  3.67729091194204E-01
 -4.94826864102690E-02 -3.46543808134987E-02 -4.87055313438512E-02 -1.20345282234901E-01  5.12162596694963E-03
  3.52671700303612E-02  1.52188492948563E-01  4.47954207815788E-02  7.48471975303084E-02  7.83742441210757E-02
  1.57432192560580E-01  1.91181525101563E-01 -6.04000679425490E-02 -1.05106424732137E-01  5.53091139544535E-02
 -3.01314287106310E-02 -3.45046244921336E-02  6.99259662928198E-02  3.20709011149476E-02  4.77522411190196E-01
  3.90301008955610E-01 -6.21300298820379E-03  4.11524519858968E-02  1.06063736633390E-01 -8.11918259396488E-01
 -5.27802755866005E-01 -6.54870953989559E-02 -7.73492279656349E-03  1.10697519026146E-01  8.65357078178548E-02
  2.11540938616111E-02  1.97905807910927E-02  1.17436409302062E-02  5.45617243413543E-02 -1.68921735391615E-01
 -2.81214470478912E-02 -1.25045293345439E-01 -8.42617179473553E-02 -1.19302313995759E-02  2.36565608473269E-01
  2.58667535179234E-01  8.79695256436051E-02 -6.57832622612001E-02 -7.53444427585292E-02  3.92331578079507E-02
  3.33025341640642E-02 -8.73024221748761E-03  5.88244534888520E-02  1.12771728167164E-01 -4.52454772824818E-01
 -3.72487293460824E-01  7.18106159376291E-02  3.97703277592699E-02 -4.37281725663532E-02  2.96959595350365E-01
  2.63438450627294E-01  5.07743767435408E-02  7.46046667874446E-02  1.04232250469281E-01
* ORBITAL    1   51
 -2.38505610062527E-02 -2.30707222578860E-01 -3.33269021267074E-01  2.17308437837169E-01  1.92170397140237E-01
  7.44987038556377E-03  2.39175187136409E-01  6.48956781764413E-02  8.73375458888916E-02 -2.06993813623222E-02
 -1.20331628295970E-02  3.15862308030873E-02 -2.40489230511131E-02  6.37952502442366E-02 -1.05714518476813E-01
 -5.24507796917202E-01 -4.73194673452540E-01  4.01813555781458E-02 -4.02101736122066E-02 -3.76821891030026E-02
  2.72052230250273E-04  1.18191974639022E-01  2.99384314678564E-01  2.71394245175069E-02 -2.23540713409617E-02
 -3.49640482702618E-02  1.99430936204810E-02  1.09255367768003E-03 -7.70753206252635E-02 -4.60092248363063E-01
 -4.36668830134306E-01  5.34534318926134E-02  1.11804691386441E-01  3.08957135274035E-02  4.52731960276421E-02
 -2.15750678602892E-01 -4.49358595162537E-01  1.51456962336792E-02  3.74455016759517E-02 -2.22893376716103E-02
  1.53945907754936E-02  4.25163879440680E-02 -7.83693506619263E-02 -3.78742743392011E-01 -3.96161470615821E-01
 -9.02057685589891E-02 -8.80015407013666E-02 -7.16785596222244E-02 -2.27877956128107E-01  1.43484773016791E-01
  1.77868030015516E-01 -1.00035406139339E-02  3.53740757173462E-02  3.30096642553591E-02  2.51763331237155E-02
  4.90100402031965E-02 -1.56900431823276E-01 -9.16826714512975E-01 -7.69197129463888E-01 -1.06578292651888E-01
  1.36366532565025E-02  3.46123400592227E-01  6.41325736683673E-01 -1.33441413026778E-01 -1.20892097884569E-01
 -6.53182922645713E-02  5.04600168686345E-02  2.04041650840082E-03  4.37338405822920E-02  2.64732531788733E-02
  5.60646536529077E-02  2.71640629461662E-01  2.62445534647349E-02 -1.94438378147937E-01 -1.23911418744568E-01
 -1.21162771124072E-02  2.68763304443925E-02 -7.69878305895641E-03  2.25446045600113E-01  1.75427551957982E-02
  3.71084895006441E-02 -6.00828095350192E-02  1.84261024655293E-03  9.75934102747436E-04  4.26919466942310E-01
  1.16573326487221E-01  7.40004894942300E-03  1.75834377927716E-02  3.92316819025772E-02  1.06535066258401E-01
 -5.52665877185792E-02  2.64002768743290E-02  1.83028004070015E-03  6.75444630918207E-03  3.16526669123373E-01
  3.25892300223587E-01 -4.64994657188881E-02  2.02224062018523E-02  1.98489626338351E-01  4.26011347329900E-01
  2.98554275240805E-01  7.16616147778067E-02  2.61278844765611E-02 -1.90198338696796E-01  2.56765576364327E-01
  3.10125913007727E-01 -2.06382520934447E-02 -1.88959242623743E-01  5.31621199209961E-02  8.80517820356327E-01
  6.81032582177096E-01  1.01619314623099E-01  2.69860996078890E-01 -7.33586402337833E-02 -1.15106282618404E-01
 -1.79061144558263E-01 -3.39738673571209E-02  6.08303614314894E-02  8.27487815947196E-02  2.27052074412250E-01
 -1.96911157438552E-02  5.80529569459853E-02  6.32715391314136E-03 -2.79994349222854E-02
* ORBITAL    1   52
  5.50061647198450E-02  3.89673761825882E-01  4.90107962578975E-01 -1.22202782467935E-01 -1.53190912806160E-01
 -2.56896600178778E-02  4.10891484508072E-02 -2.81314436758347E-01 -4.51646011445549E-01 -6.06371037309479E-02
 -1.26798253746828E-01 -4.70399426830024E-03  8.38724126717997E-02 -6.80317433430588E-02  7.32569443432934E-02
  4.37612359006363E-01  4.69871757933238E-01  4.22236629511006E-02  5.87607766098800E-02  7.22352562945818E-02
  1.88609675533793E-01 -3.08618524487905E-01 -5.48915645917755E-01  7.95683772596211E-02 -7.09042065570910E-02
  3.04052117499092E-02 -9.57268157514210E-02 -1.78273057010665E-02  2.65833527419857E-02  4.62240666756990E-02
  1.29808071410056E-02 -1.59045403337115E-01 -3.62164376666940E-02 -6.15846788344663E-02 -3.07396936487779E-01
 -1.71823222523423E-01 -1.16621154569026E-01  5.27948350719013E-02 -2.19935387533797E-02  7.61687747915575E-02
 -7.25322271453098E-03  8.10494717007161E-02 -2.90511914771916E-03  1.25930845451516E-01  1.30907725932718E-01
 -8.15034291016909E-02 -6.20073019798241E-03  1.49866128777459E-01  2.65895928500044E-01  5.01079657300047E-02
  1.40419552224750E-01  4.44065189820370E-03 -3.28111042560197E-02  1.27407533390935E-01  2.61837338135400E-02
  2.86851433037610E-02 -6.72533820373648E-02 -4.75843136812337E-01 -4.06063173323427E-01 -3.16402210104119E-02
 -1.14709696295608E-01  2.38414161481469E-01  4.82212991926741E-01 -2.67728071714845E-02 -1.62569758210282E-01
 -9.70945425590520E-02  6.64693223180885E-02 -9.14313952308553E-03  4.92864464003560E-02  4.44462518859636E-03
  3.87343720999476E-02  1.83648005265728E-01 -1.95007528986845E-03 -4.92833193509653E-02 -1.71837867596676E-02
  8.64480150413551E-02  2.10113816322830E-01  2.94203227820481E-02 -7.06358862840037E-02  5.07335997825526E-02
  4.48540537892772E-02 -4.75989053588581E-02 -1.72851437410309E-02  2.97643358874821E-02 -8.16536000405293E-01
 -4.45013940781395E-01 -4.86402796772810E-02  1.26466136377294E-01 -1.74301664989919E-01  2.98405709609193E-01
  2.64621423701438E-01 -8.33261970539415E-03 -8.55284078186149E-02 -6.70774473834410E-02 -8.54455242692486E-01
 -6.06557698490353E-01  8.05680687758918E-02  9.73563103247423E-02 -2.04079997863327E-01  5.78647578324448E-02
 -1.76335178576198E-01  6.71862784589417E-02 -5.86305505528703E-02  6.63269326580852E-02 -1.04763630511918E-01
  1.54262685532140E-01  1.01033912337315E-01  5.93812559306804E-03  1.55179689914832E-02  6.91299076058186E-01
  4.38801202529613E-01  7.15328616337378E-02  1.18271220105733E-01 -7.43042021095977E-02 -3.92499682009951E-01
 -3.41085934672104E-01  3.00655789903862E-02  7.68039768853996E-02  4.50277215861250E-02  3.74124929288750E-01
  2.69360244247211E-01  3.50181981662468E-02  1.04929195357375E-01 -9.36449770803748E-02
* ORBITAL    1   53
  1.94908089860062E-04  5.20141218539523E-03 -5.91208919191041E-03  2.59228037069229E-02  6.45593857828203E-02
 -9.62816709899706E-02 -4.11306002315691E-01  1.69536329639981E-01  2.94709514543575E-01  4.72079125037666E-02
  2.39885200890006E-02 -9.33088457803400E-03 -5.25559347070906E-02  5.52104990571949E-03  9.85681544940864E-03
  3.30654909021708E-02 -2.33772424707192E-03  5.43619396217374E-02  4.58764228520121E-02  6.11332597335324E-02
  1.92642313690573E-01  5.27010468996622E-02  9.93077736325905E-02 -9.31781307782692E-02 -7.56642469691181E-02
  3.73003773143469E-02  3.51734904153203E-02  7.43518628830664E-03 -1.14948528980617E-02 -4.51935379532711E-02
  9.58296998596590E-02 -1.22414160699491E-01 -4.40773896571507E-02 -1.79655046301480E-01  3.97939644359210E-01
  2.05417875470662E-01  2.65574206786847E-01 -2.62724935041013E-02  1.13573915207417E-01 -2.83202325522461E-02
 -1.58598110084867E-02  1.90797227005734E-02 -8.34075601429488E-03  8.62601736539909E-02  2.73260869423483E-01
 -1.46680175839230E-01  6.31347427663969E-02  7.00332491798362E-01  7.27375238456939E-01 -7.62887718292539E-02
  1.84670415045887E-02  1.30509496482940E-01  6.75804380089489E-02  6.79069439915500E-02 -2.61501482194632E-02
 -1.41956401481440E-02  1.49576947315872E-02  1.34978319430435E-03 -1.46984811594663E-01 -1.02087749944770E-01
  4.85729161439233E-02  7.61136969456188E-01  8.20107839763983E-01  5.89158212864950E-02  6.46084257559296E-02
 -6.38877968143265E-02 -7.01321808550776E-02 -3.60091062775289E-02  2.56914572406204E-02  9.99046468318753E-03
 -8.71454894064126E-03 -3.03711174969542E-02 -4.58630131540824E-02 -3.94049937178548E-02 -2.13230456825313E-02
 -8.77371003563060E-03  2.47147815326074E-01 -1.13820643352548E-02 -1.26075736549978E-01  2.46945640146272E-02
 -2.22470553181663E-02  5.85816841167352E-03 -1.02199624117036E-02 -1.20075317626152E-02  3.39333749808093E-01
  2.84465717769462E-01  4.80210957211461E-02 -6.36441346039908E-02  9.48980850391439E-02 -2.74382605636537E-01
 -1.87965270767252E-01 -2.87843217496775E-02 -4.70615102577389E-03  5.33665213817360E-02  1.09685817246042E-01
  5.67938952188915E-03 -1.08705623194098E-02  3.17221804938190E-02  1.12347022490580E-02 -3.67774858384187E-01
 -1.60457096723504E-01 -4.92411006769569E-02  1.01972205414102E-01  2.81356703818717E-02 -1.22228395028124E+00
 -6.28303914055775E-01  8.38615524287758E-02  1.30367446811431E-01  3.67335550081252E-02  1.14427302341802E+00
  5.74154274309278E-01  9.47550903156974E-02  1.24958768958206E-01  7.37018290539723E-02 -2.34891406451260E-01
 -6.97319073362047E-02 -2.38805221643104E-02  1.22024789069439E-01 -6.61537151098238E-02  3.07325069015486E-01
  1.62212885480598E-01 -2.45582717928075E-02  1.40532064619483E-01  1.35350150103196E-02
* ORBITAL    1   54
 -6.46384132236539E-02 -5.10017769668007E-01 -5.03747724222908E-01  2.58335823164646E-01  5.16775713616164E-01
 -6.68471249280545E-02 -2.35476134275610E-01  5.33481412996268E-02  9.30929620831189E-02 -2.05179794962375E-02
 -1.53930430113702E-01 -2.24909522375301E-02 -3.42558934820054E-02  1.17577117404663E-01 -7.57322963860534E-02
 -2.64056910460707E-01 -2.74902095475529E-01  5.65523758956930E-02  1.26928644801401E-01  1.16101280574640E-01
  2.30379343619247E-01  1.36241603131127E-01  1.78830708909273E-01  2.04251578701061E-02 -8.09336020137881E-02
  3.42241149431913E-02  1.27083422110289E-02 -9.68221961620518E-02 -1.92099207699349E-02 -1.53072574334481E-01
 -5.89793465491788E-02  2.48329773382370E-01  2.95976483070956E-01 -4.89268632722124E-02 -2.84642497701396E-01
 -5.69775963789132E-02 -2.34727683912115E-01  8.31670268638918E-03  4.07284817424051E-03 -8.89284951055524E-02
  6.61670102906236E-02  3.90678673006482E-02  6.47669823756533E-02  3.99840834531462E-01  3.10566082602960E-01
  3.16143538469740E-01  4.39674161448074E-01  1.37401146300955E-01  4.11258402570195E-01  1.06356651085091E-01
  1.26591463361509E-01  5.93783039715197E-02 -2.59796007143268E-02  7.20777606295218E-03  2.71158215519025E-03
 -7.65033592030781E-02  1.40631684012953E-01  7.24305470604741E-01  6.22326243831865E-01  1.90145689996539E-01
  2.36260664571920E-02 -3.69469786166407E-01 -3.99516115155649E-01 -8.71946439288724E-02 -1.63896293671565E-01
  7.81008884254822E-03  9.06601752422317E-02 -2.56789248186804E-02  1.84464945623545E-02  4.17068694168307E-02
 -3.63391580743337E-02 -1.57317544122080E-01  2.46136409558121E-02  2.46592590583927E-01  2.63480605528766E-01
  1.24495137371941E-01  1.76221969810553E-01  5.53016733657536E-02  2.44597547672708E-01  2.74274887396223E-03
  4.27950551538391E-02  5.35927021431560E-02 -1.35328465954970E-02  2.19991956878513E-03  6.14265789878237E-01
  3.23184140606634E-01  5.67151674033117E-02  1.28767107880585E-01  1.26847332407654E-01  2.95121778584942E-01
  4.94429489409083E-02  3.16169300076784E-02 -1.40661232977960E-01 -6.68636271557534E-02  1.38251963756200E-01
  2.41344993045432E-01 -7.04462966654294E-02  9.66606423429260E-02  8.00679298257782E-02  5.11523582199603E-01
  4.97939690681468E-01  3.10923002414650E-02 -2.03246023467269E-02 -1.21097225680102E-01 -6.79195893652429E-01
 -6.14423719726171E-01  1.19214263867361E-01  2.19202873137265E-01 -2.30636539022380E-04 -6.47280691886489E-01
 -6.40798082415981E-01 -8.67473347611496E-02 -1.83402604519489E-01 -1.21599086728661E-01 -3.06795510085442E-01
 -7.95002287789481E-02  5.73837252330571E-02  2.88923876531738E-02  1.17053850649502E-01 -1.89131029822404E-02
  1.76172355231651E-01  1.35639117029982E-02  5.41558749346059E-02 -4.24109636298836E-02
* ORBITAL    1   55
  3.88911403077676E-02  1.80003521774493E-01  1.47002615313026E-01 -1.25788203835135E-01 -1.09585054141774E-01
 -3.29231016664592E-02 -1.60996142364020E-01 -1.34946325537014E-01 -3.76507919725023E-01  8.50942477061016E-03
  1.06909798760522E-01 -6.34342284905492E-03  1.92402360105313E-02  4.22656405624086E-02 -2.40986544815054E-02
 -7.02221811529715E-02  1.20995268853790E-01 -9.43502150112259E-02  1.21217913141166E-01 -5.50001517998746E-03
  8.36009830485768E-02 -5.81072682084564E-01 -5.15105343240139E-01 -2.13117157611329E-02  4.58061385521423E-02
 -1.56647587173486E-02 -6.07148365672170E-02 -3.20988409901146E-02 -4.35829075650661E-02 -3.03731248107047E-01
 -3.02668155774435E-01 -1.59851903351599E-01  7.35476992841131E-02 -3.48511067161446E-02  2.28165070607756E-01
 -6.99427519187051E-01 -6.84303822297860E-01 -2.60488677599262E-02 -3.94232075632324E-02 -3.07802914969400E-03
  1.01822079297278E-01  3.79546161895246E-02  5.59100644400751E-02  3.04507701892582E-01  1.27038673698114E-01
 -2.06115867411730E-01  1.79807427014090E-02  1.12448339886296E-01  1.30972916818372E-01  1.44170317834788E-01
 -4.53282397602250E-01  7.29666499296258E-02 -9.48641826289126E-02 -1.48843727714085E-02 -1.48399120101600E-02
 -5.54377726890042E-02  1.72676907586957E-02  6.75823217859893E-02  8.29026024028525E-04  1.05647372707762E-01
  1.95511519167088E-01  2.41989308109727E-01  1.92452490218277E-01  1.06365142817258E-03  8.33311215766275E-02
  5.45170817763216E-03  6.45785312799156E-02 -2.39564336480294E-02 -1.04542709507506E-01  5.55505688233869E-02
 -2.37371507587184E-02 -1.04074947428857E-01 -3.48974267125429E-02  5.21240740256953E-02  7.82887045843531E-02
 -1.05857471769491E-01 -1.59629609768465E-01 -2.37323349541061E-02  3.22404312384433E-01 -4.40650058986280E-02
 -2.43718138260121E-02  3.20946342836416E-02  4.63526447664141E-02 -2.47665425580101E-02 -4.21782821128928E-01
 -2.06243614211963E-01 -6.27156083642807E-02 -1.03344877881438E-01 -1.36373653851222E-01  9.65572565165591E-02
 -6.43713180842979E-02 -1.43222537953144E-02  8.34558030886323E-02 -8.80587886508725E-02 -8.64185121846726E-01
 -3.89602247956011E-01  8.00921320359053E-02 -4.23645728897342E-02 -6.96778746551476E-02  1.21616006648949E+00
  6.98420930030201E-01  5.80449281850947E-02 -4.30164190044529E-03 -1.41155037806108E-01 -3.82796471101825E-01
 -3.59625953621770E-01  1.41435677719886E-02  6.55409395667512E-02 -9.84121794954028E-02  3.88305087477153E-01
  2.29966196304311E-01  4.65762311179289E-02  2.69335792090868E-02 -1.03868903514639E-02  2.23801507997428E-01
  2.99458909028450E-01 -5.55431331324716E-02 -2.62962095731696E-02  2.40826141718621E-02 -3.08493549314685E-01
 -3.13216812005089E-01  3.59862337279046E-02 -5.55228891087627E-02  1.46926239598792E-01
* ORBITAL    1   56
  4.08459893765242E-02  2.82187077395401E-01  2.40566444279289E-01 -2.08215772099547E-01 -3.78422264661375E-01
 -1.14353932190219E-01 -2.06920336475218E-01 -8.32049083771285E-02 -1.61265479980038E-01  3.20109241222803E-02
 -1.87781373400839E-01  3.28053587841592E-02  1.06637166857191E-02 -4.64135017850034E-02  3.83684889416976E-05
 -7.06930517437055E-02 -1.06812512808204E-02 -1.66829386907957E-01 -1.71976932503083E-01  9.26703152167406E-02
  2.67243865393132E-01  3.62432958003466E-02  1.54960089996766E-01 -6.73358340404534E-02 -1.37378519954001E-01
 -6.22342412296658E-02  1.51128159534603E-02  5.25991711345784E-02 -3.34283362639016E-02 -1.33803785537624E-01
 -1.52255768293540E-01  5.07153378958852E-02  1.16592567561844E-01  9.43995994109962E-02  2.53141224001644E-02
 -2.17974582912962E-01 -2.05726565253427E-01 -4.05784266696822E-02  1.70586265727618E-01 -1.08617184743376E-03
 -1.95483969689711E-02 -4.06344356353493E-02  5.11135185539455E-02  2.55688956960876E-01  1.89202879182080E-02
  2.85842326715550E-02 -1.05675556289470E-01 -3.49732904148289E-01 -1.67347068449950E-01  4.13853215944713E-02
 -1.61212177808380E-02  8.01695738633943E-02  1.40161977820298E-01 -4.89048315027140E-02 -3.38967963477804E-03
 -6.51492230326598E-02  7.16995163504986E-03 -2.21698113840009E-02  3.84081056460762E-02  4.34049226766630E-01
  3.90244823472137E-01 -5.19621993201664E-02  9.10896736783692E-02  1.17675082888192E-01  1.52015381627340E-01
  1.26964059040353E-02 -1.01512270024201E-01 -1.52739593261030E-02  7.03370237132182E-02  1.00283493297383E-01
 -3.48290157594988E-02 -1.44990614395525E-01  2.37827641201198E-04  2.43229991960285E-01  4.11545454645819E-01
 -2.70055129001633E-01 -6.24336828813438E-01 -1.24139762396899E-02 -1.01683653966155E-01 -1.00361866680337E-01
 -6.23990485992127E-02  2.88079733147512E-02 -2.49048170224230E-02 -2.20755049452544E-02 -4.57630843224183E-01
 -3.41489943130042E-01 -7.51905687762679E-02  1.34717625433148E-01 -1.17858059300544E-01 -2.25684627813536E-01
 -1.33674996115078E-01 -3.35997921647403E-03 -2.03550782616982E-01  3.71308915448297E-02  2.79109871212529E-01
  2.62245482400029E-01  1.48611544628617E-02  1.11138774204327E-01  8.46053954492157E-02  3.40470345587409E-01
  2.52540157093389E-01  4.53941026008373E-02  1.50361441665153E-01 -8.13715156980597E-02 -2.66498786895106E-02
 -3.48802368955930E-01  1.23275102233436E-02 -1.65109229014157E-03  1.03560417346561E-01  3.04050349475911E-01
  4.05959756039794E-01  4.15246802020326E-02  6.76470439004921E-02  1.03649261477634E-01  6.12821001252037E-01
  7.23346320742779E-01 -9.08290962519877E-02 -1.74168830070718E-01 -1.41859228016488E-01 -1.10965516967855E+00
 -9.60315098219641E-01  2.07856820798327E-01 -2.48120904786578E-01  6.71398312489683E-02
* ORBITAL    1   57
 -1.04309357943787E-02 -5.07640446615345E-02 -2.69251135358589E-02 -2.57715492443178E-03 -5.89750904273037E-02
 -3.28147985721005E-02 -1.52874670045845E-01 -3.96258131971389E-02 -7.86194150599970E-03 -6.84788008623936E-02
  1.32425465269087E-01  1.71923581712871E-02  1.03131773357080E-02 -1.93094970704338E-02  1.13088133751364E-02
  2.47619397341390E-02 -1.16834654826362E-02 -4.88663579837967E-02 -8.52817666963784E-02  1.78790717370198E-02
  2.21571964222668E-01  2.64876412010231E-01  2.76568532802360E-01  8.00639660210805E-02  8.80441419893680E-02
 -1.41223115880899E-02  1.97672400924945E-02  1.44350459905187E-02 -1.22280912170515E-02  2.12539871805935E-02
  1.08415842929706E-01  8.83660437202872E-02  8.59248854535195E-02 -3.50724699229248E-02  4.09453666218377E-02
  1.76308600752957E-01  1.66627750338936E-01 -2.54652010572748E-03 -1.71252106579902E-01 -8.87671173435270E-03
 -5.08204598489223E-02 -6.42382615297463E-02  4.05467311735075E-02  2.51797730432864E-01  1.63530193254478E-01
  5.52953865192973E-02 -1.03507658052885E-01  7.26187123172616E-02  2.80059449153591E-01 -7.12319182715388E-02
  2.32121188038226E-01  1.07727046284450E-01 -1.50659749521882E-01 -2.38628131305712E-02  2.81855768684291E-02
 -8.22782965324697E-02  3.54325536536044E-03 -6.73683841437551E-02 -8.04730837084968E-02  2.98780123419318E-01
  3.35622359338599E-01  2.08697863175710E-01  3.15955817419433E-01  2.82593587192710E-02  1.37919752243837E-01
 -5.14940391003485E-02  1.61631577655374E-01 -5.50011941309867E-02 -2.06810393643725E-02  4.82485437752695E-02
 -4.00983342412246E-02 -1.75554830556539E-01 -5.35291989184497E-02  1.30525375603401E-01  2.15049679814272E-01
 -2.94275863742111E-01 -5.87317551868690E-01  1.88430963670073E-02 -1.33005679187330E-01 -1.16023398200635E-01
  1.16972048724366E-01  3.12507612063531E-02 -7.55383771055023E-03 -1.89013443187660E-02 -4.45248807860680E-02
 -1.16567482715250E-01 -1.62253142143400E-02 -9.64426996937134E-02 -9.14270559277847E-03  4.18789620318564E-02
  6.27814526329973E-02  1.13512555756840E-02  1.37547663865572E-01  2.10485980652691E-02  4.27133742221397E-01
  2.49071406578905E-01 -3.25524061396914E-02 -2.23221288349566E-02  4.39859674141901E-02 -3.31201833231102E-01
 -1.41101387209658E-01  4.36270127279924E-02 -1.48847011144904E-01  3.28658202566691E-02 -6.23203522404701E-01
 -6.07412176219114E-01  5.33049659499544E-02  1.00040333576787E-01 -1.14499093596108E-01  5.99531641862387E-01
  4.98684899228264E-01  1.48392648903452E-01  7.60726730818888E-02 -1.01980647951696E-01  7.25561718032599E-01
  8.27924274154826E-01 -1.77897426536047E-01 -1.81878541570957E-01  2.07975876205924E-01 -9.28332745262440E-01
 -8.46405691296225E-01  1.87755080838856E-01 -1.82956499605850E-01 -2.52985932255584E-01
* ORBITAL    1   58
 -1.85631804794825E-03  1.20831403128737E-01  1.92988137758265E-01 -3.01592233089823E-01 -4.10545824704990E-01
 -8.78357759220518E-02 -2.45417045895310E-01 -5.09407057286101E-01 -7.51662796419623E-01  1.71505572153197E-02
  7.95563835350431E-02  5.54278289619275E-02  1.37843400007758E-01 -9.27527372002633E-02 -5.69955103753000E-02
 -4.12887089528569E-01 -3.82918217935148E-01 -4.37957273735799E-01 -5.86109651152924E-01  9.76296080473639E-02
  2.66795844334082E-01  4.00843844817573E-01  6.08868767311646E-01 -3.18791226707635E-02  2.86732013298025E-02
 -5.38152970439990E-02  4.10081276511273E-02  9.38306507049949E-02 -4.26906244119556E-03 -5.74844612534781E-02
 -2.00189759124905E-01  1.52287294379458E-01  2.34690284110413E-01 -1.34260027512869E-02 -1.26859091301952E-02
 -2.32468724557425E-01 -1.49548734735718E-01  7.81969830337304E-03 -1.14695552586753E-02  4.23221256421845E-02
 -8.97607044486632E-02  5.82598487768053E-02 -4.18394358432888E-02 -1.97541491331112E-01 -8.88862465961980E-02
  3.45536865476749E-02  7.01490030424277E-02 -1.77093776171348E-01 -2.81389334594341E-01  3.47352707571473E-02
  1.34559915280054E-01 -2.56096358885143E-02 -1.84799043463589E-02  5.42441783727043E-02  1.68101706284655E-02
  5.51083329229809E-03  8.12426617211905E-02  4.48208693428661E-01  4.12186655369779E-01  5.72371911750616E-02
 -3.38173326168963E-02 -2.04361654126040E-01 -2.79265646800824E-01  4.40041121810539E-02  1.83503325275604E-01
  4.67537044894506E-02  2.51583067791236E-02  2.26037811032318E-02 -1.06732991225993E-03  7.56500619622479E-02
  1.44446129833371E-02  9.33808057845921E-02  1.11523435733517E-01  1.44224633245841E-01  3.08507534449229E-01
  2.51748786478650E-01  5.12515832714271E-01 -8.58212481915045E-03 -1.10590746602004E-01  8.12485570552247E-02
  4.04827263622625E-02  2.46317449005960E-02 -8.18304648654899E-06 -1.46491950539484E-02 -1.26824660677131E+00
 -1.05910453338406E+00 -1.67488398808867E-01 -1.11957943925550E-01 -2.37087754808239E-01  4.45791026242112E-01
  6.00404210228041E-01  1.61283406295778E-01  4.34397315195370E-02 -8.57777923692067E-02  1.10565046951689E+00
  9.11170517117180E-01 -1.65912873852692E-01 -2.54741889201398E-04  2.47727248660764E-01  1.30868959357890E-01
 -8.02005741173839E-02 -1.51436943417117E-02 -1.48123818794282E-02 -9.37347654838465E-02  4.34751479027015E-01
  3.68140730760569E-01 -6.23839938095976E-02 -6.32255907229481E-02 -7.56176985400149E-03 -4.76354513418661E-01
 -4.83127553505395E-01 -1.86255197662296E-01 -7.50584173787321E-02 -2.57423863610609E-03 -9.04027500582935E-01
 -8.40535828190294E-01  1.99117285512144E-01  1.99945000794296E-01  6.36871856714592E-02  4.61734784468605E-01
  5.53205066220340E-01 -4.97881156320187E-02  1.03215037626872E-01 -9.25471822708695E-02
* ORBITAL    1   59
 -1.60749910622746E-01 -1.08307959885357E+00 -8.59688563285398E-01  4.32553286720511E-01  7.30583805763250E-01
 -2.44980202723243E-02 -3.73562507291330E-02 -6.36806536238708E-01 -9.17933289703258E-01  1.54099861679277E-03
  1.46787779938817E-02 -3.81540792445405E-02  2.16423434160085E-01  1.46868406598392E-01 -3.88482765469978E-02
 -7.15171684426707E-02 -1.41533736117304E-02  9.68025646519912E-02  2.98115200974169E-01  1.85588241508517E-02
  7.16098940990142E-02  1.66412723564129E-02  6.53638300684949E-02 -8.11290446147802E-03 -2.74011808431937E-03
  1.54221480578915E-02 -2.29985916227715E-02 -1.04022724905172E-01  1.08493332974539E-01  6.44844957034741E-01
  5.44715691805576E-01 -2.03617598095962E-01 -3.17987673547369E-01  5.56171428273443E-03  2.80138346812031E-02
  2.88290858138826E-01  4.28963203568880E-01 -5.97251277414036E-03  1.60822487664440E-02  3.80141735487827E-02
 -1.59262853528054E-01 -3.19526966808017E-02 -3.48767974351875E-02 -1.66828042087656E-01 -8.84555525792097E-02
 -1.51356072843537E-02 -1.24048149559080E-01 -2.53491690555737E-03 -1.21037801982558E-02 -2.86680366044091E-02
 -1.98489636108408E-02  5.04946375321650E-04  4.67779457557892E-02  3.49224530235194E-02  7.01373426385953E-02
  2.63815570750270E-02 -4.48426501862242E-02 -2.15488349317234E-01 -1.32271940670460E-01 -1.01122315032876E-01
 -1.64048661165504E-01  6.97985481337778E-02  1.85841826031383E-01  4.26090457097917E-02  1.71251774588016E-01
 -3.09262165413309E-02 -5.09463102976496E-02  2.27776829244054E-02 -7.23184640365752E-04 -3.72217041287882E-02
  1.52237351345430E-02  5.49986285455554E-02 -2.44351125560217E-03 -8.65631377013806E-02 -1.56738372152441E-01
 -7.72504814498662E-02 -1.73695308158087E-01 -4.51807689907275E-02 -1.51645992810713E-01 -1.35300691646061E-02
 -2.99162334350114E-02 -2.50255995970327E-02  9.95323547761263E-03  1.55010766120813E-02 -3.15904962893688E-01
 -5.99052351516494E-01 -1.01053996389107E-01 -2.04635403336324E-02 -4.37899505094993E-02  2.15365052378706E+00
  1.68642930577546E+00  2.30601841160082E-01  9.32286545909441E-03 -3.78733915780573E-01 -1.95476378656694E-01
  7.89713240847898E-03 -1.44425386864560E-01  9.11047254209855E-03 -7.01828608511514E-02 -1.22523938523713E+00
 -1.26331987599278E+00 -1.40078531573469E-01  8.06814120288088E-03  2.26467472684435E-01  1.30905655849026E-01
  1.96724113114397E-01 -2.34010321871376E-02 -5.38462902525884E-02  6.05552737433363E-02  1.87150385987280E-01
  2.96389006485105E-01  3.79291169594111E-02  6.03832485181945E-02  7.40536844011109E-02  2.73675866424980E-01
  2.07126696976284E-01 -6.10356417628678E-02 -6.56289292181203E-02 -9.08162686666763E-02 -9.05615567133348E-02
 -1.70891381346481E-01  2.85369489932619E-02 -3.59146966730828E-02  3.45804575151984E-02
* ORBITAL    1   60
 -1.95626062407485E-02 -1.57460802730170E-01 -1.42115606588540E-01  1.69892013841855E-01  2.26236652550154E-01
 -2.13398557315294E-01 -4.05766359461668E-01  2.68724688655411E-01  4.09445765339138E-01  7.46765007335560E-02
  3.12050297420158E-02 -2.92969029065813E-02 -5.29207839964474E-02  2.91337497451438E-02  3.74297758910895E-02
  2.63587775653106E-01  1.98582969985610E-01  2.27979043753781E-01  2.44200637996475E-01  1.92479095143644E-01
  6.17610043326266E-01 -2.83608993038161E-01 -5.21954928502360E-01 -1.18816936165088E-01 -4.26794690232381E-02
  2.46439569432381E-02 -6.10313233884077E-02 -4.18598810456273E-02  5.14355043133798E-02  2.26028645107266E-01
  1.24634709808885E-01 -7.66963995319433E-02 -2.80874831671914E-01  8.21204033753549E-02  8.34436591696681E-02
  1.15486327510660E-01  3.54665492494697E-02 -1.79916085512123E-02  1.08441778268767E-01  3.12228504874446E-02
  4.34251900870134E-02  6.26793730250823E-03 -7.90551518053801E-02 -5.40148781375639E-01 -4.49568529263593E-01
 -6.30250997124695E-02 -1.49217591755682E-01 -6.44733857678801E-01 -8.56844712885551E-01 -9.76267971773023E-02
 -1.05142256867924E-01 -1.55934973606394E-02 -6.06313158490575E-02 -4.68282253488949E-02  1.38513608009256E-02
  9.39647809154107E-02 -6.10646737836935E-02 -2.33139162429273E-01 -6.29564764364968E-02  2.11601486441001E-02
 -8.88140188184683E-02 -2.11520416516726E-01 -1.62756930564192E-01  3.18701626613107E-02  2.10577172085008E-02
  3.85379500290871E-02  9.34485246546166E-02  8.34259820820400E-02 -2.62420774545906E-02  4.85743487835225E-02
  3.27494993276453E-02  1.50189977460496E-01  8.13759719275303E-02  2.24305407422837E-02  3.01422512617179E-02
  9.95690055755456E-02  1.42336853326120E-01  5.62649621714003E-03 -1.45937437279493E-02  2.81841938134441E-02
  7.35559443675868E-02 -1.73974581243421E-02  6.51588585603495E-03  1.68433037663496E-02  6.81994537776451E-01
  5.94378392566093E-01  1.13996233864024E-01 -1.32846635254211E-01  1.31450115412949E-01 -1.39559484126259E-01
 -2.31200616382919E-01 -8.93325279142982E-02 -5.62682985565218E-02  3.98708482758835E-02 -7.70661301010867E-01
 -6.99819268343723E-01  9.92338459393762E-02  5.87177820910621E-02 -1.84480095532742E-01 -1.85067395427977E-01
 -2.27979582299591E-01 -1.85921346131543E-02  1.14092854995746E-01  8.95551256193725E-02  1.33089519021275E+00
  8.61382404695089E-01 -4.17023220020866E-02 -2.67474509429034E-01 -9.63637513908266E-02 -1.92684650895327E-01
  1.10482356572873E-01 -1.06322222019050E-01  5.88692933122596E-02 -6.68035566876146E-02 -3.56972762085352E-01
 -4.17335784157708E-01  6.81550559116290E-02  6.15362488824799E-02  1.45365018111331E-01  1.46320066946876E-01
  1.32976271514085E-01  9.26318530700888E-03  1.21484972781560E-02 -1.44133948749543E-01
* ORBITAL    1   61
  1.85179700216473E-02 -1.11985654017174E-02 -6.44058869951841E-02  8.43248781577982E-02  1.24444381879209E-01
  8.54120963477204E-03  8.39804239274706E-03  2.19973273957587E-01  2.88838574785285E-01 -2.49456074239214E-02
  9.10283762117466E-02 -2.50876091513123E-02 -6.95376118528128E-02  8.10752042483840E-02 -3.01831049330877E-02
 -1.67694642488384E-04  1.53139315742763E-01  1.23295130223726E-01  3.06621516116792E-01  2.95819126592406E-02
  1.55976953624643E-02 -3.33573929231527E-01 -3.55368391726676E-01  3.20039407285467E-02  4.86893597766967E-02
 -7.70242978231988E-02 -6.73061144027754E-02 -9.01835934160393E-02 -7.89848210760993E-02 -5.29854590297972E-01
 -3.63907405508371E-01  6.20660351369184E-02  1.28423047302654E-01 -6.33587788677695E-02 -1.21199334835094E-01
 -5.67946686873779E-01 -8.23765592612711E-01  1.77276356186494E-02 -3.45188100752037E-02 -6.13364705925348E-02
  1.35826150258602E-02  7.14941751096530E-02  5.12349568606993E-02  2.25465207561853E-01  6.51643907199532E-02
 -8.63463969395464E-03  1.44145287768900E-01  7.85609500559280E-02  7.14423989079093E-02  7.83104316668934E-02
  1.66790099412168E-01 -3.89425702231771E-02  1.39021373010320E-01 -2.25559043914873E-02  3.52460559087875E-02
 -1.88430367727890E-02  5.82289291264330E-03  3.42646978777612E-02 -1.85112456525337E-02 -6.75801750127436E-02
 -4.65831439013258E-02 -8.89586968084453E-02 -1.99572211682432E-01  2.09027919186559E-01  5.20960838001521E-01
  2.66197913415967E-02 -6.08934181106181E-02  1.65592731659423E-02  1.52456153232774E-01 -3.46620011138832E-02
 -9.45409291855081E-03 -4.71088731486826E-02 -3.36301223579752E-02 -1.82644019748912E-02 -8.68214693294164E-03
  4.64909074690692E-02  9.31243775089029E-02 -1.02149076744140E-01 -4.90740948438365E-01  7.95969461524127E-04
  7.65490788123160E-03 -5.26569810576294E-03 -5.58550601718350E-02  6.66323680587594E-03  5.00914154308296E-01
  3.81760196359214E-01  4.20683497559441E-02 -7.88583108081606E-02  6.51030040051481E-02 -2.98875327397314E-01
 -4.73935850615767E-01 -1.09975097165472E-01  1.01712612689276E-01  4.95559793733877E-02 -6.40887767864589E-01
 -2.20547518827185E-01  1.58546298229223E-01 -7.20901595477485E-03 -2.94545219297780E-02  1.16708771596046E+00
  7.22155826367930E-01  7.57896994090522E-02 -7.51448384839205E-02 -2.19782928219510E-01 -1.45365014146480E-01
 -1.94429773691160E-01  2.19592176003446E-02  5.49650723070976E-02  1.80010916160332E-01 -2.14059616631723E-01
 -2.50762115003927E-01 -8.88541864015469E-03 -5.85495247056640E-02  9.51349847642389E-02 -4.31280764557334E-03
 -7.07072670095112E-04  1.91108383011123E-02  1.20546715182979E-02 -1.23056019908908E-01  1.39533805922687E-01
  1.43016851536962E-01 -2.56997820316133E-02  4.09268724577351E-02 -2.09534401451652E-01
* ORBITAL    1   62
  4.56108231205944E-02  2.99546198803981E-01  2.15024003821514E-01 -9.91995410767505E-02 -1.29331954890222E-01
 -5.44771040829521E-02 -5.85019783239441E-02 -9.13153629076275E-02 -1.34394774738581E-01  5.00134708653184E-02
 -2.59688348200095E-02  1.09418028848296E-02 -1.13081648966135E-03 -2.34595096112508E-02 -2.32263578340750E-02
 -1.56120097638044E-01 -1.44946665665674E-01 -3.89044892518355E-02 -1.00117693966373E-01  3.96612691875420E-02
  1.60078800447637E-01  1.40898932749448E-01  2.39239761430869E-01 -6.51069964696532E-02 -1.56178509751525E-02
  7.17689191188007E-03  3.58107667859469E-02  2.69999558830495E-02 -3.76190512484729E-02 -2.63201792734046E-01
 -2.02649646551201E-01  3.33023909603796E-02  1.91459572449572E-01 -3.47840219763056E-02  2.30862177850808E-03
 -5.25145727099075E-02 -5.64169239937897E-02 -6.80778720743623E-02  5.91900685636624E-02 -2.67616309701261E-02
  2.02141753733461E-02  5.09860899677657E-02  5.86270984535735E-02  3.55383869668095E-01  3.38496462423633E-01
  1.96580535088315E-01  3.80855438213166E-01  3.81675384449092E-01  3.01010638414631E-01  1.17370671615904E-03
  3.57574886209326E-03  4.35020065629306E-02 -1.45182838110139E-02  2.14449948253516E-02 -2.10271464182900E-02
 -1.84096499598693E-02 -1.83037613981908E-01 -8.25517997195221E-01 -5.03487068931143E-01 -9.97641852682132E-01
 -1.15353673184336E+00 -2.47244283417126E-01 -3.39207110387809E-01 -7.28184446598321E-02 -4.40272626792361E-02
  1.02826486764815E-02  2.75917804079387E-02  1.27834412035275E-01 -7.18542189052655E-02 -2.03438319184230E-01
  2.91528067257779E-02 -5.91890120197344E-02 -3.63564546721353E-01 -8.44749494571362E-01 -1.25243492713467E+00
 -1.10522930396811E-01 -2.29397961824429E-01 -1.02735119096113E-01 -1.59583097845457E-01 -5.32334430536714E-02
  4.34865453021400E-02 -1.57799811464954E-01  4.94055708369188E-02  1.06186998785104E-01 -3.37319078518926E-01
 -2.16368055667111E-01 -3.68994778895241E-02 -1.28413664315836E-02 -5.77456633730243E-02 -1.49322945953342E-01
 -5.59909092124956E-02  2.66845178101025E-02 -7.06137442107369E-02  9.65814031127172E-03  3.72856342511154E-01
  3.72418286877531E-01 -4.17099651150820E-02 -2.76254746094236E-03  1.09085295273408E-01  3.50404194818382E-01
  3.64072014622423E-01  1.19328841475619E-02  8.59971423858604E-02 -8.83955817825949E-02 -8.59584264670110E-01
 -8.23199399134728E-01  7.23967887230830E-02  1.65173956408308E-01 -3.66937782796554E-02 -7.61221312812778E-01
 -3.84005571752387E-01  8.17565861037703E-02 -1.59469465138266E-01  2.31141638657751E-02  1.52949293627477E+00
  9.03224349454666E-01 -1.73794145575670E-01 -2.36369235777374E-01  8.25536815015065E-02  7.89744152611894E-01
  1.72757252847061E-01 -1.15711239529652E-01  9.30572726623014E-02 -1.08211276102870E-01
* ORBITAL    1   63
  1.34537034615139E-02  9.20528158455568E-02  7.66764244992929E-02 -6.27501381733884E-03 -1.68796551755054E-02
 -1.26026508791756E-01 -2.29851356028022E-01  6.66481914473968E-02  9.87546629800528E-02 -6.84058753973182E-02
  2.24624734536424E-01  3.77461034403324E-03 -1.25675232731575E-02 -1.76113165987834E-02  1.15595002763291E-03
 -2.39519995413726E-03 -2.04911399827118E-02 -4.52283597221343E-04 -3.60485765213505E-02  2.27865054239999E-01
  5.26506736787669E-01  8.34235325179078E-02  7.49485655431956E-02  7.80876441232958E-02 -1.47908482615329E-02
  1.93320163564499E-02  5.72775560874400E-03  2.39461236219394E-03 -5.46867721333795E-05 -5.80614530932735E-03
 -2.73950273899705E-02  1.04458136509553E-01  9.96361309313479E-02 -1.75234953884007E-01 -3.91641180044688E-01
  2.71503231714953E-04 -3.09899377281145E-03  5.77214218033866E-02 -1.16573038725693E-02 -7.55292033461077E-03
  1.22501646918446E-03  9.47421693333707E-03  1.72162701900550E-02  1.06061710358888E-01  9.01781935277389E-02
  1.41647777682325E-01  1.08997975005286E-01  1.14285020793474E-01  1.46857366524828E-01  1.56723579542886E-01
  2.46996956323052E-01 -2.49540092985262E-02  7.83327761043706E-02  1.95939130429814E-02  2.47542562055979E-02
 -1.26377664741698E-02 -2.47704943211789E-02 -1.31174359518857E-01 -7.50153491948723E-02 -1.09663405339248E-01
 -1.32948605502362E-01 -1.36147655848645E-01 -9.94877669003621E-02 -1.88841490644556E-01 -4.48847616084204E-01
 -1.25187310178080E-02 -5.81911831636759E-02  2.87762233615864E-02  9.52324905042975E-02 -2.20528367547621E-02
  5.25797359338393E-03 -1.29074239282696E-03 -5.39658143710004E-02 -1.00616436299537E-01 -1.60350311236948E-01
 -6.23400116472486E-02 -1.50912863249004E-01  4.83363692595531E-02  1.71313134447697E-01  2.12302295292245E-03
 -1.42273920696215E-01 -3.70564120016974E-02 -2.90828580722762E-02  2.24136239585975E-02  6.43179146941456E-02
  5.23447455840889E-02  9.75145657659922E-03 -2.76056595317307E-01  1.32491887330174E-02 -1.72441568588697E-01
 -1.16956449518302E-01 -7.70457314033732E-03  2.60783187077899E-01  3.59085337251352E-02  1.20611580624702E-01
  4.03596624662775E-02 -1.36703202586662E-02  1.80931634146650E-01  1.25130544276345E-02  5.32909677372773E-02
  1.17331398964190E-01  4.12391019407593E-02 -1.20369430483392E-01 -4.41926077401202E-03 -2.14910784750670E-01
 -2.11432569004226E-01  5.37386706401967E-02  3.80197421856763E-02  1.60181904700587E-01 -1.80133976203936E-01
 -3.47152497132322E-02  1.67603165872318E-02 -2.05447943702372E-02 -1.09278926904014E-01  3.36705008564108E-01
  2.37666825921640E-01 -1.10831728493860E-03 -7.33605273019297E-02 -3.09937718263922E-01 -4.87590851913251E-02
 -8.44726733285697E-02 -2.38704369411407E-02 -3.07666879676275E-02  3.42224744961708E-01
* ORBITAL    1   64
 -2.45806777006424E-02 -1.41699554374297E-01 -8.06201274232260E-02 -1.07836709411695E-02 -1.40894691188811E-02
 -9.17806401339513E-03  3.21210569237022E-03  6.17154633840828E-02  9.18413854704016E-02  8.44189966325168E-02
 -1.23853448376603E-01  6.28450958482945E-03  6.00480225324438E-03 -7.85612964700366E-03 -5.88964886496387E-03
 -1.61197140376531E-02  6.28892186709906E-03 -8.90624083311876E-02 -7.76554473654274E-02 -3.41106831874935E-02
  1.38083885236571E-01  3.13346429775020E-02  8.89887537891950E-03 -8.07623824619557E-02  1.62822345208683E-01
 -1.79592211054518E-02 -2.10391459327308E-02 -9.95752154442029E-03 -1.45999051687024E-02 -9.36052922413075E-02
 -4.57470801735730E-02  6.36269460718523E-02  6.11444629572874E-02  1.22972526601246E-01  2.90890746629969E-01
 -1.79691014898525E-01 -1.97155813914928E-01 -4.19625019681926E-02 -1.60126240321087E-01  7.53552953206892E-03
 -3.84335755030038E-02  1.32877692745466E-02 -1.23420009960862E-02 -7.36851859320452E-02 -2.35737081765961E-02
 -6.31263184591551E-02 -6.18099211707488E-02 -1.66321674783941E-01 -1.98938619806325E-01  1.00113211781532E-01
  2.77251996749215E-01  5.09702873992118E-02 -1.39128335966818E-01 -2.80260816539340E-03  5.19588062257445E-02
 -1.25849104356615E-02 -3.08020148721988E-02 -1.44390601602793E-01 -6.98543797241781E-02 -1.58517436847867E-02
 -4.95775109683596E-02  3.97737768924524E-02  7.22066331564877E-03  2.83314960356907E-02  2.14561018540744E-01
  7.49079786965483E-03  1.70306079733740E-01  5.20053945124627E-02  1.08461085132920E-01 -1.45322564097189E-02
 -5.03375766397931E-03 -4.86383975551302E-02 -5.73623491157564E-02 -6.58372314444998E-02 -7.44653639544102E-02
  2.27123813832727E-02  5.61277368113030E-02 -1.39019515158318E-02 -6.02213190189985E-02  7.16779343680657E-03
 -1.16484958764456E-01 -2.50149135902371E-02 -4.72692616238024E-02  6.64470210692762E-03  1.07296323476560E-01
  3.19507312383128E-02  9.42951389040659E-03  1.30656876782483E-01  2.30928411534070E-02 -3.32834427452208E-02
 -3.05671044520794E-02 -1.19122788327751E-02 -2.85387747246610E-01  2.35373045665019E-02  8.58827270664898E-02
  3.89548834813484E-02 -8.42156133533085E-03 -2.99533173200825E-01 -3.85502370270387E-03  1.31580735246614E-01
  1.41885122230529E-02  5.00200720557423E-02 -1.57939517831471E-01 -2.06123867023610E-02  1.18772890602380E-01
 -4.99036149212849E-04 -2.61501579804285E-02 -1.71754325756607E-02 -1.57335373539411E-01  5.49297023878137E-02
  1.76957994385366E-02  5.57721985267600E-02 -4.07855599257270E-03 -3.56317629049196E-01  4.73342980004809E-02
  9.35433105988703E-03  4.91117797424637E-02  2.33257437807547E-02 -4.56839234781472E-01  1.34064361828954E-01
  3.56763238491847E-02 -4.25445222910558E-02  2.50911191872589E-02  2.38979728936284E-01
* ORBITAL    1   65
  1.76379393777595E-02  7.89443091116147E-02  2.79945266021090E-02  7.14155621181176E-02  5.69775184588030E-02
 -5.04600834953450E-02  7.58481103048779E-02 -2.90360235487592E-02 -3.36736912948064E-02  1.56875013931861E-01
 -2.58118469106694E-02 -9.77885146657822E-03 -9.71474061404431E-03  1.11880674005837E-02  1.47822668710649E-02
  1.00679049440624E-01  9.91037041697237E-02  1.35035145048539E-01  1.45324088707634E-01  1.52557796540227E-01
  4.66810608520923E-01 -1.79683633537010E-02 -7.06015153010767E-03 -1.43473569324941E-01  2.09196247819574E-01
 -1.70016997602792E-03  3.19183695357272E-05 -1.55238558943410E-02 -2.64799495373476E-02 -1.35736591805742E-01
 -4.89491810410075E-02 -4.86531177296451E-02  1.05925908314686E-02 -6.78320912636349E-02 -1.03583587974555E-01
  3.80641585518259E-02  3.87194628783282E-02  1.40556815258521E-02 -1.28410186513754E-01 -2.69050020709932E-02
 -2.07065838489635E-02  1.63032860372597E-03  2.38285799222207E-02  1.28524002643543E-01  5.59577536126659E-02
 -7.04089176940933E-02 -1.75350748146882E-02 -5.56244435198367E-02 -4.74058498618983E-02  7.84899825943864E-02
  1.52359120919401E-01 -2.59313470157160E-02  7.97913588488270E-02 -6.34386931025025E-03  8.89184269934251E-03
 -2.30451864006425E-02 -1.88551795841297E-02 -1.31601471503911E-01 -1.14767689237590E-01  1.81600769807627E-01
  2.26416764715051E-01  6.12976045168203E-02  5.71666813088518E-02 -2.08490466677717E-01 -5.17120172696566E-01
  2.68917338732645E-02 -1.92320636505716E-01 -5.25129805401426E-02 -1.36619231713192E-01  1.89665159392769E-02
 -1.36006865171594E-02 -6.14556677999504E-02 -1.95960221042542E-02  5.67304389060799E-02  6.62408403784358E-02
  2.15572675832438E-02  4.01286910606575E-02  5.77273736548416E-02  4.86512269917631E-02 -1.02064078493007E-02
  1.59277860452865E-02  1.86351461204001E-02  6.22318044582590E-02 -1.46694327640809E-02  2.42859184266045E-02
  2.61493812386338E-02 -4.14529110920947E-03 -5.90315298841118E-02 -7.69833320662713E-03  5.44294370276016E-02
  3.23660300176896E-04 -1.08814242063101E-02 -2.60508295575268E-01 -1.55184536355989E-02 -1.65355061577010E-01
 -8.88828316686442E-02  4.32005722652190E-02 -3.66452699527366E-01 -1.20456396589159E-03 -1.43011176823906E-02
  2.54568633409929E-02  4.81812062927575E-03 -3.15921186516582E-01 -9.73225324351543E-03  1.22972118465738E-02
 -2.63810877534025E-02 -3.25062602744580E-02  9.61143490523400E-03  2.69898718859956E-01  2.12538622114502E-01
  1.00921018428523E-01  1.97660843564253E-02 -8.00176760681499E-04  3.34632523198675E-01 -8.25376126833357E-02
 -1.28463017621275E-02 -3.52850461579664E-02  2.08037422006295E-02  2.57575229953660E-01 -3.16489941064391E-02
 -2.98641599789600E-02 -4.05907629950643E-03  1.28937928959386E-02  5.11604951548353E-02
* ORBITAL    1   66
  1.57439953153018E-02  1.11092920064056E-01  8.59574034224716E-02 -2.44364233735880E-02 -1.29114921086569E-02
  5.22182890783034E-02  3.80396338942696E-01 -3.60736835017509E-02 -5.25282864691122E-02  2.85659074993996E-01
  7.16693996299145E-02  5.90723625846807E-03  2.39156323617649E-03 -4.34540898469239E-03 -1.26875411387724E-02
 -1.12556242099517E-01 -1.13041845603542E-01 -1.83613692038866E-02 -3.79514406229327E-02  1.08543357807679E-01
  1.63807549644057E-01  6.51566098249873E-02  9.75859967471873E-02 -2.62845187064748E-01 -1.54597226550442E-02
  3.95763580050885E-02  3.54929347620918E-02  2.52206033835256E-02  3.34597754359761E-02  2.36845791917606E-01
  1.84828029246293E-01 -3.72906511282682E-02 -2.26698745636369E-02 -3.00780585693882E-01 -5.86107979889437E-01
  2.58425667151796E-01  2.90893549516787E-01  4.93133495287529E-02  1.92598578927152E-01  1.85129473755113E-02
  6.54842411740132E-02 -3.88833181117292E-02  4.52942430510783E-02  3.00031656284139E-01  2.34325703687492E-01
  1.04215080299923E-01  9.95146130073262E-02  3.42770088162713E-01  3.88023456365691E-01 -1.84795944589713E-01
 -4.41293438123621E-01 -1.12148323769618E-01  1.02085152925366E-01  1.88827824914549E-02 -5.42070140240505E-02
 -2.76000035323154E-02  1.15861844659893E-02 -1.99738534131625E-02 -9.75487255578607E-02  1.42943170725947E-01
  1.89002171278371E-01  7.10068002259606E-02  8.91655804046747E-02  2.11107047254196E-01  4.04544691664648E-01
 -5.60391441419544E-02  6.18475851128582E-02 -4.08965333446479E-02  2.43616698854825E-01 -3.01310498049200E-02
 -2.15581261774447E-03  3.77963577128877E-02  8.17927255776189E-02  1.42292709852192E-01  1.57910934552455E-01
 -4.26429356160483E-02 -6.94761718205967E-02 -5.76739108661582E-03  1.43668870631294E-01 -6.28882171182269E-04
  3.13671110286439E-02  4.74677028742307E-03 -1.12367922430301E-01 -5.95206238525389E-03 -1.24095687901008E-01
 -7.68240727468397E-02 -6.62310819227926E-03 -3.02632929568254E-01 -1.34272865878043E-02 -2.27938218104200E-03
  6.10691919678177E-02  2.85915232903832E-02 -8.59306375155727E-02 -5.22423152572726E-03  1.72860237549984E-01
  9.77009371985810E-02 -5.37811778501976E-02 -1.24066645147302E-01  1.26352843583618E-02 -3.15006487909477E-01
 -1.17938012459879E-01 -2.00909763900590E-02 -2.38601950020292E-02  7.69074465798190E-02 -4.13998880353460E-01
 -1.40828939322003E-01  3.77057413241635E-02  1.08419756107803E-01 -1.13033358555316E-01  2.42608005376030E-01
  1.12840827647441E-01  8.10168600815366E-02  2.98709997524984E-02 -1.62119165356362E-01 -9.98314196859191E-02
  2.29922905559105E-02 -7.93526908470878E-03 -4.26552998602114E-03 -8.48347586344586E-02 -2.58858605356166E-01
 -1.03102715848710E-01  4.12456104776309E-02 -3.05650338371316E-02 -2.38155363911398E-01
* ORBITAL    1   67
  2.12712135119944E-02  6.71956614652602E-02  8.57029172939376E-02  2.45426963208020E-01  3.11543588249299E-01
  6.71682800947214E-02  2.32370483116009E-01  3.43800823112186E-01  3.37831313779797E-01  1.62954188751817E-01
  2.54600782056930E-02 -4.34398729372680E-02  2.43434852681740E-02  9.47691759146859E-03  4.91034063469368E-02
  3.77612858445503E-01  3.85509811026636E-01  2.09917168796622E-01  3.65383097627712E-01 -4.04908325218056E-02
 -1.17261736846493E-01 -6.65964820156896E-02  6.88251512415169E-02 -1.49138518956275E-01 -1.25320564544456E-01
  3.14445249532690E-03  4.18886411645354E-02 -9.73656079951043E-02 -1.26341094573967E-01 -7.52236988675908E-01
 -6.18662430737339E-01  2.39494005848896E-01  2.57916168225727E-01 -1.26975138815647E-01 -2.64114430458031E-01
 -1.19517044556694E-01 -4.39442741362167E-02  3.36873151301008E-02  1.57167268814638E-01  2.18297937922976E-02
 -1.22920731165265E-01  8.79696006194429E-02  1.14743511824629E-01  6.46647096797550E-01  4.88719112233991E-01
  1.55175918139251E-01  1.18408977728532E-01 -1.66624058928036E-02 -6.89554452197402E-02  2.10616817056758E-01
  5.01669996619057E-01 -6.69778514397785E-02 -2.37045770155002E-01  7.88810617048863E-02  3.65513771521754E-02
 -2.34690025840599E-02 -6.20719028215319E-02 -4.31122767383680E-01 -3.70748415801025E-01  1.56302492280620E-01
  3.03763663868740E-01 -8.88433808043688E-02 -1.84664592042337E-01 -5.69255653792331E-02 -8.38130508649092E-02
  3.13430487447226E-02  9.09666473423210E-02 -8.96917356677704E-02 -2.97034412939907E-01  7.97575379878003E-02
 -4.78403465992715E-03 -6.69321157931711E-03 -6.48861228385051E-02  7.48832178095358E-02  2.15165057060648E-01
 -1.01663332039474E-01 -1.35290848458174E-01 -1.66592531561182E-02 -2.23986938485291E-01  2.64436561477530E-03
 -2.26649809239193E-02  2.07487995279166E-02  1.45122606368060E-01 -2.41481109097722E-02  5.15319423556159E-01
  1.62538492655216E-01 -6.99995096725277E-02 -1.66644304442157E-01  9.19102448150455E-02 -1.15610508386350E-01
 -6.19288508542438E-02  3.40113024229181E-02  9.95923931597151E-03  7.23891008100418E-02 -2.92136880366821E-01
 -8.15009107826295E-02  5.14880499740694E-02  5.27622162845359E-02 -2.83491386321814E-02  3.00095064480410E-01
  1.16714148346820E-01  1.17475972201314E-01  2.18913551939029E-01 -6.99327886907524E-02 -1.34832971336805E-01
 -7.13529745940359E-02  9.43133963758147E-02  5.07280253630823E-02 -1.79912112931624E-01  1.25572742536104E-01
  1.48989577440310E-02  4.78519476188589E-02 -4.42428399279870E-03  5.00868781037358E-02  5.28957527911663E-02
  2.01534829245904E-02  6.67651779170358E-02 -6.13531004254947E-02  3.03561113896462E-02 -2.63122951528034E-01
 -8.39369944718643E-02 -4.87936103634261E-02 -7.40552741757533E-02  2.78835827872502E-01
* ORBITAL    1   68
 -6.16351160793496E-02 -3.81469650974839E-01 -4.44070682987606E-01 -1.05649161514241E-01 -3.67474891831578E-01
  2.45460246023425E-02  8.71884865704246E-02 -7.63703157892821E-01 -7.34811951903879E-01  6.16237146015094E-02
  1.57419995593990E-02  4.34357044941755E-02 -5.99902880212730E-02 -4.07489450542785E-03  7.37351359982061E-02
  3.44630171783478E-01  2.28308349509023E-01  5.14697096479140E-02 -1.25276907934828E-01 -1.20122672344996E-02
 -4.41631483395242E-02  4.71720705397805E-01  3.46143629714382E-01 -5.92805954633169E-02 -6.27150291430271E-02
 -1.26957342944020E-01 -7.85617660333242E-02  3.94179608852968E-02  1.23495897052361E-01  7.66050350875937E-01
  8.58726966260085E-01 -5.07798132455797E-02  1.83915360046720E-01 -3.02647085768885E-02 -2.00926870755997E-01
  2.30549524200079E-01  1.47762667784768E-01 -7.99615526651255E-03  7.29028024978578E-02 -2.24351651705418E-01
 -3.70151034024302E-02 -6.46002750637729E-02 -1.37311239921640E-01 -7.91976059153452E-01 -8.05476378445129E-01
 -4.14921350792751E-02  2.38833761621523E-01 -1.97677248871460E-01 -1.25260918906799E-01  1.29416233954574E-02
  2.65030851259586E-01 -1.21744162077210E-02 -9.16233980637176E-02 -1.55389849316141E-01  2.84346766748550E-02
 -1.21754103955658E-01  1.46968332999820E-02  1.25818958266554E-01  4.65095101880322E-02  3.89969463737939E-01
  1.77656742222305E-01 -1.52494994054903E-01 -6.26158265389837E-02  1.89347007690863E-02 -1.26231664768884E-02
 -4.14149411257149E-02  5.94572629923585E-02 -1.02506026654750E-01 -1.12044990201169E-01 -4.67685298234250E-02
 -2.53784678784428E-02 -9.22253180420710E-02  1.96998888363931E-01  2.41254841067879E-01 -4.68150432558081E-03
  3.29813544733095E-01  4.25841360933205E-01  2.35796931356811E-02 -8.45018680995616E-02 -1.51182672278205E-02
 -1.54673377507572E-02  5.15003885543978E-02  4.54849200573196E-02 -9.71415184869411E-03 -6.78959933086963E-01
 -3.28369140527302E-01  6.03618448261195E-02 -8.10043467962294E-02 -1.72402531317210E-01  7.14165590630842E-01
  2.74225927592283E-01 -1.36309182942453E-01  2.00685572700129E-02 -1.89853504733136E-01  3.52646135012240E-01
  1.99640079977993E-01  1.04758418974579E-01  5.96192713273717E-02  8.77890227155757E-02 -3.56632920313851E-01
 -1.54618756183985E-01 -7.92826035113551E-02  9.42168614258185E-02  4.29793631052669E-02  3.27217358685684E-01
  1.73865531361084E-01 -2.19673061078517E-02 -5.88521645365024E-02 -7.76628863646980E-02 -9.75215787162659E-02
 -1.18101310766116E-01  3.38806206477119E-02 -3.82950286781501E-03 -2.87576928036532E-02 -6.33917158780357E-01
 -2.56355535106562E-01 -1.49677360366435E-01  1.91917497142624E-01 -2.74198832746826E-02  2.97610115267352E-01
  2.08658459895075E-01 -6.03003085879895E-03  1.46349133085166E-01  1.31559633848993E-01
* ORBITAL    1   69
 -1.32926517053405E-01 -6.61338140018319E-01 -3.42726630088131E-01 -6.48645050254949E-01 -5.59942151422391E-01
  6.82425537567813E-02  1.57318852398930E-01  1.63734993715243E-01  1.62212412305048E-01  1.00232921952203E-01
  1.07006273372038E-02  7.99233624982412E-02  2.69712082515182E-02  2.59272833284746E-02 -1.41033015332663E-01
 -8.24734968134739E-01 -6.71726408971699E-01 -8.94983475204066E-01 -9.16538599295771E-01 -4.41635655875942E-02
 -5.70779723042552E-02 -6.30809191054028E-01 -7.87243607105912E-01 -7.12020958635012E-02 -5.25598776200945E-02
 -9.68083269690077E-02 -1.26723825379894E-01  1.27929655042568E-01  1.20320916232947E-01  6.28954934697563E-01
  2.98407641660059E-01 -2.45991006578419E-01 -5.37360731567504E-01 -1.83614039942514E-01 -1.45103998235566E-01
 -1.12232410068422E+00 -1.28586438416218E+00  2.31858761823152E-02  3.97990871125654E-02  1.02091771786534E-01
  4.44667432158174E-02 -5.23037233497006E-02 -1.00068209499349E-01 -5.21285135822521E-01 -2.14459211015705E-01
 -2.72534027016672E-01 -5.45007566971404E-01  1.10170481858838E+00  1.19493242767906E+00  1.81387061514112E-01
  1.84711746890314E-01  6.88823635036716E-02 -6.58153498888217E-02 -2.77119985553878E-04  4.72875659738914E-02
  1.23912677002881E-01  2.04654934872476E-01  1.19563632294018E+00  8.85014501798156E-01 -8.26151940932451E-01
 -7.89844199541128E-01  5.73417764246265E-01  6.85523822964785E-01 -7.88304675419620E-02 -9.59213158483268E-02
 -1.33682286720587E-01  3.31050265392679E-02  3.51457711910704E-02 -1.49977906723417E-01 -1.10827673983885E-01
  6.76717256091335E-02  3.60862200627708E-01  2.09180385446269E-01 -3.35466201234456E-01 -3.23284836688692E-01
 -2.25085173311296E-01 -2.62032345479007E-01 -7.77641193703279E-02 -1.85248054488754E-01  2.47112376338381E-02
 -5.91836333596836E-03  3.77851101601108E-02  6.30584090559904E-02 -1.17348515697340E-02 -1.62261849442281E-01
  5.90393258585041E-02  7.63696068863987E-02 -1.01131246329283E-01  2.73557000460259E-02 -5.37164672586437E-01
 -3.59018355381164E-01 -8.92833535512412E-03 -1.67461103059180E-02  5.14498459696480E-02  5.62882546609602E-02
  2.08930945917179E-02 -1.30676128133372E-01 -2.68855873205523E-02 -7.27947678674382E-02  8.64173199308589E-01
  4.74690190723284E-01 -1.34440835591081E-01  6.02328136646019E-03 -2.19212281737552E-01 -8.95929869204970E-01
 -4.61666585736999E-01 -1.22783613807678E-01  1.94916914874260E-01  3.64101645747666E-03 -8.92654085463191E-02
  2.20531496482244E-03 -1.73705347326093E-01  6.88753296440241E-02  4.03161984302498E-02  5.26046967332496E-01
  3.31156962102384E-01 -2.68538179241727E-02 -9.31336668998379E-02  1.47238036587507E-02 -2.45097357243622E-02
 -8.36666029729729E-02  1.55555014081316E-02 -7.33372815733238E-02  1.33115693775817E-01
* ORBITAL    1   70
 -7.71533760106903E-02 -4.62337251344458E-01 -2.92303378458943E-01  5.39414916326758E-02  8.41651171381102E-04
  1.53633216274090E-03  6.13797164010301E-03  8.53780935292574E-01  7.83278804229847E-01  1.48517117030831E-03
  3.27611620090452E-03 -7.34683952465835E-03  7.60848219024375E-02 -8.41460683612609E-02  1.11143717632518E-01
  6.29205504428583E-01  4.77582354709330E-01 -1.53414001700996E-01 -1.04648448721351E-01 -1.31828899421392E-02
 -4.10368699765812E-03 -5.50880293644673E-01 -3.98068323866398E-01 -9.72718828949257E-03 -2.35378416436253E-02
 -2.12144214312619E-02  1.10610411902947E-01 -9.55928856267975E-02 -7.76424538149376E-02 -5.24618349622430E-01
 -4.59544872713855E-01  2.21773898747833E-01  4.90180181720671E-01  4.14443777736470E-02 -8.27128740363659E-02
 -3.81992264797603E-01 -1.78108840384014E-01 -3.50852908233682E-02  9.56143329362863E-03  1.15526613999326E-01
  1.39228623284413E-02 -3.18582008209307E-02 -1.99621188522546E-01 -1.17790554391769E+00 -8.95581545223746E-01
 -5.93216873328275E-01 -6.51223690735340E-01 -1.13347155936515E-01  4.63089096248202E-02  6.14366049593660E-02
 -4.06024273165962E-02  3.47103307449623E-02  1.81939085634152E-02 -6.95059819648680E-02 -3.63917573463836E-02
 -8.88491556924699E-02  1.06175441975934E-01  6.39703242780775E-01  4.82280109366705E-01  7.00086415206469E-03
 -1.49041344659868E-01  1.55795986440511E-01  2.56398579621268E-01 -3.16129933315634E-02 -5.91072774038265E-02
 -9.64889646389040E-02 -6.00514767781477E-02  6.51131465592232E-02 -3.00430656754101E-04 -1.26939269164221E-01
 -2.37131944475703E-03 -6.85238081962112E-03  1.15306013110321E-01 -1.23943982374714E-01 -2.59239579871368E-01
  4.04984141399867E-01  5.34987117763713E-01  2.72926016652985E-03  6.26804249593107E-03 -3.37747682060588E-02
 -5.69974868055260E-03  5.75752782829206E-02 -2.12516263874135E-02 -1.80739457089281E-02  9.07373895329871E-01
  3.11543367175138E-01 -2.09677057034247E-01 -2.15390787475658E-02  2.35065176226872E-01 -4.87514062019466E-01
 -2.39946693836958E-01  1.43662302014592E-01  1.45771408793844E-02  2.36590531212090E-01 -4.77201877573460E-01
 -2.04208933187411E-01 -1.02222564187368E-01  4.81166748462600E-02 -1.73714814767569E-01  5.94650799483983E-01
  1.70908873237115E-01  1.96219836940885E-01 -3.19202670228602E-02  2.45331127391512E-02  6.29971633727876E-01
  1.91493869436583E-01 -2.48438530430959E-01  3.05739050935048E-02 -8.38448987687048E-02 -6.81031072539269E-02
 -9.19458233804857E-02  5.04593733542495E-02 -7.13161074823960E-02  3.28709038752756E-02 -3.99292921118486E-01
 -1.65986864384215E-01 -2.37858513896209E-01  2.97675260588871E-01 -2.04894001318744E-03  6.76106620969644E-01
  2.47315216203214E-01  1.32501068966535E-01  2.60494630875099E-01 -1.29015151350686E-02
* ORBITAL    1   71
  2.80267504110816E-01  1.59223176327455E+00  1.21448277935953E+00  6.96983472836667E-01  9.77494080201455E-01
  8.99929494271408E-03  2.51656956435024E-02 -5.90261266562436E-01 -4.34675459618418E-01  1.42328707870160E-02
  1.45078614898500E-03 -1.95489188782891E-01 -8.32450136021582E-02 -8.31579857742394E-02 -1.91249778959310E-01
 -1.11761893789133E+00 -8.85893031208508E-01  3.99833547254287E-01  6.61293306991146E-01 -1.04421651184381E-02
 -9.46425256870969E-03  1.45029128818534E+00  1.22855990497977E+00 -1.30071867222946E-02 -6.47812544749121E-03
  2.03983491800506E-01 -5.41258912690210E-02 -1.16719244691059E-01 -2.39557750800226E-01 -1.34132367934339E+00
 -8.11359239510594E-01  7.37520704668421E-01  5.31719231042473E-01 -4.23052116208222E-02 -7.05401450014260E-02
  5.20658148616808E-01  4.66299514903264E-01 -3.21101276846715E-02  9.15879303884807E-03 -6.66415387521865E-02
 -9.20007359687863E-02  2.75960298453987E-02 -2.23500861314028E-01 -1.24918567895997E+00 -6.85870768830640E-01
 -1.24881256918180E-01 -3.39419688491988E-01  1.98293300545850E-01  2.96460457027281E-01 -2.33208966521023E-01
 -2.57981048195151E-01  3.71092919455055E-02  4.06726810272499E-03 -2.98351308081373E-02  1.87186161682776E-01
 -5.21693365896152E-03  7.88357678712720E-02  4.65588472293104E-01  3.31784448172744E-01 -1.31616581201256E-01
 -2.28138938714636E-01  4.05858998791983E-01  4.29472114806796E-01  7.03349794135498E-02  1.09117642911314E-01
 -5.93021399201773E-02  8.78455658569644E-02  2.06239956183971E-02 -5.73704668825645E-02 -9.51428350299387E-02
  1.87569847595696E-02  1.18303144332230E-01  1.75804254218210E-01 -9.85768268265617E-02 -1.91583858562804E-01
 -2.77748972293265E-02  1.04067552874272E-02 -4.62249390196087E-02 -7.76446829979582E-02  4.00689184514252E-03
  7.78589559618650E-03  5.35373469890464E-02  1.14468852016859E-02 -1.63468579563699E-02 -2.40443136060061E-01
 -1.02186335433741E-01  2.25549965019356E-01 -1.25740491536809E-02 -2.21107454438582E-01  4.60537274615732E-01
  1.73294186483164E-01 -1.00151861135256E-01  1.04007735994700E-03 -6.41857350592357E-02  1.10639547517843E+00
  2.49351253434231E-01  1.92625339855692E-01  1.11777417719625E-02  2.54917089949463E-01  1.50092754007488E-01
 -9.06161540187785E-02  1.19671767541883E-01  9.60571422172656E-03  7.47881870022456E-02  1.11754197667340E-01
 -4.64872407135819E-02 -1.92815638704962E-01  6.58036991987173E-02  8.60606901567581E-02  1.50635394293345E-01
  2.37856681473872E-02 -9.54670387957959E-02  6.62176337832517E-02  2.10960334360500E-02  7.02428119318943E-02
  4.75510327255387E-02 -6.05511643012306E-02  4.17066039910609E-02 -1.48751131627444E-02  1.08540511427058E-01
  3.11123281437112E-02 -8.28480065540411E-03  6.43793901191662E-03  4.75581152191716E-02
* ORBITAL    1   72
  5.44528249544398E-02  3.30186231895111E-01  2.44807070849369E-01  9.90712414543506E-03  8.40177315023282E-02
  7.89977493893661E-02  7.99219262473367E-02 -1.54444677096782E-01 -1.28642824296089E-01  4.89777686327985E-02
 -1.64749523489651E-02 -2.01517796988153E-02 -1.46151776371464E-02  6.88375132695687E-03 -6.88944401193066E-02
 -4.12729983728124E-01 -3.58006138737976E-01 -1.21121389712526E-02  7.77007325849804E-03 -1.32308637179470E-01
 -1.99817253090696E-01  2.41535402392662E-01  1.43464851008966E-01 -3.40027742878303E-02 -1.20671680574915E-01
  2.42629212125120E-02 -3.90611256374873E-02  9.56366556929292E-03  1.11557937823851E-01  5.87171983877807E-01
  2.30413740547860E-01  3.71537912124936E-01  8.71156086469820E-02  2.65549158304135E-01  2.92384670949439E-01
  6.45227510532589E-02 -5.14599160407949E-02  2.00049588665405E-01  1.20327720851846E-02 -3.68683910799226E-02
 -6.34589637197176E-03 -2.40882317792984E-02  7.94245954364300E-02  4.18124305642250E-01  2.51767803631762E-01
  8.67687579643703E-01  5.09824915988192E-01 -2.18469772284036E-01 -1.64256877429914E-01  3.13641076838397E-02
  6.63498562803698E-03 -9.47253042794843E-02 -2.04429336327402E-02 -1.99304016511333E-02  4.66992817925283E-02
 -4.81722733172693E-02  4.19129345212195E-02  3.03330249798906E-01  4.28882673792540E-01 -5.30611511199274E-01
 -2.02508086346263E-01 -1.38655481527823E+00 -1.14316739293286E+00 -4.70897319152255E-02  1.20730482307853E-02
 -9.04712749047565E-02  2.17403060351042E-02  7.04739894282091E-02 -2.91120053290988E-02  1.36537321726362E-01
 -3.26335537199954E-02 -2.99401342295468E-01 -6.31338288956528E-01 -2.71073380622118E-01  1.44601466410110E-01
  5.57248385413224E-01  5.60918681713816E-01 -3.46579070725375E-02 -1.26570585132845E-02 -6.16542280762395E-02
  1.95593706168628E-04 -1.22645327264985E-01  3.71438355035968E-02  7.89335572510027E-03 -1.92070792371585E-01
 -4.85171571298450E-02  8.70240803919528E-02 -7.30591647530596E-02 -6.70004484489461E-02  6.45730119217595E-03
 -1.62694153717855E-03 -2.53021552714104E-02  9.97521931977262E-03 -1.98823529687295E-02  2.92739047222322E-01
  1.09866881966029E-01  1.79003583649248E-03 -9.00803900264040E-03  3.76428762804794E-02  8.34455351586509E-02
  8.27857724387466E-02 -7.25058824513004E-02 -1.29205058635560E-01 -3.16724340815262E-02 -1.83576008670991E-01
 -4.00391359955018E-03  9.86150437314725E-02 -6.70988180070117E-02  4.28920180695556E-02 -1.36836146106348E+00
 -4.14538652636184E-01  3.01873621273854E-01 -3.40220919342963E-01  3.59213068266239E-02 -2.23619030552797E-01
 -1.00969045424454E-01 -1.45813650819051E-01  2.05658806724253E-01 -1.47087911612925E-02  6.94150420412123E-01
  1.77514469117067E-01  4.12623208993186E-01  4.29292171800714E-01  7.51766885570031E-02
* ORBITAL    1   73
 -5.02970691472304E-02 -4.14281279523196E-01 -4.48210217329312E-01  2.83361663230723E-01  8.10227578625958E-02
  1.16389532915289E-01  1.15882039339827E-01 -1.79839093551917E-01 -1.41260859697757E-01  6.93910102289924E-02
 -1.81059866544649E-02 -7.81997913042088E-02 -4.51645728215237E-02 -1.31621334690817E-01  2.31871155376843E-01
  1.29270711469849E+00  8.82069959801802E-01  2.44087731136072E-01  1.46569286281443E-01 -1.25947420698601E-01
 -1.63043211212562E-01  6.43025325897710E-01  6.52813796476393E-01 -4.73190970623640E-03 -1.01330043972023E-01
 -8.89074822767270E-02  5.00043970976212E-02 -2.22140959360762E-01  1.48440221172898E-02 -1.55510045274959E-01
 -4.83398559674129E-01  8.27606934542123E-01  6.66401135742419E-01  1.27128621038139E-01  3.59016873992992E-01
  2.92918344282636E-01  4.44989436473833E-01  2.64461511157885E-01 -9.78314192287923E-03 -1.89903156681627E-01
  3.52366434289514E-03  6.50207750044504E-02 -2.54785299707219E-01 -1.48866594756345E+00 -1.08595825345766E+00
  8.31935324373491E-01  7.48053763268331E-01  7.41953974805515E-01  8.57744030309786E-01  2.91611776848277E-01
  2.98842569393335E-01 -1.65475149122121E-02 -5.39025419212330E-03 -4.88445626750686E-02 -1.47442227860296E-01
  1.01746309464539E-01  1.43241225933242E-01  8.73345856245002E-01  6.71427570102238E-01 -1.02498560622932E+00
 -8.61535020623158E-01 -1.01339388871738E-01  4.54276025386300E-02 -2.15418858651998E-01 -1.94497062221112E-01
 -9.80287828456322E-02 -1.29781015906947E-01  1.69770065719988E-01  2.03078247382068E-02  1.27247804301218E-02
  9.14075917560257E-02  4.45495977676950E-01  7.18371336849849E-02 -3.37336277759286E-01 -2.35222627305328E-01
 -2.50148310976561E-01 -3.35658304560950E-01  2.49425716514035E-02  7.27619277978630E-02  5.49721668146362E-02
 -5.96300726247919E-03 -1.09322466770215E-02 -2.98161494845360E-02  4.16539656388308E-02  2.66221250635865E-01
 -1.41761828226833E-02 -1.19730656409731E-01 -9.27695563090989E-02 -2.43872786207638E-02  4.79964834586593E-01
  1.14907611208633E-01 -9.29050188240670E-02 -2.56006438725229E-02 -2.25913966441048E-02  2.85468645398585E-01
  8.50919091574615E-02  1.43312019448560E-01 -9.25613040422557E-02  1.88149800744516E-02  3.75835392492162E-01
  1.45747114972029E-02 -5.83316033979394E-02 -1.51549985729023E-01  6.89747096009408E-02 -7.54071364639773E-01
 -3.66295517532768E-01  2.25719421317779E-01  5.20025389566675E-02 -1.23359208329751E-01 -5.18677150862227E-01
 -1.37480293600369E-01 -3.48972775076403E-01  3.40231930226107E-02 -6.89558098085679E-02  5.23909927452799E-01
  2.66521513544849E-01  4.80288106304454E-02 -1.50005332468719E-01 -6.87403388413866E-03 -1.11502312184174E-01
 -6.59880943853300E-02  1.02384765603921E-01 -1.11711584517489E-01 -7.79082666607939E-02
* ORBITAL    1   74
  1.62556789699374E-01  8.60292082748331E-01  3.79947920081979E-01  2.30030911632330E-01  1.61249155055850E-01
  1.68257176913955E-02  2.55272735171332E-02 -2.90477270983426E-01 -3.71568981671743E-01  1.27258995840944E-02
 -3.31754556734421E-03 -1.95095094675857E-02 -2.82213819362859E-02  1.83562036849769E-01 -1.85954974255042E-02
  1.94704529874656E-02  1.79666468437689E-01  1.10361413022801E+00  9.88444906164214E-01 -6.78841729973493E-02
 -4.04370239610581E-02 -6.99665367628800E-01 -4.80841928488474E-01 -2.04572188006402E-02 -4.47323581181654E-02
 -4.95940014190612E-02  7.98913357787491E-02  8.67606388757758E-02 -3.80931913950812E-01 -2.02538866068243E+00
 -1.15331705530651E+00 -2.03323911507467E+00 -1.78258434250497E+00  1.48561300562160E-01  2.81654393418879E-02
  5.55180394129910E-01  6.44144220752896E-01 -2.05336012243175E-02 -5.32395793330409E-04  1.05671071093959E-01
  2.55793345870552E-02  3.96343240504428E-02  2.48108713824118E-01  1.16999879418625E+00  4.19523230771301E-01
 -1.94398235961436E+00 -1.67977793262666E+00 -2.52125394586416E-01 -1.80435337814839E-01 -1.77055216058490E-01
  9.23378394258684E-02  6.59548507416557E-02 -5.60872536035965E-03  2.90129264312159E-02 -2.27932880692544E-01
  2.35350072227685E-01  9.22525184239819E-02  4.78366494641903E-01  3.36196979164231E-01  5.88451234324435E-02
  1.58059378232356E-01  9.80052933115202E-01  8.60437370877148E-01 -1.71266416747220E-02 -4.92834364344555E-02
  1.25001400652125E-02 -7.72547648004940E-02  2.08190224039834E-01 -4.67278647276817E-02 -1.45556150371582E-01
 -1.48390640138338E-02 -1.22537398960839E-01 -1.94664443909089E-01 -2.91605670359090E-01 -1.69723004632756E-01
 -3.00927471134025E-02  6.80762886833882E-02  3.42046403515075E-02  6.27014315357509E-02 -2.72957885874685E-03
 -1.29302332742963E-02  5.07652444603285E-02 -4.36032412453142E-02 -4.12728977456498E-02 -4.47849645912476E-01
 -1.42510958454997E-01 -4.76607052266368E-02 -2.66863051916011E-02 -7.88800557101704E-02  3.09063167876491E-01
  3.19839905367741E-01  6.37097673707965E-02  1.00885760223620E-02 -1.41815633292928E-01 -1.03311114827364E+00
 -2.67399472360783E-01  3.27412167731500E-01  6.78298832476039E-02  8.36434215418539E-02 -1.28470278354865E+00
 -4.88241089526476E-01 -2.66905076576872E-01 -7.12139211323655E-02 -5.07474808517403E-02  1.05529031303061E+00
  2.87522534876255E-01 -1.35819732103758E-01  8.34763729134359E-02 -1.10111233394819E-01  7.85449598373542E-01
  2.21082608171621E-01  1.56606534370929E-01 -3.36231871619025E-02 -1.27648574624668E-01  1.29027667593138E-01
 -6.24897122974285E-02  6.69175382523386E-02  6.36048330420182E-02 -1.70511635308474E-02  3.38983311248881E-01
  5.36538482778914E-02  2.68994950036323E-02  4.21984251884692E-02 -5.92623159681862E-02
* ORBITAL    1   75
 -3.47587304105624E-01 -2.00409999443164E+00 -1.21215407059822E+00 -3.86660674054019E-01 -4.11085984740155E-01
 -2.65289456346963E-02 -8.22759674718068E-03  8.73389410993465E-02  1.53818751702971E-01 -7.62729250912573E-03
 -9.35879273515653E-04  4.99600433514008E-02 -4.00406455901683E-02 -1.15849063742748E-01  1.49159281077526E-01
  8.35474040249477E-01  6.49879668889468E-01 -1.14583141722001E+00 -1.08346889722654E+00 -3.94617985606353E-02
 -2.75655057185288E-02  7.26992755298866E-01  7.15682216479524E-01 -3.83867213818348E-02 -2.61916820529500E-02
 -1.41174332735990E-01 -9.24461100651765E-02 -1.23378034956698E-01 -1.41941214436811E-01 -8.43556171615768E-01
 -5.10643375954721E-01  1.74930592484404E-01 -3.71065328997493E-02  1.44809948697073E-01 -3.38087930232799E-02
 -6.37904746418035E-01 -5.55293299707937E-01 -8.94607655618615E-02  1.64393992631791E-02 -5.26314850939025E-03
 -8.77711861316079E-02 -1.52590432992833E-01 -3.90632789972339E-04 -2.80210011331718E-02  4.24466375465224E-02
 -3.97276140712738E-01 -2.52441273331502E-01 -4.60223627446183E-01 -4.28031053038760E-01  1.80777689116610E-01
 -1.10803374542452E-02  5.68850000809537E-02  1.76564876404288E-02  1.98490210208020E-01  1.46328371604400E-02
 -4.01939781260548E-02 -1.04402917950706E-02 -8.01880230832968E-02  9.14497812543691E-02  4.05711973940550E-01
  4.57129266685201E-01  6.97167193171142E-01  6.54347524148280E-01 -2.45716684856515E-02 -1.40529073928703E-02
  6.70744820241251E-02 -4.70842034957530E-02  1.94536968768551E-01  2.05026682922617E-02 -9.48104855557502E-03
 -1.16843269091387E-01 -7.58442802204195E-01 -6.76431626899211E-01 -1.70188998147225E-01 -5.78869382237251E-03
 -3.98936739381389E-03  7.12355696671066E-02 -2.98975452117324E-02  1.36060881649021E-02 -5.62718271066826E-03
 -2.15364940773565E-03 -2.99513126340164E-02 -2.66366742123630E-03 -3.62905473689796E-02  5.19362620468536E-01
  1.09270868253316E-01  1.83973870519311E-01  8.27824923399345E-03 -1.04767303347917E-01  1.40123718440265E-03
 -1.78300624807179E-01 -4.20150423123215E-01  2.99768555537254E-02 -2.23231100361921E-01  9.64670187905017E-01
  1.70715380157966E-01 -1.92263041442741E-01  8.67796458438840E-02 -4.32234896859602E-02  6.84113990822050E-01
  2.14879610505507E-01  2.40735758195478E-01 -7.11721020475808E-02  1.04739538627558E-01  4.96052086972750E-01
  6.93061061591119E-02 -2.73302789535369E-01  1.43360051043112E-01 -1.35942631061224E-01  7.35022728254675E-01
  6.50519179226691E-02  2.81325862951907E-01 -1.02073818138026E-01  1.19276746182668E-01  1.59060783894706E-01
 -8.41223445613308E-02  2.81340052901138E-01 -1.47440557758009E-01  5.77815623389864E-02  4.26470330554163E-01
  6.84860237622062E-02 -1.03388187753543E-01 -2.67963231807609E-02 -1.32058337300008E-02
* ORBITAL    1   76
  6.32396596962281E-02  2.36290585272335E-01 -3.92503857386423E-02  2.12969960242738E-01  2.09345939879390E-01
 -1.47826189909705E-01 -1.36837032069974E-01 -3.14768142317294E-01 -2.91204820858130E-01 -7.28403976766508E-02
  5.30852499922346E-02 -1.83824027937228E-01 -2.52118974575493E-02 -1.61641552625494E-01 -7.46886820214792E-03
 -1.82176808974165E-01 -3.12201107785426E-01  1.10809119514637E-02  1.03807042064753E-02  2.55653808972423E-01
  3.09794564224189E-01  2.47490416383769E-01  1.32799559377061E-01  2.79802137881543E-02  2.03191022903222E-01
 -1.13027773437156E-01  1.10386206094935E-02 -2.08257837069401E-01  6.27516170087867E-02  1.20582742997730E-01
 -2.92913259525099E-01  6.38442972576933E-01  4.31676062458089E-01 -5.79482142420985E-01 -5.78886828585087E-01
 -3.44612733267229E-01 -2.35705696891847E-01 -3.07763946496322E-01  3.20971541115437E-03 -1.64063130762978E-01
  3.72460704646035E-02 -1.27358343252806E-01  9.70991876988160E-03  2.66973191213600E-01  4.73198107351229E-01
  7.35570359653968E-01  5.37191636487419E-01  6.83807644764640E-01  4.55341274709571E-01  4.74660942706743E-01
  4.76803374065418E-01 -8.11796342667230E-04  7.12548118998273E-03 -1.81384559814813E-01 -2.33582524631548E-01
 -5.39030204114511E-02  2.78753669127588E-02  2.53263429481571E-01  2.54677647913562E-01 -7.83232179930896E-03
  1.74347718698472E-02 -3.22536228981320E-01 -2.62562164025687E-01 -1.21571316968331E-01 -1.64855658880874E-01
  2.75111550297307E-02 -1.34383498559652E-01 -2.55404745133547E-01  8.51952448348475E-02  5.38973304307011E-02
 -7.48780194025009E-02 -4.07001109953254E-01 -1.71440832999960E-01  1.24480561021858E-01  1.69252551037452E-01
  1.23209512018950E-01  1.22783636878938E-01  7.14388540170430E-02  9.34137597621358E-02 -2.46304106761562E-02
 -2.34454491533912E-02 -1.17810013241098E-01 -5.78945502276100E-03 -1.96193176023534E-02 -5.79440044096219E-02
 -6.44457065300110E-02 -1.57632222501179E-01  1.23226319119737E-01 -5.24391252410344E-02  4.70859753291554E-01
  1.19384180246976E-01  8.80724414355921E-02 -6.73531710932916E-03  1.53408995136958E-01  2.99638398580776E-01
 -3.75445639449017E-04  1.66124615941601E-01  2.82924930547064E-02 -4.14536227101375E-02  6.56362389849904E-01
  2.20674911581719E-02 -4.55496426124907E-01  2.20386246010868E-01 -1.48399200590515E-01 -9.72186291239657E-01
 -9.43405476462212E-02 -3.62783151941829E-01  1.24962942798514E-01 -1.96829282197219E-01 -3.84338359049449E-01
 -8.66994402433786E-03  1.79426735210899E-01  3.10072450171276E-02 -6.19956151785155E-02 -1.44381902709082E-01
 -2.98062365063448E-02  4.51913185192093E-02 -1.03629180524145E-01  8.77661905227921E-03  2.66498647250131E-02
 -8.96410050192254E-03 -3.94113002227720E-02  9.24563198545160E-02 -6.13098771376068E-02
* ORBITAL    1   77
  1.57674984878274E-01  7.85698869914577E-01  2.88578305382729E-01  3.26160340733301E-01  2.90706292850555E-01
  1.41605472928939E-01  1.44385777194525E-01 -6.85182961457324E-01 -6.18802152444800E-01  7.81462613766451E-02
 -5.77446400328274E-02 -1.50198858609337E-01  6.11565595621648E-03 -1.19073998356809E-01 -6.65431183648256E-02
 -5.75504572679019E-01 -6.80484687163980E-01  4.67829735104133E-01  3.18864165610940E-01 -3.66173606618388E-01
 -3.73384959584319E-01 -7.25573511964490E-02 -2.55940553442962E-01 -7.31574930496786E-02 -2.15780465341235E-01
 -4.04495644658340E-02  7.64882870385411E-02 -8.73172840010888E-02  1.59390328052414E-01  8.82011171580833E-01
  5.51601478689556E-01 -3.28052538659214E-01 -9.69412605893700E-02  7.23777815974861E-01  5.55478255581547E-01
  6.85439938455633E-01  4.96431902282648E-01  1.35575255959723E-01 -1.05958243756793E-02 -1.05390422919569E-01
  7.38291523215770E-02 -2.31943368465506E-01 -1.31900998148337E-01 -7.51383482010743E-01 -4.93975296991088E-01
 -2.14667326664421E-01  5.48604756908296E-02 -9.29289767048716E-01 -7.57170137725197E-01 -6.67280879982398E-01
 -5.00875078533100E-01  8.43983851483011E-02  1.17161890770658E-02 -3.86373149428654E-02  1.57712827215556E-01
 -8.08107018889549E-02 -2.98149466885829E-02 -7.04993593695818E-02  2.01117862725881E-01  5.60814584333991E-01
  3.79929098222263E-01  5.63416949045581E-01  6.66795517109099E-01  3.25594483049904E-01  3.17692309492239E-01
  8.25842969921923E-02  1.97533866547508E-01  4.03931065177707E-02 -9.01486777135195E-02  7.92437175765670E-02
 -1.31166496406044E-01 -7.96501729394567E-01 -5.41208320556786E-01  1.03691305163017E-01  1.48503509301962E-01
  1.40354558603142E-01  1.92679164942876E-01 -5.08406262647084E-02 -8.09240073096375E-02 -4.47847425099533E-03
  3.41165958552175E-02 -5.01030018291751E-02  4.30853217012050E-02 -1.24668611740000E-02 -5.23690916294053E-01
 -1.77098148728107E-01 -3.86437534165210E-01 -1.10636055111413E-01  1.22820939883902E-01  8.14508926686572E-01
  3.53075595079135E-01  4.00062208539358E-01  2.22765616370297E-02  3.09925877987958E-01 -1.33031744726424E-01
 -1.47525613306135E-01  1.33025328539174E-01  1.06818327793329E-01 -7.57252532755670E-02 -7.37925817358661E-01
 -4.05571596876231E-01 -1.11712425440059E-01 -3.04590688648221E-01  1.07631069247179E-01  8.85671252118921E-01
  3.89271894949589E-01 -9.55240460230674E-02 -7.89670904199836E-02  2.91111320752930E-01  7.29608166117068E-01
  2.31710602169501E-01  2.32499983836665E-01 -2.18871104524433E-02 -1.59159034329604E-02 -2.24021300114555E-01
 -2.35086262722264E-01  3.83245513072526E-01 -2.32917484629154E-01  1.81462722884803E-02  3.47639826380180E-01
  4.44729759397403E-02 -2.76303475958314E-01 -1.41637847008216E-01  3.36354283758827E-02
* ORBITAL    1   78
 -4.12360203702172E-02 -9.19718595878920E-02  1.66295079839260E-01 -2.49384561073396E-01 -1.96673499430362E-01
  1.99410279521962E-01  1.72990611943794E-01  4.02481081804659E-01  3.43724859744609E-01  7.64201713127919E-02
 -5.94986307839932E-02  1.75376339266846E-01  7.56949452401620E-02  1.12767155454454E-01  2.93743083173775E-02
  3.06682424176431E-01  3.73476460263643E-01 -1.77306625359131E-01  1.14179115291843E-02 -4.09873448180050E-01
 -3.83319822759313E-01 -8.85836472122808E-02 -6.90579579680101E-02 -4.10188687495371E-02 -2.09666312788336E-01
  1.69154691213689E-01 -1.12078081870321E-01  1.14556913713518E-01 -8.43190376670299E-02 -3.78211895617235E-01
 -8.72064680239492E-03  5.37368245615487E-01  5.78035007739352E-01  6.82437414737706E-01  5.48800991045938E-01
 -5.44836917284967E-01 -3.48564064582155E-01  9.13119930020974E-02 -4.20491369646273E-02 -3.12315235370201E-02
 -4.79062576719022E-02  2.21950416313512E-01 -1.85531213410627E-01 -8.64475266568075E-01 -2.42861709386230E-01
 -1.05093118554577E-01 -1.36769685702522E-01 -6.21625860871199E-01 -3.78867681547559E-01  5.86864147266434E-01
  4.66783268255899E-01  1.13331485286833E-01 -1.40065885806163E-02 -3.18527680452072E-01 -5.18562244683498E-02
  9.04427273611367E-02  4.64187713006000E-02  5.22004646429590E-01  6.93185780630886E-01  4.74369904893210E-01
  1.73435412880897E-01 -1.29488655082032E-01 -7.98451645181824E-02 -2.22697446395033E-01 -2.26843794282628E-01
  2.29910202358124E-01 -1.62900792562464E-01 -3.31456862799938E-01  1.35475414407107E-01 -1.92884583646389E-02
 -1.63091191353696E-01 -8.80591095900983E-01 -3.32009169489659E-01  2.50140121457954E-01  2.66126496784157E-01
  4.54131269478044E-01  4.32068136553399E-01  1.14937741136360E-01  1.39000658343366E-01 -9.15534424562212E-02
 -3.94036418768983E-02 -1.70782453049532E-01 -4.47287635286494E-03 -3.65711585916350E-02  1.05685989419721E-01
  1.21111919513926E-01  2.61514176915540E-01 -1.47631627875240E-01  6.43755470388805E-02 -5.32015301735895E-01
 -1.60447394137074E-01 -5.27533210556968E-02 -1.79147343776485E-02 -5.76380219791092E-02 -2.80361298479236E-01
 -3.69280415882295E-02 -1.04419704972336E-01  1.33440978263564E-01  1.66917319469489E-01  5.63432147686221E-01
  7.92887434136415E-02  7.28897614875639E-02 -3.32893894021132E-01 -8.39124791578507E-02  3.92087531370023E-01
  1.34730226416781E-01 -1.09224211443127E-01 -1.02403651810467E-01 -3.03986482131133E-01 -3.14445507549063E-01
  4.02309254541619E-02  1.98402911079639E-01  3.01637167905097E-01  8.52298666273343E-02 -4.92471295501795E-01
 -1.94856056335703E-01  2.68425401512264E-01 -1.69549902641318E-01  2.81533875886187E-02  3.57326302311461E-01
  8.75703939246601E-02 -3.50975415483053E-01  9.26579159652631E-02 -1.15819246406986E-01
* ORBITAL    1   79
  9.37962862007529E-02  5.15310007906265E-01  3.14644964644345E-01 -3.12058519537573E-02  1.35525739101701E-01
  2.43982405582210E-01  1.99788413308412E-01  1.79566595159917E-01  1.62610456782896E-01  8.35833711032640E-02
 -6.53462686444626E-02 -1.53741852898098E-01 -5.59701896376323E-02 -6.63383660814735E-02 -3.17781908284881E-01
 -1.89015359742272E+00 -1.22805369608897E+00 -4.01151805314548E-01 -1.14791099938588E-01 -4.64110056504311E-01
 -4.31128019336205E-01 -2.31444288662048E-01 -1.04312997016983E-01 -2.80509705575392E-02 -2.10756822015891E-01
 -1.40273643910754E-01  2.48235489561344E-02  7.85335325980939E-03  8.79138563325086E-02  5.65150384832916E-01
  4.64044141024428E-01  1.49525791351190E-01  1.21272488668360E-01  8.03267759842301E-01  6.51181054873024E-01
 -1.42996995485554E+00 -1.21341496981587E+00  1.37446256100697E-01 -6.75478036601073E-02  1.25261069743724E-01
 -8.09303206514960E-02 -1.65771887407466E-01  9.38638133011994E-02  5.83461011082591E-01  4.69353030351458E-01
 -2.30165234891680E-01 -1.86479095405089E-01 -1.17939259855918E+00 -1.00928140053556E+00  1.00225348881605E+00
  8.12624645569870E-01  7.54974265545355E-02 -5.20330988574392E-02  5.10558361045695E-02 -2.51957167520281E-01
 -1.80916992622653E-01 -2.27194981218295E-01 -1.40439648897626E+00 -1.02378447628150E+00  5.89824791299768E-01
  3.06156322064390E-01 -4.00905672064209E-02  2.24614288614830E-02 -3.80553696730460E-01 -3.76050729013949E-01
 -4.39019688325464E-03 -3.07936307502840E-01  8.03759736384560E-02  1.18992405035535E-01  1.15892917555524E-01
  4.85731102988996E-02  3.19675720461122E-01  3.13968655005193E-01  2.43000780155288E-01  2.11906381092569E-02
 -1.44951957921937E-01 -1.28051186110431E-01  1.45917059207840E-01  1.57918527437144E-01  5.49113055780625E-02
 -5.71684628676914E-02  8.77609014261934E-02 -6.04678888407803E-02  4.94100619505692E-02  1.13087090947149E-01
  4.09106329793367E-04  1.08543171917874E-01 -1.68142150256839E-01 -1.97880337153030E-01 -2.48565515442404E-01
 -1.20521617014617E-01  2.61090961024619E-02 -4.39025169021654E-02  4.73089398742438E-02  4.30024261023583E-01
  1.79433279622519E-02 -6.01210657411096E-02  1.48818851089890E-01 -2.19159447329052E-01  8.04191882887435E-01
  2.31931205274998E-01 -1.69270760441415E-01 -3.25795608178528E-01 -2.66885916496444E-01  6.43104726531079E-01
  1.65311411438542E-01  1.93262080210198E-01 -2.13846630032612E-01 -4.28116975966324E-01  4.87714158831180E-01
  2.23305446723245E-02 -6.20087333648661E-02 -2.00368469022611E-01  8.32235685348821E-02 -6.90566972846672E-02
 -2.51182805750628E-02 -1.93986762028743E-01  1.20872625411473E-01 -1.27076398516074E-02 -2.88924211887762E-01
 -5.23663784111996E-02  5.66307991491976E-03 -1.46486833474934E-01 -1.15897843344068E-01
* ORBITAL    1   80
  1.01740877124386E-01  4.58792402886031E-01  5.25292305769074E-02  2.97565004008242E-01  2.08777430990635E-01
  9.54121989738653E-01  7.16608485474273E-01  1.29106480776452E+00  1.09879150081768E+00  1.53673531973478E-01
  2.82091935350700E-02 -1.25293257295714E-01 -8.58871437851987E-02 -7.20922323322136E-02  3.57754676182150E-02
  1.37748928581222E-01 -2.76983975441802E-02  5.35512065103157E-01  3.01344303729298E-01 -9.27548519863561E-01
 -7.86199051509441E-01 -7.74968289194193E-01 -5.95904259792590E-01  2.24268651474430E-01  1.81202133819506E-02
 -3.00189348139744E-02  1.94949982866484E-01 -5.91686137614560E-02  2.22939801025788E-02  3.97400182730590E-02
 -1.06158808688570E-01 -3.24088232239308E-01 -1.80471159597455E-01  2.51537489478129E-01  2.81950870845479E-01
  4.91785701866343E-01  4.25505180020911E-01 -9.04449006952182E-02 -2.87857637866515E-01  6.80808442577426E-02
  1.05627476284718E-01 -1.09470450490049E-02  9.30699245258972E-02  5.15127938878826E-01  2.40323287123455E-01
  7.55580354406935E-02  8.55812068360568E-02 -3.89894892614209E-02 -2.57834279654013E-02 -7.03986814430145E-01
 -5.62506886681367E-01  4.61513802469135E-02 -9.14116626570295E-02 -3.15061172028199E-02 -7.13822048764846E-02
  3.26915202027382E-02 -1.69055230168296E-02 -6.90012588260822E-02 -2.70734405500961E-02 -3.33079953718446E-02
 -7.51351438907050E-02 -2.54181817270449E-01 -2.37756835916885E-01  3.66518349189532E-01  3.15422898444948E-01
  5.35454119516672E-02  4.58539851748027E-02 -1.14409729769198E-01 -1.64579768765777E-01  2.96993046347212E-02
  5.42466088726925E-04  3.27884957542450E-02  9.45353221186751E-02  7.06461392650139E-02  6.54642914128085E-02
  1.18959928520634E-01  9.28906181934910E-02  3.59073779049481E-02 -1.01297878205706E-02 -2.91691653233504E-02
 -6.79689899176781E-03 -1.82444028811602E-02  4.23558834238458E-02 -3.00519028741072E-03  1.12869026692407E+00
  3.09170550862546E-01  1.31432788855042E-01 -4.78891321516151E-01 -2.92233688004807E-01 -8.63118022702200E-01
 -2.33742405099581E-01 -3.24068095242903E-01 -5.73961560873321E-01 -1.92718553759594E-01 -6.45977703782375E-01
 -2.51897391275005E-01 -1.49031236062477E-02  4.66036807160887E-01 -2.22463940603563E-01 -2.99467621320503E-01
 -1.33879794357647E-02 -1.05952165291325E-01  6.79715530024332E-02 -2.65179856121383E-02 -4.30368053862434E-02
  7.62862752698284E-02 -1.16260468476086E-01  4.34170509215311E-03  5.35340981241353E-01 -1.83431123239402E-01
  1.49329210828453E-02  1.13055136891280E-02  8.49047688433944E-02 -2.83542103068378E-01 -1.61592637015144E-01
 -4.68517617654301E-02 -6.61059930425803E-03  2.42895318715516E-02 -3.83960680620443E-02  7.65912991092963E-03
  1.92214432336952E-02 -6.17432242577334E-02  4.11693020043713E-02 -7.38519962021287E-02
* ORBITAL    1   81
 -1.92435252289823E-01 -9.69625716522939E-01 -3.55121939269385E-01 -3.11034198460470E-01 -2.71480440456338E-01
  8.68750550135036E-01  6.43597190269047E-01 -1.47344404058683E+00 -1.26255715618517E+00  1.11075243085100E-01
  4.95920039259132E-02  1.71848788169470E-01  1.18703456948460E-01  7.32379161994086E-02  9.04771576991511E-02
  6.14132044104983E-01  5.39606622239612E-01 -6.49588338064038E-01 -5.06554175998337E-01 -7.71065066575334E-01
 -6.36202359196861E-01  1.06134457537544E+00  8.03281677758908E-01  2.29258190284149E-01  7.33974813051360E-02
  7.41577374089853E-02 -2.43544393020547E-01  2.30299560480346E-02 -7.10859490900132E-02 -4.09225729084479E-01
 -2.89748709114040E-01  4.05298139721545E-01  1.51192505114659E-01  4.86944835295954E-02  7.14754089043905E-02
 -8.41086900879086E-02 -9.60431675114899E-02 -1.40885208707655E-01 -2.69210334390891E-01 -1.20381784314792E-01
 -6.18164686899990E-02  2.85334973409489E-02 -5.69504666094401E-04  5.86738834654819E-02  1.94496711395472E-01
  2.45255224618116E-01  1.28464605739900E-01  1.24450628135198E-01  7.07068768569356E-02  3.13417676527015E-01
  2.26084327342623E-01  4.53497542609162E-02 -1.43765529207414E-01  5.69775818585369E-02  6.89361471612170E-02
 -4.47479519143340E-02 -3.69228173532145E-02 -2.85628275285150E-01 -2.94131186317354E-01 -1.01595241715133E-01
  2.55843080771739E-04  6.53891036522070E-03 -1.76779611926083E-02 -4.23852274220996E-01 -2.93735037775294E-01
 -5.98857756925194E-02 -9.49596761946930E-02  8.60379155003640E-02  4.73686306783733E-02  1.37700589564912E-03
  4.48204621916422E-02  2.40646141630549E-01  9.10592745154227E-02 -1.16365654702382E-01 -1.26708185025652E-01
 -2.45109136701774E-01 -2.17259807943083E-01  1.88616357917166E-01  2.34414047515679E-01  4.45750333747855E-02
 -1.61134717264211E-02  2.76907285179083E-02 -7.10270992537413E-02  1.41080117985143E-02 -1.18355646235314E+00
 -3.20434250615561E-01 -1.91025632422388E-01 -4.31906846020501E-01  3.84771624883114E-01  1.05986131598631E+00
  2.57216809067772E-01  2.44587354194256E-01 -5.57835898430748E-01  1.76921240313695E-01  7.35233249221296E-01
  3.15202335113969E-01  2.23995103799006E-02  4.34518281064001E-01  3.42575900327231E-01  2.03555529293752E-01
 -1.18709581381089E-02  8.71366603789148E-02  1.32286259261373E-01  1.38891817118098E-01 -2.51879680610237E-01
 -1.06961099712064E-01 -7.83802480476007E-02 -1.23795542017781E-02 -5.99349819085887E-02  2.40188111816100E-02
 -8.08793686879954E-02 -8.34269438946834E-02 -1.30169684605161E-01  2.11378237404999E-01  2.71663714828937E-01
  1.11309056459289E-01 -1.06655664621070E-01  2.83901178764164E-02 -1.14604000032926E-01 -1.87982444193755E-01
 -4.93226599388690E-02  1.70185845584036E-01 -1.91224454505559E-02 -1.13930662253075E-01
* ORBITAL    1   82
  1.31807701969857E-01  6.56712555652359E-01  2.42407762212407E-01  3.54394136372118E-01  3.53175039513345E-01
  2.70214771645496E-01  1.32699103285733E-01 -2.34618988882305E-01 -1.52508467167711E-01 -1.07901431907678E-01
 -1.11272588232887E-02 -1.74552349594250E-01 -9.36773283866975E-02 -3.97988683287295E-02 -1.82566389481029E-01
 -1.08850537914317E+00 -7.30011597374017E-01  3.70519501113088E-01  2.66290278099585E-01  2.34055580642583E-01
  2.01310972781839E-01 -1.57484536295742E-01 -1.02489311684145E-01  2.54985485632248E-01  4.57162513629204E-02
 -1.25500961924924E-01  1.07722643142326E-01  2.68848821172060E-02  1.33624954240363E-02  2.63185742130546E-01
  4.87635112418389E-01 -5.66738317047891E-01 -4.04466733217222E-01 -5.08680651154028E-01 -3.83590339796112E-01
 -8.35960900679597E-02 -4.69389077726974E-02  1.13481755652160E-01 -9.05023707062803E-02  1.37633799647163E-01
 -1.21349743644347E-01  1.73010211255401E-02  6.45482884242108E-02  1.24181535420382E-01 -3.73174752616129E-01
 -4.31822060772980E-01 -3.08417389202842E-01  2.86536951580681E-01  2.54383778713932E-01  4.85504036007082E-01
  4.03314493736643E-01 -8.41629883155997E-02 -1.62851454575511E-01  1.56176932300598E-01  2.35097715702748E-01
  1.39827295595447E-01  8.93740352102052E-02  5.36157180628616E-01  4.24216896378400E-01  5.55966704366151E-02
  1.13456612805736E-01 -6.17004619733623E-02 -1.48299100323896E-01 -8.74266897835320E-01 -6.72757755222116E-01
  1.27826585714656E-01  7.51963809040271E-02  3.44130172214992E-02  1.68461918316569E-01 -1.66742567255313E-01
 -1.90872099039567E-02 -1.29296727730928E-01 -1.56215255946176E-01 -1.51374746158062E-01 -4.33882365543266E-02
  3.86088017048780E-01  2.92816164651506E-01  3.44769407125938E-01  4.54507035826644E-01 -1.01809670560811E-01
  1.25166868898138E-02 -4.56555288174038E-02 -1.38071574702844E-01 -9.64857802955715E-03 -7.98322955556470E-02
 -9.36690261312173E-02 -2.01708980977980E-01 -2.45263962014504E-01 -1.32189626627983E-01  3.08469774627753E-01
  1.40778870485116E-01  5.94694253353492E-02 -2.21450163436482E-01  4.95873451447492E-03  2.82328580530047E-02
 -8.10214504816666E-02  3.22324120510093E-02 -2.20515297941815E-01 -2.37853000450998E-01 -4.09277625486622E-01
 -3.43609016185772E-02  1.30023774390223E-01  4.37001132195988E-01 -1.87463202481556E-01  1.28051408209350E-01
 -9.37853275793959E-04  1.87226259239223E-01  2.18971065258743E-01 -2.90721899633542E-01 -2.08093650348646E-01
  4.05139686085287E-02  2.06528992664335E-02  2.63189108081259E-01  6.31759014232472E-01 -2.90816672767115E-01
 -1.33002329510630E-01  2.55637773953115E-01  6.48901503757701E-02 -1.99557840119306E-01  3.90320443323249E-01
  1.18603494627561E-01 -1.19773287332849E-01  1.33026108125994E-01 -1.44050876426410E-01
* ORBITAL    1   83
  4.35400569555615E-02  3.73644175516044E-01  4.42046190880354E-01 -7.83146191751366E-01 -7.19610399956854E-01
  1.45005427260599E-01  5.71030540563316E-02  7.86117285459836E-01  6.81611978682409E-01 -1.09237037502222E-01
  1.53304186899941E-03  2.64257835131911E-01 -4.69458329849934E-02  8.28656292089553E-02  1.59968544681329E-02
  5.48517416503820E-03 -1.73865731056123E-01 -7.52016091889429E-02  2.94479153406361E-01  3.40665166043447E-01
  2.78340929927286E-01 -6.45600388945712E-01 -3.99526225318999E-01  2.02694026447279E-01  8.00686831273742E-02
  6.48752165281318E-02  8.85574701291848E-02 -6.87424185354398E-03  2.26258227703070E-01  1.17118705253546E+00
  5.34152943546590E-01  2.24310584466753E-01  3.00760168464869E-01 -6.32024411541436E-01 -5.43803642357725E-01
 -7.02727084439514E-01 -7.26116828283247E-01  7.56463465143439E-02 -4.51745309755002E-02 -1.07161069176806E-01
  1.39735833800482E-01 -1.79223400043910E-01 -2.39823053648358E-01 -1.40684006003828E+00 -8.87091709064250E-01
  2.11967923018573E-01  3.39572906951941E-01  5.81642661644657E-01  4.41412267207889E-01  3.64202325452996E-01
  3.99919642981006E-01 -3.82331767068772E-02 -8.67516499034026E-02 -1.23403694847612E-01 -1.55854855936726E-01
 -1.00422762712055E-01  1.20623122975189E-01  6.83914535858442E-01  3.99459996858194E-01 -2.26768973250050E-01
  4.31580248103722E-03  4.41113045063776E-01  5.30349321740849E-01 -1.36038134509942E-01 -9.38127240076196E-02
 -1.41292499142129E-01 -1.43422251240432E-01  1.32706055712758E-01 -6.37299999000969E-02  1.19192254143035E-02
 -1.96944280272866E-02 -1.90161943532008E-01 -2.96522857962248E-01 -2.24856419115527E-01 -1.78344369838504E-01
  8.04200767057167E-03  1.10322941711693E-01  7.93188537292817E-02  6.72627307702519E-02  7.42016839232195E-02
 -2.88847502938238E-02  1.07599424437239E-02 -2.90072132484336E-03  3.80306582847023E-03  8.69076131790070E-02
  1.15382530771463E-01  5.22025610724434E-01 -1.61451247694969E-01 -9.60763247455961E-02 -1.10250966614451E+00
 -2.01100851290556E-01  3.82458726441589E-01 -1.50714335984167E-01 -3.98577606043011E-02 -3.96385518711730E-01
 -8.39916859694740E-02  4.26869762455527E-02 -2.50550386225989E-01 -7.32953313439346E-02  5.49182702854285E-01
  8.57655887355943E-02  8.11280538572203E-02  4.53070380549041E-01  2.79498755711459E-01 -2.05334225990781E-01
  8.55202358485678E-03 -1.37022590304635E-03 -2.08324351260834E-02  2.01278626919911E-02  2.15755877283835E-01
 -1.66378066196929E-02  5.49150421973237E-02 -2.47607711052816E-01 -4.68138230641983E-02  6.27038516320641E-02
 -2.58657488751309E-02  2.26494612901248E-01 -2.10180726010582E-01 -2.27519435885182E-02  2.78850147611234E-01
  2.59471062400623E-02  8.12957687807048E-02 -1.62445546143338E-01 -8.38715702607424E-02
* ORBITAL    1   84
 -6.95940298772506E-02 -3.22353033635279E-01 -3.12431237486694E-02 -1.41847148050200E-01 -4.94059953447174E-02
  2.48849845576762E-01  1.48454677723627E-01 -1.09070703864763E+00 -8.50055789864082E-01 -9.90011583930651E-02
  7.81623075402933E-02  2.31908045920496E-02 -6.58547665526902E-02  1.14851219848301E-02 -1.25225024101991E-01
 -6.63795876219126E-01 -2.78633192299916E-01 -5.22325483974875E-01 -2.78745002980190E-01  4.69758107506590E-02
 -1.54350013341725E-03  9.71451988178173E-01  9.41388678981081E-01  1.42590361877426E-01  1.26878597318502E-01
 -3.36912785029990E-02  4.95370679384987E-03  6.60169658825052E-02 -7.03069678878903E-02 -1.83904303153978E-01
  2.74233757784442E-01  3.21739335257381E-01  2.19694992554705E-01 -1.72737207779429E-01 -1.01729566328443E-01
 -6.51137249242396E-01 -6.10229366317293E-01  1.27756234618496E-02  9.87660196944494E-02  1.38037058908674E-01
 -5.91968769597171E-02 -1.19666994421578E-02  2.93865945744496E-02 -1.86684912932964E-02 -3.30802045039246E-01
  1.17416080504927E-02 -2.50546425647942E-02  6.26761831522521E-02  9.00796083237857E-02  9.21896047274393E-02
 -3.49666264732534E-02 -8.42795935323995E-02  2.37075457129527E-01  1.36076137489419E-01 -2.89270560477487E-01
  1.25667554557547E-01  1.04028561825913E-02  2.82847021321033E-02  4.81096421068900E-02 -4.96813241853651E-02
  1.24325551623671E-02 -2.48149720000369E-01 -3.32662776875648E-01  9.50612925213451E-01  7.03009626597314E-01
  1.66668516891766E-01 -2.78703993661157E-01  5.75717338914171E-02  4.00708196514980E-02 -1.08366222703340E-01
  1.09742797672912E-02  3.57259977159045E-02 -7.53121509172073E-02 -1.46921238779286E-03  6.40754363413319E-02
  2.97588447206470E-01  1.85780439000699E-01 -7.39648555494840E-01 -8.09717731725406E-01 -8.56053834438562E-02
 -9.15598339464724E-02  4.12808894619062E-02  1.22748549288064E-01 -1.69341045480892E-02 -7.99386833349917E-01
 -3.12248229416716E-01 -1.53487944249942E-01 -1.24469737591331E-01  7.41131152041433E-02  7.25538469867576E-01
  2.18341740600870E-01  2.44842790502169E-01 -2.68357545633749E-01  3.79400228605160E-02  9.98228904432149E-01
  2.83102272949884E-01 -9.41273002171618E-02  1.86858481345376E-03 -8.73438429962890E-02  4.46090883002656E-01
  9.86781251422108E-02  1.27163898094728E-01  2.57821760518756E-02 -6.75375076630418E-02  3.76219561662174E-02
 -1.01776717826111E-01  1.81453284627602E-01  1.58785459345452E-01 -4.84680841099643E-02 -1.87777724396793E-01
 -3.94107422896061E-02  1.06479086389687E-01  2.48494153056499E-01 -7.14511845079303E-01 -1.88733327838851E-01
 -8.52511446867489E-02  9.48183736379479E-02  1.31761385223649E-01  5.75762805605238E-01  2.52088408248224E-01
  9.64390651388916E-02 -1.13495904129279E-01  1.01519651509914E-01  3.35500302901129E-01
* ORBITAL    1   85
 -5.20584751516523E-02 -3.20461429896711E-01 -2.44037694613317E-01  2.07280849224328E-01  2.03936967829897E-01
  1.28732007973736E-01 -2.03817279956682E-02 -1.52291445722327E-01 -1.97986034114594E-01 -2.56620225469951E-01
 -2.79258191222817E-01 -7.77360462588865E-02  1.11468773384686E-01 -3.64915550716438E-02 -2.42940772931370E-02
 -7.01828456827317E-02  1.27394932378196E-01 -2.40150162759019E-01 -2.78798518438547E-01  6.05842827338705E-01
  4.11714449791580E-01  2.41269634600745E-01  1.22887139288348E-01  2.93088236191564E-01 -3.34277374988308E-01
  3.02023099245119E-02 -1.44452157404012E-01  9.10166009256790E-03 -1.17287761104088E-01 -6.88413378759973E-01
 -4.66682405969032E-01  5.07699037527547E-02  2.20899984204252E-02 -2.02236624495403E-02 -6.38368517597267E-02
 -2.99482499884696E-02  2.62944126863098E-02  4.25387987473483E-01 -2.42845604128348E-02 -1.27139305324637E-03
 -1.82622923097077E-03 -6.15490104894266E-03  4.80177765852763E-02  4.08725700498795E-01  4.92559218052873E-01
 -3.42962697588719E-01 -4.03216019768998E-01 -8.79957707596906E-01 -7.85234005803221E-01 -2.57869421741737E-01
 -2.48054753288347E-01 -2.86186410650918E-02 -7.34428730882588E-02 -1.04353936091464E-02 -1.42863017579188E-01
 -7.42787229803896E-02 -1.19643503770472E-01 -6.42615161919702E-01 -3.09806405125768E-01  4.32852833350704E-01
  1.19784205430908E-01  1.05927684341460E-01  1.88823027869089E-01  2.00436403544688E-01  1.22817113807179E-01
 -1.59509200807622E-03 -9.99210369872824E-02 -1.67633579305469E-01 -1.33375139331182E-01  5.34754953086237E-02
 -3.18727111339112E-02 -1.12705347960324E-01  1.29001646132497E-01  2.53516905605258E-01  1.95818594138372E-01
  3.57137911958328E-02  6.52543811320987E-02  1.74886309348202E-01  1.46536132003672E-01  1.09502831914152E-02
 -3.73109491569640E-02 -9.19777557248171E-03  2.99032545142102E-02 -1.89931792683957E-02  5.79634150078213E-02
  3.68735004143662E-02 -9.15616999554335E-02 -4.64316052367927E-01  1.08427269109301E-01  2.61170075482899E-01
 -4.93095192865792E-02 -2.60114906741361E-01  4.32200848715055E-02  8.18918477016357E-02  1.94805504171527E-01
  5.64091089177344E-02 -1.20767322048416E-01 -7.94139034640436E-01  1.73866421552101E-01  1.17559370799515E-01
  2.56813867801278E-03 -1.57325763890919E-01  3.89324901702222E-01 -2.63498889936914E-02  6.68930459388112E-01
  1.58257878067489E-01 -5.07803437917305E-02 -1.10390217609356E-02  2.77172626234216E-01  2.77611330628741E-01
  7.14943673088748E-02  1.63016512002584E-01 -4.37816499739148E-02 -2.52679129176092E-01 -2.08534950382797E-01
 -6.17184923961221E-02 -1.26179663227723E-01  2.04942120611012E-03 -8.66171313531849E-02 -8.29620977074681E-02
 -1.27743131757151E-02 -1.27154633418690E-01 -1.94639287143752E-02 -1.78411353258498E-01
* ORBITAL    1   86
 -8.96588932129277E-02 -4.48338210872531E-01 -1.33468712468734E-01 -2.79123251924138E-01 -2.46850832359504E-01
 -4.18547914118302E-01 -2.33204589811937E-01 -7.61255006112596E-01 -5.54506432091488E-01  2.76862071085568E-01
 -7.47965894292476E-02  9.50330905436310E-02 -8.85175693671049E-02  6.40427105753136E-03 -2.08890472348548E-02
 -9.78918968961926E-02  3.15947287027931E-03 -4.68090045311195E-01 -2.74493850921994E-01 -1.90290778973132E-01
 -4.12222947210962E-02  8.04261282125736E-01  7.95105401369185E-01 -2.42016762937893E-01 -1.02988836495078E-01
  1.74705853260185E-02  3.69295927323563E-02 -1.09260147757193E-02 -7.71887455221779E-02 -3.51718390484976E-01
 -3.36982702623735E-02  2.60194970845539E-01  1.57101352861037E-01  1.14771565944433E-01  1.07268418270497E-01
 -4.89816127032053E-01 -5.44697340939754E-01 -2.13475527539557E-02 -2.60487766087753E-01  7.20632693678140E-02
  2.73977865060035E-02 -5.70031817697106E-02  1.15333712426013E-01  5.20821763957357E-01  5.44616068651252E-02
  1.74184767666827E-01  8.76006296759166E-02 -1.74783047926481E-01 -1.41898602063243E-01  5.74906917542768E-02
  8.11484202290523E-02 -1.11563031082094E-02 -3.37642962838271E-01  1.27268486511077E-01 -2.49748911729370E-01
  7.77091292421229E-02 -6.53914360253073E-02 -3.91423487183669E-01 -1.89562956264655E-01  1.81598084923617E-01
  1.18483326149577E-01 -3.21138855164267E-01 -3.75056244834991E-01 -3.29865854036573E-01 -2.76900368272167E-01
  1.60381614245022E-01 -2.01393929294276E-01 -7.34155104569763E-02 -4.06831634555123E-01 -1.52704903726643E-02
  9.93476234909310E-03  5.65810547592553E-02  1.40356629629355E-02 -6.49024254191505E-02 -2.82012657976481E-02
  8.67308113881680E-02 -2.25058400209969E-02  8.01968206933488E-01  7.73384314031364E-01 -6.37223314312149E-02
 -8.62280912032784E-02  6.86180772022504E-03  2.16393766500756E-02 -5.66989763587053E-03 -5.81669081865447E-01
 -2.17244746338091E-01 -5.62594933622512E-02  3.12338388322023E-01  3.45402873808371E-02  4.12613602598223E-01
  1.39323006324764E-01  2.38979387750262E-01  4.33544698258516E-01 -3.25094128781578E-02  7.55304654256982E-01
  1.92948826791520E-01 -6.15154662952440E-02  1.18329436228725E-01 -7.17543939591400E-02  4.63788216415673E-01
  1.01914395554984E-01  5.42097095892901E-02  1.25779335650618E-01  7.77346653516107E-02 -9.19629775645500E-03
 -9.48847454479021E-02  1.84185383049877E-02  1.82504745149556E-01  4.76985111464734E-01 -1.34989059787386E-01
 -1.25879011006951E-02 -4.60148144256717E-03  2.35386516526952E-01 -1.68342841661204E-01 -6.79012123271119E-02
 -2.90026041114539E-02  5.64239228215507E-02  1.63702491360723E-01 -4.78718103726732E-01  1.06821673022638E-02
  3.48116861031693E-02  1.79819361217230E-02  1.38874486994909E-01 -6.20794780835367E-01
* ORBITAL    1   87
 -2.44126026647290E-01 -1.23393106205598E+00 -4.16455788186928E-01 -4.43641081507906E-01 -3.86126789662459E-01
  8.30614372685996E-02  3.46842157509139E-02 -6.18330552439563E-01 -3.10067288759488E-01 -6.70828675732887E-02
 -9.34866727551702E-02  2.40691552315804E-01 -2.56040834679082E-01  1.05396745856506E-01  2.23926693262228E-01
  1.25232442812825E+00  6.03251145985537E-01 -5.41793986341168E-01 -5.12025260716710E-01 -9.95455417923838E-03
 -4.46099662233581E-02  5.51593269150269E-01  5.67025651487038E-01  4.25471777916847E-02 -1.42641763497266E-01
 -5.41777336784931E-02  2.45984474857925E-01 -6.45841418332792E-02 -1.75044542221703E-01 -9.79677099716387E-01
 -4.46098631160928E-01 -1.53489742537193E-01 -3.47171634405769E-01  3.64309541727491E-01  3.05665988748624E-01
  1.36400709764111E-01  5.91564702878264E-02  9.52155565479144E-02  2.76219879231797E-02  1.16572327508270E-01
  1.05186580121659E-03 -4.16353090878723E-02  1.04301869806592E-01  6.52992603373595E-01  5.05163213241260E-01
 -1.40651807317969E-01  9.62130106567594E-02 -8.38203478486031E-01 -7.48668055599315E-01 -1.77474906512077E-01
 -1.32450767714684E-01 -1.31844428858496E-02  3.80718946419976E-02  2.14920441887249E-02  5.09418129722139E-02
 -7.57720079240209E-02 -1.31708321812666E-02  9.63034970407518E-02  2.27905412549049E-01  1.08314638423390E+00
  7.00610302347877E-01  3.19662761082777E-01  2.89345664389852E-01  1.80176178667954E-01  1.46447767104583E-01
 -6.01006702655499E-02  1.23037914921762E-01 -2.50773368190364E-01  1.32403587206504E-01  9.22439442064105E-02
 -3.28948931031370E-01 -1.75192832865894E+00 -5.64154703274519E-01  3.96513085826970E-01  4.29416523505777E-01
 -7.94986395927384E-01 -6.88065122109924E-01 -1.14613072265510E-01 -9.86337327698703E-02  8.21035240135145E-02
  5.71983033835880E-02 -2.59044699660495E-01  2.32331719641628E-02 -1.02626522072505E-01 -4.53707328126763E-01
 -2.33554119313713E-01 -1.48285125228715E-01 -1.51203446158931E-01 -2.23645634187391E-02  4.11996887513302E-01
  3.31618136534765E-01  4.21045216788802E-01  8.18747660779496E-04 -3.21699112261163E-01  3.69898939037344E-01
 -2.01748650434816E-02  3.69248629782116E-01 -1.20605271935261E-01 -1.64868468864783E-01 -5.95131327377015E-02
 -1.18288836703499E-01  2.06706772275601E-01 -1.16441856291643E-01 -2.45621754809753E-02  3.93418032110953E-01
  2.09641220205470E-02 -3.43847418840354E-01  9.38956925391704E-02 -3.06104625470220E-02  4.22734384934311E-01
  1.25496988823014E-01 -2.98218297457804E-01  1.69882371862065E-01  6.81871943734304E-02  8.13754196247710E-01
  2.41133178651345E-01 -5.41968578130662E-01 -3.08679886008212E-01  1.53235280436329E-04 -6.43286987216160E-01
 -2.52515580939901E-01  8.61790146774780E-02  3.19738754137050E-01  1.48252974119613E-01
* ORBITAL    1   88
  5.56460423416781E-02  4.03459330367818E-01  3.51239129801236E-01  7.91482083485835E-01  8.22219340604456E-01
 -4.66737680906168E-02 -2.19920677290018E-02 -1.37299287452276E-01 -7.64382634344964E-02  1.35892636845516E-02
  8.31500915864381E-02 -1.62322940600306E-01  6.07671724793271E-03  9.57605679419804E-02 -2.60392560972313E-01
 -1.28608339932331E+00 -4.74618429971015E-01  1.56587155392735E-01  2.61556979898421E-02  1.06165566616239E-01
  1.02239096433623E-01  2.30000133818175E-02 -3.84563727769012E-02  1.19088364274469E-03  1.25107929283021E-01
 -2.30317541107652E-02  1.19680969395487E-02  2.56850787990574E-01  5.02772343579904E-02  5.33865855856118E-01
  7.43859833759873E-01  3.90074965760858E-01  2.13264286615207E-01 -3.89964642708283E-01 -3.69512568515061E-01
 -2.86320183199697E-01  6.26199565395512E-03 -5.41237694574583E-02  6.63723235797871E-03  1.49202981607448E-01
 -2.27886192693756E-01  1.75877902325884E-01 -3.85292041984874E-01 -2.08555425535994E+00 -9.15684601688144E-01
 -1.36070470714591E-01  1.30412693109899E-01  6.65102888207285E-01  6.18378194188389E-01  1.58971736143808E-01
  4.09632156023794E-02  6.01365826305631E-02  2.78291016765025E-03 -2.51420061858285E-01 -1.54459712205609E-02
 -4.58032873591270E-02  2.45516310255351E-01  1.47610110969456E+00  8.54911204185123E-01  8.41778308521287E-03
  2.90723277838837E-01  6.98560275980466E-01  6.19928280604232E-01  1.78866641384750E-02 -3.20472809070855E-02
 -1.92912543463648E-01 -3.08538889887917E-01 -4.46446459662263E-02 -2.37073185381189E-01  1.57668099743594E-02
 -1.75048103533730E-01 -1.02008673344831E+00 -5.79155714601873E-01 -2.91946367038152E-01 -2.57760603426358E-01
 -3.78413534914838E-01 -1.40568569109741E-01  3.09428682735117E-01  2.88095008627226E-01  1.41273043414073E-01
 -7.94520811728742E-02 -1.02747974972189E-01  9.58069793907989E-02 -6.44729433830447E-02  1.41499962366588E-01
  7.39923407044712E-03 -3.13260541245497E-01  8.94785984932767E-02  6.62703369903151E-02  3.43298597494732E-01
  3.11353399001737E-02 -2.08106315176585E-01 -3.35418742378674E-02 -7.05425788936027E-02  2.92330920042111E-02
 -6.45090795276334E-02 -4.26803134735252E-02  3.10116640591831E-02 -2.20265381999193E-02  1.38745028592434E-01
  1.95604455941204E-01  3.58940916051417E-01  1.32643964418140E-01 -4.38951707973897E-01 -1.49024814527263E-01
 -8.15135237963577E-02 -1.07684484458422E-01 -3.04389965365593E-01 -2.66429816707698E-02  1.27166341587721E-01
 -1.06618373341807E-01 -1.19602888018932E-01 -1.97796445533971E-01 -3.51624146819610E-01  6.13354492734208E-01
  1.92290087243381E-01  3.24626022528628E-02 -4.57327378731767E-01 -1.57102448254444E-01  6.59357307571425E-02
 -8.98582217265242E-02  3.08126041860349E-01 -2.35932397691882E-02 -3.21566387921270E-01
* ORBITAL    1   89
 -2.48684013321444E-01 -1.23468688294263E+00 -3.88152673210043E-01 -1.28380258378271E-01 -1.23946643117743E-01
  7.70005427742387E-02  2.74818856023272E-02 -6.90834169293063E-01 -3.64369611667883E-01 -1.86218595089600E-01
 -1.02425553920435E-01  1.95172552560734E-01 -2.10247099642454E-01  9.69797687689184E-02  2.38162956674134E-01
  1.38171856813994E+00  7.44432467055803E-01 -5.30542589200081E-01 -6.00529717615434E-01  2.13161743725946E-01
  8.20195003032858E-02  9.86813842713161E-01  8.52665814168036E-01  4.49567216042415E-02 -1.03412989137999E-01
  1.42691863965370E-02  1.73732606591790E-01 -5.21803971207655E-02 -2.25996014959288E-01 -1.27004628152213E+00
 -6.09109276020595E-01  6.06005184977506E-01  2.62762119042629E-01 -4.14781411317025E-02 -1.55859233478061E-01
  3.08858839727076E-01  2.44406752158949E-01 -1.34642696835016E-01  1.72280423880637E-01  8.93092209087328E-02
 -3.48282362559679E-02  1.07449769107836E-01  9.06272436957651E-02  5.97463634132688E-01  4.33539994265961E-01
  4.42117499810500E-01  2.10439235637523E-01  3.69478484731987E-01  6.14161980157793E-01 -1.89446231114407E-01
 -1.61822818116741E-01  1.99502086152983E-01  1.26002982143843E-01 -8.80488256873959E-02  1.41021328378024E-02
 -6.04159084910989E-02 -1.65503975347074E-03 -1.43669868620007E-01 -3.08678820895125E-01 -6.38150464835387E-01
 -5.50496107455763E-01 -1.09580013319628E+00 -9.06500538233832E-01 -5.52265679983658E-02 -6.89320103819102E-02
  4.72338680320670E-02  1.60958138825794E-01  6.12736665601011E-02 -1.51046604683897E-01  2.14381648468292E-01
  2.21961001702434E-01  1.21473266105100E+00  5.09440645363894E-01  1.65998727346169E-02 -2.18141306707962E-01
  1.08659251568826E+00  9.54488912105875E-01  2.35403928759373E-01  1.92900152520096E-01 -1.17353061697507E-01
  3.95986417625499E-02  1.95575338146829E-01  2.77938195952211E-02  1.32769154261370E-01 -3.68646303459193E-01
 -2.27528859892379E-01 -2.25881956058519E-01 -2.21912550512361E-01  4.67314919227162E-02  5.54974318549018E-01
  2.84824180612964E-01  2.43047749235896E-01 -3.04367510671425E-02 -3.48962279666116E-01  6.21739825779263E-01
  1.37003522121914E-01  2.81423437338479E-01 -2.24835019271332E-01 -7.80643601241232E-02  2.47851206055812E-01
  4.04467986207245E-02  7.48526317418487E-02 -2.00629614799299E-01 -1.89154082000929E-01 -4.81216851420730E-01
  1.06328547167770E-01 -8.79829599635394E-02 -3.76435878305916E-01  1.45362768774789E-02 -9.12601811302412E-01
 -3.26393391109479E-01  1.37656992431077E-01 -2.28651475822530E-01  5.35894397558534E-02 -1.12400868966091E+00
 -3.24415291050643E-01  4.12923708982547E-01  3.24545889784058E-01 -1.58298392743999E-01  7.29461904038571E-01
  3.02997954750507E-01 -2.32122984905214E-01 -2.93485930635779E-01 -1.39870156867158E-01
* ORBITAL    1   90
  2.94305979345716E-02  1.24959636999473E-01  1.02116560693108E-02 -2.02672069587521E-01 -1.78189324285337E-01
  1.61278381297472E-01  5.59462144283808E-02  1.14294916874936E-01  3.21348929860767E-02 -4.19947911888678E-01
  2.83799555067640E-01 -1.25057970782800E-02  6.43480928113149E-02 -4.44040802895893E-02 -3.46695505134304E-03
 -6.48290714269239E-02 -7.28742113408082E-02 -1.45152727275501E-02  9.57120835596698E-02  3.74854952885056E-01
  1.63664134552707E-01 -7.52034700711996E-02 -6.11460416594645E-02  7.28447199640662E-02  2.00690612230492E-01
 -1.82505619971745E-02 -5.95748424974776E-02 -2.19835633438160E-02  2.32197023780803E-02  1.21942922550745E-01
  3.15858135470705E-02 -7.16078046688335E-02  2.42703738890665E-02  8.53302353077258E-02  7.79861924181994E-02
 -1.29608829900458E-01 -1.53579931732463E-01 -2.59588924963229E-02  6.05991879963905E-01 -2.44588907237146E-02
  1.26948169743380E-02 -7.69892541384741E-02  2.78677887458358E-02  1.03880423009738E-01 -2.81330628250610E-02
 -1.52372295938102E-01 -1.25691201491293E-01 -2.65063726889136E-01 -2.61897814674211E-01 -5.65854727272230E-02
  2.22645354420443E-02 -7.29337990292244E-02  3.35028440723465E-01  8.22149664448180E-02 -8.44209089568124E-02
  1.78447452947686E-02 -1.34821932312913E-02 -6.35524448386196E-02  7.44228280995934E-03  4.80579735989337E-01
  3.65953185045036E-01  2.82628220433206E-01  1.89439699669544E-01  2.71348733573735E-02 -9.26672868786078E-02
  4.59679878728264E-02  2.11244218614519E-01 -9.20403757038490E-02 -4.89860259546668E-01  4.69088614559526E-02
 -1.01866429767395E-01 -5.62665092209320E-01 -2.44221259916538E-01  2.28507962628210E-02  5.88034964374786E-02
 -3.37691473758074E-01 -3.77752157842007E-01  7.07759559386505E-01  6.29284276240671E-01 -1.74423201438115E-02
  9.87363941439135E-02 -8.37520140354617E-03  2.09745429336727E-01 -4.94372271130424E-02  9.58689036717500E-03
  5.21968462009399E-02  1.50487390051903E-01 -5.08319691983970E-02 -7.40497290584270E-03 -1.89174593026895E-01
 -1.10593457855068E-01 -4.90565965683752E-03 -4.92334138341811E-01  1.20548310092890E-01 -2.73076506521295E-02
 -4.89683771664554E-03 -1.29028239192053E-01  6.46914308453992E-06  5.21938474001186E-04  6.67039728914495E-02
  2.41100213173707E-02 -7.97920392236628E-02 -5.02540655651115E-01  7.68606934159591E-02  1.90094714648562E-01
 -3.13269200234066E-02  8.69761976883990E-02  1.05359055771500E-01 -2.13024604997816E-01  3.81142011050899E-01
  1.46898913499353E-01 -6.84736124630716E-02  1.58284602826146E-01  3.47992313674857E-03  3.33915089492315E-01
  5.90061851023601E-02 -5.62329961179159E-02  1.49176955132846E-02 -6.11647509543448E-01 -2.42643102285744E-01
 -9.25551269800543E-02  7.63508431538091E-02  1.68273956999342E-01 -4.33517467176048E-01
* ORBITAL    1   91
  8.14353850588798E-02  3.78665010562595E-01  7.39134543723761E-02 -1.19488238980516E-01 -7.09157590830373E-02
  7.22237464564578E-02  5.91279159030195E-02  3.71767412636534E-01  2.06271059405365E-01 -7.83949395469708E-02
 -3.46887475288147E-01 -6.99463076996559E-02  8.53661550862929E-02 -4.05865338181595E-02 -8.12379378112153E-02
 -4.92726039203960E-01 -2.80680488946164E-01  1.23720601338887E-01  2.14794034847965E-01  5.26092460441679E-02
  7.55765024042596E-03 -6.18963784055881E-01 -5.27922102436389E-01  1.42702963615974E-02 -2.68486279624122E-01
 -5.02876537838979E-02 -6.09740940352369E-02  1.44208312886979E-02  6.46570156907372E-02  3.98575309241564E-01
  2.28683337145199E-01 -6.22575494575453E-01 -3.58721131003204E-01 -1.22244059569830E-02 -2.06740427657581E-01
 -1.78906609017437E-01 -1.09798914916078E-01 -3.05769220719354E-01 -5.90609645071543E-02 -1.70078901563354E-02
  2.33847695202437E-02 -1.21526853291290E-01  1.53234827006537E-01  7.58133080221430E-01  2.63647810771948E-01
 -5.49246168882404E-01 -3.15277956595841E-01 -5.93664233378573E-02  3.30059951627752E-01 -2.40139463153578E-02
  9.08972111081511E-03  3.08139515086570E-01 -4.65450461489061E-04  3.34064471234398E-02 -1.18437194012361E-02
 -2.56404652781245E-02  8.11734150922637E-02  4.23730612975040E-01  1.84640984921020E-01  1.53906837330145E+00
  1.45094818521793E+00  4.78082286766690E-01  8.75162415489702E-02  1.74047024113030E-01  1.68610507251814E-01
  2.65168721083557E-01 -3.80293156944088E-03  9.64880370284531E-02  4.72034822558485E-02  2.01256117886617E-01
 -3.16091846394617E-01 -1.83718558469074E+00 -1.03912371214801E+00  6.62901619457085E-02 -1.82794740769394E-01
 -6.54966089738821E-01 -8.56945901542443E-01 -6.80816709279906E-02 -9.63832997339727E-02 -6.92901318276044E-02
 -1.87705504738489E-02 -3.50749395360321E-02 -7.26787352477209E-03  3.30887175231612E-02  1.69226167611531E-01
  1.14255780132337E-01  1.36064416156309E-01 -3.64286620102888E-01 -4.51117579243226E-02 -3.16996290042074E-01
 -1.24373622243321E-01 -6.21083597660401E-02  2.09246545823637E-01  1.71819194837830E-01 -3.78743134642033E-01
 -1.39382075657738E-01 -7.62483551170495E-02 -2.73751574942539E-01  3.63082318889511E-02 -2.39114840147054E-01
 -9.56867122459342E-02 -6.46848788796756E-03 -9.44993160545505E-02  1.05899683629522E-01  4.95439268988927E-02
  1.51504499132300E-01 -1.58794481049198E-01 -3.32722523533384E-01 -1.33918899626683E-02  8.39792364715981E-01
  2.50482459738808E-01 -3.31401583412618E-01  3.98871295212604E-01 -3.66094364231177E-02  8.62421768094800E-01
 -3.94619706370098E-02  1.02288522866640E-01  1.76632853004080E-01  6.75353198475327E-02 -2.59672773998184E-01
 -1.54596202284402E-01  3.25492137897241E-01  4.11452651191795E-01  7.83857274783450E-02
* ORBITAL    1   92
 -2.76763886433887E-01 -1.40432341397386E+00 -4.37334032100328E-01 -1.04145462771971E+00 -8.55105339038643E-01
 -2.09165379810944E-02 -1.65522683058610E-02  7.43043171371489E-01  3.84096121567798E-01  5.70227231832666E-02
 -7.99934984599148E-03  1.51423267316821E-01  2.41571996594222E-01  6.00532964346924E-02  4.47346044196438E-01
  2.11371411357755E+00  4.81263037494440E-01 -7.53628971324765E-01 -6.36997192851933E-01 -4.37362230827671E-02
 -1.49895854991657E-02 -7.67371567017841E-01 -7.02442441093021E-01  7.33485851158432E-03  4.21368278550752E-04
 -4.51038476248565E-01 -1.72298408628808E-01 -2.09965308167638E-01  2.08944492840622E-01  8.88020465843909E-01
  8.15559875431173E-02  1.97872177917740E-01  9.57773149172708E-02  3.99594078178892E-02  5.42043070645730E-02
  3.40931331003586E-01  7.66803047549948E-01  5.63502940915544E-02 -5.23876052201336E-02 -6.79759015737647E-02
 -3.57431398575059E-01 -1.44606865305068E-01  1.26446611914281E-01  6.11388179229712E-01  1.19295008508552E-01
  6.87319354714312E-01  5.44954659306529E-01 -2.88751504075539E-01 -1.86655529089932E-01 -9.32470065869800E-02
 -3.02027963569526E-01 -5.37368565867043E-02  2.82452215730584E-02  1.66791882536953E-01  2.30928509928264E-01
 -1.68667171882886E-01 -4.86817923197475E-02 -3.02218236517993E-01 -1.82577662403494E-01  2.71767965271393E-01
  6.98942018036224E-02 -6.46953867509936E-01 -4.61583378241617E-01  1.14356320052241E-01  1.62706595535407E-02
  8.47913564123602E-02 -2.48081855087569E-01 -1.21324473860157E-02 -5.61916561436573E-02  1.50002551949229E-01
 -2.74126273803119E-02 -1.44817621454660E-01 -3.60565190936042E-02  2.92643335124438E-01  2.41849324195989E-01
  3.80506751099325E-01  2.62559283396069E-01  1.31697998883640E-01  1.26545619108598E-01 -4.32943016415986E-02
 -1.20070615429225E-01 -6.00967610937654E-03  6.06416129118508E-02  2.58604694519558E-02  3.91414729176717E-01
  3.23979365329158E-01  6.59403565275821E-01  3.37478488751434E-02  2.14251681317830E-01 -7.58880390784817E-01
 -4.63844834034362E-01  1.17986368993650E-01  4.01049253735544E-02  1.27639177395289E-01 -4.52394258821578E-01
 -1.93587516385169E-01  3.20248099858488E-01  1.12587793471528E-02 -1.53849488977342E-01  1.70882478819033E-02
  3.63390683389544E-01  1.75708828013163E-01  3.66023753222040E-02 -4.23471412748958E-01 -1.36420736250045E-01
  5.24752945578724E-03 -4.56467378840788E-02  1.39281550693354E-01 -7.95103871531908E-02 -2.39889802802303E-01
 -9.22198112090241E-02 -2.92248362110683E-02  4.33567323454585E-02 -2.96516702664522E-01 -4.32195467305755E-01
 -1.42167424784617E-01 -1.08881386472289E-02  1.26442510706973E-01  3.63505380030909E-02  1.87657565453276E-01
  9.88371170938293E-02 -2.03477035565240E-01  1.96753376373576E-02 -2.12854781393524E-01
* ORBITAL    1   93
  2.86435976808673E-02  2.56661268242374E-01  2.26501005726059E-01  3.06616655781609E-01  4.04004836661490E-01
 -2.89001743789413E-02 -1.39192770541744E-02  3.97560883723650E-01  1.89757953906325E-01  5.08945167675859E-02
  1.00498615787295E-01 -9.70410283446118E-02  7.23041703843670E-02  1.46718556135893E-01 -3.47909119782425E-01
 -1.74942587283396E+00 -5.99073223056514E-01 -2.28155104057271E-01 -1.58876266854660E-01  3.13392878250127E-02
 -1.25760053079187E-03 -8.20880401260406E-01 -5.34003361977071E-01 -4.36277289283095E-03  7.79854180026179E-02
 -6.23231884123763E-02 -3.83004032620488E-02  2.15737161351796E-01  2.38674979792933E-01  1.21212518163915E+00
  3.44263010868206E-01 -7.64029317613986E-01 -6.07314963740470E-01 -1.79462890515151E-01 -2.20903269785217E-01
 -7.14513820703884E-01 -6.68644004378428E-01  5.81463168012009E-02  1.30612118462523E-02  1.53322793490436E-01
  9.47665582269385E-02 -2.24690848939570E-01  3.63577632908485E-01  1.65101769899224E+00  3.06104430401817E-01
  3.44849038280542E-02 -7.48464554773172E-02 -2.57209375274830E-01  1.20570080358935E-01  1.76980191252780E-01
  1.98976867217610E-01  7.23507195454289E-02 -2.24586473929195E-02  2.06466025066950E-01 -1.60570573182426E-01
 -1.78939193824165E-01  2.88873505505857E-01  1.35088501202682E+00  2.42925802514559E-01  1.04280293403312E+00
  7.93770679047169E-01 -1.53136515745033E+00 -1.04782450166501E+00  1.97260772858107E-02  2.53632024462468E-02
  4.79302694027816E-02  2.24783556831300E-02  1.75609901335478E-01  3.91321068730080E-02  3.79511651960224E-01
 -3.92351317085852E-01 -2.06775423085524E+00 -5.92703050026352E-01  4.96073530289883E-01  6.29598110100221E-01
  1.47621823324649E+00  1.29077604348477E+00  5.16123391876448E-02  5.87907019349372E-02 -1.47525717934993E-01
  6.87593374312816E-03 -2.31541205600694E-01  1.45653284492946E-02 -3.98726657505623E-02  2.80877955701384E-01
  1.18661380954493E-01 -2.35584659610995E-02  1.09176117585329E-01  7.88299270934791E-02 -2.70418567542857E-01
 -1.40282008934597E-01 -2.27095975250482E-01 -3.20837418905210E-02  8.98204920384746E-02 -1.53916321991166E-01
 -4.33163054265081E-02  1.04744492308664E-01  2.22815325848635E-02  1.44343114786831E-01 -8.87798931187071E-02
  4.70138147533017E-02  1.07508051524099E-02  6.50064444066989E-02  3.28474101658006E-01  1.78804640985944E-01
  2.92213145312080E-01  3.12659503189257E-02 -1.30090405380305E-01 -1.47242660828398E-02 -9.41359781971527E-01
 -4.65416112177763E-01 -4.66626665504406E-01 -2.63552861462212E-01  1.59184039536070E-02 -1.07964653005722E+00
 -4.17833270229378E-01 -9.58834599690623E-02 -2.55125905480634E-01 -9.99762819010308E-03  1.43160426366600E+00
  4.72570588389724E-01 -8.58338341777220E-01  3.90315426241086E-01 -3.79242599615862E-02
* ORBITAL    1   94
  2.22461330977906E-01  8.86951038378586E-01 -4.98010745898400E-02 -7.24645862292025E-01 -7.36035648954298E-01
  3.39438005987996E-02  1.98252785864049E-02 -9.53663851514927E-01 -8.08938189904078E-01 -7.90146418481306E-02
 -2.91170133687567E-01 -3.62680688037226E-02  3.35650585943706E-02 -2.26935483867667E-01  3.19054294368424E-01
  1.62995780136160E+00  6.53444168133252E-01  1.07574045606180E+00  1.13250592332071E+00 -3.08229179107422E-02
 -3.07625640722017E-02  1.13967720462594E+00  1.06354379537688E+00 -3.16230017548398E-02 -1.23897218085288E-01
 -3.18878114418788E-04 -3.66981947876561E-02 -1.81921513920946E-01 -3.10624484078893E-01 -1.50081610213830E+00
 -4.83329724264335E-01 -1.15504523726868E-01 -2.40408471489614E-01 -3.95420453387634E-02 -5.97061946188926E-02
  9.58483064542900E-01  7.13712031939054E-01 -3.43473730397456E-01 -3.42083103677352E-02  2.74037539186345E-02
 -4.99849210032854E-02  3.27245861299874E-01 -1.20521616226722E-01 -7.42759681082974E-01 -3.77432248314288E-01
 -7.47576433706481E-02 -1.36897730034139E-02  9.20754065764473E-01  7.23295105386169E-01 -2.05684783408850E-01
 -1.48196835646388E-01  1.21573318162640E-01  4.77829310314685E-02  3.23914041828108E-02  4.51900178566374E-02
  2.98469440776813E-01  1.92466081027389E-01  8.62962640974760E-01  5.51866922894127E-02 -1.37709545949466E+00
 -8.63754835703611E-01 -1.91772014524743E-01 -1.92954061610257E-01 -6.42166925706129E-02 -1.86386382143230E-02
 -1.40875093567954E-01  5.09013796401741E-02  1.34709037911834E-01 -7.58698137634134E-02 -2.40283102178300E-01
  1.09701045286300E-01  6.83240597377984E-01  5.41562476674467E-01 -4.71643936072931E-01 -4.55657199096865E-02
  1.94528233786461E-01  4.08580788229989E-01 -5.45814081378228E-02 -6.10067032845320E-03  3.93177496291542E-02
  4.17770230595201E-02 -5.74367363407024E-02  1.23372079851325E-02 -1.12338168219057E-01 -9.56970037300013E-01
 -2.24327679834103E-01  2.19288734798111E-01 -2.67151899845264E-01 -2.67304804315976E-01  2.76413935172847E-01
  8.44612583524489E-02  2.21003514439544E-01  1.63355768856211E-01  3.39678628158389E-01  1.60433164739289E-01
  1.56820298544103E-01 -5.15301969516865E-01 -7.98562879118339E-02 -3.61056980192533E-01 -4.47978405456363E-01
 -3.39098470470983E-02  6.91645083374937E-02 -1.43881447259454E-01 -1.24494078137065E-01 -2.92520489886745E-01
 -1.58264900474357E-01 -1.21634856569195E-01 -6.34386207348270E-02  3.32355708366449E-02 -7.84334397537204E-01
 -2.26210682020575E-01 -6.92432274364408E-02 -3.29743182937656E-01 -1.14299370724901E-02  6.47691168677224E-02
  2.19778784760610E-01 -2.28124937097132E-01 -4.15599559853039E-01 -5.42374304805229E-02  2.79561660397226E-01
  9.07659551271936E-02 -1.53995395776456E-01  1.33258810762749E-02  2.68869037554444E-03
* ORBITAL    1   95
 -1.28446374353147E-01 -7.97042797170573E-01 -4.93573113951686E-01 -6.91907936120634E-01 -6.43227834362851E-01
 -3.80676751885610E-02 -2.37739426698287E-03 -6.22978446169338E-01 -5.27658262682990E-01  1.78888774611758E-01
  4.35702835656554E-01  9.77711860718739E-02  2.13934128752271E-02 -1.10162022068744E-01  3.96438055981075E-01
  2.08630285945037E+00  9.49358591691512E-01 -2.10504569706322E-01 -4.90730788595941E-02  8.04028529343244E-02
  5.63414893219290E-02  1.24018951804545E+00  1.02166274723800E+00  7.14281369732298E-02  1.85777649545331E-01
 -6.66903832736991E-02 -1.52824951505009E-02 -2.16500391138476E-01 -5.29432522103437E-01 -2.74136951908253E+00
 -1.11241358276903E+00  3.86301102576239E-01  3.53082178716936E-01 -2.57486444931601E-01 -2.79308185655720E-01
  5.87066438750960E-01  5.85965532004984E-01  4.57149030325563E-01 -6.11203748708640E-04  1.42784717822838E-01
 -1.97828706181909E-02  9.09577285758367E-02 -1.32556496882852E-01 -5.67053626931509E-01  3.87975824809853E-02
 -1.52391800706135E+00 -1.32118662170982E+00 -4.76432058205878E-01 -4.89854097439995E-02 -5.80963507390062E-01
 -4.62516408240384E-01  8.98210609835362E-02 -5.70797766250011E-02 -1.21760679511443E-01 -1.96105583117885E-01
 -9.31250278487329E-02  1.14034941219401E-01  6.75412012931461E-01  4.13522509453265E-01  1.12732332255166E+00
  8.74966490562546E-01  9.01555955068295E-01  6.38085995607397E-01  1.89217704172131E-01  1.78618719985718E-01
  1.97814280133593E-02  2.86340307606791E-01  8.52082632044417E-03  7.75410168608089E-02  1.55841014032154E-01
 -2.76666910207955E-01 -1.50488360394331E+00 -5.86522242481946E-01  6.09274939324807E-02 -6.64171789846794E-02
 -1.03187231868742E-01 -1.74884724227459E-01 -1.01230480854127E-01 -8.14374372465200E-02 -5.12454922320713E-02
  1.29158049728869E-01 -5.76160601096973E-02 -9.20631383812723E-02  6.49888795912501E-03 -4.40415196529566E-01
 -8.51031039301064E-02  2.10206458017024E-01  4.01671482596197E-01 -1.29518770867345E-02  2.71182659330442E-01
  3.16059671853188E-02  1.44633322086339E-01 -2.12846214066249E-01  5.67755713227658E-02  5.31932961607149E-01
  7.40697481924683E-02 -2.32470093105590E-01  5.93554934739263E-02 -1.62903489669234E-01  9.71767852934402E-02
 -3.05804037524736E-02 -2.81237716443707E-01  3.37375469055598E-01 -3.98811480514043E-01  1.00996281718486E+00
  3.28407249706056E-01  1.74695964352732E-01 -6.32263077402221E-01  3.12077186714048E-01  8.08060882149266E-01
  1.23368190926931E-01  1.71051354812908E-02  1.05986480823022E-01  1.82233655698722E-01  2.27185125306171E-01
 -1.75556916145309E-01  7.30545335872827E-02 -7.47556891626930E-02 -2.05489570899084E-03  2.78230473998165E-01
  4.32197648065386E-02 -7.36666801762857E-02  2.74409578122088E-01  1.88870441010347E-01
* ORBITAL    1   96
  8.93171978717312E-02  2.09782619017651E-01 -3.45845854583602E-01 -3.81538708950017E-01 -3.66245846611969E-01
 -3.01942034530804E-02 -1.41245156682568E-02 -4.55370334968328E-01 -4.59036433275264E-02  3.07686543014934E-02
  2.09231078358975E-01  4.36832169857566E-02 -1.98849242529554E-01 -2.08595100672667E-01  1.23803305465838E-01
  5.68683783283418E-01  1.04726779045987E-01  2.23332159088915E-01  1.61022618789545E-01  1.16018015756509E-01
  8.60743881585730E-02 -4.13289954696944E-02 -3.01673469934940E-01  3.11887040657776E-02  5.20074785882357E-02
  2.20991832778580E-01  1.73890729474927E-02 -1.58290758462814E-01 -2.26987471559107E-01 -1.23008473290644E+00
 -5.60970541553893E-01 -1.05956484157753E+00 -8.61792311864503E-01 -1.72063487861823E-01 -1.93423488700405E-01
  3.95849816645318E-01  1.49134987915234E-01  1.63198377265615E-01  3.46041150699621E-02 -2.62241559286590E-01
 -4.54430174011668E-02  1.09242893779901E-01  2.00295608998832E-02  2.48482473394982E-01  3.55686567044000E-01
 -1.21779610135784E+00 -9.55083449216251E-01  2.56636370564047E-01  3.78884205595550E-01  1.15219767337737E-01
  4.86641467040592E-02  1.20585705615368E-01 -3.31391577762182E-02  1.28339438002685E-02  5.41911202451704E-01
  5.40496169114714E-02  1.41632962356506E-01  6.44305812283751E-01  1.56865827308399E-01 -3.15808480833519E-01
 -3.48444828557447E-01  8.88405727316703E-01  6.88285906158083E-01 -1.02065940156776E-01 -8.55956887271860E-02
  1.44970573513862E-01 -4.61532807369432E-01  1.37991116444999E-01 -5.87159079188366E-02  6.61628214289229E-03
 -1.21567181448601E-02 -2.69075886961745E-02  1.50448045334776E-01  8.96886069886285E-03  2.17443240152959E-01
 -3.35576726432319E-01 -5.47130955656266E-01  9.43676023399502E-02  9.12072637640769E-02 -3.73107565369864E-02
 -2.73677500694962E-01  1.97361168964624E-02  9.31128222370715E-02 -4.61803507160641E-02 -6.09706733374797E-01
 -3.45174135150494E-01 -3.46061794549508E-01  1.65406086522554E-01 -4.24064543831578E-01  3.32103384121160E-01
  3.94276511103342E-01  2.60154024367390E-01 -1.13917081265061E-01 -5.76819121333055E-02 -1.37422950258026E-01
  9.89874119734173E-02  1.84138057827881E-02 -2.92100276034208E-02  1.86659183509911E-01 -6.48252160493792E-01
 -4.14540383379423E-01  1.85331591264215E-01  1.26843347858946E-01  2.89375618668919E-01  3.26117196708702E-01
  1.99273294389526E-01  8.04049325669510E-02 -3.55316288220826E-01 -2.67306987285427E-01  3.96618648837022E-01
  1.02120713157287E-01  2.60803018251620E-01 -1.28884609055124E-01 -2.67883318993092E-01  2.10747878513736E-01
 -1.02099649170901E-01 -1.59962875257523E-01  1.16261826606350E-01  1.03225083737379E-01 -7.73483314288452E-02
  1.13115404223144E-01 -2.69679383740240E-01  3.13026117463496E-01 -3.12592026498581E-01
* ORBITAL    1   97
  1.72336447368211E-01  6.55131588601313E-01 -2.21426442227275E-01 -9.28982445824577E-01 -5.93027560083552E-01
 -2.90477886491873E-02 -3.57923887217550E-02 -4.38906463520556E-01 -3.71055575137289E-01  2.49033753285267E-02
  2.54261802297320E-01 -6.37168473889886E-02  6.77368874798475E-03 -5.31511458344143E-02  6.78391103652083E-02
  4.42343622154302E-01  3.37040565988317E-01  3.10795914585427E-01  4.45744834759434E-01  1.46689444100520E-02
 -2.09274989493232E-02 -1.81294548921600E-01  9.70100419953497E-03  1.44181729328621E-02 -4.01892704774794E-02
  3.40407870773669E-03 -3.27791806219419E-02  4.95226901843370E-02 -3.34033494193344E-03 -4.87031235350542E-02
 -1.62423264428754E-01 -1.28528557383476E+00 -1.33374037897503E+00  3.54574473407532E-01  2.72551442098712E-01
  1.26552912641321E-01 -3.93434419969003E-02  3.22318796329045E-01  6.59611618416631E-02  9.55332466767704E-02
  3.18021688762711E-02  7.85369461250164E-02  5.62496149647223E-01  2.99622891652723E+00  1.40977108839522E+00
  4.13027955545475E-01  4.01809027334842E-01 -1.73629094749070E+00 -1.18217825320400E+00  8.62925607950509E-02
  1.05217178057254E-01 -8.24377883451560E-02 -8.99711143524948E-02  1.14298859958629E-01  1.05304026950037E-01
 -1.70977691880031E-01 -2.70452548818813E-01 -1.23922058264248E+00 -3.47265512509396E-01  1.47372085537711E+00
  1.05059575596824E+00 -1.72874059412284E+00 -1.26718283782667E+00  6.35222370298439E-02  6.68650505013535E-02
  1.37871235909337E-03 -1.28941884912139E-01 -4.00316221940741E-01  1.19733441202487E-01  3.44460411018665E-01
 -9.37642075852064E-02 -5.31083447271638E-01 -3.65180787491437E-01  5.79932945155411E-01 -3.43634132822681E-02
  8.55695834014570E-01  9.80241856702332E-01  8.09026097433227E-02  1.29162099256235E-02  3.28457329208289E-03
 -9.81686510633624E-02 -4.18002521281885E-03  2.54444696378971E-02  1.47521244799860E-01 -8.61204449253501E-01
 -2.14230560228397E-01 -3.43187667701617E-03  2.06403103359420E-01 -4.52451956844301E-01 -2.05743282260772E-01
  1.44689736276549E-02  5.77646789770298E-02 -1.48457481235783E-01  4.42205480793394E-01 -2.74448554178859E-01
  1.86045351205156E-02 -1.41916351168702E-01 -2.38299040844523E-02 -6.13653069888274E-02 -6.89931685540875E-01
 -1.54509126041792E-01  2.68351153871002E-01 -1.64204719281816E-02  2.96416372576829E-01  7.18934990222530E-01
  3.22043471868665E-01 -4.66561092687402E-01  3.84740515855051E-02 -8.40897088384638E-02 -4.95249426857016E-01
 -1.21914414298198E-01 -3.34468738355029E-01  2.23053196459408E-01 -8.71409998203481E-02 -9.05412873965188E-01
 -2.33664302738122E-01  2.17986769454969E-01  1.64091330208366E-01  8.81749900999428E-02  2.27946813630044E-01
 -7.65069063193122E-02  2.26097870575859E-01 -4.05550379016484E-01 -5.33247654619132E-02
* ORBITAL    1   98
 -9.41038796178422E-02 -5.52451607505525E-01 -3.40035352036870E-01 -3.27267214038968E-01 -2.33040478394892E-01
  1.66799433247269E-01  1.16354282692543E-01 -1.55626923126536E-01 -4.29208091315230E-02  5.26324213289138E-01
 -3.87610953504587E-01  6.93645132205916E-02 -6.50370129816276E-02 -4.83021716279793E-02  1.42593376469803E-01
  7.40288960739399E-01  3.05271513251063E-01 -4.08048926987100E-01 -3.62039251395160E-01 -4.55891990807590E-01
 -2.30748963823172E-01  1.88499089626756E-01  9.29944375608380E-02  2.98743170230780E-01  1.63470848704713E-01
  3.13792897660583E-02 -9.74782085141990E-03 -7.95295157830808E-02 -1.11688023035201E-01 -5.67810178780447E-01
 -2.89912263405934E-01 -1.26711456634763E-01  7.74153127162354E-02 -1.19957391580133E-01 -3.31661340041184E-02
  3.49378013273319E-01  1.21682096497038E-01  1.04345809147191E-01 -3.70966661097393E-01 -4.69491118025452E-03
 -1.30452767308607E-02  4.05279661689185E-02  1.22381790709762E-01  7.07519334616136E-01  4.01713178410014E-01
 -7.09316398137003E-01 -8.04994813415999E-01 -1.92632314528914E-01 -2.02119586598772E-01 -1.09959581349271E-01
 -1.27423955052903E-01 -1.04968992001781E-01  7.65469462511434E-01  1.04982787326686E-01  1.91451265333268E-01
 -3.41311826131952E-02 -3.81089668936682E-02 -1.35962610105342E-01 -5.69260052441954E-03  5.51582776907312E-01
  6.03649192385289E-01 -2.24508405192445E-01 -2.07648364840407E-01  4.65176489940058E-01  2.24048632191573E-01
 -5.57390052132902E-02  9.80886238893229E-02 -1.31674222079804E-01 -1.26262737958768E-01  4.99903640164913E-02
 -1.36601161873139E-01 -7.02634205429686E-01 -2.07766288009593E-01 -3.42671863208168E-01 -4.46189432729545E-01
  3.70479498617262E-01  5.06641536672439E-01  7.94423378885149E-02  1.85638930689800E-02 -1.85589904405214E-02
  1.90577311624107E-01  4.11038076084618E-02  3.27344110262309E-01 -4.31606364987371E-02 -1.93335485777356E-01
 -1.22899416273387E-01 -7.76105653324902E-02 -1.00400045736260E-01 -9.24546417109670E-02  1.11277594769459E-01
  1.33116885785862E-01  7.13024429298142E-02  3.94738250342488E-01 -3.91047625253005E-02  1.80618820109987E-01
  1.06896166028934E-01  8.08208585410485E-02  1.38154027868893E-01  5.51220944212902E-02 -4.02719127638269E-01
 -1.89838862666621E-01 -2.50747081815795E-01  2.77177918778184E-01  1.72397477132722E-01  2.64977511817280E-01
  8.82181245923936E-02  3.22591542101647E-01  6.88962687055127E-03 -5.35550856863208E-01  1.49327840006614E-02
 -1.73598450156599E-02 -1.51531339205806E-01  5.77422537674102E-02 -1.26791708185407E-01 -1.34466016352806E-03
 -4.99019251195169E-03  1.78595227081962E-01 -2.60482092206070E-01 -2.80705729407439E-01  5.23684253128987E-01
  1.54482924414610E-02  1.46361910467084E-01  5.66753341174412E-02 -5.46415659226199E-02
* ORBITAL    1   99
  1.40194553200563E-01  7.25065523977677E-01  2.70683157480814E-01 -4.47018117198635E-03  4.84721792092233E-02
  8.85513737075640E-02  5.90895885746643E-02  5.22391680792242E-02  1.64847600833009E-02  3.35737749747975E-01
 -6.77567973788185E-02 -1.14780339675240E-01  4.68390031793590E-02  4.38436390357068E-02 -2.18437318234146E-01
 -1.07951510010081E+00 -3.24451337425965E-01  3.12140645558539E-01  4.48813755159308E-01 -2.09382604299814E-01
 -8.39320791316948E-02 -2.58182272678861E-01 -2.42193794171819E-01  2.19197490180217E-01  6.41655153789756E-02
 -2.69943803608161E-02  1.36174004485279E-02  1.54035985487438E-01  1.06156176906593E-01  4.35933438183872E-01
  1.40225440831975E-01 -3.29499646830253E-01 -6.65356188549738E-01 -7.26208032419630E-02 -2.63507233460448E-02
 -7.23418952366502E-01 -3.72122672155657E-01  1.84328284066856E-01 -1.94149183557752E-01  3.26862229555809E-02
  4.25186659839286E-02 -1.83977845177439E-01 -1.32452875908034E-01 -8.31903428576163E-01 -4.89268561842303E-01
  4.94495684735006E-01  8.95016880697596E-01  6.81168712761465E-03  2.41009971290897E-01  1.07619776790461E-01
  1.66620964406888E-01 -1.54742357600138E-02  4.03659639648273E-01 -2.65961202908722E-02 -3.06209735421204E-01
 -7.52404211683017E-02  5.78164810386486E-02  2.71833094628684E-01  1.94760065570168E-01 -4.43769844466941E-01
 -7.67575147771388E-01  7.48321025116802E-01  4.52190736731037E-01  2.06020159606674E-01  2.99869895289508E-02
  2.63731723611244E-02  2.47618446140099E-01  1.33650772082772E-01 -8.25216622113111E-02  6.19777729658524E-02
  1.42091236164765E-01  6.92905329560697E-01  1.30142592508748E-01  7.87489343063504E-01  8.66381870545732E-01
 -6.29347229522131E-01 -7.16080087374748E-01  7.17137002924382E-02  5.57980276875916E-02 -2.80248331842754E-02
  2.59063290603831E-01  8.02916563827409E-02  9.77478139427840E-02  4.37735430233887E-02 -8.90154871759847E-02
  1.49723194053670E-02  3.84027979500163E-02  5.95430839969673E-02 -1.04336384276017E-01 -2.06128526145642E-01
 -1.34395678585840E-01 -9.74184356082749E-03  1.43763711972567E-01  1.63050686422853E-01 -6.49545235261863E-02
 -5.46559697066524E-02 -2.06805214402265E-01  2.82431293727026E-02  1.48016876606925E-01  5.60053533467364E-01
  1.67469580215762E-01  4.72326771243430E-01  2.16293860529119E-01 -1.92115993128465E-01  1.32844334782871E-01
  7.91055339426760E-02 -4.28203070428786E-01 -2.64623841061157E-01 -2.07546115046982E-01  5.21957402816601E-01
  1.53213816054468E-01  4.46368017221443E-01  2.01858217249852E-01  1.18585349651939E-01 -3.59439952741119E-02
 -6.65137027570501E-02 -2.92579908635924E-01  3.84515048835645E-01 -2.43643777657554E-01 -9.14049254985742E-01
 -1.06094341475448E-01 -2.25897500966477E-01 -2.06155353431635E-01  1.06160244691511E-01
* ORBITAL    1  100
 -1.50434513331245E-01 -8.37113911749834E-01 -3.42732971627589E-01 -1.10454500393141E-01 -2.01741331173201E-01
 -1.59206849928139E-02  4.01827147475660E-04 -9.05872874613378E-02  1.84960139900681E-01 -7.65400952261808E-02
  3.58423170019594E-02  5.54850029651262E-03 -9.79776789883206E-02 -1.19949232455591E-01 -4.20715591428229E-02
 -2.76273546391037E-01 -7.30567897028783E-02 -7.04895637759525E-01 -3.40412457077089E-01  8.41637756254701E-02
  5.54906897283747E-02  3.14271326837996E-01 -2.74807593014111E-01 -3.65536283976391E-02 -2.15723548235242E-02
 -1.49208894514999E-02 -3.22986074840668E-02 -1.23472165389645E-01  2.97757480789682E-03 -1.15047348180013E-01
 -1.73613758013751E-01  2.57355337366810E-01  1.13817505751458E-01 -6.67697212533948E-02 -6.36491604606280E-02
 -1.51397956389572E-01  5.32470787857280E-02 -8.03663020936998E-02  7.82926362781294E-02 -1.61549105629540E-02
 -2.44275350328071E-02 -3.04550044278519E-01  8.58855639003485E-03 -1.54477220784562E-01 -2.35890047288720E-01
 -5.23375204757474E-01 -3.54586665653966E-01  4.01321829040209E-02  2.78846627782004E-01 -7.37690651853889E-02
 -4.58035262329398E-02  5.27299908977843E-02 -1.18778973095240E-01  3.55946709852916E-01 -6.61689443880931E-02
 -1.18896160504902E-01 -3.40774441566394E-02 -2.83460250252644E-01 -1.17598233630153E-01  5.83770771376406E-01
  2.87422606584507E-01  4.08652999682478E-01 -3.66900816853353E-01  6.47274745688828E-03  9.62712529493180E-03
 -3.77595492041383E-02 -4.16131665634101E-02  1.75647881633500E-01 -2.44535138454022E-02 -7.32614726824666E-02
 -7.98524419410027E-02 -4.72195571278280E-01 -2.35787067828219E-01  4.57359256101147E-02  1.48098950276375E-01
 -2.34834340507802E-01  4.28421993048960E-01 -1.30589245507512E-02  2.11830812664979E-02  1.11688319399111E-01
 -3.68357723037013E-02  3.26915216347489E-02 -6.76725113977721E-02 -3.72531036152726E-02  3.72519887187407E-02
 -1.64241977162065E-01 -9.17252268337255E-02 -8.97274996892602E-03 -4.75353957816392E-02  3.17912008587516E-01
  1.32448307548910E-01  2.47609587314154E-01 -4.57093657364596E-02 -2.84420751746471E-01  7.94757533756829E-01
  2.41426848189417E-01 -1.90983794221727E-01 -3.40044252805791E-02  6.28535474707774E-01  2.76738429190014E-01
 -3.18704560232320E-02 -8.60450666758380E-02 -5.90409466246644E-02 -2.29560517345821E-01  3.02666660718789E-01
 -8.24387563157867E-02  1.18165452167141E-01 -3.09658754482997E-01  8.28933265288729E-02  9.46224410596284E-01
  3.43959621017537E-01  2.21560668434410E-01  7.68637974305233E-01  3.55879379682726E-02  5.60574105659878E-01
  3.68135580799696E-01 -4.17854442476939E-01 -5.63536120476125E-01  6.78299692093172E-03 -3.39764276448740E-01
 -4.24467860022867E-01  2.54754860544603E-01 -3.89707371987530E-01  1.80878099826761E-02
* ORBITAL    1  101
 -7.90290023042198E-02 -5.01114375897115E-01 -2.00461920437889E-01 -1.29982556450152E-02 -2.16828139878191E-01
 -1.36958610055151E-02 -1.85249915654180E-02 -8.52381906343788E-01 -1.60023099476661E-01 -5.28320129816255E-02
 -1.10292429760101E-01 -2.76056178970003E-02 -1.24836335017256E-01 -2.20908848404733E-01  4.38126257978316E-02
  2.71031229430270E-01  3.09141532123784E-01 -1.88003638725267E-01  2.38392350553744E-01 -3.86600803765644E-02
 -4.95594516820753E-02  1.36370602971410E+00  4.61640869737580E-01 -6.49946194957947E-02  4.50261536714405E-02
  6.36209170665817E-02 -1.18800109077128E-01 -9.28892803233181E-02  1.03898711833935E-01  5.75112801070828E-01
  3.87568910595094E-01  1.85847690271441E+00  1.09555009067767E+00  7.40753337636065E-02  7.41893626229372E-02
  2.56692484126763E-01  4.84249560322632E-01 -3.17364759243869E-02 -2.09630592186074E-02 -1.20884647321049E-01
 -8.69939603966300E-02 -1.46079781470920E-02 -3.53011811825828E-02 -2.76045371022127E-01 -3.05137912291852E-01
  1.92966255492876E+00  1.28467094063686E+00 -4.88037243572130E-01 -5.77994602279196E-01  1.14328480263655E-01
  6.80387380275941E-02 -1.64857382210718E-01  3.33255823711319E-03  7.89102689656291E-03 -1.85213203106569E-01
 -1.71638820960518E-01 -5.75224434107985E-02 -3.05592200650723E-01 -2.41164221735783E-01  4.02185751362927E-01
  4.84049710338504E-01 -1.51811814850888E+00 -7.27847778128366E-01  6.32084161393793E-02  9.64658237798517E-02
 -8.62293978894011E-02  7.71963968865319E-02 -1.00778232450472E-01  2.29168893763777E-02  1.57044749171912E-01
 -5.80949139146486E-02 -3.14319467419700E-01 -1.89867580772217E-01  1.62773107924724E-01 -1.24886508044401E-02
  9.70044400699088E-01  4.81462224851623E-01 -3.81224331371180E-04 -1.51880727258508E-02 -9.42630379750971E-02
  8.24281009946877E-02 -9.72175037158677E-02 -3.34889960268328E-02  5.52232169776370E-02 -5.10616524635701E-01
 -4.41743040977941E-01 -2.21410369024022E-01 -7.84381521940627E-02 -1.89412468153682E-01  8.83078530329504E-01
  2.78760503086539E-01  4.39830883882246E-01  5.04923216789653E-02 -4.57741680555243E-01  1.27198292606866E+00
  6.39219246850242E-01 -5.81879501475470E-01  6.97890526027440E-02  6.75181270239432E-01  7.80501736431064E-01
  3.42497576790975E-01  6.06641224680106E-02 -2.54991813618520E-02 -5.94485463076538E-01 -4.75666246053450E-01
 -2.44075115548843E-01 -5.29601603047798E-02  4.77009798870897E-01  7.61260379515240E-02 -1.13559099956676E+00
 -6.18813048959953E-01 -4.82673450457134E-01 -4.36111359676731E-01 -2.99593700798969E-02 -9.51027591626626E-01
 -3.28352254314095E-01  3.69325057089372E-01  3.64455125653157E-01  2.35282587415113E-02  8.21047420420115E-01
  4.23034638505193E-01 -2.77675871956297E-01  2.25773177332639E-01  6.80647877456433E-02
* ORBITAL    1  102
  3.18158867634370E-01  1.78367688242647E+00  1.34171035394621E+00  3.22804738235678E+00  1.73585718031768E+00
  5.31349111704825E-02  1.78060895110014E-02 -2.49882850653565E-03 -2.17346873762476E-01  1.79210172881153E-01
  2.11415512364585E-01 -1.37070174003165E-01 -2.12329801942314E-02 -3.46966713382953E-01 -3.47546592111520E-01
 -2.03877105990434E+00 -1.21408594355092E+00  3.22645908150246E+00  2.53145802476507E+00 -7.15715404517846E-02
 -4.52875379606592E-02  5.38223387044205E-01  4.03514825038440E-01  1.67434541135597E-01 -1.64479655099006E-01
  1.96575021754147E-01  1.72121590484487E-01 -1.24087442212965E-01 -5.72608711779047E-02 -3.21552054355440E-01
 -1.99721534939921E-01 -1.87995254228248E-01 -2.26514310119408E-01  2.06543595421497E-01  9.61137506406276E-02
  1.61572121054931E+00  9.76945203739892E-01  1.38462306159589E-01 -4.27426408147347E-02 -1.37958199250788E-01
  1.04522221433627E-02  6.84131118368895E-02  6.00166196173708E-02  2.35284291517631E-01  5.94700228200215E-02
  5.73588409204709E-01  5.16941858723440E-01 -9.49479791753146E-01 -5.52153109531667E-01 -3.09165355531415E-02
  6.75298415591559E-02  6.34336497608873E-02  9.09345054605511E-02  1.10656772025146E-01  2.45043549454898E-01
  6.49536456374282E-02 -3.41125449468765E-02 -2.52134152368538E-01 -2.41700218190418E-01  5.34597102551782E-01
  4.32725929357424E-01 -6.62311048936763E-01 -4.62244054235664E-01  4.81550086068459E-02  3.67347884217816E-02
  1.30674880153997E-01 -5.71426141590005E-02 -1.03049554567673E-02  2.08286654477183E-02  6.41804794691388E-02
 -2.37296701654176E-02 -1.62279976347364E-01 -1.82760343089948E-01  4.67062607337069E-01  3.49763557131363E-01
  8.08147683135512E-03  8.85207814490423E-02  5.77278725371833E-02  3.66780326520806E-02 -1.10345145024674E-02
 -9.06654972786383E-02 -3.49925269292806E-02  7.80957039341850E-02  2.58148092137535E-02  1.56671807107626E+00
  4.31271758407669E-01  5.27492975428422E-03  1.84389038271724E-01  1.04334733576804E+00  1.49798590378696E+00
  4.25969066309894E-01 -1.74863986291557E-01 -7.52287958302424E-02 -8.26274672198433E-01 -6.35113782109452E-01
 -3.44528296865822E-01 -3.92936959076652E-01 -1.32420962065768E-01 -3.61983290065567E-01 -1.17132181444572E+00
 -4.88342295630410E-01 -2.93276023020415E-01  3.30659642968788E-02  1.86747069783135E-01  6.43035747496466E-01
  2.86874068128131E-01 -4.38970177511055E-01 -4.89487235757135E-02 -2.14978469751017E-01 -2.29575128827728E-01
 -1.34267509951018E-02 -1.55222047405116E-01 -1.99959157016180E-02 -5.56938368728480E-02 -2.22040369455916E-01
 -6.03759211371241E-02 -9.75214364937408E-02  1.01400565188039E-01  2.27739805237954E-02 -3.16951826189222E-01
 -7.89072761677957E-02  2.69004311367733E-02 -1.82039350514295E-01 -8.50994325439756E-02
* ORBITAL    1  103
  1.76748387661506E-03  1.65231378642682E-02  4.39780055541042E-02  1.68232663095977E-01  7.28608006536933E-02
  6.68501072822756E-02  1.08105950076612E-02  3.78211301253967E-01  2.35633805972425E-01  2.01730049662597E-01
  2.71237763318449E-01 -6.08010020957082E-02  1.98479051004332E-02  8.91060623022231E-03 -2.35705941510972E-01
 -1.32633093030781E+00 -6.54428219770809E-01 -1.70602138401669E-01 -1.01300866157490E-01 -1.26485895788793E-01
 -8.95573069707443E-02 -6.91492903105324E-01 -5.98408365241762E-01  2.02902838500660E-01 -2.95437924126724E-01
 -5.66676994542787E-02  1.04456592601860E-02 -2.15261664241261E-02  3.86713026281709E-02 -7.39526939311048E-03
 -1.92427387305569E-01 -8.86294284167464E-01 -7.97740092016184E-01  3.59031500498776E-01  2.90669891068445E-01
 -9.28507514795232E-01 -5.64391425045990E-01  6.54734291832238E-02 -1.53265963453384E-03  1.22832483476359E-02
  3.92269173543527E-02 -2.62166586762484E-01  8.44127153681851E-02  4.13288391461507E-01  2.44059259384202E-01
 -1.47319710938723E-01  3.35187338984713E-01  1.78679799480924E-01  1.11656534247807E-01  1.05324962568078E-01
  1.18500592112872E-01  1.60607776659353E-01  2.75024896513719E-02  2.30309088935042E-01 -1.38224799602953E-01
  2.54059096513207E-01 -6.58679223530473E-01 -3.55197547382013E+00 -1.71081513512860E+00 -3.41048231243573E+00
 -2.26379656731431E+00 -5.33900011443715E-01 -4.32904346548374E-01 -3.40879558802815E-01 -2.32945213136338E-01
 -1.27250963719454E-01  1.91290963526783E-02 -9.62612048374757E-02 -4.84734577786835E-02 -5.75100488572622E-01
  5.06252018178852E-01  3.02396390680173E+00  2.01071476447057E+00 -3.19788454054148E+00 -2.55191920625819E+00
  3.29603958029723E-01  1.53496002499097E-01 -3.40976476984954E-01 -2.82499091124340E-01 -5.71959858119989E-02
  6.18334162295483E-02  2.45209117420050E-01 -6.15691842244367E-02 -1.72067338142768E-01  3.61670615442464E-01
  1.25653697306090E-01  6.74414212467881E-02  2.26631823199017E-01  9.91738887283413E-02 -2.01670180814938E-01
 -1.36743654338013E-01 -2.89726989318648E-02 -1.04252633387996E-01 -4.92130391102140E-03 -2.91893031923740E-02
 -5.95488350776535E-02  6.22288580468650E-02 -1.98617478718991E-01  1.76351962410824E-01  5.44177424534773E-01
  1.74631181827025E-01  3.13249465659251E-01 -1.09777259597459E-01 -5.00572080537659E-02  1.72361931532987E-01
  7.41552090146483E-02 -1.81656933520891E-01 -1.35995463566555E-01 -1.95824262665252E-02 -1.14953657233453E+00
 -3.28753336941249E-01  8.10989976908888E-02 -3.01328406148902E-01  1.13222410318981E-02  6.84567361222971E-01
  1.14859828137365E-01  6.69553338462014E-01 -5.31902670146553E-01  1.93144658435196E-02  1.55870615911025E+00
  5.59657994181972E-01  3.32359454990177E-01  8.09772080331345E-01  9.92941220828160E-02
* ORBITAL    1  104
 -1.92981735392425E-01 -9.54361456323123E-01 -4.34911456446010E-01 -9.93513735206993E-01 -4.88839637982270E-01
  1.79175739410971E-01  7.72189437250272E-02 -1.46791908795420E-01  1.31892595369550E-01  4.31054405088796E-01
  5.81115168393287E-01  4.01331148432405E-02  4.16511225548230E-03  1.42090488391856E-01  1.56114612439588E-01
  8.62211676451249E-01  4.33075819665378E-01 -1.33959761750724E+00 -1.10935948207272E+00 -1.90687458487554E-01
 -1.13078169402780E-01  2.34762831284518E-02 -5.94794150301126E-02  4.64550394803754E-01 -6.44675358236877E-01
 -1.49157391123107E-01 -1.66384527764854E-01  7.40082158693256E-02  2.61821520291239E-01  1.59984599794826E+00
  9.61014128026027E-01  1.11106508639124E+00  1.20149377127308E+00  3.12012629644248E-01  9.34920556127026E-02
 -3.06997572841932E-01 -1.53465637361806E-01 -1.39485458646141E-01 -8.94044007317584E-02 -8.93123714293973E-02
 -9.40544347744734E-02  9.86203529173974E-02 -3.59305248323844E-02 -1.12785250709944E-01 -3.12951812229798E-02
  1.04336615002948E+00  5.58854241000311E-01 -5.07333735097595E-01 -3.99251140874422E-01  1.26786718760790E-01
  1.04575263135672E-02  2.29837221143590E-01  9.00321324189456E-02 -7.33950715972061E-02 -7.12832265188788E-02
  3.38743588953521E-01  1.53322112144551E-01  5.72214268719068E-01 -1.37762868579652E-01  6.92989384173860E-01
  6.78810981720795E-01 -8.12049949419707E-01 -5.19866981067922E-01  1.36242977098788E-01  1.05372836029436E-01
  3.48933835249924E-01  5.32735957131985E-02  1.12636531584482E-01 -2.75026950536108E-02 -1.12858574873405E-02
 -4.16657358352397E-02 -3.23736231472186E-01 -4.19059571467600E-01  8.62441431649986E-01  7.50064385637977E-01
 -4.63604110675173E-01 -1.86773505301559E-01  6.94205143468579E-02  6.61883081551584E-02 -2.52110378905570E-02
  1.60991722812943E-01 -7.69231523030752E-02  1.45656256265469E-02 -1.21737590171715E-02 -5.92234004217920E-01
 -2.51206346463296E-01 -6.22190553994512E-02  4.46129746436396E-01 -3.70688746250500E-01 -1.90591491449201E-01
  2.02112493219501E-04  1.97403390131435E-01 -2.26892426378519E-01  9.82611805044731E-02  4.12521484755746E-01
  2.39293387040212E-01  8.09343004709121E-02 -4.71956184147712E-01  1.08939948120228E-01  2.74379560785605E-01
  1.38393625945987E-01 -1.23742455035303E-01 -6.45197054194606E-02 -1.40224789476668E-02 -3.32881168265198E-01
 -1.95011269327604E-01 -2.61387651227876E-01  3.67828467045674E-01 -7.18710946379492E-03 -6.25400367315010E-01
 -1.09589248660375E-01 -2.57681136194454E-01 -2.81728077257662E-01 -4.99329884198035E-02  1.72261128508410E-01
  2.17144503124527E-01 -3.07414665565358E-01  6.98562257584876E-02 -1.20510591781021E-01 -9.83883531703745E-01
 -2.98140860949733E-01  1.02116156988868E-01 -4.00584940941632E-01  9.82995813299256E-02
* ORBITAL    1  105
  5.77339099995906E-02  4.38767066432611E-02 -2.87200037624767E-01 -2.93760147034424E-02 -1.66114322297982E-01
 -9.29027741480495E-02 -3.75848273265697E-02  9.06755767754335E-01  5.91606158933827E-01 -2.09402854483360E-01
  1.12715261996892E-01  2.80417410164114E-01  1.33332957499823E-01 -4.65955585864673E-01 -1.86653074654817E-01
 -1.41066526998469E+00 -1.30778771406743E+00 -5.46689014142326E-01 -4.24073427471674E-01  5.72579557906818E-02
  3.26845648961776E-02 -2.62517326684067E+00 -1.69711748129816E+00 -2.45613701312768E-01 -1.28166380066862E-01
  4.65337115794941E-01 -1.92552361117710E-01 -2.15190119135242E-01  1.97683694011667E-01  1.33085542176793E+00
  1.08800757474147E+00 -3.70420352821038E-01 -6.01027489550594E-01  1.86269963638448E-02 -2.79759542133535E-02
 -2.70565243857148E+00 -1.72215319378618E+00 -1.35092506193014E-02 -1.94424341607124E-01 -4.27057092536462E-01
  1.65965837853774E-01  1.37511818001395E-01  1.84685824414106E-01  1.02253872424769E+00  5.01023123498198E-01
 -7.19190886127487E-02 -3.70004438848246E-01 -5.28873305276307E-02 -7.83771310320032E-02  4.98917110763395E-01
  2.70467105794910E-01  2.95666111553216E-02  1.39981818044546E-02  6.93028994048352E-03 -4.12965792539129E-01
 -3.54088778071995E-03  2.42342832323743E-02  8.06379044354834E-02 -2.13123421298812E-02  7.25579238139001E-01
  5.81910012511907E-01 -1.98532939871622E-01 -2.28947309789292E-01  1.00981299434827E-01  2.42704479167086E-02
  3.30215390111744E-02 -6.42595753256079E-02  4.10551565907145E-02  2.99158299202905E-02  1.65699789871076E-01
 -1.35253172371465E-01 -7.40063316908308E-01 -3.31672482634250E-01  2.48591174272572E-01  1.43268582649599E-01
  1.22763873034234E-01  2.07161918715951E-01  6.69268060510484E-03 -1.83983604783975E-02 -3.87580647847771E-02
  3.69892185965028E-01 -1.34293683556598E-02  2.07334455389246E-02  2.87850524642942E-02  5.85490220481015E-01
  3.66418010560943E-01 -1.32614823695242E-01  1.40392295837508E-02  1.76231411222201E-01 -7.29160188683636E-01
 -4.55617891453266E-01 -3.79082185994961E-01 -1.13993786951890E-01  1.44576912278495E-02 -1.72313683094478E+00
 -4.14833771492207E-01  7.46639028790651E-01 -8.21085638379748E-03 -2.72307176796351E-01  1.94686172049638E+00
  7.14058478333317E-01  7.98887407576696E-01  1.03019445185372E-01 -3.69982564348078E-01 -2.96116522074873E-01
 -1.80772619182578E-01  1.79461322206213E-01  1.66319851367686E-01  4.22307966316972E-02  1.64440139217176E-01
 -1.07381640340945E-02 -4.44865013679180E-02  8.27047881158642E-02 -3.11604391357859E-02  4.50737256353984E-02
  8.37996469475893E-02 -7.93208177855453E-02 -6.20460242348926E-02 -2.30486041815590E-01  3.21930055428221E-02
 -8.29831881863286E-02 -3.73533468079706E-02 -5.79920433612357E-02  2.15122180307269E-01
* ORBITAL    1  106
  1.37828190939717E-01  6.86970270881842E-01  2.78227811730868E-01  4.16861040408646E-01  2.15067906836603E-01
  3.36281237019886E-01  1.67884871982751E-01 -2.91871557448904E-01 -1.58871988082151E-01  6.88369625069311E-01
 -6.64409210580077E-02 -1.55298842410914E-02  7.06815302570340E-02 -6.91475492848801E-02 -6.16171340607056E-02
 -3.56736376694775E-01 -2.43796907510121E-01  7.81725846174977E-01  6.01282687174280E-01 -1.89873405227652E-01
 -9.32243346499707E-02 -2.10735499006903E-01 -1.87267698578713E-02  8.22014562528461E-01  2.21786115252050E-02
  9.77879737115988E-02 -9.93067900560310E-02  1.06431465325256E-02 -9.55684125446236E-02 -5.70740213392359E-01
 -3.25146716244711E-01 -2.94908745718789E-01 -4.86325302619493E-01 -2.91320878154057E-01 -1.73583495465941E-01
 -2.07792720894883E-01 -9.42255486441192E-02 -3.76199789838000E-01  5.12864218146488E-01 -9.80834064726805E-02
  2.88746441342129E-02  9.30624083566410E-02 -5.72947845681217E-02 -5.01669705338107E-01 -5.80509531288761E-01
 -3.06464298996634E-01 -4.70747804736735E-01  2.08594984704840E+00  1.14693884875128E+00  2.23800196031428E-02
  1.52494267346438E-02  2.20117964039893E-01 -1.66577722514993E-01 -7.95089568406278E-02 -1.19252403462283E-01
 -2.81027151024769E-01  2.25658672972341E-01  1.44776991457320E+00  9.84586993613475E-01 -3.10717286610141E-01
 -3.33115896122449E-01  1.68552253506506E+00  1.02590952791627E+00 -1.51115973709567E-01 -7.39112805941894E-02
 -2.33337526134771E-01  4.52349501396487E-02 -8.27653587309443E-02 -2.02990455337023E-03  4.34623299254323E-01
 -1.41862552880676E-01 -7.06219341814170E-01 -1.10636716864022E-01 -6.92774976967111E-02 -2.03989812687734E-01
 -2.74115294752611E-01 -2.88799309716292E-01  7.45235831773860E-03 -9.08784884216222E-03  1.09077856816790E-01
 -2.14562895284229E-01 -3.92491803619134E-02 -1.38056691832887E-01  9.42977100785767E-02 -1.44039789202495E-01
 -7.35008838166970E-03 -7.88936589974438E-02  1.01387415201384E-01  1.49375567862325E-03  3.15299514317779E-01
  5.39132684068620E-02 -1.63639776149165E-02  1.99886952920220E-01 -1.14150614591612E-01 -5.17755560401371E-01
 -8.43633125066518E-02 -2.16054389987026E-02 -2.09854855698408E-01 -2.13282215659820E-01  2.77393443768124E-01
  1.31818593148068E-01  2.72769289218318E-01 -3.67079672271226E-01 -6.20652355876395E-02 -1.66225116502498E+00
 -5.02998182814445E-01  5.66873821280821E-01  4.70100354167512E-01  1.89042193769651E-01  1.06072162878974E+00
  2.33797346405772E-01  4.60955642618997E-01  1.93571516390507E-01  1.26873425086617E-01  5.06862531010190E-01
  2.14775806702972E-01 -1.05484990821200E-01 -1.36992326830086E-01  1.57080919016586E-01  1.06422200818255E-01
 -7.60123665713238E-02 -5.54734599215879E-02  1.02693437587716E-01 -7.35593415927776E-02
* ORBITAL    1  107
 -2.18597884850548E-01 -1.37547014564929E+00 -9.68001430802902E-01 -1.30125385846488E+00 -9.19311211285279E-01
  1.38168246586454E-01  4.74742320550730E-02  1.57607112793576E+00  6.23799984159790E-01  3.13937315321366E-01
 -9.72557248490507E-02  3.00140555195641E-01 -1.73318355386071E-01 -2.41595554419314E-01  1.72771498571428E-01
  9.33903071532946E-01  5.33715632368230E-01 -2.04492430512257E+00 -1.30351359250974E+00 -7.95514052896517E-02
 -5.08369701523254E-02 -1.94028133309981E-01 -2.46035831343082E-01  3.77944134287649E-01  1.09161973863778E-01
  3.74786143367707E-01  4.89804159613590E-01 -2.51258113684914E-01  1.09982501324678E-01  8.69540859837146E-01
  8.75524052717406E-01  1.27216023243240E+00  8.35351478644523E-01  2.75418674864518E-03  5.90720782385734E-03
 -6.89989283559431E-01 -5.18267053961616E-01 -3.47150674712012E-02  2.58439969454698E-01  3.05080320908600E-01
  2.90443634619015E-01 -1.23172599100906E-01 -1.37399887997847E-01 -6.72706068221734E-01 -1.66568125990814E-01
  5.67084784452603E-01  5.22936990085170E-01 -8.52810411782574E-01 -5.47946369612825E-01 -3.32830596035594E-02
  2.38880780500298E-02 -1.53660580858409E-01 -7.55823079162248E-02  6.83788670688393E-02  1.01583294986668E-01
  1.48193525518124E-02  2.41594178440848E-02 -2.21426684544577E-03 -1.88939604836396E-01  5.17534293679084E-01
  4.55928944475267E-01 -9.46911529231704E-01 -5.65404920334560E-01 -9.46274997071098E-04  1.93150933664365E-02
 -5.94031219650835E-02  1.01180653269762E-01  5.49161352014783E-02 -2.34036174633352E-02 -3.17069332441395E-01
  5.03838901468390E-02  1.84329597512406E-01 -1.83213163877433E-01  4.48106426810082E-01  4.74275723385539E-01
  5.12758476574582E-01  3.63556501308872E-01  6.37507361223962E-02  6.10377090517051E-02 -3.23259669774430E-03
 -3.30607899384540E-01 -6.54090430087056E-02  4.64776012731215E-02 -7.58146642185162E-02  9.62678249181472E-01
  4.05644458684584E-01  2.56876379893722E-01  2.21903164281807E-02  2.62842532751774E-01 -1.96687710079227E+00
 -8.38586392103507E-01 -4.89133231284438E-01  1.32167480430822E-01  5.87586708084848E-01  7.11626652069005E-01
  1.44577594613111E-01  4.54461553781644E-01 -3.92222843245279E-02  5.85496528277329E-01  1.22181493547140E+00
  6.06120447957880E-01 -1.17106299709409E-01 -1.40681598097028E-01 -5.77395929087733E-01  6.40056682154405E-01
  1.07714143354854E-01 -2.02092693435297E-01 -1.69929989116213E-01 -9.65629511273644E-03 -6.83620145405939E-01
 -2.93461551282479E-01 -3.97686842045700E-01 -1.06512321320228E-01  3.71095192189329E-02 -8.35917643453933E-01
 -2.64433837956008E-01  9.91813818585601E-02  2.74743004407006E-01  1.84619328187303E-01  6.52427680292133E-02
  1.42253612946625E-01 -7.45290376981575E-02 -9.00590538452391E-02 -2.09534327085238E-01
* ORBITAL    1  108
  3.10877659943632E-02  2.28767461103210E-01  1.96793274596991E-01  3.22744822645389E-01  2.65074292837201E-01
  9.02667921418258E-02  1.67273270100723E-02 -3.59790688664059E-01  5.43159526107117E-02  2.63800804473199E-01
 -4.48245328925339E-01 -1.01851040797772E-02  1.61292969381423E-01  1.45851735847399E-02 -1.47609059332063E-01
 -9.91199312498826E-01 -7.96318434413606E-01  1.22156849596091E-01 -1.10835357856333E-01  4.98002398060772E-02
  1.67897508926722E-02 -1.11382638891697E+00 -7.36674128764168E-01  3.33666930234551E-01  6.66116337834855E-01
 -1.06990565866585E-01 -3.90811571925635E-01  4.49918229402150E-02  1.09553397430944E-01  6.16042769431431E-01
  3.16845254179861E-01 -6.60850439808370E-01 -2.82206220715075E-01  4.33578143622366E-02  5.90242294659063E-02
 -9.85739003513826E-01 -5.83926202139339E-01  4.19730946309224E-01  5.48510337632933E-01 -3.32201858992688E-01
 -1.13178205789041E-01  1.16149593355055E-02  2.37952961887598E-01  1.49327271597084E+00  1.05655268170021E+00
 -2.26030272320175E-01 -1.12415550002334E-01 -2.12141708320679E+00 -1.20652577869948E+00  1.19460339328823E-01
  6.29134301311321E-02 -1.19603766130960E-01 -2.14277779839994E-01  3.91133751310467E-02 -2.91029852920421E-01
  3.18244500026043E-01 -2.08713115966803E-01 -1.33146175502992E+00 -9.02704716529327E-01  6.62801527327998E-01
  5.80807839803253E-01 -1.49019258194464E+00 -9.11465232496290E-01 -1.30670529815294E-01 -3.91087148687970E-02
  3.35382737117305E-01  1.01492923723769E-01  1.15910673863233E-02 -1.54612680836259E-01 -2.49475829587343E-01
  5.20209912879371E-02  2.45632041734162E-01 -1.33659171290389E-02  1.24002450737135E-01  1.62589408886811E-01
  6.11629864003804E-02  2.18602969877627E-01  5.65826364877559E-02  5.82893400157282E-02 -9.12718759223322E-02
 -7.31855542344677E-02 -4.46358951397892E-02 -2.64649516732457E-01 -3.27996295396816E-02 -3.54109138590748E-01
 -9.38939492029292E-02 -1.90565237075011E-01 -1.71415351526131E-01 -1.60075756305298E-01  6.03373609675194E-01
  2.50151704270060E-01  1.50900448742187E-01  3.20016641429419E-01 -2.69051144139496E-01 -9.15317911636042E-01
 -2.55983323682837E-01  1.23378123701186E-01  2.46984869620270E-01 -3.52257233416132E-01  1.66760572679796E-01
 -1.01072986598848E-01  2.39446842382457E-01 -1.28218568209539E-01  1.87199737309432E-01  1.70750970181052E+00
  5.58735882417883E-01 -5.01844807292828E-01 -4.01709437617848E-01  1.04864523750285E-01 -8.63261120883831E-01
 -1.51771295476417E-01 -3.68557742350312E-01 -1.96147922285001E-01  1.06830683539351E-02 -2.00286625671008E-01
 -1.30696068400279E-01 -2.16044780873881E-02  1.36165434689965E-02  1.01299739674942E-01 -2.51732149837712E-01
 -2.37508871115682E-02  1.11078516184421E-01 -1.38233375827635E-01  6.09576813166097E-02
* ORBITAL    1  109
  1.76033726181887E-01  9.97926280833623E-01  4.91077359023767E-01  4.64173161049752E-01  3.85121154590748E-01
  7.52022153676694E-02  2.13666516615433E-02 -5.88678121418357E-01 -2.36532381072980E-01  1.25523972479416E-01
  1.50896887807113E-01  6.16454083432763E-02  1.12482735320984E-01  6.49711608084854E-02  1.11933304746926E-01
  5.82088265146635E-01  1.28775330163054E-01  1.05352064919584E+00  6.14202078865818E-01 -1.04633383647632E-01
 -5.68991135640404E-02  1.35980340790315E-01  2.11751039492086E-01  1.73990201163475E-01 -3.05688792998533E-01
  5.65700719309410E-02 -1.83607704777783E-01  6.15115323636017E-02 -1.05304827169934E-01 -7.02235314753143E-01
 -5.43390249841843E-01 -2.54401914289209E-02 -6.32754540798211E-02  6.42314095400467E-02  6.90285697893670E-02
  6.88337091684562E-01  4.65022803788655E-01 -3.50636527282162E-01 -3.57487556674731E-02 -1.84860306832662E-01
 -1.08417851556987E-01  5.37579492029882E-02  2.50594085932950E-02  3.86420962910597E-01  6.22300413536495E-01
 -4.41562912928879E-01 -2.17206815332101E-01 -8.03202967978922E-01 -6.53140707902015E-01 -8.61392034334650E-02
 -6.98787838309835E-02 -4.15251444745540E-01 -5.38485476403626E-02 -4.64868353761473E-02  7.57817178202144E-03
 -4.27152577991275E-01 -1.12356607259462E-01 -6.65239624467759E-01 -2.29101664998252E-01  1.42051696708780E+00
  8.53777660564695E-01 -5.52378105067145E-01 -4.95923064590442E-01  1.22530545398755E-01  7.25411977003952E-02
 -7.51911632757037E-01 -1.68534629397956E-01  1.52116267855842E-01 -1.19208426382641E-01 -5.73222261718914E-01
 -1.36182610001705E-02 -2.46050829125091E-01 -4.94784583403217E-01  4.48253977116300E-01  6.38615335430825E-01
  1.82283100067564E+00  1.19498275611998E+00  8.59319704431956E-02  9.40646418180660E-02  3.93494345625136E-02
  1.50104642130789E-01  2.78252555978938E-03 -4.95056824038599E-02 -1.20538979791609E-01 -5.59109257562355E-01
 -1.12281630057415E-01 -2.04474722008795E-01  1.06618324700649E-01 -1.61444612720555E-01  5.55978407265114E-01
  3.09671246990078E-01  3.12558133127759E-02 -5.87533835819924E-02 -1.59167349675397E-01 -7.52327273105495E-01
 -2.17959426966651E-01 -1.92244442733543E-02 -1.88689534217639E-01 -4.16655054967102E-01 -5.54976009211741E-01
 -3.63436664728720E-01 -9.42644127908061E-02 -1.16616850706267E-01  1.75558879540545E-01  1.12886776204141E+00
  6.18342376065452E-01  1.01742836201913E-01 -5.26458087300375E-01 -5.47781425031946E-03  6.53268643167720E-01
  5.68883537995844E-02 -4.94618871506410E-01  6.64257514687925E-01 -9.56848950645598E-02 -2.11275967585450E+00
 -8.13647778176304E-01  4.39118638364363E-01  4.85603365128047E-01 -1.27914612674102E-02  1.33297635401939E+00
  4.40544088687086E-01 -4.33692548607509E-01  2.15534661767480E-01  4.34313447184434E-02
* ORBITAL    1  110
 -1.13537483134599E-01 -6.60861680332771E-01 -3.34192700070016E-01 -2.93586344248561E-01 -2.25699309438279E-01
  5.27724183517501E-02  1.55305795582165E-02  5.12826022288941E-01  7.05895275857384E-02  1.24298498749562E-01
 -1.08937781350142E-01  1.10689852681499E-02 -2.53513017063936E-01 -7.82275114039055E-02  8.81882546559099E-02
  5.15447702251708E-01  3.33842538539499E-01 -3.59157996772634E-01 -1.42601890748089E-01  5.31951277261039E-02
  3.56062869774950E-02  6.86536843004997E-01  2.75717102511680E-01  1.92625505835672E-01  1.74580133849366E-01
 -4.37687668026590E-02  3.53495509885526E-01 -2.90223376672247E-02 -6.67459119088654E-02 -3.50486193267241E-01
 -1.91914864218638E-01 -3.22120243154960E-01 -1.83325515131882E-01 -1.15320185137034E-01 -6.72563627877334E-02
  7.23557434727436E-01  2.64582814944985E-01 -2.70435972203439E-02  3.07487472707133E-01  1.39187734403978E-01
 -2.47300219017860E-01  4.37861121333046E-02 -1.93997637383750E-02 -1.21905608024593E-01 -7.96572654156942E-02
 -3.67950146788348E-01 -2.18379139980253E-01  2.89331309096149E-01  2.03262648778570E-01  2.04235030321763E-01
  9.48556242981603E-02  3.40675053873345E-02 -3.17209181873075E-01  1.62922590096263E-02  3.09877634964326E-01
  9.95932983452191E-03  9.14617276122310E-02  5.52950536899245E-01  3.10254207864751E-01 -1.47790954488531E-01
 -1.20021718477894E-01  2.97211281804531E-01  2.36421095190535E-01 -3.37169983741477E-01 -1.67495227188271E-01
  7.51661991497942E-02 -7.29184521794174E-01 -1.23750438691654E-01 -2.23503603410714E-01  4.46481585048762E-02
  5.00243373549733E-03  3.98270293852983E-02  3.62874810304515E-02  5.00825132896694E-02  1.16740411125837E-02
 -1.04191603805854E-01 -9.51170448090127E-02  1.28689845257203E-01  1.04195087078518E-01 -7.92350287376341E-02
  8.70309654707592E-01 -6.52678149081088E-02 -4.14449857271333E-01  7.51503734675144E-02  6.04928467820987E-01
  1.15256188776901E-01  1.66215158592277E-01 -3.01282674927999E-02  2.44793102982281E-01 -5.02339232846803E-01
 -1.22867572315666E-01 -9.14950950517779E-02  9.27131219889371E-02  2.08855365297805E-01  8.10376940220632E-01
  1.50588548510613E-01 -8.58115750500632E-02  1.62609712809469E-02  3.24946564566129E-01 -8.36498659652483E-01
 -1.68129540200116E-01 -1.83118240480841E-01 -1.40790879453504E-01  2.50868437032637E-01 -2.87055816984267E-02
 -4.63801106990229E-03  1.90668716415776E-02 -1.92504391834970E-02  1.76352143481770E-02 -1.16538910646330E-03
  1.85887055208783E-02  9.62460319255292E-02 -4.66286065123039E-02 -3.69737296264583E-01  2.85408379355453E-02
  8.38737625817766E-03  2.37441226334471E-02  3.20985835963795E-02 -3.73716537723411E-01 -1.03734151810592E-01
 -1.55369532681104E-02 -5.75619969459572E-02 -4.03210881928874E-02  5.52099709810770E-01
* ORBITAL    1  111
  7.05337535214257E-02  3.77113543195452E-01  1.15867075886112E-01 -2.58676877807112E-01 -5.53891747819221E-02
 -4.22503305180602E-02 -1.15963813875429E-02 -1.20567468282764E-02 -1.81910826940794E-02 -9.38055431316727E-02
  8.02051042914287E-02  2.75755514804976E-01 -1.25137784983204E-02 -7.09072138981704E-02  2.80768673701919E-01
  1.54241907782668E+00  6.62878411134100E-01  1.46576405232671E-01  1.26795160587495E-01 -6.07343610992958E-02
 -2.87985168197298E-02  6.81585537671040E-01  4.63348071988474E-01 -1.57159209917033E-01 -1.42072063821919E-01
  1.80162082655420E-01  9.49967491981170E-02  5.29488305634648E-02  1.03794118732926E-02  7.20777626792022E-03
 -2.07711146561050E-02  1.06664766646842E+00  7.24369343738858E-01  9.97168049483125E-02  6.57033100186684E-02
  7.39595985320553E-01  4.07784313065335E-01  3.86334840471003E-02 -3.02172424788007E-01 -9.60197272247460E-02
 -2.08237607267483E-01  1.11535911663732E-04 -1.14633646161378E-01 -6.61975020807327E-01 -3.75313789005280E-01
  9.17064389544274E-01  6.45555121647671E-01 -1.38072936749266E-01 -1.06288652175779E-01 -4.61815006239193E-02
 -1.10093573310373E-02 -4.30583590846113E-02  6.10742457079910E-01  4.77109718548795E-02  4.56351025986345E-03
 -7.01095399642052E-02 -1.32721154609302E-01 -7.58070332241347E-01 -3.77383097592094E-01 -5.88170988504773E-02
 -6.79046284196180E-02 -1.95103040385859E-01 -1.81601666356156E-01 -2.76797181404041E-01 -1.03637082255644E-01
 -1.10565859026461E-02  2.19210095081001E-01 -9.83634612290071E-02 -9.52321084504501E-01  1.54387887861399E-01
  4.27049313559320E-03  2.17423949454046E-02  3.68309791525706E-02 -2.39380610084324E-01 -1.62198265651189E-01
  1.75242126224167E-02 -2.58010419011195E-03  2.73800774077492E-01  1.84783350262827E-01  6.11960239208845E-02
 -2.85567828135998E-01 -1.46837519013793E-01 -9.98641541963639E-01  1.17967409446297E-01 -2.90351891865493E-01
 -1.01523446853872E-02 -1.42376741232645E-01  2.11368739971560E-02 -7.00328721489677E-02 -3.81715016554324E-01
 -8.73407398718085E-02 -1.83765430228009E-01 -6.72486895854681E-02  1.02936487783163E-01 -1.83136791221203E-02
  4.58102296789585E-02  1.67901388522706E-02 -1.66677066762834E-03 -7.81386764722798E-02 -3.55123571244876E-03
  8.73192822031658E-02 -1.19150189234027E-01  1.28715626593964E-01 -1.70648734285299E-02 -1.97611810056330E-01
 -8.92230856921819E-02 -3.98939649591635E-02  1.06482795390146E-01 -3.14914753250241E-01  6.62590155051167E-02
 -1.64833252133302E-02  4.47630565883258E-02  5.80944188254358E-02 -7.49395195647963E-02  1.28363532792214E-01
  3.53369743921210E-02 -3.51302653472127E-02 -6.96615203626554E-02  3.76475926805124E-01  1.62697724084409E-01
  2.32023759210024E-02 -2.23186900120315E-02  7.32396236909372E-02  1.19578852760189E-01
* ORBITAL    1  112
  4.41207864779593E-01  2.48622404468998E+00  1.06451247397602E+00 -1.12959287237610E-01  3.33265979351609E-01
 -7.24661820762773E-03 -1.60362440426760E-02 -1.05371696111416E+00 -4.23599842466148E-01  1.05887989484852E-02
 -4.66288489035353E-02  8.62071447436528E-01  3.17521632445880E-01 -4.66376725557923E-02  8.01274852270192E-01
  4.49284620148113E+00  2.04464269049048E+00  1.40751620140005E+00  1.06326062971222E+00  2.47603192777156E-02
  1.37932731666178E-02  2.14800333499549E+00  1.72287279417972E+00  2.83196008929757E-02  8.78747692171190E-02
  5.56563516853000E-01 -5.78209835481812E-02  1.68961233209010E-01  1.31170340089960E-01  4.84245478258961E-01
  4.83316602234636E-02  4.08176685194052E+00  2.80337362995178E+00  1.74475230821224E-01  1.45329394618439E-01
  2.87072659608069E+00  2.00806029805169E+00  1.53856210078489E-01  1.11538884060556E-01 -4.66752000095007E-02
 -1.43940312758206E-01 -1.84497613441854E-01 -4.47800090874117E-01 -2.65139767976204E+00 -1.56990703128452E+00
  3.59696884825317E+00  2.65902777761678E+00 -9.69525798902945E-01 -5.98987245861952E-01  3.94979438466576E-02
  5.17529179827927E-02 -3.84316611003955E-02 -1.72813166504933E-01  1.63791972952749E-01  2.66854152790409E-01
 -3.42170775958503E-01 -5.36210836915081E-01 -3.05223484574689E+00 -1.52737951491246E+00 -3.74353516471842E-01
 -3.04817573909276E-01 -1.06150285268022E+00 -7.79544412093132E-01 -4.87227826824706E-02 -4.40610017918243E-02
  2.28190152269405E-01 -1.75276681271127E-01  2.64631681042403E-01  1.68740928339570E-01  1.41361889103054E-01
  3.37601854459808E-02  1.80073606443165E-01  1.78214623000098E-01 -7.85067479095705E-01 -5.34188258247657E-01
 -2.21480197629551E-01 -1.81585402833717E-01 -1.27922492830570E-01 -7.24318290532970E-02 -2.63770105513827E-02
  1.44082040792155E-01  1.98287924568890E-01  1.47233475116317E-01  7.45702780135207E-02 -1.96769741166794E+00
 -3.23117196811045E-01 -6.92856578506858E-01 -1.35535758790867E-02 -5.38728062972473E-01 -1.63904376361214E-01
  1.23935771618022E-01 -4.47473236477234E-01  2.89252970893105E-02 -4.01830177357893E-02 -4.80021540116221E-01
  1.62200941439882E-01 -8.37830817718877E-03  3.55162786013080E-02 -4.72979268564104E-01 -2.85670566483758E-02
  7.60337506306936E-02 -7.02733068514126E-01 -3.57068565570332E-02 -4.41820870843498E-01 -3.05537637896514E-01
 -1.94589887371018E-01 -4.02366644653462E-01  2.62477406446121E-01 -8.67206210024242E-03 -1.14064262882083E-01
 -1.12957541593175E-01  1.13641695479556E-01  5.18506461100410E-02 -5.46417859482969E-02  7.28825341331191E-01
  1.61758031299176E-01 -2.19584424614315E-02 -2.93178425273075E-01 -1.20920962328295E-01  3.15892256852182E-01
  4.07661976635104E-02  2.97977885923065E-02  2.11062887810400E-01  2.66771524631006E-02
* ORBITAL    1  113
 -2.15311307492753E-01 -1.10490340664806E+00 -4.00653063117524E-01 -6.68950241806720E-01 -3.26858743564421E-01
 -1.60177216197670E-02 -1.91144667750261E-02  7.73356481159199E-01  2.64775260792917E-01 -4.36312277055083E-03
 -4.92916912221304E-02  3.92854485662729E-02 -4.62454700401336E-01 -8.28129026925010E-02  3.53042253023648E-01
  1.95942985077508E+00  9.23815430246837E-01 -5.60596697182379E-01 -3.93420567561374E-01  1.33453698816508E-02
 -1.63698844171564E-03  1.15431532589798E+00  5.44595228842154E-01 -5.25168118597752E-03  1.14776532002113E-01
 -1.32176786658782E-01  3.36708093003134E-01  2.04458647670247E-01  3.99734074388573E-01  2.36957867433897E+00
  1.34157526500779E+00  2.24242137853633E+00  1.69738173637035E+00  3.75885711098257E-01  2.47414972155654E-01
  8.73788703782186E-01  4.70973193254728E-01  3.37352470536656E-01  6.34820332431936E-02 -5.46569576513625E-01
 -4.06824739451449E-01  5.31398195274568E-01  9.25641439647977E-02  8.10217375349730E-01  6.58747268249172E-01
  3.65525389626264E+00  2.31501515143204E+00 -2.02901402779789E+00 -1.51977593727805E+00  3.66934283712469E-01
  1.50083573587392E-01  3.78286948317726E-02 -2.63077032602480E-02 -2.70504767193883E-01 -2.12296480147654E-01
  9.37254524775619E-02 -9.15964142343880E-01 -5.28818737621716E+00 -2.62799279645342E+00  1.14206934144707E+00
  6.42831899819281E-01 -1.87703150978689E+00 -1.65325656868427E+00  1.68212288204961E-01  7.31596612130011E-02
 -3.74986991698658E-01  7.98736759667511E-02  5.30655500487322E-01  7.49115125736830E-02  4.70442908478098E-01
 -2.27649532263377E-01 -1.36233582778651E+00 -5.98603654366698E-01 -7.32145905790244E-01 -3.55561282549119E-01
  1.20280715841430E+00  7.94534522518379E-01 -1.03873548551576E-01 -4.46866707265289E-02  1.92021166660487E-01
 -5.80637890845638E-02  4.23442684539095E-01  6.35567244739841E-02  1.79407690565107E-01  8.25520813349621E-01
  1.28129008199396E-01  1.88297031668502E-01 -1.49179271148054E-02  2.65371204256077E-01 -8.93484231227929E-01
 -2.15446469561970E-01 -4.32894703925239E-02  2.39881655058803E-02  3.63148733941278E-01  8.05057344568238E-01
  2.12936316460238E-01 -1.59652510314277E-01  6.95437447656515E-02  1.64172212629734E-01 -2.08649384245407E-01
  5.77480097936233E-02 -3.31636860483558E-02  2.37020843529413E-02  1.56871443021618E-01 -4.16953555487609E-01
 -1.09553508987982E-01 -5.60962927925096E-01  5.01065710492374E-01  4.98481059017254E-02  9.24124484514854E-01
 -8.75484844091404E-02  8.12631354783086E-02  6.40305035430907E-01  1.01748795506391E-01 -1.42765226844535E-02
 -1.25665062145525E-01 -1.21858512167111E-02 -1.92247915710300E-01  6.77087065114207E-03  1.98098634639330E+00
  2.69982944300469E-01 -3.92356866536164E-01  6.16844622863631E-01 -8.66902318820969E-02
* ORBITAL    1  114
  1.16389360830396E-01  6.94131353539094E-01  4.15089643810528E-01  1.35877946314662E+00  5.33258830731477E-01
 -8.74809726583711E-03 -1.00272159053824E-02 -1.84095330195234E-01  7.37919950478330E-02  6.61114582923299E-05
 -2.85700715423619E-02 -9.41230382932238E-01  3.85056186153141E-01  5.48382404106296E-01 -4.04895515838819E-01
 -1.94093535102512E+00 -4.83725658080247E-01  1.05814499821718E+00  3.60964884295557E-01  1.63405999532155E-02
  3.87627800200874E-03 -1.00256548437645E+00 -3.18116912989236E-01  9.57299066616110E-04  7.59313318658651E-02
  4.02795612817168E-01 -1.89104358331407E-01 -2.48276799648985E-01  2.12883359380229E-01  1.38173684036033E+00
  9.92315056617633E-01  1.35427007103548E+00  8.93384197160084E-01  2.00212140733386E-01  1.15668340133847E-01
 -5.56714069903102E-01 -1.33828289629272E-01  2.01825791616283E-01  4.49314881610339E-02  6.05275373434887E-02
  1.07847537670153E+00 -1.86269925632170E-02  3.59922956294577E-02  2.83280562739786E-01  1.86053845952356E-01
  1.82331445080178E+00  1.18600680438892E+00 -1.08118048640617E+00 -8.09901003719822E-01 -3.99849143631125E-02
  7.75476187544824E-02  7.31907264502940E-02  2.57798017360491E-02  5.78639329401817E-03  5.74766489427574E-01
 -3.62097116821133E-02 -4.17237609726023E-01 -2.44739732284901E+00 -1.26813425061133E+00  6.74681117636111E-01
  4.43555997798830E-01 -9.36560990416173E-01 -8.04242293360589E-01 -7.36695421948924E-02 -2.26582802599090E-02
 -7.15247438502794E-02 -2.67887122226103E-01  2.09444735633085E-01 -2.09063590916170E-01  1.89488904126083E-01
 -1.02623891264736E-01 -6.22584532545338E-01 -3.09298294193273E-01 -2.74650400202124E-01 -1.13129615424591E-01
  4.62309373685878E-01  3.14564404967072E-01  5.98382568203973E-02  3.28964449495215E-02  6.90284754678748E-02
  1.02192259937463E-01  1.27069314780001E-01 -1.79209850275219E-01  8.42075404752960E-02  4.11679386597928E-01
  1.26536695669101E-01  4.08593203008679E-01 -8.36094189345641E-03 -1.03651134022034E-01  1.10180879085212E+00
  9.70103633933069E-02  4.94361516843349E-01  1.45489701958921E-02 -2.66075533371613E-01 -1.04461136768813E+00
 -3.43090640314492E-01  2.40403142123210E-01  4.08048570446604E-02 -2.37711770364538E-01  1.44339936675750E+00
  2.60357389782819E-01  3.48375020635479E-02  1.52865502520183E-02 -6.96284222635039E-01 -1.78193805743891E-01
 -3.97227671455577E-02 -2.53690213123055E-01  2.66769097578337E-01 -1.49058089711245E-01  3.64519779022972E-01
 -4.67805430710337E-02  1.26006186604641E-02  2.64960840459536E-01 -1.31750202450142E-01  1.39233948327480E-02
 -2.95499938905809E-02 -9.98479159818796E-03 -8.68177680440190E-02 -2.72664803763038E-02  7.49194150319652E-01
  9.29575621617777E-02 -1.48978294722480E-01  2.38901294666357E-01  6.63528557447525E-02
* ORBITAL    1  115
 -1.08941858122874E+00 -6.12775740603008E+00 -2.87760301271604E+00 -2.57083645014000E+00 -1.70922954007890E+00
 -1.05104107177508E-02 -2.66155545723963E-03 -2.92593817795183E-01  1.73113347870377E-01 -1.07496666957379E-02
 -1.30818896096017E-02  2.13787078466862E-01  6.29328910373754E-01 -8.78292492337583E-01 -8.78837328495152E-02
 -7.58697396566106E-01 -5.84247912582358E-01 -5.13675616808550E+00 -3.15528627636492E+00  1.92269452675396E-02
  1.44186438209379E-02 -3.63130114161133E+00 -2.31397354769629E+00 -1.63649327063241E-02  4.59920965803205E-02
 -5.35177256094695E-01 -5.82129633194077E-01  1.62649282392417E-01  1.30026966544133E+00  7.46853769803139E+00
  3.59319158121710E+00 -1.98051492226310E+00 -1.05111106348549E+00  3.65161788580864E-02  1.37867413548235E-02
 -2.82263445849041E+00 -2.09460179820026E+00  1.04484403127121E-01  1.63704744889217E-02  1.22735264267880E+00
  1.03606935991388E-01  2.41540755484916E-01 -1.13881640298850E-01 -6.03901685732209E-01 -1.97097214459412E-01
 -4.61145293846204E-02  1.46073636714327E-01  4.29260144902008E-01  2.22564197899837E-01  3.10298725111978E-01
  2.20913848545290E-01  2.34489391375831E-01  1.96463935347951E-02 -1.00029716289667E-01 -8.87247620816337E-02
  2.59532485457279E-01  4.02548476192497E-02  2.64072798992446E-01  2.01265812105497E-01 -4.22085819538087E-01
 -3.94193382819057E-01  6.32922653684056E-01  3.03728002445859E-01 -7.10527346573709E-02 -7.39755707339397E-02
 -3.40886585108720E-01 -3.41900489943369E-02  1.53690095219984E-02 -3.47755649486674E-02  7.01944919587229E-02
  1.49166463582262E-02  4.56411931291524E-02 -1.84058828589408E-03 -7.30319894355198E-02  5.39648206234849E-03
  3.35007404270682E-01  9.89773068171598E-02  1.63092703948751E-02  1.20083962191650E-02  1.69416711418518E-01
  9.61508410337471E-03  6.74249753388980E-02 -3.87781824233142E-02  4.75011242189742E-03 -4.76501422585126E-01
 -2.93947648491549E-01 -2.30261552513966E-02 -7.44863686996609E-03 -2.01562064637320E-01  1.17654405810702E+00
  1.34716641827637E-01  3.03037419860034E-01  5.24355284803420E-03 -5.74482635798358E-01 -2.36316268702180E-01
  3.37774869004760E-03  6.18380630380462E-01  2.44001619389639E-02  3.01078465022854E-01 -1.29995906796474E+00
 -1.02113038215042E-01 -3.36977568447024E-01  1.60675014609622E-02  6.19749853162769E-01 -1.37189783932184E-01
  8.32411000194406E-02 -1.94010845774402E-01  4.37845856782346E-02 -2.32979913542863E-02  4.99374430885898E-01
  1.33541327653288E-01  2.01061525785901E-01  1.75284327389063E-01  3.66653705557897E-02 -3.59252244223642E-01
 -1.36928801461708E-01  7.05008077808126E-02  1.19954555717132E-01  9.70682851712593E-03  5.09581124431311E-01
  1.04074171888345E-01 -1.41163300371881E-01  1.68741329062028E-01 -5.76097610756584E-03
* ORBITAL    1  116
  3.69196731145935E-01  2.09328703232897E+00  9.67836186710461E-01  6.61114989624035E-01  5.14371849836542E-01
 -3.38569482195257E-02  9.45296040174915E-03  2.19033861018663E-02  1.26206515683858E-02 -4.51275388413230E-02
 -4.20567965289375E-02  1.39569117776686E-01 -3.75476363635407E-02  2.33036300688284E-01 -6.33811828973502E-02
 -3.76884077180550E-01 -2.35535371634783E-01  1.15419147040850E+00  6.99087372070710E-01  8.82453412317508E-02
  4.22976111971561E-02  5.48691253564843E-01  3.22423051568928E-01 -9.05323390600612E-02  1.96456562951134E-01
  8.96981552334542E-02  5.54980561647875E-02 -9.27214472258346E-02 -2.93621006466981E-01 -1.66597130773021E+00
 -8.22803246328703E-01  2.12802733951367E-01  2.50076367673284E-01 -1.44501734362904E-02 -1.30608611550291E-01
  5.11045110434575E-01  4.14768325102321E-01  3.82691037608393E-01  5.96089418315219E-02 -2.00463967803055E-01
 -1.91805081000694E-02 -1.82823084695316E-01 -8.29235358248411E-01 -4.79474663127116E+00 -2.37268244717702E+00
 -1.78644084895432E+00 -1.12503428598981E+00  2.61358815927981E+00  1.52046207857993E+00 -1.95745432392498E-01
 -1.22497042296446E-01  1.27583026183077E+00  8.46442727039973E-02  5.23293352606708E-01  3.59992179305188E-02
  6.54914655354354E-01  8.26193538397325E-01  4.57606031343384E+00  2.05875561963715E+00 -1.55307598548523E+00
 -8.42648898562556E-01  3.13658920853227E+00  1.66382876610016E+00 -1.06897111335280E-01 -5.59361569028745E-02
 -9.72620812284796E-01 -1.07042579244839E-01 -2.63963425137787E-01  3.12204858250052E-02 -1.76917549762493E-01
  3.25425103643396E-01  1.92825972917474E+00  8.94854134036523E-01  5.87265372340880E-01  2.41055723206262E-01
  7.60693538149974E-01  3.17374465544418E-01  6.89996532018626E-02  2.82088099661494E-02  3.32028802943275E-01
  6.38050977963844E-02 -4.76034980486432E-01  7.52440027508650E-02 -2.92523595729585E-01 -2.58708077277651E-01
  2.41301972324018E-02 -1.47863947653949E-01 -3.24577737842874E-02 -7.12161995782718E-02 -3.81686011891382E-01
 -1.11541515643906E-02 -1.70297762166668E-01  1.60167511868473E-02  1.13892596720527E-01 -3.09345894342798E-02
 -5.21418192684805E-02 -8.16354104581593E-02  8.93768804376231E-02 -8.30500820870871E-02  1.79955391677839E-01
 -9.11836419521624E-02 -3.28042483318164E-02  8.26764069140474E-02 -9.61149946935659E-02 -2.82122434639362E-01
 -4.47707278289493E-02 -5.90617904473407E-02  1.53931727115430E-01  1.63727733253713E-03  1.04933730009684E+00
  3.31608387868782E-01  2.49628418912173E-01  1.84684150795416E-01  2.20598933131245E-02 -2.05983093713159E+00
 -2.90362177078294E-01  4.14601294341856E-01  7.63533767378750E-01  5.10596210102763E-02 -1.47558408196395E-01
  1.55342391786354E-01  1.70865930123064E-02 -1.48780641937015E-01 -1.64311393493969E-04
* ORBITAL    1  117
 -2.19032027976232E-01 -1.25746702856392E+00 -5.89478487949550E-01 -5.43110327961272E-01 -3.79756573773355E-01
 -2.56519657046346E-02 -5.21297348138503E-03 -9.08083245119774E-02 -1.10396816847061E-01 -2.75775452581825E-02
 -3.40158808665064E-02 -4.74497860035763E-02 -5.21042619953106E-02 -1.75640748629112E-01  2.67756379423908E-01
  1.55293371516678E+00  7.93040563960536E-01 -3.32663224718838E-01 -1.35308681124123E-01  2.73826238696337E-02
 -3.67285922815421E-03  3.31587804855197E-01  2.60455932667504E-01 -6.09170944577528E-02  1.35206658714551E-01
  1.80819313153794E-02  5.50296029132496E-02  1.59099251867795E-01 -2.29879670798283E-02 -1.96079579847773E-01
 -1.67647259373752E-01  1.11166108768135E-01 -1.16422438134587E-01  3.95379059669293E-01  1.89915458558055E-01
  3.66653747156196E-01  1.90596328703320E-01  4.66603353558250E-01  5.19014965798071E-02  3.16319798062610E-02
 -9.75581022905929E-02  1.07093114108876E-01  7.57414156060141E-01  4.24189543028154E+00  1.85067698343415E+00
  1.25931969731869E+00  6.50739204599342E-01 -7.09538918227639E-01 -7.98817156488471E-01  9.43171847745969E-02
  2.88289931129379E-02  7.77522690316203E-01  1.01820299402661E-01 -5.51176688403243E-01  7.53676854812979E-03
 -9.11660607270349E-01 -2.78713300372610E-02 -5.42306033262883E-01 -7.24202468999562E-01  2.30763284440184E+00
  1.16357460336895E+00 -1.13214162245228E+00 -7.83954192935461E-01  2.26017377114531E-01  1.12401727898299E-01
  4.10888004475896E-01  4.67614412813171E-02  1.44347286895464E-01 -1.99062297453333E-02 -1.46972758897550E-01
 -1.02776655483851E-01 -7.89528382693397E-01 -7.47951771567356E-01  1.13092701131400E+00  8.56934998707632E-01
 -4.69151377067400E-01 -2.19104543637044E-01  1.04765087573105E-01  8.45005414873513E-02 -2.73093954693294E-01
 -1.55224046276933E-02  7.73062216996682E-02 -1.03507181009125E-01 -8.89562760471461E-01  1.19300304771825E-01
 -3.37797867255590E-02  9.54903858491627E-02 -1.60367154730584E-02  5.12751005973962E-02  1.37675424246643E-01
 -1.74970281112313E-02  7.70382198927962E-02  1.01194515119848E-02 -3.28100921758342E-03  4.05141252255509E-02
  9.18150403605819E-02 -1.96859499052044E-02  7.83533715777784E-02 -5.66237244322716E-03 -1.88666860140801E-01
  4.10266905937154E-02  2.42979528787759E-02  4.24204709803736E-02  3.92178659736102E-02 -2.12031113990952E+00
 -2.55257141052616E-01  4.11492992154911E-01  8.19763198941022E-01  6.86315846390305E-02 -1.00266520280680E-02
  1.54045067993605E-01 -3.61196527435412E-01  1.15298426783474E-01 -3.20673483358709E-02  3.44797411338162E-02
  9.52038099590456E-02  1.86046954699635E-01 -1.21928688234899E-01  1.70895511222096E-02 -1.34091948080092E+00
 -3.72611448589864E-01  4.80271926716313E-01 -2.51230460641571E-01  4.35758559033987E-02
* ORBITAL    1  118
  1.01652813648968E+00  5.58075161351892E+00  2.39069853411644E+00  1.86574512258742E+00  1.30883892328561E+00
  3.98468707519151E-03  7.09243483520440E-03 -1.87856601745201E-03 -5.23605603002298E-02  3.22557654577147E-03
 -4.28990625706532E-03  5.94209352931664E-01  1.84759307807570E-02  3.37395054889348E-01 -1.50895528907857E+00
 -8.59632308328810E+00 -4.11467280751997E+00  1.53884725470591E+00  1.37034382955909E+00  7.15173099764281E-03
 -6.94516011073106E-03 -1.62649549930300E+00 -1.15904297927767E+00 -4.22519070346145E-03  3.17197721889091E-02
 -8.26747833040706E-01 -1.77075236526836E-01 -5.60334915043073E-01 -7.01286446854129E-01 -3.75473506209222E+00
 -1.60697274110048E+00 -5.22244984819870E+00 -3.32798312364478E+00  2.84439395536770E-02 -3.11748299277490E-02
 -2.50189601012531E+00 -1.39120863779472E+00  7.01963980372122E-02  7.21217557131107E-03  4.97098330957182E-01
  7.77025928882853E-01 -5.74087878808998E-01  1.46846366883507E+00  8.19485536416288E+00  3.81133369049845E+00
 -3.57451483287124E+00 -2.36695899321705E+00 -1.98027877097921E-01 -3.01828955354019E-01 -2.59901315221718E-01
 -4.84162699790458E-02  1.68868465770963E-01  4.37827589582425E-02 -6.77855812734649E-01  3.46300307370739E-01
  6.11879180169198E-01  2.49566040092583E-01  1.28964965995417E+00  4.89904796858354E-01  1.86849440757307E+00
  1.18468992747383E+00 -3.79730917288926E-01 -2.43730819863375E-01  1.42978131213286E-01  1.12841605636317E-01
 -2.10576277882336E-02 -8.97126203763045E-02 -1.31750855857952E-01 -2.89448576886936E-02  1.44450947072805E-01
 -4.62776248990249E-01 -2.73130153764233E+00 -1.40945333350941E+00  7.19723322548171E-01  6.50665265881562E-01
  3.34862048549106E-01  3.28027638678766E-01  9.73616330060711E-02  6.45800191584170E-02 -7.14909981486186E-03
  4.07717481774219E-03  3.46411000925621E-01 -9.75612243360316E-02  3.31115564562755E-02 -9.08617669629757E-01
 -3.29688083925229E-03 -5.87801347908715E-01 -2.97819099067495E-03 -7.55575248661918E-02 -9.21348443093251E-01
 -1.28280566761659E-01 -6.28598946426863E-01  2.23693302456118E-03  5.52542416339394E-02  7.06973156786737E-01
 -6.06515959859134E-02 -5.25946056285311E-01  1.40431807261244E-02  2.86050491807972E-01  6.95618559135716E-01
  1.31198882858195E-01  5.29498784658856E-01  2.15963807456270E-02 -1.49880841118528E-01 -5.05069098164073E-01
 -1.14181184344154E-02  2.74707840996978E-01  2.67902321528748E-01 -3.19381314903136E-02  7.06547599340697E-02
  3.58473008944021E-03 -2.36234777834398E-01  8.15448941970745E-02 -5.57237287431321E-02  3.80724425532171E-01
  2.47199341484199E-02 -2.76234034249876E-01 -1.13504372141667E-01 -3.63279912027859E-02  5.85565438515791E-01
 -1.08433831864259E-01 -2.54703968743118E-01  1.22971182972344E-01 -4.72254172883672E-03
* ORBITAL    1  119
  1.15662095311708E+00  6.15338958545938E+00  2.49353463110873E+00  3.50637075170872E+00  1.81907437527035E+00
 -6.01569613326475E-03  1.35909408438108E-03 -7.54051137434558E-01 -3.97927114267981E-01 -6.26049169080103E-03
 -4.80327396965788E-03 -5.89436433084542E-01  5.37689606539661E-01  9.00870821093393E-01 -9.07367513487469E-01
 -5.00682964359750E+00 -2.26902900887741E+00  3.89276038977025E+00  2.30180238092209E+00  1.05510988087735E-02
  5.36183764492534E-04  6.33934488919575E-01  2.83022570867282E-01 -1.82735884369268E-02  3.46628196921781E-02
  1.06925435241684E+00  4.15555912631752E-01 -1.14980946621338E+00 -3.93411119294164E-01 -2.13892795599146E+00
 -9.75859203573395E-01 -1.49939615041520E+00 -9.73986896292579E-01  5.53109206796560E-02 -1.76119568497419E-04
  9.96095252576530E-01  3.78048003600418E-01  1.11447137273118E-01  8.66575245073808E-03  3.52678937350763E-01
 -1.17080477080865E+00 -2.70047207660501E-01  3.84175408798206E-01  1.99141724232435E+00  7.12751243247989E-01
 -1.45644745173085E+00 -7.95235028189344E-01  3.91399523192375E-01  1.33725383655928E-01  2.16271816683297E-01
  1.35930926448766E-01  3.60658897019298E-01  3.64326850453556E-02 -3.38733692139785E-01 -3.32389076777997E-01
  1.80765943027124E-01  2.21746153516822E-01  1.26592340068788E+00  6.00680369877075E-01  2.48788919679947E-01
  2.59116732702449E-01  2.89951376770604E-01  2.13049031395125E-01  5.63918116656650E-02  4.58937367018603E-02
 -6.37075935170119E-02  8.34672601626011E-02 -1.26177916181787E-01  6.94794026070069E-02 -2.47298543734162E-01
 -2.14787753336928E-01 -1.28998155890763E+00 -6.71732658682398E-01  8.88715420174931E-03  1.55102991007111E-01
 -5.50287095183783E-02 -2.01471561585620E-02 -4.23251331732390E-02 -1.55465577722052E-02  8.40439166321977E-03
 -2.77877451394710E-02  2.21242370191165E-01  3.56246773809378E-02  2.87485301120161E-01 -7.31797194014615E-01
 -7.73996812354630E-02 -1.21837703127818E-01 -3.08065890696516E-03 -2.86977029511630E-01  1.22497510859107E+00
  5.56882952004675E-01  6.32841693614117E-02  1.40442082632171E-03 -2.80911312054532E-01 -7.25518401263202E-02
 -7.72118190468740E-02  1.03494161860237E-01  1.66645133115409E-02  1.50263747813323E-01 -1.92369824502698E+00
 -5.58930614167454E-01 -2.23788195343130E-01  1.64090294793233E-02  5.69926131130815E-01 -4.29741708223718E-01
 -1.05025438922109E-02  1.17283175347528E-01  1.92914935033145E-01  3.23209566266181E-02 -1.06601319402605E-01
  4.66655114266179E-02 -1.80799482288513E-01 -2.11729320208191E-02  3.33783442883492E-02  6.10888967293405E-01
  9.10289731701968E-02 -2.56780267458727E-01 -1.39603711844584E-01 -2.44763563697845E-02  4.23818262978749E-01
 -3.41490384799965E-02 -2.20850460693589E-01  8.73915162325653E-02 -2.58763706866757E-02
* ORBITAL    1  120
 -7.73494860294148E-01 -4.23317097025685E+00 -1.82198922945540E+00 -2.00691188814160E+00 -1.17964068497006E+00
 -1.87560553125763E-02 -7.22934357469319E-04  1.21170623343837E-01 -3.70843824296651E-03 -1.79642813500780E-02
 -9.21404037134056E-03  7.06939207251596E-02 -3.47942579043721E-01 -5.10086950189304E-01  9.12999929818874E-01
  5.14977688667444E+00  2.38714938088250E+00 -1.72948770014078E+00 -1.11455254315188E+00  3.03891127605006E-02
  7.92226825634922E-03  5.16561202751761E-01  4.34058391430728E-01 -4.70448614836120E-02  7.85548225931512E-02
 -7.46827687338533E-02 -2.00687371859026E-01  6.59148045325623E-01 -4.79980393505457E-01 -2.80890776048046E+00
 -1.44167550259664E+00  2.29761875437140E-02 -9.50445563147354E-02  8.27584210510227E-02 -2.13319299007350E-02
  2.40705743750341E-01  2.13443427591914E-01  2.45388638577059E-01  2.80619842079700E-02 -6.90808951261773E-02
  8.62231292704368E-02 -2.27950069616088E-01 -2.00320943106813E-01 -1.10182949163134E+00 -4.95009470534845E-01
 -1.69206518832174E+00 -1.10172904953238E+00  1.93002450160346E+00  1.02519259283250E+00 -3.05114008889834E-01
 -2.29874893619769E-01  1.02916549358804E+00  1.02324251608071E-01  9.66280937677819E-02  7.59566660653241E-02
 -2.24404238660694E-01  4.73755314679034E-01  2.86119774865679E+00  1.52585629116208E+00 -1.67087790567868E+00
 -6.74004927767447E-01  1.40607885710843E+00  9.86346798771843E-01 -1.46775430394252E-01 -5.54738082433505E-02
 -1.67173010271465E-01  1.07125730440871E-02 -3.65220171835764E-01 -6.98375478471360E-02 -1.21937694481135E+00
 -9.73504985682784E-02 -6.44777006547888E-01 -3.57151833068551E-01 -1.08755380830178E+00 -4.42515216970233E-01
 -5.83602511266601E-01 -3.98328097910892E-01 -1.15121751246071E-01 -4.15979210079146E-02 -4.34075395800647E-02
 -2.79217227394931E-02  2.46320809182530E-01  5.92770014880744E-02  1.04441903690367E+00  5.81703831266375E-01
  3.66625241693830E-02  2.13866363459261E-01 -5.72307617129720E-03  1.98157532581969E-01 -2.28230244389563E-01
 -1.97465987188077E-01  1.27658370419765E-01  3.82578426499264E-03  1.10244708641053E-01 -3.12338211427288E-01
  8.33342251453627E-02  9.84432693038371E-02  3.56942558922774E-02 -2.11755196549209E-01  6.92171418623180E-01
  2.41676068931860E-01  7.35811903136461E-02  2.56374926305881E-02 -2.19891832691933E-01 -1.39395670865115E+00
 -4.60876238210788E-01  3.89657366111446E-01  3.33706293991096E-01  5.97605011081190E-02 -9.23794408578149E-01
 -1.39057767357985E-01 -3.74319979925341E-01 -2.83660795672203E-01 -5.34352782943239E-02  1.78303267207782E+00
  4.18425786370271E-01 -5.82988334009329E-01 -3.45950277448161E-01 -6.67803830428230E-02  6.98895039871059E-01
  3.40884686107632E-02 -4.26964280893904E-01  8.00405741217981E-02 -4.58589917169888E-02
* ORBITAL    1  121
 -7.34139216448465E-01 -4.03555684324727E+00 -1.74235261428624E+00 -1.97591575293288E+00 -1.12485746383269E+00
  5.82795182277998E-03  7.65662593925248E-03 -1.02270090206028E+00 -4.35266307474201E-01  4.21722392618957E-03
  2.63321284730342E-03  1.23626193690778E-01  1.42519449122236E+00 -5.25940712372444E-01  1.03075113759414E+00
  5.84309262310692E+00  2.76120258271846E+00 -1.17058494892495E+00 -6.44727639719486E-01  5.75636471504522E-03
 -8.40266718050589E-04  1.58166961469535E+00  9.02424600349856E-01  2.09701036835992E-03  1.64604352898790E-03
 -2.17626681824814E-01  1.52627042448052E+00  7.41627912174361E-01 -1.29644824957932E+00 -7.14388218053776E+00
 -3.08596090991940E+00 -1.11321177315163E+00 -7.95803389628597E-01 -1.00960371421572E-01 -9.25593668222323E-02
  1.50514037741930E+00  8.80779784706946E-01 -5.10821439554311E-02 -5.93596149794262E-03 -6.53837115926358E-01
 -1.92752483377595E-01 -3.92849765418014E-01  5.25350813027250E-01  3.03310763407669E+00  1.52299433043279E+00
 -2.36470742465823E+00 -1.66709926224423E+00  2.31029876638393E-01  1.29826795969091E-01 -4.86866887381594E-01
 -3.66708337597616E-01  3.08502273739614E-04 -5.47643379730063E-03 -1.21493879202688E-01  1.69111307080941E-01
  4.58943670912322E-01  3.47643588902797E-01  1.87837458062790E+00  7.90142121877265E-01  8.98894799675389E-01
  5.88029062318827E-01  2.12563286313479E-01  1.41805206020475E-01  1.23647494483056E-01  8.65688485331827E-02
 -8.40152734663954E-02  1.02424887763739E-03 -1.71667121080657E-01  6.54025828246851E-02  1.44733613405302E-01
 -2.40573622384137E-01 -1.38692257642101E+00 -6.88871038653909E-01  6.27524591119094E-01  4.44378090038026E-01
  1.76727886240856E-01  1.86298570877629E-01  6.62195457491661E-02  6.16713854600075E-02 -4.23943589850440E-02
 -5.38203924977226E-03  1.15575587934734E-01 -1.96780992005564E-02 -9.28118532696611E-02 -1.50465443863561E+00
 -3.91672371170198E-01  7.05790635115031E-02 -1.07086655544054E-03 -5.85439866516769E-01  1.86065946756142E+00
  2.99332993197148E-01  2.64939678952926E-01 -6.32783002776220E-04 -6.48428523006501E-01  1.25170406765554E+00
  2.77350876606827E-01 -1.05293144818004E-01 -5.01782303103403E-03  4.21289935437998E-01  2.90684705150700E-01
 -1.62265814413394E-01  2.56011367422284E-01  1.07178652512750E-02 -1.44726168844010E-01  1.49887958960840E-01
  1.23950045999102E-02  1.73307939360813E-01 -4.54878371370385E-02  3.59225515663620E-02  2.11652428259321E-02
 -1.51321790418934E-02 -1.01079137626744E-01 -1.83570097219841E-02 -2.12373245282867E-02 -8.07062236565869E-03
 -2.64209761951665E-02 -9.60696923364495E-02  7.07946501977856E-03 -7.98446110399933E-03  1.01805637167122E-01
 -5.98089091751998E-02 -8.20542065465429E-02 -1.31741261592441E-02 -1.67938463048435E-02
* ORBITAL    1  122
 -5.40622777101942E-01 -3.04917371713452E+00 -1.38727076713033E+00 -1.13852570572217E+00 -7.66674399655034E-01
  1.79344241527207E-02  2.30396186937170E-02 -6.95017065578536E-02 -1.84505514608155E-01  1.09717755670387E-02
  8.92229001077255E-03 -1.74560410743124E-01 -5.97107331360114E-01 -3.05059971708705E-01  9.95936783399079E-01
  5.67650206690750E+00  2.63810345429875E+00 -3.26917007595896E-01 -3.05456460265553E-01  1.75330580599446E-02
  2.17234817839033E-03  1.06291966226633E+00  8.27777523451261E-01  6.40000020919770E-03  1.39994942302772E-03
  5.58800453624792E-01 -4.61715201885328E-01  4.47959823930715E-01 -1.18357749940967E+00 -6.55255148439852E+00
 -2.92597412087560E+00 -1.30077811253125E+00 -7.06874676298097E-01 -3.71757271849985E-01 -3.09520001557565E-01
  9.16911986327369E-01  6.56046562008935E-01 -1.91180476277817E-01 -2.31546528499551E-02  2.36205181839513E-01
 -4.32581867517335E-01 -8.83248971892445E-01  2.22165097476321E-01  1.07463314539005E+00  3.46845948025985E-01
 -3.62226516899518E+00 -2.21657599542101E+00  9.73441450964638E-01  6.79626434096318E-01 -4.87639278776680E-01
 -3.43470151630232E-01 -6.71872526387922E-02 -2.81204527121468E-02  2.27457152760172E-03  1.00492693844760E-01
  8.79997218976959E-01  1.58960464004116E+00  8.67408950166391E+00  3.65029485503228E+00  3.14240667126434E+00
  1.73607759719367E+00  1.24425317822383E+00  8.78787895300962E-01  3.58825866342223E-01  1.92674438851741E-01
 -1.26907102884058E-01  1.69668997818629E-02 -8.53977693720952E-01  2.61983643645569E-01  8.57017625083011E-01
 -1.07056947701335E+00 -6.32270865734421E+00 -3.27585615468906E+00  2.87606076228922E+00  2.11057373750329E+00
  4.34274182379387E-01  2.90311703184718E-01  3.07130225335764E-01  2.31303650174245E-01  1.61675096786192E-01
  7.15282393166341E-03  6.81164788478741E-01 -1.89475872260144E-01 -6.95360559349688E-01  8.77967093541282E-01
  1.30948459984496E-01  2.57633002080041E-01 -2.80933111100808E-03  3.01890834078310E-01 -6.02622408770195E-02
 -5.42339425704810E-02  1.73658895190711E-01 -5.76529011545794E-04  1.64660851218410E-01 -1.21304810141586E+00
 -1.48744521674163E-01  2.32180486867796E-01 -1.57964154254595E-02 -5.02075338418159E-01 -5.59680329753981E-02
 -1.02336556853213E-01 -1.05249260761196E-01  2.88328043605920E-02 -1.26966538563634E-01  8.91735936673910E-01
  2.39771906720538E-01  5.91167658571295E-02 -2.88075983506685E-01  1.64328806698938E-02 -5.23456361190010E-02
  6.25400287797951E-02 -1.32071755144077E-01 -1.77433457952394E-01 -1.32403210507609E-02 -2.57023950134221E-01
 -3.50868406258663E-01 -2.09379153762819E-01  4.16096412125984E-02 -1.95875342851997E-02  6.48225349986787E-01
 -1.56506820658594E-01 -3.48124653708051E-01  2.21012143837124E-01 -3.64186011330431E-02
* ORBITAL    1  123
  4.58783119039108E-01  2.65907177730096E+00  1.28564544302577E+00  1.08895570510240E+00  7.52224634948673E-01
  6.89903129448368E-03  1.64904046129943E-02  3.71175011787172E-01  3.67948344425866E-01  8.95681481274601E-04
  5.60086110313236E-03  9.18654183477950E-02  3.15966869265934E-01  3.29057609328324E-01 -7.77782126400786E-01
 -4.45377742670420E+00 -2.06178895784633E+00  2.41257372211793E-01  1.41765960979979E-01  1.33021748893830E-02
 -1.24516247805066E-03 -8.67536465383143E-01 -6.55769725261838E-01 -1.54832114632998E-02  1.55723874374188E-02
 -3.73240258965193E-01  2.23477824803746E-01 -3.97986495440107E-01  1.70156494006221E+00  9.52434271544699E+00
  4.33186428352077E+00  3.85458011994653E+00  2.42221563800331E+00 -2.83964098587997E-01 -2.35744844352195E-01
 -4.26653885102414E-01 -3.10884170207719E-01 -8.64740965114609E-02 -1.18276231464436E-02 -4.86560492482775E-01
  4.63179629891725E-01  1.20220108746243E+00 -2.19703342101791E+00 -1.22982543918732E+01 -5.59132540545256E+00
  2.80244610342596E+00  1.69091543222864E+00  1.98075777944340E+00  1.33645575966105E+00  3.94907111771404E-01
  2.65867265964139E-01  3.37643830682824E-01  1.79182320663206E-02  1.09595191880390E+00 -2.63820871114287E-01
 -7.50765082050130E-01  1.62378904691051E+00  9.04188045540580E+00  3.91365729109243E+00  8.93113450852929E-01
  3.67503935897393E-01  1.96523590080210E+00  1.37461612013165E+00  1.24876515147898E-01  6.61483190635549E-02
 -1.44644070235468E-01  3.69467189007912E-05 -1.00532928671317E+00  1.85424075139360E-01  1.70388932388748E-01
 -8.24593796023362E-01 -4.98288692231150E+00 -2.67447854958302E+00  1.87998788874248E+00  1.51038882385695E+00
 -4.96067830894507E-01 -4.56011159171943E-01  1.88939079073259E-01  1.45888900890702E-01 -1.95084812664774E-02
 -1.61024796533177E-02  6.53771405411772E-01 -1.57065997837239E-01 -3.08817357666314E-01 -3.54744822311987E-01
 -1.57782898339720E-02 -1.67912200949978E-01 -3.16676929836534E-03 -1.70918826599423E-01 -2.16065710711963E-01
  7.43752590842243E-03 -1.22248049903046E-01 -1.42323588602601E-04 -3.52697786442890E-02  7.72202791518333E-01
  6.49202866825365E-02 -1.14690822212343E-01 -1.47946841371652E-03  3.12037299980387E-01  1.41020760378785E-01
  1.30977446355898E-01 -1.06834181798170E-01  1.65312724593834E-02  5.13435453681449E-02  1.89504108183209E-01
 -1.80930617322480E-01 -1.21287059639499E-01 -2.39661524022835E-01 -2.46283668000199E-02 -8.03375721559271E-01
 -1.05412085618995E-01 -1.36636344751762E-01 -4.06971758552098E-01 -2.62958964966814E-02  7.81018582221473E-01
 -1.37355573907955E-01 -2.79181194948417E-01 -2.41438567429156E-01 -3.43168869639019E-02  2.85218076765355E-01
 -8.33868520941613E-02 -3.02107884486135E-01  1.47998041262349E-01 -2.65616618004536E-02
* ORBITAL    1  124
  1.93139349817022E-02  8.84555869957342E-02  2.42107616541234E-02  3.29248590869003E-02  1.46072885289854E-02
 -1.47367387853343E-03 -1.24779613930835E-02 -8.11737159258305E-02 -6.17036657367943E-02  7.92478373475166E-03
 -2.20344738944460E-03  7.16167885343382E-03  6.20774957445825E-02 -1.02397781519748E-02 -3.90985651876153E-02
 -2.12739289671188E-01 -8.90515503920520E-02  1.10727910033751E-01  1.05444542163872E-01 -1.00662877883241E-02
 -1.99363952399493E-02  4.50831936431561E-02  2.10213914091018E-02  8.63380212652501E-03  6.09403528716711E-03
 -6.12862765709888E-02  9.96171593262906E-02  1.15168831552688E-03 -1.31747553859036E-01 -7.84950799090286E-01
 -4.26513260114063E-01 -4.26416127739828E-01 -4.00403902253714E-01  8.59100915980730E-02  4.26149647690209E-02
 -4.62881205232513E-02 -3.96041679031295E-02  4.31871663527681E-02  2.45010044802342E-03 -4.37824639063179E-02
  2.53251046975283E-02  9.98362360397130E-03  4.17929804093395E-01  2.22370528509402E+00  8.86001306261509E-01
 -2.29480025818794E-01 -3.04963871533744E-01 -1.04810260886872E+00 -5.61563087405893E-01 -3.94198353354735E-02
 -3.38286661029912E-02 -1.42684768658450E-01 -1.39287366842975E-03 -1.33596028284832E-01 -2.62935182705698E-02
 -4.67979928595101E-01 -1.06147432916111E-01 -5.99942220895151E-01 -2.99300843148766E-01  3.70742584739583E-01
  3.19754145938963E-01 -9.49236687019036E-01 -5.87570746728219E-01  2.36057503334250E-02  2.73471984484595E-02
  1.23640726639908E+00  1.33359099498700E-01 -4.24968495651090E-03 -9.17930023702555E-03 -2.97138955951289E-01
 -3.76817255369266E-03 -1.84622643797827E-02 -1.51040517594507E-02 -1.51574068872206E-01 -6.47693996500539E-02
  1.64252645146461E+00  9.23686849138010E-01  1.14426617213191E-02  7.36621938504792E-03  1.63241624365252E+00
  1.71422787675151E-01 -1.33568899541745E-03  2.46117775431066E-02 -5.20695481392673E-02 -1.03724968175593E-01
 -2.60584789167172E-02 -1.33528687009460E-02  6.10938058007719E-03 -2.04092510330510E-02  9.04039451709870E-02
  1.84783989275324E-02 -7.94636138251239E-03  3.63263883561646E-03 -3.50799869770537E-02  1.49340711378031E-01
  3.83514229867085E-02 -5.58683451064283E-02  6.51893570108716E-03  5.01263453743328E-02  4.74554343346031E-02
  1.37112527073590E-02  9.07909674608999E-02  1.56558452567111E-03 -1.21273494606968E-03  2.95783041947726E-01
  2.89986668638441E-01  1.37680277862753E-01 -3.50876033987970E-02  1.17749932259107E-02 -1.34175186280519E+00
 -2.99938143041539E-01 -1.22241594180811E-01 -4.56931291790903E-01 -2.10272311119651E-02 -2.49803767568345E+00
 -5.32765516491714E-01  3.02642765724830E-01  8.57052577552687E-01  4.70938283004184E-02  2.55321977345070E+00
  5.10072458730306E-01 -3.89287984811177E-01  8.53518663384093E-01 -2.50279691057460E-02
#OCC
* OCCUPATION NUMBERS
  2.00000000000000E+00  2.00000000000000E+00  2.00000000000000E+00  2.00000000000000E+00  2.00000000000000E+00
  2.00000000000000E+00  2.00000000000000E+00  2.00000000000000E+00  2.00000000000000E+00  2.00000000000000E+00
  2.00000000000000E+00  2.00000000000000E+00  2.00000000000000E+00  2.00000000000000E+00  2.00000000000000E+00
  2.00000000000000E+00  2.00000000000000E+00  2.00000000000000E+00  2.00000000000000E+00  1.96948108818449E+00
  1.91056094827271E+00  1.48627812753903E+00  5.28347376341537E-01  4.41185108352351E-02  6.12139488270005E-02
  0.00000000000000E+00  0.00000000000000E+00  0.00000000000000E+00  0.00000000000000E+00  0.00000000000000E+00
  0.00000000000000E+00  0.00000000000000E+00  0.00000000000000E+00  0.00000000000000E+00  0.00000000000000E+00
  0.00000000000000E+00  0.00000000000000E+00  0.00000000000000E+00  0.00000000000000E+00  0.00000000000000E+00
  0.00000000000000E+00  0.00000000000000E+00  0.00000000000000E+00  0.00000000000000E+00  0.00000000000000E+00
  0.00000000000000E+00  0.00000000000000E+00  0.00000000000000E+00  0.00000000000000E+00  0.00000000000000E+00
  0.00000000000000E+00  0.00000000000000E+00  0.00000000000000E+00  0.00000000000000E+00  0.00000000000000E+00
  0.00000000000000E+00  0.00000000000000E+00  0.00000000000000E+00  0.00000000000000E+00  0.00000000000000E+00
  0.00000000000000E+00  0.00000000000000E+00  0.00000000000000E+00  0.00000000000000E+00  0.00000000000000E+00
  0.00000000000000E+00  0.00000000000000E+00  0.00000000000000E+00  0.00000000000000E+00  0.00000000000000E+00
  0.00000000000000E+00  0.00000000000000E+00  0.00000000000000E+00  0.00000000000000E+00  0.00000000000000E+00
  0.00000000000000E+00  0.00000000000000E+00  0.00000000000000E+00  0.00000000000000E+00  0.00000000000000E+00
  0.00000000000000E+00  0.00000000000000E+00  0.00000000000000E+00  0.00000000000000E+00  0.00000000000000E+00
  0.00000000000000E+00  0.00000000000000E+00  0.00000000000000E+00  0.00000000000000E+00  0.00000000000000E+00
  0.00000000000000E+00  0.00000000000000E+00  0.00000000000000E+00  0.00000000000000E+00  0.00000000000000E+00
  0.00000000000000E+00  0.00000000000000E+00  0.00000000000000E+00  0.00000000000000E+00  0.00000000000000E+00
  0.00000000000000E+00  0.00000000000000E+00  0.00000000000000E+00  0.00000000000000E+00  0.00000000000000E+00
  0.00000000000000E+00  0.00000000000000E+00  0.00000000000000E+00  0.00000000000000E+00  0.00000000000000E+00
  0.00000000000000E+00  0.00000000000000E+00  0.00000000000000E+00  0.00000000000000E+00  0.00000000000000E+00
  0.00000000000000E+00  0.00000000000000E+00  0.00000000000000E+00  0.00000000000000E+00  0.00000000000000E+00
  0.00000000000000E+00  0.00000000000000E+00  0.00000000000000E+00  0.00000000000000E+00
#OCHR
* OCCUPATION NUMBERS (HUMAN-READABLE)
  2.0000  2.0000  2.0000  2.0000  2.0000  2.0000  2.0000  2.0000  2.0000  2.0000
  2.0000  2.0000  2.0000  2.0000  2.0000  2.0000  2.0000  2.0000  2.0000  1.9695
  1.9106  1.4863  0.5283  0.0441  0.0612  0.0000  0.0000  0.0000  0.0000  0.0000
  0.0000  0.0000  0.0000  0.0000  0.0000  0.0000  0.0000  0.0000  0.0000  0.0000
  0.0000  0.0000  0.0000  0.0000  0.0000  0.0000  0.0000  0.0000  0.0000  0.0000
  0.0000  0.0000  0.0000  0.0000  0.0000  0.0000  0.0000  0.0000  0.0000  0.0000
  0.0000  0.0000  0.0000  0.0000  0.0000  0.0000  0.0000  0.0000  0.0000  0.0000
  0.0000  0.0000  0.0000  0.0000  0.0000  0.0000  0.0000  0.0000  0.0000  0.0000
  0.0000  0.0000  0.0000  0.0000  0.0000  0.0000  0.0000  0.0000  0.0000  0.0000
  0.0000  0.0000  0.0000  0.0000  0.0000  0.0000  0.0000  0.0000  0.0000  0.0000
  0.0000  0.0000  0.0000  0.0000  0.0000  0.0000  0.0000  0.0000  0.0000  0.0000
  0.0000  0.0000  0.0000  0.0000  0.0000  0.0000  0.0000  0.0000  0.0000  0.0000
  0.0000  0.0000  0.0000  0.0000
#ONE
* ONE ELECTRON ENERGIES
 -1.5805E+01 -1.1500E+01 -1.1461E+01 -1.1418E+01 -1.1413E+01 -1.1411E+01 -1.4537E+00 -1.2862E+00 -1.2035E+00 -1.0914E+00
 -9.9903E-01 -9.4724E-01 -9.1333E-01 -8.6947E-01 -8.1695E-01 -7.8997E-01 -7.4755E-01 -7.2876E-01 -6.9180E-01  0.0000E+00
  0.0000E+00  0.0000E+00  0.0000E+00  0.0000E+00  0.0000E+00 -5.6633E-02 -3.0038E-02 -2.4505E-02 -4.9436E-03  1.2887E-02
  7.6842E-02  8.9441E-02  1.1576E-01  2.5579E-01  2.8921E-01  2.9374E-01  3.3568E-01  3.5665E-01  3.5995E-01  3.8141E-01
  4.0106E-01  4.2980E-01  4.4310E-01  4.5971E-01  4.7768E-01  4.9847E-01  5.0145E-01  5.2599E-01  5.5276E-01  5.8023E-01
  5.8538E-01  6.0985E-01  6.3488E-01  6.5171E-01  6.5675E-01  6.9901E-01  7.1317E-01  7.2341E-01  7.3669E-01  7.5552E-01
  7.5661E-01  8.0474E-01  8.2241E-01  8.7952E-01  9.0623E-01  9.5975E-01  9.9937E-01  1.0070E+00  1.0810E+00  1.1375E+00
  1.1820E+00  1.2000E+00  1.2545E+00  1.2695E+00  1.3545E+00  1.3870E+00  1.4499E+00  1.4826E+00  1.5105E+00  1.5760E+00
  1.5821E+00  1.6119E+00  1.6293E+00  1.6515E+00  1.6627E+00  1.6803E+00  1.7036E+00  1.7441E+00  1.7565E+00  1.7784E+00
  1.8067E+00  1.8651E+00  1.9008E+00  1.9086E+00  1.9366E+00  1.9815E+00  2.0306E+00  2.0707E+00  2.0828E+00  2.0994E+00
  2.1312E+00  2.2164E+00  2.2610E+00  2.2925E+00  2.3676E+00  2.3705E+00  2.3923E+00  2.4242E+00  2.4817E+00  2.5241E+00
  2.6161E+00  2.6751E+00  2.7651E+00  2.8339E+00  2.8940E+00  2.9266E+00  3.0656E+00  3.2112E+00  3.3583E+00  3.4828E+00
  3.5390E+00  3.6351E+00  3.8050E+00  3.9045E+00
#INDEX
* 1234567890
0 iiiiiiiiii
1 iiiiiiiii2
2 22222sssss
3 ssssssssss
4 ssssssssss
5 ssssssssss
6 ssssssssss
7 ssssssssss
8 ssssssssss
9 ssssssssss
0 ssssssssss
1 ssssssssss
2 ssss
