# Supplementary material for: Smooth Things Come in Threes: A Diabatic Surrogate Model for Conical Intersection Optimization
Source: J Chem Theory Comput. 2023 May 16;19(11):3418–27. doi: 10.1021/acs.jctc.3c00389 (PMC10269327; doi:10.1021/acs.jctc.3c00389)
Supplement: Supplementary file 1 — ct3c00389_si_002.zip [file ct3c00389_si_002.zip › SI/RVO/CI/p/C5NH8.xyz]

14
Penta-3,5-dieniminium
C          0.00000        0.00000        0.00000
C          1.35449        0.00000        0.00000
C          2.05966        0.00000        1.25446
C          3.42859        0.00016        1.39722
C          4.18603       -1.20925        1.45488
N          5.49261       -1.16618        1.59211
H         -0.56266       -0.00014       -0.92583
H         -0.57784        0.00028        0.91922
H          1.90671       -0.00024       -0.94447
H          1.44779        0.00033        2.17176
H          3.96261        0.94837        1.46996
H          3.67105       -2.18713        1.38377
H          5.99924       -0.29265        1.66034
H          6.06367       -1.99987        1.63704
