# Supplementary material for: Smooth Things Come in Threes: A Diabatic Surrogate Model for Conical Intersection Optimization
Source: J Chem Theory Comput. 2023 May 16;19(11):3418–27. doi: 10.1021/acs.jctc.3c00389 (PMC10269327; doi:10.1021/acs.jctc.3c00389)
Supplement: Supplementary file 1 — ct3c00389_si_002.zip [file ct3c00389_si_002.zip › SI/RVO/CI/b/MECP.geo.molden]

 [Molden Format]
 [N_GEO]
                    8
 [GEOCONV]
 energy
-0.77898660200520865E+02
-0.77920176368434255E+02
-0.77896238194109287E+02
-0.77905378947462168E+02
-0.77906271091630259E+02
-0.77906406646649145E+02
-0.77906402097809831E+02
-0.77906402164723005E+02
 max-force
   0.0593752
   0.0226878
   0.0620505
   0.0520151
   0.0449937
   0.0382095
   0.0370303
   0.0000000
 rms-force
   0.0158707
   0.0082288
   0.0177237
   0.0140875
   0.0122923
   0.0114597
   0.0113552
   0.0000000
 [GEOMETRIES] (XYZ)
   6
  -77.898660200520865     
 C      0.0000000      0.0000000      0.7250000
 C      0.0000000      0.0000000     -0.7250000
 H      0.9431020      0.1000000      1.2695000
 H     -0.9391500     -0.0995810      1.2763630
 H      0.2622490     -0.9114090     -1.2695000
 H      0.5652870      0.9461390     -0.5695000
   6
  -77.920176368434255     
 C     -0.0374622     -0.0413105      0.7376613
 C     -0.0764456     -0.0161167     -0.6810807
 H      0.8828161      0.0410617      1.2949883
 H     -0.9110039     -0.0478456      1.3864679
 H      0.3906488     -0.7711665     -1.2884582
 H      0.5829349      0.8705267     -0.7427156
   6
  -77.896238194109287     
 C     -0.0292935     -0.0556651      0.6521228
 C     -0.2415709     -0.0444207     -0.7151076
 H      0.9239774     -0.0388021      1.2040488
 H     -0.8699787      0.0495103      1.3461840
 H      0.5401229     -0.6861283     -1.1324855
 H      0.5082307      0.8106550     -0.6478995
   6
  -77.905378947462168     
 C     -0.0446061     -0.0576072      0.6776764
 C     -0.2106819     -0.0727235     -0.6954775
 H      0.9200657     -0.0533617      1.1981970
 H     -0.8811662      0.0761685      1.3639798
 H      0.5529043     -0.6929565     -1.1841107
 H      0.4949722      0.8356294     -0.6534019
   6
  -77.906271091630259     
 C     -0.0433156     -0.0623842      0.6904152
 C     -0.1939640     -0.1123129     -0.6851892
 H      0.9178763     -0.0485162      1.2074329
 H     -0.8815325      0.1092006      1.3562306
 H      0.5518491     -0.6881064     -1.2441327
 H      0.4805746      0.8372680     -0.6178938
   6
  -77.906406646649145     
 C     -0.0346773     -0.0648934      0.6924293
 C     -0.1806162     -0.1263564     -0.6850174
 H      0.9173809     -0.0401103      1.2234947
 H     -0.8808458      0.1202716      1.3451298
 H      0.5389726     -0.6917179     -1.2737756
 H      0.4712737      0.8379554     -0.5953978
   6
  -77.906402097809831     
 C     -0.0347664     -0.0648719      0.6924390
 C     -0.1790673     -0.1270209     -0.6846362
 H      0.9187382     -0.0396782      1.2222025
 H     -0.8819745      0.1216659      1.3442540
 H      0.5386351     -0.6918320     -1.2752595
 H      0.4699229      0.8368861     -0.5921368
   6
  -77.906402164723005     
 C     -0.0347989     -0.0644328      0.6922499
 C     -0.1788311     -0.1269122     -0.6847673
 H      0.9184351     -0.0397209      1.2224000
 H     -0.8816411      0.1214923      1.3443942
 H      0.5385894     -0.6921899     -1.2754959
 H      0.4697346      0.8369125     -0.5919179
 [FORCES]
point    1
   6
     -0.0327385     -0.0684483     -0.0297838
     -0.0042437      0.0130794      0.1122029
     -0.0192939     -0.0046601      0.0096290
      0.0195795      0.0194956      0.0100377
      0.0223934      0.0361827     -0.0043374
      0.0143032      0.0043507     -0.0977485
point    2
   6
     -0.0262081     -0.0362011      0.0083870
      0.0265658      0.0403476      0.0367787
      0.0113151     -0.0067604      0.0046517
      0.0008260      0.0068911     -0.0102604
      0.0018963     -0.0184653      0.0033166
     -0.0143951      0.0141881     -0.0428737
point    3
   6
     -0.0626746     -0.0201856      0.1172585
      0.1154021      0.0062925      0.0044074
     -0.0084282     -0.0125384     -0.0277634
      0.0111361      0.0077140     -0.0056506
     -0.0235808     -0.0216722     -0.0357116
     -0.0318547      0.0403897     -0.0525402
point    4
   6
     -0.0347876     -0.0244900      0.0898473
      0.0982943      0.0220285     -0.0123693
     -0.0081579     -0.0107293     -0.0135930
      0.0073779      0.0068381     -0.0067480
     -0.0257700     -0.0150301     -0.0131990
     -0.0369568      0.0213829     -0.0439380
point    5
   6
     -0.0206879     -0.0292523      0.0691710
      0.0850258      0.0371940     -0.0164202
     -0.0044340     -0.0117178     -0.0073135
      0.0020561      0.0078125     -0.0037587
     -0.0216648     -0.0156942     -0.0003338
     -0.0402953      0.0116578     -0.0413447
point    6
   6
     -0.0213358     -0.0311518      0.0647607
      0.0722055      0.0421049     -0.0102119
     -0.0021475     -0.0125672     -0.0077922
      0.0024567      0.0080012     -0.0042561
     -0.0136974     -0.0173481      0.0004806
     -0.0374815      0.0109610     -0.0429811
point    7
   6
     -0.0205168     -0.0313321      0.0656637
      0.0699771      0.0412380     -0.0108822
     -0.0032170     -0.0125832     -0.0075057
      0.0032892      0.0078772     -0.0044922
     -0.0131071     -0.0174054      0.0005443
     -0.0364255      0.0122056     -0.0433280
point    8
   6
      0.0000000      0.0000000      0.0000000
      0.0000000      0.0000000      0.0000000
      0.0000000      0.0000000      0.0000000
      0.0000000      0.0000000      0.0000000
      0.0000000      0.0000000      0.0000000
      0.0000000      0.0000000      0.0000000
