# Supplementary material for: Smooth Things Come in Threes: A Diabatic Surrogate Model for Conical Intersection Optimization
Source: J Chem Theory Comput. 2023 May 16;19(11):3418–27. doi: 10.1021/acs.jctc.3c00389 (PMC10269327; doi:10.1021/acs.jctc.3c00389)
Supplement: Supplementary file 1 — ct3c00389_si_002.zip [file ct3c00389_si_002.zip › SI/RVO/CI/b/C2H4.xyz]

    6
FINAL HEAT OF FORMATION =     0.000000
 C     0.000000     0.000000     0.725000
 C     0.000000     0.000000    -0.725000
 H     0.943102     0.100000     1.269500
 H    -0.939150    -0.099581     1.276363
 H     0.262249    -0.911409    -1.269500
 H     0.565287     0.946139    -0.569500
