# Supplementary material for: Smooth Things Come in Threes: A Diabatic Surrogate Model for Conical Intersection Optimization
Source: J Chem Theory Comput. 2023 May 16;19(11):3418–27. doi: 10.1021/acs.jctc.3c00389 (PMC10269327; doi:10.1021/acs.jctc.3c00389)
Supplement: Supplementary file 1 — ct3c00389_si_002.zip [file ct3c00389_si_002.zip › SI/RVO/CI/b/init.Orb]

#INPORB 2.2
#INFO
* RASSCF average (pseudo-natural) orbitals
       0       1       0
      48
      48
*BC:HOST otis PID 5762 DATE Thu Apr 28 09:54:07 2022
#EXTRAS
* ACTIVE TWO-EL ENERGY
 0.555523068202E+01
#ORB
* ORBITAL    1    1
 -6.25373294294043E-02 -6.02465319575144E-04  8.23974749649973E-08 -8.89295627250417E-04  1.67718066164555E-05
  3.56435349357156E-04  9.97207697255892E-05  5.33094287813915E-04  3.12934189644081E-05  1.35505057007110E-05
 -1.08528272786958E-04 -1.65714734734829E-04 -7.17813262513846E-05 -1.38843187787376E-05 -9.97787071466821E-01
  2.91429348467774E-03  2.75318624158594E-03 -2.50320807941670E-04  4.06968785875339E-04  7.81238557008235E-06
 -1.16585148082342E-04 -3.61715702685878E-04  2.63958641929023E-04 -5.30654129909537E-05 -1.27145344988234E-04
 -1.55218616593463E-04 -4.05002217032066E-05  1.13822237360529E-04 -6.75044890488082E-04  3.12680745436752E-06
  1.51374824058381E-05  8.47453168890749E-06  9.85351848696561E-05  5.02688796411600E-04 -2.38688012014676E-05
  2.48981745132749E-05  7.57342138089179E-06 -3.91960726245112E-06 -8.79384293766811E-04 -8.63956453548001E-05
 -6.02931526135213E-05 -2.04343098311152E-04 -1.87755003987422E-04 -3.37971812144516E-04 -5.51938609255013E-05
 -5.76313888522944E-05  9.41962130365181E-05  1.15434621786012E-04
* ORBITAL    1    2
  9.97684319305770E-01 -2.99871451194234E-03 -2.98443027035555E-03 -3.92624050370339E-05 -3.12315220422056E-05
  1.42805731253353E-04 -1.87691767002744E-04  6.84146134058270E-05  3.89590879659108E-05 -1.33455919459475E-05
  4.61169995481499E-05  6.72427986129129E-05 -3.90989762176975E-05  1.48091277522786E-05 -6.25438436480934E-02
  9.28326225835615E-04  3.66802045392257E-04 -5.86727043739416E-05  1.18672602667910E-05 -7.47084089275318E-05
 -1.56528061162727E-05  6.83340400603958E-04  1.38344669333221E-04 -1.33842442038158E-05 -4.45990435107364E-05
  2.40784484618150E-04 -1.11604302790364E-05 -3.44175323255708E-06  7.85814357880565E-04  8.05247375594196E-05
 -1.82100551855613E-04 -1.79757895719408E-05 -1.08533045732239E-04  9.74465828123427E-04  8.16517301894205E-05
  2.33673351097713E-04  3.65190088531217E-05 -1.46847961442012E-04 -5.83363983613625E-05 -3.47433351708369E-05
  5.76351793070999E-06 -2.14728260817856E-05 -1.23809795721431E-05  1.41443878011842E-04  9.70008333214435E-05
 -2.71167794503782E-05  3.70460302105013E-05  3.63735037566737E-05
* ORBITAL    1    3
  5.46630090634884E-02 -4.18752384723041E-01  5.70123422969203E-02 -6.27668741967776E-02  8.63702541676893E-03
  1.62824153053865E-02  5.76288289332943E-03  1.36571584208664E-01 -2.98272405382849E-03 -1.56534751037826E-03
 -1.46348239072870E-03 -2.30769425394840E-02  5.60014599880013E-04 -2.96110833082604E-03  5.80394842285584E-02
 -3.30881528112862E-01  7.18722677695435E-02 -2.91259441679950E-02  1.84624290191021E-02  2.34061595457205E-02
  1.83801342203232E-03 -1.43554704319158E-01  2.68869613892258E-02 -1.62715630112087E-03 -3.43428992284801E-03
 -2.29831724472706E-02 -4.27328176250814E-03  2.61096042928004E-03 -2.01215819515324E-01  9.22276618146352E-03
  2.37203978741535E-02  2.90914351460675E-03  1.70466424410389E-02 -1.05193867362809E-01  5.33391197648456E-03
 -1.73917607745893E-02 -2.34288126002680E-03  1.09319004838729E-02 -1.42589769580455E-01  6.17785535095284E-03
  7.44935740453496E-04 -1.75348545227921E-02 -1.63553035732293E-02 -1.66049369696997E-01  1.29943810016345E-02
  1.21981634328373E-02  2.71093045948245E-02 -2.37199931850224E-03
* ORBITAL    1    4
  3.15754733912257E-02 -3.60747631801120E-01  2.68331425739385E-02  9.25828197231299E-02 -1.61668708086861E-02
 -3.14903199388363E-02 -6.11985572326358E-03 -2.02806445938552E-01  4.99686036016505E-02 -2.39895049255369E-03
  3.96564356363834E-03  1.02334431879696E-02  1.74162245662390E-03 -1.18691870832217E-02 -2.96648148219898E-02
  3.81832487168578E-01 -2.41151663499734E-02  8.04693385894524E-02 -1.46990912968942E-02 -7.07192868909741E-02
  2.02803269687462E-02 -7.69079306377343E-02  2.28539695805681E-02  1.59076790406346E-04  9.75101247361492E-03
 -5.18308096339092E-03  2.30652463523649E-03 -7.38906062039902E-03 -1.79817517959793E-01  2.17712988989617E-02
  2.58068947812464E-02  1.59363211658905E-03  3.01276235034742E-03 -3.35225477768227E-01  2.33950673438765E-02
 -3.50908469110778E-02 -4.09251245240170E-03  1.19908110073781E-02  2.84903046674634E-01 -2.26055156334314E-02
 -4.95977729359565E-03  2.85496825497916E-02  1.46657252990294E-02  1.11955171285758E-01 -1.91888492136393E-02
 -2.21730087608025E-03 -1.81820824654050E-02 -7.13928833647113E-03
* ORBITAL    1    5
  2.01262540221833E-03  4.06990251355578E-02  5.80708329674499E-03  5.11889848374727E-03 -3.54397786151141E-03
  1.01036238729364E-02 -5.38866721427107E-03 -4.18267844683479E-01  4.13433767018304E-02 -1.60286045831178E-03
 -9.58023420454922E-03  2.43070529525633E-02  1.85593490786506E-03 -1.28241932729591E-02 -2.14887563532514E-03
 -5.53485725209445E-02 -6.11442555871653E-03 -7.29225822280875E-02  3.49183977769648E-04  1.86732165761310E-01
 -4.60794791887004E-02  4.56281165101705E-01 -4.42490552114477E-02  1.08297446428027E-02 -1.19957280581936E-02
  2.92442128045568E-02  8.96973912903563E-03  8.96459407052978E-03 -1.72433110065594E-01  1.16333836465661E-02
  1.55787108781600E-02  1.20978983759829E-03 -4.17878755815893E-03 -2.03643032465826E-01  5.21670680256510E-03
 -1.76121576141724E-02 -1.17937616592897E-03 -3.54900898130478E-03 -4.04259095205042E-01  2.28020309165354E-02
  9.12058386057141E-03 -3.01545176170414E-02 -6.15404885874112E-03  7.74334356899425E-02 -2.06736277157364E-02
 -1.25322322259104E-02 -1.00017848078165E-02  1.39012550247580E-02
* ORBITAL    1    6
 -3.14219412841413E-03  9.64831390186962E-02 -2.96659896413506E-03 -2.31021487648516E-01  4.25017842936925E-02
 -2.74235484834810E-01 -6.29519137491564E-03 -2.02033121568638E-01  1.51762723794431E-02 -5.99393656161765E-03
  1.36914955085411E-02  1.39908670233446E-02 -3.64089042390596E-03 -2.33307677908432E-03  1.66096618612338E-03
  7.49575166344864E-02  4.22295939836833E-03 -2.17509773089320E-01  4.61942414723886E-03 -3.31402577950321E-01
  4.54028562150533E-02  1.83900294951733E-01  2.48524214415182E-03 -2.02283137025149E-02 -1.14115327993474E-02
  2.61440418730999E-02 -1.27874581587792E-02  4.29744026936483E-03 -2.50420475932826E-01  1.64317277497554E-02
  1.70178708316470E-02 -7.95326221779376E-03  8.97708026393768E-03  1.33491122240905E-01 -1.47798606813227E-02
  9.28514074225858E-03 -7.62552609500056E-03 -1.65014332893708E-02  1.30138776923207E-01 -1.16054630331623E-02
 -1.16543775035293E-02  6.35088157554373E-03  1.51017069245611E-02 -3.86146960973665E-01  1.57682083658478E-02
  1.07869353272721E-02  2.22463628610522E-02  3.58593531973669E-04
* ORBITAL    1    7
 -1.02325088613822E-03  9.20916645459259E-02  1.40137718721701E-03  4.16763286132274E-01 -4.84064708511764E-02
 -1.65781738158796E-01 -1.21105791375832E-02 -7.74939157631394E-02 -4.03231647885976E-03  9.34888277036476E-04
  1.24236862762449E-02  2.96698948116306E-04  1.85257119980077E-02  3.01874332774580E-03  6.00764992311745E-03
 -2.34574825752056E-01 -1.65992030976493E-03  1.40648262106643E-01  2.06353231120215E-02 -2.71000395153362E-01
  1.80601853846211E-02  1.75166216641156E-01  7.23618765969075E-03 -1.18740475133596E-02 -9.81915693393803E-03
  1.38978409581180E-02  1.71803328550161E-02  5.54392855331941E-03  3.24070070791976E-01 -2.24454921474597E-02
 -1.73310834791526E-02 -8.90563682238223E-03 -2.16697273532834E-02 -3.22185335656762E-01  1.42045480121814E-02
 -1.58046230676601E-02 -8.32528453083664E-03  1.48947801633931E-02  4.02904155527105E-02  3.29790211493433E-04
  1.06996586791629E-03 -3.46697370865833E-03  8.28188060128757E-03 -2.54010801728219E-01  8.62265685976191E-03
  1.88016088038737E-02  1.27467823717900E-02  1.17384651071162E-02
* ORBITAL    1    8
 -5.00885405367278E-03 -5.40179670393503E-02 -1.88812257718918E-02 -1.04152913352249E-01  2.23261655469010E-02
 -5.63992679531344E-01 -8.32614205812277E-02  4.02560581071025E-02  1.35076481426486E-02  3.97904008883988E-05
 -9.40815414577216E-04 -4.10795604975887E-03 -5.08883991142906E-02  1.63204194239146E-03 -8.46758911395598E-03
 -1.59884465214379E-01 -1.77027504776056E-02  6.52607780435325E-01  7.16553416703159E-02  6.10876462667975E-02
 -1.14671258999596E-02  7.24413828088253E-02  1.97841303044752E-02  1.85714020760329E-02 -2.50672451541283E-02
 -1.21396309278326E-02  1.28514496979514E-02  4.02691624430858E-03 -2.31232776287760E-01 -1.31431418055981E-02
  9.91002507178497E-03 -2.08485965138671E-02  9.04301781198771E-04  2.44511127875326E-01  1.36047875625272E-02
  8.07194704840250E-03 -1.88801949207651E-02 -1.66627307857659E-03 -6.38250919405016E-02 -6.37598030006961E-03
  2.12180303229041E-02  4.53375791998110E-04  6.44699533663055E-03  2.74205006243286E-01  4.25668087587786E-03
  1.72388669187110E-02 -1.93428747048798E-02 -1.28787294487370E-02
* ORBITAL    1    9
  6.03402350901183E-04  7.16434600805894E-02  4.31213584222508E-03 -1.55041403350100E-01  6.63097645727391E-03
  7.18968698519485E-01  1.34497164880399E-01 -7.72569559267775E-02  1.83624536874771E-02  2.89090899320211E-03
  2.88184012738649E-04 -2.21891719048040E-05 -3.64847898884735E-02 -4.84795156909001E-03 -2.09807102357482E-02
 -3.05963088801582E-01 -5.77938106259457E-02  4.56008473993520E-01  7.08483185846785E-02 -3.70545737791247E-01
 -4.32215435387476E-02  2.41612889545229E-01  3.21337100847886E-02 -1.15995277798142E-02  3.97286214431022E-02
  1.06718798383867E-02  4.35564231305192E-03  7.36269595065550E-04 -2.16752009291396E-01 -3.38333613289797E-02
  5.22615485097733E-03  2.92463638783874E-02 -3.00346530972082E-03  1.01833330047223E-01 -5.57897719009227E-03
 -1.17982994405426E-03  2.66570624621745E-02 -1.88378205110300E-03  2.64186616031050E-01  1.33235998976209E-02
  1.32344700794135E-02 -4.23058482434425E-03  4.10795612037406E-03 -3.79917238616435E-02  1.05490669668967E-02
  1.82676967419252E-02 -1.76475088714527E-03  3.43519103436261E-02
* ORBITAL    1   10
 -1.36514340406330E-01 -9.56485363172796E-01 -3.86788156985611E-01 -1.06168069146094E-01 -5.46193412797545E-02
 -4.36098529530869E-02 -2.25922958021497E-02 -3.81273039651967E-01 -1.73933442771270E-01 -1.26546251995992E-02
  3.61316053894210E-03  8.79221147673704E-03 -7.47256061777061E-03 -4.52265336822321E-02 -1.35785977790252E-01
 -9.28090443312527E-01 -3.75485157445913E-01 -1.71308095662964E-01 -7.42732291687109E-02 -4.92876685636646E-02
 -1.13561266415898E-02  1.71822975878726E-01  4.22419884518814E-02 -1.08325006118297E-02 -2.57903531429576E-02
  9.88191411412591E-03  4.38074275224855E-03  2.68800138637626E-02  6.80857409204763E-01  5.55668251964879E-01
 -5.65632737044929E-02 -2.88398301239606E-03 -2.99872583027898E-02  4.17670154138828E-01  3.53760402928393E-01
  4.04954269259819E-02  4.71269219172993E-03 -1.67609074122026E-02  4.30426285413028E-01  3.57058994640345E-01
 -8.42631985754043E-03  3.36013849740896E-02  2.77671353747255E-02  5.05007929587243E-01  3.94637727146427E-01
 -1.95985634102526E-02 -3.98178513560204E-02  4.36318811685171E-04
* ORBITAL    1   11
  1.39487278005159E-01  9.64170295221077E-01  3.54637942585717E-01 -1.45933916521840E-01 -7.73201045069154E-02
 -1.23763507642576E-01 -7.78522842549499E-02  4.37139697600071E-01  2.58416637840813E-01  8.79664737034232E-03
  6.47018903588484E-03 -2.92264920219181E-02 -1.35955168187949E-02  4.96926581145084E-02 -1.50125489432672E-01
 -1.04858639078833E+00 -3.84971306746822E-01 -2.20392840081036E-01 -1.05783831448032E-01  4.59848230747332E-01
  2.56126456040715E-01  3.68672490325396E-01  2.20285812249997E-01  2.14561507386456E-02 -5.20127579412029E-02
  3.66403657916309E-02  1.48843872205482E-02  4.22728055401853E-02 -6.68719129952139E-01 -5.25501652583598E-01
  5.29936482601388E-02  6.01206887749139E-03  5.63489278276940E-03 -1.07598191585456E+00 -8.38606717762928E-01
 -8.03437954346234E-02 -7.67562485473574E-03  2.66553061140089E-02  1.49357689195471E+00  1.18762500349013E+00
 -2.97577345835308E-02  1.05501117916277E-01  5.66738642061599E-02  3.32945924650771E-01  2.82018877066814E-01
 -4.28276772475435E-03 -2.13846198395346E-02 -1.73459701120244E-03
* ORBITAL    1   12
 -6.47047069074529E-02 -3.51766590522514E-01 -1.21735370607214E-01  1.04641562786923E+00  5.86593160640443E-01
  1.44169221550137E-01  4.68472567018534E-02 -1.06503294336996E-01 -6.68005613020620E-02  5.10839232664330E-03
  9.52258637356775E-03 -2.83623905016428E-03  8.29971730484615E-02 -2.12047257663275E-02  8.32447126557107E-03
  6.17271895931300E-02  4.01599857997483E-02  4.60312227084391E-02 -2.34319599572956E-02  8.36260657509099E-01
  4.61654343674360E-01  2.87947486818706E-01  1.82118306130401E-01  7.35173909872668E-02 -1.59677891213214E-02
 -1.08654611394577E-02  7.40943879588181E-03  8.90623323062366E-03 -1.06697333301828E+00 -8.37270191910711E-01
  5.98750483949603E-02  3.16615179208546E-04  6.43169250617449E-02  1.58132245218034E+00  1.24755757755326E+00
  1.07661220971645E-01  1.48006203043643E-02 -7.71584959707672E-02  1.13853909784033E+00  8.91931611560654E-01
 -2.49654705264042E-02  7.60035576350992E-02  4.74095165486556E-02 -1.34877090854097E+00 -1.06364443549249E+00
  5.41279968965480E-02  7.73526235752288E-02 -4.83057493600977E-03
* ORBITAL    1   13
 -1.01641406580386E-01 -5.88107450138067E-01 -2.19167988641115E-01 -1.02516769539937E+00 -5.46803498162522E-01
 -3.80048430130363E-02 -7.89078738359276E-02 -9.40620096253067E-02 -4.52536743016554E-02 -1.82912508687668E-03
 -1.30848299619881E-02  2.71661156061890E-03 -8.50681902597247E-02 -2.48095958822997E-02  9.71952348507113E-02
  6.49964855725975E-01  2.46161526254528E-01  4.06494407994500E-01  2.66253205060503E-01  9.68411540935052E-01
  5.09782399346572E-01  2.83948816365973E-01  1.86032832948770E-01  7.91350802156261E-02  2.22131116461910E-03
 -2.00496218116227E-02  3.05142469873780E-02 -3.10236358819259E-03  1.85962532990136E+00  1.47940558709772E+00
 -1.09969919828344E-01 -2.00936510067873E-02 -6.95525790591776E-02 -9.91258339338143E-01 -8.06484715329864E-01
 -5.24473832384177E-02  1.92944016498148E-03  6.09260824774066E-02  9.27825177817891E-01  7.24549426341994E-01
 -2.30028715535727E-02  5.09098911609602E-02  2.88818978736434E-02 -1.85063863159848E+00 -1.44814574521458E+00
  6.68202163618247E-02  1.07632291829935E-01  2.49009894674429E-02
* ORBITAL    1   14
 -1.76999699454966E-01 -1.14032033348420E+00 -2.64828178649698E-01  5.69883248842702E-02  7.51609088759213E-02
 -4.83502898750241E-02 -6.93780579180222E-03  1.19296745443097E+00  6.09312083716726E-01  3.52002900735452E-02
 -2.38854853452242E-02 -5.20556255268299E-02  1.99631784826047E-02 -3.74878776635174E-02  1.98679823032684E-01
  1.08567278188686E+00  4.64727403293053E-01 -2.95991399129606E-01 -1.00773347923804E-01 -9.49258367993702E-02
 -5.63063315499418E-02  1.24066217612912E+00  7.64181484563928E-01  7.98547140239382E-02  4.74366365628588E-02
 -4.39136834540523E-02  8.36361215316651E-03 -9.86761994075118E-02 -3.34566868414105E-01 -1.95001097155897E-01
  1.68863923013336E-02  1.22470448551837E-02  5.89525141850676E-02 -2.97534635241336E-01 -1.40137396565979E-01
  6.32063109495325E-03 -2.70800287904319E-02  2.09649005640513E-02  5.04795778128935E-01  1.49240042832681E-01
 -4.82674884318042E-02 -9.06489228778291E-02  2.49601677611449E-02  4.05196848188315E-01 -2.02337240547317E-01
  2.93661724209055E-02  1.38106289663364E-01  2.40771204555960E-02
* ORBITAL    1   15
 -1.02785967633317E-01 -4.81203114413896E-01 -3.96551366564421E-01  1.90231588049772E-03 -6.05710999374709E-02
 -1.10423202575080E-02 -3.76794760136628E-03  9.47063229802305E-01  6.75698927184027E-01 -7.01342099714613E-02
  3.01344914929645E-02  8.59161842083125E-02 -6.35950031786306E-03 -1.36841692754356E-01  1.02579205781902E-01
  7.26074668339235E-01  2.79056859142290E-02  6.99658495115559E-02 -2.20121718242614E-03  4.65389737178698E-02
  6.94885189173583E-02  5.67143422344809E-01  1.92823176235926E-01 -7.59758525612685E-02 -5.97477512884764E-02
  1.24016105886525E-01  3.81577178492292E-03  2.25592168634321E-02 -5.06354606697318E-01  3.29473218227869E-04
 -1.78790354492057E-01 -3.00114851642041E-02  5.62734555113935E-02 -4.51239562666982E-01  5.73249094226053E-02
  1.46917863772609E-01  4.12372623041993E-02  7.92685800736302E-02  1.10523983331332E-01  1.71930804291975E-01
  2.07465640536447E-02  8.48934719384993E-02  4.44415052544764E-02  1.48369159635729E-01  4.39771044895280E-01
 -1.27773804107034E-01 -1.02982087324841E-01 -3.82382207129587E-02
* ORBITAL    1   16
  7.54815673232746E-02  8.59745179519590E-01  1.68249290090453E-01 -4.65473956400766E-02  4.46131548411518E-03
 -1.03719571747163E-01 -2.74197094292249E-02 -8.57964739589599E-01 -5.57079638654312E-01 -3.18960958828693E-02
 -7.19581520382901E-02 -4.34387866294179E-02  2.35193437267775E-02 -2.35928486193628E-01 -8.74502468787599E-02
 -8.32244119625637E-01 -1.12306489275337E-01  8.21114809754886E-02  5.76384641094238E-02  7.19130762733714E-02
 -8.70842098666825E-02 -8.84693098325140E-01 -3.93010841023944E-01 -1.99043699949030E-02  1.16444307652943E-01
 -7.82851247613154E-03 -3.73758701765523E-02 -1.63510214678259E-01  2.35252771990079E-01  5.30920016081599E-01
 -1.77721945351531E-01 -4.78586254794364E-02 -5.99135518150447E-02  7.46243984095111E-02  4.59865299303886E-01
  1.99035001923600E-01 -1.98481091308557E-02 -1.04744743715596E-01 -2.70409647915483E-01 -6.28463672700123E-01
  2.13018353593198E-02 -1.76270274737366E-01 -1.32316348482247E-01 -1.73056334995274E-01 -3.47824031565170E-01
 -6.78109551359372E-02  1.46077416548606E-01  6.73336321039643E-02
* ORBITAL    1   17
 -7.13832496910655E-02 -1.40326478622391E-01 -1.04070370719546E-02 -2.57013463347261E-02  3.58706526476245E-02
  1.89893564098372E-01 -9.97224036118314E-02 -2.17304496965904E-02 -4.46281885648664E-01 -2.16371547752119E-02
  6.73673971172201E-02 -7.85124088144743E-02 -4.85991272143615E-02 -1.31403147063460E-01 -4.19704157404357E-02
  2.70951297226350E-03  7.42791731584973E-02  4.97994138024201E-02 -1.36686546810015E-01 -5.57038908268987E-02
  5.54664818352708E-02 -7.44705231021267E-02  3.57504295293717E-01  8.69302898304446E-02 -1.12914507355171E-01
 -9.66823154968701E-02  5.48550057828542E-02  1.20094928485640E-01  6.00914988881814E-02  3.18028492433424E-01
 -1.47192808899525E-01  2.15026536683958E-02 -1.17953507467026E-01 -1.55075211343585E-01  6.41644084880395E-02
  1.37374821858068E-01  6.33708400363368E-02 -1.26951261922938E-01 -1.33818694207380E-01  3.95918546636513E-01
 -5.94688418320891E-02  1.79249340015080E-01  2.23864135614351E-01 -4.43966964122979E-01 -4.05361324614514E-01
  1.03964546157883E-01 -3.40309481216736E-02 -2.78719592954249E-02
* ORBITAL    1   18
 -8.60165852030113E-02 -4.45013769187336E-01 -2.48477586652305E-02 -1.82734919646301E-01  4.25645132342333E-02
 -8.80689443581939E-02  6.65682213507275E-02  2.63879495166402E-01  4.58553156929190E-02 -1.16756791627486E-01
  6.49822677325268E-02 -7.24755011213139E-02  2.33116250320139E-01  2.10325347417606E-02  5.62039466295092E-02
  4.06518932431783E-01  3.14941283552244E-01  3.19343836595518E-01  1.07216576027845E-01  4.51843132477601E-01
  4.19324337570959E-01  5.70708963209438E-01  4.70257901635849E-01 -1.26164652882913E-01 -4.57025772799413E-02
 -5.58231122286024E-02 -1.40861619901066E-01 -1.59083348495769E-04 -1.66068296482664E-01 -5.90514198804729E-01
  1.13687955787626E-01 -7.34219440534927E-02  1.48214174363178E-01 -1.29287047472433E-03  3.74772909162184E-01
  4.27204434989319E-02  8.84177614518035E-02 -1.92137677984604E-01  4.51229247739641E-01  9.28624592000716E-02
  1.80702295650247E-01  3.25153814135457E-02  9.95429194843881E-02 -4.70005057868495E-01 -5.85725909419160E-03
 -7.03918682653394E-02  9.37975942350222E-02 -1.56488317948378E-01
* ORBITAL    1   19
 -7.76326371649777E-02 -3.91624939827971E-01  3.62130306138581E-02  9.16466485099672E-02 -2.30396606387806E-01
 -8.46198581632208E-02 -1.63910385853784E-01  3.32030410774953E-01  1.39020888061009E-01 -1.34442592084597E-01
 -4.92238738819998E-02 -1.06623492864915E-01 -1.70790458016020E-01  1.49528306929992E-02  8.27354149507735E-02
  5.61954601097559E-01  2.68436158029661E-01 -1.07974086675646E-01  2.91131805842086E-01  4.31237093542182E-01
  2.26246991232601E-01  4.16882110291630E-01  5.24869007337348E-01 -1.95788295940455E-01  4.21770475001195E-02
 -2.54823142834078E-02  9.43867742464160E-02 -1.11166976172368E-02 -7.67985466078727E-02  2.78813263781681E-01
 -4.69376737875301E-02 -1.23165073538548E-01 -2.35644391476985E-01 -2.71049706625710E-01 -5.57062619136554E-01
 -1.62125430750630E-01  5.66196665604867E-02  1.75208976774721E-01  2.70013208570308E-01 -3.88030229555459E-02
  1.01532685563750E-01 -4.51216709679548E-02  6.86528530689371E-02 -3.82200715556599E-01  1.62419167263614E-01
 -1.10960385782444E-01  5.29922861697228E-02  4.61019590495137E-02
* ORBITAL    1   20
 -1.17836813768923E-02  1.17401067277879E-02  9.60436220071964E-04  3.16413108435222E-01  5.33772110569622E-01
  1.02290078841123E-01 -1.49646945979377E-01  5.83394791219892E-02  1.35556638984784E-01  2.56822440064669E-02
  4.18073673691141E-02 -1.07464747845092E-02  2.06726780882505E-01 -2.76072824835400E-02  1.34440783065419E-01
  7.50160218595814E-01  3.82332079267264E-01  4.80785954632785E-02  8.76137843880868E-01  1.43678892014739E-01
  2.43708251304783E-01 -1.97942914632006E-02  1.73172707761453E-02  1.21420280509658E-01  5.40337858030227E-04
  9.25681200761055E-03 -9.46524681474534E-02  1.04893841111322E-02 -8.29468895544558E-01 -5.47222739346285E-01
  1.30194457356994E-01  4.04696976111753E-02  3.08860371933762E-02  7.31215455261558E-01  7.06109150388968E-01
  1.63273447080465E-01  1.45880232018065E-02 -1.91344219789640E-02 -1.67116579687853E-01  1.14214970547412E-01
  1.48261604389088E-02  9.79474547717506E-03 -2.71380105391627E-02 -6.61293603536732E-01 -4.77100522434503E-01
  2.25449531037043E-01  2.34771345830491E-01 -2.56315005026392E-02
* ORBITAL    1   21
  1.23411540279605E-01  8.41268488075594E-01  7.71301607746017E-01  1.89026347039490E-01  1.67309940543360E-01
 -4.48170486350460E-02  5.26119775531963E-01  7.53538661443711E-02  3.51524039396141E-01 -4.82071422578042E-02
  1.22680715291695E-01 -7.90382821646053E-02 -8.64855549941940E-02 -4.82844327365079E-02  6.70775834368857E-02
  3.57513602005369E-01  4.39950575608364E-01  8.58428301542771E-02 -2.78759577241359E-02  4.43868095990113E-01
  7.62831917601040E-01 -1.07938749929997E-02  1.65345237286814E-02  8.62564883576393E-02 -1.50284604007886E-01
  3.09397990814029E-03  1.03778758717078E-01 -3.75908682385263E-02 -4.74076768865239E-01  1.05748594331236E-02
  1.33484629067123E-01 -5.83986591041159E-03  5.91789045869944E-02 -3.76564559413569E-01 -2.82011488689996E-01
 -7.13028766997707E-02  9.12707176214175E-02  9.14082964697575E-02  6.66573875693075E-01  6.76246394743177E-01
 -7.45620758775240E-02  1.46842399583718E-01  7.93261763060550E-02 -1.28579883052505E+00 -1.10969072016595E+00
  1.19765190544907E-01  2.96904294882163E-01  5.72641382572518E-02
* ORBITAL    1   22
 -1.93663415746049E-01 -1.14615565486790E+00 -1.00511767913196E+00  1.74733635969884E-01  1.32746713776983E-01
 -5.71276226873139E-02  6.64396049269887E-01 -2.77928571853497E-01 -4.96780253167968E-01  6.33708139510675E-03
  3.54184698416173E-02  3.29369212845511E-02  2.10529009934451E-02  1.68412670316853E-02 -8.70253483281284E-02
 -5.42120180179103E-01 -7.23861712638163E-01 -1.24253487510115E-01  1.55119706237321E-01  2.58061380294138E-01
  2.32114238349337E-01  3.12333791970122E-01  4.44106595614549E-01  4.61020019951528E-02 -6.76378532799842E-02
 -3.64822205230668E-03  1.22482590592053E-02  5.23833982547280E-03  4.81279856562752E-01  2.59655931070314E-01
 -9.13016349370746E-02 -1.79375328604156E-03 -1.20513076158087E-01  9.48262072383309E-01  4.89159834465304E-01
  1.73101666126255E-01  4.33009531861035E-02 -9.83776229501693E-02  9.94816379628226E-01  6.00214615555381E-01
 -6.48423170319589E-02  1.50216359114537E-01 -3.42377293420213E-03 -2.58820297758597E-01 -3.38783015379186E-01
  1.99318710745010E-02  4.87402794399655E-02 -8.26854883394380E-03
* ORBITAL    1   23
 -3.62376352893498E-02 -2.33796447716778E-01 -1.60637046776550E-01  8.70045715736267E-02  5.85275535498530E-02
  1.53492006758255E-01  4.22320886035252E-01 -1.24770717838930E-01 -4.44706678819181E-01 -8.80324436339809E-02
  5.82919731298285E-02  1.16418854816210E-01 -2.94675281503042E-02  1.47002479097664E-02  1.46625157572568E-01
  9.60418099683074E-01  9.74106255994416E-01  2.55282603212956E-02  1.43406981410124E-01 -5.45246890761254E-01
 -7.25620616660184E-01 -2.85950889739895E-01 -6.93266378404567E-01 -7.69920866169798E-02  1.44016465180830E-02
 -1.66777869202976E-01  1.03529986215793E-02  4.81029308577130E-02  2.45619273767569E-01  3.31141843453274E-01
 -1.00773731242563E-01 -4.08590978608422E-02 -5.05231002999300E-02  3.86421424514764E-01  2.72441569548595E-01
  1.28657701682651E-01  1.57569253716937E-01 -7.08625693178430E-03 -1.44965380530628E+00 -9.09027047721498E-01
  1.57530439327379E-01 -3.74562873803677E-01 -1.58156078374057E-01 -1.76231606449704E-01 -1.60525350058032E-01
  9.16607610291390E-02 -8.26302026972985E-02 -6.14330347240781E-02
* ORBITAL    1   24
  9.18603655419879E-02  6.42039399015035E-01  6.53142114151511E-01 -3.27177318702084E-01 -4.29637915549771E-01
  1.10334125767241E-01  4.28070426194857E-01  4.58380357361048E-01  5.97616366665831E-01  9.76363528970995E-02
  2.97377150368293E-02 -1.38085823763119E-01  4.87243694656629E-02 -3.88027227084850E-02  4.04466740822658E-02
  2.28488997772976E-01 -2.43981495862321E-02  9.08995816226336E-02  2.07231137013726E-01 -5.41577317756231E-01
 -9.77202867730060E-01 -4.04694539366030E-02  3.43875817811826E-01 -1.76568975920851E-02 -5.87613267170631E-02
  9.48807063349293E-02 -8.06456291695370E-02  6.12124660678267E-02 -5.12405592814095E-01 -3.82401222934747E-01
  3.77688781750836E-02  1.85791704008831E-01  1.03249005089451E-02 -9.88926977622117E-01 -4.21829124415106E-01
 -1.98856485249483E-01 -8.66123300841440E-02  3.30275033700683E-02 -5.40430331010410E-01 -1.60440631814306E-01
  5.93379184853789E-02 -6.51740433972823E-02 -1.47124358777350E-01  7.28146595403729E-01  6.70417679754118E-01
 -8.57640390374628E-02 -2.21127635953741E-01 -1.44627258005606E-02
* ORBITAL    1   25
  5.37088710322160E-02  2.86530487538079E-01  2.70338879347720E-01  1.19874728836669E+00  1.61345858033182E+00
  1.08304133494620E-01  1.53158448519788E-01  2.05692879171077E-01  1.96562648514524E-01 -5.07747047550231E-02
 -6.88888083297090E-02 -2.07710156503298E-02  8.65525906095795E-02  2.55400137430582E-02 -5.78541623666109E-02
 -2.96549906486188E-01 -2.86944571808864E-01 -4.72796153505809E-01 -5.02219937872301E-01 -2.52717046624450E-01
 -4.61013668478092E-01 -5.30327619993269E-02  6.36766528197874E-02 -1.66357423071068E-01  5.48432444491086E-02
  5.09429240079850E-02  3.11058503983246E-02  5.91382752715901E-02 -1.93559431627971E+00 -1.30478325066700E+00
  4.42917715474733E-01 -3.35810773835355E-03  1.45320709883880E-01  1.26972266647331E+00  8.06117110805198E-01
  3.19656179683964E-01  3.09401969105851E-02 -1.22010498947803E-01 -1.96651491460425E-01 -2.00434519466171E-01
  5.09095670450862E-03 -2.66042237517636E-02 -1.00682932270489E-02  7.40064190861435E-01  7.71863556839300E-01
 -1.07523911460559E-01 -2.33520217793386E-01  1.16393640301502E-01
* ORBITAL    1   26
 -6.51188015238174E-02 -3.36624253838596E-01 -1.20048835286401E-02 -3.96539715416481E-02 -5.82123486199777E-02
 -1.50443124269926E-01  5.03674834796533E-02  2.73514410178768E-01 -4.46537653333495E-02  2.75036867586225E-01
 -1.16908231034921E-01  1.96660328384756E-02 -4.31536631786487E-03 -4.50844031451626E-02  8.45070324329077E-02
  6.09989247728683E-01  4.60426978286219E-01  2.12217029461392E-02  5.26015027929250E-04  4.85925731797366E-01
  5.93696833757032E-01  3.44044944825441E-01  8.63664775594689E-02 -7.61699186792238E-02  9.53213901504969E-02
 -9.77300919009584E-02 -1.21038611268370E-02  1.84239123388176E-01  4.92116335359705E-02  1.67700074780589E-01
 -6.80143650750228E-02  2.72966451758696E-01 -5.28536732541960E-02 -1.40572682448872E-01 -2.88077747831658E-02
  7.93721726023457E-02 -4.30454496721060E-01 -2.37424446560142E-02  3.86069432828495E-01  1.57639711292256E-01
  2.33917723030972E-01  1.74497659346961E-01 -6.53130673975098E-02 -9.33067989419067E-01 -4.41783049405297E-01
  1.46441919684050E-01  2.45254668838778E-02  2.93672315474317E-01
* ORBITAL    1   27
  3.11429397171864E-02  9.89999550595141E-02 -8.02027405863073E-02  2.70352517859330E-01  3.12885666683885E-01
  3.74156364685806E-02 -7.77140582079595E-02 -5.15063015059554E-01 -4.05353970010485E-01  1.97262706450946E-01
  2.35860676788032E-01  2.09539719566564E-02 -4.09321587652112E-02 -1.03046625834182E-01 -4.83178950920223E-02
 -2.55445076978475E-01 -1.10880056037189E-01  5.58471018928306E-02  5.62053514648927E-02  1.89782593624542E-01
  6.01075766004199E-02 -3.99159876499914E-01 -3.50409529721950E-01 -1.00654932211726E-01 -2.48761230520729E-01
 -2.75771454663073E-02  3.70891389679571E-02 -2.88618474988829E-01  1.43414715416042E-01  3.76306189262566E-02
  1.19701983142083E-02  4.23797327135967E-01  1.21905254105551E-02  7.01571217871473E-01  2.47866467006530E-01
  1.00606801615401E-01 -1.40905472805329E-01  3.94946454645464E-02 -1.24337918417165E-01 -1.02711186746170E-01
  5.34237155440691E-02 -2.31005119922172E-01  2.83030850048329E-01 -3.45814949685565E-01 -1.43696911222510E-01
 -2.51678984915151E-01  1.32581501555442E-01 -1.33724329713875E-01
* ORBITAL    1   28
 -4.27395133421493E-01 -2.37716897373207E+00 -1.62598698401168E+00  2.39239333877699E-01  1.86555864429423E-01
 -9.05377649357416E-02 -1.02405940559144E-01  1.16635219920346E+00  1.41061747002392E+00  6.24446025954038E-02
  5.97821334308872E-02 -1.33604786962444E-01 -5.89812329871069E-02  2.30367493435708E-01  4.33709674803323E-01
  2.34905268015865E+00  1.46364812198245E+00 -3.14368448711696E-01 -3.96654125799136E-01  5.84870219037521E-01
  3.89417294703966E-01  1.36729127588606E+00  1.48731084275152E+00 -2.85276327101335E-02 -1.91087217367914E-02
  1.34379821166417E-01  5.65856141776915E-02  1.82556081597003E-01 -2.88989054721185E-01 -8.89280609104558E-02
 -4.35635252207210E-02  1.24902398928997E-01  4.95112246670944E-03 -7.95417956477994E-02 -8.44104802722972E-02
  8.16075468397081E-02  2.37825109103355E-03  1.55693315434041E-02  8.06082297130904E-01  2.24160077842538E-01
  8.64019759184034E-02 -1.29756310215214E-01  9.21530714518036E-02 -1.95702321239782E-01 -3.41414523370560E-02
  4.00291770100270E-01 -1.90004227961313E-04 -2.28378989413770E-01
* ORBITAL    1   29
  3.23093201844529E-02  3.61562106467869E-01  4.66222794100795E-01 -3.92803712166473E-01 -3.37874182903572E-01
 -1.95794039591384E-01 -9.53976997576450E-02  3.76768043663825E-01  1.39243291944849E-01  8.95369277806450E-03
  1.74665976633539E-02 -7.89665724048063E-02 -2.02899450946775E-02 -4.34162617748947E-03 -1.28874903828816E-02
 -6.35586329765207E-02 -1.07696750852645E-01  2.48889935686037E-01  1.23399956629733E-01  1.00275390416900E+00
  9.09559528611442E-01  5.70572734541310E-01  2.19513614233141E-01  1.40256234975899E-01 -1.57954964978144E-02
 -7.68245412517167E-02 -1.79134740321933E-01 -5.11547104637302E-02  1.01344356801781E-03  6.81819094637054E-02
  2.92186188717555E-01  1.45837436029371E-01 -5.55154484142978E-01 -7.06496746246985E-01 -1.47683210514387E-01
  1.58934475351799E-01 -4.41069864813538E-02  2.02927622687154E-01  1.04375057918310E+00  2.56352353234993E-01
 -5.91104171249771E-01 -1.25564416378860E-01 -5.60448203076547E-02 -1.03157328070198E+00 -2.55290872415132E-01
  3.05454478011005E-01 -2.83160837220539E-01 -3.56273778773054E-01
* ORBITAL    1   30
 -1.33494793728999E-01 -8.10577900087143E-01 -5.25084544117874E-01 -1.46108683105602E-01 -1.65458651237789E-01
  2.03055419200524E-01  1.02007496333873E-01  5.64706463689356E-02  8.54438852547146E-02  2.90654241051494E-02
  1.73470631078405E-02  6.76776047045436E-03 -2.74122328384499E-02  1.43390806778141E-02  7.93848288054261E-02
  5.34583977784977E-01  4.76510603411444E-01 -1.34773371317197E-01 -3.09346998109188E-01 -7.82372335540741E-01
 -6.56390522217651E-01  2.57311173633300E-01  2.98530596795860E-01  1.21877466753813E-01  1.23311012587638E-02
  9.77188084813280E-03 -3.69462745164989E-01  4.04056710508613E-02  3.94082238666159E-01  1.09287825906724E-01
  2.70672058687084E-01 -1.04357160846104E-01 -4.20039309471732E-01 -2.97168837576023E-02 -8.61768914708696E-02
  3.70776012917064E-01  1.47514943465864E-03  5.97270214878246E-01 -6.18099788283026E-01 -1.14997926363729E-01
  3.65964524684766E-01  2.94507119232123E-01 -2.49615451505070E-01  5.29134151743887E-01  1.10526589117901E-01
 -4.17680350323789E-01  2.57294694577428E-01 -7.93569099780581E-02
* ORBITAL    1   31
  1.03528903841155E-01  6.72643064623304E-01  5.40651944258733E-01  5.12309075674424E-01  4.06225434957574E-01
 -6.93951233988988E-01 -7.56170180184493E-01  1.28609713594666E-01 -3.90546776186667E-03 -3.50068799984190E-03
  4.36877296358232E-01  1.39824722148316E-02 -7.78585222295175E-02  3.23024318890041E-02 -1.52897122255923E-01
 -1.14812049226621E+00 -9.83788354256068E-01 -6.99843973445781E-01 -6.03765531948034E-01  4.80781626715832E-01
  3.07152961752476E-01  2.58483494978784E-01  3.82837282494983E-02 -1.17598991821672E-01  2.88033798674423E-03
  3.43872626377922E-02 -7.64462404549185E-03  7.81545700437115E-02 -5.59991182532523E-01 -1.25716905876259E-01
  2.35554043831406E-03  4.31342886901218E-01 -9.62638052301626E-02 -2.66223336485095E-02 -2.32105091698784E-02
 -1.21762386768709E-01  4.93537191168228E-01 -1.80415063922636E-01  8.87656654416057E-01  6.32495070639129E-02
  3.29306430528642E-01  3.07126554766014E-01 -4.53304611404981E-01  7.11657922249850E-01  1.63294170602107E-01
  2.28595663873638E-01  5.43496938711208E-03 -3.86675433951998E-02
* ORBITAL    1   32
  3.73615356779758E-01  1.89813020365279E+00  6.57795819101450E-01 -3.99739949025302E-01 -3.84594937455507E-01
 -2.92297964663009E-01 -1.59625900002708E-01 -9.66491328174432E-01 -5.97564917798232E-01  5.54498426903515E-02
 -2.33557108680700E-01  3.95294149071673E-03  2.93102457888474E-02 -3.12319555689758E-01 -3.54972076836524E-01
 -2.27253301970430E+00 -1.39019584379979E+00 -6.55142818407004E-01 -4.53117695875011E-01  1.05717579076312E-02
  8.43646423866365E-02 -1.44194446059847E+00 -1.12305039344203E+00  4.48093917614266E-02 -7.09860796023864E-02
 -4.03520879909377E-02 -1.03488367257734E-01 -6.66317783467886E-02  6.10625306698360E-01  1.85496685017480E-01
  1.89127244279040E-01  1.84314772525754E-02 -9.24326929034601E-02 -2.73699752091848E-01 -1.56330025392822E-01
 -4.79231680492486E-02  3.95476280628746E-01  3.82181683183307E-01  2.45994340609241E-01 -2.54807118234642E-02
  5.99662637662483E-01 -1.93321183715840E-01  6.88080583259304E-01  7.92981110151212E-01  1.14302427646729E-01
  4.41310938072282E-01 -4.72558153268967E-01  3.25784332967748E-01
* ORBITAL    1   33
  1.69054886377491E-01  9.96037419248238E-01  5.46070174792676E-01  9.51757145499434E-01  7.66841947015145E-01
  9.79877579355489E-01  6.68320918318861E-01  3.64111167345240E-01  4.18717264915539E-01  3.21352667181419E-02
  8.00377530962955E-02 -1.21214406399649E-01  8.23662563450956E-03  2.79635945375753E-02 -3.70904386006787E-04
 -3.57499660245378E-01 -7.32544867171519E-01 -6.34505310750548E-01 -5.62013604244048E-01 -5.74670328198353E-01
 -3.42015096193515E-01 -2.15790719177165E-01 -3.74726303662207E-01  1.34799615602327E-01 -3.08111325744225E-01
 -6.60875392140449E-02 -1.17276433205171E-01  1.30930509360130E-01 -1.14712219079882E+00 -2.09701488241161E-01
  1.29968825050151E-01 -6.22514835010411E-01 -2.07074128607031E-01  3.57887242580596E-01  1.12232080790747E-01
 -1.19799531891727E-01 -6.25803215425868E-01 -4.50258907937872E-01  9.58405544239389E-02 -3.51240747427589E-02
  4.91977927666913E-01 -2.18929936315542E-01 -1.90708199400849E-02  5.35388561907977E-01  8.67949117596673E-02
 -1.49330637452193E-02  3.13255857706646E-02 -3.68778439907917E-01
* ORBITAL    1   34
 -1.10249099352633E-02 -9.51807761491928E-02 -1.16421204719399E-01  1.84615497393523E+00  1.66489467483488E+00
 -8.39233145064338E-02  5.76420232606303E-02 -8.19376772369114E-02 -6.44028989014434E-02 -1.82266594055497E-02
 -1.53195384997124E-01 -3.02831835609904E-02  3.26750201961029E-01 -6.31367079266900E-02 -2.67495165860488E-02
 -2.73183822650530E-02  1.94785513029959E-01 -4.37658890004932E-01 -4.79741616703790E-01  2.43610851252198E-01
  1.20401418031162E-01  1.23309664082460E-01  4.44589372307360E-02  1.28351574869455E-01  5.49667869162018E-02
 -7.09311892453087E-02 -7.65741497274845E-01 -2.19546003518520E-02 -1.37166471764877E+00 -2.21631428078852E-01
 -3.53752195411620E-01  2.27065199031415E-01  1.76860086684878E-01  1.52242002092990E+00  2.30953501340737E-01
 -3.70154461826548E-01  1.92014611513637E-01 -2.60801051385902E-02  2.07310469255649E-01  1.06345433702098E-01
 -1.74199388439499E-01  1.36067302982873E-01  1.82271043275573E-01 -4.05941670048000E-01 -9.61581543124014E-02
  5.55139279319883E-03 -5.97910315528324E-02 -6.24915348984752E-02
* ORBITAL    1   35
 -1.26229500745712E-01 -4.02425348139153E-01  3.48008012275449E-01 -2.37160730775342E-01 -1.59322706912693E-01
 -2.74922352522259E-01 -1.68524272512381E-01  5.58335097892688E-01  6.67998094910737E-01  3.25769997918830E-01
 -1.43621176247279E-01  1.81642518263828E-01  4.94934149397809E-02  5.80186576795660E-01  3.79066321629230E-02
  2.73598266162368E-01  2.53709660491490E-01  8.28666222732238E-02  1.15950406771396E-01  3.20216504685194E-02
  4.93658405754561E-02 -1.69682359097262E-01 -1.81276945430081E-01  1.50895058727850E-01 -8.14673149910093E-02
  2.16904035316168E-01 -7.86662657053167E-02 -1.97153012010292E-01 -2.00346986313226E-01  5.91191490233019E-02
 -2.90700478439682E-01 -2.96912537764582E-02 -5.53987271457228E-01 -5.73586996434418E-01 -6.32114754385450E-02
  2.17476950664027E-01  4.33114857719972E-01 -4.18315251667897E-01 -6.86070569044903E-02 -3.24546942735612E-02
  1.06533250378769E-01 -2.43489205476921E-02  3.55985350696968E-01  3.91400099539604E-02  2.41764367884136E-02
 -2.45953225584206E-01 -5.65904892412194E-02  4.07267928880302E-01
* ORBITAL    1   36
  1.44461360829999E-02 -9.93323931278661E-02 -3.54553200745039E-01  2.39424002010582E-01  1.01572799688262E-01
 -2.67171238043435E-01 -9.34445512627774E-02  6.66027830922041E-01  8.60304718494513E-01 -1.07110512641094E-01
 -2.55533462319017E-01 -3.38982497642082E-01 -1.19571951947992E-01 -7.61706823829901E-02  1.25602101064055E-02
  2.79924496779382E-02  1.19537439800821E-01 -2.96662959858297E-01  7.52699405523105E-02 -5.70018033626352E-01
 -2.82897335869789E-01  3.12102127297365E-01 -1.14796497987572E-01  1.14399065039988E-01  4.06456180806024E-01
 -3.32884675730603E-01  2.15431881316343E-01  1.79058455410179E-01 -4.15345935907845E-01 -2.75579271347777E-01
  1.67711043262360E-01  4.50396634531097E-01 -6.62266666242160E-02 -1.34198515519588E-02  6.84542544315398E-02
 -4.34401732313524E-02  1.94656050757682E-01 -4.04262275924841E-01 -1.29742680058670E-01 -9.89866692591189E-05
  1.81325734589914E-01  3.35456777310250E-01  1.94481492018280E-01  7.96349622622346E-01  3.37864642145030E-01
 -5.76415819567557E-01 -2.57671058246766E-01 -4.96513506212458E-01
* ORBITAL    1   37
  1.25710982128903E-01  7.86184296338576E-01  4.98423854247020E-01 -4.34728785806588E-01 -2.95230176806236E-01
  7.55690928858977E-02  1.30691252174953E-01 -4.84326796938676E-02 -2.99305893727404E-02 -4.91062650984121E-01
 -3.66049743859554E-01  9.65018922793269E-02  1.55609357312516E-01  1.23221170846084E-01  5.05289508522947E-02
  8.49836041163441E-02 -3.59169682468397E-01  3.02555309154406E-01 -5.01977559736749E-02 -2.86207661508646E-01
 -6.12644395489701E-01 -4.82918968416669E-01 -5.84096169504515E-01 -3.96546842708377E-01  1.91561896138004E-01
  1.86219140010734E-01  6.47391339117104E-02  9.83449956660152E-02  3.54223372731586E-01  2.88315762475511E-01
 -4.42770695020503E-02  5.28615381836838E-01 -4.40546172476517E-01 -4.64883358209050E-01 -1.57919751956074E-01
 -5.34425531707070E-02 -2.63588374573004E-01  1.58846935845642E-02 -5.21621428387150E-01  2.33242060577064E-02
 -1.48923650213054E-01 -8.79803949232915E-02  3.43072660768994E-01  1.29349963505638E-03 -3.43395279989171E-01
  3.76767703273528E-01  7.28732800962901E-01 -2.39029075896785E-01
* ORBITAL    1   38
 -1.95875357189965E-02 -8.96235800067298E-02  2.71857148624259E-02 -3.26061646260933E-01 -1.20463430742813E-01
  3.16169562728274E-01  2.98020950044624E-01 -2.88819274945227E-01  1.05292998840511E-02 -1.11679103962975E-01
  5.33267061882807E-01 -1.81489529550687E-02  2.06091292281586E-02  5.70364251562024E-02 -3.28997280283739E-01
 -1.69797085639081E+00 -3.39731247276264E-01 -5.42594043326059E-01 -1.65024295005112E-01  3.75549487869308E-01
 -1.69810065950894E-01  1.61890950347847E-01 -1.23603438070396E-01 -3.16966235142862E-01  8.17523802665535E-02
 -7.63332370760878E-02  5.65405865408621E-02 -3.69049660611112E-01  3.89769291995911E-01  1.28784415394219E-01
 -2.54984739606329E-01 -3.71510641690342E-01 -1.65358031810001E-01 -1.34921185292736E-01 -1.55657295764049E-01
  1.16512216275284E-01 -5.06531623657254E-01  1.11921313497090E-01  8.79830552760072E-01  3.24727636393236E-01
 -1.21041371416586E-01  9.59906318249416E-01  4.04820150618088E-01  5.52922138858936E-01 -2.90054049720781E-02
  3.44893717941544E-01 -5.32011993872454E-01 -3.16511647706358E-02
* ORBITAL    1   39
  4.90904492648001E-02  5.21374003511213E-01  5.98102098153537E-01  1.87268285816850E+00  6.11469353282548E-01
  3.41977204214097E-01  2.24786601436925E-01 -6.67892134627427E-01 -6.33968174559356E-01 -1.76309655560585E-01
 -2.15378942380455E-01  2.62352042861978E-01 -3.31437691617271E-01  7.62456983263326E-02 -2.45564732187291E-01
 -1.24627862569724E+00 -4.31782404750830E-01 -6.21221612158600E-01 -3.04639615664716E-01  1.07787517838365E-01
 -9.96650058654868E-02 -1.35823719512498E-01 -6.78871750898040E-03  1.51567290778515E-01 -4.34977878672101E-02
  2.40086800343454E-01 -4.34628630391821E-01 -2.06681999952229E-01 -1.34404262837173E+00 -5.82424584552131E-01
  4.50310385855084E-01  1.81757272892773E-01  7.54560552898388E-01  1.49057818308425E+00  5.77912254817539E-01
  6.94019695928141E-01 -7.68884839450470E-02 -5.78813350470868E-01  3.63138857523688E-01  8.75576086870436E-02
  1.53435670902214E-01  2.57394077606653E-01  1.95940943224961E-01 -1.73253679938993E-01 -4.82287763813447E-02
  2.85543459491646E-01 -2.49214685771490E-02 -3.24140024317967E-01
* ORBITAL    1   40
  5.28899809716300E-02  5.73090786194978E-01  8.49391014300621E-01 -2.56931137965626E-01  6.32375975487010E-02
 -1.20796034252197E-02 -4.42407919044146E-03 -2.04461263397616E+00 -1.31264247139381E+00 -7.11626080688473E-01
 -1.34425607189132E-01  5.03491729333477E-03  6.07090946792132E-02  1.94850995552442E-01 -4.32301039409012E-01
 -2.49419025812863E+00 -1.23534974234274E+00 -3.71023051451860E-01 -1.77896996494380E-01 -8.13645724087979E-01
 -7.46672282775462E-02 -1.20201297533988E+00 -5.89237621755950E-01  1.00618623126009E-01 -6.72585155069030E-02
 -3.03576866421810E-02  1.32210849804810E-01 -8.65988154049310E-02  9.87384904641801E-01  3.09898412414238E-01
 -8.84891870801411E-01  4.46850101009984E-01  9.67638508520361E-02  5.38361715346253E-01  7.88782879367594E-02
  5.32414814140473E-01 -3.89636659482321E-01  3.95092465687433E-01 -5.37895876872945E-01 -3.43797644440111E-01
  3.90697258079276E-01 -3.12267708715849E-01 -2.72962715577055E-01  9.17737969088077E-01  2.05167815657218E-01
 -2.25508628064144E-01 -5.96792061806400E-01 -1.61997797434521E-01
* ORBITAL    1   41
  9.80082086891023E-02  5.56262005266346E-01 -4.16684436843553E-02 -2.84125149594013E-01  7.34304872774526E-02
  3.08460306794297E-02  7.38167389812224E-02  1.73266794986992E+00  7.34305245168033E-01 -2.43148720354030E-01
 -1.15343015250938E-01  5.68344308751035E-01  2.49510098050494E-02  2.13269869188091E-01  4.20114919884979E-02
  5.52906031862104E-01  7.95390084393244E-01 -3.81834928680120E-01 -1.90379821125988E-01 -3.35222900554281E-01
 -5.89879707824892E-02  7.85230070265602E-01  8.59184335567850E-01  1.99309523571550E-01 -1.55076321447922E-02
  4.62389973403236E-01  2.56222211664256E-01 -2.87212768712787E-01 -9.70806376431498E-01 -2.47889815660259E-01
  6.17651402294651E-01  2.64690856801302E-01 -2.58563270433104E-01 -1.43555999127849E+00 -4.01539323541376E-01
 -1.00506009169180E+00 -2.85199692824310E-01  1.40722302963736E-02  1.41577655276764E-01  8.51748888328880E-02
  3.86979920896319E-01  1.86318152644719E-01 -4.49074196064941E-02  5.05084001751948E-01  2.82659784839061E-01
 -1.32767212007584E-01 -4.35394056121792E-01 -2.30409886942704E-01
* ORBITAL    1   42
  2.96453362838925E-01  1.59270824173553E+00  6.06292006892721E-01  7.92736535030891E-02 -1.16932026903546E-01
 -5.08777348549094E-01 -3.68241586528276E-01 -2.76100851810260E-01 -2.19651136381971E-01 -4.31477505551317E-01
  8.64448208858834E-01  1.80992637487496E-01 -5.01906524334526E-02  1.82616692295283E-01 -2.35354192339335E-01
 -1.42543620653851E+00 -7.17078253007813E-01  1.29757306896097E-01  1.73638875412066E-01  8.72609548575076E-01
  6.58603424558559E-01 -1.01950508747188E+00 -7.06861385157821E-01  3.26966756657966E-01  5.04108955461983E-01
  8.79676308687763E-02 -3.19429951283031E-01  6.60657149975636E-01 -3.64154454162263E-01 -5.65037447196717E-02
  2.90157961627715E-01  1.55969296563617E-01  9.52968588904869E-02 -2.15559677261654E-01  1.12533046208084E-02
 -2.80755380637802E-02 -3.99575497699826E-01 -5.29110025869754E-03  5.49951722448452E-01  5.18004581383106E-02
 -1.80656673732767E-01 -4.07058403938231E-01  7.37671687012288E-01  1.33840319170897E-01 -1.79671205604591E-02
 -4.55223504654673E-01  3.79155805212498E-02  5.41734105825130E-01
* ORBITAL    1   43
 -1.44509951574867E-01 -1.31336496501783E+00 -1.31417674697038E+00  1.65323677489865E-01 -1.84488297311563E-01
 -5.41410267070279E-03 -1.87101417291507E-01  1.82271517182657E+00  1.53879961770933E+00 -5.64114931968643E-01
 -9.04627951343247E-02 -2.84891602134465E-01  2.35446729595283E-02  1.99183362411135E-01  5.05563544015934E-01
  2.72277166103421E+00  1.16669584593724E+00  7.34368394404806E-02  5.57166604812077E-02 -8.02237514303480E-01
 -3.89003256462734E-01  4.94106115227252E-01  2.78469799860124E-01 -3.70096340535539E-01 -5.32307926692694E-01
 -3.47719935764428E-01 -4.36803068033452E-01 -3.93614782935875E-01 -6.83585146237679E-01 -3.13367264394470E-01
  4.92071415364723E-01  3.82293579394187E-01 -8.02214729995320E-02 -2.32799535043832E-01 -2.53306952575383E-03
 -9.73699684655743E-02 -2.39889627554042E-01 -3.60999530625813E-01 -1.07245059312060E+00 -2.23726435023731E-01
 -1.75316443019591E-01 -1.54551233840423E-01 -5.52529752337295E-01  9.95018059071143E-01  5.00437895948021E-01
  2.46613737982335E-02 -3.36397948542596E-01  9.63623729963757E-01
* ORBITAL    1   44
  2.09120930374513E-01  1.28161433194877E+00  7.88406215719569E-01  7.78853363343136E-01  3.06777576688799E-01
  1.79494954122711E-01  1.24036884908244E-01 -1.16190775484252E+00 -5.99932494170731E-01  2.95515807958092E-01
  8.58127981297144E-02  6.84634905082032E-01  3.06614377857797E-01 -3.31988134346557E-01 -4.33970115730916E-01
 -2.45602577611008E+00 -1.04473016127196E+00 -3.94385514444870E-01 -1.33470688142646E-01 -2.05106883576168E+00
 -8.06666349487817E-01 -1.74342885693344E+00 -7.96438604153377E-01 -1.18214153019603E+00  3.88191725649568E-01
 -7.26944322860654E-03 -3.13615237371380E-01  1.65528400470949E-01 -4.41138887237445E-01 -2.03359079899394E-01
  2.14229467693990E-01 -2.01876882829706E-01 -1.56451032126346E-01  1.16845995086843E+00  2.67749855468591E-01
  3.01035541911398E-01  1.57327810598407E-01 -3.76469944549470E-01 -2.02021805735288E+00 -5.71089273214989E-01
 -2.01227234067198E-01 -7.28601686956636E-01 -2.69320041172595E-01  2.67740490799108E+00  5.77025727805186E-01
 -4.44351357810720E-01 -9.16009835416990E-01 -4.34849808857143E-01
* ORBITAL    1   45
  1.22360778525718E+00  6.92882380827919E+00  2.95745350855015E+00  2.09644880649427E-01  6.35081195207734E-02
  2.28631123527994E-01  1.19789767277034E-01 -1.68018412925361E+00 -1.46010570473991E+00  3.40703270123836E-01
 -2.24507163406881E-01 -2.41946302894437E-02  1.45353595559107E-01  1.13532023464750E+00 -9.12103007865810E-01
 -5.40721111212871E+00 -2.70395741369045E+00 -2.87916892923678E-01 -6.49247097407983E-02 -5.90292901487633E-01
 -4.50739277143920E-01 -2.15118656536408E+00 -1.51046001005218E+00 -4.08838459064399E-01 -3.69666407356323E-01
 -5.04186427339023E-01  3.27900138494110E-03  2.99186454717409E-01 -2.03329758192714E+00 -2.36995181395836E-01
  5.17602314860676E-01  3.04822676801740E-02  9.63567652474198E-01 -1.51650652600303E+00 -7.50548652480127E-02
 -3.17238337783786E-01  3.53396682425196E-02  9.27503186664393E-01  4.04948648251941E-01 -5.56538013844973E-02
 -2.40376762436183E-01  2.11980205004298E-01  1.90174411858531E-01  1.42410202714769E+00  2.92266055227695E-01
 -3.53591108068790E-01 -2.56465579913079E-01 -1.94861456757883E-01
* ORBITAL    1   46
 -3.91606590898194E-01 -2.30833382743301E+00 -1.23471704261193E+00  6.39644220505631E-01  2.74396597660881E-01
 -1.37056776855291E-01 -3.23075245667022E-02  2.43555042616295E+00  1.27301977166294E+00  1.93270517933427E-01
  3.67013602253827E-01 -1.16453327032897E+00  3.15510330532374E-01  4.92516103029827E-01  9.65044587931373E-01
  5.43841784738684E+00  2.21071411820136E+00  1.39224503520518E-01 -1.13731046295183E-01 -5.26272312647424E-01
 -5.26624112293282E-02  1.60155323207060E+00  9.53803217398659E-01 -1.04916884401745E-01  9.95676171102775E-01
  7.54181600217846E-01 -2.99506509406330E-03 -7.42914868209235E-01 -1.54896028705070E+00 -3.79057162173254E-01
  3.91933313506251E-01 -6.45606584198822E-02  4.01802378780908E-01 -1.05833742081846E-01  3.87661924920081E-02
  6.79295246900703E-02 -1.22490096585335E-02  2.18583336923209E-01 -2.02125591359759E+00 -1.86668726756504E-01
  4.80801391163241E-01 -7.39713438601896E-01 -3.17852120352904E-01 -2.88720341160901E-01  2.07648291363219E-01
  3.43903707432980E-01 -5.32961742966249E-02 -1.95707158497863E-01
* ORBITAL    1   47
 -8.77916195421088E-01 -5.03720764631769E+00 -2.31436861169439E+00 -2.36561607350963E-01 -2.19423561757013E-02
  1.41008488134765E-01  6.35624534028612E-02  2.98523056125371E+00  1.68001580082213E+00  8.59502427213965E-03
 -2.48980293939159E-01 -1.08969744911344E+00 -3.33900039805713E-01 -1.05888878170623E-01  4.08347490361386E-01
  2.49330479096685E+00  1.57197952215961E+00 -6.24551116719760E-01 -1.49186044109146E-01 -4.58042993626217E-01
 -2.27871422770329E-01  3.19083026030468E+00  1.79945264709647E+00 -3.86355378084945E-01 -6.69434344581838E-01
  1.53683763057384E+00 -1.99674011030401E-01  6.86712225273317E-01  2.53191632615203E-01 -1.96172652932547E-01
 -1.73339615665655E-01 -1.08507864424877E-02 -5.45295103459171E-02 -4.69467439637218E-01 -2.48287502133888E-01
 -1.70851892929665E-01  1.46030241587062E-02  3.30735568497782E-03  1.32312236095818E+00  2.41198283502737E-01
 -4.17680000568603E-01  3.72731632058250E-01  2.72481937037975E-01  1.97076763635197E+00  4.71266629620644E-01
 -5.90279487651615E-01 -6.38796885894344E-01 -8.65582437288200E-02
* ORBITAL    1   48
 -2.80020686207770E-01 -1.58140190300464E+00 -6.95581392874768E-01  1.48753447308851E+00  3.32703596520910E-01
  1.93428679664634E-01  2.64893333957617E-02  5.59539571899863E-01  3.61972700070930E-01 -9.47496629628984E-02
  6.09704896059191E-02 -1.18852976124208E-01  1.71496996425129E+00 -1.53963479021109E-01  3.67033411757551E-02
  3.26885774043419E-01  3.83858832687844E-01  4.30738165863669E-01  2.53218938555175E-01  5.50776818761815E-01
  2.39059018002852E-01  1.03755206507795E+00  6.13680118342775E-01  2.77503423675283E-01 -3.68717626892637E-01
  2.17518293297364E-01  6.92512655460130E-01  2.38073847632950E-01 -2.00654717429402E+00 -4.82427385392015E-01
  8.48627302486326E-01  1.54561169037769E-01  9.12989190511718E-02  2.41633876752329E+00  4.29191321484055E-01
  9.55680624608708E-01  1.03007125705083E-01 -2.87274824723438E-01  1.20848727240551E+00  2.20507248879937E-01
 -8.96924307750404E-02  4.38937216559790E-01  1.08964917400278E-01 -2.15352654789974E-01 -2.01745565197140E-02
 -1.74510828250619E-01  2.97353416553559E-03  9.44169284157286E-02
#OCC
* OCCUPATION NUMBERS
  2.00000000000000E+00  2.00000000000000E+00  2.00000000000000E+00  2.00000000000000E+00  2.00000000000000E+00
  1.95763124969100E+00  1.95269531917048E+00  1.06702764203482E+00  1.02264578910369E+00  0.00000000000000E+00
  0.00000000000000E+00  0.00000000000000E+00  0.00000000000000E+00  0.00000000000000E+00  0.00000000000000E+00
  0.00000000000000E+00  0.00000000000000E+00  0.00000000000000E+00  0.00000000000000E+00  0.00000000000000E+00
  0.00000000000000E+00  0.00000000000000E+00  0.00000000000000E+00  0.00000000000000E+00  0.00000000000000E+00
  0.00000000000000E+00  0.00000000000000E+00  0.00000000000000E+00  0.00000000000000E+00  0.00000000000000E+00
  0.00000000000000E+00  0.00000000000000E+00  0.00000000000000E+00  0.00000000000000E+00  0.00000000000000E+00
  0.00000000000000E+00  0.00000000000000E+00  0.00000000000000E+00  0.00000000000000E+00  0.00000000000000E+00
  0.00000000000000E+00  0.00000000000000E+00  0.00000000000000E+00  0.00000000000000E+00  0.00000000000000E+00
  0.00000000000000E+00  0.00000000000000E+00  0.00000000000000E+00
#OCHR
* OCCUPATION NUMBERS (HUMAN-READABLE)
  2.0000  2.0000  2.0000  2.0000  2.0000  1.9576  1.9527  1.0670  1.0226  0.0000
  0.0000  0.0000  0.0000  0.0000  0.0000  0.0000  0.0000  0.0000  0.0000  0.0000
  0.0000  0.0000  0.0000  0.0000  0.0000  0.0000  0.0000  0.0000  0.0000  0.0000
  0.0000  0.0000  0.0000  0.0000  0.0000  0.0000  0.0000  0.0000  0.0000  0.0000
  0.0000  0.0000  0.0000  0.0000  0.0000  0.0000  0.0000  0.0000
#ONE
* ONE ELECTRON ENERGIES
 -1.1248E+01 -1.1240E+01 -1.0142E+00 -7.7053E-01 -5.7609E-01  0.0000E+00  0.0000E+00  0.0000E+00  0.0000E+00  9.1234E-02
  1.4010E-01  1.5755E-01  2.0343E-01  4.0801E-01  5.0675E-01  5.6509E-01  6.3568E-01  6.4843E-01  6.8921E-01  7.3776E-01
  7.7053E-01  8.0037E-01  8.1825E-01  8.3385E-01  8.7313E-01  9.3943E-01  9.6922E-01  1.1852E+00  1.3923E+00  1.4619E+00
  1.4786E+00  1.6657E+00  1.6993E+00  1.7890E+00  1.8099E+00  1.8536E+00  1.9582E+00  2.0730E+00  2.1017E+00  2.2135E+00
  2.2694E+00  2.4361E+00  2.4752E+00  2.8076E+00  2.8767E+00  3.0547E+00  3.1209E+00  3.1713E+00
#INDEX
* 1234567890
0 iiiii2222s
1 ssssssssss
2 ssssssssss
3 ssssssssss
4 ssssssss
