# Supplementary material for: Smooth Things Come in Threes: A Diabatic Surrogate Model for Conical Intersection Optimization
Source: J Chem Theory Comput. 2023 May 16;19(11):3418–27. doi: 10.1021/acs.jctc.3c00389 (PMC10269327; doi:10.1021/acs.jctc.3c00389)
Supplement: Supplementary file 1 — ct3c00389_si_002.zip [file ct3c00389_si_002.zip › SI/RVO/CI/k/MECP.geo.molden]

 [Molden Format]
 [N_GEO]
                   11
 [GEOCONV]
 energy
-0.15487244575238952E+03
-0.15490466442468872E+03
-0.15490340808732213E+03
-0.15490463981985562E+03
-0.15490507927395896E+03
-0.15490514571933019E+03
-0.15490515295248304E+03
-0.15490515393953731E+03
-0.15490515414140896E+03
-0.15490515432144653E+03
-0.15490515419374469E+03
 max-force
   0.0472022
   0.0426277
   0.0420179
   0.0408155
   0.0408336
   0.0418196
   0.0422005
   0.0421413
   0.0421023
   0.0421552
   0.0000000
 rms-force
   0.0096730
   0.0074699
   0.0070761
   0.0063864
   0.0061145
   0.0063476
   0.0064420
   0.0064596
   0.0064616
   0.0064677
   0.0000000
 [GEOMETRIES] (XYZ)
  10
  -154.87244575238952     
 C      0.0000000      0.0000000      0.0000000
 C      1.4700000      0.0000000      0.0000000
 C      1.4700000      0.0000000      1.4100000
 C      2.0913900      1.1210200      2.1500000
 H     -0.5405000      0.9361700      0.0000000
 H     -0.5405000     -0.9361700      0.0000000
 H      1.9238700      0.8188000     -0.5405000
 H      1.0743600     -0.8484600      1.9505000
 H      1.5715600      2.0647400      2.2378700
 H      3.0650800      0.9960900      2.6026300
  10
  -154.90466442468872     
 C     -0.0635990      0.0058876     -0.0489175
 C      1.3911655      0.1005624      0.0162558
 C      1.5307671     -0.0048105      1.4281963
 C      2.1263947      1.0953049      2.1970394
 H     -0.6469040      0.8767245     -0.2920005
 H     -0.5870898     -0.9088520      0.1687409
 H      1.9179047      0.8595190     -0.5375240
 H      1.2015025     -0.8987864      1.9288799
 H      1.6593486      2.0642606      2.2243995
 H      3.0557697      0.9623800      2.7254300
  10
  -154.90340808732213     
 C     -0.0565090     -0.0113854     -0.0678577
 C      1.3991359      0.0995647      0.0197562
 C      1.5141690      0.0059816      1.4366815
 C      2.1275865      1.0921442      2.1953879
 H     -0.6647330      0.8641219     -0.2039434
 H     -0.5569629     -0.9456387      0.1081569
 H      1.9216239      0.8899269     -0.4908708
 H      1.1375429     -0.8734382      1.9276914
 H      1.7076606      2.0794116      2.1639520
 H      3.0557460      0.9515013      2.7215460
  10
  -154.90463981985562     
 C     -0.0465086     -0.0010441     -0.1059778
 C      1.4072145      0.0941657      0.0287324
 C      1.5140913     -0.0087599      1.4481837
 C      2.0899497      1.0824674      2.2114510
 H     -0.6661465      0.8773010     -0.1258498
 H     -0.5319905     -0.9377744      0.0980877
 H      1.9298999      0.8957721     -0.4642691
 H      1.1311575     -0.8890607      1.9296717
 H      1.7174093      2.0804966      2.0897129
 H      3.0401834      0.9586261      2.7007573
  10
  -154.90507927395896     
 C     -0.0353385     -0.0016402     -0.1328994
 C      1.4146043      0.1140977      0.0338135
 C      1.5022545     -0.0224623      1.4512698
 C      2.0504837      1.0704935      2.2388222
 H     -0.6530357      0.8813095     -0.0905375
 H     -0.5175046     -0.9271322      0.1362341
 H      1.9485037      0.9113894     -0.4567964
 H      1.1213911     -0.9112424      1.9208142
 H      1.7213786      2.0740586      2.0375926
 H      3.0325229      0.9633183      2.6721869
  10
  -154.90514571933019     
 C     -0.0388398     -0.0014369     -0.1282106
 C      1.4128825      0.1115495      0.0376990
 C      1.5029242     -0.0230625      1.4527298
 C      2.0519736      1.0715631      2.2456190
 H     -0.6584625      0.8815302     -0.1066684
 H     -0.5279705     -0.9263422      0.1285683
 H      1.9489288      0.9086276     -0.4493468
 H      1.1299355     -0.9166411      1.9192449
 H      1.7235720      2.0756728      2.0426846
 H      3.0403162      0.9707294      2.6681802
  10
  -154.90515295248304     
 C     -0.0391697     -0.0021156     -0.1266191
 C      1.4123022      0.1126935      0.0392416
 C      1.5011902     -0.0222130      1.4537692
 C      2.0520579      1.0714138      2.2489012
 H     -0.6594806      0.8799668     -0.1119269
 H     -0.5265006     -0.9283889      0.1266547
 H      1.9456777      0.9113569     -0.4475948
 H      1.1287428     -0.9158496      1.9199535
 H      1.7278038      2.0761895      2.0417455
 H      3.0426363      0.9691366      2.6663752
  10
  -154.90515393953731     
 C     -0.0391355     -0.0028627     -0.1258890
 C      1.4120457      0.1131899      0.0392984
 C      1.5004773     -0.0211795      1.4538023
 C      2.0523432      1.0716251      2.2496282
 H     -0.6598263      0.8786455     -0.1134244
 H     -0.5256603     -0.9298336      0.1258581
 H      1.9440754      0.9128172     -0.4476142
 H      1.1276515     -0.9144701      1.9202586
 H      1.7303436      2.0770850      2.0420054
 H      3.0429455      0.9671732      2.6665766
  10
  -154.90515414140896     
 C     -0.0391131     -0.0031865     -0.1258310
 C      1.4120525      0.1132479      0.0390208
 C      1.5003324     -0.0206762      1.4535347
 C      2.0523390      1.0717649      2.2497214
 H     -0.6600553      0.8781560     -0.1131905
 H     -0.5254697     -0.9303056      0.1257843
 H      1.9437786      0.9131140     -0.4479140
 H      1.1273751     -0.9139265      1.9200426
 H      1.7314296      2.0775445      2.0420310
 H      3.0425909      0.9664575      2.6673007
  10
  -154.90515432144653     
 C     -0.0391287     -0.0033552     -0.1258654
 C      1.4121388      0.1132898      0.0388251
 C      1.5002225     -0.0203666      1.4533346
 C      2.0523375      1.0718859      2.2496158
 H     -0.6602671      0.8778745     -0.1125845
 H     -0.5252367     -0.9306354      0.1256657
 H      1.9436248      0.9132838     -0.4481393
 H      1.1272071     -0.9135971      1.9198490
 H      1.7322362      2.0778563      2.0417172
 H      3.0421255      0.9659539      2.6680819
  10
  -154.90515419374469     
 C     -0.0391282     -0.0032888     -0.1258332
 C      1.4120800      0.1132783      0.0389946
 C      1.5001516     -0.0204969      1.4534715
 C      2.0524092      1.0718564      2.2497406
 H     -0.6602083      0.8779677     -0.1132611
 H     -0.5254048     -0.9304569      0.1257657
 H      1.9436021      0.9132673     -0.4479441
 H      1.1273956     -0.9138221      1.9199805
 H      1.7318584      2.0777371      2.0419707
 H      3.0425044      0.9661479      2.6676149
 [FORCES]
point    1
  10
     -0.0231577     -0.0178462     -0.0690168
     -0.0861786      0.0467324     -0.0136088
      0.0891991     -0.0018675      0.0851346
     -0.0085204     -0.0235511     -0.0043292
      0.0005764     -0.0103985     -0.0187749
     -0.0024421      0.0109576      0.0182373
      0.0154533     -0.0068549      0.0071791
      0.0128812     -0.0001935     -0.0053100
      0.0144437     -0.0002349     -0.0125010
     -0.0122549      0.0032566      0.0129897
point    2
  10
      0.0093358      0.0010793     -0.0515115
     -0.0805547      0.0120662      0.0166891
      0.0732536      0.0194320      0.0431530
     -0.0076360     -0.0317208     -0.0105425
     -0.0035263     -0.0053289     -0.0138330
      0.0039911      0.0043494      0.0140010
     -0.0029552      0.0042870      0.0055768
      0.0077981     -0.0051456     -0.0016876
      0.0108456      0.0041123     -0.0185440
     -0.0105520     -0.0031308      0.0166986
point    3
  10
      0.0099918      0.0000532     -0.0489614
     -0.0794024      0.0192402      0.0227121
      0.0679847      0.0073215      0.0320747
     -0.0074411     -0.0271067     -0.0061124
     -0.0020856     -0.0017458     -0.0171684
      0.0016458      0.0015035      0.0153622
     -0.0029785      0.0032017     -0.0008935
      0.0113395     -0.0061494      0.0024625
      0.0107361      0.0072004     -0.0177668
     -0.0097904     -0.0035186      0.0182911
point    4
  10
      0.0104062     -0.0111328     -0.0373035
     -0.0771301      0.0297770      0.0185773
      0.0554977      0.0004381      0.0203353
     -0.0003099     -0.0227096     -0.0037961
      0.0006928      0.0015226     -0.0193248
     -0.0018433      0.0013424      0.0138652
      0.0003030      0.0022122     -0.0007543
      0.0109164     -0.0071182      0.0041100
      0.0098959      0.0075909     -0.0169746
     -0.0084288     -0.0019225      0.0212655
point    5
  10
      0.0075827     -0.0058903     -0.0298138
     -0.0771643      0.0187710      0.0161529
      0.0556747      0.0061972      0.0229191
      0.0036194     -0.0199413     -0.0104312
      0.0005999     -0.0002866     -0.0213702
      0.0016384      0.0032955      0.0094609
     -0.0016844      0.0012541      0.0026586
      0.0105205     -0.0054361      0.0010268
      0.0090307      0.0039973     -0.0135332
     -0.0098177     -0.0019608      0.0229301
point    6
  10
      0.0087293     -0.0048229     -0.0312982
     -0.0790276      0.0203636      0.0141551
      0.0572907      0.0072096      0.0292081
      0.0030049     -0.0219322     -0.0138966
      0.0021495     -0.0009832     -0.0207162
      0.0023667      0.0027968      0.0103447
     -0.0020563      0.0021129      0.0010203
      0.0098365     -0.0048767      0.0021125
      0.0082842      0.0031570     -0.0134616
     -0.0105779     -0.0030249      0.0225320
point    7
  10
      0.0096488     -0.0048600     -0.0319889
     -0.0797473      0.0203332      0.0136769
      0.0583215      0.0081532      0.0307034
      0.0027293     -0.0224177     -0.0152546
      0.0017590     -0.0008682     -0.0204907
      0.0017751      0.0025617      0.0106454
     -0.0015934      0.0023069      0.0010242
      0.0095879     -0.0051984      0.0021468
      0.0082194      0.0030259     -0.0131386
     -0.0107004     -0.0030367      0.0226761
point    8
  10
      0.0096826     -0.0049733     -0.0323721
     -0.0796355      0.0204453      0.0136888
      0.0585819      0.0083271      0.0310312
      0.0026956     -0.0225189     -0.0155201
      0.0014882     -0.0007002     -0.0204395
      0.0016397      0.0025228      0.0107582
     -0.0015447      0.0021919      0.0011075
      0.0095865     -0.0053065      0.0020873
      0.0082309      0.0029408     -0.0131018
     -0.0107251     -0.0029290      0.0227603
point    9
  10
      0.0095460     -0.0049681     -0.0324335
     -0.0795618      0.0205442      0.0137206
      0.0586037      0.0082585      0.0311669
      0.0027360     -0.0225344     -0.0155762
      0.0015017     -0.0007048     -0.0204528
      0.0016817      0.0025387      0.0107588
     -0.0015763      0.0021482      0.0010980
      0.0096149     -0.0052894      0.0020713
      0.0082065      0.0029373     -0.0131264
     -0.0107524     -0.0029300      0.0227734
point   10
  10
      0.0095547     -0.0049593     -0.0324376
     -0.0796618      0.0205658      0.0136938
      0.0586468      0.0082532      0.0312278
      0.0027287     -0.0225625     -0.0155713
      0.0015299     -0.0007171     -0.0204651
      0.0016856      0.0025399      0.0107545
     -0.0015579      0.0021515      0.0010854
      0.0096307     -0.0052890      0.0020768
      0.0081972      0.0029442     -0.0131475
     -0.0107539     -0.0029267      0.0227832
point   11
  10
      0.0000000      0.0000000      0.0000000
      0.0000000      0.0000000      0.0000000
      0.0000000      0.0000000      0.0000000
      0.0000000      0.0000000      0.0000000
      0.0000000      0.0000000      0.0000000
      0.0000000      0.0000000      0.0000000
      0.0000000      0.0000000      0.0000000
      0.0000000      0.0000000      0.0000000
      0.0000000      0.0000000      0.0000000
      0.0000000      0.0000000      0.0000000
