# Supplementary material for: Smooth Things Come in Threes: A Diabatic Surrogate Model for Conical Intersection Optimization
Source: J Chem Theory Comput. 2023 May 16;19(11):3418–27. doi: 10.1021/acs.jctc.3c00389 (PMC10269327; doi:10.1021/acs.jctc.3c00389)
Supplement: Supplementary file 1 — ct3c00389_si_002.zip [file ct3c00389_si_002.zip › SI/RVO/CI/k/C4H6.xyz]

10
Butadiene (s-transoid)
C          0.00000        0.00000        0.00000
C          1.47000        0.00000        0.00000
C          1.47000        0.00000        1.41000
C          2.09139        1.12102        2.15000
H         -0.54050        0.93617        0.00000
H         -0.54050       -0.93617        0.00000
H          1.92387        0.81880       -0.54050
H          1.07436       -0.84846        1.95050
H          1.57156        2.06474        2.23787
H          3.06508        0.99609        2.60263
