# Supplementary material for: Smooth Things Come in Threes: A Diabatic Surrogate Model for Conical Intersection Optimization
Source: J Chem Theory Comput. 2023 May 16;19(11):3418–27. doi: 10.1021/acs.jctc.3c00389 (PMC10269327; doi:10.1021/acs.jctc.3c00389)
Supplement: Supplementary file 1 — ct3c00389_si_002.zip [file ct3c00389_si_002.zip › SI/RVO/CI/k/init.Orb]

#INPORB 2.2
#INFO
* RASSCF average (pseudo-natural) orbitals
       0       1       0
      86
      86
*BC:HOST otis PID 7067 DATE Thu Apr 28 09:55:38 2022
#EXTRAS
* ACTIVE TWO-EL ENERGY
 0.157197419018E+01
#ORB
* ORBITAL    1    1
  2.98693239567558E-02  1.20026346415358E-03  5.42849294345320E-04  6.16718957843734E-04  3.04273449827293E-04
  1.85889148717652E-04  1.64600654216726E-04  1.44855469720203E-04  1.27747294059269E-04  1.71472405405408E-05
  4.91529473994649E-05 -3.21601460332021E-05  2.56531459458812E-06  8.26399454440540E-05  2.82303689669166E-01
 -6.73888428224833E-04 -1.06079783109891E-03  4.17431768362643E-04  3.97678360804599E-04 -1.54800359813501E-04
 -2.20674629503250E-04  7.73290241677167E-04  5.66918985246806E-05 -2.22283692608411E-05 -1.13681810897530E-05
  3.08218395872044E-04  4.69204747968514E-05 -1.71118731118385E-05  9.56539732239614E-01 -3.23054663004342E-03
 -3.47685199824964E-03  1.02421628035440E-04  1.24750769593647E-04 -3.90455316791351E-05 -1.60966574070798E-04
 -1.38549829920775E-04  1.55537309013341E-04  6.96908915288998E-06 -2.22553027332491E-05  1.71760683705190E-04
  9.41015819139597E-06 -4.51801672105174E-05  5.87038586077969E-02  9.21316471350467E-04  2.26991236447112E-04
 -3.79384252954285E-04 -1.60831653496049E-04 -4.63922816731767E-04 -7.67645952063149E-05 -4.82963066537426E-04
 -1.64007934963557E-04  9.15860932202564E-05  1.87755646092813E-04 -3.32969586527505E-05  8.21485580197937E-05
 -5.72096380038022E-05 -1.46305503675471E-04 -1.56491851295789E-05 -9.17321109102230E-06 -7.29554533193321E-06
 -2.39386574123056E-05  8.32268028883937E-05  2.93475602202311E-05 -2.74186529998393E-07  3.58224218961758E-06
 -1.96708215396287E-05  4.80527308959757E-04  6.86455110421490E-05 -8.62989930467203E-05 -1.47230899855713E-05
  9.00418492598175E-05  1.12788186986649E-03  1.58932792836205E-04  7.77659548290909E-05  2.11458861313005E-04
 -1.79401758858398E-04 -2.32326277654413E-05  6.37515422934022E-06 -8.25060435879214E-06 -9.34748081232737E-06
 -1.63022977629606E-05  1.01105603176797E-04  3.74164685043704E-05 -1.31530989521159E-05 -2.20989210530879E-05
 -2.32169550014051E-06
* ORBITAL    1    2
 -1.39268088137084E-01 -6.73420436988514E-04  1.25447800612551E-04 -6.78644803253871E-04 -9.64172998856588E-05
 -1.13994202766269E-04 -1.09104243714561E-04 -6.54853877952407E-05  8.88093308276494E-05 -4.74045102897165E-05
 -1.56672844167787E-05  1.25033598133633E-04  6.04530754737175E-05 -1.49315424450876E-04 -9.48138440488065E-01
  4.20211315773522E-03  3.72450113610761E-03  1.29955715050855E-04 -4.44367651175480E-04 -8.43666692186139E-05
  4.69722576915762E-04  3.21952533214500E-04  4.62306748525784E-04 -8.85242073222915E-05  8.11849006553377E-05
  1.63015744502447E-05  7.41866586350216E-05 -7.57745406870189E-05  2.82529453106698E-01 -2.20354487876330E-03
 -1.39006033600528E-03  3.11062631455548E-04  9.23412806173525E-05 -1.41433314232010E-04 -8.25556625549697E-05
  1.04216624150179E-03  3.28603551598527E-04  8.12130846598232E-05  8.86894937714367E-05 -2.22539514627209E-04
  5.89865689508842E-05 -1.50757297119392E-05  2.64456651420787E-02 -4.79640460383239E-05 -1.66520305236220E-04
 -7.23568386824532E-05  2.81016468890936E-05 -8.81421474499817E-05  2.77820713355045E-05 -4.75238262597631E-05
  6.46357984811701E-05  3.43900917377285E-05  4.18845056587358E-05 -2.29838500176041E-05 -1.04089161263500E-05
  5.39469154207385E-06  1.35092162631769E-05  4.78305143582333E-06 -5.23949942110410E-05 -1.24594437907042E-06
 -1.00014320872194E-05 -2.37713082258638E-04 -5.21238527120148E-05 -3.32515099164378E-05  3.03462165200845E-07
 -2.77906056095983E-05 -1.25645955583130E-03 -1.40221017407748E-04  1.78809023391162E-04  8.09097768095151E-05
 -2.22351540374714E-04  2.19371083532717E-04 -1.17605880714691E-05  5.09438479464186E-05  7.92001423635578E-05
 -3.04456026969415E-05  1.28028141922065E-04  2.23799743745496E-05 -5.81412705430192E-06 -1.63323349501248E-05
 -1.55752382020983E-05 -2.45852770920120E-05  1.58525247785451E-05 -5.47191485229587E-06 -1.37830656662845E-05
 -1.75276878805905E-05
* ORBITAL    1    3
 -9.89375358899010E-01  3.53377918176419E-03  3.45731881147822E-03  2.76050077444010E-04  3.13501850558218E-04
  1.55231005315797E-05  2.04145282471588E-05  1.73470587439524E-04  2.53022648847038E-04 -9.52879384768086E-06
  2.14199665577110E-05  7.87186786458306E-05  2.05906051097761E-05  1.63226716653676E-05  1.41885557748234E-01
 -8.54849112636283E-04 -5.08759822671943E-04  6.85630882809113E-04  1.87104099391656E-04  5.47792391124398E-05
 -6.58223859605263E-05  4.69274991187859E-04  2.29602593517318E-04  1.28584670378783E-05 -2.90010292823179E-05
  1.73779623186954E-04 -8.08337655234078E-05 -2.07063788861049E-04 -1.11061346023350E-02 -6.97534948345141E-04
 -4.12369416542876E-04  2.71870956155899E-04  2.54934260750141E-04  1.27189142104671E-04  7.38785909347083E-05
  3.66860211210816E-04  3.01758610420993E-04  4.44835553086147E-06  2.13657950245694E-05 -3.96479260404503E-06
 -3.33482034087731E-05 -3.95020130970162E-05 -3.07217269483041E-03 -1.49714590105514E-04 -6.83827029314950E-05
 -2.28639828322142E-05 -2.13848830305389E-05  9.90419518755611E-05  7.53701750299819E-05  6.61533208641466E-05
  2.77286333639805E-05 -4.56010499736805E-06 -1.39555686769729E-05  4.98127164993474E-06  3.11440779614537E-06
  2.53570501952472E-05 -1.06775857144172E-03 -1.20590828026723E-04 -1.75108020897985E-04  2.22646480790853E-04
 -2.80170029266843E-05 -9.91534429077663E-04 -8.20149087199049E-05 -1.72731455199789E-04 -2.17591254674642E-04
 -3.43776339726839E-05  1.97555058264440E-04  4.42461461576997E-05 -1.58472432937813E-05 -3.29552296202082E-05
 -2.52703502873260E-06  8.00050936908591E-05 -5.46363977184741E-06 -6.78554274231187E-06 -3.04493418660663E-06
 -1.70977824228217E-05 -4.16692420069328E-05 -8.68906157989624E-06  4.97792246934007E-07 -3.99963270794115E-07
 -2.19892254727410E-06  1.01655275011416E-05 -1.18552085714393E-05  7.47594595979317E-06 -3.68231044719621E-06
  1.93179019757908E-06
* ORBITAL    1    4
 -1.05958526072550E-03  9.68861947781672E-05  5.96427418018367E-05  4.71598058923163E-05  3.20705828297072E-05
 -1.02325497618616E-05 -1.19797285617810E-05  2.33578581241763E-05 -1.12715255054134E-06 -7.10522561526640E-06
  5.43885501398148E-06  3.31756512248512E-06  2.82096344001851E-07  1.07414248161615E-05  9.09507600866484E-03
  4.14071015171716E-04  2.22743384813626E-04  4.61846347817316E-05  5.34657780029621E-05  4.29515042768913E-05
  4.90874604111977E-05  2.30573400383066E-04  1.94690807590819E-04  5.54880961712193E-06  1.89352174900275E-05
  4.62974729366936E-05  1.56264310347704E-06 -1.22827460968143E-05 -6.37730679063076E-02  6.58851695733803E-04
  2.88733711794894E-04  2.97285313543593E-04  5.42317412317194E-05  5.29147934926558E-04  1.20780671377644E-04
  6.93001033985634E-04  3.06731584658890E-04  1.25556076406565E-04  1.73059437664641E-04 -7.82007550277884E-05
  5.66505018305824E-05 -6.05193571993929E-05  9.97503321572797E-01 -3.31373498744497E-03 -3.27251283528542E-03
  5.77084159071063E-05  9.26929294427478E-05  8.24281457637156E-05  1.39891617471658E-04  3.19591271708513E-05
  1.16530226484419E-04 -1.03913758277346E-05  6.73527450588055E-06 -3.07296561351833E-06  1.89654507963519E-05
  2.47052304263265E-06 -3.33965942596528E-05 -3.48695677127804E-05 -8.67537427890305E-06  2.26579969444451E-06
  1.88517474093754E-06 -9.85723465843029E-07  4.57569459777470E-06 -1.10065796489917E-06  3.61901419283315E-06
  2.96751678955015E-06  4.24507683407600E-06  3.74846103945910E-05  3.51851788769846E-07  1.45144592290212E-06
  1.06556297082664E-05 -8.39037931276201E-05  5.52094864265588E-06  6.09690646607045E-06 -1.16043635701372E-05
  1.97698723447659E-06  1.06249168730446E-03  1.28904181603038E-04  1.28435714888172E-04 -2.68629785032362E-04
 -4.46581639969193E-05  1.02042059972423E-03  9.35087578128544E-05 -2.67608320282206E-04  1.54225375113321E-05
 -1.28353696042403E-04
* ORBITAL    1    5
 -3.56207430257386E-02  2.52152227485438E-01 -3.46452523261370E-02  1.09310411626422E-01 -5.99468168037605E-03
  9.70300201858841E-03  5.05014106777857E-03  9.17028390574408E-03 -4.73846583364472E-03  1.64453836660685E-03
  7.32232811955506E-04 -7.51258359000499E-03  3.87835004978340E-03  1.64257718017838E-02 -5.49256881619630E-02
  3.34451915063400E-01 -6.11491211895807E-02 -7.34796560832792E-02  1.19944263669323E-02  3.83601376977229E-04
 -2.35888598641951E-02  1.05819699133116E-01 -1.81062331195625E-02 -4.32163969624524E-04 -6.01186440095801E-04
  1.31791945629270E-02 -2.59296170849323E-03  1.45443217661557E-02 -4.47865293239358E-02  3.68348547452917E-01
 -3.63146668765580E-02  1.67894661947305E-02  1.11182438917722E-02  4.26720109096717E-02  1.41122274910641E-02
 -9.46351571935051E-02  1.48790613489177E-02  6.37325351225787E-03  3.53892560280243E-03  1.86349286974581E-02
  6.73057411698249E-03 -2.63852232484297E-03 -2.61554796061928E-02  1.33941080176723E-01 -3.32319317562524E-02
 -2.57969632097298E-02  4.99201394468187E-03 -4.12241960795704E-02  8.28105921932869E-03 -3.82896486265669E-02
  6.85919684686566E-03  5.40454250747088E-03  8.75190336163364E-03 -1.64101944764915E-04  4.48865411209326E-03
 -3.18250495539491E-03  7.93034941371127E-02 -5.79029804698234E-03  8.34771580337638E-03 -1.13519539771700E-02
 -5.11570555032804E-05  8.65156849138867E-02 -1.39402798126828E-03  8.52577422258197E-03  1.13240525126701E-02
  4.17078283652356E-04  1.25523947189814E-01 -3.83669251521170E-03 -1.06544306916886E-02 -1.17102241144181E-02
  1.36590535149815E-02  1.19411721336908E-01 -4.11799002129076E-03  6.33601769663000E-03  1.35105428904745E-02
 -1.15467987033270E-02  5.56620007188139E-02 -1.12219882325467E-03  3.20128396902893E-03 -8.61167385550418E-03
 -2.09383671597553E-03  4.70992026755356E-02 -1.84553764421586E-03 -7.60280433769836E-03 -1.00394241557223E-03
 -4.47394502037968E-03
* ORBITAL    1    6
  3.71911909810527E-02 -2.85246848180863E-01  3.92089722091239E-02 -5.47278211297214E-02 -4.15467401828779E-03
  5.21449073969226E-04 -2.98458520038622E-04  1.26543988093033E-02  1.23613540831890E-03 -3.90886653954955E-04
  8.11944708328393E-04  9.16780662777881E-03  1.28377462239580E-03 -8.41185902458011E-03  1.68235422156890E-02
 -1.70787001566477E-01  1.21829811379245E-02  1.08971549746154E-01 -1.37964665047584E-02 -4.63941777284735E-03
  5.70931956687886E-03  3.08013516727685E-02 -1.12974191532760E-02 -1.25220041059950E-03  4.09294297415587E-03
  8.64683819727301E-03  3.94517445273665E-03 -1.36640192588438E-02 -2.38810193647180E-02  2.21154651129284E-01
 -2.39947397114570E-02  7.68611422739878E-02 -1.20616437074667E-02  8.31007619569292E-02 -1.45819605821088E-02
  1.08590651697982E-01 -3.39957527726266E-02  1.33160798681016E-02  1.27256729451408E-02 -5.12105586584612E-03
  1.80412432387958E-03 -9.72932558994349E-03 -5.07999122612624E-02  4.25744314484902E-01 -5.03557211010190E-02
 -3.58166561923167E-02 -7.04786763946135E-03 -6.83072343344504E-02 -8.00687292942773E-03 -3.29438933965023E-02
 -3.54200790903834E-03  6.79890358825231E-03  1.17356095045161E-02 -7.60132337965714E-03  8.06913505748571E-03
 -6.81102561777455E-03 -1.20446318101345E-01  9.66820975308793E-03 -9.13422050868557E-03  1.57013442722288E-02
  2.21999609651759E-04 -1.23652392209686E-01  9.07004189942299E-03 -8.83113264283805E-03 -1.59299994897649E-02
 -9.79305220095350E-05 -5.82005714212906E-02  6.42475092576280E-03  6.08707991804478E-03  5.43390516255397E-03
 -2.86323225759304E-03  7.63169099207910E-02 -6.55684462357575E-03  6.71586755897316E-03  1.12204236103761E-02
 -5.24582905903918E-04  1.72944541252552E-01 -1.39695205646340E-02  1.27345208188494E-02 -2.19486946001201E-02
 -2.13338150639247E-03  1.82144078992642E-01 -1.10132567290588E-02 -2.44660029757619E-02  3.50600172975776E-03
 -1.12266862990783E-02
* ORBITAL    1    7
  3.81851370155262E-02 -3.80017575881100E-01  3.89027819486447E-02  1.02438107191133E-01 -3.69878420552905E-02
  1.20452248067040E-03  4.16508279605858E-03  2.93069661111091E-02 -1.25292857001304E-03  1.13147944579110E-03
  3.40279158102448E-04  1.00592576734791E-02  4.28178870200367E-03  8.63601889779941E-03 -1.46157174706122E-02
  2.29676534411783E-01 -4.63510577835146E-03  9.42210582704540E-02 -2.20919591611702E-02  1.70249605072686E-02
 -1.19121025817418E-02  1.34034284827247E-01 -1.08091757987289E-02  2.30401431237609E-03 -6.27025661291847E-03
  2.15708474998441E-02 -4.59718221596638E-03 -8.78500933162385E-03 -1.80311718473772E-02  2.32513682409984E-01
 -1.14206689636010E-02  8.77228972921341E-03  1.24170859457559E-02 -5.94905597253046E-02  2.23379868891475E-02
 -1.16759045178463E-01  2.72550752278265E-02 -5.17987211234705E-04 -7.63973123599787E-03  1.55028625156159E-02
 -8.07730333182765E-03 -1.74436723828491E-03  2.60777708103076E-02 -2.91582744291423E-01  2.11540955225446E-02
 -2.41422976545553E-02  9.86800956557751E-03 -4.99551643248523E-02  2.62802340710932E-02 -4.27622899282582E-02
  1.65431873493753E-02  4.51520399243676E-03  1.73234632226148E-03  5.94803510140022E-03 -3.54019816409939E-03
 -1.52003342183974E-03 -2.41567188983368E-01  1.69466072728083E-02 -1.02526555993112E-02  2.78666624720353E-02
  7.35536522491782E-04 -2.23912193436309E-01  2.19205109770439E-02 -9.27711901664051E-03 -2.71601284952592E-02
  2.51851750967073E-04  9.82090432524288E-02 -1.13881272382654E-02 -1.95725700668990E-03 -7.65672449435633E-03
  9.02803403152450E-03  9.33365735573099E-02 -1.53817536518189E-02  3.91278935591094E-03  5.84920900841173E-03
 -1.04927418871143E-02 -1.79843350774056E-01  1.06325630712812E-02 -1.37723022083201E-02  1.78909432766502E-02
 -4.69095686753401E-04 -1.63847064309462E-01  1.58413062052349E-02  1.87065627658383E-02 -6.58555628884503E-03
  6.70109945018786E-03
* ORBITAL    1    8
 -8.50464971911025E-03  1.07009149111054E-01 -5.07659295045269E-03 -1.07383044450273E-01  2.71264331323436E-02
 -6.40680100430614E-02  1.46491392482561E-02  2.74585216721239E-02 -3.95621207191773E-03 -4.25529861453761E-03
 -2.09241006742454E-03  1.68246030570085E-03  6.81526747368380E-03 -1.01965485270686E-02  1.80374620157523E-02
 -3.27527566203011E-01  4.25455436763650E-03 -3.57762995075316E-02  1.85441055735190E-02 -1.66484901400584E-01
  2.96140970950760E-02  9.89634311541807E-02 -3.67681205132606E-02 -5.28768473080810E-03  1.80316187064886E-03
  7.16719774336447E-03  2.46943665407852E-03  3.15463422980269E-03 -1.77643988492379E-02  3.33563053177091E-01
 -3.08699047216706E-03 -4.38410923511685E-02  1.74458997537555E-02 -1.50248511766774E-01  3.20450490948844E-02
  1.11627433324305E-01 -3.74274955817403E-02  9.46621289366224E-03  5.22905166307966E-04 -4.19487918842611E-03
  1.03812657264662E-03 -4.71932073985681E-03  1.31451891973266E-02 -1.41874354303513E-01  1.19487453367500E-02
 -4.23183499251834E-02  8.80600547526292E-03 -1.10267525536720E-01  2.19857607067530E-02 -3.17952327380255E-02
  1.16743141944864E-02  1.05959558956452E-02  1.94289725868406E-03 -3.74977286634305E-03 -2.72803008453118E-03
 -4.97836807327478E-03  5.36592603693188E-02 -4.17243685142507E-03 -2.08988678402017E-03 -7.46456550458012E-03
  2.61572699157910E-04  1.50313833153953E-01 -7.20362387451491E-03  5.69956717569285E-03  1.58958597042620E-02
  7.00915654000572E-04 -3.15353333138665E-01  2.26535226615366E-02  1.45037120159775E-02  2.53453879143130E-02
 -1.56467345109884E-02  3.12795190124430E-01 -2.64367664632690E-02  1.33485774447505E-02  2.66778589237589E-02
 -1.54367787114250E-02 -1.34978056837041E-01  1.08280941741288E-02 -1.05845782900907E-02  1.17387347054103E-02
 -3.38283769637078E-04 -1.12007783070433E-01  6.90001657020987E-03  1.08021275177716E-02 -6.07827303678578E-03
  3.45862805427060E-03
* ORBITAL    1    9
  2.21751035992723E-03 -2.78607468233131E-02  2.68478307833301E-03  2.05921240632912E-01 -2.82319358654322E-02
 -3.02620283151475E-01  3.93939092245667E-02  2.04748201284990E-02 -3.61179941420545E-03  1.02469199651212E-02
 -2.15509974670280E-03  5.42332682257041E-04  4.17104291919684E-03  1.65654482992247E-02  3.12771634115204E-04
  1.16015189871156E-01  1.03884831487202E-02 -1.84034495342538E-01  1.68809618599382E-02 -1.69559924790365E-01
  2.08376500414950E-02  1.18726121953734E-01 -1.22599155240604E-02  6.27818186418168E-03 -6.78638915487489E-04
  3.51444614726235E-03 -3.71578425615473E-03  1.64104649525529E-02 -3.61482636655114E-04 -1.43943235643310E-01
 -1.17171805494549E-02 -9.93184281918765E-02  1.29116702984259E-02 -1.74589871035536E-01  1.41247961081002E-02
 -1.72240393189252E-01  2.55055614427265E-02 -5.35421175507032E-03 -2.11336203511274E-03  1.03917088205288E-02
  1.78723366915019E-03  6.80660271272571E-03 -5.89046788958240E-03  4.58664393482915E-02 -5.90000645204663E-03
  1.39792239350622E-01 -1.84182294036156E-02  2.20426542316500E-01 -2.36838463757716E-02  1.42163229725777E-01
 -2.14828678436285E-02 -1.77952832408363E-02 -1.12356457107979E-02 -1.94739107210575E-03 -4.12592621724759E-04
  9.60517807285094E-03 -3.49685124290282E-01  2.08961519082267E-02 -1.26708334209208E-02  2.41294344717369E-02
  7.06082176828702E-04  1.20451214627879E-01 -1.11522518038635E-02  1.35332350909622E-02  2.58603002831494E-03
  5.66806744347475E-04 -1.80949143178829E-01  1.25007149323585E-02  4.31927622365600E-03  1.28880203905707E-02
 -7.26457100066674E-03  1.28511395360984E-02  8.26485088452507E-04 -2.47704873641874E-03 -2.62478893688215E-03
 -6.83444114565732E-03  1.44773283889602E-01 -1.08456756771745E-02  1.28881333235936E-02 -7.00609198979312E-03
  3.73718269832859E-03  1.81817983572232E-01 -8.10553115036251E-03 -1.35156703901056E-02  9.28161700111180E-03
 -3.18823296142009E-03
* ORBITAL    1   10
 -3.21498599855403E-04  6.48642021922445E-03  2.99202567566253E-04 -3.18888982277925E-02  2.65845908317502E-03
 -4.44084411170452E-02  6.42335515751280E-03  3.21166613737715E-03  7.51390305605020E-03  5.40306050374634E-03
 -1.22420339151128E-03  4.05494112466907E-05 -4.05826432428731E-03 -2.33901836673525E-03 -2.20281898071914E-03
  3.68617775819244E-02 -2.96354927267283E-03  5.45161949749479E-02 -8.78888534835035E-03  7.39403437404069E-02
 -4.35499735690293E-03 -1.11106422871090E-01  1.49039244584957E-02  6.45180851943537E-03 -9.07781500608741E-03
 -7.01312570918915E-03 -5.27252921555185E-04 -4.65753388871269E-03  8.05554094946930E-04 -3.38991665304487E-02
 -2.50284411050074E-03  2.57478378382539E-02 -3.38726217541336E-03 -8.72267252073561E-02  1.05089655640289E-02
  9.53480397249062E-02 -7.34814798258778E-03  8.59326940162022E-03 -7.83604578027760E-03 -1.88474583222188E-03
  3.47178250574878E-03  1.18650335127573E-02 -9.40017070279103E-04 -8.40585389261204E-03 -1.88869887768782E-03
  3.92965260057301E-01 -5.17627047547539E-02 -2.64752328726624E-01  3.51035879621606E-02  1.28789277640074E-01
 -1.33853830141587E-02  9.44287993088051E-03 -5.71750816278144E-03  3.42778860986135E-03  1.19516217257085E-02
  2.11090845006882E-02 -3.12718849778358E-02 -2.15243308272437E-03 -1.98596137541434E-03  3.50420815947155E-04
 -2.88944576792731E-04  6.27588428201938E-02 -3.73659907478480E-04  1.99886852816148E-03  3.43428903172902E-03
  2.20534555698679E-04  1.52413598711811E-01 -6.46234361696602E-03 -3.76293284175904E-03 -8.86619337778131E-03
  3.73707539362725E-03  8.31333528418550E-02 -5.25907878069652E-03  2.39822210460554E-03  4.49303031673603E-03
 -2.54344581538901E-03 -3.99401808384792E-01  1.79684815539181E-02 -7.27612465600942E-03  2.74848356486503E-02
  7.62527395188662E-03  4.23207087327109E-01 -1.72076823391459E-02 -2.72133568405755E-02 -3.17421543773265E-03
 -1.41336064768494E-02
* ORBITAL    1   11
 -1.07407270184614E-03 -9.08645352523556E-05 -2.63278727552064E-03 -1.96394522636651E-01  1.90800877745096E-02
 -3.96675177033745E-01  4.76535975060338E-02  2.67132634943891E-02  4.59251436855479E-03  2.70343646080461E-02
 -5.47985243896948E-04 -1.20532912607626E-03 -1.62478931029503E-03 -1.32920031280284E-02 -6.56665152849126E-04
  1.62268937209907E-04 -3.83364180810029E-03  1.95483612240432E-01 -1.39664023838023E-02  5.03100736796007E-02
 -4.85112333537013E-03  2.16805136156827E-02  1.85599120836196E-03  1.84657603655448E-02  5.21490289166505E-03
  7.69450916864521E-03  3.71289810910094E-03 -1.34303257723835E-02  1.66067186721257E-03  4.49832288308807E-02
  5.02953878865336E-03  1.36396843974433E-01 -2.08249520857139E-02  2.36787516616450E-01 -2.39702186766282E-02
 -2.80749487700820E-02  4.70580844687903E-03  4.78945494566931E-03  1.29812870901200E-02  9.86503393816657E-05
 -6.25080269916676E-04 -1.45538134257333E-03  2.21308925810032E-03  2.10238480453298E-02  5.31987093943488E-03
 -1.11676626163875E-01  1.12188375776107E-02 -1.44067806853072E-01  1.26291216431592E-02 -1.37186656872814E-01
  1.52175429121999E-02  9.66030563809229E-03  1.17419856521999E-02  6.42316329792092E-03  1.89613754736619E-03
 -6.36617748731978E-03 -2.45393158119348E-01  8.45655387819011E-03 -1.82630071981395E-02  8.19186043643409E-03
  1.00947270720957E-03  4.35121182285909E-01 -1.64084280954376E-02  1.57279430473065E-02  2.50208173864471E-02
  1.02182612858162E-03  1.10523304549493E-01 -5.52604684132195E-03  1.29283144073116E-03 -6.01368245534294E-03
  5.24504445381854E-03 -2.12678917251590E-01  8.13677181847924E-03 -6.06295178570368E-03 -1.11640911697804E-02
  9.50049369355970E-03 -7.93534285952750E-02  1.65372192582424E-03 -7.21101643467147E-03  2.04729061792801E-03
 -3.31850590861902E-03 -1.28354561844599E-01  5.73081355810479E-03  8.88327358018373E-03 -5.93656593472161E-03
  1.61487606391311E-03
* ORBITAL    1   12
  2.02715554371018E-03 -1.51574312003445E-02  3.01120839406763E-03  5.37691609907407E-02 -3.95324149643992E-03
 -1.37942527980358E-01  1.40492027893274E-02 -4.22768471475433E-02  9.62272886147679E-03  1.28889798826087E-02
 -3.13708272329427E-03  2.47427154627649E-03 -1.21787513915288E-02  2.04001875659163E-03 -3.30252552208859E-03
  2.04316226721939E-02 -4.81140279492433E-03  1.31468231429470E-04 -1.02953211416797E-02  1.39970705845957E-01
 -1.25308956419729E-02 -3.85499702034801E-01  3.89244727959293E-02  1.39317381363519E-02 -1.92823353871451E-02
 -2.80203209368573E-02 -6.28180689106960E-03 -5.38902024284866E-03  6.19926178555498E-04 -5.29424489050887E-02
 -2.42178924951895E-03 -1.53631477410515E-01  1.10565531247069E-02 -1.76403320178433E-01  2.56608281383940E-02
  3.54210589294909E-01 -3.99830446912310E-02  6.90797139771493E-03 -1.61491195235490E-02 -2.10995913856997E-02
 -9.67699815604918E-03 -1.14651443102680E-02 -7.69325617492523E-04 -1.64112840134859E-02 -1.63616837528916E-03
 -1.25925430221837E-01  1.82146869515548E-02  1.08338323870585E-01 -1.16574950699535E-02  2.92231714764831E-02
 -5.02364775124450E-03 -3.38628250714691E-06 -8.07973242019670E-03 -1.13634939527236E-02 -7.99723037505017E-03
 -8.42129255884614E-03 -1.58671231854008E-01  3.29756831093170E-03 -5.39277807833760E-03  8.51650881119136E-03
 -1.62515520096851E-03  8.63751983558855E-02 -4.19224378079558E-03  5.63921807682335E-03  2.14221267225918E-03
 -6.28445040220348E-04  3.24706046410167E-01 -9.31291604538367E-03 -1.17830885922849E-02 -1.78959141743055E-02
  4.35321068119855E-03  3.55007071920601E-01 -1.12943428070378E-02  6.71157614335479E-03  2.06780289013055E-02
 -7.43646129990087E-03  1.52299185682249E-01 -4.53908019182401E-03  3.41014495763555E-03 -9.80391089892418E-03
 -8.90775495069685E-04 -1.19706990804646E-01  4.61138570808679E-03  6.74660650287637E-03  2.36708466416056E-03
  5.70344103497729E-03
* ORBITAL    1   13
 -2.41598121911784E-04 -1.06552622897977E-01 -5.35723405599781E-03 -3.94100791839372E-01  3.04097095782212E-02
  3.40781311475758E-02 -3.81861275962087E-03  8.44837840247869E-02 -7.38568462510985E-04 -3.60448752744243E-05
 -2.69195861289977E-03  3.26791182076970E-03  6.75157010096911E-03 -2.57537547319000E-02 -1.76837881163757E-03
  2.08508426807966E-02 -3.35030051553148E-03  4.09293600302257E-01 -2.23565474812577E-02  5.98018928593806E-02
 -2.12055251151151E-03  1.77103358412065E-01 -8.00123234685043E-03  5.59786942340151E-03 -1.54809372881482E-02
  2.67028430040475E-02 -5.78917428996155E-03 -2.86820455242023E-02 -1.26857075555527E-03  1.66311997097643E-02
 -6.81622492387394E-04 -5.04216221004185E-02  9.87467868811120E-04 -2.70788744922403E-01  1.98487898105596E-02
 -2.35078000731889E-01  1.65917514714798E-02 -6.80372618841055E-03 -1.95417499693810E-02  1.10378027407529E-02
 -2.60172738330073E-02  2.11478074766354E-03 -7.79432282700891E-04 -8.89992131206205E-02 -5.69328783775845E-03
  1.03981125277125E-01 -6.50518508179965E-03  2.87176098908950E-01 -2.31012222242346E-02  1.30120118503336E-01
 -9.24087109276503E-03 -1.96922342757274E-02 -9.55361173233374E-03 -1.74325959848019E-04 -5.12849737227877E-03
  3.15820414415183E-03  1.78297785731566E-01 -2.78363805477120E-03 -3.24059879583907E-03 -1.36114975630756E-02
  2.43551203957143E-03  1.25328377554415E-01 -1.12740123624760E-03 -6.74108361756193E-03  1.06016298782727E-02
  3.08160852277869E-03  1.60372275864379E-01 -4.57729083957654E-03  6.49117180534482E-03 -6.75311946926445E-03
  1.10441466117653E-02  1.35798684218364E-01 -4.53937100753517E-03  2.41489281548607E-03  3.07116097609802E-04
 -1.23781246519211E-02  1.77183484106529E-01 -2.70760894127283E-03  1.08571060083445E-02 -5.54326242469471E-03
  2.47411779548578E-03  7.49861455140356E-02 -7.98666120017610E-04 -3.37677848296115E-03  1.00096232081356E-02
  1.35846480232390E-03
* ORBITAL    1   14
 -2.88035024289575E-03 -1.87946603456405E-02 -3.51558999457613E-03  9.63601607400380E-03 -2.86741247716012E-03
 -3.69210767585196E-02 -7.36948552829927E-03  4.54329176317479E-01  2.85285544953530E-02  2.08758937672740E-02
  1.63832686269445E-03  1.22758957010150E-02  1.38146606233460E-02  3.87947402514329E-04 -1.05912072870036E-02
 -2.50609912651497E-01 -2.59354634208083E-02 -9.86031820859543E-02  5.16718545846152E-03  4.12372810665834E-01
  2.31032226387477E-02  1.40199609625145E-01 -2.08208965378924E-03  2.84320940348492E-03  5.95966346031524E-03
  2.83971262194019E-03 -3.52607235144716E-02 -1.86838698015689E-03 -2.69928227733045E-03  2.58695949480042E-02
 -1.95852271856250E-03 -4.60764157286414E-01 -2.42849172311290E-02  2.19241169540153E-01  9.30433535707489E-03
 -3.50273001682013E-02  6.59089368989689E-03 -5.57714770903782E-03 -1.76125787600082E-02 -1.54711435939028E-03
  1.30049580195721E-02  1.03472122322682E-02 -9.34310733339464E-04 -4.63516690277977E-02 -3.89236390239781E-03
  2.68208588136528E-02  2.75663936151281E-03 -1.20539200073131E-02 -4.66469673030085E-03  9.63143717225087E-02
  6.74738259643208E-03  9.32897994083589E-03 -6.30045949277702E-03  2.94376727917375E-03  1.05329529073201E-02
  1.90768239543913E-02 -1.01274618646081E-01 -1.53885635511862E-02 -1.94791877075504E-04  4.12317124994970E-04
  1.39070174829263E-02  5.74365462005766E-02  1.07403846988901E-02 -7.24561699462812E-04 -5.33968383830962E-05
  1.43638792945176E-02  1.23651029320352E-01  9.95340352377131E-03 -3.26437159604744E-03  7.63043313199883E-03
  5.19657211618098E-03 -9.70887612101303E-03 -5.65607310356952E-03 -1.64516648715264E-02  6.73004078330038E-03
 -2.99911438188555E-04 -8.29865554941803E-02 -1.12783767795567E-02 -2.15824424417840E-04 -3.53937493218719E-04
  2.48376797861938E-03  1.03159367962419E-01  1.56065326326449E-02 -8.32199561438423E-04  3.99258104812390E-04
  2.64859383774097E-03
* ORBITAL    1   15
  7.39686554735540E-04 -5.55729838895389E-02  1.37065647045246E-03 -6.97723618512703E-02  7.50104516629755E-03
  2.53553903606564E-02  8.54084753879216E-03  8.50937741840634E-02  9.33050549609824E-03 -1.14407113060914E-02
  3.00937095631004E-03  2.97158656169722E-03  1.46426777750328E-03  5.69921110888303E-04  8.29561043284192E-03
  2.48611606652616E-01  1.81529285480888E-02  2.14693607383189E-01  2.83225605308717E-02 -3.07862918778032E-01
 -3.22784670018047E-02 -7.16554673249254E-02 -2.48685742465442E-02 -2.59392427135457E-03  3.55654522710152E-03
  3.12954438774660E-03 -8.94755388682103E-03 -8.04346135427653E-03  7.18524907315973E-03  1.84021940499570E-02
  1.36120776925069E-02 -1.66358087922474E-01 -1.71978424817551E-02  1.51050275415069E-01  2.97751564366984E-02
 -3.33274203522851E-02 -1.78348413999175E-02 -2.01327286590905E-02  3.03628964765745E-02  2.60442945206610E-02
  8.22670690697703E-04  7.16545384068376E-03 -2.21403884892736E-03  4.05609657397383E-03 -4.55927220432140E-03
 -3.71265338697464E-01 -3.57815366954815E-02 -2.73321632461919E-01 -2.46637369922073E-02  6.95304633557612E-01
  6.90641624780850E-02  4.97416289343123E-03 -8.33964357026305E-04 -1.24812261093660E-03  3.84765351675864E-03
  8.62915965647469E-03  6.85742140516220E-02  1.83098828054486E-02 -3.44616943626942E-03 -2.25150239529099E-03
  3.63735769380180E-03 -1.77245454820123E-02  5.09285271123911E-03 -2.53277827035782E-03  2.39655132283429E-03
  1.16556444905034E-03 -4.52891940451427E-02 -2.14876936080438E-02  4.91744586419201E-03 -7.92481360407488E-03
 -4.29848530794488E-03 -1.60849899286800E-01 -1.72746623075278E-02 -4.46685035843145E-03  6.22188778242652E-03
  1.48855264149409E-03 -4.22441011102800E-02 -1.16759770803787E-02 -1.17789528156194E-02 -9.87928508232079E-03
  2.06485231892171E-02  4.72063754385611E-02  1.76924065595652E-02 -1.12684585099427E-02 -7.11240841558219E-03
  2.03115812542276E-02
* ORBITAL    1   16
 -1.66629383348547E-02 -1.53195431230612E-01 -3.00382436190751E-02 -9.35515734397927E-02 -1.58746700115742E-02
 -4.87916880878197E-02 -1.07476707145398E-02 -8.63714811376881E-01 -1.05161770594208E-01  1.42961469619358E-02
 -5.39419845526426E-04 -2.20068493418920E-03  1.39196110024069E-02 -6.95279312279649E-04 -7.28320912863599E-03
 -1.42264656929352E-01 -1.15005806894846E-02 -9.89011516101232E-02 -1.82365971750470E-02  3.79456480088100E-01
  3.01848120146343E-02  3.04746307261856E-01  2.45821746582815E-02  6.20888420845478E-03 -6.73689922290988E-05
  2.65642601978169E-02  1.45356009142810E-02  6.24535714310391E-04  9.24556221977848E-03  2.21884802547206E-01
  1.56796219717541E-02 -2.64066207573298E-01 -3.17495894969830E-02  5.71940909779697E-02  1.46526636463423E-03
 -1.63083217553645E-01  9.78112033340805E-03 -3.60060540558005E-03 -1.68070469953423E-02  1.85073244262648E-02
 -1.15625194084720E-02 -9.03094638452967E-03 -5.47227162839288E-04 -6.38306532393518E-02 -2.14800179807243E-03
 -7.06740376324219E-02 -1.14660294006690E-02 -6.58893581840565E-03 -2.83078746811982E-03  2.61175058557990E-01
  2.08510320598649E-02  2.94612933305487E-03 -1.72761824978677E-03  6.22605832847054E-03  5.16700108981256E-03
  1.11465974784699E-02 -3.84810072706619E-02  7.07567229767586E-03 -2.24404148081062E-03 -1.41168199393165E-03
 -2.64252911040694E-02  8.93658601340870E-02  2.32154666233867E-02 -6.63580977349337E-04  1.39413635204824E-03
 -2.54621312780813E-02 -2.12089308372223E-03 -8.63109196096155E-03 -3.12126685697646E-03  6.47553437665397E-03
  6.99281848585542E-03  2.43702606562138E-02 -2.22131157862187E-02 -5.12411321115057E-03  9.85896305042460E-04
 -2.13265649207421E-03 -4.68262810950524E-02 -1.92105423452051E-02 -1.08915999823883E-03  9.85515124264176E-06
  8.25854239398026E-03  8.66640870398024E-02  2.51641748452384E-02 -3.10901092049396E-03  1.65927667401807E-03
  7.78013552161537E-03
* ORBITAL    1   17
 -9.44893250680839E-03 -1.91698478285335E-01 -1.57714456799544E-02 -1.45858217401868E-01  1.39497015827939E-03
  3.00794777466779E-02  1.14365856121342E-02 -2.79662550555914E-01 -3.93402923040705E-02 -1.46192819303121E-02
  4.91584595228535E-03  1.28588553846038E-02  6.18975152115002E-03 -2.63387100540459E-03  1.81293793066397E-02
  2.06973563760439E-01  2.46395636838587E-02  2.50495660991285E-01  2.68334151479616E-02 -4.69927858336103E-01
 -4.74467695271499E-02 -1.97714018493391E-01 -2.14540276527836E-02 -9.82039984679684E-03  2.65337815762900E-02
  7.32259234794673E-03 -1.52782455802650E-02 -2.25263982482493E-02  2.08848505667936E-02  1.71600207049446E-01
  3.49255357345366E-02 -7.49923905091665E-01 -9.19876795804061E-02  3.78524351887254E-01  5.47927824283682E-02
  1.17197748553280E-02  8.21162463400986E-03 -3.45058649494774E-03  2.12352278383662E-03 -1.26535750979832E-02
 -1.00547502075977E-02  5.36855963759465E-04 -2.24505897601724E-03 -5.62997985268539E-03 -2.77813452919786E-03
  2.27218607315062E-01  2.14608923464341E-02  1.22332440434937E-01  1.07296212416753E-02 -3.60940089864622E-01
 -2.17053384214232E-02  1.61151446000479E-02 -8.92531357390946E-03 -5.71692093242279E-04  1.35879387111143E-02
  2.44670149064194E-02  7.47652807007653E-02  2.57433714559559E-02 -4.54318136827687E-03 -2.51918726610600E-03
 -7.61159283469001E-03 -2.81197167899401E-02  1.11024051922554E-02 -4.44848464378572E-03  2.76398750660446E-03
 -9.49458845923812E-03 -8.98951205572424E-02 -9.43756128350591E-03  6.98649086088048E-03 -6.51176573241049E-03
 -4.79819284558482E-03 -7.86867505945486E-05 -1.65478173984560E-02 -1.90684423127292E-02  1.15715383806725E-02
  3.70767800580152E-03 -1.51838227107809E-01 -3.77110724114754E-02  3.90893584492866E-03  3.23668527168863E-03
 -9.16580325185251E-03  1.48232236648916E-01  3.49384467175086E-02  4.59264485618816E-03  4.79824426440516E-03
 -8.79057667178490E-03
* ORBITAL    1   18
 -1.08053527014170E-01 -7.41482370520859E-01 -2.96523266245950E-01  3.08210398860073E-01  1.39392625448114E-01
 -2.80257754636840E-02 -6.04790830918900E-03 -5.70334763854451E-03 -6.69838742702846E-03  6.35377487013113E-03
  1.33883852140779E-03  2.50976176562613E-02 -7.07026319319204E-04  2.48807617322641E-02 -7.08596678285752E-02
 -4.58120476613457E-01 -1.98708250280133E-01 -1.22851221061310E-01 -3.69510234488182E-02 -1.41586432385866E-01
 -7.89912593703313E-02  9.77482749925661E-02  3.63748889857037E-02 -1.35100758697608E-02  1.33998445596519E-02
  8.32798901815912E-04  6.00483119426918E-03  6.02522781259507E-03 -6.20947816122509E-02 -4.03469004924278E-01
 -1.72285950225968E-01  1.09664981063486E-01  5.09305609543074E-02  2.18320946386886E-01  9.97549196450282E-02
 -1.49433282448245E-01 -7.86145300498142E-02 -1.55484524874739E-02  1.30010353476566E-02  4.44922736925409E-03
  8.26528023950244E-03  1.01456512701575E-02 -1.29542721000185E-01 -8.83627135384236E-01 -3.52005799538241E-01
 -9.71023534741451E-02 -4.53825342426687E-02 -2.80452512795125E-01 -1.33270958035654E-01 -9.58741569896265E-02
 -3.80633888255754E-02  3.04774742928380E-02 -4.77800507653172E-03  2.11063089604879E-02 -1.63387527046422E-02
 -3.11620319436286E-03  4.58531356871804E-01  3.78057027753121E-01  1.86314216936699E-02 -3.95508156436451E-02
  2.03274942726582E-03  4.03180528874687E-01  3.19125262508045E-01  1.43072251127075E-02  3.53677395959827E-02
 -5.46797270573661E-04  2.52863582611136E-01  2.25973495589940E-01 -1.68233812364718E-02 -2.08025356624095E-02
  1.68422367861593E-02  3.30923790692771E-01  2.90684447980412E-01  1.74952205951004E-02  3.08006011967228E-02
 -1.58141191713830E-02  5.35729785817458E-01  4.40776230842901E-01  2.77789086113760E-02 -4.43467836678568E-02
 -3.87139849024567E-03  4.49582382072089E-01  3.61477690796555E-01 -3.89133359444455E-02  1.02379440618443E-02
 -1.69945189813223E-02
* ORBITAL    1   19
  1.25728590219133E-01  8.52727849946081E-01  3.30958956932541E-01 -3.61462281746262E-01 -1.94960690121417E-01
 -3.72046558254498E-01 -1.92169596467566E-01 -5.59148234120001E-02 -2.13592035045166E-02  3.42810762059985E-02
  2.33748180499132E-03 -2.81640826387481E-02 -1.12406721330591E-03 -3.78747136293094E-02 -5.36633158749292E-03
 -8.64011539398152E-02 -1.00322917125111E-02 -6.50022077909598E-02 -6.03184402328830E-02 -1.12818654902520E-01
 -3.79626915036225E-02  1.03318053224563E-01  6.72514015908150E-02 -1.47005226096281E-02  1.86702741188061E-02
  5.01633257757014E-03  8.75335220451398E-03  1.94949079713575E-02  3.24396136702948E-02  2.73930689008718E-01
  8.71840713472432E-02 -1.70077097802178E-01 -9.85605245393736E-02 -2.69365716323775E-01 -1.69576582100797E-01
  1.68780054053857E-01  7.52254536467995E-02  5.54405535070735E-03 -2.67146529749060E-02 -7.35289431363371E-03
 -1.47436411769141E-02 -3.89816743569559E-03 -1.27075619488671E-01 -8.71188126056546E-01 -3.31079133259888E-01
 -2.29001939072789E-01 -1.20886294001287E-01 -2.48935306544120E-01 -1.37041550613407E-01 -2.26090552242110E-01
 -1.36915874377034E-01  3.77760365585629E-02  1.01881054198676E-02  2.60513405252725E-02 -2.12756344382223E-02
 -1.77176276667906E-02 -1.81340179573972E-01 -1.38741753084702E-01  7.94020007744199E-03  2.39413472073965E-02
  5.16985474063442E-04 -1.07277180193196E+00 -8.55482397551059E-01 -4.30576213163937E-02 -8.44098681217036E-02
 -3.37533809494787E-03  4.44991907567799E-01  3.48622853247612E-01 -9.99466793599981E-03 -3.10512187263435E-02
  1.54097568769657E-02 -7.03469291408078E-01 -5.35442317366042E-01 -1.79905427569498E-02 -3.84971616101751E-02
  3.30595412414912E-02  5.94215393288745E-01  4.71980246212828E-01  3.76707565848772E-02 -4.02962195152310E-02
  5.20733560224703E-03  7.76731818623147E-01  6.24333955156412E-01 -6.32066432691308E-02  2.03422742237127E-02
 -2.49830101078341E-02
* ORBITAL    1   20
  9.83877247634972E-02  6.38571375004996E-01  2.53138346919566E-01 -2.08058351583656E-01 -1.10570389511059E-01
  4.44183858103655E-01  2.35674698083906E-01 -3.74228906571508E-02  9.77229186654641E-03 -4.01871343632130E-02
  3.32250912341806E-03 -2.36209189877682E-02  3.66638715066925E-03 -2.00269249104042E-02  4.59150703232301E-02
  3.30848869915766E-01  1.20449204893183E-01  1.43875664056400E-01  5.68907317905018E-02  1.56737037436347E-01
  5.95212513208328E-02 -2.78663087101989E-01 -1.66901480152200E-01  2.19032820232819E-02 -2.07487427650640E-02
 -2.37702139963188E-02 -8.65812730955790E-03 -1.19256888124589E-02 -8.05278850804690E-02 -5.47925987534247E-01
 -2.11116904382700E-01  2.04296925698337E-01  1.31196526202761E-01  3.90989301311052E-01  1.88825264403155E-01
 -3.28696067178956E-01 -2.07999939737804E-01 -2.42247326596023E-02  2.77117530091330E-02  1.95599862434609E-02
  1.30088776166730E-02  2.55293290972654E-02 -7.25041368939102E-02 -4.69126966642849E-01 -1.83606687973135E-01
 -4.53462034798869E-01 -2.55126362220895E-01  1.83701841121207E-01  8.64359369868182E-02 -1.74285267341316E-01
 -6.47653597073832E-02  3.21861383170552E-03  4.21981204231702E-04 -1.38249158258165E-03 -3.38774897419491E-02
 -3.96328017560418E-02 -9.92220157430132E-01 -7.86313650593385E-01 -4.52522876629373E-02  7.41294409070207E-02
 -7.26264017338275E-04  1.31247662666684E-01  9.99045321129172E-02  1.63334575259089E-02  4.53921931769773E-04
 -2.29214312038048E-03 -7.76633152734902E-01 -5.88478133420308E-01  2.99538922206143E-02  4.44800383812636E-02
 -1.89337157857181E-02  1.13760010777359E+00  8.79142011682454E-01  3.23544406138180E-02  7.93819433703439E-02
 -3.95366153474215E-02 -3.42777868177639E-01 -2.72317925166303E-01 -6.62663679248193E-04  2.89849339474193E-02
  8.71396831415659E-03  9.07556115013762E-01  7.27908490568678E-01 -7.23996680158835E-02  6.62915001686367E-03
 -3.80370294063616E-02
* ORBITAL    1   21
 -4.78571555144212E-02 -3.37591138247395E-01 -1.30825963153313E-01  1.16024773508837E-01  7.16692563873911E-02
 -4.91152399383896E-01 -2.91521584890705E-01 -1.11157600434860E-02  1.58222753183351E-02  2.91424242296544E-02
  3.65585579351946E-03  5.10617811484451E-03 -2.94229191789171E-03  2.10282826579305E-02  1.64761194363772E-01
  1.09428325024487E+00  4.19125416703141E-01  3.78122423574149E-01  2.17143530710731E-01  6.49588673539704E-01
  4.02631193496919E-01 -5.08287319089742E-01 -2.64766278438464E-01  4.00218140262725E-02 -5.05815236575349E-02
 -2.55349037548600E-02 -1.51123721265458E-02 -4.58258644413150E-02  2.68073867090884E-02  1.56311884762266E-01
  5.61238433321582E-02 -1.48540714310715E-01 -1.30918169754079E-01 -1.79539715036678E-01 -1.23872077472233E-01
 -4.30911196181220E-02 -6.49664480178000E-02 -7.12782256476422E-03 -8.21741183099157E-03  7.66198577975583E-03
 -1.29574580304786E-02 -7.96569066331246E-03 -5.02765401799654E-02 -3.68293020255449E-01 -1.28713390989594E-01
  4.15916905538038E-01  2.04268976387996E-01 -5.10688754991134E-01 -3.06148807652431E-01 -1.11431276723259E-01
 -3.95654730422925E-02  4.38819252989633E-02  5.39132350620484E-03  1.99512114440241E-02  2.23419722504760E-02
  3.15830056109522E-02  9.02224273345972E-01  7.13783793846855E-01  3.76517151659638E-02 -6.15949406336959E-02
  5.70069965089092E-03 -2.20059191400063E-01 -1.76792233542620E-01 -2.83025509285710E-02 -1.07501264758235E-02
 -1.10566352686485E-03 -1.83574619007145E+00 -1.43325140688239E+00  6.30707550988044E-02  1.15769270301317E-01
 -7.60314162094163E-02 -1.78003428602811E-01 -1.60676250743172E-01 -2.75657726764298E-03 -9.91974240176875E-03
  2.59625809631699E-02  1.24796351072492E+00  9.79796290062957E-01  4.63997345411857E-02 -8.41605997378846E-02
 -8.57478465428527E-03 -3.44725961893039E-01 -2.89950024069639E-01  3.24502225066781E-02  1.83655840260036E-02
  2.05150073757788E-02
* ORBITAL    1   22
  1.15203972022218E-01  7.43589566975773E-01  2.84275076674387E-01 -3.16117275004041E-01 -1.71428416303118E-01
 -5.74774870972391E-01 -3.12221092638544E-01 -1.28921386200362E-01 -2.81249088972861E-02  4.80276892863366E-02
 -6.89488072122632E-03 -2.22562742897380E-02  2.41871487104880E-03 -3.40259944937878E-02 -5.73266309539476E-02
 -3.43370587803072E-01 -1.39545784903303E-01 -9.77317830853068E-02 -9.33180427538717E-02 -2.01547397053918E-01
 -1.09354714328035E-01  1.54024951355061E-01  4.03291199461957E-02 -1.59764452414407E-02  1.78234687072868E-03
 -2.68767218352753E-03  5.92887501741049E-03  1.49772126706751E-02 -1.41779428429455E-01 -9.24319994620798E-01
 -3.43160597475202E-01  1.49297069574971E-01  1.04794800353296E-01  7.94869093471770E-01  4.72964369530470E-01
 -4.36451373438610E-01 -2.13090305761200E-01 -3.24699621725628E-02  5.51070868270186E-02  1.33710114026913E-02
  1.00141674704122E-02  1.63986939082723E-02  3.60456354297738E-02  2.90559312455213E-01  9.91808564258220E-02
  7.55143266395988E-01  4.12812487317332E-01 -3.50668976328538E-01 -1.94679838153526E-01  3.65306073741258E-01
  2.31438240253645E-01  1.25565112262350E-02 -3.13297581202767E-02  4.03172193186257E-03  3.12998338145391E-02
  6.82308314316536E-02  1.28042119297471E-01  9.27879767282681E-02  2.26980327518105E-02  2.32038431536005E-03
 -6.13308260108153E-03 -1.54891980169979E+00 -1.20593395142640E+00 -4.52107833104342E-02 -9.66562852512277E-02
  2.67739315238154E-03  4.99883576411393E-01  4.02557863734985E-01 -7.60227634784214E-03 -2.53696740909171E-02
  2.73716186575088E-02  1.81039072424229E+00  1.39917838368854E+00  4.63321024874720E-02  1.00545589638424E-01
 -6.12539701267656E-02  6.91239194412377E-01  5.81134041201949E-01  1.45285675289169E-02 -6.66652668435343E-02
 -2.24282279263369E-02 -1.59295861498829E+00 -1.25104235175078E+00  9.82308067483316E-02 -8.67094697987895E-03
  4.52647757677067E-02
* ORBITAL    1   23
  5.31438117286318E-02  3.45849144330995E-01  1.29609391636269E-01 -1.14446617816179E-01 -4.40014105269769E-02
  1.25907005136426E+00  6.84734127045388E-01 -5.46927287157679E-02 -2.90379969613645E-02 -9.33439293034781E-02
  7.35265936684679E-03 -6.88827182869018E-03 -1.13480069827439E-03 -1.15662982337378E-02 -5.02368813961685E-02
 -3.13065817229311E-01 -1.14670269977066E-01  1.23947175867318E-02 -8.97911520499894E-03 -2.99526089213979E-01
 -2.05907176654631E-01  2.73620934241988E-02  1.32733180701260E-02 -2.94745054922853E-03  2.08861858531076E-02
  6.86062986110313E-03  1.06653970282896E-02  1.30016631081795E-02  5.71069704550610E-02  3.96305150941871E-01
  1.32892806394391E-01 -2.00921515575049E-01 -1.28437692846719E-01  1.21757980024086E-02  8.88541537702218E-03
  5.06336133695346E-02  4.11298406384458E-03  5.57221871402769E-03 -1.26076143542095E-02  4.67240648989047E-04
 -1.09424186180412E-02 -1.00036474785220E-02 -5.86594429871544E-02 -4.02075750621886E-01 -1.45341770517774E-01
  7.95357903014581E-01  4.39040077460493E-01 -6.35153516008173E-01 -3.30139501998547E-01  1.57146133673441E-01
  8.16796817179772E-02  4.58764026560280E-02 -7.18299425611523E-03  1.95732416617881E-02  3.33866190342048E-02
  6.13426694408121E-02 -2.02903485616835E+00 -1.58001125489252E+00 -7.22055153102642E-02  1.08054172830063E-01
  7.30939559878883E-03  1.46601870120349E+00  1.14519112881119E+00  6.73243935762355E-02  7.81670621052394E-02
 -5.98555163526471E-03  4.04727907195796E-01  3.38647223117359E-01 -1.65820863892182E-02 -3.19445202352078E-02
  2.28738906265273E-02 -4.42396500350916E-01 -3.31793260691252E-01 -1.07764392963008E-02 -1.75491665663260E-02
  1.08030433216535E-02  1.71309895827531E+00  1.35273771832270E+00  5.26571517398811E-02 -9.93193696357301E-02
 -6.54020896905614E-03 -1.13796919267267E+00 -8.88372657129237E-01  7.32664938238395E-02  1.22835143649714E-02
  3.91374872001226E-02
* ORBITAL    1   24
 -1.62983944764521E-01 -1.10189243649549E+00 -3.50003336153054E-01 -1.36677785470504E+00 -7.30867570752232E-01
 -8.61676438670900E-04  4.41243722209974E-03  1.43427161656641E-01  2.65380222838355E-02 -1.65327639305981E-02
 -1.78013240147741E-02  2.12155357135008E-02 -6.00374336263933E-03 -4.44799713554317E-03  4.34383983325326E-02
  2.80361985937014E-01  5.11272935958861E-02 -1.37065663040131E+00 -7.43799731847088E-01 -9.24969644630997E-02
 -2.54484669771861E-02 -8.50608867533672E-01 -5.14855869640861E-01  2.19825768957539E-03 -3.57637225208111E-02
  9.03164909766580E-03 -1.59557322209120E-02  8.06442383992418E-03  1.40323619365990E-01  9.23336239869797E-01
  2.17581840686038E-01  2.27088153001238E-01  8.59838279728204E-02  1.01518585368108E-01  5.42398435292262E-02
 -9.15780714697592E-01 -4.51659335505190E-01  1.24385844942339E-02  3.57430800405652E-02  3.38022625478378E-02
  3.39298374017531E-02 -1.33255542136145E-02 -6.51342870577564E-03 -5.09205757866979E-02 -1.23392820952253E-01
 -1.61689827356363E-02 -1.58958269176832E-02 -1.03697616477769E-01 -1.74296460153898E-02  3.09597628158047E-02
  1.36112125994388E-01 -2.05353312169887E-04  1.42082945968868E-02 -1.19520379615621E-02  2.53177675675932E-02
 -1.86764454167404E-02 -4.34876757728409E-01 -2.77107988604805E-01 -5.98407938237019E-02 -1.30564333036340E-03
  3.55845819038572E-03 -4.75840213770777E-01 -2.55013512548820E-01 -4.11658354225205E-02  7.37637347919760E-03
  2.83242455006624E-02  3.37534888390357E-01  1.48374541454867E-01 -3.02812003208898E-02  9.56925012811115E-04
 -6.52932163296275E-02  4.52407723919301E-01  4.02097537038457E-01  3.34032061496606E-02  1.79177517353771E-02
 -3.93779719650381E-02  1.65872205902914E-01  9.65322510768380E-02  1.34184972607418E-02  1.09759963922549E-02
 -5.64648206578501E-04  1.96414864086129E-02  1.21672792810309E-03 -5.78481444225546E-05  1.88545965681499E-03
  6.70337412729708E-03
* ORBITAL    1   25
 -4.77738708596005E-02 -3.82677696414145E-01 -8.67945279111162E-02 -2.17151183474667E-01 -1.03694551776943E-01
  2.10688313368473E-01  9.65398126779902E-02 -1.64771603227260E-01 -3.66624609926733E-02 -7.00305003450765E-02
 -2.90759656918264E-02 -6.26764893370182E-02  9.85999238320559E-03 -5.48647048093057E-02  1.20330506467245E-01
  7.30037728325053E-01  3.34663870729923E-01 -2.07060691398972E-01 -1.36244758394558E-01  6.81330485345037E-02
  1.82915943805748E-01  4.04945993403364E-01  2.62841179760327E-01  5.76388956036010E-02 -5.75385411933978E-02
 -2.72249452111666E-02 -3.23731657398162E-02 -6.17133218398639E-02 -3.08285485367101E-01 -1.97529529880935E+00
 -6.69369586086454E-01 -6.44233405403143E-01 -3.03889565112827E-01 -1.11586578990489E+00 -5.94111693453889E-01
 -2.99604305215140E-01 -1.25526656267379E-01  1.05091867344708E-02  7.22860138030017E-03 -1.50443164012536E-02
 -1.61618525015153E-02 -3.86307888243470E-02  1.75042557694246E-01  1.20198475035147E+00  4.06150238417480E-01
 -6.11071135600064E-01 -3.38890098426125E-01 -1.13672021308238E+00 -5.96857106770395E-01 -7.74298529142990E-01
 -4.84490973115166E-01 -3.49272314742570E-03 -2.18346248857032E-02  1.74248949420856E-02  1.24678760226177E-02
  2.55582947315863E-02 -2.70162542056257E-01 -4.10826909332826E-01 -1.78459468276809E-02  8.30305431371756E-02
 -2.15852603849481E-02  3.47772440027481E-01  2.28274834220151E-01  2.25154297544007E-02 -4.78860689803492E-02
  7.35302992176412E-03  3.13148589354667E-02 -2.13410039689588E-01  3.61275735374757E-02  9.79248084481050E-02
 -2.37019403160627E-02 -4.26879366887817E-01 -3.49706978187826E-01 -2.95392441446536E-02 -7.22404709733538E-02
 -2.37893812392834E-02  5.14516015669733E-01  3.77831871250424E-01 -3.91578262856774E-02 -5.88674280690703E-02
 -4.21473100860892E-02  4.08099912146580E-01  1.68845238932117E-01 -2.15437110318264E-02 -5.85636414082946E-02
 -1.69371280101500E-02
* ORBITAL    1   26
 -1.16579461708115E-01 -7.70299587568208E-01 -3.65693808587413E-01 -7.51773807617249E-01 -5.80388555482632E-01
  9.62500045114440E-02  2.12167629744060E-02 -2.82265669644442E-02  1.12983058414237E-02 -3.61888234011506E-02
 -1.57045947308698E-03 -5.82619694414799E-02 -1.03150489316381E-02  2.81558705586310E-02  3.84438759452326E-01
  2.37909655942645E+00  7.02266393408025E-01 -7.44862279978150E-01 -3.52983610338826E-01 -2.73238748037800E-01
 -4.82852917594904E-02  1.22994411122747E+00  7.65976277078543E-01  4.17304837126880E-03  3.03487384627346E-02
  1.29390681029135E-02  4.74826274960915E-03  5.84580357029445E-02 -1.82091362390831E-01 -1.17253679703551E+00
 -4.62739418528558E-01  3.77729465516163E-02  2.41155381853220E-02  1.93836614004699E-01  1.10627505437519E-01
  1.37943802791005E+00  8.08706084345813E-01  6.14876310807168E-02  1.52023194949519E-02  1.98558552357998E-02
 -2.30650373415585E-03 -3.19248002382095E-02 -6.79984429732359E-02 -2.35093428873755E-01 -1.20024739736273E-01
  2.68249128594004E-01  2.10051427496404E-01  3.56553309821545E-01  2.65544706202348E-01  4.75556858486397E-02
  1.38080994374649E-02  7.31876195639577E-02 -5.23792012415578E-02  5.99804803526604E-02 -7.07785139776242E-02
 -2.66143005280786E-02 -2.87809517848207E-01 -2.70304528870897E-01 -7.05157864767844E-02  8.96460855946108E-03
 -1.44556797223276E-02  7.05797469859622E-02  1.11913202027475E-01 -6.37034642493653E-02 -1.27251498043862E-04
 -1.00306979011358E-02  6.71348937988798E-01  4.96062125935536E-01  1.82148088381726E-02 -3.03213509001961E-02
  6.51903583374040E-02 -1.32209029118005E-01 -1.67642606505008E-01 -1.00262551638099E-02 -8.69424527406923E-03
  7.49360975656033E-02 -2.35697528584040E-01  3.06345496866090E-02  8.92257062151098E-02 -2.75081846470311E-02
  5.06392721263938E-03 -3.21176437656571E-01  3.46185826886518E-02 -6.38391319604451E-02  4.81053467453478E-02
 -1.90153347695378E-02
* ORBITAL    1   27
 -1.67128248205387E-03 -2.15500882913224E-01  7.16526171218877E-02  2.38503661007221E-01  2.30844400834333E-01
 -6.77503396724417E-02 -4.63139138499307E-02  6.39778649882296E-02  4.25536471613394E-02 -3.26547091662702E-02
 -1.09308727365055E-02 -1.32562142461123E-01 -1.24217035341163E-02 -1.57744168399265E-01 -3.53901193519186E-02
 -1.76187270035581E-01  3.19793715337815E-02 -1.61059653942015E-01 -2.17098649700532E-01 -1.11033175988065E-01
 -6.46030776700422E-02 -1.83137412715948E-02  1.70443196212231E-02  2.31159256957710E-02  1.10482197292143E-03
 -7.54895698519501E-03 -1.64420147924304E-03 -9.26474680955764E-02  7.47464591788953E-02  4.37620735620971E-01
  3.91673591329158E-02  3.07233972733315E-01  8.49374297295204E-02  3.78441121664545E-01  1.01412332840988E-01
  4.63564927541237E-02 -4.96843151453563E-02  5.95574917686818E-02  1.62426082467575E-02 -1.39919386694883E-03
 -1.71055959735567E-02 -9.36184689246149E-02 -4.94752334217226E-02 -2.70631345430298E-01 -1.83924712881925E-01
  1.09181779217934E-01  1.02976170395887E-01  4.11801621174947E-01  3.72781182018178E-01  2.82520399226143E-01
  2.13862193090193E-01  8.04223824931308E-02  2.64529307218888E-02  5.39161004415928E-02  2.71947827437370E-02
 -1.12789788766098E-02  3.39914267204897E-01 -2.42504710601382E-01  7.10674070050551E-03  1.81444814058444E-01
 -4.13920780515686E-03  1.90105067912215E-01 -1.82373531967077E-01  5.59775748889673E-02 -1.76365783158722E-01
  1.69008862000084E-02  1.67713004437784E-01  3.22398045519521E-03 -2.68021228014627E-02  4.16659489266328E-02
  1.70748975380652E-03  2.57137570715187E-01  8.94005982906825E-02 -6.33897873306088E-03 -6.38979662016605E-02
 -3.33823075020584E-02 -2.63130264247237E-01  1.11392139948395E-01  6.95315934218295E-02 -8.68106640679481E-03
  2.61154653744145E-02 -1.09297812379147E-01 -1.22260658953695E-03 -2.93516484134986E-02  9.54332108796763E-02
  4.98746302528310E-02
* ORBITAL    1   28
  5.19608742658920E-02  4.78871306660248E-01  1.54708349744835E-02  4.87510067190530E-01  2.12449538870650E-01
 -2.30963198053747E-01 -1.64946660993275E-01 -1.00459647959758E-01 -9.59261387763196E-02 -1.23981723195272E-01
 -5.40630215955406E-02  1.01408408539763E-01  3.90340779753832E-02  6.55336000361419E-02 -1.15810404760416E-01
 -9.03744236687243E-01 -2.83728995908753E-01  6.21248336913013E-01  4.03533629199347E-01  3.16934893340818E-01
  2.43735342818613E-01 -3.25792251704202E-01 -2.72012398589416E-01  1.34425871398302E-01 -1.10143659002810E-01
 -2.82655616728843E-02 -4.10096946334353E-02  1.68050932780724E-02  7.48247197956519E-02  3.74580340249585E-01
  2.61383319072390E-02 -2.47452190988952E-01 -1.50467465243724E-01 -2.06414345654289E-01 -1.15374328246458E-01
 -4.97780204660019E-01 -3.37160978449033E-01  9.50681577210912E-02  9.33834925998699E-02  8.42238394973263E-03
  3.86765700030233E-02  4.46983322476861E-02  1.36538074809767E-02  2.61475437755311E-01 -9.67988809039233E-02
  3.23176873102604E-02  9.98380523691834E-02 -1.74816627258040E-01 -2.92501655376095E-02 -2.15892778922509E-02
  7.97599067589270E-02  8.29956314494529E-02  4.07162472047579E-02  6.23640210757928E-02 -9.46371034019965E-02
 -4.44404643721049E-02  2.90509358223023E-01  1.61800297411544E-01 -4.15604182929635E-02 -8.98522250222276E-02
 -4.58470131786065E-02 -8.10052249840520E-02  4.02330667075072E-01  9.59612277666724E-02  1.12226439773440E-01
  2.23596137367230E-02 -4.55645848206271E-01 -6.49380370390432E-01  1.46464189851665E-01  9.77803475655774E-02
 -9.45521452324961E-02 -8.67924198278650E-02  2.67062337297447E-02 -5.06229057267000E-02  3.78230854551062E-02
 -7.76195710745421E-02  7.84334043594183E-02  2.20471746085654E-01  1.04837313335633E-01 -6.31720517744672E-02
  7.44462812450150E-02 -1.05095975386666E-01  3.01093741499006E-01 -9.85880590924256E-02  6.86788320806365E-02
 -3.69120412674967E-02
* ORBITAL    1   29
  4.42303076545939E-03 -2.75727638794949E-02 -1.15391901312655E-02  5.04889592902166E-02 -1.36949729260666E-02
 -2.51068002643047E-02  1.65985372473177E-01 -2.79301123600023E-02  2.78741962165586E-02 -1.48666332204619E-01
  1.39580114318798E-02 -4.25529410876343E-02  4.93319465681681E-02 -1.70160853800714E-02  8.68309232120143E-02
  3.78730048704377E-01  1.55154157998619E-01 -1.68925908398760E-01 -3.80823397264509E-02 -1.96644365920014E-01
 -3.66721528226020E-02  4.28155362824679E-01  2.07278567027317E-01  1.13990530384461E-01 -6.79349647368968E-02
 -1.31486254098813E-03 -6.90757201381490E-02 -1.73963322884336E-02 -2.41842484394616E-02  3.67835475063239E-02
 -1.42405803056429E-01  2.52670637558271E-01  2.76329261830508E-01  5.92376999936808E-01  3.12972877317599E-01
  6.23883252148529E-01  2.73340958382954E-01 -5.51675242989871E-02  8.19699403613579E-02  1.70943846900036E-02
  7.09971226900180E-02  7.08531327612709E-02 -4.13062738395522E-02 -5.58680055745308E-01  2.04306151225585E-02
  3.36506735510168E-01  1.96174202207405E-01  3.76225912000471E-01  3.17651998402756E-01  1.91291582708915E-01
  1.36116022861901E-01 -1.11947250413785E-01  3.39953748624668E-03 -1.59356638071966E-01  6.12654142093068E-02
 -2.80593478422872E-02  1.11096928089341E-02 -2.86307360889875E-01 -1.23409620452886E-01  1.11553704293551E-01
 -1.82285337396320E-02  1.39856381845297E-01  1.81707263894770E-01  9.02940466747524E-02  2.93364551143196E-02
 -4.04138659276725E-02  3.89893294299165E-01 -8.32033668187389E-02  9.50539453127351E-02  9.59763367081520E-02
 -6.78967921539839E-02  3.67179000934161E-01  5.59353118003139E-01  6.51429800700130E-02  1.42913632963190E-01
 -5.11405084818968E-02  2.79472969441436E-02 -4.28171982608899E-01 -1.07623568853874E-01  2.24420457952041E-01
  3.23431431023536E-03 -1.68278255812622E-01 -3.22621698630704E-01  1.47846810939540E-01 -8.81622044669998E-02
  2.66286551138965E-02
* ORBITAL    1   30
 -4.48308769010947E-02 -1.57993714444967E-01 -2.15239505041717E-01 -4.83414193158232E-02 -6.54688971113466E-02
 -1.90234601941151E-01 -2.21063269087668E-01  1.13671064278749E-02 -9.74066390771534E-02 -3.68391798565048E-02
 -2.12718160055139E-02  2.54479414184055E-02 -1.11340392892588E-02  3.48090654452224E-02 -2.13197983458744E-02
 -5.80180616421657E-02 -1.36442499641119E-01 -4.93572688302710E-03 -7.72620213767774E-02  8.12295152047183E-03
 -1.26574948679818E-01  1.88795449686389E-01  6.43808031779191E-02  1.06288480295687E-02  1.04880450218440E-01
 -3.76841772911210E-02  2.93371112132574E-02  5.00906457932796E-02  6.94102019600887E-02  1.26978034210145E-01
  1.02363050733494E-01 -4.31833987329908E-02 -2.35623488869842E-01  6.02395791751982E-02 -2.71586117337883E-01
  3.69733627392969E-02 -9.51066666334344E-03  1.59433835366811E-01 -1.16709412722218E-01  1.45660318694103E-02
 -3.98817873117648E-02 -1.10595105365836E-01  5.46619773530443E-02  8.23054372329867E-02  2.43210170611985E-02
 -6.47618719286858E-02  2.31103206760650E-01 -1.64183226051773E-01  1.35436384602754E-01 -6.15605187369479E-03
  3.94089414637919E-02 -6.73251895150397E-02  6.18082982773274E-02 -1.97739940254027E-02  1.16893867960657E-01
  3.10158528970600E-02  2.18451692017411E-01  1.02386179714974E-01 -1.78690714559388E-02 -1.01436877264831E-01
 -1.80315792514839E-02 -1.92893479318175E-01  1.63051573347257E-01  4.82240527125863E-02  4.31334354480751E-02
  4.19405215830083E-02  3.50496393681783E-01  3.57597390210796E-01  1.31834422448388E-02 -1.03424230036347E-01
  8.56552677864662E-02 -8.97638621432882E-02 -5.55225242444556E-01 -1.34755444211267E-01 -2.66680779501544E-01
  1.13861719571937E-01  2.53850367460020E-01 -1.33362648364048E-02 -8.07151946602009E-02  8.53837407265567E-02
  2.28458400838152E-02  1.29036749954717E-01 -1.88071052756340E-01  1.72858800123052E-01 -2.30764581889791E-02
  1.24973736372438E-01
* ORBITAL    1   31
  8.66652128705602E-02  2.64433225486418E-01  2.35706443047930E-01  1.58589238924630E-01  4.89094315561123E-02
 -2.05440145503070E-01 -2.04067950494962E-01  5.90357457894572E-02 -1.21057238727472E-01  5.16489134934176E-02
 -6.75032910148398E-03 -1.04811342233170E-01  7.74266356002268E-02  4.67154488120850E-04 -1.37736694713864E-01
 -6.91464030337328E-01 -3.69034032196175E-01  1.62403866644013E-01  2.77234624021339E-01  1.80268529084137E-01
 -2.46556579595072E-01 -3.36657633757112E-01 -2.84750745856326E-01 -4.55668244560736E-02  9.56610957378441E-02
  1.92560711307101E-02 -8.81864751944329E-02  3.21587819117688E-02  3.50291244132671E-02  9.97899340933883E-02
  2.25804212474172E-02 -3.27324173328032E-01  1.55626681619492E-01 -7.39253705210409E-02 -2.00773520643137E-01
 -4.38561466989561E-01 -2.38288737378508E-01  5.38336818535714E-02 -9.47806078438100E-02  5.94988779885642E-02
  8.56495048512503E-02  4.11729474956413E-02  7.30071952210784E-04  7.67318719958028E-02 -1.53734763300619E-01
  7.74737129243699E-02 -2.75630453142744E-02 -4.83552788467880E-01 -3.06637521673002E-01 -8.67273154535162E-02
 -8.83495965341300E-02 -2.50823632563871E-02  1.40150871883313E-02 -1.35350428776725E-02 -8.12446990747333E-02
 -1.09930967694764E-01  4.74609986065864E-01  7.33161119593290E-02 -8.54987065816815E-02  6.64898059424244E-02
 -4.48180965274072E-02 -2.21900798417482E-01 -3.52743738559036E-01 -6.02603332024489E-02 -1.44970921850679E-01
 -1.27373532682020E-02 -1.10867461089475E-01  9.55794059360993E-02 -2.89032291292752E-02 -1.58147457408275E-01
  4.99594057808138E-02  2.78528712286055E-02 -8.21598307294112E-02 -2.74181852657314E-02 -1.09807067867083E-02
  2.55676881425958E-02  5.08412162260905E-01  1.90891054909310E-02  6.47536310824613E-02  5.92597787487930E-02
  6.38235358123121E-02 -4.39106171356485E-02  3.22544928894204E-01 -1.45567926114993E-01 -8.73652597148157E-02
 -1.16993472207860E-01
* ORBITAL    1   32
  8.87001271170934E-02  4.37218784405874E-01  2.97037833501228E-01  2.90047498491983E-01 -3.37767574129514E-02
 -5.30014040979098E-02 -1.11728030769094E-01  7.68665488759516E-02  6.04700524128471E-02 -2.23792234827868E-02
 -3.60186483372069E-02 -6.08601413741883E-03 -1.62805093970918E-02 -6.61277630438186E-02  1.56348034357454E-02
 -6.30945678552297E-02 -1.64717863300941E-01  3.59528366916488E-01  1.25527042380343E-01  1.60062568769780E-01
  5.01055151456481E-01 -2.71725521766529E-01 -4.27643143801299E-01  4.91420065018112E-02 -4.56920108395547E-02
  8.70499514422809E-02  4.05484278569773E-02  7.57248198438366E-02  8.42475491395048E-02  3.24098095535166E-01
  9.66244518853317E-02 -2.59833361171582E-02 -2.93960017962096E-01 -8.83802927904634E-02  4.67553163692277E-02
 -8.99671928762091E-02  2.85952337158722E-01  1.22588740773475E-01 -2.29630143105750E-02  5.01461135013462E-02
 -6.43938277460681E-02  5.85017540377476E-02  1.06057562207419E-02  7.14425568349479E-02  1.20999806138798E-01
  5.26316986334606E-02 -7.34755314097984E-02 -7.94861275115065E-02 -1.27703406711714E-01 -9.07323346780231E-02
  1.93322285074119E-01 -8.56421102062299E-02  8.16773093474096E-03  2.36705703884374E-02 -7.97483412942999E-02
 -4.42583025480022E-02 -1.05072045950960E-02 -1.10900186484543E-01  3.80121189678246E-02  1.04300125833352E-01
 -1.39323218375231E-02  1.09042674778744E-01 -5.19371734100350E-02 -7.54072488328764E-02 -1.28559912903437E-01
  3.85964393839247E-02 -2.99632491521817E-01 -6.36236224040579E-02  1.08608007821932E-01  3.70777340857765E-02
 -1.73200798671698E-01 -1.08771441609700E-01 -2.34445534962213E-01 -1.39176781224342E-01 -1.52385337581698E-02
  1.69771716407033E-01 -4.36549153953441E-02 -2.15338275920685E-01 -3.84338481795450E-02  3.86073948104738E-02
  7.66912394859722E-03  1.04950887048978E-01  1.90780805553038E-01  1.12485604615011E-02 -3.70250701489162E-02
 -1.80393789118737E-02
* ORBITAL    1   33
  1.32177980365695E-01  5.52529264068519E-01  3.36667579990716E-01 -1.05303215083249E-01 -4.46376324138866E-01
 -7.04983855583992E-02 -1.12896901547403E-01 -4.99192982748769E-02  5.05686280266309E-01  2.04710148052818E-02
 -2.43724006155301E-02 -1.18163274049257E-01 -6.34742741726281E-02  2.52737667248312E-02 -5.51393747271944E-02
 -4.16790235371926E-01 -1.39431667418251E-01  4.54708658110524E-02  4.27146857147776E-01  7.47747168644724E-02
  6.70331708398966E-02 -4.58094468803171E-01 -5.72340706341336E-02 -3.05841069639600E-03 -2.20797328657526E-02
 -2.28475818139421E-02  8.50745426404983E-02  8.88741187240063E-02  4.82299900586837E-02  3.64364348181272E-01
  9.63862030531642E-02  1.16811376193334E-02 -1.26524627061470E-02  7.60504079438614E-02  5.05158394796532E-03
 -4.41598191597369E-01 -2.98077243081231E-01 -2.48582598775737E-02  4.20825413720712E-02 -7.74916332391069E-02
 -3.55174012635848E-02  1.89575753281566E-02  1.77751003572815E-02  3.81697254344977E-02  3.47141608147867E-02
  2.21410055205803E-03  1.26157147430930E-01 -4.33997330379601E-02  4.14338426780982E-06  1.43961747180124E-01
 -8.57128195399040E-02 -6.92202877738399E-03  9.45338137617448E-02  2.27083588815621E-04  1.11665684541599E-02
  8.43719762249586E-02 -1.23883561305233E-01 -1.67154620288795E-01 -1.06385581075756E-01  1.03900901143902E-01
 -8.05645616745243E-03 -3.39053636409533E-01 -3.44696203839778E-01 -1.52286899065460E-01 -1.56056373472596E-01
  4.12577440800911E-02 -1.48164223376382E-02  8.73830456180461E-02  9.08359063294764E-02 -6.42246694835408E-03
 -2.69788737866491E-02  2.26789750060699E-01  1.41241796741259E-01 -8.10064988012494E-02 -2.99310600948779E-03
 -1.01584377524223E-01  1.13322636330451E-01  1.16814125502667E-01 -4.67551384255226E-02 -5.55831105465407E-02
  8.01904234162553E-02 -1.38206708549054E-01 -2.21545942090402E-01  6.13412732315510E-02  3.26230802907982E-02
  1.07365589012915E-02
* ORBITAL    1   34
 -2.29688228585367E-03  6.87849749920300E-03  2.81470605856381E-01 -3.79929954038439E-01 -2.44246482355074E-01
 -5.83674908585951E-02  1.08079244272701E-01  4.38006467542229E-02  4.98918367539627E-03 -1.79843948944918E-01
  1.33964307168825E-01  2.92236719992426E-02 -4.26494636643768E-02 -2.08370180148031E-02  4.66648163688855E-02
  3.00782485810797E-01  3.92317719667374E-01 -3.67272885719425E-01 -1.27719099383905E-01 -1.21126903784189E-02
 -1.51607922518688E-01 -1.82848129063323E-01 -9.14336666848464E-02  1.16383927552468E-01  1.08304502363746E-01
  6.47906896004832E-03  5.92188366448329E-02 -5.45227062085981E-02  4.24160166723244E-02  3.22362066069863E-01
  4.28470213736091E-01  6.11812735806058E-02 -3.68054857184154E-02 -1.52606284646190E-02  1.05182420660886E-01
 -3.38792373055870E-02  1.32455745808815E-01  2.03654279442339E-02 -1.52876147011464E-01 -5.43819304810500E-02
 -5.54214622037298E-02  1.27919682495472E-02  2.48361331954794E-02  2.84115691417611E-01  5.10381400575252E-01
 -3.44662721056507E-02 -1.85962317397656E-01  1.26074363834480E-01  3.58448783694677E-02  8.94880326740281E-02
 -4.58881785166771E-02 -5.73389959606493E-02 -3.19523751924434E-02  1.23647338613446E-01 -9.14911557455323E-02
 -6.77620416867241E-03 -4.69781837254955E-01 -5.64975945734700E-01 -1.60131520841561E-01  1.01682181603976E-01
  1.47098018390516E-01 -9.83745132831746E-02  3.59790764430462E-01  1.19335432492183E-01  3.26895806729966E-02
 -1.02494938715587E-01 -8.03783706166882E-02 -2.34236044463391E-02  4.35833076499611E-02  6.78575927498603E-02
  1.27049084040013E-01 -4.63842383153730E-01 -5.14359918394752E-01 -2.80049715499966E-02 -6.07840753360220E-02
  5.50620634286386E-02 -4.17746502268929E-01 -1.36005816475537E-01 -6.24415405519974E-02  2.07607787135259E-02
  3.01687732043767E-02 -9.47589505821946E-02  1.11182269620459E-01 -7.33239532727091E-02 -3.06257407314390E-02
 -4.93247179033576E-03
* ORBITAL    1   35
 -3.55714772274514E-04 -1.31505827394338E-01 -3.83399350888345E-01  3.56455985802206E-01  2.21077740952258E-01
 -1.86586825124266E-02 -4.88765119035629E-02  7.03848739322381E-02 -7.49560673101970E-02 -8.00198994927380E-03
  9.73753813311530E-02 -1.13209626892249E-01  8.13435387657516E-02  8.01707751992593E-02 -5.04466500138430E-02
 -3.72290845287865E-01 -7.54988301771274E-02  2.30061564470526E-01  4.96493359731370E-01  6.45982741472786E-02
  3.47858278569487E-02 -3.22940934313078E-01 -3.54055500855995E-01  4.44482835430993E-02 -1.51373967296865E-02
 -9.71150762439651E-03 -1.30150928150716E-01  5.02304866050027E-03  6.26665866969465E-02  3.07237670165940E-01
  7.34554535698737E-02  1.80857468680835E-02  1.40062162220514E-01  1.44409109488881E-01  1.61845552812046E-01
 -3.86047614443355E-01 -2.01667272349824E-01 -3.43562270605287E-02 -6.64541483676011E-02  3.59478891586106E-03
  5.46822965420010E-02 -1.21422222611144E-01 -2.18028264335877E-02 -8.52555696388039E-02 -4.04467660454205E-02
  1.35670366791104E-01  1.73921660773085E-01 -1.60231163697646E-01 -4.53040882396620E-01  5.11942715512403E-02
  4.33885050877363E-01  5.36722166451875E-02 -5.00510673108166E-02  8.37939446677168E-02  9.97077187856256E-02
  1.63909501255633E-01  4.24978672468955E-01  1.22044620283407E-01 -3.19268170478747E-02 -6.27221232569765E-02
  6.84791630068295E-02  4.39996628428349E-01  1.81205913143678E-01 -3.28470684766700E-02  3.80195028182183E-02
 -1.26771138127969E-01 -3.46378028795907E-01 -3.69966255497687E-01  1.65632780821457E-01  6.26831734211384E-02
 -1.23893429299575E-01  2.69842774314205E-01 -2.52759276985343E-03  1.75370080550459E-01 -5.18072627465063E-03
  7.81792706549904E-02  6.10384665306138E-01  7.01657993112401E-01  4.07107071844196E-02 -2.28920170406550E-01
 -4.96987021364886E-02 -4.96938280776132E-01 -5.88431101659072E-01  1.51513413681501E-01  1.99914246684201E-02
  1.18932243596156E-01
* ORBITAL    1   36
  6.27450288892984E-02  3.94948978579241E-01  4.59156598209395E-01 -2.75410401456326E-01 -3.68839217157275E-01
  3.96594744369579E-02 -6.13976308642293E-02 -8.65578172440737E-02 -3.77795336241034E-01  1.00929989981598E-01
 -5.88179411701012E-02  3.01048296645956E-02  7.12905511995962E-02 -2.44730203893829E-02  1.27773069817217E-01
  7.14102617837437E-01  6.61618225119842E-01  7.17211079319072E-02  1.62870726626442E-01  1.24961805962223E-01
  3.73586717667804E-01  4.80844202264237E-02  8.15169925741310E-02 -2.78377746368556E-02 -4.75491818927189E-02
 -7.64358397955604E-02 -1.04630140995722E-01 -4.86898046546355E-02  5.90248596913426E-02  3.79660365753438E-01
  4.87299771564087E-01 -1.19212286929004E-01  8.00182674153736E-02 -1.09744542032809E-01 -4.06288231113240E-01
  7.57418771677786E-02  2.78300475678833E-02 -1.28343129911185E-02 -1.72574630063415E-05 -9.59698504998245E-02
  5.12203976699131E-02 -2.15113015754842E-02  1.03542040562998E-01  5.90671116974404E-01  5.69381197364476E-01
  1.93111480395659E-01  2.35572497862528E-01  1.58133845252991E-01  2.35315316790513E-01  1.92848983952361E-01
  2.59442242942331E-01 -1.75905773872898E-02  1.55047626888702E-03  5.04829004617831E-02  4.03571714378521E-02
  1.64163101472157E-03 -2.59632269812290E-01  1.78113547316843E-01  4.57048019389525E-02  2.74235692929757E-02
 -1.07897653494301E-01 -4.60378009864757E-01 -4.10525639005967E-01 -1.52890143687795E-01 -9.93543954623185E-02
  3.66713461752053E-02 -6.05031851505562E-01 -5.26185110041813E-01  3.86046389900621E-02  2.06193459708591E-01
 -1.17761265080692E-01 -3.12436401824498E-01 -1.53934420974668E-01 -2.22733062109251E-02 -1.50001931752108E-01
  6.24721834980319E-02 -2.50116399851104E-01 -1.06878264017164E-01  1.22801235101435E-02  1.13486281833850E-01
  3.90067592169042E-02 -6.36664350907799E-01 -2.75944998488428E-01  7.76836763662514E-02 -3.85314431652295E-02
  9.72138917653757E-02
* ORBITAL    1   37
 -1.93017285916541E-02 -6.37208864483646E-02  1.22323452751210E-01 -2.54088905363917E-01 -1.77803315865842E-01
 -3.29462798021275E-01 -5.74901903518190E-01 -8.52800147177530E-02  4.98231862960140E-02  7.35995315857756E-02
 -5.89159787220204E-02  3.02324605889750E-02 -4.83806414528877E-02 -5.24868073319636E-02  5.06255786458592E-02
  2.90315412882122E-01  4.78946033215967E-02 -4.21280297882139E-01 -3.99670584252797E-01 -2.08447211557564E-01
 -5.19784716360514E-01  7.71661787227425E-01  6.05322640667615E-01 -4.99598302680734E-02 -1.37497210966574E-02
  2.73109091532314E-02  8.37795549770309E-02 -1.33053933269725E-03 -5.18152857680150E-02 -1.43556600573272E-01
  1.48425582863763E-01 -7.40141908776777E-02 -1.16553611499836E-01 -9.18297503705147E-02 -2.31379061583342E-01
  6.75723175786454E-01  5.12891096621158E-01 -2.02094848292321E-02 -1.17818043097770E-02 -9.65870597843208E-02
 -1.12751184616190E-01  3.35298223771015E-02  3.85563532679345E-03  1.16741342536824E-02  1.33411079531822E-01
  3.63004186461603E-01  2.67143414571431E-01 -5.40524453332162E-02 -4.25568499101994E-01 -1.26216338394639E-02
  4.32424099568398E-01  3.21439416912252E-02  4.18165987567892E-02 -2.70505618478625E-02 -1.46588937067172E-02
  1.19797641559517E-01  3.62495912667312E-01  1.94807580812931E-01  2.33471677425763E-02 -1.34715719452474E-01
 -5.36179429901585E-02 -8.25682401797964E-01 -4.80291757774956E-01  2.32063076540422E-03 -2.13453216281993E-01
  5.28654854498007E-02  1.18224405779162E+00  6.52921167927106E-01 -1.33604110001544E-01 -1.53845813084935E-01
  6.95469207526613E-02 -9.83108933723600E-01 -3.54460893430257E-01 -1.05632630182389E-01 -2.87047737916890E-02
  1.19912997480834E-02  4.51212890002875E-01  3.17393882162515E-01  5.10520747563687E-02 -1.40835266073886E-01
  6.14611483150922E-02 -6.54384720183245E-01 -5.10995351503135E-01  2.09749026871818E-01 -4.79747565474446E-03
 -1.63842922095944E-02
* ORBITAL    1   38
 -4.35558198175644E-02 -2.78582725944507E-01 -2.56315798707705E-01  4.45662757453881E-01  6.55465718401974E-01
 -2.51894354894371E-01 -2.60712348583714E-01  1.34122641675312E-01  1.39991231382652E-01 -2.82215668213561E-02
 -5.01475687290829E-02  2.03763664157601E-02 -4.20325100874244E-02  5.03263847724047E-02 -2.57210404834420E-02
 -1.56951442823394E-01 -1.11235146968362E-01  1.43351345978225E-01  1.36588975278790E-01  2.93019261571143E-01
  3.60502285472573E-01 -3.53340085105634E-01 -1.26947093797119E-01  3.80390018070809E-02  1.45552239093071E-02
  1.50453058953262E-01  2.10015238335309E-02 -3.90848739333424E-02  1.67756162175025E-02  1.23275341301733E-01
  4.48783367456338E-03 -7.19220166374121E-02  2.02733165936075E-01 -1.86015442717416E-02 -2.48972167067719E-02
  2.41862172338345E-02  3.04924756097719E-01 -2.15537566287270E-02  4.19337889009956E-02  2.71588829991928E-02
 -1.16808302904498E-02 -4.70488692389381E-03  7.73357804236506E-02  5.35940022084367E-01  5.84342513194628E-01
  5.86456971096370E-01  1.03398071893665E+00 -1.82986014080521E-01 -1.91686367206912E-01  2.28672457261326E-01
 -1.30382540417237E-01  3.51455948882719E-02 -1.11935012873742E-01  3.48764901892041E-02 -1.18458854492558E-03
  1.05094806834416E-01  7.31368312346154E-01  3.45034807844741E-01  6.73611892688089E-02 -1.19983848134843E-01
 -3.93586117058957E-02  3.13251361325697E-01  1.89289709858436E-01  3.38110662975202E-02  5.12685481671671E-02
  7.84927286218913E-02 -5.63331582000710E-01 -2.67499682911267E-01  9.99688675161923E-03  1.79517638518437E-02
 -2.23934758510257E-02 -5.21416609023742E-02  4.55442489296383E-02 -4.07780450577279E-02  1.21794845259950E-02
  2.52955275237597E-03  5.01185442487536E-01  4.19655005784194E-01  1.10618313673223E-01 -1.18613239012461E-01
 -4.36305528506521E-02 -1.39862203604457E+00 -8.20799728834697E-01  2.82073418794349E-01 -1.01882246288090E-01
  9.31878288896938E-02
* ORBITAL    1   39
  2.90556307395982E-02  2.35145539656623E-01  2.91983812533230E-01 -2.57262767696803E-01 -3.52975328418599E-01
 -3.29883421985172E-01 -5.09905900449817E-01 -2.10799637767496E-02 -8.68314654561249E-02  1.98519106979288E-02
  1.30884091310676E-01  5.82529549112706E-02  1.39402947831797E-02 -6.84920443298151E-02  8.58859930804707E-02
  3.68949840122468E-01  2.60223226100950E-01 -1.37455660522941E-01 -2.03719760937390E-01  1.01466238603447E-01
  2.17281369432989E-01 -9.52824917351331E-02 -2.22693721551859E-01  4.95659718523061E-02  1.10361638475500E-02
 -1.68814968984666E-02 -2.14714408319767E-02 -1.46511738339897E-03  2.76430995774035E-02  2.17785302636110E-01
  1.26799393398023E-01 -6.67065070258733E-02 -1.73864832778052E-01 -9.73187099932777E-02 -3.33992655239432E-01
  9.12163034616817E-02  9.21698969345107E-02 -1.21988886615102E-01 -5.76684844965043E-02  4.55052203275245E-02
 -9.89676369381652E-03  5.99517538366369E-03 -1.57465124216245E-01 -9.78171657637293E-01 -8.16218562889683E-01
  4.82030544479312E-02  1.37884158779526E-01 -3.42330177268665E-01 -5.69260722419109E-01 -1.88198228534776E-01
 -6.66654602344428E-01  1.08671574413089E-01  1.52094929412700E-02 -4.12061016316644E-02  9.20412144358548E-02
 -2.08901806839776E-02  7.57261988369665E-02  8.53739782346034E-02  4.41692695965450E-02 -5.04451362841106E-02
  1.23598865313655E-01 -7.71307957466309E-01 -4.17580439506567E-01 -6.71305645706218E-02 -1.96623165018560E-01
 -1.11691180032267E-01 -2.11056566402283E-01 -4.06457683155101E-01  1.37701222505551E-01  1.07390416940529E-01
 -8.02144842131657E-02 -3.10458357621440E-01 -1.74782116507312E-01  1.63604751455652E-02 -1.17439573344369E-01
  1.20502373920345E-01  1.11998788161608E+00  7.40426785779212E-01  1.84851570039950E-01 -2.15787915890148E-01
 -7.26750113713202E-02  4.18020194589534E-01  1.78940919438443E-01 -9.62699759554140E-02  2.09403718928997E-02
 -3.78844120921405E-02
* ORBITAL    1   40
 -1.49026832076782E-01 -7.84710684779496E-01 -6.40161826856368E-01  2.07952157074760E-01  3.67461714784637E-01
 -1.54588382706965E-02 -8.43930952917120E-02  6.35275884860198E-03  3.25337880357598E-01 -2.03437111506373E-02
  1.82535335736814E-02  3.21233216730448E-02 -4.16279894974342E-02  3.27103226461249E-02  4.50764790311461E-02
  2.00224394961150E-01  2.40519140106689E-02 -1.92805236209366E-01 -2.13168856630027E-01 -1.37650862654402E-01
  2.32149121001797E-01  2.63314092491796E-01  5.71434566674061E-01  2.67131557324743E-02  5.96039455927933E-02
  2.54498285465573E-02  1.88437192798693E-02 -3.58900098569376E-02 -6.38935635723218E-02 -2.40691210927930E-01
 -1.25793660586723E-01  7.96874418823368E-02  2.23420822065589E-01 -7.23861557963259E-03 -3.24338223876815E-01
  2.07628240750147E-01  1.98987804908567E-01  4.06938214298681E-02 -1.36386699464311E-01 -1.68531008323926E-01
 -2.04218704767226E-02 -8.87018478694264E-03 -5.42166418352947E-02 -3.61074596747616E-01 -2.16741857764654E-01
 -5.95524866493712E-02 -3.77703481114428E-01  6.00881711976874E-03 -2.27595064969651E-01  5.71027087294114E-02
  9.97747232306202E-02 -8.62635190497820E-02  7.10400212941313E-02  1.27716724993487E-01  7.30747507092775E-02
 -1.49185322218576E-01  4.87350929810815E-01  3.89155710027747E-01  1.11803455637428E-01 -1.51781955551441E-01
 -2.97495195541782E-03  5.50444354290946E-01  4.29351041961534E-01  3.42408184124571E-02  1.03600409423693E-01
 -8.26532846527511E-03  3.97981227135140E-01  1.80989302603905E-01  2.30108561209232E-02  3.10875792381574E-02
 -1.45036773335125E-04 -5.69509444561726E-01 -6.12445384915060E-01 -5.69206479383374E-02 -1.02907758781637E-01
  3.75209360925117E-02  4.75844787377941E-03 -2.53642385869248E-01  6.78228415848808E-02  6.23898645716899E-02
  1.84615529191801E-02  3.90066360332774E-01  4.73690905217225E-01 -2.38930368050538E-01 -1.23689498539681E-01
  8.00553583791894E-02
* ORBITAL    1   41
 -5.53026942953183E-02 -3.05375936961513E-01 -2.20698836384835E-01  1.62026492580745E-01  3.53135674336719E-01
 -7.28148052747157E-01 -1.04720200990770E+00  8.22718451112833E-02  3.74928431024709E-01  2.31088816740462E-01
  7.66551517681454E-02 -1.64971297532961E-02 -9.42400106114388E-03  4.77180554243608E-02  5.40079197219214E-02
  3.71268257752339E-01  4.54273977130942E-01  1.28016008937108E-01  3.23570602120449E-01  1.50732512447798E-01
 -3.06221192268625E-03 -2.02021227013546E-01 -5.12324647723939E-01 -3.34145293004932E-02 -2.57460450764727E-02
 -4.94101595300110E-02 -1.70499350358687E-02 -1.52840433716945E-01  3.80790641245148E-03 -1.01136899377997E-01
 -1.16375713234218E-01  1.08711599812382E-01 -2.45824075852319E-03  2.08068118344368E-01  3.19419671060546E-01
  4.19200525386952E-02 -3.76879574557466E-02  4.58878949703139E-02  2.38216417167683E-02  1.04948728661720E-01
  5.61791102541727E-02 -7.77987487365319E-03  5.14871429174259E-02  3.07915042703006E-01  2.61123507708052E-01
 -1.20206658494337E-01 -1.49378091759706E-01  2.81213241710607E-01  4.81407583336058E-01  1.51567483317870E-02
  4.02781826628360E-02 -5.96185205904821E-02 -3.79764003613815E-02 -3.36222816364183E-02 -6.29966756404966E-02
 -1.37095540897146E-01  1.61049549612654E+00  1.38905091656299E+00  2.07030597599053E-01 -3.43367609109834E-01
  1.03284195546746E-01 -9.93929142949502E-01 -8.49946490510263E-01 -1.15885713195525E-01 -1.57787253869794E-01
 -4.79193661227042E-02 -6.86241791560436E-01 -6.19204277319540E-01  1.05606549574243E-01  2.05956756952639E-01
 -2.07945167660822E-02  3.77001979053837E-01  2.61904536357380E-01 -2.48502508607132E-02  8.92271750842476E-02
 -5.39052127323097E-02 -8.96372145603996E-01 -8.15339450042386E-01 -6.56148116002893E-02  2.13804817323042E-01
 -1.40865097056088E-02  3.06921609962913E-01  3.72599341471705E-01 -4.18704093544040E-02 -8.09708481556123E-03
  1.29344331203199E-02
* ORBITAL    1   42
 -4.89215298383310E-02 -3.25221860432180E-01 -3.04417303281225E-01  4.10252982256564E-01  6.11564613823791E-01
  4.51119422451146E-01  5.71405246289519E-01  5.90019249231365E-02  1.10895400618402E-01 -4.68491433242934E-02
 -6.66266215707228E-02 -4.60490229447342E-02 -1.71555674455848E-02  9.29492812440666E-02  2.82799287260147E-02
  1.85555494002842E-01  2.02835864706619E-01  2.82613366400214E-01  5.12273419244477E-01  4.52166584775830E-02
  4.89031758163178E-02  1.36678813748820E-02 -2.47018405776186E-01  1.51204754799786E-02 -5.98440217437527E-02
  7.05055042253483E-03  1.00573891308384E-02 -1.30517601993392E-01  7.55116766148315E-02  3.61385794741572E-01
  3.60782547418351E-01 -1.63120726446511E-01 -1.72802165211338E-01 -3.61501506286668E-01 -5.89988799915205E-01
  3.33844067804752E-01  3.42435445815650E-01  1.23915947204900E-02 -6.07647490346509E-02  3.35121754560676E-02
 -9.43784942477241E-02 -7.61414431472375E-03 -4.37454231721665E-02 -2.65407068935373E-01 -2.28255215228615E-01
 -1.99910695986552E-01 -2.92578684575818E-01 -1.36713885016796E-02 -6.62333225451155E-02 -2.30187183919748E-01
 -3.16153625022251E-01  4.43468680123017E-02  1.66950051985044E-01 -8.25085533955061E-02 -1.56303503292328E-01
  9.01452088934214E-02 -2.78784417943683E-02 -1.33176191201114E-02 -9.70685464747585E-03 -2.61918718310441E-04
 -5.72747205817571E-02  1.20936929287572E+00  8.37075351951006E-01  9.98628685658252E-02  2.43679499197944E-01
  6.47488016553567E-02 -5.79249161129332E-01 -5.73916007380239E-01 -7.07851709721203E-02  1.87498415506399E-01
 -1.69427668818356E-01 -1.00815532036548E+00 -8.99109937948832E-01 -1.30540613329347E-01 -1.86504368985111E-01
  2.02433890773767E-01  1.11434484077771E-01  6.73780760317388E-02 -7.00965809770683E-02 -7.27123187034673E-02
  2.29885886686406E-01  6.27816443172091E-01  5.07349236580475E-01 -2.72548114590782E-03  1.16184521272185E-01
 -3.08325093757643E-01
* ORBITAL    1   43
  4.32821554382152E-02  2.87085525760667E-01  2.37970109018867E-01 -2.89458533327526E-02 -7.61480128775389E-02
  4.30632507850960E-01  6.18773345070838E-01  7.46845976367611E-02  4.02032262448916E-01 -9.24227573218769E-02
 -1.56359527604540E-01  9.74988914625699E-03 -6.75890144661102E-02  2.54466295196858E-03  5.02299818417973E-02
  3.67838526353428E-01  4.06387225707522E-01  2.46680266564786E-01  2.47223739708525E-01  1.63897559227618E-01
 -6.74569382764883E-02 -1.37662184236289E-01 -4.97939693756409E-01 -1.24634927503837E-02 -5.20329992518906E-03
 -5.88915383813343E-02  4.59613899398303E-02 -4.10966071589163E-02  3.59611804840596E-02  1.10088191484820E-01
  1.30883833303387E-01 -2.02664730165235E-01 -1.50422045898343E-01 -4.19233486436358E-01 -4.14881798811068E-01
  1.27743716024010E-01  3.81215950949656E-02  1.48058836341930E-02 -7.25474047431376E-02  9.91630313355689E-02
 -1.24267494117172E-02 -6.32947188803522E-02  8.48030427835030E-05 -1.12257430008678E-02 -1.30619549044301E-01
  7.37024195292292E-02  1.19522948800523E-01 -3.45699103013781E-01 -4.35507418379601E-01 -1.86959999317177E-01
 -1.94045866998402E-02  7.72637817450699E-02 -1.44548484100376E-01  6.37653574706690E-02  1.83847644117303E-01
 -1.05794150717659E-01 -8.22569857517072E-01 -6.00790868478968E-01 -1.25142985814363E-01  1.55139046948615E-01
 -9.90645473208725E-02  5.66907263755038E-01  5.81791973920072E-01  8.64829182611625E-02  1.35965798807049E-01
  2.24151872771773E-01 -5.51106388314598E-01 -2.64603220471163E-01 -4.91121304148129E-02  1.04860110341732E-01
 -4.21229789261195E-02 -7.90156964635535E-01 -5.08047509610733E-01 -7.67938898605004E-02 -4.01100867904306E-03
  7.08192179722982E-02  7.48426145464061E-01  5.87906502458753E-01  2.26106526759855E-01 -2.87857266872674E-02
 -2.39453697854342E-01 -9.52867926915913E-02 -9.91559966464267E-02 -6.44263010129942E-02 -7.57056777305927E-02
  2.35154457496625E-01
* ORBITAL    1   44
 -1.46282653045456E-02 -6.89851204598939E-02 -1.99247825351115E-01  2.56081707163067E-01  6.42579760012970E-02
  2.43805466477964E-01  2.68085665912686E-01 -3.03504069841455E-02  3.00411428457351E-01  1.55109413952620E-03
  1.21600138447581E-01  4.53716402657851E-02  2.35540377941267E-02 -7.87749806448744E-03  1.46405677636822E-02
 -1.08065227556295E-01 -1.75967986376842E-01  9.85720056565303E-02 -7.76039101379641E-02 -9.02096392414057E-02
 -2.37749457856778E-01  2.09650453359195E-01  2.13526167039072E-01 -4.63284306620956E-02 -3.02685296657206E-02
  1.29629875485035E-01 -5.00624717475449E-02  8.73182558395915E-02  1.51468108801679E-01  8.32361944969697E-01
  6.25793809116798E-01 -7.12469853430070E-02 -6.32428962917804E-02 -4.05629453052912E-01 -4.71972801061476E-01
  5.19624240335206E-01  8.41156198288611E-01 -7.12453038700761E-02  9.09344861986267E-03 -5.43478422953136E-02
  7.70308740309723E-02 -9.85687950809966E-02  3.48629665696876E-02  2.99432382852108E-01  2.01613749514665E-01
 -1.63773421232365E-01 -1.59090607199766E-01  5.13394524980995E-01  7.44089045446347E-01 -7.68071049297544E-02
  1.61581075308831E-02  6.96825144214260E-03 -1.19920155046333E-01 -7.15227375437899E-02 -1.35855922898407E-03
 -4.20465413102194E-02  1.30838074651619E-02  3.62771383395469E-02 -2.98980744197571E-02  2.32678969907436E-02
  1.33230255675258E-01  5.05017941965536E-01  3.39832413647309E-01  5.49449016496859E-02  5.01866143006928E-02
 -1.42282561773546E-01  5.88888227769874E-01  2.50171129237297E-01  1.47379286021580E-02 -2.18297657930408E-01
 -1.15872221164577E-01 -1.18320791557434E+00 -6.88291367456180E-01  5.56931345440605E-02 -3.33188429423782E-01
  9.67353405470335E-02 -9.38208582418908E-01 -5.11239914549582E-01 -2.54431723971133E-02  2.05534627495323E-01
 -1.25074274812632E-01  1.65169180773399E-01  2.73701985135641E-01 -6.24394948036214E-02  2.58097593740400E-02
 -4.67774930699830E-02
* ORBITAL    1   45
  8.59798229446534E-03  1.58094879106761E-01  2.36163018977753E-01 -2.53679707298600E-01 -2.49321993335434E-01
  4.27516338733133E-01  5.45358654876188E-01  3.76496379618791E-02  2.89017205859726E-01  1.59840097954304E-02
  2.13218542332405E-01  5.10676517496187E-02 -6.38622938217281E-02 -6.68193067406397E-02 -1.57234519436968E-02
 -3.35826520934753E-02 -4.50985009182499E-02 -2.00417221671187E-01 -3.91775157551554E-01 -3.01624223190085E-01
 -1.64156012006680E-01  1.14309384269288E-01 -9.92725243810078E-02 -4.29754107333309E-02 -2.27105888680612E-02
 -1.06157073714838E-01  3.83169417454404E-02 -2.09323994154618E-02  6.16064515341518E-02  1.79144010057269E-01
  1.47480185218419E-01  9.99620699115081E-02  3.06211403408272E-01  4.90506550489540E-01  4.38648331812788E-01
 -1.03885190806463E-01 -2.16228794736708E-01  5.10813267997524E-02  6.61721291659996E-02 -6.13741080331552E-03
  1.06013351271382E-02 -4.41662000253177E-02 -6.15243412455855E-02 -3.40911163386679E-01 -3.75100258084776E-01
  6.78114144851256E-01  8.73090590927106E-01 -2.54608881712147E-01 -1.55106957305918E-01  3.25580562581798E-01
  5.39315798699329E-01 -6.28130356129338E-02  6.23005315277303E-02 -3.28016794482167E-02 -2.51115989058780E-02
  5.04259128171241E-02 -8.67721977233700E-01 -4.44541136351060E-01  7.12828042080556E-03  1.84878852330273E-01
  3.18491848968484E-01  1.83555536098828E-01  1.34975673274853E-01 -1.76143423980679E-03  1.08670074251980E-01
 -2.14359476584161E-01  3.68866714123574E-01  2.29392440988075E-01 -9.88598960402552E-02  6.08736167961579E-02
  2.90188775823823E-02  6.14630995897742E-01  2.31656301110979E-01  1.60985105185074E-02  2.61353668680833E-02
 -5.64502725095303E-02  7.86062522018428E-01  3.99688297705152E-01  1.18302310279038E-01 -1.26915807268573E-01
  1.83190251933888E-01 -1.03000884264444E+00 -5.59913155646481E-01  2.22011478634740E-01 -1.02306550620286E-01
 -1.13080611599064E-02
* ORBITAL    1   46
  9.40552657378565E-02  4.03484557496722E-01  2.54291543743858E-01  3.15180098994434E-01  4.85806052697903E-01
  2.83132735815399E-01  3.32009815799892E-01 -1.72821352953696E-01 -2.75868197636051E-01  2.57442855642925E-02
  8.04053815572878E-02 -5.83079049157800E-02  1.47286614310712E-01  8.70488503729172E-02 -3.97971125759419E-02
 -2.23472556986852E-01 -1.60044825849128E-01  4.34479585860751E-01  7.67205349638284E-01 -2.57189718034371E-01
 -2.86650552649403E-01  4.48495679601111E-01  6.41950129459211E-01 -7.16288970776168E-02 -8.62221312416139E-02
  6.09585003429673E-02 -2.05612958357514E-02 -8.88990918833797E-02 -4.06304520449412E-02 -1.59617941209869E-01
  2.21957939749093E-02 -2.31094435414177E-01 -6.47059926239676E-01  1.04874983446531E-01  2.10342464315135E-01
  3.70066522209466E-01  4.02741591279086E-01  7.19072050798146E-02  6.75972092526546E-02 -1.34196376834688E-01
  1.63323225436719E-03  1.27367949778289E-01 -7.12485139439456E-02 -4.57234392035290E-01 -3.61834539471614E-01
  3.62288687604277E-01  4.41179490851187E-01 -1.53414827503732E-01 -1.46787186445318E-01  6.02121549527634E-02
  3.99463840136287E-02 -4.55828817987931E-02  1.88314473178926E-03  1.21250444707149E-02  6.68144215072069E-02
 -9.89081879186935E-02 -1.46372895578143E-01 -1.48479614089048E-01  3.00544835974650E-02  8.22085350578693E-02
 -1.27387793518936E-02  4.76566448350094E-01  2.36184039722961E-01  3.33548447219291E-02  9.68781016502870E-02
 -2.99983892473626E-01  2.43255157131757E-01  4.09535593592986E-02 -1.22462881352691E-01 -2.49166212606567E-02
 -2.77757932652114E-02 -2.29032986918371E-01 -1.25991333261741E-01 -3.26797871322110E-01  4.04292071808546E-02
  6.21800219935822E-02  4.76483290078709E-01  2.46752899517536E-01  1.59706978983216E-01 -3.51988688572817E-02
 -1.49049966492876E-01 -2.20341641906183E-01 -1.54654428872835E-01  1.12205984899451E-02 -3.31119960138043E-02
  1.79913058898893E-01
* ORBITAL    1   47
 -5.03453155153193E-02 -2.33153129407094E-01 -7.02227454741894E-03 -4.03663635228180E-01 -2.54258580464957E-01
  2.84156398567908E-01  2.85165973057759E-01 -1.94358661632643E-02  3.49565743759791E-01  1.36447241180661E-02
 -8.16120092874869E-02  2.34782705398764E-02  2.78264367964542E-01 -7.77304592585843E-02  6.76693022331021E-02
  3.89858977505981E-01  1.49331733973245E-01 -2.89048830664902E-01 -3.23003315158471E-01 -3.43466856811107E-01
 -2.45989627644986E-01 -9.22775323061182E-02 -5.86558762506601E-02  4.05084549044979E-02  1.92716654098620E-01
 -4.16530544936863E-02 -2.79881842652159E-01 -9.22041166720215E-02 -1.63953733721611E-02 -1.00548433371512E-01
 -5.32068954925784E-02  4.33064594534819E-02 -3.90474388631819E-01  1.88791258715963E-01  3.07245428467738E-01
  1.14756547224605E-01  4.81062977053106E-02 -2.88730339630560E-02 -1.77981380756635E-01 -2.14397516193292E-02
  2.86506783413581E-01 -5.40912083435180E-02  1.13928579116521E-03  7.07568408624802E-02  1.57798583840493E-01
  3.66584032172727E-01  3.57711814847340E-01 -9.93073648522208E-02 -2.27378848887804E-01  9.59612009112485E-02
  7.15666647630655E-03 -5.66613219981186E-02  5.52976469139937E-02 -1.49809631326611E-02 -3.51347071038703E-02
 -3.19009451594893E-02 -5.53336525382011E-01 -2.24189005905541E-01  1.11448506382583E-01  1.04767354779024E-01
 -2.91742698527453E-01  4.86747398892591E-02  8.33463420965165E-02  3.21144006043856E-02  3.80360697041646E-02
  7.94851946672087E-02  2.51956518232829E-01  1.40943914506232E-01  1.88254706288369E-01 -1.10426697785013E-01
  1.11430001358931E-01 -1.69249690110294E-02 -2.09808420208051E-02  1.48470030656911E-01 -1.12098485186785E-01
 -7.91331154527650E-02  2.04896882784528E-01  1.89904482924759E-01 -1.62164347540378E-02 -1.74680421880832E-01
  1.24321442772547E-01 -4.64742325418959E-01 -1.86264306044712E-01  1.37205731450349E-01 -1.67888654303558E-02
 -9.20094800543130E-02
* ORBITAL    1   48
 -2.66593723293908E-01 -1.54216175615548E+00 -1.23220965842924E+00 -6.31110701471431E-01 -1.01694511133575E+00
  4.36966591219135E-01  3.55864156217572E-01  1.11148785873297E-01  1.22745448952223E-02  8.60233323126732E-02
 -3.07478899075523E-02 -9.11032394572185E-02  3.34395819728441E-02 -1.55775450155778E-01  3.02320196939315E-01
  1.53417852156154E+00  1.15381164534166E+00 -8.67807618726551E-01 -9.83515541748830E-01 -8.71479079755056E-01
 -8.75064856768745E-01  2.13274262847823E-01  3.15267644159244E-01 -8.17797288845834E-02  4.61841307003227E-03
 -4.38025061284230E-02  2.13930567176808E-05  2.09927647933338E-02 -1.39305148026632E-01 -7.34829587649337E-01
 -6.48836291128855E-01  7.34226742953340E-02 -6.18734503638215E-04  5.39106784149710E-01  4.39867459869517E-01
 -1.20193928879031E-01  2.16797448060332E-01  4.80844271926163E-02 -6.58721516526890E-02 -7.04835431733089E-02
 -1.57303343545154E-01  3.10706944406643E-03  2.59504632219961E-03  7.49434584976203E-02  1.57405949371466E-01
  1.50685493944097E-01  1.75728878159182E-01 -1.18140050440864E-01 -1.15249289615599E-01  9.87029060136122E-02
 -1.34124189385961E-01 -1.52392058754052E-02 -5.58842429151668E-02  6.31286212148135E-02 -7.72473600426984E-02
  5.33257856809093E-03 -3.07792255869788E-01 -1.52033799141792E-01 -6.39999088936259E-02  1.91329901334186E-03
 -1.34192018899618E-01  1.99644019894953E-01 -2.56234939192988E-02 -5.48706997174997E-02  9.58466780505407E-02
 -3.73364895793306E-02  8.83663946237130E-01  1.85386727823665E-01 -1.96194376256171E-01  1.16160292384260E-01
  2.40416934102147E-02  5.57259565672819E-01  1.57700196487023E-01 -5.37057741567304E-02  1.54613073040936E-01
  8.57128885698238E-02  1.31575412936169E-01  6.23456957296000E-02  6.04168471132882E-02  1.99459103182807E-02
 -4.34382245915514E-02 -2.15280642905249E-01 -8.74833712734285E-02  5.16659072563015E-02 -1.31840815612434E-01
 -8.13746909857661E-02
* ORBITAL    1   49
  1.68759513624527E-01  1.07365952746035E+00  7.33040350072185E-01  3.08278654129857E-01  2.84622741167105E-01
  2.29545388140976E-01  1.69207681630276E-01 -4.91486940490110E-02 -1.17409012783352E-01  1.13402784646292E-02
 -4.80693224033120E-02  1.22592977493645E-01 -2.21308308963380E-01  9.28146753531823E-03  1.69718496575062E-01
  8.28411129256885E-01  5.24999060496233E-01  2.76161512298654E-01  4.00751802915709E-01 -4.14863074338642E-01
 -3.84584242871808E-01  8.30066899652569E-01  9.03104590846658E-01  1.00239194174252E-01  7.86158787600180E-02
  1.60734163700079E-01  5.79740266899128E-02 -9.24994105360327E-02 -8.64869730888342E-02 -4.96746815717817E-01
 -3.50438378785906E-01  1.00337777972840E-01  2.46300530080523E-01  3.74426314463286E-01  5.05193063449691E-01
  1.09711908145222E+00  1.40730681570692E+00  6.66733706511613E-02  7.83860433701761E-03 -1.20702622424926E-01
  9.98325808880267E-02 -1.11460385206222E-01 -2.64172282893927E-01 -1.60198911164946E+00 -1.20151739209125E+00
  1.36692917676256E-01  2.09392963923400E-01  3.01029186202581E-01  4.54124462823660E-01  6.16627094350603E-03
  1.80034307391003E-01 -7.48398641989386E-02  7.85313111156542E-03 -2.52689602433693E-02  5.69394036281125E-02
  4.08092333210772E-02 -2.90571945946683E-01 -5.16139909108493E-02  1.00240284800595E-01  8.71403151548108E-02
 -5.73687686620297E-02  4.76186384326036E-02  4.14275365597448E-02 -4.93325061735240E-02 -2.37586313237677E-03
  2.10490624108334E-01  4.42261582589510E-01  1.25557760715866E-01  1.59474488811192E-01  1.06663569521658E-01
  3.33126118602734E-01 -1.77061710180595E-01 -8.97661566943137E-02  1.94501584897075E-01  9.18207540308180E-02
  2.31914075043578E-01  2.38563243802486E-01 -6.50658546610249E-04  4.49583110634068E-02  2.13242973344078E-02
  1.24262095314620E-01  3.06701482923584E-01  3.68156189571909E-02 -2.30470050657945E-02  1.39989626866498E-01
 -4.17805212963723E-03
* ORBITAL    1   50
 -6.43855151741358E-02 -3.87536929876214E-01 -2.63893651736949E-01 -9.08054684870142E-02 -1.06624113082179E-01
 -3.14624024260892E-01 -3.03444436117673E-01  2.98780366227691E-01  3.74742537914608E-01 -6.90216331168216E-02
 -3.48251319344961E-02 -1.17251698534831E-02  2.04717086588950E-01 -2.83462966919662E-02  1.58997936238910E-02
  9.11105103379269E-02 -4.73630803420040E-03 -2.03760493555016E-01 -3.32755175290459E-01  6.11515840415872E-02
  1.43439532179146E-01 -3.46234919512474E-01 -3.78006420822384E-01 -1.36288253048226E-01  1.55990809459439E-02
 -6.38505443569503E-02 -8.06809116540199E-02  1.59404041256890E-02  3.53934196959678E-01  2.02114173476341E+00
  1.38981513303184E+00  7.56246923079990E-01  8.00209310297356E-01  5.85851644423183E-01  7.27357036846506E-01
  3.27419346176110E-01  2.99946838204710E-01 -3.74503658654065E-02 -8.43583755349481E-04 -9.98747575250205E-02
  9.98289860966529E-02  1.75370142627165E-01 -3.10544844369683E-01 -1.75510635795442E+00 -1.11844720604731E+00
  1.76432769834893E-01  2.90856561055452E-01  8.62701741166708E-01  9.14019494974666E-01  3.04584849592032E-01
  2.53247202349553E-01 -2.54942550235592E-01  5.50845656580792E-02  2.95963116969238E-02  1.16715846672693E-01
  9.74612681179948E-02  3.19469981410259E-01  1.31274327880885E-01 -2.51334154907252E-01 -2.50080258513227E-01
 -2.44424385057119E-01 -1.79610653269814E-01 -1.02654375540209E-01  1.99379780947636E-01 -2.10293158575524E-01
 -6.67010181449404E-02 -1.30564427806732E-01  9.41544745436617E-04 -2.62092031615538E-01  1.17225157670836E-01
 -1.16885966852872E-01  1.94899406222507E-01  1.06704743597819E-01 -8.53847407694388E-02  1.83989183004048E-01
  2.04321958875617E-01 -3.49457382917775E-01 -9.30922237521456E-02 -1.38313340447744E-01 -1.15149409799528E-01
  2.13862330125834E-02  5.20969485907613E-02  8.74109673008247E-03 -1.27150989517035E-01  1.50914532940770E-01
  1.16569682258032E-01
* ORBITAL    1   51
  1.17279161687698E-01  6.87538437294385E-01  3.56342892086572E-01  1.91612689189349E-01  9.63677871311227E-02
 -2.81407352312804E-01 -1.73359876849291E-01 -7.30350697717586E-02 -4.54176459649939E-02 -4.98901264894247E-02
  1.29897014680396E-02 -1.48238299236080E-02 -1.10673630766977E-02  7.80661005457948E-03  2.07115797768030E-01
  1.22743906721328E+00  7.60460736651300E-01  9.43158432918829E-01  7.64187771652460E-01  7.33926529591801E-01
  7.41524454926005E-01  2.64394248227553E-01  4.66974715413941E-01 -3.43555441806230E-01  1.98941849823291E-02
  4.58562592203681E-02 -4.78699052989132E-02 -3.24156060366806E-02 -3.03853222997041E-01 -1.79112676681528E+00
 -1.17722952127380E+00 -5.75320796111103E-01 -6.20577589822543E-01 -5.58843671780235E-01 -3.90600019567592E-01
  1.88274981495656E-01  2.71196059009320E-01 -5.09097075641276E-02 -1.22980692672550E-02  3.83054386066522E-03
  1.01675685483006E-01 -1.97727763258611E-01  1.29506258602458E-01  6.38466827003526E-01  2.24901918206155E-01
 -2.36889218584706E-01 -2.33752005220454E-01 -5.24898954938606E-01 -4.25508428644147E-01 -2.12892880279676E-01
 -5.06762358128131E-02  1.39683554530850E-01 -4.46297617815919E-02 -5.89981109832416E-02 -4.35552355292875E-02
 -7.81531944511522E-02  5.44999499724855E-03  4.54578437786945E-03 -3.85075987799733E-01 -2.53756341055160E-01
  5.10428254396803E-02 -1.73140052846015E-01  6.64350421825648E-02  4.18286654409200E-01 -2.74013475284605E-01
 -5.84507906643733E-02 -9.50336244771358E-01 -1.80141218511175E-01 -1.91979581526280E-01  2.74199266338887E-01
 -8.28480599777191E-02 -2.23470062609707E-01 -1.06692059220654E-01  1.46284785078319E-01 -1.00654497151530E-01
 -4.45998183368562E-02  2.73773688336502E-01  7.28092716914560E-02  2.29945102838074E-01  1.06649358612674E-01
  1.64358303176759E-01  2.50169313777023E-01  7.17009182005213E-02  1.46446612798638E-01 -1.10662074585271E-01
 -2.00846807236683E-01
* ORBITAL    1   52
 -2.67635292600431E-01 -1.72755226883250E+00 -1.18307184680302E+00 -1.44128499263364E-01 -1.71912424145132E-01
 -5.55390352361693E-01 -4.26310128170061E-01  1.83476174579766E-01  3.27715504424630E-02 -2.92937710192938E-02
  5.67156215029325E-02 -1.36375236643758E-01  6.42349449892930E-02  1.88070041127644E-03  1.03766557574688E-01
  6.79861028842852E-01  4.74526487501216E-01 -2.88883614300016E-01 -3.81991015734655E-01  8.40869447018116E-01
  6.91025705044913E-01 -1.05479309927916E+00 -8.72995632882415E-01  1.01866587562282E-01  2.84234550828485E-01
 -8.08035923460419E-02  7.98254440198720E-02  5.39588424896538E-02  3.07931308100737E-01  1.88752817622219E+00
  1.24228274606569E+00 -1.67696091998720E-01 -1.71721890698282E-01 -7.27273189388718E-01 -4.13538429515570E-01
 -1.63631556672983E-01  7.25137637324982E-03 -7.32168006367502E-02  1.47483389124699E-01 -6.05808562498349E-02
 -8.02938129990819E-02  4.46700353245063E-02 -6.21465465073281E-02 -4.24059794046105E-01 -3.76131753400705E-01
 -4.01518379383831E-01 -3.49992894521794E-01  1.01033349307911E-01  1.40829136801572E-01 -1.09203962938002E-01
  8.38181700842675E-02  4.80225671035685E-02  2.12987897063956E-03 -1.92935737569881E-01  2.33295337254114E-02
 -2.73061781026126E-02  8.40765111308848E-01  2.07898104949364E-01  5.58961307895245E-02 -2.37926663013478E-02
 -1.75467408846453E-01  8.28280721847767E-02  2.17126440280258E-02 -2.92992739387559E-01  2.03168412995366E-01
 -1.22346939248544E-01 -9.56263843305161E-01 -1.94507206791529E-01  1.92365461522525E-01  2.80233967470706E-01
  3.23662695531664E-01 -9.18339964414554E-01 -1.85306352617987E-01 -1.63237242105817E-01 -1.81875697365949E-01
 -2.05666480366257E-01 -1.57479106176941E-01 -5.67657550990358E-02  3.62533056090144E-01  1.39184317314752E-01
  1.54673489126400E-01  5.55547028941733E-01  1.89523703867424E-01  2.29857457117168E-02 -9.82980201173718E-02
 -8.30131957622835E-02
* ORBITAL    1   53
  6.14444437941977E-03 -2.50041857896116E-02 -2.95724388052212E-02  8.67680018402244E-02  1.19376300054096E-01
  5.13660712327089E-01  3.69529472107283E-01 -1.83277580393921E-01 -2.84545330260793E-01  8.01985989595953E-03
 -5.13631155267130E-03 -2.12730593467442E-02 -1.27792096449196E-01  2.85359465462169E-02 -2.07224282226675E-01
 -1.27383322497421E+00 -8.63260350816534E-01 -1.73614403545054E-01  1.47316772680802E-02 -6.70436086434040E-01
 -5.49325933046482E-01  1.94239006716944E-02 -1.38498092693933E-01  7.36110897843059E-02 -1.52964675402860E-01
 -7.75935070277139E-02  1.21187380371930E-01  8.49135845095982E-03  2.49805825683249E-01  1.42975828557123E+00
  8.99353341823615E-01  3.56911571362134E-02 -1.23277163579820E-01  1.17049334660569E+00  1.11497638660463E+00
 -2.18010296179791E-01 -2.81061886049713E-01 -2.76323726475842E-01  7.57948281911645E-02 -1.01922650465668E-01
 -1.78227110139334E-01 -1.61997743529499E-01 -1.63080292903201E-01 -8.22323288388558E-01 -3.42293065901028E-01
  4.22325168966676E-01  3.42195659407155E-01  5.23857569563629E-01  4.82771139678769E-01  3.77302676950532E-01
  2.28081568276884E-01 -1.87770494699731E-01  1.37739158218939E-02 -5.85482536677689E-02  5.27301861231419E-02
  4.95997077530595E-02 -2.50114589059645E-01  6.56592346641467E-03 -1.54763439982304E-01 -1.27768554649867E-01
 -1.22647132377374E-01  4.10127276830011E-01 -8.92426095350821E-03  1.98673912465907E-01 -1.21609542833492E-01
  2.32916328525922E-01  6.04841650441802E-01  4.10354494541341E-02  1.76699834533603E-01 -1.92099317422041E-01
 -7.75336794010962E-02  7.71702045032334E-01  2.33114569340080E-01  1.68543907189626E-01 -7.53012643046404E-02
 -5.36722839250539E-02 -3.74706902968146E-01 -1.06125799476543E-01  3.64913939587575E-01  9.95890237096525E-02
  1.68543762337173E-01 -2.87592607702425E-01 -1.85863313153055E-02 -1.05755805249331E-01 -6.13056376792208E-01
 -1.01838069334872E-01
* ORBITAL    1   54
 -1.07632051436436E-01 -5.63736994294968E-01 -2.60123414724532E-01 -4.60188017445244E-01 -3.73180148581234E-01
 -3.03074042719585E-01 -2.49133502265835E-01  1.24529411733759E-01  1.64741967417765E-01 -2.79965646040805E-02
 -4.83800841360216E-02 -6.06371834302445E-02  8.94301715431050E-02 -1.05348095491864E-01  2.36830763524344E-01
  1.46964316413352E+00  8.91566778829097E-01 -2.69036407162596E-01 -1.73311253685094E-01  5.56939672110250E-01
  3.67663594112175E-01  2.24811928789803E-01  1.25060053508181E-01  7.14624821525276E-02 -9.85201853372908E-02
  1.11673160910923E-01 -6.66149254630236E-02 -2.03212745257520E-02 -1.86138921466018E-01 -8.69467288926908E-01
 -2.03705700224002E-01 -4.29368055930312E-01 -3.41469616611206E-01 -1.11398167466607E+00 -8.40028260181091E-01
  6.03781198545497E-01  3.99763228554105E-01  9.57897017303514E-02  3.62005329573804E-02  1.12675611331226E-01
 -1.37841267488916E-01 -1.53410813053217E-01  9.73909346692235E-02  3.97927407700460E-01  2.06379363203569E-02
 -5.60301253561487E-01 -4.31010396962061E-01  2.50556582936872E-02  6.10896735764288E-02 -1.09633759227027E+00
 -9.62749951573637E-01  2.95132592870621E-02  1.48132283482523E-01  4.03127085127218E-01 -3.74265779315025E-02
 -1.11398699117534E-02  1.08004709280452E-01  9.67857920072372E-02  2.37520364629679E-01  4.66127963209281E-02
  1.29511159058585E-02 -3.58501291277725E-01 -4.41852308746163E-02 -1.30895086153423E-02  5.47606336993265E-02
 -2.11127520117481E-01 -5.72326459347995E-01 -5.39337269343308E-02 -1.57945554818199E-02 -2.93908075937462E-01
 -1.96290376658692E-01 -1.08059365379220E+00 -1.76939506029651E-01  1.75682797470311E-01  1.85571433840009E-01
  2.92828969006976E-01 -1.28247075622976E-01 -1.29158153975008E-01  1.49125742394661E-01  2.03597440041658E-01
  6.55114527080019E-01  9.97985020135113E-01  2.55951867216242E-01 -5.96532697894394E-02 -2.36788578027475E-01
  2.89361872211219E-01
* ORBITAL    1   55
 -1.06945893335481E-01 -2.51374587739102E-01  3.04618727315618E-01 -7.99088294828449E-01 -5.68680246040601E-01
 -4.40821573523087E-01 -3.50820457252872E-01  4.97705749225028E-02  7.43967988237878E-02 -5.85465074625833E-02
 -6.83236948851603E-03 -3.52098694660138E-01  6.87440137293802E-02 -1.54733974879461E-01  1.71864314337600E-01
  1.20516372985201E+00  9.12772195388177E-01 -7.33376575355360E-01 -5.22600606630158E-01  2.91474105325292E-01
  2.99191714964340E-01  4.69981359110756E-01  5.02759797919006E-01  8.98411526290546E-02 -6.42059606321089E-03
 -8.17661329448272E-02 -1.17462932787291E-01  5.45354281202043E-02 -1.13622625681627E-01 -4.56029561207547E-01
  6.28531735949025E-02  9.56655468396445E-01  8.87969525122307E-01  6.82268987390731E-01  6.38940102805480E-01
  2.83301270368402E-02  4.87005983229517E-02  1.21936512236157E-01 -3.99149547934871E-03 -7.35414587805109E-02
 -8.43827535163244E-02 -1.53281840318818E-01 -2.05088175950938E-01 -1.12113309573510E+00 -5.25691507508846E-01
 -3.74521500330179E-01 -2.87390570010141E-01  1.45711180774832E-01  9.89540739254677E-02  7.97895784385654E-01
  6.06391368525165E-01  2.91041010826050E-02 -3.00738865794191E-02 -1.75767414685055E-01  1.05267254094813E-01
  4.08489876063741E-02 -2.94389600598648E-01  3.72949989764073E-02  3.60644981554057E-01 -7.12016181216199E-02
  2.64029640872318E-02 -9.27071484031334E-01 -1.97533583077966E-01  1.41681681287411E-01  7.43815925272251E-02
  6.60573089371874E-02 -1.75304133737511E-01  9.43820753424314E-02  1.16321626491131E-01 -3.78713026012139E-01
 -4.06203478882492E-01  6.79921128365042E-01  1.87319033634636E-01 -2.19646665079080E-01  2.88614449709954E-01
 -1.10813901633984E-01 -1.66511813153721E-01 -1.10909064724804E-01  3.18006763036213E-01  2.11755536256019E-01
 -3.01244350622802E-01  1.26790416248780E-01  3.05461911838583E-03  1.32646362953360E-01  1.78055876297499E-01
 -4.75422374214422E-01
* ORBITAL    1   56
 -2.09629563128738E-01 -1.19446769146848E+00 -5.60319981395998E-01 -2.33380986183292E-01 -2.07435463942360E-01
  8.96313095306397E-01  8.09450820795912E-01 -4.10808820351815E-02 -1.04194066535634E-01 -9.03088198693891E-02
 -6.12781519567607E-02 -2.69437193716147E-01 -7.61503863401539E-02 -4.52912044059469E-02  9.88913393380341E-02
  7.49309539693135E-01  6.72352489790581E-01 -2.17671093036750E-01 -2.45889310319209E-01 -9.93259222377993E-02
 -4.77950169118986E-02 -9.46971819494774E-03 -6.22635685113826E-02  2.67344344068276E-01 -1.54289556515970E-01
 -7.90839521891392E-02  1.89632784106794E-01  2.34607380838241E-02 -4.69078117214233E-02 -6.79812946483677E-02
  2.33517286041058E-01 -1.04597527285096E+00 -8.74022166921564E-01  2.48426774182430E-01  3.09418737638627E-01
 -1.54748895911547E-02  5.33255103900583E-02  2.98399152088056E-02  1.36207302203712E-01 -4.71672427350166E-02
 -1.48580044653958E-01 -1.80426851490324E-01 -2.55567473556563E-02 -1.66739979671235E-01 -1.02731416329460E-01
  1.45631390922183E+00  1.16219862572200E+00 -1.36804423693083E+00 -1.20107642391401E+00  2.77433703257053E-02
 -3.08175191600720E-02  7.40465458232444E-02  9.18161590126029E-02  1.45329946545585E-02  1.19110537743509E-02
 -1.96892355245176E-02 -7.67823597803113E-01 -2.73738226030788E-01 -2.13154800361757E-01 -3.23341116038833E-01
 -6.09533706958756E-02  8.70731479303621E-01  2.39807472992067E-01  1.71071898879513E-01 -2.95805809541198E-02
 -1.47098192216206E-01 -3.01617944950558E-01  1.46001649430408E-02  9.63045368071559E-02 -1.93601865196568E-01
  4.73745987743907E-02 -2.93011349612740E-01 -5.36073868594711E-02  3.54927433406741E-01 -2.52065177887445E-01
 -1.07769477973797E-01  1.79011143175286E+00  5.02027945020876E-01 -2.12442343666743E-01 -8.94269585381592E-02
 -8.14282926747156E-02 -1.26441789282391E+00 -3.58087042138716E-01 -6.69927081320228E-03  5.45668062750960E-01
  3.42719725625376E-01
* ORBITAL    1   57
  1.25890512311029E-01  5.86405735889750E-01  1.57867379334493E-01  2.84194094981815E-02  5.93496497725374E-02
  3.13340020122447E-01  2.48863446101427E-01  5.60196988074448E-01  5.07340171087946E-01 -5.50915756272289E-02
  7.37186928662738E-02  2.82462988467766E-01  1.13116334510884E-01  2.74492316197274E-02 -2.68656340872848E-01
 -1.61669010358745E+00 -1.04522823594657E+00  6.07624202806328E-02  1.89817856483241E-01 -3.40794862044911E-01
 -2.63894120950082E-01 -6.04647696746946E-01 -3.76201100807195E-01  1.82367170091287E-01  1.91685685654242E-01
 -3.82635598167885E-03  2.39920391366532E-01 -3.60110641574745E-02  5.40389432601069E-02  2.90826214496961E-01
  3.17136083571368E-01  8.26893110601008E-02  1.10485347241635E-01  2.23495772412415E-01  1.54576462581661E-01
 -1.06386227948162E+00 -9.07058008045710E-01  4.17657918890994E-02 -1.94779943817697E-01  5.34992840590420E-02
 -2.47201606918752E-01  1.05251888407022E-01  7.58849659465163E-02  1.85233075443651E-01 -2.83493972031389E-01
 -4.53069739542978E-01 -2.98952753321796E-01 -6.12399236823245E-01 -4.26430449942558E-01  3.03839268971328E-01
  2.22984835942272E-01  1.73276886643513E-01 -1.39556333740916E-01  2.13710103083588E-01 -2.72520030756003E-01
  3.36062632223457E-02 -2.33807600463243E-01 -4.02635277590227E-02  2.59394262222026E-02  1.23916330931187E-01
 -4.72877965633662E-01  1.77434870122974E-01 -4.71463249684352E-02 -3.06933690225875E-02 -2.00584745098410E-01
 -2.77183009857836E-01  3.96702073629115E-01  5.44350872022716E-02 -1.64527516952087E-01  1.29436456373204E-01
 -1.73980312985921E-01  4.98696906411110E-01  1.90689410731701E-01  3.99694089349132E-01  5.48310935754222E-02
 -8.68307144146238E-02  3.92850089504313E-01  1.32461681497150E-02  2.57806374378144E-01  4.24471882465072E-01
 -2.57680637194080E-01  3.25679000141428E-01 -1.32864796737864E-02  3.25793433554166E-01  2.31369356756374E-01
 -1.41043364556104E-01
* ORBITAL    1   58
 -2.33498569798136E-02  1.66191007502810E-03  1.69184161814422E-01 -6.78424446638650E-01 -5.98158231400670E-01
 -7.40372682899527E-01 -6.50528366627950E-01  4.75076841184935E-01  2.71001891756041E-01  1.82126791521247E-01
  1.56647489043906E-01 -1.47804271488022E-01 -1.43127808732478E-01 -1.63969895524140E-01  2.37054160398244E-01
  1.13046674033314E+00  2.08198474977960E-01 -2.61811697045946E-01 -6.87964929194969E-02  4.49329005297092E-01
  2.57153161797104E-01 -6.35552604711020E-02 -6.09922850607898E-02 -3.19769938149438E-01  1.93329996354899E-01
 -5.94396439993591E-03  1.28698341604394E-01 -4.64252018289355E-02  4.89553428906444E-02  1.21880318487088E-01
 -1.78734794208109E-01 -1.26384253730964E-01 -8.27908394336059E-02 -1.09338731184816E-01 -1.12225805532972E-01
  3.09790270444868E-01  2.26875960227002E-01 -3.25469687826928E-01  8.76211964048115E-03  2.11853110851094E-03
 -2.37800721826045E-01 -1.44711079164529E-01  3.53409878352624E-02  1.32949117016947E-01 -7.82392665969232E-02
  7.79861627775149E-01  7.14683866703936E-01 -1.06000388224852E-01 -1.84350946257091E-02 -1.09680548697571E-01
  4.59468851942682E-02  2.90349767691128E-02 -1.54160825584877E-01 -1.56012834233258E-02 -1.42371580121157E-02
  1.58303235150370E-01  2.22216868561986E-01  6.24704879483620E-02  3.69637964879888E-01  2.04857549925378E-01
 -5.00047177710755E-01 -9.68720847846453E-01 -8.15264082505303E-02  3.26652090329591E-01  1.67213980243476E-01
 -2.17619388087707E-01 -1.81434684948791E-01 -1.38434733195584E-01  2.99924895226829E-01  1.69679007634227E-01
 -2.25987562917537E-01 -1.31531349790584E-01  1.55814347261184E-02 -7.22249705025226E-02 -4.03214640696616E-02
 -1.42342258161004E-01  4.87013575078860E-01  9.80948197209116E-02 -3.81953122155403E-01 -9.65158467625647E-02
  8.88428596895869E-02 -6.36441799798560E-01 -7.65366407232794E-02 -2.42921102945332E-01 -3.60540790904747E-02
  2.14722338631153E-01
* ORBITAL    1   59
 -2.07854357534237E-01 -1.17591469957368E+00 -5.67625688605323E-01 -4.41228964885804E-01 -2.91086648798597E-01
  1.33182771649873E+00  1.06583705774776E+00 -4.77369852210138E-01 -4.02321401271110E-01  1.73548315521663E-01
  1.11865219760977E-01 -3.39514097966345E-02 -8.38936344753839E-04 -5.95775212312368E-02  1.03632771361738E-02
  7.26093713416084E-03 -1.03559752189033E-01 -1.05100184185587E+00 -8.74616817093942E-01 -1.82723798384208E-01
 -1.21288714473820E-01 -1.63659566476386E-01 -5.69184850640206E-02 -8.21368721181875E-02  2.78304109938418E-01
 -4.34836204924930E-02 -1.64369846141817E-01 -5.69030991318841E-02  5.92265748013135E-02  4.56038956248994E-01
  3.70531070119635E-01  1.77798051306828E-01  1.50727153353122E-01 -9.37311118287030E-01 -7.55846069393901E-01
 -3.87931767125809E-01 -3.18974460543373E-01 -7.35334726103351E-02 -1.16334238566735E-01  2.90020694003748E-02
 -1.04735095611518E-01  1.50934700251703E-01  1.55715337842344E-01  6.65919469079642E-01 -3.11027972157672E-02
 -4.98434576667178E-01 -3.50425038083298E-01 -2.34427752287246E-01 -1.94264994131928E-01 -3.80258960876237E-01
 -2.96771840638186E-01  1.22905123567088E-01 -8.17156331073449E-02  2.10268961437769E-01 -2.00723919185723E-01
 -2.46166490896435E-02 -1.04380026696286E+00 -4.49610699720542E-01 -4.26833715882606E-01 -8.37072499256364E-02
  2.89157010377951E-01  1.16358339740113E+00  4.35798638929237E-01  4.98495468776405E-01 -7.24892035132169E-03
  3.57685233390923E-01  4.15730753529547E-01  4.02434148675134E-02  6.69734893190018E-01 -1.17859000874297E-01
  4.66975028585523E-02 -5.62568475999854E-01 -1.67452948454529E-01 -4.77188940321287E-01  1.88030277729303E-01
  1.00346106866131E-02  1.26193047182866E-01  1.24889149957864E-01 -2.58227564207269E-02  2.21058569376733E-01
  9.17452531017798E-02  4.51721185721175E-01  4.71941755433277E-02  1.95565465985881E-01  1.54148776037887E-01
  1.66472140286558E-01
* ORBITAL    1   60
  5.72455546242640E-03  3.00592290167668E-01  4.98289631064105E-01 -5.34688446477987E-01 -4.47041583840339E-01
  1.17117355750774E+00  1.01445245790422E+00  7.86032788132361E-01  6.38698506971750E-01 -1.11057441886285E-01
 -9.87306611523653E-02 -2.05525317756802E-01 -3.37628248545890E-02 -8.81704372634302E-02  8.64578009867667E-02
  4.44114014908241E-01  1.91571129692050E-01 -3.72633619638813E-01 -1.80740834459950E-01 -2.76973225464401E-01
 -2.28675692120641E-01 -3.83674230150838E-01 -4.10344159479783E-01  2.82864513938316E-01  1.21525780038162E-02
  5.19338594568064E-02  2.99938175468158E-02  1.27006103014635E-01  4.35330901311428E-02 -3.68766322484075E-02
 -4.48996515968309E-01  6.08251647440840E-01  6.71048391317066E-01 -1.62148822736767E-01 -3.66263357990126E-01
  2.10299912357447E-01  2.51362535252681E-01  1.88134633262488E-01  1.11731562990190E-01  7.69642790376687E-02
 -2.94230924691990E-02  3.47734712813847E-01  2.39196528223456E-02  1.79544631435046E-01  1.45286277133002E-01
 -6.65702586414439E-01 -5.99476036725493E-01  9.10128442994464E-01  7.33038650680631E-01 -1.69773524541851E-01
 -8.45239278805872E-02  9.88176505757695E-03 -1.60666850032117E-03 -1.76948281980999E-01 -1.54938406873369E-01
 -3.05281244557838E-02 -1.37462731002087E+00 -2.48943174021770E-01  1.45099637981548E-01 -1.91115227216380E-01
 -2.80815733548476E-01  5.12683121001370E-01  1.79417449117115E-01  4.78383052534395E-01 -1.67061196343791E-01
 -5.28010848367244E-01  1.52778968057708E-02  2.64189695027735E-02  4.07332028765171E-02  4.98755386056586E-02
  3.54957068571325E-01  1.49899517541741E-01 -8.30924522382312E-02 -1.22210857349189E-03 -1.66446885345800E-01
 -3.54811168364108E-02 -9.63784933031255E-01 -1.53197898747596E-01 -1.85105979996248E-02 -1.46875806286919E-01
 -3.88878755201110E-02  6.19151456276917E-01  1.13993798326316E-01 -4.93997483046231E-02 -3.62835231679001E-01
  1.41224779562467E-01
* ORBITAL    1   61
 -3.12481712520893E-02 -2.43292943399766E-02  2.58879470347034E-01 -3.83581723772469E-03 -2.61927331894499E-02
 -7.27770652471679E-01 -5.43149739332685E-01 -4.86672429320837E-01 -2.89254443840979E-01 -7.75374217045596E-02
  1.60295668861373E-01 -2.69380073662840E-01  2.95058310325284E-01  1.15669280874652E-02 -1.16305992184094E-01
 -5.89516060802455E-01 -1.67966910248034E-01  1.73006621709140E-01  1.13662911452878E-01 -3.67663833470512E-02
 -6.25142619711892E-02 -8.90830387550274E-02  7.72546887859490E-02 -1.35617252531470E-02 -2.99827522633180E-02
 -8.61744110998204E-02 -7.10050464984559E-02  1.74559397876325E-01  1.07991908482014E-01  4.66432295033883E-01
 -9.79550463779457E-03 -1.74467340138451E-01 -5.36639194269028E-02  4.70456025170533E-01  6.03452253948014E-01
 -3.60795990000122E-01 -3.36213538210269E-01 -2.67003299234320E-01  1.07863827091653E-01 -6.86798024619734E-03
 -5.94219949475104E-02  3.30231985995005E-01  2.56987724536430E-02 -5.43123989965412E-02 -3.69280890996626E-01
  2.48276437361831E-01  2.89133840304467E-02 -2.00207273578554E-01 -1.47722315763422E-01 -2.80730298463209E-02
 -7.25717662139292E-03  1.18721372711452E-01 -1.20235223551853E-01 -1.00104935339563E-01 -4.23843656732493E-01
  2.46396366345507E-02  4.74795687678626E-01  1.91685898801330E-01  3.37100056592658E-01 -1.16697776322345E-01
  2.22650483373750E-01 -6.70885501980082E-01 -2.04922254195395E-01 -1.04143619131889E-01  1.27497280667408E-01
  6.28059749996474E-01  9.45068535694502E-02  1.50144821379153E-02 -3.06578813773358E-01  8.65391893961878E-02
 -2.73047371996838E-02  4.43638501643074E-01  7.88373901143574E-03  1.84644382107734E-01 -4.86931001687736E-01
  2.24045554394792E-01  2.81287658982779E-01  6.87735290113108E-02  4.92332817734889E-02  9.74041611343563E-02
  2.74980837705569E-02 -2.77672366029513E-02 -6.07965640007033E-02  1.75360381234954E-01 -2.66603411325563E-02
  5.34115673742033E-01
* ORBITAL    1   62
  1.36846375402460E-01  6.07314223812823E-01 -6.57028319496438E-03 -2.42936790470478E-01 -5.27242346495375E-01
  3.23992771964387E-01  3.44351025151992E-01 -8.08183186919088E-02 -2.41017338027709E-02 -1.27789048462048E-01
  5.50529151158511E-03  2.34275256476835E-01  3.56661667342543E-01 -1.45530787716542E-01 -1.78603136807885E-01
 -1.25932207052430E+00 -9.32836828145735E-01 -1.01205380918548E-02  3.19637852675502E-01 -3.35815522386902E-01
 -1.67875488885555E-01 -7.87044874606716E-01 -5.99099044511502E-01  1.49692068562588E-01  1.63783210504544E-01
  1.67357191633756E-01 -2.62739106835796E-01 -1.69083791425080E-01  1.23753923775933E-01  7.72069872724845E-01
  5.52428294807279E-01  5.33060193565174E-01  4.42314174500222E-01  1.71581177033769E-01  2.23756916878556E-01
 -6.06340441403890E-01 -3.11851434031930E-01 -1.38054044801495E-02  1.61120129202407E-01  1.85462964290697E-01
 -1.68046130023281E-01 -2.18422833165487E-01 -6.54128717843605E-02 -2.37869396529920E-01  9.77682290060324E-02
 -1.03703960952454E-01  4.88806881925921E-02 -3.03166951565079E-02 -2.84258608416851E-01 -1.98834055113337E-01
 -1.08640210607774E-01  2.73229143700839E-01 -4.08057830253271E-02 -2.41055319319948E-01  1.36563519976064E-01
  1.88909205290217E-01 -3.50966350005970E-01  9.04645834590641E-04  2.46931452545343E-01 -1.61663757266644E-02
  2.77896637685207E-01  1.17867866354471E-01 -6.63577644120053E-02  1.69977856174995E-01 -2.29037178569206E-01
  2.37378486847185E-01  2.70674310007042E-01  6.73367148911893E-02 -3.85032423944803E-01  1.17919925855429E-01
  3.14933707303413E-01  4.51308671315758E-01  1.02781293897355E-01 -3.00783168637377E-01  1.07171438192519E-01
 -2.46830042496520E-01  2.44672618044258E-02 -1.37249721148138E-01 -6.96614264779674E-02  2.60861045434981E-01
  2.38642280863390E-01  3.45387455147203E-02  7.52482714004002E-02 -4.27695660380619E-01  1.17969619233181E-02
  1.24224145277992E-01
* ORBITAL    1   63
 -5.11058563254604E-02 -2.87677935158860E-01 -1.35019197070557E-01 -1.53802491334087E-01 -4.12585289924596E-02
 -2.90462300966951E-01 -1.82990294280150E-01  2.96716563865684E-01  3.74559242751577E-01 -4.42962316908433E-02
  3.68836209910936E-03 -2.93666200029203E-03  1.36956665082553E-01 -3.14388741113689E-02 -2.16495644199554E-01
 -1.01209951751538E+00 -2.35752855971197E-01 -3.23395272235830E-01 -2.13071867506600E-01  4.87944587903860E-01
  5.11394704346306E-01 -1.13949530176743E+00 -8.89036894626458E-01  3.22217886305951E-02 -1.70200608134732E-01
 -1.14591513134329E-01 -1.18940572495448E-01 -5.19180958093900E-02  3.22514830781273E-01  1.49568406557074E+00
  2.32986771179813E-01  5.53951308905935E-02 -6.97918083686628E-02 -6.24808331242556E-01 -5.56805490621463E-01
 -1.11159794905020E+00 -1.05134586142610E+00 -3.33659135086763E-01  2.46001640713523E-01 -9.96096416144168E-02
 -9.26243361046023E-02 -1.08556568309475E-01  1.74047944475323E-01  8.18785969216367E-01  1.81926614377706E-01
  1.37607149110946E-02  2.00446501154762E-01 -9.96749335488039E-02 -1.32743470871912E-01  5.39990058172445E-01
  5.69419637076279E-01 -6.49460900579098E-03 -2.24845395499732E-02  3.22213695915549E-01  1.23377856827029E-03
  2.51006650991763E-01  1.80782857224349E-01  1.19840268586861E-01  9.11134455427952E-03 -2.43356855664482E-02
 -5.13412537243781E-02 -2.23661347493122E-01 -5.35434978045842E-02 -6.42576268703735E-02 -7.26831528477862E-02
 -1.18038478525345E-01 -4.01846244262204E-01  5.06769762304582E-02  1.26417281393302E-01 -1.18267864910077E-01
  6.19685295843779E-01 -1.76695727280721E-01 -1.41307208634706E-01 -1.83382534597568E-01  8.32841808183076E-02
  7.79934615567016E-01  4.21038727832049E-02 -1.27152279778373E-01 -1.31749087388278E-01  3.25791712073551E-01
 -3.79787472063014E-01 -2.56021761062710E-01  8.94946033340894E-02 -5.26489971168929E-03 -1.14345476324388E-01
 -4.71984040325983E-01
* ORBITAL    1   64
  4.85000671192732E-03  5.25258571309048E-02 -4.65112935441583E-02  2.19451286723551E-02  2.87010671970258E-01
  1.50495907969643E-01  1.96756595209082E-01  3.78717680115405E-01  3.54233378222151E-01 -9.25947173252694E-02
  1.78387576969646E-01  1.23830982680108E-01  3.46488539083839E-02  5.48726896748557E-02 -3.52136233184321E-02
  2.35812598744438E-01  7.19492401527852E-01 -3.56740649222087E-01 -4.52031075687399E-01  6.03809115116903E-02
  8.64159733328194E-03  3.15955581134666E-01  5.61667432657399E-01  2.00625322450450E-01 -1.83688530059539E-02
  1.21767878960248E-01  2.24276615701829E-01 -8.63791578100621E-03 -1.52945195075678E-01 -8.49243200514368E-01
 -4.04628712628215E-01  6.04932718324407E-01  4.69970013391175E-01  2.46663591145958E-01  2.87783745335412E-01
 -3.62287404382267E-01 -5.32933854509721E-01 -1.64318849569413E-01 -7.37136065512350E-03  2.15499683949426E-01
  1.19983650147525E-01 -1.15755635341997E-01 -1.51492388751958E-04 -6.87984627390557E-02 -1.49754530389588E-01
  7.97751112776577E-02  5.14753478995746E-02  1.64997583586914E-01  1.01438205611676E-01  1.11084471965294E-02
  1.72123430421264E-01  3.05354304236403E-01 -5.01274812539721E-01 -3.89737750846678E-01  5.59368282891315E-02
 -1.35985612104249E-01 -2.35669409554445E-01 -3.24452500470486E-03 -2.64143944746675E-01  5.00638195348566E-02
 -3.66012094500465E-01  9.13484231834148E-03 -7.53431181472636E-02 -3.40729776265585E-01 -2.16699032605567E-01
 -9.87286320223037E-02 -5.83862958212018E-02  4.80475444454236E-02  1.42061503446651E-01 -2.46320394884242E-01
 -2.66984670571206E-01  6.39091162106521E-01  1.04285536948274E-01 -4.07004303268321E-01  8.63603413343376E-02
  2.30026928792080E-01 -6.76217843721265E-02 -4.02143389453994E-02 -2.96708559063359E-01 -1.46121088118632E-01
  5.08267618383136E-01 -4.25529554680308E-02 -1.08862904759178E-02 -7.50383665039474E-02 -1.15899924374888E-01
  1.00855391365277E-01
* ORBITAL    1   65
 -7.08219475733066E-02 -4.60140674133881E-01 -1.95016301398805E-01  1.84144994318094E-01  1.34013242025876E-02
 -4.20409595097058E-02  3.71803140251304E-01 -5.74907226963508E-01 -5.03660267608528E-01 -3.28748525096075E-01
  1.31458010139731E-01 -1.05297957543429E-01  1.01182572175565E-01 -3.33322972473287E-02  8.83336162291131E-02
  4.85338138716485E-01  1.91885412619046E-01  6.23925111051652E-01  5.59082889215823E-01  4.56648155920983E-01
  2.41708945191297E-01  2.04669865520533E-01  2.48530767992423E-01  2.25005883791308E-01  3.17941231122081E-01
 -2.66071883491529E-02  8.71179472224092E-02  3.76038829187528E-02  1.40056342083382E-01  8.03648787488709E-01
  3.18649937934169E-01 -7.41522998638580E-01 -8.49781775139269E-01 -6.60825491086547E-01 -8.81838754066294E-01
  2.61821518944990E-01  8.40836673379849E-02 -7.05904772059712E-02 -2.11979739097673E-01 -5.03144135817835E-02
 -7.47522484023834E-02 -8.38776142390615E-02  5.53516886942581E-02  1.16411895138682E-01 -1.77319885352853E-01
  6.16723702906952E-01  5.95612235176850E-01  1.83368205106835E-01  5.40289954997268E-01  2.07146614129737E-01
  3.28122097858413E-01 -1.76949915436359E-01 -2.46005978812631E-01  1.68250606416403E-01  2.14158390650313E-02
 -7.00710743185828E-02  3.08474237970073E-01  2.95271038326707E-01  3.74692630714157E-01 -4.77477962159617E-01
  2.79507452334995E-01  2.23136959514571E-01 -1.39038655492302E-01 -2.18848711158420E-01 -1.46661990482555E-01
  3.13195380095523E-01 -4.90067816511490E-01 -2.31603733229823E-01 -1.80912892332764E-01  1.69042722267727E-01
 -2.94070704495391E-01 -8.10367731674748E-01  3.99483500343127E-02  5.83759835628012E-02  2.65693423284982E-01
 -4.03730615290472E-02  2.29283413343058E-01  5.33431799183114E-02 -2.36999860504597E-01 -4.34961048472125E-01
 -5.44553193976682E-02 -3.64569436350475E-01 -8.71273970648972E-02  3.30087907462677E-02 -1.83777858708528E-01
 -2.55724402993177E-01
* ORBITAL    1   66
  1.68153294341476E-01  1.01817664139650E+00  6.33610404808184E-01  8.63996625070713E-01  4.44770213297103E-01
 -2.68374949914571E-01 -3.32229042097627E-02  6.44482969958770E-02 -3.78840494193509E-02 -1.69110727717646E-01
  1.36187535643346E-01 -1.02815572998502E-01 -5.64925158305715E-01  6.99550310687148E-02 -2.47222076154006E-01
 -1.67368884151688E+00 -1.07620790301313E+00  8.59809694272663E-01  6.69886440648786E-01 -4.89936818516192E-01
 -2.36371451699401E-01  3.44983571833784E-01 -1.13733277490418E-01 -1.34566026862546E-02 -5.45218247705416E-02
 -1.85920141348081E-01 -1.57901566909705E-01 -2.46324894205839E-02  9.94194899479031E-02  4.12491901503326E-01
 -1.05354202948879E-02  2.05487124643966E-01  2.18893555789804E-01  1.57291233952839E-01  2.77850705082217E-01
  3.71961462116384E-01  4.63662363346713E-01 -2.52695378406065E-01 -1.89732047326552E-01 -1.77962123218516E-01
  4.24168337967823E-01 -9.65483933165158E-02  5.99910868251087E-02  2.42059217481696E-01 -8.23842212631015E-02
 -2.14063160961172E-01 -2.35020465769014E-01  3.13014362890765E-01  8.91680106478037E-03 -9.54041451581456E-02
 -2.31604521608187E-01  5.21247838193186E-02 -2.06429522906563E-01  2.94543667065562E-01  1.58999018424215E-01
 -1.65487193459340E-01  4.55454561491042E-01  2.69087218930270E-01  2.38031427808776E-01 -3.29304747015244E-01
 -3.24157851878752E-01 -5.92935056132168E-02 -1.48721851352254E-01 -1.81939658185555E-01  4.27433223492894E-02
 -1.45705958025382E-01  6.29458237685817E-01  1.16368356192104E-01 -4.59629683287245E-01 -1.83483161898870E-01
  1.01951391317178E-01  2.10463984447156E-02  3.41789109638503E-02 -5.32551925376886E-01 -8.48808380356156E-02
 -2.16382317498440E-01 -4.71523279777824E-01 -2.21538523726629E-01 -1.86997145300033E-01  3.47496047152253E-01
  3.52836568776622E-01  1.28517455705707E-01  3.93215012004001E-02  3.40167323112011E-01  1.20025997715328E-01
 -9.96258978540557E-02
* ORBITAL    1   67
 -1.90545960674232E-01 -1.40491943994638E+00 -1.09536341117785E+00 -9.92154367256260E-01 -1.10818981650952E+00
 -3.81479246118319E-01 -1.14498127753641E-01 -1.01371710366180E-01 -1.49777312769042E-01 -2.55194614721881E-02
  1.32055278952879E-01  2.72243840120763E-01 -1.10048689015636E-01 -3.23331387178532E-01  9.30202359987804E-02
  5.28457612165985E-01  2.03783847470488E-01 -6.65828251488195E-01 -1.51787916264616E-01  2.89987792427749E-01
  1.93970956245773E-01 -5.03939890509200E-01 -2.80732705737045E-01 -1.28643607803007E-01 -6.72521101728512E-02
  1.82757587194773E-01  1.03524222406660E-01 -3.08578072119202E-01  9.17405809630074E-02  6.41055609161259E-01
  4.05144969167456E-01 -6.70748494973765E-01 -2.16644930371897E-01 -4.61364014706947E-01 -1.43166688952100E-01
 -8.38526803856289E-01 -9.23995334091148E-01 -1.71636537550436E-01  1.43459916023573E-01  1.87756840250555E-01
 -3.50806420153162E-02 -1.28939309264988E-01  6.05794320259016E-02  4.37520683233206E-01  3.89508194383033E-01
  4.11457565156828E-01 -1.33960737853514E-01 -1.14222099141494E+00 -5.55658586290920E-01  7.11821858894425E-02
  6.03238229311453E-03 -2.11441384672188E-01  8.80431167512729E-02  7.95695400808312E-02  7.96587434930652E-02
 -3.83098697933368E-01  2.44036146526116E-01 -6.05183291439284E-02  2.98860968115275E-01 -9.22077319996935E-02
 -1.31861385975651E-01 -1.81424377804276E-01 -5.29162427454162E-02  1.38866287466338E-01 -1.27876692347786E-01
  7.94447548103231E-02 -1.70611533895100E-01  3.84895022692761E-02  2.01742773566129E-01 -1.48101794548769E-01
  1.08042544297924E-01 -2.91849283349085E-01 -1.05084195255972E-01 -1.91277059364745E-01 -2.71233715169844E-01
  3.30642462899779E-01  9.28863160310036E-01  4.97757033981711E-01  2.95219154332342E-01 -6.05181838686214E-01
 -1.14755921658672E-01 -5.67309196573722E-01 -3.13829798890826E-01  5.49213309343658E-01  3.79726006272868E-01
  2.15948937574859E-02
* ORBITAL    1   68
  1.06211211129367E-01  5.11036768650725E-01 -7.62937307670180E-02 -5.95241510324325E-01 -1.36354369075304E-01
 -6.47476928767788E-01  2.46711596521217E-02 -3.40966035057387E-02 -5.14889050612465E-02 -2.04782636943986E-01
  2.13627500938294E-01  9.45862651310462E-02 -3.44054603655335E-01  3.06719741949560E-02  5.04661188060756E-01
  2.86428693564902E+00  1.42010194626436E+00 -3.12868942549526E-01 -3.21890777683302E-01  6.49134711153260E-01
  2.69370680213204E-01  1.20996499656582E+00  7.62934144638393E-01 -1.75709054648778E-01  2.75363919323864E-01
 -1.10530412966052E-01 -3.42659475353913E-01 -1.82245808997811E-01 -3.16027287222787E-01 -1.88919118395036E+00
 -1.15651414585597E+00  5.49833424742169E-03  7.47026069343133E-02 -6.89977744202929E-01 -3.42122665190631E-01
  1.31001661631914E+00  9.33087338260494E-01  5.40588985040425E-02  1.62515421745911E-01 -1.97151215922708E-01
 -1.09124930577000E-01 -1.63808297907054E-02  2.71356045975333E-02  2.18840093167201E-01  2.05372002115480E-01
 -1.09419006398644E-01 -6.35144721533277E-02 -2.43807141924049E-02 -3.58751300548699E-02 -2.78490244732191E-01
 -2.22997443849323E-01 -2.77150696258041E-02  5.06791450225390E-01 -7.64638000596237E-02 -2.91100938313207E-01
  3.32442491544287E-01  1.71504832732819E-02  1.56539811820236E-01  1.47662827440057E-01  4.09771134363259E-02
 -2.12019574636430E-01 -9.07598334612233E-01 -3.00213011282010E-01 -4.60230077470871E-01 -7.63519253860891E-01
  1.57648200159788E-02 -4.12369129424399E-01 -5.09882098473960E-02  1.87576502063121E-01 -1.23886945417617E-01
 -4.44794233868386E-01 -4.82144313357127E-01 -9.07059200363194E-02 -1.76546640029756E-01 -2.07637696858010E-01
  2.32013101298108E-02 -4.44536832275882E-02 -3.09170085598302E-02  1.75492055824309E-01  1.25869461660518E-01
 -3.80988882370826E-01  9.50466094442897E-02  5.33601240539731E-02 -2.43592139071641E-01 -1.08907894774085E-01
  3.36391922586823E-01
* ORBITAL    1   69
  4.30039428750484E-02  1.77772179201630E-01  4.19890087830709E-02  7.37801511181268E-01  3.12857778606073E-01
 -9.38623269308935E-02 -3.04103348722619E-01 -5.33796339515893E-02 -2.63263303901527E-02  1.00128067762641E-01
  1.16462669271464E-01  1.64183745697649E-01 -1.96837329155096E-01 -1.97385682106716E-01 -1.99471141081995E-01
 -9.96429146979800E-01 -1.73437980799561E-01  1.34902505650210E-01  3.90013602972439E-01 -5.49624892100354E-02
  5.59689199385226E-01  5.04822531376445E-01  1.54162253128225E-01  6.59825280551142E-02  3.24899537782533E-02
 -1.60294135190120E-01 -1.24588831444790E-01 -4.50558544746709E-01  4.13726889806914E-02  1.54514887030047E-01
 -2.29377801534218E-02  2.88389001778892E-01  4.81332890078022E-02  4.01304532839548E-01 -4.15234223040389E-02
  2.51736136570348E-02  1.35325249523644E-01 -5.45926628710610E-02 -1.65268721773037E-01 -1.01942616625966E-01
 -6.51417404186555E-02  8.33045462086455E-02 -1.70863434902594E-01 -1.10622361973926E+00 -6.25119108907876E-01
  1.37149499868392E-01  1.22338255295973E-01  6.07261526224742E-02  3.11754573428176E-01  1.56400910692254E-01
  2.53698185539431E-01 -2.49175405432888E-02 -1.84770533884561E-01 -2.73175645042526E-01 -4.76532727403516E-01
  2.26440554230553E-01  2.92698225309261E-01 -5.66836262611971E-02 -3.60511074861024E-01 -1.08614436286950E-01
 -1.19936618403415E-01  2.57450474014571E-01  9.37015864487313E-02 -7.07077069145721E-02  3.91435348486482E-01
  8.76275840584055E-03  4.52696170159161E-01  2.35495463265047E-01 -3.42168100819702E-01 -8.31846318368433E-01
  1.79586526793068E-01  3.73643848289935E-01  1.49451969748331E-01  1.32762113272484E-01  2.49693912072868E-01
 -2.52487789521558E-01  4.13899196429422E-01  1.30051179865796E-01  2.04213423262703E-01 -2.58677449598979E-01
 -1.55672026955403E-01  1.92105464344016E-01 -1.06451474180444E-01 -2.38728281822081E-01 -2.47458693625389E-02
  2.99963096045003E-01
* ORBITAL    1   70
  4.20960362141296E-02  3.50123851889830E-01  2.80525530532907E-01  9.92069653292707E-02  1.55148729080168E-01
  6.73350529335029E-01  3.87393982368969E-01  5.90207141869290E-02  8.25941723955808E-02  7.77692132028591E-02
  1.11620472272091E+00 -1.39290634118032E-01  2.57293464458701E-02  1.70934922734693E-01 -7.38705104901823E-02
 -2.67267367025534E-01  1.23521223451864E-01  1.64904205971368E-01  7.20947116385432E-02 -2.51655248184134E-01
 -5.47257438047824E-02  2.79894911813035E-01  1.44781379695053E-01  8.14354218236251E-02 -4.29641302057361E-02
  2.51574160276208E-01 -3.42701110381482E-02  3.21655732590077E-01 -2.31038495831341E-01 -1.21997229328662E+00
 -4.82173649119562E-01 -2.70785320425697E-01 -2.50395037360138E-01 -6.94997482338651E-01 -6.59863720863121E-01
  3.00627721150686E-01  2.25662982973911E-01  1.32854286104400E-01  8.91235039326556E-02  2.16576804642129E-01
 -2.64387875517314E-02 -4.25166918951157E-02  2.91238035928042E-02  3.00430116377712E-01  3.98754938304632E-01
 -4.02241000588595E-01 -2.12833881219491E-01 -3.36779554035892E-01 -2.46171391482348E-01 -4.87981260047069E-01
 -2.98941022871826E-01 -8.79868973615149E-02  2.49013571333298E-01  2.13903730676071E-01  9.43516193655962E-02
 -5.13729335718367E-02 -6.54623931406732E-01 -2.88063203056290E-01 -1.53156965982452E-01  1.49560394624752E-01
 -7.27178386842171E-01  4.85886293774398E-01  2.75281232639472E-01  2.14519528491149E-01  5.39247863591947E-02
  6.62791895822098E-01  3.95620050295381E-01  5.98331555843021E-02 -3.13059221497728E-01 -2.86644782307908E-02
  2.87527730541905E-01 -5.01823947016651E-01 -2.91695950264237E-01  1.89276171803679E-02  7.82531278530470E-02
 -1.04014530393008E-01  1.58882118439919E-01  1.07303618526471E-01  1.26254828318132E-01 -8.53244186287614E-02
 -6.01262993630021E-02  4.46343285811857E-01  1.16722076800238E-01 -1.94793801118445E-01  1.11406974283018E-01
 -1.71906908877838E-01
* ORBITAL    1   71
 -4.25286965367057E-02 -1.07080432857347E-01  2.89005131745994E-01  1.15563484821318E+00  6.24932623966280E-01
 -3.11294812051985E-01 -2.00196274292093E-01  1.36851250300012E-01  1.32574387854049E-01 -3.39759159319273E-02
  1.72121202303418E-01  1.40055963708894E-01 -2.72244348046971E-03 -1.33047540961677E-01 -2.48375829070607E-01
 -1.43505332258840E+00 -8.20474777583825E-01  5.09185427526624E-01  3.27157121853225E-01  2.41170635999030E-01
  9.47990741240408E-02 -5.09890738769348E-01 -1.98369037397213E-01 -7.17470432494810E-02 -8.39717789839430E-02
  1.00204533302983E-01 -1.66625178782793E-02 -9.69185194448068E-02  1.43747551479648E-01  1.03388751449663E+00
  9.26454552563343E-01  4.84664731940172E-01  3.31149040674880E-01  6.66276117462260E-01  3.77029261072857E-01
 -5.31157897349105E-01 -2.75369666013562E-01  1.19612227804210E-01  2.09875047581577E-01  5.25001761673433E-02
  1.66421719943571E-01 -3.45806008361373E-01  1.58998488423316E-01  7.43227714471373E-01 -8.27677421109950E-02
  9.56504887224434E-01  3.60645933313827E-01  1.03349652040455E+00  5.70970840188686E-01  1.00256706014240E+00
  4.94725132260165E-01  2.63288738912106E-01  4.33355556523511E-01 -2.94587825448498E-01 -6.88041215249468E-02
  3.16093346199350E-02  8.59551253507368E-01  2.54758330206010E-01 -6.14906254326859E-02 -5.19877988393549E-01
 -2.09293709178713E-01  3.18911144537247E-01 -2.35953472788905E-02 -1.88270664693300E-01  4.33435862886394E-01
  3.87295325705103E-02 -3.27204560338348E-01 -8.56826295422428E-02  1.37783314929119E-01  2.24487820940855E-01
  4.91078195428717E-03  7.12796546703300E-01  3.05965578591903E-01  8.32872752190803E-02  5.31888466886218E-01
  3.97080013816631E-02 -7.70399261989004E-01 -1.62411015896168E-01 -5.65220811120064E-01  1.94918878191726E-01
 -4.76327109194175E-01 -1.37146874891384E+00 -3.91804972355023E-01  6.21017455616211E-01 -6.83903753360344E-01
  3.77731000076408E-01
* ORBITAL    1   72
 -1.94539083566640E-01 -9.05149779055732E-01  6.56674965892097E-02  1.51883123039631E+00  7.93945807184074E-01
  8.72344085771408E-02  1.74259159094119E-01 -9.18623130501042E-02 -1.16879034014469E-02 -3.12554394459432E-02
  1.48073584025661E-02  1.46186421012173E-01 -2.12382074556762E-01 -2.97768730054085E-01 -6.95152265155814E-02
 -4.03192917156451E-01 -3.17490076512809E-01  7.22582074580925E-01  4.67544588526516E-01  1.62267297901083E-01
 -9.30029045430119E-02  3.38902089590303E-01  4.69143340520816E-01 -9.16397379522536E-03  7.26942619544562E-02
  3.28825649458601E-01  7.64904022698585E-02 -1.40293722158366E-01 -1.89288859036974E-01 -1.07331626711716E+00
 -5.71774082448461E-01 -4.72878714315757E-01 -3.42588824585655E-01 -8.86118383133411E-01 -4.60223670947122E-01
  4.17055309521307E-02 -3.29637083733740E-01  9.79543611273092E-02 -1.17029438464287E-01  2.30556891339245E-01
  2.75265841620463E-01  2.26097587837304E-01  6.82599891683884E-03  1.82248016962578E-01  4.18585646954877E-01
 -1.26703324498004E+00 -5.33281528125552E-01 -3.39285045781843E-01 -3.59796130118894E-01 -7.44689376186009E-01
 -3.41102310268238E-01 -6.70909072094701E-02  1.34703509337510E-01  7.94119151339788E-02 -1.00404741061905E-01
  2.17536536225327E-01  9.91735100811308E-01  3.61097994606290E-01 -9.43400828545472E-02 -8.39532373860167E-01
 -8.71121582217775E-02  1.08794144240907E+00  3.27059810591781E-01 -1.90702515877501E-01  7.13544298532665E-01
 -8.35737663182640E-02 -3.44981681328953E-01 -2.73299959111359E-01  1.64894311711731E-01  2.37699481310109E-01
 -2.75392726738132E-01 -7.48745600607535E-01 -4.39248987485929E-01 -6.15403330505351E-02 -3.49390685418698E-01
  2.74427868378440E-01 -2.93388394387367E-01 -2.31642124692919E-01  3.66975315149429E-01  3.22787941778203E-01
  3.79920297040947E-02  1.42154184550576E+00  5.77099689216488E-01 -7.29198860781099E-01  1.94272349639558E-01
 -2.17198494715832E-01
* ORBITAL    1   73
  3.59658362848237E-02  3.65233213157720E-01  4.22321064777909E-01  3.44308961827672E-01  3.18480899902897E-01
 -4.66764311339900E-01 -9.93833140186806E-02  1.97677349874620E-01  1.86273018027901E-01 -4.68320129699128E-02
 -1.42415820594858E-01 -1.41080380328748E-01 -5.35042849583654E-02  2.41878407938164E-01 -4.76982565074765E-01
 -2.70902279121915E+00 -1.39563809086644E+00  9.60959269031031E-02 -1.88084178907043E-01 -2.35194279616351E-01
 -2.64834659687242E-01 -1.20724467890634E+00 -8.14521551029707E-01 -2.20162259773193E-01 -2.70755171538412E-01
  8.20641611700596E-02 -1.83298437638262E-01  3.20667435439338E-01 -1.45732530099395E-01 -7.49800514164470E-01
 -1.16447817776841E-01  2.73973330397435E-01  3.81637605740418E-02  2.10274096641619E-01 -1.79609321513311E-01
 -2.09094056700428E+00 -1.42196829066040E+00 -4.24959162030374E-01 -1.06520642022248E-01  9.58966991472517E-02
  8.06078483900231E-02 -3.25637664614545E-01  3.10350476874123E-02  3.48144165550007E-01  5.55996470518658E-01
 -7.80956799707988E-02 -2.34226152475943E-01 -1.69744569930394E+00 -9.08733748136912E-01 -5.29074694605065E-01
 -3.89957297671580E-01  4.75858043427836E-02 -4.84047708856404E-02 -1.39232957390019E-01 -3.27730062678026E-01
  1.91737794662279E-01  4.30170880396901E-01  1.65057312185414E-01  2.44477258386158E-01 -2.07143199292514E-01
 -5.34882549478777E-02 -4.86728308779556E-01 -2.96548043790017E-01 -1.61865210550090E-01 -1.45218538032013E-01
 -2.29715989809494E-01  7.55141609267762E-02 -1.51176161695385E-01  1.37227442614719E-01  3.58641198384942E-01
  3.81410484557190E-01  1.38388660574733E+00  3.77012236131201E-01 -6.56414436536241E-02  8.35088128228982E-01
 -3.08994703814290E-02  1.31018761764147E+00  3.53298791111846E-01  6.91619861559777E-01 -3.65516983027646E-01
  5.95590689359114E-02 -2.41993616339442E-02 -1.36775218984188E-01 -1.23364888587460E-01  4.37467855371956E-01
  4.09949979348230E-01
* ORBITAL    1   74
  7.17880691462217E-02  3.32388083405929E-01  1.94697550855244E-02 -2.28231778572210E-01 -1.98579034427590E-01
  1.39604453824047E+00  5.08809841492168E-01 -3.18949425324943E-01 -2.62521978867920E-01 -4.90803960318334E-02
 -2.58775846398375E-01 -1.09325131177491E-01 -2.96087661887624E-01  1.72276046988416E-01  5.35032270436058E-02
  4.45738013956993E-01  4.18422970303329E-01  6.34445334040873E-01  4.32466727572096E-01 -3.07368924912045E-01
 -1.83655563091477E-01  7.95603930106726E-01  7.20943939066024E-01  6.04128344634298E-01  3.47677078464239E-01
  2.87049969009993E-01 -7.19401879511885E-02  2.62908000045999E-01  6.58699142453362E-02  5.04841988125586E-01
  2.64407485717616E-01 -5.45774515369769E-01 -4.17228742386464E-01 -5.35615771677362E-01 -1.77179485907253E-01
  7.86844980447793E-01  2.32183925057133E-01 -2.59365201180193E-01 -2.16467366451796E-01  1.97171935634303E-01
  2.87899773581251E-01 -4.55195092857461E-01  2.70766809693665E-02  2.50415533134245E-02 -1.98492381104132E-01
  6.87591057448659E-01  3.60725722311285E-01 -1.12047455396389E-01  1.09363675518737E-02  2.31072995104564E-01
  2.07263870192188E-01 -1.92066349979465E-01  3.12768581007994E-01  2.71668016436268E-02 -2.18931515515410E-01
  3.01450766905691E-01 -1.38208413843101E+00 -5.43129294139511E-01 -2.26393345278154E-01  5.68639597699885E-01
  1.52380977293314E-01  1.07591285601113E+00  4.54145329035571E-01  4.65474099680554E-01  2.50466846846064E-01
 -1.91968566021608E-01  2.09120903614149E-01  1.08879425443703E-01 -5.78357260799917E-01  1.72054630425892E-01
 -2.07832847296293E-01 -1.21711540802063E+00 -3.46185789532078E-01 -5.50475943548777E-01 -2.55549008432556E-01
  1.75787273721034E-01  4.74864087584951E-01  2.86195405447915E-01  1.23235990280189E-01 -3.67875132658811E-02
 -3.74998423426894E-01 -6.80802130474135E-01 -1.89622223797486E-01  1.61502446812405E-01 -1.05213147101595E-01
  2.58485331918592E-01
* ORBITAL    1   75
 -4.63214752725320E-02 -2.98176789639265E-01 -3.10278647022222E-01 -5.56943172010850E-01 -3.77052140347194E-01
 -1.10776227883718E+00 -4.24330837425580E-01  3.36974337158907E-02 -4.30634528235798E-02  1.45894793078597E-01
 -1.65916674968674E-01 -1.04561709192156E-01  1.76993559025477E-01  2.71342063301184E-02  1.97501712184594E-01
  1.45351944165687E+00  1.28357302997158E+00 -7.27300200033321E-01 -4.54874461187324E-01 -7.98345869763097E-01
 -2.56302992319900E-01  1.12804151070642E+00  7.97781901496726E-01 -4.58449238536031E-01 -3.07971235593944E-01
  6.04913887331998E-01  4.12002112949012E-01  9.01751634646490E-02 -9.54552902638620E-02 -3.01611290989862E-01
  1.54291672385961E-01  4.30221032348739E-01  2.85303374143599E-01  1.41674680015990E+00  9.65331764642490E-01
  1.86290820358032E+00  1.20036456570112E+00 -1.88597524789600E-01 -3.92840640016436E-01  4.44466612931451E-01
  2.06371210427373E-01  1.14849996212953E-01 -1.38134546213601E-01 -1.02876500959706E+00 -9.72823118132688E-01
  2.96830245605364E-01  3.79350676258253E-01  1.41077824447326E+00  8.65677593905979E-01  5.00829870075130E-01
  4.64465837593678E-01 -3.75764897603008E-01  1.97442711179367E-01  1.01476892036582E-01 -1.38635829517620E-01
  1.49269104776514E-01  7.84059476437191E-01  3.31183877392431E-01  2.89890465833438E-01 -1.63044111290310E-01
  1.33435090240820E-01 -1.36622098139682E+00 -5.51338255740196E-01 -2.48902945078755E-01 -4.85239026241076E-01
 -3.96471377556250E-02  1.24706693696851E+00  3.63674122774621E-01  8.92509012693084E-02 -4.40750461356449E-01
  5.44545658917826E-01  4.59359659369237E-01  2.75838749402241E-01 -1.31800272729834E-01 -1.74263352533045E-01
 -7.79770566581121E-01 -1.09269834186724E+00 -4.30635740115195E-01 -2.48609851716550E-01  4.66655793547321E-01
 -2.00840099678192E-01 -1.06481557143826E-01 -3.35986104699449E-02  3.59048624309028E-02 -1.69584781761521E-01
 -5.54449185535056E-03
* ORBITAL    1   76
  2.85316052586531E-01  2.02740870904103E+00  1.42766851377073E+00  1.68305198704826E+00  1.34426566285092E+00
 -1.92313106870390E-01 -9.81921448792531E-02  1.35190018152741E-01  2.37557126108998E-01  3.48717752490113E-02
 -2.38437156825798E-01 -7.40020912670715E-02 -2.67531725684554E-01  1.12070495521965E-01 -4.64927388876232E-01
 -2.47081613678546E+00 -9.00195152840368E-01  2.87478422612620E-01  1.21787221661647E-01 -4.29605557724965E-01
 -2.12836184333963E-01  6.26445180576711E-01  5.93900758520873E-01 -1.57819444804957E-01  3.38166665603124E-01
  3.13215528996215E-01 -8.75525848589977E-01  6.99886722531491E-02  6.50454351979574E-02  4.26287457585191E-01
  2.73263300457577E-01  1.06976644119758E+00  7.63648613733583E-01  8.12377773270608E-01  7.10360276669190E-01
  8.48223238926912E-01  5.36803994658440E-01 -2.46652696502251E-03  3.00564413166222E-01  4.45833535863198E-01
 -8.44973024903080E-01  1.39071337693645E-02 -2.54414402732050E-01 -1.50647038400793E+00 -8.37174461598145E-01
  8.58729603349278E-01  4.31132921090614E-01  3.59654305557148E-01  4.14604581894779E-01  5.10924341130577E-01
  3.97225183991032E-01 -5.91907099594665E-02 -1.49439403953146E-01  2.80140435056778E-01  2.64485428163015E-01
 -4.61656512103837E-02  1.93387862556565E-01  6.19515076436069E-02 -3.37690574390972E-01 -2.53800684930665E-01
 -4.16254602179609E-02 -1.35974733436779E-01 -2.05904174433498E-02 -4.07010563245070E-01  1.76801010753421E-01
 -2.69308763712945E-01  9.35409317038984E-01  1.75922283736348E-01 -2.21867781204699E-01 -6.29714402941161E-02
  1.84862259966057E-01  2.45898964671571E-01  6.26791764073130E-02  8.68547890393186E-02 -3.15189297382995E-01
 -3.14341274136656E-01  5.31562108624090E-01  1.04697109274484E-01 -7.62548631603610E-02 -3.46886725454000E-01
  9.80940132437139E-03 -6.42212693854123E-01 -2.67761478795308E-01  3.01966300379901E-01 -6.21726448304818E-02
 -1.42088360816381E-01
* ORBITAL    1   77
 -4.68673666180852E-01 -3.06141124272347E+00 -1.89603868522897E+00 -1.87734294265173E+00 -1.49748566643490E+00
 -4.25609130222505E-01 -2.97287232767970E-01 -9.85228904782547E-01 -7.22680059638611E-01  7.24424524899976E-03
 -1.33678791973234E-02 -4.26185668739879E-02 -8.29711437221867E-01  1.75689533884594E-01 -1.26934282630497E-01
 -3.82482903271786E-01  1.51276434327858E-01 -1.12165454039640E+00 -7.24869529894131E-01 -3.83165736979301E-02
  7.69975522783859E-02 -4.35330439700100E-01 -9.77948872769762E-02 -1.66178344021764E-01  1.55355589460195E-02
  1.17036876376312E-01 -5.06438315268772E-01  2.25862917957840E-01  2.43863393497306E-01  2.06242133930617E+00
  1.80843439983093E+00 -7.59322752029218E-01 -8.58764228029348E-01  2.64474571743018E-01  1.52126117814828E-01
 -2.25902068813854E+00 -2.01496103523593E+00  2.91244032080048E-01 -8.46477145423013E-03 -2.93366920312605E-03
  7.39884604498056E-02  4.32078615016478E-01  1.03274923739911E-01  4.77600589991825E-01  9.92496458365915E-02
 -1.98059273006918E-01  1.64520976864786E-01  4.54441074966307E-02 -1.60920151922359E-01  4.24213581907644E-01
  3.94732607496642E-01  1.53576988195882E-01 -1.75709642531870E-01 -3.59199551741233E-01 -8.39317474892179E-02
 -2.32009897070709E-01  4.17436856280484E-01  2.59381056949709E-02  5.34018539812634E-01  1.75151823625932E-01
 -1.47045287190857E-02 -3.30063804503240E-01 -2.89666197830954E-01  3.94006951050906E-01 -2.55161286802851E-01
 -3.29631697343485E-03  3.01981815574779E-01  1.39651942606617E-01 -7.31881851825879E-02  9.29207072565327E-03
  1.88054601611249E-01  4.32986226026314E-01  2.61697834600983E-01  5.53760033137904E-01  2.33348402044696E-01
  3.69331650736389E-01 -4.73168021304409E-01 -1.45719622262193E-01 -2.79247378733796E-01  2.53494906156158E-01
  4.26927952566164E-02  1.36833745359759E-01  4.05513715820415E-02 -1.84573286953428E-01 -7.83692864756469E-02
 -1.22025243203104E-01
* ORBITAL    1   78
  1.20005956955379E-01  5.05728041536446E-01 -1.01463805135947E-01 -8.11989961518786E-01 -4.20828583054524E-01
  6.20742981593382E-01  7.45924087465397E-02 -1.29323515046767E-01 -1.27342748206795E-01 -4.80786551722825E-01
  1.02082138932715E-01 -7.14650350566822E-02 -1.58624291820205E-01 -6.33851449351880E-01  6.60206202144102E-01
  3.64225879926297E+00  1.43995591605041E+00 -7.04904188553819E-02 -5.63767753022487E-02  6.96421001218023E-01
  6.71326061507328E-02  1.48898034711274E-01  2.83410330017125E-01  2.79079299820787E-01 -6.14605289280100E-01
  1.42449885231741E-01 -4.56645830156012E-01 -1.26462430324070E-01  1.04996431918031E-02  1.31999364652735E-01
  1.87835065092252E-01  9.05631440259219E-01  4.43381075903908E-01  2.03232465841580E+00  1.00724121784968E+00
  1.25642473506171E+00  9.10275013273141E-01 -1.40906118979906E-01  4.24925149837239E-01  1.16937351254706E-02
  1.42421645184505E-01  1.44312649821853E-01 -2.26403629580020E-01 -1.48289639927642E+00 -1.04408900945989E+00
  5.33824376071852E-01  3.89183008892786E-01  1.41900650614396E+00  7.32270024224575E-01  6.71992576733604E-01
  3.99582816804164E-01 -7.96961509063638E-01 -4.06309093400898E-01  2.11697325362535E-02 -1.50162361336996E-01
  1.16068403306278E-01 -1.47041837427532E+00 -2.16895688221867E-01 -4.07777213026647E-01  5.57173364849656E-01
 -5.49169223124525E-02 -5.45238815440841E-03 -2.69129813092364E-02 -2.09641262986887E-01  1.11838342831793E-01
  8.28060587613845E-02 -1.85826060447054E+00 -1.68506682796593E-01  3.31727738942820E-01  7.02869308166214E-01
 -2.94665669770690E-01  1.61429077290201E+00  4.61022253495709E-01  1.55752515738987E-01  3.00851214231347E-01
 -6.27492417025810E-01 -9.03722077864451E-01 -1.46708264072409E-01 -1.15069014018864E-01  4.22153318866155E-01
  1.10718847907821E-01 -3.43588988224276E-01 -1.30158398864904E-01  1.76088739500129E-01  2.19650829716486E-01
  7.26911144729626E-02
* ORBITAL    1   79
  1.00540446647426E+00  5.54759245111090E+00  2.22697745924723E+00  1.86537648540430E+00  1.18193026242610E+00
  1.56691316856554E-01 -6.21955186534697E-02 -2.09706687595232E-01 -2.25891416085480E-01 -2.47563193983827E-01
 -7.61334048376672E-02 -8.99868871879753E-01 -6.16110144392534E-02  1.94284207023597E-01 -9.55536594754341E-01
 -5.66912793236096E+00 -2.96526491000268E+00  2.78153789880534E+00  1.75962463482771E+00  3.51056497408061E-01
  2.03601674618616E-01 -1.24728451959268E+00 -7.51298159999711E-01  4.69449662723650E-02 -1.23356268563000E-02
  1.73740147549246E-01  1.16531936886057E-01 -8.90618978492876E-01  9.13809902449211E-02  5.69148283903710E-01
  5.14841493257037E-01 -6.69424166347369E-01 -4.40487770008949E-01 -2.83851514973861E-01 -1.77067381737380E-01
 -1.81264551173549E+00 -1.03818664598843E+00 -4.56674584181126E-01  2.74558501935917E-02  3.24802228334249E-01
  1.92861944289179E-01  1.59765640286817E-01 -1.17933580723196E-01 -5.69363514040617E-01 -3.89761025843547E-03
 -8.20299211754946E-01 -2.48272203342316E-01 -6.01141560585775E-01 -2.81989890408691E-01 -6.06518087021886E-01
 -1.70063694846781E-01  6.63939474133749E-01  4.83507706034575E-01  3.33789430679331E-01 -2.76845953815817E-01
 -6.93052170209845E-01 -1.19252800526435E+00 -6.89990936574279E-02 -4.05511307361188E-01  4.68823802898153E-01
  6.54342238836996E-02 -6.54842107449830E-01  1.29548436641712E-02 -3.43932033448778E-01 -1.49906428141301E-01
  1.91950275415205E-02 -6.29243071842932E-01 -3.36108747033135E-01  1.54626394831892E-02  1.46223227832989E-01
 -1.03010832739785E-01  6.67288161415969E-01  8.53701975861116E-02  1.33391121995799E-01  2.41479176038403E-01
 -8.46767987063141E-02  5.67260890012318E-01  9.67367748590877E-02 -1.70194726306644E-01 -3.45956878198100E-01
 -2.73817275258975E-01  1.72065715509309E+00  2.37364949013624E-01 -6.16620773200639E-01 -1.71401081732001E-01
 -4.16369682850980E-01
* ORBITAL    1   80
 -7.31171837921830E-01 -4.20934964383217E+00 -2.04482446233544E+00 -2.95887133160720E+00 -1.67102777052667E+00
  5.48819193342484E-02  4.87305393195741E-02 -1.02104605667993E-01 -8.34590786037848E-02  9.31196320573287E-02
 -1.01756680061774E-01  4.72667406787493E-01 -7.38524594049897E-02 -1.10846419250423E+00  1.39709314571952E+00
  8.03914531969435E+00  3.85851178052174E+00 -3.08122491412051E+00 -1.85036577640795E+00 -5.88428584502479E-01
 -4.56145439905079E-01  2.32274224773498E+00  1.34606817047974E+00 -1.05437601268952E-02 -5.70842885095258E-02
  2.92850051464540E-01 -1.05078872073966E-01  1.06453644393122E+00 -4.86844501262710E-01 -2.43235366313979E+00
 -7.34433081022604E-01  6.54584177540853E-01  4.68560347477299E-01  1.24165798931757E+00  9.84951832446812E-01
  2.64111770278535E+00  1.69449773573238E+00 -1.09238865500132E-01  1.09182709723801E-01 -6.91273446848026E-01
  1.42616397949061E-01  2.60975066401201E-02 -6.90394743631701E-01 -3.86277928120992E+00 -1.62721659439417E+00
  4.65796792240587E-01  4.09059677716349E-01  2.89425132499616E-01  4.16795588532497E-01  1.86851999387630E-01
  2.15960858792966E-01  7.03183667027523E-01  7.63416288234506E-02  4.84183667632207E-01 -2.77606299872549E-01
 -1.63917949676691E-01 -4.91393487766758E-01 -3.24411814673868E-01 -1.48398948451642E-01  6.06517153598550E-02
  3.74751541139996E-02 -3.81208351682061E-01 -1.00200755849293E-01 -9.74429950158152E-02 -6.74179081468112E-02
  3.72023322614451E-03  7.89418060340304E-01  4.26874131162409E-01 -6.53496058041518E-02 -3.02641156397997E-02
  9.64201027665364E-02  4.97263096464798E-01  5.46256216586251E-02 -1.02002210123767E-01  2.16683935548480E-02
 -3.16727268908328E-01  1.47815031085950E+00  1.78093505358681E-01 -6.15721313595377E-02 -6.77778479904307E-01
 -2.21992244123751E-01  9.34413835398277E-01 -5.37156081787816E-02 -3.80925621504062E-01 -3.09408802581862E-01
 -3.06108889598400E-01
* ORBITAL    1   81
 -6.35816063678250E-01 -3.45957508543329E+00 -1.25122405268094E+00  3.47297133124126E-02 -2.77911499781016E-01
  1.40811406512927E-01 -1.02573075375494E-01  2.74679201475207E-01  2.20979634126465E-01 -3.67086801563206E-01
 -4.03222379608157E-02  7.25772170515279E-01  8.78192862305910E-02  9.00382756972595E-01  2.71616260267992E-01
  1.75130036694480E+00  1.14676941674012E+00 -6.63716470297371E-01 -6.82175060634797E-01  4.81292706895902E-01
  1.78799209697528E-01 -5.38578200021905E-01 -1.36032229667950E-01  1.75635149853808E-02 -2.89475496887455E-01
 -5.36255284416889E-01 -1.29510314451576E-01 -1.59818618424565E-01  4.46328785776168E-01  2.58795250460421E+00
  1.28238228255810E+00  1.27259256867533E+00  9.34406901804712E-01  1.86770815566052E+00  1.25175063289934E+00
  9.12814040510774E-01  9.27414938232803E-01 -9.92240209472865E-02  4.26481328612837E-01  4.45988747935024E-01
  9.74689716352295E-02 -9.37547415281966E-02 -7.78680489380703E-01 -4.46028083498209E+00 -2.04123949775046E+00
  4.06019822023403E-01  4.08852315131766E-01  1.42826938990630E+00  9.90163733945185E-01  5.55619226358192E-01
  4.88062566053411E-01  1.88127162675045E-02 -6.43387461294951E-02  4.42398465366123E-01 -4.30498755954316E-01
 -1.26412539224249E-01  1.21037445837126E+00  1.52757184755517E-01  6.56095577552646E-01 -1.70093610608600E-01
 -5.61608397350787E-02  1.91061283444561E+00  2.07550639432550E-01  7.32731312570508E-01  5.55741067476297E-01
 -2.91136994616145E-02 -1.08015800087805E+00 -2.17811032999233E-01  3.13362804489813E-01  1.00231797079031E-01
 -2.78803592846470E-01  8.03117060101092E-01  1.01595824660805E-01 -1.34952641818373E-01 -4.14149876398229E-02
 -5.05591668373961E-01  2.86032766984446E-01 -1.30069696316867E-01 -1.37266711515774E-01 -2.76887882248220E-01
 -2.03950455713025E-01  1.17239126447962E+00  1.54056058743740E-01 -4.44015815282951E-01 -1.67878662103568E-01
 -3.09839579154318E-01
* ORBITAL    1   82
  4.69851915299457E-01  2.58294683335922E+00  1.04235459227653E+00  7.35146717618473E-01  4.62998167116475E-01
 -2.71063458070877E-01 -7.79270737064103E-02  6.92657847429105E-02  3.67454811322598E-02  2.07268973699960E-01
  8.78684000723403E-02 -3.96122357909062E-01  1.22042399952565E-03  7.75815090425135E-02 -5.39181759382738E-01
 -3.32631273380576E+00 -1.85888051337785E+00  9.50987948924825E-01  5.51521470232499E-01 -5.04778198925391E-01
 -4.06413011411097E-01 -1.33868679872793E+00 -8.24473652128058E-01 -6.68155538223957E-02 -4.74411137815934E-01
 -1.07525093163840E-02 -4.43859308914592E-02 -3.49107567889371E-01  1.56409226584715E+00  9.03510637663058E+00
  4.32574658379508E+00  1.54864700588434E+00  1.16736234929475E+00  2.62091690573106E+00  2.01019577940679E+00
  1.09384342015725E+00  5.83698510230218E-01  1.07819367700916E+00  4.81958728926679E-02  1.86043003803346E-02
  3.77087165921587E-01 -4.76266675653396E-01 -1.23590263972298E+00 -7.13112886171938E+00 -3.32476502512245E+00
  1.84649442763940E+00  9.72744182792712E-01  2.15991834223577E+00  1.58758298017103E+00  1.99027287629178E+00
  1.19064636572082E+00  5.62099645766237E-02 -8.67511414373368E-01  2.95448709542679E-01 -3.28485191098691E-01
  7.88197631979596E-01 -1.27728296008376E-01  5.15302856561885E-02 -9.00326011731162E-02  4.14255695387668E-02
 -8.10514685976020E-02 -7.47361846407751E-01 -8.17882228584402E-02 -1.51559939659210E-01 -3.09376906079967E-01
  9.73077522671368E-02 -1.77407040532354E-01 -4.07928350951479E-02  1.52736024040032E-01  3.10587853892313E-01
  1.31013288368929E-01 -1.03628158597912E+00  3.61380758869928E-02 -2.66075113406284E-01 -6.17622334812253E-01
  1.51196045362578E-01  1.40734516083497E+00  1.36155166519053E-01  2.16362125802090E-01 -6.29403426820612E-01
 -1.43806551248864E-01 -3.34540402353430E-01 -2.37824699595121E-01  4.36012781728175E-02 -3.89874524644599E-01
 -4.68742006577539E-02
* ORBITAL    1   83
 -1.89942492465125E-01 -1.28099599089584E+00 -8.04167127237596E-01 -1.44496326981913E+00 -7.40002514521474E-01
 -4.22101915728048E-01 -1.73198409143915E-01  6.27646594094143E-02  3.60643060706675E-02  2.34165194033118E-01
 -2.76948611691317E-02  5.13692157943432E-02  1.32479501742568E-02 -7.43291502554152E-01 -8.10198423198753E-01
 -4.60165655532368E+00 -2.21331942401992E+00 -1.30261117593286E+00 -6.59733133274102E-01 -2.76893862013084E-01
 -1.10750402782966E-01 -3.68227418922977E+00 -2.13412785415201E+00 -5.95573633978750E-03 -7.58699572892422E-02
 -1.40004592472654E+00 -4.14557098493241E-02  5.97101452383442E-01  1.28019285488449E+00  7.28934636430011E+00
  3.35369618005611E+00 -1.85910267084511E-01 -2.77765687290145E-02  7.78362122912803E-02  1.73929029483607E-01
 -3.61978931733944E+00 -2.23624831313609E+00  1.05489054941257E-01 -2.01120470822064E-01  1.07291694701309E+00
 -2.10466714537802E-01 -4.53739219589469E-01 -4.88968597063974E-02 -2.62994358237447E-01 -4.05640712727419E-02
 -6.51325725596295E-01 -1.41297331250257E-01  5.75109284419147E-01  1.39592355395969E-01  1.10465884451416E-01
  1.33728721221434E-01 -3.67025856440272E-01  8.03780859395684E-02 -2.22615759265396E-01 -5.08503838801716E-01
 -6.23628944378512E-01  4.41105038454558E-02  7.68144367732321E-02 -1.25044063928054E-01 -3.56259502760540E-02
 -2.78765075808608E-02 -1.03323584048811E+00 -3.26763804276862E-01 -2.78167804453377E-01 -2.90833770572746E-01
 -4.78010466712007E-02  1.81855696120774E-01 -5.00539833726563E-02 -8.68324813836737E-02  6.05558080878023E-02
  1.65125200039325E-01 -5.18540428102375E-01  1.59163493818754E-01 -1.63650204570447E-01 -1.84293801049094E-01
  2.98053144643411E-01 -1.23254868646914E+00 -2.26738504348644E-01 -3.16362261231872E-01  3.44538837789566E-01
 -8.65100903472291E-02  1.22222026877884E+00  2.79375707167340E-01 -4.96089964441508E-01  1.63594759615633E-01
 -1.37516745097586E-01
* ORBITAL    1   84
 -2.89650630987977E-01 -1.85245371243414E+00 -1.08758878176776E+00 -1.31860997891479E+00 -8.75886180511097E-01
  7.96643829019388E-01  3.50459072549011E-01 -1.66781605647411E-01 -1.33553169968527E-01 -5.54267978819086E-01
  1.49015573156238E-01  8.74875619927956E-02 -1.02971881977405E-01 -3.37796747519873E-01 -1.09307596793646E-01
 -5.02560260380205E-01 -1.79661580726129E-01 -9.34152789671436E-01 -5.79489983908561E-01  3.54183914051184E-01
  1.95688963143630E-01 -2.02034868695109E+00 -1.09825481669109E+00 -5.03768021023560E-02 -5.20849016007334E-01
 -7.26487356287681E-01 -1.62444266232527E-01  1.01206644302557E-01  1.22096607358950E-02  3.18475374933068E-02
 -3.00381281787652E-02 -9.92825071034335E-01 -7.18365907795088E-01 -1.88375328599780E+00 -1.14332054948606E+00
 -2.75776095271306E+00 -1.70640249123007E+00 -2.32102323832553E-01 -1.00074414937235E+00  7.88612059154321E-01
 -2.38115061856314E-01  6.31118143356825E-01  6.20286994171855E-01  3.55851559080492E+00  1.65983807297466E+00
 -3.92549292904750E-02 -2.25098539698285E-01 -2.36930884839068E+00 -1.19693147015564E+00 -7.81560880526283E-01
 -4.68182665056982E-01  8.45389567839047E-01  4.14594700235328E-01  1.48633216021212E-02  7.60826756898273E-01
  5.62440068709807E-01 -1.14135716718984E+00 -3.64602679289955E-01 -5.73129446239004E-02  3.93816839255139E-01
 -3.40814117116716E-02  8.10628640408343E-01  1.64816563509396E-01  1.14595587474637E-01  2.33793103403172E-01
  3.60902962360211E-02 -9.42722780300556E-01 -1.78634139835729E-01  2.87431414375239E-01  2.07023288556652E-01
  5.02072803817714E-02 -5.66613298789139E-01 -7.52636455300769E-02 -3.37092601003844E-02 -2.00713045164663E-01
 -2.04890408521307E-02  1.72865437291087E+00  5.40959093331065E-01  4.22167746908255E-01 -4.25417407006875E-01
  1.82572976845601E-03 -1.40472309835966E+00 -2.03649872962755E-01  4.65684462373304E-01 -2.42769752917936E-01
  1.73683082431213E-01
* ORBITAL    1   85
  9.62988529058945E-03 -1.10523648263689E-01 -2.27310788128111E-01 -3.72271577448454E-01 -3.13691788120562E-01
 -1.38281797443724E+00 -4.34647498030985E-01 -2.10426692788607E-01 -1.78415290961298E-01  1.38255096076709E+00
 -2.52308748464047E-02 -1.83250743906428E-02 -1.29617535469474E-01 -6.82539267834991E-02 -5.92365280738397E-02
 -3.11732815833013E-01 -1.59022189453051E-01  4.09221935185631E-01  2.62520383922120E-01  1.86427861554221E-01
  5.46154047609093E-02 -8.53895849576278E-01 -3.18493074879688E-01  7.72160394272749E-01  6.55971965488106E-02
 -4.42368812139678E-01 -2.58836781637897E-02 -1.20245329290852E-01 -1.72373856302828E-02 -2.69623578464459E-02
  1.34510208738971E-01  6.05323928331956E-02 -1.48030430346188E-01  4.54316315715761E-01  1.02736032855174E-01
 -1.22942702404884E+00 -5.85642310818925E-01 -3.73389840100585E-01  5.00921968730841E-01  5.64055887647301E-01
  4.40514355618481E-01  4.73720601256450E-01  4.80593135499164E-02  2.65424993308434E-01  1.30585280827100E-01
  3.63428808337751E-01  7.51447616793529E-02 -2.41476077821189E-01 -6.61471806016647E-02 -4.23388622782389E-02
 -2.21195023891620E-02  1.03539628717892E-01  1.60763658843895E-02  2.79111609434699E-01  3.20423776345961E-01
  3.87421747019511E-01  1.84495165471716E+00  4.11127720383587E-01  1.95935740632438E-01 -6.48648267495788E-01
  3.54069494658652E-02 -2.10042627325666E+00 -5.34093601839147E-01 -1.18532430545621E-01 -8.09861491127320E-01
  5.27427940758671E-03 -9.80457661050210E-01 -2.22256286903439E-01 -1.47864130074136E-01  2.52908286121711E-01
 -4.07912379280710E-01  1.75203241059320E+00  4.08302108159978E-01  2.62315603437677E-01  4.93939019275354E-01
 -3.62327746450596E-01  5.52611031135506E-01  5.19761148921969E-02  2.02177794169034E-01 -1.48910152225408E-01
  2.15225263836779E-02 -6.70828134325792E-01 -1.35894724885235E-01  2.61985890659036E-01 -1.24101069180952E-01
  1.98100071107309E-02
* ORBITAL    1   86
 -7.94362767136499E-02 -5.91830695612244E-01 -4.30179468244124E-01 -9.79572790281768E-01 -5.62413915783120E-01
  5.28973415956103E-01  1.17004613706065E-01 -1.26075422630968E-01 -1.26418512674150E-01 -7.40231868088698E-01
 -1.14648555606453E-01 -1.19609943580762E-01 -3.82694969525656E-03 -3.66001644547256E-01 -5.25505391454486E-01
 -2.83092201874854E+00 -1.03005375334742E+00 -9.44453962545897E-01 -4.82390441617604E-01 -1.31596095158583E-01
  1.01688291871059E-01 -6.78857457836874E-01 -4.09192427056396E-01 -6.52765660835037E-01  8.96154260438851E-01
 -4.87391790414978E-01  5.78685294438295E-01  3.01432286621572E-01  3.92684012952431E-01  2.46218916357382E+00
  1.42137967273413E+00  2.47800222698937E-01 -1.99962700956860E-02  6.78004732228226E-01  2.47542929530848E-01
 -1.47170418130359E+00 -8.88650117855481E-01  1.15105110974534E-01  1.05728186104538E+00  5.59360073573136E-01
  6.67226560208959E-01  2.02005978367801E-01 -1.89105846777878E-01 -1.04967805100954E+00 -3.73626955537451E-01
  8.47704631832322E-01  3.27127606069583E-01  2.50953905569415E-01  7.55660137420514E-02  4.45457625502278E-01
  2.14472913646293E-01 -1.47049866596390E-01 -2.51464855832287E-01  2.78530459908669E-01  1.47749289777422E-01
  5.55116336806701E-01 -1.38740891476314E+00 -3.56259468411247E-01 -1.44862208906385E-01  4.95721679709670E-01
  7.53143510618413E-02  4.05906309810153E-01  9.97102480272175E-03 -1.12785841313813E-02  2.06912107433989E-01
 -2.91066550234245E-02  1.96556496227112E+00  3.06243040493904E-01 -2.25309146490487E-01 -7.84247925470689E-01
  2.14647278299760E-01  1.43217422626605E+00  3.14365624106308E-01  3.27015166490193E-01  5.23341340587594E-01
 -7.94107908337852E-02  7.30858344194113E-01  1.75967215783481E-01  2.51059477388511E-01 -1.60128432775508E-01
  4.89655480921919E-02 -9.26305172346473E-01 -2.92643270584661E-01  2.79548855456011E-01 -4.96427853183201E-02
  9.32422271449799E-02
#OCC
* OCCUPATION NUMBERS
  2.00000000000000E+00  2.00000000000000E+00  2.00000000000000E+00  2.00000000000000E+00  2.00000000000000E+00
  2.00000000000000E+00  2.00000000000000E+00  2.00000000000000E+00  2.00000000000000E+00  2.00000000000000E+00
  2.00000000000000E+00  2.00000000000000E+00  2.00000000000000E+00  1.72059486561699E+00  1.16020701729538E+00
  6.81886726485460E-01  4.37311390602167E-01  0.00000000000000E+00  0.00000000000000E+00  0.00000000000000E+00
  0.00000000000000E+00  0.00000000000000E+00  0.00000000000000E+00  0.00000000000000E+00  0.00000000000000E+00
  0.00000000000000E+00  0.00000000000000E+00  0.00000000000000E+00  0.00000000000000E+00  0.00000000000000E+00
  0.00000000000000E+00  0.00000000000000E+00  0.00000000000000E+00  0.00000000000000E+00  0.00000000000000E+00
  0.00000000000000E+00  0.00000000000000E+00  0.00000000000000E+00  0.00000000000000E+00  0.00000000000000E+00
  0.00000000000000E+00  0.00000000000000E+00  0.00000000000000E+00  0.00000000000000E+00  0.00000000000000E+00
  0.00000000000000E+00  0.00000000000000E+00  0.00000000000000E+00  0.00000000000000E+00  0.00000000000000E+00
  0.00000000000000E+00  0.00000000000000E+00  0.00000000000000E+00  0.00000000000000E+00  0.00000000000000E+00
  0.00000000000000E+00  0.00000000000000E+00  0.00000000000000E+00  0.00000000000000E+00  0.00000000000000E+00
  0.00000000000000E+00  0.00000000000000E+00  0.00000000000000E+00  0.00000000000000E+00  0.00000000000000E+00
  0.00000000000000E+00  0.00000000000000E+00  0.00000000000000E+00  0.00000000000000E+00  0.00000000000000E+00
  0.00000000000000E+00  0.00000000000000E+00  0.00000000000000E+00  0.00000000000000E+00  0.00000000000000E+00
  0.00000000000000E+00  0.00000000000000E+00  0.00000000000000E+00  0.00000000000000E+00  0.00000000000000E+00
  0.00000000000000E+00  0.00000000000000E+00  0.00000000000000E+00  0.00000000000000E+00  0.00000000000000E+00
  0.00000000000000E+00
#OCHR
* OCCUPATION NUMBERS (HUMAN-READABLE)
  2.0000  2.0000  2.0000  2.0000  2.0000  2.0000  2.0000  2.0000  2.0000  2.0000
  2.0000  2.0000  2.0000  1.7206  1.1602  0.6819  0.4373  0.0000  0.0000  0.0000
  0.0000  0.0000  0.0000  0.0000  0.0000  0.0000  0.0000  0.0000  0.0000  0.0000
  0.0000  0.0000  0.0000  0.0000  0.0000  0.0000  0.0000  0.0000  0.0000  0.0000
  0.0000  0.0000  0.0000  0.0000  0.0000  0.0000  0.0000  0.0000  0.0000  0.0000
  0.0000  0.0000  0.0000  0.0000  0.0000  0.0000  0.0000  0.0000  0.0000  0.0000
  0.0000  0.0000  0.0000  0.0000  0.0000  0.0000  0.0000  0.0000  0.0000  0.0000
  0.0000  0.0000  0.0000  0.0000  0.0000  0.0000  0.0000  0.0000  0.0000  0.0000
  0.0000  0.0000  0.0000  0.0000  0.0000  0.0000
#ONE
* ONE ELECTRON ENERGIES
 -1.1233E+01 -1.1231E+01 -1.1229E+01 -1.1227E+01 -1.0914E+00 -9.4107E-01 -8.1413E-01 -7.4935E-01 -6.1735E-01 -5.8600E-01
 -5.6211E-01 -5.5581E-01 -5.0595E-01  0.0000E+00  0.0000E+00  0.0000E+00  0.0000E+00  9.4545E-02  1.2081E-01  1.2986E-01
  1.6107E-01  2.1596E-01  2.3651E-01  4.3324E-01  4.6547E-01  4.9185E-01  5.3101E-01  5.5100E-01  6.0011E-01  6.2563E-01
  6.4670E-01  6.7742E-01  6.9504E-01  7.1446E-01  7.4381E-01  7.5951E-01  8.0373E-01  8.1420E-01  8.2777E-01  8.3591E-01
  8.6421E-01  8.8262E-01  8.9893E-01  9.1816E-01  9.8599E-01  1.0656E+00  1.1469E+00  1.2250E+00  1.2895E+00  1.3409E+00
  1.4166E+00  1.4529E+00  1.4792E+00  1.5805E+00  1.6157E+00  1.6991E+00  1.7145E+00  1.7459E+00  1.7817E+00  1.8101E+00
  1.8758E+00  1.9196E+00  1.9599E+00  1.9743E+00  2.0410E+00  2.0593E+00  2.1134E+00  2.1545E+00  2.2192E+00  2.2705E+00
  2.2929E+00  2.3171E+00  2.3300E+00  2.4415E+00  2.5831E+00  2.5961E+00  2.6559E+00  2.8171E+00  2.9857E+00  3.0497E+00
  3.0714E+00  3.1231E+00  3.1877E+00  3.2689E+00  3.3037E+00  3.4158E+00
#INDEX
* 1234567890
0 iiiiiiiiii
1 iii2222sss
2 ssssssssss
3 ssssssssss
4 ssssssssss
5 ssssssssss
6 ssssssssss
7 ssssssssss
8 ssssss
