# Supplementary material for: Smooth Things Come in Threes: A Diabatic Surrogate Model for Conical Intersection Optimization
Source: J Chem Theory Comput. 2023 May 16;19(11):3418–27. doi: 10.1021/acs.jctc.3c00389 (PMC10269327; doi:10.1021/acs.jctc.3c00389)
Supplement: Supplementary file 1 — ct3c00389_si_002.zip [file ct3c00389_si_002.zip › SI/RVO/CI/g/MECP.geo.molden]

 [Molden Format]
 [N_GEO]
                    8
 [GEOCONV]
 energy
-0.15180585017966990E+03
-0.15180566713789989E+03
-0.15178952883977837E+03
-0.15178150323230361E+03
-0.15178267594844004E+03
-0.15178265930914586E+03
-0.15178266303601578E+03
-0.15178266395955148E+03
 max-force
   0.0970733
   0.0738310
   0.0863606
   0.0997273
   0.0991389
   0.0989420
   0.0986182
   0.0000000
 rms-force
   0.0281160
   0.0266808
   0.0264099
   0.0261271
   0.0259483
   0.0258048
   0.0257911
   0.0000000
 [GEOMETRIES] (XYZ)
   5
  -151.80585017966990     
 C      0.0000000      0.0000000      0.0000000
 H      1.0641400      0.0000000      0.0000000
 H     -0.5491900      0.0000000     -0.9115000
 C     -0.6532100      0.0000000      1.1561700
 O     -1.3335100      0.0000000      2.1473000
   5
  -151.80566713789989     
 C     -0.0290642      0.0000000      0.0440827
 H      1.0303898     -0.0000000     -0.0666616
 H     -0.5108196     -0.0000000     -0.9078169
 C     -0.6015636      0.0000000      1.2509006
 O     -1.3607124     -0.0000000      2.0714652
   5
  -151.78952883977837     
 C     -0.0349408     -0.0000000      0.0721315
 H      1.0226285     -0.0000000     -0.1247608
 H     -0.5582327      0.0000000     -0.8830544
 C     -0.4436555      0.0000000      1.4096706
 O     -1.4575695     -0.0000000      1.9179831
   5
  -151.78150323230361     
 C      0.0121833      0.0000000      0.0581106
 H      1.0673755     -0.0000000     -0.1507910
 H     -0.6466892     -0.0000000     -0.7967520
 C     -0.4004621      0.0000000      1.4614704
 O     -1.5041775     -0.0000000      1.8199320
   5
  -151.78267594844004     
 C      0.0485332     -0.0000000      0.0509879
 H      1.0962551      0.0000000     -0.1822796
 H     -0.6749858      0.0000000     -0.7445433
 C     -0.4107779     -0.0000000      1.4651937
 O     -1.5307946      0.0000000      1.8026112
   5
  -151.78265930914586     
 C      0.0476979     -0.0000009      0.0508578
 H      1.0954001      0.0000007     -0.1776708
 H     -0.6786088      0.0000001     -0.7429122
 C     -0.4082070     -0.0000005      1.4636069
 O     -1.5280522      0.0000006      1.7980884
   5
  -151.78266303601578     
 C      0.0477631     -0.0000004      0.0508059
 H      1.0951363      0.0000004     -0.1769502
 H     -0.6792626      0.0000000     -0.7422998
 C     -0.4075989     -0.0000003      1.4631927
 O     -1.5278079      0.0000003      1.7972214
   5
  -151.78266395955148     
 C      0.0477609     -0.0000001      0.0509168
 H      1.0950170      0.0000001     -0.1769481
 H     -0.6792835      0.0000000     -0.7421227
 C     -0.4073857     -0.0000000      1.4630951
 O     -1.5278787      0.0000000      1.7970289
 [FORCES]
point    1
   5
      0.0124149      0.0000000     -0.0252549
      0.0183470     -0.0000000     -0.0078954
     -0.0038573     -0.0000000     -0.0225709
     -0.1097157     -0.0000000      0.1834420
      0.0828111     -0.0000000     -0.1277207
point    2
   5
      0.0451508      0.0000000     -0.0515491
      0.0187931      0.0000000      0.0145268
     -0.0348950     -0.0000000     -0.0042238
      0.1027610     -0.0000000     -0.0982742
     -0.1318099      0.0000000      0.1395203
point    3
   5
      0.1076911      0.0000000     -0.0079411
      0.0046903     -0.0000000      0.0122859
     -0.0386345     -0.0000000      0.0449894
      0.0110901     -0.0000000     -0.1631979
     -0.0848370     -0.0000000      0.1138636
point    4
   5
      0.0835528     -0.0000000      0.0766750
     -0.0038129      0.0000000      0.0014752
     -0.0202089      0.0000000      0.0299663
     -0.0686025     -0.0000000     -0.1884574
      0.0090715      0.0000000      0.0803408
point    5
   5
      0.0434956     -0.0000010      0.1045743
     -0.0036605      0.0000000      0.0053728
     -0.0106269      0.0000000      0.0169133
     -0.0764869      0.0000009     -0.1873453
      0.0472788      0.0000001      0.0604849
point    6
   5
      0.0440442     -0.0000001      0.1033243
     -0.0026052     -0.0000001      0.0032827
     -0.0091665      0.0000000      0.0171039
     -0.0751131      0.0000005     -0.1869733
      0.0428406     -0.0000003      0.0632624
point    7
   5
      0.0436879     -0.0000003      0.1033071
     -0.0019926     -0.0000000      0.0028271
     -0.0089611     -0.0000000      0.0169812
     -0.0761887      0.0000007     -0.1863614
      0.0434546     -0.0000004      0.0632460
point    8
   5
      0.0000000      0.0000000      0.0000000
      0.0000000      0.0000000      0.0000000
      0.0000000      0.0000000      0.0000000
      0.0000000      0.0000000      0.0000000
      0.0000000      0.0000000      0.0000000
