# Supplementary material for: Smooth Things Come in Threes: A Diabatic Surrogate Model for Conical Intersection Optimization
Source: J Chem Theory Comput. 2023 May 16;19(11):3418–27. doi: 10.1021/acs.jctc.3c00389 (PMC10269327; doi:10.1021/acs.jctc.3c00389)
Supplement: Supplementary file 1 — ct3c00389_si_002.zip [file ct3c00389_si_002.zip › SI/RVO/CI/g/C2H2O.xyz]

5
Ketene
C          0.00000        0.00000        0.00000
H          1.06414        0.00000        0.00000
H         -0.54919        0.00000       -0.91150
C         -0.65321       -0.00000        1.15617
O         -1.33351       -0.00000        2.14730
