# Supplementary material for: Smooth Things Come in Threes: A Diabatic Surrogate Model for Conical Intersection Optimization
Source: J Chem Theory Comput. 2023 May 16;19(11):3418–27. doi: 10.1021/acs.jctc.3c00389 (PMC10269327; doi:10.1021/acs.jctc.3c00389)
Supplement: Supplementary file 1 — ct3c00389_si_002.zip [file ct3c00389_si_002.zip › SI/RVO/CI/g/init.Orb]

#INPORB 2.2
#INFO
* RASSCF average (pseudo-natural) orbitals
       0       1       0
      52
      52
*BC:HOST otis PID 14548 DATE Thu Apr 28 10:52:06 2022
#EXTRAS
* ACTIVE TWO-EL ENERGY
 0.634028352562E+01
#ORB
* ORBITAL    1    1
 -1.17221706704592E-04 -5.29177638737693E-04 -1.22307226987023E-04  2.76505480803787E-04  1.36448974162535E-04
  2.40067368562755E-16 -1.06580030047088E-15 -4.74848472565687E-04 -2.09232049571284E-04  7.64053063127686E-16
 -4.52071826353967E-16 -1.49754968840987E-04  1.46286658039548E-04 -1.45104429752486E-05 -1.35888375095673E-04
 -6.15105295698780E-05  2.36576882718836E-05 -9.30351599728184E-16  2.04330387101605E-05 -9.34679030236436E-05
 -6.20723416760130E-05 -1.36426115087344E-05 -5.86176767834058E-16 -6.08412410016010E-06  3.91056209889867E-04
  1.92386186210628E-03  5.81629082655042E-04 -3.79759345652113E-04 -1.65393415835402E-04  3.19729458630499E-16
  8.83469470923774E-16  4.75332018709905E-04  2.22918154410911E-04  5.84507295045859E-16 -3.53308922742220E-16
  3.82942672437575E-04 -5.75230510539901E-04  1.95049340337967E-04 -1.00023283796879E+00 -1.70081266164543E-03
  3.44895025654086E-05 -9.37000166207902E-04  2.47665979070506E-04 -5.77591326922402E-16 -3.03283642453268E-16
  1.29261969222143E-03 -3.66670809856118E-04 -3.20464577245552E-16  3.79872125320971E-16 -1.96612468819834E-04
  2.92272642858622E-04 -1.13586403983743E-04
* ORBITAL    1    2
  1.68398161457310E-02 -7.48543375509674E-04 -1.68570197029177E-04 -2.80891299649201E-04 -1.17065435025008E-04
  6.17087271691343E-16  6.65760620310938E-16  2.72174608991084E-04  3.53433264058153E-05 -4.02456764160190E-16
 -1.65818477607132E-15  8.08060166443267E-05 -2.54120289665254E-04 -2.82564532064192E-05  3.04861946474214E-04
  8.63472137510830E-05 -6.31773223923432E-05  2.73617349428762E-16  2.70920822993125E-06  1.32368206946198E-04
  2.92797541858604E-05  4.61563334655800E-05 -4.09018555398837E-16  6.00812162159696E-05  9.99901120786720E-01
 -2.24552688023114E-05 -1.81810450314865E-03 -5.65317598860349E-04  3.05409266018153E-04 -6.23755546552579E-15
  4.53891705465508E-17  4.09292764018987E-04 -2.50396542272451E-04 -7.85366365263531E-16 -2.05241115540007E-16
  7.38912232331924E-04 -1.03037315722193E-03  3.93844709128848E-04 -4.84878966742368E-04 -6.42518506167178E-04
 -5.11183515636216E-04 -3.15082325729924E-04 -2.75365483846642E-04 -5.18255899720414E-15  6.20169662640236E-16
 -3.84497113908243E-04  3.42888478352984E-04 -2.39734716546448E-16 -2.83375868732903E-16  8.79611317708708E-05
 -7.18908699633620E-05  4.45417790033674E-06
* ORBITAL    1    3
 -9.99448637959681E-01  2.79118360708476E-03  3.25320122653240E-03  3.83186565857581E-04 -1.18559739512861E-04
 -3.41990013310707E-16  5.22032874932611E-16 -6.99251454697190E-04  2.20762172942274E-04 -1.10181663827173E-15
  6.52634661598825E-16 -1.89120084330199E-04  2.63587580127214E-04 -1.40170381786177E-05 -1.32128840313667E-03
 -1.73999617394553E-04  4.10781254445995E-04  4.71747897590130E-16 -6.14054237147772E-05 -1.31740742848860E-03
 -1.68486642257831E-04 -1.64659207014647E-04  7.69563064654016E-16 -3.87905617510212E-04  1.74106435022609E-02
 -4.91752326565075E-04 -1.63855009275710E-04 -1.37438045755586E-04  7.27702517720821E-05 -1.43708528258826E-15
 -2.44908819333578E-16  2.67352981888500E-04 -1.33606210811180E-04  2.18111460806188E-16  1.40518636968318E-16
  4.05597364982280E-06  3.61880249871372E-05  8.13375423244761E-05 -2.97628720400797E-06  4.82571395335292E-05
  1.11186749657341E-05 -8.30677194344246E-06 -3.56079003999098E-05  1.32928040271869E-15  3.84322864007745E-16
  1.77550232909930E-05  7.39720421864265E-05  1.09920890879053E-15 -5.59717841069510E-16 -2.51447540004610E-05
  1.66418997981362E-05 -1.74557273470263E-05
* ORBITAL    1    4
 -2.44309775756411E-02 -7.21268172444939E-02 -3.73976125889941E-02  2.59317735490120E-03  5.30411283053071E-03
  7.57926203247590E-14  7.01207274524849E-14 -1.62724845474740E-02 -1.56119437012846E-02  6.57567544521315E-15
  4.17318170005120E-14 -3.52832369005585E-03 -1.69886675243411E-04 -9.14008721527289E-04  1.19689801884610E-02
  2.53080944708548E-03 -2.88428199808105E-03  1.95752171508713E-14  4.90268583099024E-04  6.99480230490626E-03
  1.50016051878834E-04  1.68423582464768E-03 -5.06528972853271E-14  2.92873970012945E-03 -3.63289241867059E-02
  3.15567634037625E-01 -5.05431636884547E-03 -7.49174014400755E-02  5.14216107782328E-02 -3.00691671034964E-14
 -6.17444839182857E-14  8.88130478490770E-02 -7.43746562843718E-02 -8.56086947408144E-16 -3.86971783548111E-14
  2.74644337670257E-02 -4.30935696997357E-02  1.52306042820093E-02 -2.24827173068023E-02  7.67673750326773E-01
 -2.10401158128375E-02  7.36425589526766E-02 -2.13782520583874E-02 -2.00787402005488E-14  3.61386971108134E-14
 -1.37957870421084E-01  3.17466938279428E-02 -1.12747843441193E-14  3.36083275878476E-15  1.21977384345980E-02
 -1.71288198735100E-02  5.43360685132537E-03
* ORBITAL    1    5
 -6.79050414448560E-02  4.80055790011331E-01 -6.07752285485994E-02 -7.84530283501282E-02  1.62266724359796E-04
  3.26008110113746E-14  1.59512321179412E-14  1.36930066155812E-01 -5.77682392952889E-04  2.14448808153899E-14
 -7.41906544853412E-15  1.74275677203494E-02 -1.96307862500282E-02  8.04115340616190E-03  1.86320803071116E-01
 -8.22421939997287E-03 -3.00902452284781E-02 -3.96596742339349E-14  1.19169061500261E-03  1.83780513664754E-01
 -9.45563913659820E-03  1.45701279319374E-02  4.87309834052908E-14  2.63586438085580E-02 -3.69086704859812E-02
  3.22056989355141E-01 -3.90028376439846E-02  9.86536666388015E-02 -3.86049036260923E-02 -6.14378856990734E-14
  2.58748943229005E-14 -1.81957504060223E-01  6.81084857098599E-02 -1.39687860039441E-14 -5.43668259977828E-15
  1.55265878016706E-02 -1.92222687758356E-02  2.78607439902373E-03 -5.87679988848348E-03 -2.09964205741734E-01
 -1.30293400633000E-02  7.79583623716776E-03 -1.10010435231300E-03  1.22156908597201E-15 -1.85448709927305E-14
 -3.42054221719180E-02  2.60704802382571E-04  3.38545930761549E-14  2.74091858119378E-14  1.53903382188989E-03
  6.77638495141527E-05 -3.21470980782468E-04
* ORBITAL    1    6
 -1.37608705454143E-03  2.89297929667979E-01  1.23905879593435E-02  1.02630943452557E-01 -3.36475650728823E-02
 -1.32883628358618E-13 -1.56518723206171E-13 -1.53560888673568E-01  6.08427079289737E-02  3.44716478584893E-14
 -2.49378571391244E-14 -2.53281220888588E-03  1.42654663109849E-02  8.52644653695197E-03  2.11172573895760E-01
 -1.41469924316944E-02 -2.25244771732865E-02  1.09253347172388E-13 -9.11994997875617E-03  2.03245352725217E-01
 -1.02328831159381E-02  1.85744895735594E-02 -1.77775967381448E-14  1.32559633986347E-02  1.42467033320772E-02
 -4.87102342720910E-01 -7.59101227299214E-03  3.00229690370389E-02 -4.01962998948549E-02  1.93143931444844E-13
  6.57809988137876E-14 -9.03158435931044E-04  5.71426441087668E-02 -1.65752352286188E-14 -2.54367516046949E-14
 -1.73451645253565E-02  2.58392725058112E-02 -1.06339427714793E-02  2.16773365774317E-02  4.70050532071239E-01
  3.38417450930372E-02 -2.73137190062986E-01  2.11109220885932E-02 -6.45756908604216E-14 -5.70889262508202E-15
  4.58292420693154E-01 -3.22438524956769E-02 -2.34617156947446E-14 -6.83243309319895E-15 -1.47393481628696E-02
  1.99077834852828E-02 -6.06686897321625E-03
* ORBITAL    1    7
 -2.10202970873805E-02  2.59307409047591E-02 -3.84037445877079E-02  1.90054671878992E-01 -2.64325216413052E-02
 -5.00465224505778E-14  3.84496716139984E-14 -3.87571783038947E-01  5.06081723811550E-02  2.51598742974250E-14
 -3.00095541444877E-14 -1.82978094169088E-02  3.16572421559923E-02  7.42824070843754E-03  2.25224652637445E-01
 -1.40765693884698E-02 -2.11191129526465E-02  5.55222819961703E-14 -1.35875836530079E-02  2.59681302501781E-01
 -1.69789286416339E-02  2.38050268752427E-02 -2.64899152042778E-14  1.39676709493568E-02  5.49538744021083E-03
 -1.08091850568724E-01  3.61992214312712E-03 -1.87095454509495E-01  6.38805740894029E-02 -1.40266057668631E-13
 -1.14428180738080E-13  2.83291429818869E-01 -9.94327307754973E-02  5.10734303794291E-14  8.41985841314243E-15
  2.71612577695796E-03 -8.89418971026291E-03  3.64261941483612E-03 -1.39988322115972E-02 -2.37313823398790E-01
 -2.27037494601336E-02  2.63922442960750E-01 -1.79202729126585E-02  1.56627345398268E-13  7.16917888388191E-14
 -4.02134688153584E-01  2.75205551519324E-02  3.48673740092745E-14 -1.73932251820771E-14  1.18957796696612E-02
 -1.83270616901394E-02  6.22723763729030E-03
* ORBITAL    1    8
  1.08658419516649E-03  5.56830410456668E-03  2.59345721496522E-03 -4.52745446737256E-01  7.46450201035931E-02
 -5.29619361013905E-14  1.29594575698783E-14 -2.35277929716971E-01  4.14829790817268E-02  2.35377018638206E-14
 -7.67945199937589E-14  1.76234399344737E-02  1.01662906324578E-02 -9.72254675426860E-03 -4.40720887627978E-01
  2.07350063530482E-02  3.41788625810329E-02 -1.86673373432809E-14 -7.90455940872612E-03  4.27337310908248E-01
 -1.88756071964222E-02  9.51257159223798E-03  1.35254468272613E-14  3.27608649880168E-02 -5.56105256567050E-05
 -1.01875450370538E-02 -5.35410328942104E-04 -7.05006432029704E-02  6.86522919312309E-03  1.25511869589804E-13
  4.27633933118356E-14 -6.09851546484119E-02  1.25912295453193E-02  2.24489697409734E-14  3.67784902408833E-14
  2.07610932700037E-02  1.61047056953688E-02 -1.30200501665001E-02  1.32358192282648E-03  1.70837224241006E-02
  1.93512199160467E-03  2.01615950162234E-02  5.54824453513182E-03  3.20421455425296E-14 -5.42076823586321E-14
  5.63852004459784E-02  1.14075037655053E-03  6.61533523876325E-15  5.65318961472067E-15  9.44250049022121E-04
  1.81718462280327E-03 -1.40825666645406E-03
* ORBITAL    1    9
 -5.73486965497443E-14 -3.26205708079368E-13 -8.67825408461391E-14  1.72866097914856E-13  1.23605493918278E-13
 -2.16622987019864E-01  7.04551320848926E-04 -1.49919400341517E-13 -7.32068465640183E-14  1.31978956888634E-02
 -2.39601685460691E-02 -3.13049296306134E-14  5.48085873586906E-14 -4.26787316619189E-14 -1.55955619562145E-13
  3.36998642706651E-14 -2.78387919500643E-14 -6.67823681706821E-03 -6.50589897752941E-14  2.44298197919048E-14
 -1.46155457847988E-13  1.12626921359384E-14 -6.75512195758945E-03 -3.28431244829405E-14  7.69747240152376E-14
  4.81079510523665E-13  2.37440466466518E-13  1.78496812603659E-13 -4.84149808407339E-14 -4.61645456751116E-01
  3.27234388054938E-02 -1.19567924933891E-13 -2.05677998227191E-13  1.79769300575437E-02 -2.45310819399962E-02
 -5.99429962918808E-16  1.55813218610677E-15 -2.27585382212920E-14  2.08778949053323E-15 -5.38533477704800E-15
 -1.64692914285468E-14  3.12382790341804E-13 -5.32263936684950E-14 -6.77059430842849E-01  1.85711786139204E-02
  2.80532268794504E-13  4.07724524445578E-14 -1.92957167926952E-02  2.84149859804351E-02 -1.83538136976752E-14
 -1.11658636750987E-14 -1.92447796282161E-14
* ORBITAL    1   10
  4.08115771326694E-03  1.88746373493958E-02  5.72789830378651E-03  2.53706989043067E-03 -6.02496143846668E-03
 -6.67293831079549E-14  5.88031343449310E-15  6.56895601192612E-03  4.41599016372460E-04 -3.35664376780001E-14
  1.15847892418111E-14 -1.94904021673315E-02 -1.48856339445698E-02  1.19218826202108E-02  7.40985895969695E-02
  1.71040038955662E-02  2.26615373577506E-04 -3.17109859929666E-14  1.86719522615405E-03 -7.23520278117693E-02
 -1.82086668996003E-02  1.71431432517587E-03 -1.81960997547897E-14 -1.00809117959387E-03 -1.65105915255616E-03
 -6.62330255841449E-02 -7.32029685721961E-03 -3.38771643562668E-01  2.13462795480637E-02 -2.97226801598165E-13
  8.74165031039400E-15 -2.16248330391275E-01  2.51765570594669E-02  7.81397524427899E-14  3.75432097995752E-15
 -4.14063353451545E-02 -1.58847449569938E-02  2.22744825318724E-02  1.78610492426978E-03  1.35011572118344E-02
  2.55657844011086E-03 -6.57813589470743E-01  1.28223995676070E-02 -2.63572979114435E-13  1.11672749310032E-13
 -4.21231611169483E-01  4.55055172810933E-03 -3.83094992119108E-14  3.03765018782350E-15  2.72832478529406E-02
  1.38009521875984E-02 -1.63620725250241E-02
* ORBITAL    1   11
 -5.77411455160889E-14 -2.84779321117204E-13 -1.00903692772294E-13  1.22266007403443E-13  8.95804759368023E-14
 -7.10602189943284E-01 -4.51908755362042E-02  1.04769868240002E-14 -1.09513514556993E-13  1.16917459783554E-02
 -2.09833506012870E-02 -8.20392047201989E-14  4.91974451707824E-14 -3.11046577314993E-14 -1.39777542240566E-13
 -8.78336644480207E-14 -1.26864250330707E-14 -2.22632015415237E-02  8.04363299563226E-15  5.70524078609827E-14
  7.98495441602136E-14  1.85040096550353E-14 -2.21514939437218E-02  2.89525007466240E-14  4.07932709118819E-14
  1.64463353507691E-13  8.88117091468835E-14  1.30475807071437E-13  3.72330829583475E-14 -2.64188240773488E-01
 -1.41377958406461E-02 -3.13229036152524E-13 -1.38059631893532E-13 -3.66349359753896E-02  5.93160846489086E-02
 -6.02731172491403E-15  2.89629791530879E-15  2.48730942058638E-14  2.86098308842000E-14  2.91103964030480E-13
  4.54224195660863E-14  5.44942213667973E-14  1.18430719983233E-13  5.59577050581256E-01  2.56900670093497E-02
 -1.24314343664611E-14  1.26507573647829E-13  3.98756113699453E-03 -6.05286174756056E-03 -4.11235093869095E-15
  4.70527221983794E-14  5.05871169236732E-14
* ORBITAL    1   12
  1.39517234139319E-04 -3.33970968605814E-02 -3.00515145167530E-05 -4.40240751241244E-02 -2.03847638978783E-02
  9.46467946507862E-14  4.40851220539705E-14 -5.99737855095046E-02 -3.52213655338763E-03 -7.68253605751692E-14
 -4.04044643898684E-14  4.60576581486309E-02  3.24119693269058E-02 -2.81139000176822E-02 -2.33093821654681E-01
 -4.11182246024291E-02 -2.78028968397437E-03 -1.49195553780364E-14  2.77162524686700E-03  2.58550666892910E-01
  5.27378553491800E-02  3.77428405515593E-03 -8.27286251232325E-14 -4.83808261593068E-03  8.51549665870195E-03
  9.49846068798301E-02  2.17258047472083E-02  8.10597032119276E-01  8.85516826234044E-02 -5.19421435531780E-14
 -1.69802821505216E-13  5.28687014781393E-01  6.22125536442566E-02 -1.95796210138833E-14 -1.46419598457824E-15
 -3.77030979008164E-02 -5.67763417139854E-03  1.71737108204105E-02 -2.19018789792960E-03 -2.82164554993345E-02
 -2.72687517823880E-03 -5.85870389388128E-01 -5.04514808391245E-02  2.15174412789861E-14  8.27788810431246E-14
 -3.57194321470727E-01 -3.48778437532190E-02  2.68759262647756E-14 -6.73725884025868E-15 -1.00741597047875E-02
 -3.60700785817981E-03  5.47494218900801E-03
* ORBITAL    1   13
  1.05828634457965E-13  6.37655211762115E-13  1.77337031518353E-13 -2.25072957561222E-13 -7.50224643405285E-14
 -6.95751721544627E-01 -3.88828352420009E-02  4.32382940824600E-13  1.27898394377415E-13 -8.01227276616686E-03
  1.27272244290023E-02  2.58670030532878E-14 -2.40425146334240E-14 -4.79791370943795E-14  1.78355293102547E-13
  6.88247840579489E-14 -9.49510789391717E-14 -6.62427206106182E-03 -4.53223988993672E-14  5.26064886743100E-14
  6.59526785071883E-14  4.64195743542138E-14 -6.50907310846400E-03 -6.31853996363577E-15 -6.86186707740285E-14
 -4.13554930170477E-13 -3.36500799446669E-13 -3.40782282391471E-13 -2.37274372851433E-13  9.09214587092608E-01
  4.87474184425771E-02  5.64273397142205E-13  2.38559837468111E-13 -9.26040449753594E-03  2.41865857324434E-02
  2.56329784928579E-15  4.92013424504841E-14 -3.79654890905630E-14 -4.45821173715696E-14 -3.63549298686478E-13
 -2.04423077706622E-13 -3.70979964037629E-14 -1.13052735871383E-13 -5.48528550629914E-01  1.17746978313801E-01
  2.41270491420069E-14 -8.35968805860474E-15  1.04336087895015E-02 -1.42554682958609E-02  2.10392491523384E-14
  6.18412844764095E-14 -2.48740447547342E-14
* ORBITAL    1   14
  1.59964913130771E-01  1.16049821542781E+00  4.22654302357444E-01  2.98577796281125E-01  1.76176900394147E-01
  3.71829790156212E-14  8.54264599825671E-15 -4.76745960423793E-01 -2.83366638239213E-01  2.54444599648755E-15
  1.48059696197755E-14 -3.43219236607850E-03  5.15413530062044E-02  5.22267032202605E-02 -9.57320195088527E-01
 -7.51260156414741E-01  8.39932396589410E-02  1.13796524698825E-14  1.90702393882828E-02 -8.59116421632611E-01
 -6.91823783302181E-01 -5.66838923480698E-02 -9.51869147958266E-15 -5.94844009949797E-02  5.52497190332281E-02
  2.68642025078464E-01  1.23894785841957E-01  1.33198601428048E-01  7.75219387013451E-02 -1.06325124293949E-14
 -2.69614074048115E-14 -1.52783671345584E-01 -1.17459035917905E-01  7.92060049672293E-15  8.92545278272128E-17
  2.02602029416056E-02 -2.72214848028879E-02  6.86573997703929E-03  2.28976653442666E-02  2.00560411398873E-01
  5.59804022010700E-02  1.77939565255805E-02  7.87102286608761E-03  2.10785361171582E-14 -1.21917456253638E-15
 -6.56690371743274E-02 -1.95264828007216E-02  1.86561453501016E-15 -2.35950598345739E-15  1.93775195836038E-04
 -2.08958686356951E-03  6.43237460615061E-04
* ORBITAL    1   15
  3.51670264855036E-03  2.02816733618570E-02  1.09275490950030E-02 -1.33907954207458E+00 -7.43000792946561E-01
 -6.81251751889953E-14 -1.49176916421345E-14 -7.84008963496069E-01 -4.28356964679994E-01  2.92165452153324E-15
  3.08381269987116E-15  9.36313768425809E-02  6.58096118979317E-02 -5.21846570726139E-02  1.99792345466795E+00
  1.58686654759635E+00 -1.58788306676255E-01 -2.67377994303546E-15  3.12773221397638E-02 -2.04496197511290E+00
 -1.62632093944682E+00 -5.72471870038014E-02 -2.48504531789334E-15 -1.55551544489138E-01  2.35895176154248E-03
  2.06806538498543E-02  1.06634346097530E-02  2.59543447585400E-01  1.85553641833517E-01  6.17983390078557E-14
  1.36223736607160E-14  1.42265262612687E-01  9.91099103327768E-02  4.19087870741859E-15  6.70997868260157E-15
 -2.66956537917836E-02 -1.30462833193838E-02  1.36448576579434E-02  2.75681023580847E-03  1.55780358211401E-02
  9.23241204021282E-03 -1.11959539323825E-01 -3.10308506278696E-02 -1.11597204163593E-14 -5.12832837319956E-15
 -6.58052006778893E-02 -2.47174096249887E-02  1.39306166507541E-15 -1.16028831755606E-15  1.76436891102036E-03
  9.60560141826478E-04 -9.47053913691531E-04
* ORBITAL    1   16
  2.05856772456140E-01  1.04836855335845E+00  5.53245049977389E-01 -2.11589163289758E-03 -1.32008014323497E-01
 -8.91682752729288E-14 -2.34768652488926E-14  4.96445402963051E-02  2.68984032422266E-01  6.46284701429326E-15
 -3.08304833713405E-15  1.00341563609502E-02 -2.17749284853865E-02  2.51099293200047E-02 -2.17397779985189E-01
 -2.24794710363781E-01  1.27513724491793E-02  7.15485792591949E-15 -2.71197264972250E-02 -2.28899732129951E-01
 -1.82011534253202E-01  1.46357354930975E-02 -9.30575123781522E-15 -5.09102521234406E-03  1.60594954466975E-01
  1.12959029111082E+00  5.94006050122106E-01 -8.02679515691352E-01 -4.74496945771025E-01  5.69862846510886E-14
  4.55472828611872E-14  1.14914011147869E+00  7.03672220194371E-01 -1.69194286041527E-15  1.35908201188980E-14
 -1.84602447228697E-02  1.31441397844118E-02 -2.85024967510166E-03 -2.36416205565637E-01 -1.67352510937758E+00
 -5.47526150019294E-01 -3.98472658874411E-01 -3.69350448288251E-01  4.70487441235982E-14  1.63934663805636E-14
  6.14336739629035E-01  5.40702492971744E-01  1.62359021152983E-15  1.76212226670599E-15 -1.88818450130699E-02
  3.09203415736431E-02 -1.11778884349805E-02
* ORBITAL    1   17
  2.66903825027922E-01  1.63329640689175E+00  6.04001261487777E-01 -8.50920784705109E-01 -5.90735661416538E-01
  8.68088964945737E-15  6.25753075781718E-14  1.48912179151949E+00  1.02887616658612E+00  3.90245647283625E-15
 -1.05439920482174E-14 -8.79342303734165E-03  4.83331639555803E-02  2.88186323553644E-02  4.23414298497252E-01
  1.08022179905443E-01 -2.84977611375491E-02 -5.78343144564901E-15  1.12104546943727E-01  4.21012778957561E-01
  7.99720456723779E-02 -7.96351937222643E-02  5.81170300498524E-16  7.10578548537112E-02 -4.40577718179490E-01
 -2.61435745990054E+00 -6.98246123933504E-01 -5.28153322718887E-01 -2.63457424116010E-01 -2.84721346442139E-14
  6.79552128210940E-14  1.00661462632831E+00  5.12987300019508E-01  3.56947526219127E-15 -1.64938055305759E-15
 -2.40134130649984E-02  3.96481943203715E-02  2.36768679829080E-02 -2.44816453473857E-02 -6.52507886042527E-02
 -8.28011431583764E-02  1.26672038074861E-01  1.82236599185142E-02 -7.63834637387382E-14  4.94506559419028E-14
 -2.37393621451071E-01 -7.69896713719847E-02 -7.26036518039210E-16  4.54117696912260E-15  8.53998719540384E-04
 -1.95866675903673E-04  2.17407825201690E-03
* ORBITAL    1   18
  8.09885885540107E-02  5.56066378846178E-01 -1.05056916131199E-01 -2.66777607166336E-01 -3.94272963180119E-02
  1.26045308612253E-13  1.42938366491706E-13  4.55547352813405E-01  6.20334781804716E-02  1.36397871597538E-14
 -9.35401404058896E-15  1.53637226871423E-02 -1.45462263324805E-02 -2.95905564434183E-02  2.77386249847855E-01
  3.06857508448674E-01 -5.92038311144899E-02  8.59239161592483E-15 -2.11772099269408E-02  2.50286948237134E-01
  2.13715689624351E-01  5.34657149545686E-02  8.71032260978762E-15  1.80138067888342E-02  1.15615453565560E-01
  2.10640288681888E-01 -2.23574594086010E-01 -4.84848798195270E-01 -3.22532546301679E-01 -2.10565054197794E-13
 -5.68189769668469E-14  8.33723268435743E-01  5.44303323727407E-01  1.00383886860756E-14 -1.59830427102711E-15
  1.52099537645473E-01 -2.34722972195839E-01  7.75443758224776E-02 -1.54077632773466E-01 -9.50097097321235E-01
 -4.43778099659958E-01 -2.27364899452563E-01 -5.47363844236575E-01  5.09245001748805E-14  1.38522033582455E-13
  2.69081073564110E-01  8.01112265745434E-01 -1.19822740401326E-15  3.36430154383490E-15 -2.29922164856213E-02
  3.38522225206331E-02 -1.09987743329983E-02
* ORBITAL    1   19
  9.44627009688622E-03  5.42887300156835E-01  5.51546337208205E-02 -7.36863523064631E-02 -1.45089971659339E-01
 -2.92180773545922E-14  1.63332319662401E-12  1.41491766128134E-01  2.52704109150188E-01  1.83063016272113E-13
 -3.49289070482305E-13 -5.68468789184132E-02 -1.38460128076396E-01 -2.72707191000950E-01 -3.08653925751059E-01
  2.91103794476955E-01 -2.89941700451571E-01  1.99061203810739E-16 -7.94365049665368E-02 -2.82708659120804E-01
  2.89811955136527E-01  2.20261307384916E-01  9.38781436197779E-15  1.95696620894596E-01 -1.51510992062377E-01
 -9.12286747811965E-01 -1.10258411374443E-01 -6.78604107466192E-02 -1.71113787793563E-02 -1.60641965391564E-12
  1.15324002377818E-12  1.39431691003493E-01  7.29401933290211E-02  1.33339631541736E-13 -1.28275237753092E-13
 -2.75528587618967E-02 -3.77899321474544E-02 -7.74763466478699E-02  1.37481621562569E-02  1.41831588641481E-01
  2.95967302483813E-02  1.23596646735572E-01  1.23635797636884E-01  4.84489348532791E-13  2.83821810530020E-12
 -1.95628680784484E-01 -1.61436492065341E-01 -9.39961501827213E-14  1.37682210301375E-13 -3.74218636229843E-03
  2.48969756650035E-03 -7.17950702407236E-03
* ORBITAL    1   20
  8.53037431568462E-14  2.52197906378163E-12  2.90514370325453E-13 -4.45838926134486E-13 -6.98575088598344E-13
  1.96164489140593E-02 -3.90130555283466E-01  8.81996075642247E-13  1.23401583927109E-12 -4.69100173200335E-02
  8.57533038640825E-02 -2.41899147824390E-13 -5.79819379687563E-13 -1.11252900768487E-12 -1.18954394065045E-12
  1.23413610718018E-12 -1.20878702069701E-12  1.05853385013129E-03 -3.00352941889597E-13 -9.92234441369373E-13
  1.30366071545465E-12  9.06934210371772E-13 -5.92120951741590E-04  8.23121651104691E-13 -6.60552286513168E-13
 -4.01181788205908E-12 -6.24493070001430E-13 -5.46015773033100E-13 -1.15379361536580E-13  3.89195144890635E-01
 -2.77086341798341E-01  7.87341540265138E-13  4.63863941060753E-13 -3.35973018571299E-02  3.30077160682094E-02
 -1.16168530071622E-13 -1.83661616697553E-13 -2.96554229410578E-13  2.68181688059395E-14  3.81424361849616E-13
  2.65384714545142E-14  4.70868383347058E-13  4.90454554034444E-13 -1.16498769629285E-01 -7.04347983956596E-01
 -7.61624846187447E-13 -4.36268344144776E-13  2.29515455925831E-02 -3.36638899568724E-02 -9.83563206959981E-15
  1.43379191282292E-14 -2.67041836714556E-14
* ORBITAL    1   21
  7.20029820460939E-03  6.74491015224517E-03  8.94220729871405E-03  2.09829141964328E-01  6.37628335658726E-02
 -4.82127698415590E-14  2.42555260655264E-14  1.18876063643135E-01  3.13366433331045E-02  3.75305319810018E-15
  3.95375553172562E-16 -3.80413652810707E-03 -1.31364949242763E-02  2.02189354854999E-02 -4.10101714523026E-01
 -1.96659014226974E-01 -4.38006212470027E-02 -6.30528073019904E-15  7.48394989287640E-02  4.34594329008525E-01
  1.72026025893121E-01  3.20061855987585E-02 -8.48991489347238E-15 -9.60116380371635E-02 -4.37471799677203E-03
 -9.71921084587702E-03  2.55255872174357E-02 -3.14821067219141E-01  2.59600390290669E-01  1.03869494601823E-13
  1.28562457275800E-13 -2.06068471907916E-01  1.84497184349941E-01  1.53843404184978E-14 -1.59590722877549E-14
 -1.47412728535752E-01 -5.70658082035023E-02  8.17560496974893E-02 -4.51071207506584E-04 -2.22870724722602E-03
  2.50068672496936E-03  1.39374580629350E-01  6.92059572378790E-01 -1.76043857920848E-13  4.14070204135043E-14
  8.29817881295334E-02  4.49241530778521E-01 -2.47442605906380E-15  7.90201130202372E-15  4.32320515770528E-02
  1.95047806759358E-02 -2.51170337719457E-02
* ORBITAL    1   22
 -2.62973774738880E-14 -1.93412613750076E-13 -1.17010550853492E-13  1.25202007400818E-13  1.79917571472310E-13
  3.74072788460714E-02  8.62331551862056E-01  1.24609174663637E-14  1.02877997999029E-13  4.63996681219148E-02
 -6.57220822673009E-02 -6.47950481711003E-14 -3.88403695518984E-14  4.79509740196389E-14 -1.45681442764205E-13
 -2.55775252957282E-13  8.10503568855662E-14  3.98781525367923E-02 -2.73335497401019E-14  2.81796119508419E-13
  2.88658360381641E-13  2.43915821333889E-14  2.67668561527959E-02  9.33176178377930E-14  1.71561789366277E-14
  7.62509061087300E-14 -1.06976640726668E-15  8.61088768981337E-14  6.51146369434176E-14  1.14921017434324E-01
  6.37533346708221E-02 -2.25282064705994E-14 -2.77733634741577E-14 -1.35894924743276E-01  2.35856563919709E-01
  1.55334606085908E-14  4.46490544543630E-14 -6.60229557905725E-15  1.07825338897015E-14  6.38991317910301E-14
  2.43955620031219E-14 -1.41912169401289E-13  4.41850506046858E-14 -2.31909529346028E-01 -7.34319036690882E-01
 -2.63218874666148E-15 -3.03188426016136E-15  1.21672225445534E-02 -1.68670403840859E-02  4.98111742799820E-15
 -4.45416472957575E-15  8.05581099041476E-15
* ORBITAL    1   23
 -2.31114993174311E-03 -4.94745884434466E-02 -1.84697718549038E-01  2.79222300703215E-01  7.51659819504382E-01
 -3.36533128304534E-14 -1.87651076199155E-13  3.51164780367312E-01  5.85677931082378E-01  2.01033510446389E-15
  1.46164891498448E-14 -2.53671444237280E-01 -2.20830287876513E-01  1.77452783723921E-01 -8.77759996521494E-01
 -1.07570972617937E+00  3.59552317914724E-01 -2.67470395924952E-15 -1.26749088068844E-01  1.24112319537742E+00
  1.27920936605121E+00  1.32949400774179E-01 -1.15572531200181E-14  4.31165465750801E-01 -5.06933086462123E-02
 -2.78313221856267E-01 -1.56047374847407E-01  8.93326510149219E-02  4.29568610809480E-02 -6.74769960331614E-14
 -2.39564724409523E-14  1.82378980147628E-01  1.68563700282543E-01  6.38287335550494E-14 -3.90849728527124E-14
  1.09739365599474E-01  1.01632753634817E-01 -4.30324834181720E-02  3.53003566745571E-03  2.95828029272585E-02
  7.09165078440913E-03 -9.59206056008047E-02  2.18166339932331E-01 -3.47513153412852E-14  2.05016472352782E-13
 -1.31359812864164E-01  4.08317860229026E-02 -2.03411670541579E-15  1.03316629636777E-14 -9.42533220718356E-03
 -4.03597838637468E-03  1.00277197927400E-02
* ORBITAL    1   24
 -9.20514506180582E-02 -7.98584498548254E-01 -1.13552855954428E+00 -4.87157799491943E-01 -6.56891905346095E-01
 -1.67324462833928E-14  1.53108165087734E-14  4.44387629671120E-01  5.17115478944391E-01  4.69156212225602E-14
  1.47732469188107E-14  2.23458748241074E-01 -1.18154542084628E-01  9.40506264000337E-02  1.36784781359016E+00
  7.80187788167495E-01 -3.04523705655399E-01  5.83797599192280E-14 -6.36998443525013E-02  6.59487049749880E-01
  2.25700906297373E-01  1.17142688941814E-01 -3.58898901126369E-14  6.64863175029806E-02 -1.93034150870092E-01
 -9.21143308686684E-01 -5.50781800652134E-01 -1.62445302604504E-01 -3.33587498107095E-01 -9.88154748483150E-14
 -8.49851954402879E-14  3.14860492139131E-01  4.95150454472696E-01  2.08482139768193E-14  1.89806673126230E-14
 -5.98237108499263E-02  1.22143205641153E-01  7.62801090419110E-02 -7.17412798722177E-03 -5.23713720013137E-03
  2.84879100444306E-02  1.44928340280830E-01  2.47500325127715E-01  4.20174235981473E-14  6.23503862490068E-14
 -1.78613315423932E-01 -3.84858812250769E-01  4.13496981955601E-15 -2.77427618218175E-16 -7.27275982895565E-03
  1.94838575284247E-02  5.05277084161975E-03
* ORBITAL    1   25
  7.44285045507632E-02  4.34053456471583E-01  2.61150511311322E-01 -8.81277549497297E-01 -9.04717119695632E-01
  9.94543464607921E-14  6.12587542654263E-14 -4.89542883784041E-01 -7.13213059659346E-01 -2.46901087355646E-13
 -1.35636643748222E-13 -2.66100245030175E-03  2.22492892043525E-02 -1.15932328407209E-02  1.12174515620341E+00
  4.81846883081245E-01 -1.19478359287081E-01 -2.50292940939700E-13 -1.77697524967225E-01 -1.47875680895289E+00
 -6.84990099967671E-01 -2.65022471794984E-01  2.61618827573603E-13 -1.10968316918608E-01 -1.05006743870758E-02
 -1.02364869863077E-01  1.04655650432343E-01  5.45153126466175E-02 -4.83658805678206E-01 -4.32862121855903E-14
 -7.47640822557789E-14  1.80503394533350E-01 -7.63570775729133E-02 -1.73625267331357E-13 -9.84473419692614E-14
 -3.73389715634441E-02 -7.68012956412226E-02  3.35924550278157E-02 -2.52046474925268E-02 -1.04196953497476E-01
 -4.31139353121810E-02  1.63372149292187E-01  5.69794247049576E-01 -1.90960124464311E-14  1.84488043363627E-14
 -2.21096394414730E-02  3.18015967956446E-01 -1.36019171082665E-14 -1.64042581854272E-14 -4.96997202377328E-02
  1.22632443319700E-02  9.48298403249062E-03
* ORBITAL    1   26
  1.12389155792859E-13  6.41279709958640E-13  4.27357248588055E-13 -5.34848312497936E-13 -4.28093889199960E-13
 -1.60136375972213E-02 -4.13398950729184E-02 -3.08871693989895E-13 -6.36894662801476E-13  3.77054095425094E-01
  2.11178312861800E-01  6.71334614866274E-15  2.08767874182073E-14 -3.82298010693506E-15  4.06888863995833E-13
  1.64311350069620E-13 -3.06375813575135E-15  4.03780292858812E-01 -1.13421400092726E-13 -1.09918758619807E-12
 -5.29869071316888E-13 -1.82244758796522E-13 -4.06690580692081E-01 -1.38436731618235E-13 -6.04272016287759E-15
 -4.77258269182595E-14  2.81572405029132E-13  9.10385219548577E-14 -3.40876947279400E-13  2.47811720452703E-02
  4.82485539711061E-02  1.83122351440604E-13  1.67679554914480E-13  2.83734401054209E-01  1.63068613086413E-01
  1.39671257812014E-14 -9.00687057260053E-14  1.64211607579244E-14 -4.03267839362152E-14 -2.17463208408581E-13
 -6.18962485911451E-14  1.23967712133047E-13  3.10029483069259E-13  1.58128263940215E-04 -1.50561486415923E-02
 -1.70317547252131E-13  8.26271766992979E-14  2.75788276570865E-02  2.32557689172568E-02 -5.44244506745829E-14
  4.15345058193302E-14 -6.93971433029420E-15
* ORBITAL    1   27
 -1.93730831566036E-01 -9.88900971976826E-01 -4.68101938725614E-01 -2.01946689984693E-01 -4.61032599373470E-01
  6.91886684821242E-14  6.32104559639381E-14 -1.02440235833770E-01  2.78795010846646E-01  1.18970254794797E-13
  5.11829405737430E-14 -5.70023960449740E-02  1.84105043089818E-02 -7.25876333208716E-02  6.26460985691862E-01
  3.98762399268901E-01 -1.88808076769057E-01  1.44076663017377E-13  3.31028085324246E-02  5.30775235002785E-02
  1.48925725480061E-01 -4.34634617460572E-02 -1.14416560924884E-13  1.42109279987987E-01  4.54767884031385E-02
  2.92188627787228E-01 -5.42588025891299E-01  1.93241557307507E-01  3.74055747167100E-01 -1.70183168722762E-13
 -2.08880038173229E-13 -3.54868416607028E-01 -8.38497793164455E-01  8.82910888531929E-14  4.19449171268102E-14
 -9.66785834680323E-02  1.05659935060274E-01 -2.66890358677130E-04  9.74661314757266E-02  3.94753524302394E-01
  1.37246550458305E-01 -2.34533662765731E-01 -6.65680357794037E-03  1.12271411024639E-13  2.26056578554050E-13
  4.81603445710439E-01  4.05051892034767E-01  2.40455646734363E-15  1.22838345460471E-14  7.33455543906271E-02
 -1.19882119132928E-01  4.67282482382670E-02
* ORBITAL    1   28
 -1.13456487537787E-13 -6.03173723071649E-13 -3.05806115891421E-13 -1.52486888288855E-14 -1.37710899089836E-13
 -3.93038831978431E-01 -4.61134811675687E-01 -2.47364886311274E-13 -3.08408874903187E-14 -7.91739166425371E-02
  1.03909813949661E-01  5.85360994286326E-15 -5.28915527546629E-15  1.64960287928078E-14  2.31387612474855E-13
  1.19539638621667E-13 -4.61385888859642E-14 -1.92225979986219E-01 -2.80739430550605E-14  1.62160198835192E-14
  2.83771783727683E-14 -1.89800923196290E-14 -1.44869323568550E-01  3.98905947912504E-14  6.50337926148145E-14
  3.48643489734064E-13  6.92627670123986E-14  2.92115639693426E-13  1.58963867231277E-13  7.21112162494141E-01
  1.39755125172047E+00 -1.93674257570217E-13 -2.34098184924418E-13  2.49461509900511E-02 -4.05026641973514E-02
  2.49337258984819E-14  6.18012992129098E-15  3.81165697447209E-14  2.50151852991146E-14  1.26805848913906E-13
  5.73144465955138E-15 -4.98950723859300E-14 -1.07754796735838E-13 -4.47656546720343E-01 -9.01762391215715E-01
 -1.37170948412858E-14  1.05333408074066E-13 -2.71926982841289E-02  4.07699278509817E-02  5.13881159700048E-15
 -1.84270446351306E-14  1.68020636780019E-14
* ORBITAL    1   29
 -3.93830306760489E-02 -9.38674439674643E-02  1.42973870093557E-02 -8.44617753960283E-01 -8.42405520233528E-01
  1.50691068583778E-14  3.95015200937596E-14 -9.66651124271994E-01 -9.53965274736096E-01 -2.41733534812490E-14
  9.67963197543492E-15 -1.35050346707667E-01 -3.13504328116478E-02  1.40410680248032E-01  6.08453835282721E-01
  3.59861656822204E-01 -2.61399153369781E-01 -2.77263779331025E-14 -4.14557826037949E-02 -1.31996553542486E+00
 -5.06262348283730E-01 -2.18218113752293E-01  4.02582438480041E-14 -1.14888398281314E-01  1.12938887141976E-01
  5.88003009063056E-01  3.39271670857227E-01  9.61818035035771E-01  1.22979937556425E+00 -8.11500936207597E-14
 -9.87542129672889E-14  3.58519365736822E-01  4.77567414662190E-01  4.73248619575941E-14  9.83772620620419E-15
  3.02719791675517E-01  2.46759649425975E-01  2.81569228890403E-01  6.67249548456830E-03  2.29232551061348E-02
 -8.29752278514579E-04 -5.06733279337691E-01 -6.99127154850753E-01 -1.06768855247211E-16  7.34958442812274E-14
 -2.59734906790596E-01 -3.93851052776503E-01  7.03772266546088E-15  7.88118517211182E-15 -2.90389049744798E-03
  1.28626571508899E-02  9.13777707816730E-02
* ORBITAL    1   30
  1.32109187574128E-01  5.21983596678411E-01  3.43936953351493E-02 -1.00328449459797E+00 -8.54261286777414E-01
 -7.89714312099493E-14 -9.29165439376050E-14  3.71842340493748E-01  1.38833850227239E-01  1.43063809481110E-14
 -5.28177199495754E-14 -1.10306035534494E-01 -1.33396571567091E-01 -9.28240010893568E-02  1.06489558501376E+00
  3.23315882134927E-01 -6.32269452047175E-02 -1.72623126854186E-14 -1.36836925109006E-01 -6.57818987115279E-03
 -1.60007420235960E-01 -8.17214151306044E-02  6.37632550570205E-14 -1.96828333744967E-01 -1.80925291127613E-01
 -9.82286721061981E-01 -5.97180763992619E-01  1.82804241060078E-01  4.58111307539971E-01  6.06025269580766E-14
  1.16809850904371E-13  8.94965105713684E-01  7.79489456411200E-01  4.44557235931226E-14  8.88034025124229E-14
 -8.51147118914860E-02 -2.10478643889940E-01 -7.11058851996033E-01 -1.82461352090418E-02 -1.21876574857559E-01
 -1.34884323322696E-02 -3.43072524328028E-01 -3.35946896426683E-01 -2.40569605186631E-14 -6.55094536986206E-14
 -1.88648776399156E-01 -3.77776906657186E-01  2.02411287314001E-14  3.98182727328699E-15 -5.81751861094778E-02
 -9.45105139950830E-02 -8.92669494216833E-02
* ORBITAL    1   31
  2.01916008817989E-14  1.05922345372744E-13  5.36600099793498E-14 -2.37467567807812E-13 -1.80973197354435E-13
  1.31424124342748E-01  2.58256044335483E-01  6.68030251120450E-15  2.75210957878124E-14 -4.66814219490871E-02
  1.88521108651934E-01 -2.03243814783107E-14 -3.74312785867708E-14 -1.52995139980823E-15  1.67638539057986E-13
  4.81394418895926E-14 -6.94667161069862E-15  2.44284701423630E-01 -3.47458533467685E-14 -4.10332653411919E-14
 -3.38866288803339E-14 -1.72958642396329E-14 -4.59416666400377E-01 -2.86482541090649E-14 -2.86007827663693E-14
 -1.61193983839942E-13 -8.07817324375822E-14  6.46992845045934E-14  1.19689876280428E-13 -2.41547918298016E-01
 -2.23223299118140E-01  1.02274651452887E-13  1.53280848529404E-13 -6.09482346731842E-01 -5.45631930530447E-01
  3.34210012222371E-15 -1.59982784386445E-14 -7.64385929823092E-14 -5.51114201284395E-16 -8.44820992367369E-14
 -2.27550312893480E-14 -5.86978467730326E-14 -8.95940136316640E-14  1.39992406226794E-01  1.12784401297518E-01
 -8.01952164523612E-14 -4.29820408854447E-14 -1.64252226530496E-01 -7.47852679346761E-02 -1.27726173057056E-14
 -4.81517585380960E-15 -5.06388000624863E-15
* ORBITAL    1   32
 -5.36444694561279E-14 -2.44730244720686E-13  2.34718146400167E-13 -1.51112802049635E-13 -3.68340375703596E-13
  4.62099585873669E-01  7.84123210439136E-01 -6.46357740536205E-14  4.18188243612946E-13 -2.65124920582223E-01
  4.64002347095263E-01  6.21523022021363E-14 -1.24972979402652E-13  1.57715183627722E-14  2.46915471729701E-13
  4.85182177745436E-14 -2.35826108995621E-14 -4.21477948915387E-01 -8.17791479236465E-14  7.45579558044411E-14
 -2.05489471505434E-14 -1.53238387699788E-14 -1.70582267616710E-01 -6.49995978030628E-15 -7.71085840141473E-14
 -4.41835248922044E-13 -1.28953990118600E-13  4.55064868238229E-13  1.25596157435661E-13 -7.93173296715252E-01
 -8.13596872377117E-01 -4.93271481279476E-13  2.99049242023442E-14  4.86710279561210E-01 -2.41097695324354E-01
 -4.11194742921985E-14 -5.25283414697372E-14 -8.13421543981671E-14  6.11740657717472E-14  3.88860064895288E-13
 -3.53527086213100E-14  1.32787252124977E-13 -1.94355693020829E-13  5.41410064800650E-01  4.14949526644626E-01
 -1.38074573916116E-13  1.72913583994401E-13 -2.52813112046106E-02  1.40864433103140E-01 -2.92085883540174E-14
  3.06391692827817E-14 -2.49477532115595E-14
* ORBITAL    1   33
  1.62280668726007E-01  8.05271995187871E-01 -2.11242804457758E-01  1.29672854680980E-01  5.16606000161154E-01
  3.60412435660005E-13  4.70542070793016E-13  3.51493181111765E-01 -4.43163891933475E-01 -1.81989892904495E-13
  3.26016120475539E-13 -9.48154821502757E-02  1.71441472579218E-01 -6.47906915500693E-02 -3.09870931546428E-01
 -6.21912669925573E-02  5.85666759953612E-02 -2.92220649379404E-13  1.15194860751672E-01  5.85382875458891E-02
  4.54142485617600E-02  5.99258407500397E-02 -1.67126005252604E-13 -3.95393169736378E-02  4.12687887299229E-02
  1.75769038879130E-01 -3.42239283201865E-02 -8.79656010389755E-01 -3.52802299146277E-01 -5.76930052827473E-13
 -4.05159571022767E-13  9.98659786764440E-01  1.19407948839263E-01  2.51718519224067E-13 -1.52620277544420E-13
  3.99591420336560E-02  8.44471017215788E-02  3.54299453005424E-02 -1.03872714782899E-01 -6.78860301242968E-01
  5.62400341290713E-02 -1.72209092761800E-01  3.49317941947110E-01  3.61596335909868E-13  1.63606007095534E-13
  3.32749978110105E-01 -3.28982286601739E-01 -2.92726596406745E-14  8.85686914774474E-14  2.72507473838034E-02
 -3.71269018788084E-02  3.35308942326038E-02
* ORBITAL    1   34
  3.40979306918472E-01  1.85333561631270E+00  1.02158159003442E+00 -1.21948389873796E+00 -1.07439130699190E+00
 -1.05580107785468E-14 -1.55916261927862E-14 -9.80280424219749E-03  6.17075725310308E-02 -9.68764031115633E-15
 -1.74004294660618E-14 -1.27074591898126E-02 -1.02278583305003E-01 -1.29038783712746E-01  9.21828192436706E-01
  3.04597412898525E-01  3.16487579431800E-02  1.40779572688727E-14  8.55846233321798E-01 -1.00072772868157E+00
 -2.90602527554856E-01  5.50675093824727E-01 -1.05910538883510E-14 -4.31287214387563E-01 -3.10111509460427E-01
 -1.77121358854164E+00 -1.11779609022005E+00 -2.04200085620017E-01 -3.77577522338813E-01  4.64402639802368E-15
  4.11724762035003E-14  7.62630908503509E-01  7.05457492488850E-01 -5.26953037516479E-15  9.81275642904301E-15
  2.18390145877995E-01  2.36543898804292E-01 -9.44402616558937E-02 -5.77360049710470E-03  5.74775902977226E-03
  7.83660353054875E-02 -6.65443106270373E-02  6.54346088905353E-02 -6.31538090298298E-14 -1.62781687922395E-14
 -2.18429968313227E-01 -1.04725382689112E-01  3.07816368430202E-15 -2.13551571796621E-15 -1.03146360916974E-01
  7.90479731304890E-03  7.77133488037898E-02
* ORBITAL    1   35
 -8.20831823827663E-01 -4.38788312142203E+00 -2.19369305022495E+00  6.26019105954828E-02  5.08841178487876E-02
 -1.50237930090238E-14  5.58750737757089E-15 -1.49041971076124E+00 -1.21733603403793E+00  3.93794916972763E-16
  1.73575873551499E-15  6.87676322641825E-02  1.68531841667339E-01  3.27937466638298E-01  6.91770368151121E-01
  1.38778742761699E-01 -1.42794611505893E-01  1.12283315432587E-14  1.41243565273602E-01 -4.43592512594298E-01
 -1.69742415696093E-01  5.57495764985307E-01  1.60883809491575E-14 -1.70920270500776E-01  6.77342164421818E-01
  3.90652594049381E+00  2.53061466977309E+00  1.13660887024653E+00  9.76959284660424E-01  1.05738635984404E-16
 -4.86116257560277E-14 -1.71433193161206E+00 -1.64411999344521E+00  1.45148297190389E-14 -2.02600755180523E-14
  1.30845158916894E-01 -2.11122283930323E-01 -1.40487664353853E-01  4.71419342001131E-02  1.79402876563847E-01
 -2.47036730873279E-01 -1.48606190593843E-01 -2.00123780668290E-01  3.07644418053776E-14  3.09719007522794E-14
  1.94970577289369E-01  3.88314964869533E-01 -5.41020768462536E-15  8.34822822158490E-15 -1.78201667185415E-03
 -1.18838800951461E-01 -2.45931412505250E-02
* ORBITAL    1   36
 -1.66433786294717E-14 -3.40994105487592E-14  4.27982180219463E-14 -1.94753253734291E-14 -2.55461389009931E-14
  1.41288422872821E+00  8.82806140838483E-01 -1.07398003292967E-13 -7.75920460775138E-14  1.10183702096576E-01
 -2.06909381102604E-01  2.11542612111856E-14  1.30146900766391E-14  5.38695361090876E-14  3.12146750538914E-14
  1.24206093305948E-14 -4.80316486166265E-14 -9.65662725280797E-01  3.56107196826528E-14 -1.15717974966665E-13
 -2.07518347960227E-14  3.38057706264587E-16 -9.79619779574839E-01  4.98958999819033E-14  6.54280864334722E-15
  1.36009621974607E-14  1.64784779987113E-14  1.82686176408427E-14  3.50907971195607E-14 -5.11800446406710E-01
 -4.93133629588135E-01 -5.56370782958434E-14  5.78651883110051E-15 -2.62765163606317E-01  4.52551126568742E-01
 -1.24565006640015E-14 -2.65961332022082E-14 -1.04009389232949E-14  3.83826920873263E-15  4.03865344332220E-14
  1.38169409560907E-14  3.35835871388986E-14 -1.22242283065251E-14 -5.39972161043202E-02  1.68022292752442E-01
  2.12687350075530E-14 -3.58761052930278E-15  1.09260696579047E-01 -1.21840990276930E-01 -4.70471919836280E-15
 -1.00013594483556E-14 -2.59373260601074E-14
* ORBITAL    1   37
 -2.05403477523866E-01 -8.31429490173020E-01  5.63245189064170E-02  1.02089556053059E+00  8.59650546713074E-01
 -1.22916102915132E-13 -4.75264608503685E-14 -1.18726738388186E+00 -9.80317860686172E-01 -1.88565225627827E-14
  3.26534320941476E-14  7.44767817415377E-02  2.16239091070742E-01  5.19354902006390E-01 -8.97160902942210E-01
 -7.52976481504709E-02 -4.78520950890240E-01  7.07177577763631E-14  5.84989893292144E-01 -4.54730204565140E-01
 -1.80895577094447E-02 -3.40031773577014E-01  6.53821688763319E-14  6.26477001054317E-01  2.46447310259928E-01
  1.19441320830759E+00  3.32115381454996E-01  2.62119554728054E-01  3.60840449017651E-02  3.05836256114436E-14
  2.63871723784551E-14 -7.02858590443977E-01 -2.86977669237548E-01  2.04710078200235E-14 -3.69350599147175E-14
  5.30699596770021E-02 -7.41513685259087E-02 -3.20241207755978E-01  4.37230736860867E-02  3.03634415931992E-01
  3.33218029810484E-01  4.56990001423378E-02  7.23641091968971E-02 -4.88506494430050E-15 -4.32155350212621E-15
 -1.10464585200020E-01 -2.87700418706088E-02 -9.18262135871097E-15  6.16546246344687E-15 -1.47004956395315E-01
 -7.80175727192492E-02 -1.95995971319123E-01
* ORBITAL    1   38
 -5.17945609899574E-02 -2.68207630765633E-01 -1.18136896995406E-01  1.77162458632748E+00  1.47046313971092E+00
  6.21720889656048E-14  1.95823090005623E-14  1.23724875076971E+00  1.10404652478138E+00 -1.17774331161318E-14
 -1.87932465547946E-14 -1.73909313070648E-01 -1.87383365903516E-01  9.00755867049366E-02 -1.41098333974122E+00
 -2.46748114640302E-01 -2.31087577217451E-01 -7.72629009193974E-15 -2.67446572147947E-01  1.67601455409127E+00
  2.69046290670525E-01 -1.51087913309906E-01 -4.32371329105659E-14 -2.86725336665013E-01 -1.71817696349753E-02
 -1.59819674203193E-02  1.23643601427683E-01 -7.75966453845938E-01 -7.34000111893086E-01  7.02253582283734E-15
 -1.53413894354321E-14 -6.08385939489713E-01 -6.21190851593851E-01 -1.32002703150421E-14  1.64442903592308E-14
  6.33661535856816E-01  3.73512712035719E-01 -3.00298410092613E-01  9.67680485885272E-03  3.65714156721867E-02
 -6.47159851654089E-02  7.12804818860416E-04  2.65565406807902E-01  1.03356081683035E-14  6.01130396531559E-15
 -5.98934896271751E-03  2.53266398196427E-01  2.08183615483215E-14  3.30543540611025E-15 -1.55453724323097E-01
 -6.14776648686220E-02  1.62202274237015E-01
* ORBITAL    1   39
 -4.65686909857826E-14 -2.89574066735115E-13 -2.00778841114444E-13  7.96811781383025E-14  3.85552376397838E-14
  3.24671340916064E-02  2.40897659356860E-02 -2.18965397819743E-13 -1.35707732270885E-13 -9.28629851398757E-01
 -3.57869061036838E-01 -2.11155915317184E-14  1.30944980048757E-14  5.51346269613390E-15 -3.18231808678121E-14
 -1.78001727041749E-15  5.74513715000195E-14  7.47637561978736E-01  2.35529085387047E-14 -1.02192363640355E-13
 -1.38742142526712E-14 -4.12731516445243E-14 -6.49761297334473E-01 -2.64652112646376E-14  4.13844891320910E-14
  2.19650465588607E-13  1.27682451123331E-13  1.51724070656927E-13  1.33732115295918E-13 -1.06183323038846E-01
 -5.21473297148735E-02 -3.00991797844365E-13 -1.84099781373672E-13 -2.27465431350244E-02  7.35860866650649E-02
 -2.43629322885742E-14  4.55477585872623E-15  9.12209153457993E-15  3.30577070398271E-14  2.20644056660459E-13
  1.60177093304902E-13  5.75091999847391E-14  4.03849713513478E-15 -7.99995823514350E-04  2.43320512194881E-02
 -2.20633315678002E-14 -1.58667223137227E-14  5.29213606436937E-01  3.32743915333594E-01 -2.12695371984052E-15
  3.28885187866319E-15 -2.55670658659108E-14
* ORBITAL    1   40
 -3.71687323126628E-01 -2.37459926398856E+00 -1.84106087653085E+00  1.99766075941238E-02  3.79322061420374E-01
 -5.51035869940962E-15  6.06523916140767E-15 -2.68790048518622E+00 -1.34807015541684E+00  6.03433875263452E-14
  5.30020574388351E-15 -3.85448910766699E-01  4.62196721507015E-02  5.95711581522867E-02  3.68477572408163E-01
  3.23247686707275E-01 -1.17769545446042E-01 -5.48340508925827E-14  4.83947991592126E-01 -1.60168963065020E+00
 -5.13709455769426E-01 -6.58494602732015E-01  2.45186158954170E-14 -9.25877344655173E-01  4.62779713842105E-01
  2.44461586191605E+00  1.28976672961477E+00  1.77402966605341E+00  1.01979624362627E+00  3.44648832187041E-14
 -6.10611843551559E-15 -2.14170988835276E+00 -1.51989282184552E+00  7.78625347905244E-15 -8.20441437835336E-15
 -3.36758431322579E-01  5.01831793656432E-02  8.43029310827700E-02  2.60232583156055E-01  1.61678845572544E+00
  1.15238835119916E+00  3.01742567647741E-01 -4.31866725460728E-02 -4.07392189135926E-16  5.45686360381952E-15
 -3.40430876326607E-01 -8.01413930698096E-02 -4.08198001633764E-14 -2.21864092328444E-14  8.30841941517720E-02
  1.04914504416040E-01 -2.21282978377362E-01
* ORBITAL    1   41
 -2.92036635547701E-01 -1.88127732524317E+00 -1.56734963233239E+00  2.52239936550007E+00  9.87679529439924E-01
 -3.29364036859280E-14  1.59269773175743E-14 -1.46481331037065E+00 -1.03011306840376E+00  6.51411414099592E-14
  5.84567099321992E-15  1.37578251837898E-01  2.36338558688428E-01 -9.62602642384098E-02 -1.98083804197394E+00
 -6.22973132678287E-01  1.28578536289238E+00 -5.99516155317354E-14  1.98289079749046E-01  3.00095562550178E-01
  3.27575187159331E-01 -4.60394857669757E-01  2.22388894750248E-14  4.07372164722189E-01  5.21950123843815E-01
  2.85433028650710E+00  1.52814891786979E+00  7.70351028573827E-01  6.83113802484958E-01  5.47282221629233E-14
 -1.97650170264025E-14 -2.19358574240578E+00 -1.37974723030333E+00 -3.08745861035510E-15 -2.02079871302008E-14
  2.79080690406540E-01  2.19792443616745E-01 -1.97025171924182E-01  1.61915535000419E-01  9.80655604671574E-01
  6.40117882610312E-01  1.10794336021550E-01  9.38508437677198E-02 -3.64134957423245E-14  2.51976868986755E-14
 -1.88787374368300E-01  1.29684348837711E-01 -6.00793438015402E-15 -7.23502006107023E-15 -2.28697314059025E-01
 -7.25573823660742E-02  5.63471187780763E-02
* ORBITAL    1   42
 -1.25152161798645E-01 -3.59486676499490E-01  2.66243089556522E-01 -7.13548153168460E-01 -6.15959994589085E-01
 -3.44042272028278E-14 -1.73651287451488E-14  1.41620422621734E+00  9.16608106754065E-01  3.88711715034936E-14
 -6.27491891779826E-15  1.80469469485636E-01 -7.64133287945561E-04  1.67587100244002E-01  4.64081453671311E-01
  9.21574256128501E-02 -1.58103727717188E-01 -2.02616593222748E-14 -5.95831740842023E-01  6.17547343012457E-01
  2.22213655983669E-01  6.51470576596430E-01  2.16218509738064E-14  7.59435120395773E-02 -7.47871936505706E-01
 -3.91802102850726E+00 -1.59483379408484E+00  7.69857954252319E-01  7.13756208855504E-01  5.58072958239849E-14
  2.02179079872522E-14 -1.09620044333971E+00 -9.64903125354129E-01  2.63233108406730E-15 -1.94327302055364E-14
 -1.23430958189645E-01  2.39128723944863E-01 -1.16802489483396E-01  3.95067439633026E-01  2.61499022463409E+00
  2.26332175453824E+00  5.34879910630069E-01  3.52052679444564E-01 -2.03789756072577E-14 -5.32411858986234E-15
 -7.99702844674282E-01 -4.80946935357538E-01 -7.78194572062506E-15 -1.45444152163023E-15 -7.63997979670994E-02
  9.74773943563004E-02  5.81624383882605E-02
* ORBITAL    1   43
  1.18400903471061E-13  7.01479440418805E-13  3.43807570966026E-13 -1.65811064866342E-13 -1.26065556441520E-13
  4.68151814809548E-01  2.95721846874327E-01  2.05946742969587E-13  2.27124546256061E-13 -3.85068364205785E-01
  1.13269875392009E+00  9.67389768648192E-14 -8.99452326269741E-14  5.70552184475770E-14 -9.83808930523386E-14
 -1.24378255829541E-14  7.38248438600382E-14  1.56025433565727E-01 -2.86147719931262E-14 -9.97747740665865E-14
 -2.24622352454798E-14 -1.76928479475073E-14  4.44397673479570E-01 -9.69144740320804E-14 -1.22286814911300E-13
 -6.08539570652751E-13 -2.17777540324318E-13 -1.41388096055489E-13 -6.19401886250439E-14 -1.08480154935831E+00
 -5.37788151412639E-01  2.46194172041599E-13  9.95908775693022E-14 -4.02725977330398E-01  5.93157320498552E-01
  3.32455596604177E-14 -2.16102916839898E-14  7.18969088475407E-14 -1.18790530522489E-14 -4.96676098351252E-14
  8.88962082564946E-15 -1.24129563876478E-15  2.78794402015349E-14  2.53729509384720E-02  3.17732780038320E-01
  2.41218484741713E-14 -2.90718713735206E-14  3.06477617322215E-01 -3.79241653089731E-01 -3.92216942197566E-14
 -8.29024904338253E-14 -1.17982310605595E-13
* ORBITAL    1   44
 -5.69534627526800E-01 -3.28224969410723E+00 -1.61156552940602E+00  6.91170833712082E-01  5.58991962371330E-01
  1.65237495327344E-13  6.70257155204779E-14 -1.33763650635671E+00 -1.07499759263548E+00 -7.59391357097342E-14
  2.09220745931277E-13 -2.86432118465492E-01  3.06275588838278E-01 -1.38637973005992E-01  3.18052399416961E-01
  4.60974572847272E-02 -2.54872273924873E-01  2.72321353689444E-14  2.18455023984721E-01  2.33942435310870E-01
  2.56354805943253E-02 -5.95048447212765E-02  6.86380794786051E-14  3.22779979011165E-01  5.50207939974179E-01
  2.78420059055281E+00  1.16946938420120E+00  8.72679738883222E-01  4.80315424481896E-01 -2.07593401287135E-13
 -1.07372043372957E-13 -1.43561629234244E+00 -7.69523429068563E-01 -7.78995144250499E-14  1.10525637782737E-13
 -1.79787137825935E-01 -6.33309943087452E-02 -4.06887522570320E-01  9.47673270418168E-02  5.19089524854874E-01
  1.76617566944739E-01  5.13589988927218E-02 -9.15124310347847E-02 -3.45313792141813E-14  6.44612676337053E-14
 -7.14024220128453E-02  1.27009975464220E-01  6.47656010138891E-14 -6.16142564158618E-14  2.29092178184622E-01
  4.76148992865018E-01  7.30829496252580E-01
* ORBITAL    1   45
 -5.82026466972412E-01 -3.53593670124449E+00 -1.76492889823304E+00  7.69974131778238E-01  5.04465689699764E-01
  6.11524568293146E-14  1.72125193633385E-15 -4.35047427655024E-01 -6.03477032932557E-01  1.88438681677612E-13
  1.28244906952960E-13 -8.36706699887374E-01  7.98060653728217E-01 -4.10087249271818E-01  3.76560725441207E-01
  3.25226117573049E-02 -2.01398597795870E-01 -1.26500133619104E-13 -3.69245233642211E-01  1.14307878533478E+00
  2.75169002890679E-01  5.62184219500420E-01  1.38029784391794E-13  2.88679505337515E-01  5.88923102031955E-01
  2.64826301292444E+00  7.53513129488598E-01  7.50685370917166E-01  2.73059271676576E-01 -5.34745010376363E-15
 -4.83016225575054E-15 -1.45437146859597E+00 -5.58480474592039E-01 -1.22273787918466E-13 -7.42885134936782E-14
 -1.08425226345749E-01  5.12290118367456E-01  3.85655830769562E-02  1.20896462045712E-01  5.99939912044688E-01
  1.41523004547215E-02  7.89456931995951E-02 -1.33360143925023E-01  1.98409443155158E-14  5.88218132839987E-16
 -9.61169595593355E-02  2.48997707733039E-01  1.74024277235090E-13  9.46376302634621E-14 -1.99631939210238E-01
 -2.26427444794171E-02 -3.29395522528102E-01
* ORBITAL    1   46
  1.56352523237801E-13  9.10703597951513E-13  4.71328749766878E-13 -2.87299400559191E-13 -1.59817578221366E-13
 -1.06285391000475E-01 -6.37010819322833E-02  7.75153573497478E-14  1.47272837137410E-13  8.24567765190702E-01
  2.69662324531038E-01  2.20572770201951E-13 -1.89063278129242E-13  8.58122583464664E-14  5.69259108306079E-15
  1.97598257152759E-14  2.03068843720054E-15 -5.25747533779084E-01  9.80100961457737E-14 -3.73122040541763E-13
 -9.16756691602440E-14 -1.52887780636006E-13  4.70573461211338E-01 -1.00762752406301E-13 -1.46150149800515E-13
 -7.00353251558433E-13 -2.07424391876270E-13 -2.23581946730574E-13 -8.61282885696332E-14  1.78245773298851E-01
  1.04493959190236E-01  4.24858030097399E-13  1.75951889871720E-13 -4.24970580678355E-01 -3.93228888934361E-01
  1.23402774063668E-14 -1.31926379825717E-13  1.98434282776296E-15 -3.62369766557351E-14 -1.77747500677183E-13
 -3.67012301703686E-14 -6.43059970577492E-14  3.22676717016128E-14 -2.07375374828114E-02 -5.65291791438865E-02
  2.43669253380700E-14 -5.82937816528564E-14  6.20611837942379E-01  5.03002603969527E-01  3.85171412985193E-14
  6.54843976214000E-16  7.93434431855601E-14
* ORBITAL    1   47
  3.85482600347816E-02  1.77225586144730E-01  1.04477923797159E-02 -1.22010975911269E+00 -2.21442518205791E-01
 -1.97893403956131E-14 -2.65598743488709E-15 -1.05371826178606E+00 -2.25107890337614E-01 -1.94132633201014E-14
 -1.41339024741212E-14  6.84848671706214E-01  8.88856158768186E-01 -3.57148370782040E-01  1.58371001467180E+00
  3.70155228081747E-01 -6.32001302214095E-01  1.33303476815034E-14 -3.19721718393315E-01 -2.21703515465570E+00
 -4.20344252867194E-01 -5.18717716828101E-01 -1.22087693998362E-14 -7.45363069502121E-01  1.24188900584839E-01
  6.08070831896488E-01  1.72328722742635E-01 -6.46350262107367E-01 -2.56216006533875E-01  1.55385220548578E-14
  1.42019993165630E-15 -4.87937353475379E-01 -1.18898444588468E-01  1.58302932453802E-14  1.74583345230522E-15
 -2.02603589459781E-01 -2.14532310537449E-01  1.76432291179200E-01 -3.85931605533327E-02 -2.34211326404549E-01
 -1.37007290263877E-01  2.63284689024742E-01  2.93848042703563E-01 -1.71870177785138E-14  4.64624989941035E-15
  3.00457237753848E-01  2.41497799877484E-01 -9.01612579979024E-15 -1.20473396769101E-14 -6.72617391537046E-01
 -2.72091296480507E-01  3.82593457155344E-01
* ORBITAL    1   48
  1.21676675082790E+00  6.71248789391198E+00  2.82096393281000E+00 -4.51072251259602E-01 -6.04095430617825E-01
  2.26013646627964E-14 -3.79885527443567E-15  1.13874328942780E+00  1.07158641959678E+00 -1.03567968559380E-15
  4.26775288357034E-15 -1.18552005620815E-01  6.88200697857533E-01  1.12002014995813E+00 -2.11017749223351E+00
 -1.46243212038174E-01  9.00241211368772E-01  2.25169390573582E-15 -5.71992052350877E-01 -1.59618268285897E+00
 -7.46879422735484E-02  2.11744378875495E-01  4.96107391481435E-15 -9.17129694536741E-01 -3.29972382216860E-01
 -2.23751164676702E+00 -1.60932637288734E+00 -1.26619301441626E+00 -7.27443308523268E-01 -2.76727276750061E-15
  1.77957097603681E-14  2.47460530926051E+00  1.44483486556460E+00 -1.75575128642319E-14  2.21913371815216E-14
 -8.86481202953538E-02 -9.81765409479236E-02 -2.07967773442422E-01 -2.13695721312080E-01 -1.41274954782146E+00
 -9.99902550912419E-01 -4.10689391568987E-01 -2.53750672905782E-01 -7.22383625530797E-15 -2.44074412532601E-14
  4.25915180324687E-01  1.64447937503763E-01 -1.49702195777711E-14  2.74719307198059E-14 -1.21868809397272E-01
  5.25355402406514E-01 -9.30476476936863E-02
* ORBITAL    1   49
 -1.46286669397205E-01 -7.55991552044474E-01 -3.01288569533969E-01  8.88760150042924E-01  2.90758532539180E-01
 -7.02805787217139E-14 -6.53204138050329E-15 -1.18748403786208E+00 -4.00221130357875E-01  1.93323640124511E-14
 -2.52146147436655E-14 -6.62396465104867E-01  8.66486304002359E-01  3.37428035797303E-01 -1.06860434003643E+00
 -1.69798115458134E-01  3.82422847443588E-01 -4.76467210115028E-15 -2.74641500508511E-01 -5.43663000477110E-01
 -6.96897483885701E-02  1.94524490723557E-01 -1.54704324857813E-15 -3.46516947425395E-01  1.44257359536934E-01
  1.13482526789598E+00  7.63702180756718E-01  8.57997777780353E-01  5.73226942073627E-03  2.88362972039363E-14
 -1.25322043637245E-14 -1.24790449976495E+00 -3.94458787005205E-04  4.29864538886912E-14 -7.27318120925578E-14
  3.85190164644048E-01 -5.39092301727515E-01  7.52050650996859E-02  1.09639491619073E-03  3.03669395478048E-01
  5.54148432011356E-01  2.59814647428183E-01  2.89215413814871E-01  1.93450629577662E-14  4.29133409039703E-14
 -4.62683922798734E-01 -4.91962427406563E-01  4.20674101906631E-14 -5.38174578828888E-14  5.48908411785807E-01
 -6.91914146801709E-01  2.52379786946663E-01
* ORBITAL    1   50
 -3.31440245475980E-14 -1.79454448710641E-13 -7.57429771769781E-14  7.03433601665894E-14  3.28719038605943E-14
  4.63395152630882E-01  1.21582553815057E-01 -9.80375041095251E-14 -3.85342474579265E-14 -2.48281939527459E-01
  5.19292484703742E-01 -3.20168020220073E-14  4.10788025782063E-14 -6.76660848224070E-15 -2.05502924616344E-14
 -1.17391939541637E-14  5.50088528621485E-15  5.01675193985374E-02 -9.30010789444261E-15  1.72339574430214E-14
 -2.56670947591938E-16  5.89592384809780E-15  8.56652326324018E-02 -5.56160804776015E-16  8.03022373378648E-15
  7.40210094363128E-14  6.85158798892483E-14  8.60038425861418E-14  1.69670324356617E-14  3.50315251296750E-01
  1.10374053759643E-01 -1.41121068468633E-13 -3.58662322241086E-14 -7.22915019159359E-01  1.11651028413931E+00
  1.81152415580845E-14 -1.82836909948442E-14  9.17621240207214E-15  9.81794773914215E-15  7.52741447054625E-14
  7.02746748500049E-14  4.59477686829519E-14  2.59073155446135E-14 -7.17016469300908E-01 -5.10712803337067E-01
 -6.71541500484130E-14 -3.03859484111229E-14 -6.54976283925717E-01  9.29002849575835E-01  2.95427111205913E-14
 -5.95164108473621E-14  1.73116494221666E-14
* ORBITAL    1   51
  2.52064232336937E-02  9.95624019731022E-02  7.79997800427526E-03  5.55940597428982E-01  9.12087619070435E-02
 -1.55179859785886E-14 -7.63672128497650E-16  4.49853533071742E-01  7.29090964055661E-02  4.66878590064627E-15
 -1.73755021204541E-15 -1.15188609414852E+00 -8.91589044286371E-01  6.44458814460343E-01 -1.54484406490606E+00
 -2.67723518010183E-01  5.95258937664402E-01 -1.10707528655588E-15  3.34826578245545E-01  1.68232844237234E+00
  2.87361631730328E-01  5.71921533143613E-01  4.01065585185217E-16  3.97146252564464E-01 -1.47869665589079E-02
 -8.05216024215780E-02 -4.22405298671361E-02 -2.54488620356358E-02 -5.02473098090259E-02  3.51405295249938E-14
  8.68860759282959E-16  1.55039831899925E-01  3.69026035343692E-02  1.59883521016888E-15 -1.60107851296164E-15
 -1.06327282671206E+00 -5.91695468640738E-01  6.11627659755900E-01 -2.28258015864016E-02 -1.24658108850929E-01
 -4.25121512932633E-02  4.84050547179814E-01  3.27869279593225E-01 -1.48241558944954E-14  4.92535660355326E-15
  3.93108876054696E-01  2.18126155463663E-01  8.90805117732216E-16 -8.06868108367108E-16 -6.91539532560212E-01
 -2.74545798965807E-01  4.04659380916136E-01
* ORBITAL    1   52
  2.06036330657662E+00  1.08310219763887E+01  4.28878746345325E+00 -2.44958440017583E+00 -1.23349226182573E+00
  3.25569690990783E-15 -6.13259893653851E-16  4.43796009186264E+00  2.29340793044840E+00 -2.21109972861109E-15
  6.35697781396488E-18  9.37089068934012E-01 -7.41324949652418E-01  5.06652020137351E-01 -3.73033503512369E-01
  1.12878681458656E-01  2.23933333730523E-01  1.42142106514496E-15 -2.04666643151950E-01 -4.30820025692401E-01
  1.29772734011714E-01 -1.52243362348329E-03 -9.69523959813340E-17 -3.21399207856651E-01 -2.15390160707731E+00
 -1.16582303425575E+01 -4.77923172642100E+00 -2.04350228869168E+00 -1.58070529893367E+00 -1.69929093639191E-14
  2.49042418318485E-15  3.65850296683594E+00  2.71057536565172E+00  2.51276779671374E-15 -4.61917910966188E-15
 -1.52626959733906E+00  1.92828125166017E+00 -6.34649423711023E-01  2.97830427817308E-01  1.68600938822268E+00
  5.35394796586621E-01  8.35821632839745E-01  3.00880991198241E-01  9.63156752972769E-15 -7.57065382450680E-16
 -1.18489725613234E+00 -4.84211600361707E-01  4.35809346605218E-15 -3.65114575399085E-15  3.97699924638611E-01
 -6.92748673060270E-01  2.73067853977450E-01
#OCC
* OCCUPATION NUMBERS
  2.00000000000000E+00  2.00000000000000E+00  2.00000000000000E+00  2.00000000000000E+00  2.00000000000000E+00
  2.00000000000000E+00  2.00000000000000E+00  2.00000000000000E+00  1.94823915018275E+00  1.95274095146174E+00
  1.46324344757911E+00  5.47124344723260E-01  8.86521060531307E-02  0.00000000000000E+00  0.00000000000000E+00
  0.00000000000000E+00  0.00000000000000E+00  0.00000000000000E+00  0.00000000000000E+00  0.00000000000000E+00
  0.00000000000000E+00  0.00000000000000E+00  0.00000000000000E+00  0.00000000000000E+00  0.00000000000000E+00
  0.00000000000000E+00  0.00000000000000E+00  0.00000000000000E+00  0.00000000000000E+00  0.00000000000000E+00
  0.00000000000000E+00  0.00000000000000E+00  0.00000000000000E+00  0.00000000000000E+00  0.00000000000000E+00
  0.00000000000000E+00  0.00000000000000E+00  0.00000000000000E+00  0.00000000000000E+00  0.00000000000000E+00
  0.00000000000000E+00  0.00000000000000E+00  0.00000000000000E+00  0.00000000000000E+00  0.00000000000000E+00
  0.00000000000000E+00  0.00000000000000E+00  0.00000000000000E+00  0.00000000000000E+00  0.00000000000000E+00
  0.00000000000000E+00  0.00000000000000E+00
#OCHR
* OCCUPATION NUMBERS (HUMAN-READABLE)
  2.0000  2.0000  2.0000  2.0000  2.0000  2.0000  2.0000  2.0000  1.9482  1.9527
  1.4632  0.5471  0.0887  0.0000  0.0000  0.0000  0.0000  0.0000  0.0000  0.0000
  0.0000  0.0000  0.0000  0.0000  0.0000  0.0000  0.0000  0.0000  0.0000  0.0000
  0.0000  0.0000  0.0000  0.0000  0.0000  0.0000  0.0000  0.0000  0.0000  0.0000
  0.0000  0.0000  0.0000  0.0000  0.0000  0.0000  0.0000  0.0000  0.0000  0.0000
  0.0000  0.0000
#ONE
* ONE ELECTRON ENERGIES
 -2.0634E+01 -1.1310E+01 -1.1264E+01 -1.4316E+00 -1.0385E+00 -7.5607E-01 -6.7386E-01 -6.3072E-01  0.0000E+00  0.0000E+00
  0.0000E+00  0.0000E+00  0.0000E+00  8.4105E-02  1.6493E-01  3.0789E-01  4.6152E-01  4.9072E-01  5.3822E-01  5.4167E-01
  5.9048E-01  7.1894E-01  7.3285E-01  7.6185E-01  8.0842E-01  8.1619E-01  8.3148E-01  9.7299E-01  1.1004E+00  1.1368E+00
  1.2072E+00  1.2598E+00  1.2706E+00  1.5190E+00  1.5532E+00  1.7552E+00  1.7919E+00  1.8116E+00  2.1413E+00  2.1583E+00
  2.2064E+00  2.2431E+00  2.2583E+00  2.3336E+00  2.4329E+00  2.4409E+00  2.9308E+00  3.0705E+00  3.2321E+00  3.3471E+00
  3.6753E+00  4.3100E+00
#INDEX
* 1234567890
0 iiiiiiii22
1 222sssssss
2 ssssssssss
3 ssssssssss
4 ssssssssss
5 ss
