# Supplementary material for: Smooth Things Come in Threes: A Diabatic Surrogate Model for Conical Intersection Optimization
Source: J Chem Theory Comput. 2023 May 16;19(11):3418–27. doi: 10.1021/acs.jctc.3c00389 (PMC10269327; doi:10.1021/acs.jctc.3c00389)
Supplement: Supplementary file 1 — ct3c00389_si_002.zip [file ct3c00389_si_002.zip › SI/RVO/ISC/f/MECP.geo.molden]

 [Molden Format]
 [N_GEO]
                   11
 [GEOCONV]
 energy
-0.94338376997739374E+02
-0.94348407969173593E+02
-0.94349314731703558E+02
-0.94349353806489262E+02
-0.94349366916997411E+02
-0.94349376650875740E+02
-0.94349405757326451E+02
-0.94349413177467227E+02
-0.94349415045312981E+02
-0.94349415539684088E+02
-0.94349415577632115E+02
 max-force
   0.0482856
   0.0250056
   0.0187394
   0.0169047
   0.0165863
   0.0160009
   0.0167046
   0.0178768
   0.0182835
   0.0184480
   0.0000000
 rms-force
   0.0159802
   0.0076119
   0.0057589
   0.0056707
   0.0055898
   0.0055120
   0.0054925
   0.0055151
   0.0055194
   0.0055182
   0.0000000
 [GEOMETRIES] (XYZ)
   6
  -94.338376997739374     
 C      0.7710600      0.0000000      0.0000010
 N     -0.7710600      0.0000000     -0.0000010
 H     -1.1562190      0.8777400     -0.5067610
 H     -1.1562210      0.0000000      1.0135290
 H     -1.1562190     -0.8777400     -0.5067610
 H      1.1562210      0.7166730      0.7166730
   6
  -94.348407969173593     
 C      0.7622674     -0.0309745     -0.0252946
 N     -0.7499816     -0.0031245      0.0165853
 H     -1.1176661      0.8368545     -0.4598568
 H     -1.1481551      0.0112251      0.9675962
 H     -1.1317645     -0.8192330     -0.4814264
 H      1.0728619      0.7219255      0.6990765
   6
  -94.349314731703558     
 C      0.7483677     -0.0338349     -0.0253597
 N     -0.7514059     -0.0128674      0.0174931
 H     -1.0905655      0.8263139     -0.4466627
 H     -1.1350359      0.0103028      0.9552853
 H     -1.1354273     -0.8043355     -0.4771910
 H      1.0516289      0.7310942      0.6931149
   6
  -94.349353806489262     
 C      0.7443270     -0.0366547     -0.0232790
 N     -0.7518557     -0.0140433      0.0179056
 H     -1.0831908      0.8301402     -0.4458222
 H     -1.1332239      0.0079825      0.9581655
 H     -1.1358464     -0.8059880     -0.4795860
 H      1.0473518      0.7352362      0.6892961
   6
  -94.349366916997411     
 C      0.7422607     -0.0408496     -0.0195014
 N     -0.7505172     -0.0149967      0.0185131
 H     -1.0785599      0.8321006     -0.4430485
 H     -1.1339500      0.0056962      0.9586499
 H     -1.1362105     -0.8052209     -0.4817616
 H      1.0445390      0.7399435      0.6838284
   6
  -94.349376650875740     
 C      0.7424765     -0.0473642     -0.0126571
 N     -0.7488839     -0.0157413      0.0181137
 H     -1.0763926      0.8340171     -0.4389643
 H     -1.1349552      0.0027735      0.9577162
 H     -1.1373154     -0.8032230     -0.4842009
 H      1.0426326      0.7462110      0.6766724
   6
  -94.349405757326451     
 C      0.7435837     -0.0695315      0.0136832
 N     -0.7490623     -0.0163628      0.0156914
 H     -1.0707681      0.8422453     -0.4273770
 H     -1.1360015     -0.0088947      0.9556986
 H     -1.1398744     -0.7980829     -0.4931307
 H      1.0396846      0.7672995      0.6521145
   6
  -94.349413177467227     
 C      0.7435283     -0.0817787      0.0301902
 N     -0.7492525     -0.0160603      0.0146905
 H     -1.0680490      0.8468430     -0.4207325
 H     -1.1380064     -0.0163967      0.9544123
 H     -1.1402927     -0.7948290     -0.4983686
 H      1.0396343      0.7788948      0.6364881
   6
  -94.349415045312981     
 C      0.7433218     -0.0860147      0.0363129
 N     -0.7492262     -0.0157757      0.0143075
 H     -1.0674028      0.8484358     -0.4185001
 H     -1.1386492     -0.0191386      0.9539258
 H     -1.1402565     -0.7935890     -0.5001828
 H      1.0397749      0.7827552      0.6308167
   6
  -94.349415539684088     
 C      0.7431895     -0.0878475      0.0390463
 N     -0.7492015     -0.0156891      0.0141254
 H     -1.0671055      0.8491538     -0.4174752
 H     -1.1388974     -0.0203054      0.9536942
 H     -1.1402436     -0.7930734     -0.5010069
 H      1.0398205      0.7844347      0.6282961
   6
  -94.349415577632115     
 C      0.7431721     -0.0880812      0.0393973
 N     -0.7491998     -0.0156628      0.0141012
 H     -1.0670823      0.8492421     -0.4173646
 H     -1.1389218     -0.0204683      0.9536670
 H     -1.1402395     -0.7929989     -0.5011018
 H      1.0398333      0.7846421      0.6279808
 [FORCES]
point    1
   6
     -0.0600406     -0.0036710     -0.0040854
     -0.0357762     -0.0057431      0.0066769
      0.0317830     -0.0760202      0.0448213
      0.0287247      0.0017461     -0.0912466
      0.0360250      0.0815037      0.0440314
     -0.0007160      0.0021845     -0.0001977
point    2
   6
     -0.0472537      0.0250719      0.0276001
     -0.0136562     -0.0148607     -0.0208379
      0.0140057     -0.0209596      0.0106877
      0.0172228     -0.0035325     -0.0223775
      0.0070222      0.0222423      0.0145346
      0.0226592     -0.0079614     -0.0096070
point    3
   6
     -0.0354123      0.0253037      0.0304648
      0.0109711     -0.0042622     -0.0199531
      0.0009594     -0.0016003     -0.0012509
      0.0047680     -0.0050690      0.0027168
     -0.0048684     -0.0039000     -0.0001884
      0.0235822     -0.0104722     -0.0117892
point    4
   6
     -0.0319453      0.0262835      0.0313024
      0.0088518     -0.0048217     -0.0201995
     -0.0002313     -0.0040924      0.0000682
      0.0044448     -0.0048443      0.0000282
     -0.0047508     -0.0009612      0.0012901
      0.0236308     -0.0115638     -0.0124893
point    5
   6
     -0.0293275      0.0270888      0.0313435
      0.0053450     -0.0054926     -0.0202876
     -0.0003653     -0.0046795      0.0002001
      0.0047898     -0.0048875     -0.0007120
     -0.0045163     -0.0000166      0.0018354
      0.0240743     -0.0120125     -0.0123795
point    6
   6
     -0.0287434      0.0279302      0.0302373
      0.0027298     -0.0058135     -0.0188774
      0.0004227     -0.0047138     -0.0002569
      0.0052064     -0.0050630     -0.0009578
     -0.0042310     -0.0001865      0.0015830
      0.0246155     -0.0121534     -0.0117282
point    7
   6
     -0.0304562      0.0315671      0.0259809
      0.0044654     -0.0084034     -0.0135775
      0.0015613     -0.0047310     -0.0013918
      0.0039222     -0.0048573     -0.0016238
     -0.0044798      0.0000744      0.0008378
      0.0249871     -0.0136497     -0.0102255
point    8
   6
     -0.0310005      0.0337823      0.0234358
      0.0051430     -0.0106507     -0.0104695
      0.0021260     -0.0043811     -0.0020349
      0.0033171     -0.0044921     -0.0020625
     -0.0045761      0.0003497      0.0004464
      0.0249904     -0.0146080     -0.0093153
point    9
   6
     -0.0310226      0.0345509      0.0224384
      0.0051240     -0.0115530     -0.0093206
      0.0023938     -0.0042239     -0.0022199
      0.0030886     -0.0043096     -0.0022513
     -0.0045903      0.0004293      0.0002947
      0.0250066     -0.0148937     -0.0089415
point   10
   6
     -0.0309954      0.0348616      0.0219828
      0.0050817     -0.0118714     -0.0088256
      0.0025202     -0.0041989     -0.0023049
      0.0029725     -0.0042567     -0.0023198
     -0.0045909      0.0004731      0.0002388
      0.0250118     -0.0150078     -0.0087713
point   11
   6
      0.0000000      0.0000000      0.0000000
      0.0000000      0.0000000      0.0000000
      0.0000000      0.0000000      0.0000000
      0.0000000      0.0000000      0.0000000
      0.0000000      0.0000000      0.0000000
      0.0000000      0.0000000      0.0000000
