# Supplementary material for: Smooth Things Come in Threes: A Diabatic Surrogate Model for Conical Intersection Optimization
Source: J Chem Theory Comput. 2023 May 16;19(11):3418–27. doi: 10.1021/acs.jctc.3c00389 (PMC10269327; doi:10.1021/acs.jctc.3c00389)
Supplement: Supplementary file 1 — ct3c00389_si_002.zip [file ct3c00389_si_002.zip › SI/RVO/ISC/f/MECP.input]

&GATEWAY
  Coord = CHNH3.xyz
  Basis = ANO-RCC-VDZP
  Group = NoSymm
  RICD
  Constraints
    E = Ediff
  Values
    E = 0.0
  End of constraints

&SEWARD

&RASSCF
  FileOrb = init.Orb
  Spin    = 1
  Charge  = 1
  NActEl  = 2
  Ras2    = 2
  CIRoot  = 2 2 1

>>> Copy $Project.JobIph $Project.JobOld

>>> Do While

  &SEWARD

  &RASSCF
    JobIph
    Spin    = 3
    Charge  = 1
    NActEl  = 2
    Ras2    = 2
  &ALASKA
  >>> Copy $Project.rasscf.h5 $Project.T.rasscf.h5
  >>> Copy $Project.RunFile $Project.RunFile2

  >>> Copy $Project.JobIph $Project.JobOld

  &RASSCF
    JobIph
    Spin    = 1
    Charge  = 1
    NActEl  = 2
    Ras2    = 2
  &ALASKA
  >>> Copy $Project.rasscf.h5 $Project.S.rasscf.h5

  &SLAPAF
    Kriging
    Tolerance = 1.0D-5

>>> End Do

>>> Save $Project.S.rasscf.h5 $MOLCAS_OUTPUT
>>> Save $Project.T.rasscf.h5 $MOLCAS_OUTPUT
