# Supplementary material for: Smooth Things Come in Threes: A Diabatic Surrogate Model for Conical Intersection Optimization
Source: J Chem Theory Comput. 2023 May 16;19(11):3418–27. doi: 10.1021/acs.jctc.3c00389 (PMC10269327; doi:10.1021/acs.jctc.3c00389)
Supplement: Supplementary file 1 — ct3c00389_si_002.zip [file ct3c00389_si_002.zip › SI/RVO/ISC/l/MECP.geo.molden]

 [Molden Format]
 [N_GEO]
                   13
 [GEOCONV]
 energy
-0.23072875596996039E+03
-0.23073748696221813E+03
-0.23073987881691789E+03
-0.23074389696715866E+03
-0.23074760635000129E+03
-0.23075007475792273E+03
-0.23075065913402409E+03
-0.23075093470952206E+03
-0.23075099805781184E+03
-0.23075101717812990E+03
-0.23075101927897842E+03
-0.23075101990852377E+03
-0.23075102018048298E+03
 max-force
   0.0425192
   0.0282706
   0.0144180
   0.0149408
   0.0135267
   0.0111136
   0.0051728
   0.0042885
   0.0053311
   0.0045935
   0.0042620
   0.0043225
   0.0000000
 rms-force
   0.0087511
   0.0046180
   0.0022434
   0.0033439
   0.0026682
   0.0017239
   0.0009300
   0.0008094
   0.0008250
   0.0007522
   0.0007176
   0.0007330
   0.0000000
 [GEOMETRIES] (XYZ)
  12
  -230.72875596996039     
 C      0.0000000      0.0000000      0.0000000
 C      1.3900000      0.0000000      0.0000000
 C      2.0344100      0.0000000      1.3212300
 C      1.4639300     -0.9356500      2.2859700
 C      0.3819500      0.0415800      2.3629800
 C     -0.5321500      0.0483700      1.2117800
 H     -0.5350000      0.0000000     -0.9266500
 H      1.9851700     -0.0807600     -0.8855200
 H      2.9918900      0.4407500      1.5052200
 H      2.0361500     -1.2424000      3.1364800
 H      0.1515200      0.5122300      3.2958700
 H     -1.5899200      0.0092000      1.3683000
  12
  -230.73748696221813     
 C      0.0086565     -0.0488846     -0.0130590
 C      1.4085006      0.0252038     -0.0111891
 C      2.0171912     -0.0567459      1.3148011
 C      1.4625836     -0.9843313      2.2999791
 C      0.4005776      0.0049344      2.3493526
 C     -0.5456530      0.0471214      1.2231792
 H     -0.5491694     -0.0890316     -0.9266441
 H      2.0092100      0.0578961     -0.8999484
 H      2.9446128      0.4464597      1.5179084
 H      2.0170414     -1.2571801      3.1795924
 H      0.2079960      0.5617122      3.2478584
 H     -1.6035973      0.0861659      1.3938293
  12
  -230.73987881691789     
 C      0.0079427     -0.0531622     -0.0344656
 C      1.4150482      0.0027156     -0.0100603
 C      1.9991857     -0.0905619      1.3162279
 C      1.4504807     -1.0129303      2.3115850
 C      0.4242134     -0.0013079      2.3334278
 C     -0.5505754      0.0156048      1.2250157
 H     -0.5697974     -0.0818646     -0.9388343
 H      2.0242677      0.1279564     -0.8858569
 H      2.9061136      0.4461548      1.5405185
 H      2.0076633     -1.2544284      3.2008427
 H      0.2692124      0.6201736      3.2003749
 H     -1.6058049      0.0749701      1.4168847
  12
  -230.74389696715866     
 C      0.0018389     -0.0427415     -0.0594596
 C      1.4056637     -0.0385734     -0.0051349
 C      1.9416277     -0.0777524      1.3491870
 C      1.4427452     -1.0577094      2.3174516
 C      0.4718358      0.0073336      2.2992051
 C     -0.5467141      0.0069501      1.2189988
 H     -0.5849200     -0.0855728     -0.9590944
 H      2.0345669      0.1499267     -0.8541110
 H      2.8198909      0.4921329      1.6044867
 H      2.0181296     -1.3028306      3.1927925
 H      0.3714823      0.6809021      3.1355125
 H     -1.5981969      0.0612546      1.4358257
  12
  -230.74760635000129     
 C     -0.0006200     -0.0191471     -0.0596936
 C      1.3894885     -0.0477471     -0.0111153
 C      1.8741406     -0.0706696      1.3953294
 C      1.4353861     -1.1166873      2.3233974
 C      0.5504998      0.0529494      2.2358306
 C     -0.5304401     -0.0475391      1.2172468
 H     -0.5959987     -0.0495448     -0.9514254
 H      2.0327201      0.1696869     -0.8418744
 H      2.7175378      0.5354862      1.6776360
 H      1.9714034     -1.3800917      3.2164956
 H      0.5088916      0.7928576      3.0142671
 H     -1.5750590     -0.0262333      1.4595658
  12
  -230.75007475792273     
 C      0.0021412     -0.0172856     -0.0579887
 C      1.3968183     -0.0046663     -0.0294717
 C      1.8678246     -0.0438458      1.3849758
 C      1.4295731     -1.0831599      2.3347427
 C      0.5516313      0.0957326      2.2466533
 C     -0.5273017     -0.0156248      1.2215932
 H     -0.5841473     -0.0879246     -0.9541016
 H      2.0388828      0.1565290     -0.8734415
 H      2.7729989      0.4828275      1.6378465
 H      1.9560493     -1.4008028      3.2151893
 H      0.4437196      0.7650308      3.0816883
 H     -1.5702401     -0.0534902      1.4679745
  12
  -230.75065913402409     
 C      0.0009512     -0.0241652     -0.0574165
 C      1.3996341      0.0154965     -0.0263131
 C      1.8663848     -0.0190594      1.3862884
 C      1.4064650     -1.0797273      2.3216543
 C      0.5607318      0.1161881      2.2544895
 C     -0.5253482     -0.0065949      1.2270293
 H     -0.5843675     -0.1087456     -0.9539414
 H      2.0492045      0.1427002     -0.8693963
 H      2.7831805      0.4860681      1.6430537
 H      1.9341720     -1.4376828      3.1858816
 H      0.4517648      0.7941101      3.0846672
 H     -1.5648228     -0.0852678      1.4796634
  12
  -230.75093470952206     
 C      0.0026501     -0.0217799     -0.0555749
 C      1.3996898      0.0222674     -0.0223634
 C      1.8668082     -0.0035103      1.3851361
 C      1.3992503     -1.0745623      2.3135931
 C      0.5635558      0.1209295      2.2570344
 C     -0.5252570      0.0068548      1.2279588
 H     -0.5834685     -0.1133856     -0.9508081
 H      2.0516166      0.1156424     -0.8679364
 H      2.7812018      0.4992407      1.6520490
 H      1.9287093     -1.4554769      3.1671136
 H      0.4554444      0.7983985      3.0880994
 H     -1.5622509     -0.1012983      1.4813583
  12
  -230.75099805781184     
 C      0.0042744     -0.0165366     -0.0542112
 C      1.3987710      0.0294304     -0.0210143
 C      1.8672209     -0.0003498      1.3845149
 C      1.3981256     -1.0721364      2.3121610
 C      0.5640763      0.1227463      2.2563924
 C     -0.5255164      0.0127183      1.2281981
 H     -0.5816695     -0.1092372     -0.9491972
 H      2.0497799      0.0984734     -0.8696724
 H      2.7790293      0.5042695      1.6553758
 H      1.9250899     -1.4597817      3.1638462
 H      0.4591480      0.7991575      3.0885003
 H     -1.5603793     -0.1154336      1.4807663
  12
  -230.75101717812990     
 C      0.0048212     -0.0119800     -0.0547113
 C      1.3981674      0.0339272     -0.0212686
 C      1.8656908      0.0006562      1.3854605
 C      1.3980160     -1.0721967      2.3106398
 C      0.5627841      0.1234348      2.2579102
 C     -0.5254249      0.0142605      1.2290441
 H     -0.5804396     -0.1035162     -0.9502933
 H      2.0498945      0.0858845     -0.8705871
 H      2.7768212      0.5067286      1.6565241
 H      1.9246292     -1.4596830      3.1624406
 H      0.4619468      0.8008960      3.0895719
 H     -1.5589567     -0.1250920      1.4809292
  12
  -230.75101927897842     
 C      0.0046864     -0.0115450     -0.0545053
 C      1.3978440      0.0361899     -0.0211107
 C      1.8663596      0.0013785      1.3857286
 C      1.3979329     -1.0721301      2.3096478
 C      0.5632409      0.1245091      2.2573882
 C     -0.5259325      0.0145203      1.2295536
 H     -0.5806587     -0.1041023     -0.9499348
 H      2.0503323      0.0836530     -0.8701172
 H      2.7779041      0.5065681      1.6572592
 H      1.9241598     -1.4606388      3.1613966
 H      0.4614642      0.8014664      3.0892652
 H     -1.5593831     -0.1265490      1.4810888
  12
  -230.75101990852377     
 C      0.0048816     -0.0120083     -0.0544707
 C      1.3978400      0.0365971     -0.0213032
 C      1.8662598      0.0016972      1.3856684
 C      1.3979819     -1.0723268      2.3093848
 C      0.5634510      0.1244731      2.2576369
 C     -0.5255896      0.0144504      1.2295503
 H     -0.5806131     -0.1049171     -0.9497402
 H      2.0503370      0.0833697     -0.8703742
 H      2.7773250      0.5075342      1.6573985
 H      1.9238293     -1.4613207      3.1611836
 H      0.4614546      0.8011178      3.0897050
 H     -1.5592076     -0.1253467      1.4810208
  12
  -230.75102018048298     
 C      0.0049724     -0.0120922     -0.0543126
 C      1.3978605      0.0369118     -0.0212629
 C      1.8662736      0.0021349      1.3857303
 C      1.3980493     -1.0722194      2.3093015
 C      0.5633636      0.1244745      2.2576981
 C     -0.5255587      0.0137976      1.2295488
 H     -0.5804830     -0.1048152     -0.9496100
 H      2.0502339      0.0827204     -0.8704681
 H      2.7774097      0.5078442      1.6574066
 H      1.9238217     -1.4616153      3.1609066
 H      0.4613318      0.8010418      3.0898137
 H     -1.5593247     -0.1248631      1.4809080
 [FORCES]
point    1
  12
      0.0185527     -0.0081772     -0.0746557
      0.0803496      0.0175775      0.0280471
     -0.0312102     -0.0276321     -0.0711466
     -0.0346776      0.0363232      0.0298273
      0.0502604     -0.0605337      0.0086370
     -0.0619073      0.0130986      0.0631414
     -0.0129295     -0.0087306      0.0013802
      0.0028711      0.0193066     -0.0081604
      0.0078407      0.0013319     -0.0036992
     -0.0017915      0.0003711      0.0142555
     -0.0098856      0.0114679      0.0040881
     -0.0074728      0.0055967      0.0082854
point    2
  12
     -0.0060977      0.0055737     -0.0240114
      0.0377228     -0.0075408      0.0306537
     -0.0103295     -0.0031746     -0.0534236
     -0.0335694      0.0234275      0.0201575
      0.0358383     -0.0283558      0.0137269
     -0.0147165     -0.0032957      0.0011161
     -0.0069903     -0.0020779     -0.0004523
      0.0000189      0.0133977      0.0001255
      0.0037059     -0.0032715      0.0011971
     -0.0002691      0.0025788      0.0030395
     -0.0030834      0.0044702      0.0033483
     -0.0022299     -0.0017317      0.0045227
point    3
  12
     -0.0101714      0.0050526      0.0087740
      0.0076606     -0.0034368      0.0034882
     -0.0138625      0.0081561     -0.0151992
     -0.0115821     -0.0014765      0.0191066
      0.0272460     -0.0034580      0.0029272
      0.0016178     -0.0004486     -0.0215931
      0.0002800     -0.0016831     -0.0001714
     -0.0008163      0.0055980      0.0016260
     -0.0000734     -0.0043291      0.0012536
     -0.0003838     -0.0003801     -0.0008344
     -0.0002485      0.0004662     -0.0001107
      0.0003337     -0.0040606      0.0007333
point    4
  12
     -0.0013657     -0.0018219      0.0238512
     -0.0081315      0.0092521     -0.0275189
     -0.0282340      0.0111056      0.0279230
      0.0137390     -0.0220483      0.0113620
      0.0250850      0.0216053     -0.0172967
     -0.0018032      0.0001576     -0.0156496
      0.0043264      0.0005197      0.0003915
      0.0008724     -0.0048169     -0.0014545
     -0.0007855     -0.0024022     -0.0014378
     -0.0035782     -0.0046526      0.0009686
     -0.0016891     -0.0032644     -0.0000899
      0.0015645     -0.0036340     -0.0010489
point    5
  12
     -0.0100852     -0.0127710      0.0019710
      0.0207947      0.0126628     -0.0135900
     -0.0112395      0.0210551     -0.0159760
      0.0004516      0.0001503      0.0255617
      0.0083321     -0.0054288      0.0013948
     -0.0114243      0.0188127      0.0024709
      0.0030196     -0.0000487     -0.0040005
      0.0017005     -0.0084049     -0.0018048
      0.0066680     -0.0057356     -0.0044506
      0.0013097     -0.0099523     -0.0022552
     -0.0092083     -0.0063583      0.0099130
     -0.0003189     -0.0039811      0.0007657
point    6
  12
     -0.0054433     -0.0076832     -0.0044126
      0.0022422     -0.0011381      0.0081374
      0.0101033      0.0210017     -0.0049372
     -0.0141719     -0.0048818      0.0002860
      0.0091436     -0.0152963      0.0037945
     -0.0048543      0.0107728     -0.0009346
     -0.0007401      0.0017692     -0.0011702
      0.0012722     -0.0058976      0.0013394
     -0.0003822      0.0023454      0.0002744
      0.0031994     -0.0016442     -0.0025839
      0.0001100      0.0029389      0.0003622
     -0.0004789     -0.0022867     -0.0001554
point    7
  12
      0.0026530     -0.0028200      0.0013542
     -0.0055437     -0.0017542      0.0061048
      0.0062327      0.0077901     -0.0005765
     -0.0010879      0.0015776      0.0001788
     -0.0019417     -0.0093485     -0.0048606
     -0.0009932      0.0097751     -0.0017265
     -0.0002747      0.0009326      0.0005519
      0.0002596     -0.0043333     -0.0000831
     -0.0018324      0.0014937      0.0012098
      0.0020617     -0.0013530     -0.0017708
      0.0006894     -0.0008181     -0.0000260
     -0.0002228     -0.0011420     -0.0003561
point    8
  12
      0.0022836     -0.0013450      0.0010742
     -0.0045395     -0.0003800     -0.0002923
      0.0031098      0.0005871      0.0076632
      0.0069116     -0.0010063     -0.0008200
     -0.0081041     -0.0014079     -0.0074405
     -0.0007592      0.0066019      0.0013448
      0.0002175      0.0005641      0.0002591
     -0.0000453     -0.0032214     -0.0003518
     -0.0009480      0.0014916     -0.0000577
      0.0010093     -0.0004609     -0.0012893
      0.0008045     -0.0016588      0.0003013
      0.0000596      0.0002358     -0.0003909
point    9
  12
     -0.0000963     -0.0009371     -0.0006362
     -0.0021561     -0.0017236     -0.0024336
      0.0025778      0.0008441      0.0100743
      0.0073731     -0.0026961     -0.0021831
     -0.0085281      0.0002756     -0.0061860
     -0.0008873      0.0050814      0.0027905
      0.0001803      0.0003269     -0.0001544
      0.0001949     -0.0023335     -0.0000235
     -0.0002793      0.0014815     -0.0004513
      0.0012655     -0.0001203     -0.0010120
      0.0004603     -0.0013557      0.0004454
     -0.0001049      0.0011566     -0.0002301
point   10
  12
     -0.0005769     -0.0008848      0.0002508
     -0.0018646     -0.0026922     -0.0013283
      0.0033179      0.0021573      0.0086804
      0.0063091     -0.0021216     -0.0012623
     -0.0063661     -0.0005965     -0.0074099
     -0.0017620      0.0049450      0.0018722
     -0.0000373      0.0000906      0.0000573
      0.0002877     -0.0016434      0.0001259
     -0.0002867      0.0011848     -0.0002698
      0.0014635     -0.0004478     -0.0009779
     -0.0001383     -0.0016337      0.0005424
     -0.0003463      0.0016422     -0.0002808
point   11
  12
     -0.0007807     -0.0007459      0.0005543
     -0.0012899     -0.0031869     -0.0010458
      0.0024942      0.0023926      0.0080541
      0.0061809     -0.0017421     -0.0009147
     -0.0065860     -0.0012315     -0.0067838
     -0.0010183      0.0049921      0.0010815
      0.0000395      0.0001160      0.0000103
      0.0000883     -0.0014808     -0.0000313
     -0.0004125      0.0012303     -0.0003508
      0.0013653     -0.0003905     -0.0011286
      0.0000869     -0.0016532      0.0006889
     -0.0001677      0.0016997     -0.0001340
point   12
  12
     -0.0009524     -0.0006397      0.0004372
     -0.0010386     -0.0033229     -0.0008847
      0.0025605      0.0023747      0.0081683
      0.0062598     -0.0015605     -0.0009055
     -0.0067488     -0.0013268     -0.0071811
     -0.0012156      0.0050266      0.0013439
      0.0000212      0.0001370     -0.0000167
      0.0000710     -0.0014662      0.0000188
     -0.0002850      0.0011531     -0.0003383
      0.0014113     -0.0003756     -0.0012032
      0.0001140     -0.0016250      0.0006935
     -0.0001975      0.0016252     -0.0001321
point   13
  12
      0.0000000      0.0000000      0.0000000
      0.0000000      0.0000000      0.0000000
      0.0000000      0.0000000      0.0000000
      0.0000000      0.0000000      0.0000000
      0.0000000      0.0000000      0.0000000
      0.0000000      0.0000000      0.0000000
      0.0000000      0.0000000      0.0000000
      0.0000000      0.0000000      0.0000000
      0.0000000      0.0000000      0.0000000
      0.0000000      0.0000000      0.0000000
      0.0000000      0.0000000      0.0000000
      0.0000000      0.0000000      0.0000000
