# Supplementary material for: Smooth Things Come in Threes: A Diabatic Surrogate Model for Conical Intersection Optimization
Source: J Chem Theory Comput. 2023 May 16;19(11):3418–27. doi: 10.1021/acs.jctc.3c00389 (PMC10269327; doi:10.1021/acs.jctc.3c00389)
Supplement: Supplementary file 1 — ct3c00389_si_002.zip [file ct3c00389_si_002.zip › SI/RVO/ISC/d/MECP.geo.molden]

 [Molden Format]
 [N_GEO]
                    7
 [GEOCONV]
 energy
-0.94343365303782377E+02
-0.94355123612547700E+02
-0.94358172354787854E+02
-0.94357608042617102E+02
-0.94357144639727636E+02
-0.94357639367052684E+02
-0.94357639195021804E+02
 max-force
   0.1300905
   0.0437159
   0.0118904
   0.0085939
   0.0117794
   0.0086219
   0.0000000
 rms-force
   0.0289138
   0.0107539
   0.0038770
   0.0027718
   0.0036391
   0.0028172
   0.0000000
 [GEOMETRIES] (XYZ)
   6
  -94.343365303782377     
 C      0.0000000      0.0000000      0.0000000
 N      1.2945000      0.0000000      0.0000000
 H     -0.5703400      0.0000000     -0.9338800
 H      1.8421700     -0.8605900     -0.0150200
 H     -0.5703200      0.0000000      0.9339000
 H      1.8421700      0.8605900      0.0150200
   6
  -94.355123612547700     
 C     -0.0404889     -0.0000007      0.0000033
 N      1.3140896     -0.0000001     -0.0000002
 H     -0.5706363     -0.0262980     -0.9416525
 H      1.8529173     -0.8565339     -0.0438826
 H     -0.5706188      0.0262988      0.9416711
 H      1.8529171      0.8565339      0.0438809
   6
  -94.358172354787854     
 C     -0.0745273     -0.0000003      0.0000067
 N      1.3257526     -0.0000002     -0.0000003
 H     -0.5640486     -0.0370141     -0.9541569
 H      1.8575203     -0.8579959     -0.0554061
 H     -0.5640371      0.0370147      0.9541752
 H      1.8575202      0.8579959      0.0554013
   6
  -94.357608042617102     
 C     -0.0852750     -0.0000024      0.0000086
 N      1.3306333      0.0000034     -0.0000054
 H     -0.5656393     -0.0294389     -0.9600857
 H      1.8620430     -0.8607609     -0.0467735
 H     -0.5656327      0.0294378      0.9601056
 H      1.8620506      0.8607610      0.0467705
   6
  -94.357144639727636     
 C     -0.0870083     -0.0000082      0.0000039
 N      1.3455894      0.0000129     -0.0000070
 H     -0.5944397     -0.0303834     -0.9534276
 H      1.8842171     -0.8547663     -0.0477236
 H     -0.5944249      0.0303769      0.9534481
 H      1.8842465      0.8547681      0.0477262
   6
  -94.357639367052684     
 C     -0.0857377     -0.0000028      0.0000056
 N      1.3320855      0.0000004     -0.0000031
 H     -0.5680356     -0.0299042     -0.9589477
 H      1.8639440     -0.8599568     -0.0472896
 H     -0.5680208      0.0299062      0.9589664
 H      1.8639447      0.8599571      0.0472884
   6
  -94.357639195021804     
 C     -0.0857865     -0.0000047      0.0000065
 N      1.3320561     -0.0000022      0.0000001
 H     -0.5680244     -0.0299039     -0.9590592
 H      1.8639767     -0.8597417     -0.0472781
 H     -0.5680125      0.0299105      0.9590778
 H      1.8639706      0.8597420      0.0472729
 [FORCES]
point    1
   6
     -0.2458353      0.0000006      0.0000103
      0.2115965     -0.0000007     -0.0000023
      0.0215900     -0.0146196      0.0108367
     -0.0044711      0.0083222     -0.0157173
      0.0215913      0.0146196     -0.0108448
     -0.0044713     -0.0083220      0.0157175
point    2
   6
     -0.0826111      0.0000010      0.0000025
      0.0671058     -0.0000007      0.0000009
      0.0083789     -0.0276622      0.0025948
     -0.0006260      0.0012979     -0.0304233
      0.0083782      0.0276619     -0.0025979
     -0.0006258     -0.0012979      0.0304231
point    3
   6
     -0.0067025      0.0000001     -0.0000006
      0.0069494     -0.0000000     -0.0000002
     -0.0014040     -0.0202394     -0.0011790
      0.0012808     -0.0002342     -0.0224697
     -0.0014047      0.0202395      0.0011799
      0.0012810      0.0002341      0.0224696
point    4
   6
      0.0043238      0.0000009     -0.0000027
     -0.0015013     -0.0000040      0.0000026
     -0.0012408     -0.0146142      0.0010029
     -0.0001708      0.0018761     -0.0162401
     -0.0012396      0.0146146     -0.0010018
     -0.0001713     -0.0018734      0.0162391
point    5
   6
      0.0050244      0.0000046      0.0000068
     -0.0222599     -0.0000146      0.0000005
      0.0115115     -0.0135583      0.0048345
     -0.0028932     -0.0022223     -0.0154193
      0.0115136      0.0135592     -0.0048408
     -0.0028964      0.0022315      0.0154183
point    6
   6
      0.0059992      0.0000000      0.0000003
     -0.0045680     -0.0000004      0.0000006
     -0.0005630     -0.0146464      0.0004916
     -0.0001522      0.0010849     -0.0162929
     -0.0005633      0.0146467     -0.0004919
     -0.0001527     -0.0010849      0.0162924
point    7
   6
      0.0000000      0.0000000      0.0000000
      0.0000000      0.0000000      0.0000000
      0.0000000      0.0000000      0.0000000
      0.0000000      0.0000000      0.0000000
      0.0000000      0.0000000      0.0000000
      0.0000000      0.0000000      0.0000000
