# Supplementary material for: Smooth Things Come in Threes: A Diabatic Surrogate Model for Conical Intersection Optimization
Source: J Chem Theory Comput. 2023 May 16;19(11):3418–27. doi: 10.1021/acs.jctc.3c00389 (PMC10269327; doi:10.1021/acs.jctc.3c00389)
Supplement: Supplementary file 1 — ct3c00389_si_002.zip [file ct3c00389_si_002.zip › SI/RVO/ISC/h/MECP.geo.molden]

 [Molden Format]
 [N_GEO]
                    8
 [GEOCONV]
 energy
-0.14794684156374532E+03
-0.14793764505045647E+03
-0.14794123984034576E+03
-0.14794618028393006E+03
-0.14794702066447053E+03
-0.14794703161362605E+03
-0.14794703277380924E+03
-0.14794703293669329E+03
 max-force
   0.0226843
   0.0878393
   0.0528193
   0.0404897
   0.0314033
   0.0308816
   0.0303344
   0.0000000
 rms-force
   0.0066752
   0.0307097
   0.0185646
   0.0103416
   0.0089572
   0.0088218
   0.0088020
   0.0000000
 [GEOMETRIES] (XYZ)
   5
  -147.94684156374532     
 C      0.0000000      0.0000000      0.0000000
 H      1.0710400      0.0000000      0.0000000
 H     -0.5540900      0.0000000     -0.9163400
 N     -0.6440800      0.0000000      1.1420400
 N     -1.2940200      0.0000000      2.0904900
   5
  -147.93764505045647     
 C     -0.0354925     -0.0000005      0.0441143
 H      1.0317649      0.0000002     -0.1012711
 H     -0.4696062      0.0000002     -0.9435769
 N     -0.6053421     -0.0000002      1.2468859
 N     -1.3424741      0.0000002      2.0700378
   5
  -147.94123984034576     
 C     -0.0335873     -0.0000018      0.0668790
 H      1.0370209      0.0000011     -0.1192260
 H     -0.5516908      0.0000009     -0.8995883
 N     -0.4447789     -0.0000017      1.3523904
 N     -1.4281139      0.0000015      1.9157349
   5
  -147.94618028393006     
 C      0.0151418     -0.0000009      0.0609350
 H      1.0750498      0.0000003     -0.1150687
 H     -0.6686366      0.0000005     -0.7754995
 N     -0.3823517     -0.0000003      1.3680061
 N     -1.4603534      0.0000004      1.7778171
   5
  -147.94702066447053     
 C      0.0341798     -0.0000007      0.0560031
 H      1.0872828      0.0000001     -0.1230410
 H     -0.6881253      0.0000005     -0.7377987
 N     -0.3815607     -0.0000001      1.3599146
 N     -1.4729266      0.0000002      1.7611121
   5
  -147.94703161362605     
 C      0.0328474     -0.0000002      0.0555999
 H      1.0869666     -0.0000004     -0.1195813
 H     -0.6897452      0.0000004     -0.7386993
 N     -0.3801318      0.0000005      1.3588151
 N     -1.4710869     -0.0000002      1.7600555
   5
  -147.94703277380924     
 C      0.0324934      0.0000001      0.0555876
 H      1.0866724     -0.0000006     -0.1186378
 H     -0.6901157      0.0000003     -0.7387491
 N     -0.3794914      0.0000004      1.3583285
 N     -1.4707087     -0.0000003      1.7596608
   5
  -147.94703293669329     
 C      0.0324524      0.0000009      0.0557685
 H      1.0865942     -0.0000019     -0.1187751
 H     -0.6900119      0.0000005     -0.7387267
 N     -0.3794055      0.0000023      1.3583143
 N     -1.4707793     -0.0000018      1.7596089
 [FORCES]
point    1
   5
     -0.0089638      0.0000000      0.0069718
      0.0026150     -0.0000000      0.0039523
     -0.0046651     -0.0000000     -0.0037081
     -0.0121262      0.0000000      0.0356511
      0.0231401     -0.0000000     -0.0428671
point    2
   5
      0.0285323      0.0000001     -0.0229185
      0.0031040     -0.0000000      0.0459591
     -0.0533272     -0.0000000      0.0239954
      0.1438408     -0.0000002     -0.1659922
     -0.1221499      0.0000002      0.1189562
point    3
   5
      0.0764701      0.0000003     -0.0349803
     -0.0134590     -0.0000003      0.0291724
     -0.0384670     -0.0000002      0.0537102
      0.0394094      0.0000003     -0.0998140
     -0.0639535     -0.0000001      0.0519118
point    4
   5
      0.0373736     -0.0000000      0.0164875
     -0.0069386     -0.0000001      0.0045675
     -0.0063409      0.0000000      0.0211176
     -0.0122330      0.0000000     -0.0765145
     -0.0118610      0.0000000      0.0343420
point    5
   5
      0.0122566      0.0000000      0.0349265
     -0.0000092     -0.0000000      0.0023522
     -0.0015345     -0.0000000      0.0044239
     -0.0359752     -0.0000000     -0.0593437
      0.0252623      0.0000000      0.0176410
point    6
   5
      0.0144744      0.0000001      0.0333573
     -0.0006852      0.0000000      0.0010314
     -0.0007870     -0.0000000      0.0049840
     -0.0360651     -0.0000002     -0.0583577
      0.0230629      0.0000001      0.0189850
point    7
   5
      0.0149781      0.0000000      0.0328104
     -0.0005692      0.0000001      0.0005997
     -0.0006852     -0.0000000      0.0049907
     -0.0372880      0.0000003     -0.0573238
      0.0235643     -0.0000003      0.0189230
point    8
   5
      0.0000000      0.0000000      0.0000000
      0.0000000      0.0000000      0.0000000
      0.0000000      0.0000000      0.0000000
      0.0000000      0.0000000      0.0000000
      0.0000000      0.0000000      0.0000000
