# Supplementary material for: Smooth Things Come in Threes: A Diabatic Surrogate Model for Conical Intersection Optimization
Source: J Chem Theory Comput. 2023 May 16;19(11):3418–27. doi: 10.1021/acs.jctc.3c00389 (PMC10269327; doi:10.1021/acs.jctc.3c00389)
Supplement: Supplementary file 1 — ct3c00389_si_002.zip [file ct3c00389_si_002.zip › SI/RVO/ISC/a/MECP.geo.molden]

 [Molden Format]
 [N_GEO]
                   23
 [GEOCONV]
 energy
-0.77945513358173315E+02
-0.77935257571798672E+02
-0.77826510043680429E+02
-0.77821665712823872E+02
-0.77876296866391257E+02
-0.77959625420844475E+02
-0.77987579895504041E+02
-0.77979757048147391E+02
-0.77984793851036954E+02
-0.77981072574092664E+02
-0.77990278030069817E+02
-0.77995355812774150E+02
-0.78014471636281229E+02
-0.78016157953319293E+02
-0.78015902480775111E+02
-0.78015929174747953E+02
-0.78015963299420605E+02
-0.78015985712012849E+02
-0.78015991434117581E+02
-0.78015990453505935E+02
-0.78015990834990475E+02
-0.78015991231499100E+02
-0.78015991248387962E+02
 max-force
   0.0787850
   0.2226784
   0.6857900
   0.6398342
   0.3599171
   0.1111722
   0.1089742
   0.1104416
   0.0908053
   0.0628113
   0.0922048
   0.1321298
   0.0157391
   0.0054140
   0.0049406
   0.0049461
   0.0049044
   0.0049788
   0.0051003
   0.0050689
   0.0050752
   0.0050913
   0.0000000
 rms-force
   0.0233846
   0.0542520
   0.1617103
   0.1574990
   0.0970276
   0.0436969
   0.0304249
   0.0302644
   0.0262919
   0.0224077
   0.0284924
   0.0270976
   0.0053389
   0.0020453
   0.0019271
   0.0019075
   0.0016434
   0.0016348
   0.0016568
   0.0016297
   0.0016286
   0.0016305
   0.0000000
 [GEOMETRIES] (XYZ)
   6
  -77.945513358173315     
 C      0.0000000      0.0000000      0.0000000
 C      1.4164800      0.0000000      0.0000000
 H     -0.5419900      0.0000000     -0.9325500
 H      1.9584700      0.5994300      0.7143800
 H     -0.5419900      0.0000000      0.9325500
 H      1.9584700     -0.5994300      0.7143800
   6
  -77.935257571798672     
 C      0.0833113      0.0000000      0.0110130
 C      1.3486259      0.0000000      0.0247873
 H     -0.4602839      0.0000000     -0.9102084
 H      1.8648794      0.6700349      0.6783180
 H     -0.4519721     -0.0000000      0.9465323
 H      1.8648794     -0.6700349      0.6783180
   6
  -77.826510043680429     
 C      0.1696620     -0.0000000      0.0847036
 C      1.2377086     -0.0000001      0.3089102
 H     -0.2429498     -0.0000000     -0.8719560
 H      1.7805045      0.9178256      0.4831967
 H     -0.4759899      0.0000001      0.9407090
 H      1.7805045     -0.9178256      0.4831965
   6
  -77.821665712823872     
 C      0.1825293     -0.0000133      0.1345772
 C      1.2136037      0.0000165      0.5033659
 H     -0.1717460      0.0000476     -0.8393179
 H      1.7809805      0.8867282      0.3754424
 H     -0.5368825     -0.0000479      0.8791597
 H      1.7809550     -0.8867311      0.3755327
   6
  -77.876296866391257     
 C      0.1262002     -0.0001573      0.1108382
 C      1.2395424      0.0000906      0.4580363
 H     -0.3486416     -0.0022786     -0.8559515
 H      1.8793249      0.7503243      0.4513350
 H     -0.5265393      0.0021451      0.8178622
 H      1.8795535     -0.7501241      0.4466397
   6
  -77.959625420844475     
 C      0.0156829      0.0393016      0.0898411
 C      1.3025606      0.0538004      0.4964702
 H     -0.5572122      0.2877926     -0.8702261
 H      2.0982017      0.5318548      0.1641325
 H     -0.5852981     -0.3382403      0.7227284
 H      1.9755051     -0.5745092      0.8258138
   6
  -77.987579895504041     
 C      0.0939779      0.0275345      0.1156662
 C      1.3751108     -0.0164476      0.5141287
 H     -0.1938043      0.2050200     -0.8968001
 H      1.7878280      1.0320583      0.0407979
 H     -0.6997782     -0.2110373      0.8866047
 H      1.8861059     -1.0371279      0.7683626
   6
  -77.979757048147391     
 C      0.1054098      0.0310428      0.1123704
 C      1.3845230     -0.0251040      0.5208485
 H     -0.1877167      0.1883457     -0.9043581
 H      1.7419604      1.0458814      0.0539398
 H     -0.6843089     -0.1783871      0.8869540
 H      1.8895724     -1.0617789      0.7590054
   6
  -77.984793851036954     
 C      0.0959001      0.0321689      0.0952613
 C      1.3865239     -0.0138799      0.5365570
 H     -0.2191341      0.1401869     -0.9284190
 H      1.7593039      1.0418807      0.1062800
 H     -0.6629033     -0.1505794      0.8952791
 H      1.8897494     -1.0497771      0.7238017
   6
  -77.981072574092664     
 C      0.1100870      0.0370215      0.0609027
 C      1.4278165     -0.0251525      0.5413369
 H     -0.2707949      0.1417523     -0.9480780
 H      1.7279356      1.0439985      0.1310439
 H     -0.5962769     -0.1495927      0.8939610
 H      1.8506727     -1.0480271      0.7495935
   6
  -77.990278030069817     
 C      0.0206019     -0.0785335      0.1594979
 C      1.3590060      0.0691835      0.4266568
 H     -0.1963916     -0.0390799     -0.8504668
 H      2.0481858      0.9310719      0.3174749
 H     -0.7908391     -0.0952349      0.8680114
 H      1.8088771     -0.7874070      0.5075858
   6
  -77.995355812774150     
 C     -0.0170006     -0.0159098      0.0791257
 C      1.3154539      0.0226118      0.3553707
 H     -0.3700445     -0.0686493     -0.9289661
 H      2.0003034      0.8482274      0.4495514
 H     -0.7378300     -0.0111008      0.8987829
 H      2.0585577     -0.7751794      0.5748954
   6
  -78.014471636281229     
 C      0.0125633     -0.0296256      0.0824667
 C      1.4389037      0.0301373      0.3215138
 H     -0.4035980     -0.0624747     -0.9227331
 H      1.9429993      0.9736959      0.4543911
 H     -0.6973938     -0.0219087      0.8849286
 H      1.9559655     -0.8898243      0.6081930
   6
  -78.016157953319293     
 C     -0.0017878     -0.0292121      0.0772198
 C      1.4385259      0.0176395      0.3231261
 H     -0.4019530     -0.0274720     -0.9272307
 H      1.9561031      0.9564725      0.4238652
 H     -0.7097314     -0.0509007      0.8932393
 H      1.9682832     -0.8665272      0.6385403
   6
  -78.015902480775111     
 C      0.0003419     -0.0355188      0.0776823
 C      1.4380903      0.0149578      0.3237184
 H     -0.3939704     -0.0277166     -0.9224422
 H      1.9412982      0.9623037      0.4252280
 H     -0.7063819     -0.0395114      0.8921152
 H      1.9700619     -0.8745147      0.6324583
   6
  -78.015929174747953     
 C     -0.0031929     -0.0426500      0.0791720
 C      1.4385304      0.0165621      0.3239252
 H     -0.4020243     -0.0260916     -0.9198022
 H      1.9516091      0.9572165      0.4279600
 H     -0.7113119     -0.0379667      0.8845656
 H      1.9758297     -0.8670704      0.6329393
   6
  -78.015963299420605     
 C     -0.0033277     -0.0468401      0.0772476
 C      1.4383378      0.0127132      0.3241309
 H     -0.4001377     -0.0220570     -0.9219165
 H      1.9454790      0.9576898      0.4269505
 H     -0.7099083     -0.0344466      0.8882677
 H      1.9789969     -0.8670593      0.6340799
   6
  -78.015985712012849     
 C     -0.0052309     -0.0693740      0.0792569
 C      1.4366798      0.0068701      0.3303143
 H     -0.3945495     -0.0079025     -0.9220470
 H      1.9369389      0.9582078      0.4203095
 H     -0.7154410     -0.0222263      0.8883118
 H      1.9910427     -0.8655750      0.6326145
   6
  -78.015991434117581     
 C     -0.0043741     -0.0853067      0.0792972
 C      1.4364881      0.0028534      0.3328133
 H     -0.3934761      0.0027877     -0.9208154
 H      1.9270795      0.9573381      0.4170113
 H     -0.7146106     -0.0132028      0.8866705
 H      1.9983331     -0.8644697      0.6337831
   6
  -78.015990453505935     
 C     -0.0043400     -0.0826804      0.0789224
 C      1.4365775      0.0033590      0.3318910
 H     -0.3944741      0.0008511     -0.9211229
 H      1.9289742      0.9579643      0.4181226
 H     -0.7141491     -0.0146915      0.8869336
 H      1.9968515     -0.8648027      0.6340134
   6
  -78.015990834990475     
 C     -0.0041606     -0.0827966      0.0785059
 C      1.4369055      0.0032188      0.3301801
 H     -0.3951823      0.0009176     -0.9211749
 H      1.9287318      0.9579721      0.4190273
 H     -0.7132044     -0.0146995      0.8871774
 H      1.9963499     -0.8646125      0.6350442
   6
  -78.015991231499100     
 C     -0.0039180     -0.0836444      0.0779166
 C      1.4375029      0.0027453      0.3273569
 H     -0.3961086      0.0015304     -0.9211636
 H      1.9278791      0.9579084      0.4203221
 H     -0.7118532     -0.0143309      0.8875443
 H      1.9959378     -0.8642088      0.6367836
   6
  -78.015991248387962     
 C     -0.0038717     -0.0840254      0.0777182
 C      1.4376688      0.0025595      0.3266499
 H     -0.3963966      0.0018047     -0.9211733
 H      1.9275558      0.9578987      0.4206469
 H     -0.7114357     -0.0141412      0.8876353
 H      1.9959195     -0.8640964      0.6372830
 [FORCES]
point    1
   6
     -0.0581867     -0.0000000     -0.0261155
      0.0856623      0.0000000      0.1035114
     -0.0018890      0.0000000      0.0104250
     -0.0130809      0.1488820     -0.0409846
      0.0005752      0.0000000     -0.0058516
     -0.0130809     -0.1488820     -0.0409846
point    2
   6
     -0.4030395     -0.0000000     -0.0313882
      0.4208011     -0.0000000      0.0946610
     -0.0185807      0.0000000      0.0001640
      0.0065957      0.1154208     -0.0288113
     -0.0123723     -0.0000000     -0.0058142
      0.0065957     -0.1154208     -0.0288113
point    3
   6
     -1.2486222      0.0000005     -0.2188262
      1.2959552     -0.0000001      0.2532300
     -0.0518314     -0.0000001     -0.0525531
      0.0322162      0.0031387      0.0075548
     -0.0599342      0.0000000      0.0030398
      0.0322164     -0.0031390      0.0075547
point    4
   6
     -1.1945883     -0.0000243     -0.3708836
      1.2091114      0.0000392      0.3709080
     -0.0284990      0.0000443     -0.0673673
      0.0553502      0.0334133      0.0151584
     -0.0967132     -0.0000508      0.0369386
      0.0553390     -0.0334216      0.0152458
point    5
   6
     -0.6801448     -0.0005079     -0.3539754
      0.6679629     -0.0011564      0.2031960
      0.0153960     -0.0017873     -0.0176749
      0.0906687      0.1708993      0.0073096
     -0.1853082      0.0026552      0.1589229
      0.0914254     -0.1701030      0.0022219
point    6
   6
     -0.0252687      0.0763757     -0.2100849
     -0.0070386      0.0659853     -0.0163557
      0.0749850      0.0037963      0.0521825
      0.0864537      0.1724053     -0.1190967
     -0.1715494     -0.1102707      0.1646904
      0.0424180     -0.2082919      0.1286644
point    7
   6
     -0.2059315     -0.0459950      0.0461202
      0.1775105      0.0538599     -0.0236119
     -0.0121134      0.0229112     -0.0065260
      0.0322946     -0.1312904      0.0504335
      0.0262543     -0.0058909     -0.0584086
     -0.0180146      0.1064052     -0.0080072
point    8
   6
     -0.2087044     -0.0481423      0.0442469
      0.1641536      0.0511335     -0.0262218
     -0.0086087      0.0234349     -0.0041689
      0.0512466     -0.1308594      0.0490218
      0.0190015     -0.0098762     -0.0546867
     -0.0170886      0.1143095     -0.0081912
point    9
   6
     -0.1715972     -0.0456181      0.0478393
      0.1311596      0.0503654     -0.0409742
     -0.0007457      0.0223817      0.0043175
      0.0494505     -0.1201866      0.0417267
      0.0062973     -0.0131011     -0.0528183
     -0.0145645      0.1061588     -0.0000910
point   10
   6
     -0.1186962     -0.0537595      0.0674285
      0.0268151      0.0800042     -0.0776132
      0.0143124      0.0194777      0.0118785
      0.0761946     -0.1115583      0.0429419
     -0.0125662     -0.0129361     -0.0482031
      0.0139403      0.0787719      0.0035675
point   11
   6
     -0.1118559      0.0233633      0.0024035
      0.0765022      0.1681385      0.0361225
     -0.0467206      0.0139655     -0.0682245
     -0.0438322     -0.0192524     -0.0142373
      0.0074137     -0.0119731      0.0021808
      0.1184928     -0.1742418      0.0417550
point   12
   6
     -0.1420082     -0.0055272     -0.0008742
      0.2496892     -0.0204394      0.0523706
     -0.0127234      0.0041955     -0.0075302
     -0.0342123      0.0458449     -0.0163784
      0.0029607     -0.0054739     -0.0206821
     -0.0637061     -0.0185999     -0.0069056
point   13
   6
     -0.0297426      0.0020619     -0.0263371
      0.0236804     -0.0216340      0.0086213
      0.0086353      0.0055749      0.0129578
      0.0041480     -0.0040048     -0.0040308
     -0.0038763     -0.0051392      0.0083993
     -0.0028449      0.0231412      0.0003895
point   14
   6
     -0.0065742      0.0006061     -0.0031008
      0.0003506     -0.0032133      0.0017122
      0.0024006      0.0098291      0.0065153
      0.0026093      0.0004021     -0.0102310
      0.0031566     -0.0100623     -0.0038022
     -0.0019430      0.0024384      0.0089066
point   15
   6
     -0.0054379     -0.0002911      0.0012749
      0.0038820     -0.0052375      0.0029647
     -0.0015555      0.0090426     -0.0012163
      0.0048422     -0.0021099     -0.0084820
      0.0006766     -0.0093364     -0.0016362
     -0.0024074      0.0079322      0.0070950
point   16
   6
      0.0029105      0.0012798     -0.0056359
      0.0003893     -0.0059700      0.0026047
      0.0005444      0.0089416     -0.0011649
      0.0019265      0.0010627     -0.0093468
     -0.0030790     -0.0092196      0.0061388
     -0.0026916      0.0039055      0.0074042
point   17
   6
      0.0016901      0.0003750     -0.0007472
     -0.0002368     -0.0024525      0.0015471
     -0.0003056      0.0089302     -0.0011489
      0.0022708     -0.0002420     -0.0092680
     -0.0011004     -0.0092241      0.0017959
     -0.0023181      0.0026135      0.0078212
point   18
   6
      0.0029246      0.0007803      0.0001507
     -0.0013966      0.0000686      0.0011330
     -0.0007537      0.0087691     -0.0000763
      0.0011943     -0.0016491     -0.0094086
      0.0002136     -0.0093287     -0.0000060
     -0.0021823      0.0013597      0.0082072
point   19
   6
      0.0021548      0.0012692     -0.0004500
     -0.0031166     -0.0018299      0.0003512
     -0.0000875      0.0085023      0.0003320
      0.0029452      0.0007762     -0.0091304
     -0.0000250     -0.0096382      0.0004879
     -0.0018710      0.0009204      0.0084093
point   20
   6
      0.0020123      0.0011562     -0.0003850
     -0.0021665     -0.0006945      0.0005090
     -0.0000285      0.0085549      0.0003159
      0.0022007     -0.0005184     -0.0092478
     -0.0000592     -0.0095789      0.0004667
     -0.0019586      0.0010806      0.0083413
point   21
   6
      0.0018948      0.0011792     -0.0004565
     -0.0019787     -0.0007306      0.0006456
     -0.0000265      0.0085549      0.0003299
      0.0021622     -0.0005498     -0.0092943
     -0.0000769     -0.0095907      0.0004760
     -0.0019749      0.0011371      0.0082993
point   22
   6
      0.0017962      0.0012328     -0.0005369
     -0.0018978     -0.0008259      0.0008775
     -0.0000674      0.0085420      0.0003286
      0.0021796     -0.0004945     -0.0093623
     -0.0000237     -0.0096212      0.0004538
     -0.0019869      0.0011668      0.0082394
point   23
   6
      0.0000000      0.0000000      0.0000000
      0.0000000      0.0000000      0.0000000
      0.0000000      0.0000000      0.0000000
      0.0000000      0.0000000      0.0000000
      0.0000000      0.0000000      0.0000000
      0.0000000      0.0000000      0.0000000
