# Supplementary material for: Smooth Things Come in Threes: A Diabatic Surrogate Model for Conical Intersection Optimization
Source: J Chem Theory Comput. 2023 May 16;19(11):3418–27. doi: 10.1021/acs.jctc.3c00389 (PMC10269327; doi:10.1021/acs.jctc.3c00389)
Supplement: Supplementary file 1 — ct3c00389_si_002.zip [file ct3c00389_si_002.zip › SI/RVO/ISC/s/MECP.geo.molden]

 [Molden Format]
 [N_GEO]
                   19
 [GEOCONV]
 energy
-0.64181471095489621E+03
-0.64184314827888500E+03
-0.64185052237031425E+03
-0.64185109400265014E+03
-0.64185137718393128E+03
-0.64185152150274928E+03
-0.64185157258668266E+03
-0.64185158946955198E+03
-0.64185159535827745E+03
-0.64185160082483230E+03
-0.64185160761556779E+03
-0.64185161590368830E+03
-0.64185161986393882E+03
-0.64185172076476954E+03
-0.64185162507054702E+03
-0.64185162340960869E+03
-0.64185162158121966E+03
-0.64185162100695379E+03
-0.64185162126765022E+03
 max-force
   0.1125545
   0.0654616
   0.0242170
   0.0228304
   0.0210639
   0.0209099
   0.0217077
   0.0218045
   0.0218557
   0.0220507
   0.0221611
   0.0221271
   0.0222278
   0.0262117
   0.0227280
   0.0224692
   0.0224724
   0.0224606
   0.0000000
 rms-force
   0.0109800
   0.0060950
   0.0031801
   0.0027976
   0.0028115
   0.0028230
   0.0028482
   0.0028535
   0.0028552
   0.0028740
   0.0029034
   0.0029187
   0.0029356
   0.0031068
   0.0030043
   0.0029634
   0.0029610
   0.0029600
   0.0000000
 [GEOMETRIES] (XYZ)
  21
  -641.81471095489621     
 N      2.0129110     -0.5036010     -0.9019870
 C      1.8875130     -0.7787170      0.4313820
 C      3.2622070     -0.8499870      0.9554740
 N      4.0608200     -0.6065010     -0.1071620
 C      3.2697060     -0.4002020     -1.2021520
 C      0.7178700     -0.9580900      1.1371600
 C      0.0618640      0.1880270      1.7710420
 C     -1.0694160     -0.0053220      2.5765650
 C     -1.6793130      1.0713950      3.1668210
 C     -1.1779500      2.3535020      2.9679140
 C     -0.0592780      2.5523010      2.1657640
 C      0.5625000      1.4830320      1.5744300
 O     -1.7862280      3.4153660      3.5545200
 O      3.6057380     -1.0795640      2.1011630
 H     -2.5504850      0.9237660      3.7877440
 H     -1.4594190     -1.0004060      2.7320500
 H      0.6899080     -1.9272590      1.6128600
 H      5.0304250     -0.5823440     -0.0948900
 H      3.6437610     -0.1832060     -2.1918180
 H      1.4335060      1.6381860      0.9549970
 H      0.3253050      3.5501930      2.0150120
  21
  -641.84314827888500     
 N      2.0163386     -0.4367622     -0.8966560
 C      1.9465939     -0.7763920      0.4264145
 C      3.3122269     -0.9345275      0.9467732
 N      4.0906220     -0.6576209     -0.1408089
 C      3.2643917     -0.3866707     -1.1963905
 C      0.7665471     -0.9316953      1.1989305
 C      0.0635680      0.1946596      1.7667493
 C     -1.0683936      0.0159067      2.5777930
 C     -1.7031556      1.0769432      3.1631635
 C     -1.2441083      2.3975850      2.9746461
 C     -0.1059974      2.5727689      2.1605005
 C      0.5205373      1.5067882      1.5718601
 O     -1.8325139      3.4011218      3.5371309
 O      3.7036147     -1.2134602      2.0517002
 H     -2.5638990      0.9268476      3.7905630
 H     -1.4297952     -0.9866138      2.7448506
 H      0.6624909     -1.9025637      1.6543058
 H      5.0761093     -0.6616601     -0.1478933
 H      3.6411602     -0.1515179     -2.1739609
 H      1.3978326      1.6749998      0.9705891
 H      0.2677749      3.5724326      2.0266281
  21
  -641.85052237031425     
 N      2.0540327     -0.4146849     -0.8788197
 C      1.9922903     -0.7620913      0.4471733
 C      3.3589555     -0.9861590      0.9308081
 N      4.1351630     -0.7295189     -0.1873661
 C      3.2922648     -0.3736454     -1.1955760
 C      0.7779679     -0.9018493      1.2324367
 C      0.0890809      0.2168517      1.7910563
 C     -1.0416451      0.0352797      2.6115162
 C     -1.7146213      1.0754490      3.1796365
 C     -1.3099549      2.4384352      2.9991044
 C     -0.1591472      2.6076839      2.1645487
 C      0.4965740      1.5514633      1.6012506
 O     -1.9175074      3.3870061      3.5033618
 O      3.7764262     -1.3531269      1.9900043
 H     -2.5817694      0.9028659      3.7922437
 H     -1.3865584     -0.9732316      2.7810287
 H      0.5916261     -1.8802374      1.6397995
 H      5.1244593     -0.7864822     -0.2193970
 H      3.6654637     -0.1161302     -2.1663165
 H      1.3615321      1.7465568      0.9904107
 H      0.1773121      3.6161346      1.9999849
  21
  -641.85109400265014     
 N      2.0669867     -0.3975046     -0.8681735
 C      2.0052601     -0.7691619      0.4536066
 C      3.3698964     -1.0173207      0.9309443
 N      4.1463205     -0.7364714     -0.1896567
 C      3.3025203     -0.3913180     -1.1985664
 C      0.7740727     -0.8941514      1.2272649
 C      0.1015673      0.2237057      1.8026797
 C     -1.0308705      0.0391215      2.6267532
 C     -1.7134835      1.0726564      3.1908152
 C     -1.3310595      2.4484247      2.9956443
 C     -0.1717911      2.6183340      2.1593606
 C      0.4908142      1.5656967      1.6021767
 O     -1.9369182      3.3942239      3.5104979
 O      3.7960295     -1.3851535      1.9878558
 H     -2.5758925      0.8867791      3.8092340
 H     -1.3711778     -0.9703786      2.8036703
 H      0.5439344     -1.8820356      1.5876014
 H      5.1349236     -0.7835477     -0.2198851
 H      3.6728187     -0.1186125     -2.1674877
 H      1.3473425      1.7695026      0.9801954
 H      0.1606512      3.6277804      1.9823581
  21
  -641.85137718393128     
 N      2.0788409     -0.3788522     -0.8640592
 C      2.0169299     -0.7645108      0.4556707
 C      3.3765768     -1.0388769      0.9328247
 N      4.1541084     -0.7599890     -0.1910932
 C      3.3157345     -0.3752918     -1.1895057
 C      0.7814348     -0.8798074      1.2269546
 C      0.1073612      0.2323135      1.8065164
 C     -1.0206736      0.0418269      2.6399961
 C     -1.7103853      1.0693340      3.2048258
 C     -1.3397414      2.4503859      3.0032202
 C     -0.1901724      2.6281295      2.1501627
 C      0.4777342      1.5798382      1.5926264
 O     -1.9617869      3.3970031      3.5083530
 O      3.8053847     -1.4285019      1.9814855
 H     -2.5666555      0.8736631      3.8298129
 H     -1.3467489     -0.9697089      2.8317308
 H      0.5178615     -1.8727160      1.5493991
 H      5.1410507     -0.8295473     -0.2249329
 H      3.6867260     -0.1038496     -2.1591693
 H      1.3273554      1.7904782      0.9628643
 H      0.1310098      3.6392482      1.9592060
  21
  -641.85152150274928     
 N      2.0911768     -0.3594017     -0.8619621
 C      2.0194193     -0.7572373      0.4543669
 C      3.3755575     -1.0501450      0.9309959
 N      4.1606632     -0.7753694     -0.1887063
 C      3.3287805     -0.3717288     -1.1842151
 C      0.7842992     -0.8708715      1.2253456
 C      0.1064183      0.2380152      1.8044377
 C     -1.0115786      0.0430648      2.6500094
 C     -1.7040839      1.0687827      3.2166405
 C     -1.3478287      2.4495804      3.0014413
 C     -0.2058991      2.6331937      2.1425141
 C      0.4662009      1.5872052      1.5835961
 O     -1.9686553      3.3937892      3.5128032
 O      3.7986073     -1.4534821      1.9752388
 H     -2.5508578      0.8706324      3.8527519
 H     -1.3262202     -0.9701108      2.8509043
 H      0.4998738     -1.8661228      1.5206422
 H      5.1473600     -0.8578729     -0.2204929
 H      3.7050841     -0.0979659     -2.1509602
 H      1.3080027      1.8007815      0.9448986
 H      0.1056251      3.6458322      1.9466389
  21
  -641.85157258668266     
 N      2.1007288     -0.3453518     -0.8614337
 C      2.0207270     -0.7486578      0.4528862
 C      3.3726255     -1.0604553      0.9303749
 N      4.1632093     -0.7863253     -0.1849415
 C      3.3382958     -0.3729226     -1.1820673
 C      0.7865525     -0.8635489      1.2227975
 C      0.1055449      0.2435970      1.8018714
 C     -1.0031263      0.0435568      2.6565535
 C     -1.6957898      1.0680485      3.2264681
 C     -1.3471426      2.4480722      3.0079590
 C     -0.2167697      2.6364098      2.1383199
 C      0.4577490      1.5931247      1.5760457
 O     -1.9743341      3.3898634      3.5150396
 O      3.7871267     -1.4709478      1.9750238
 H     -2.5369908      0.8686906      3.8689155
 H     -1.3095776     -0.9712220      2.8618823
 H      0.4897219     -1.8607561      1.4971682
 H      5.1494939     -0.8757293     -0.2133097
 H      3.7203278     -0.0947879     -2.1450792
 H      1.2904474      1.8090336      0.9266463
 H      0.0831254      3.6508772      1.9357686
  21
  -641.85158946955198     
 N      2.1043064     -0.3405442     -0.8609092
 C      2.0224026     -0.7451164      0.4528163
 C      3.3726688     -1.0624943      0.9315404
 N      4.1643157     -0.7915960     -0.1835954
 C      3.3421704     -0.3703712     -1.1800756
 C      0.7874324     -0.8605732      1.2211268
 C      0.1046006      0.2456222      1.8003652
 C     -1.0009851      0.0438391      2.6583491
 C     -1.6934874      1.0672639      3.2299381
 C     -1.3499218      2.4481337      3.0074311
 C     -0.2213718      2.6376720      2.1353344
 C      0.4529971      1.5954406      1.5714402
 O     -1.9735297      3.3889226      3.5208340
 O      3.7835222     -1.4782631      1.9759735
 H     -2.5312726      0.8666362      3.8767049
 H     -1.3050391     -0.9714415      2.8650106
 H      0.4887413     -1.8586493      1.4902490
 H      5.1498774     -0.8862538     -0.2121124
 H      3.7261795     -0.0926929     -2.1424759
 H      1.2818338      1.8123775      0.9173704
 H      0.0765044      3.6526571      1.9315736
  21
  -641.85159535827745     
 N      2.1085944     -0.3343927     -0.8603481
 C      2.0232619     -0.7423252      0.4518536
 C      3.3721044     -1.0648590      0.9315197
 N      4.1663747     -0.7960175     -0.1816994
 C      3.3467273     -0.3693103     -1.1783192
 C      0.7865205     -0.8581990      1.2175299
 C      0.1029028      0.2471682      1.7983952
 C     -0.9991818      0.0442549      2.6604339
 C     -1.6909307      1.0666266      3.2345226
 C     -1.3498248      2.4482603      3.0106365
 C     -0.2257492      2.6389180      2.1324408
 C      0.4475645      1.5972701      1.5664827
 O     -1.9725019      3.3883754      3.5265476
 O      3.7790074     -1.4847833      1.9758363
 H     -2.5264039      0.8648313      3.8841583
 H     -1.3012505     -0.9713568      2.8683909
 H      0.4879211     -1.8569882      1.4843992
 H      5.1515087     -0.8943606     -0.2096062
 H      3.7334370     -0.0918797     -2.1397466
 H      1.2725822      1.8150654      0.9078427
 H      0.0692807      3.6542711      1.9256186
  21
  -641.85160082483230     
 N      2.1129192     -0.3302526     -0.8618471
 C      2.0227577     -0.7400402      0.4491908
 C      3.3694386     -1.0681586      0.9315534
 N      4.1675983     -0.7996284     -0.1783886
 C      3.3518738     -0.3679451     -1.1763872
 C      0.7831464     -0.8566311      1.2108149
 C      0.1007285      0.2483730      1.7947421
 C     -0.9968610      0.0443898      2.6622752
 C     -1.6873772      1.0659323      3.2395144
 C     -1.3486130      2.4481388      3.0140560
 C     -0.2299081      2.6401618      2.1290338
 C      0.4418012      1.5989126      1.5601233
 O     -1.9692063      3.3875386      3.5337710
 O      3.7721939     -1.4901651      1.9764318
 H     -2.5197994      0.8630145      3.8926948
 H     -1.2966377     -0.9714658      2.8721758
 H      0.4878505     -1.8555315      1.4812201
 H      5.1527142     -0.8999939     -0.2040024
 H      3.7424957     -0.0894495     -2.1359280
 H      1.2625220      1.8176376      0.8965181
 H      0.0623078      3.6557320      1.9193268
  21
  -641.85160761556779     
 N      2.1167837     -0.3254672     -0.8640837
 C      2.0203978     -0.7398050      0.4450757
 C      3.3645548     -1.0705226      0.9329942
 N      4.1672174     -0.8011588     -0.1737488
 C      3.3568360     -0.3648864     -1.1738527
 C      0.7775313     -0.8564764      1.2019681
 C      0.0987098      0.2484990      1.7901978
 C     -0.9937044      0.0438371      2.6643182
 C     -1.6820646      1.0653922      3.2445425
 C     -1.3460250      2.4475760      3.0162727
 C     -0.2329180      2.6402627      2.1248172
 C      0.4368674      1.5993805      1.5524555
 O     -1.9647279      3.3866967      3.5387822
 O      3.7631232     -1.4960999      1.9779912
 H     -2.5101444      0.8621669      3.9028611
 H     -1.2908163     -0.9721448      2.8773112
 H      0.4864307     -1.8547298      1.4790387
 H      5.1524449     -0.9025182     -0.1953389
 H      3.7517054     -0.0839091     -2.1308873
 H      1.2529540      1.8185693      0.8833627
 H      0.0567890      3.6559067      1.9128113
  21
  -641.85161590368830     
 N      2.1230826     -0.3184397     -0.8667943
 C      2.0172276     -0.7386734      0.4395416
 C      3.3574160     -1.0761751      0.9337560
 N      4.1680976     -0.8040747     -0.1668300
 C      3.3651662     -0.3596376     -1.1689781
 C      0.7699377     -0.8553138      1.1893922
 C      0.0950115      0.2492470      1.7834714
 C     -0.9888137      0.0436285      2.6679907
 C     -1.6733900      1.0646010      3.2534575
 C     -1.3426408      2.4470128      3.0196615
 C     -0.2385813      2.6405836      2.1174269
 C      0.4280714      1.6003867      1.5403355
 O     -1.9584756      3.3856143      3.5465481
 O      3.7481317     -1.5082440      1.9791757
 H     -2.4942203      0.8607439      3.9206575
 H     -1.2816319     -0.9727016      2.8853110
 H      0.4842999     -1.8531956      1.4733442
 H      5.1531588     -0.9070436     -0.1821934
 H      3.7665048     -0.0744206     -2.1220466
 H      1.2368592      1.8200861      0.8625948
 H      0.0467339      3.6565848      1.9010668
  21
  -641.85161986393882     
 N      2.1250953     -0.3149685     -0.8681710
 C      2.0143515     -0.7392703      0.4361498
 C      3.3522525     -1.0785051      0.9346636
 N      4.1674229     -0.8029635     -0.1619223
 C      3.3685036     -0.3553845     -1.1656839
 C      0.7642318     -0.8566668      1.1813534
 C      0.0926309      0.2483758      1.7790059
 C     -0.9861321      0.0431865      2.6697401
 C     -1.6680759      1.0642138      3.2578951
 C     -1.3390913      2.4466249      3.0209178
 C     -0.2397628      2.6399171      2.1127226
 C      0.4239193      1.5994130      1.5330053
 O     -1.9525494      3.3854069      3.5500920
 O      3.7385723     -1.5143303      1.9801671
 H     -2.4853749      0.8606339      3.9295845
 H     -1.2772343     -0.9730965      2.8895168
 H      0.4840140     -1.8540684      1.4726070
 H      5.1526112     -0.9051233     -0.1732381
 H      3.7733528     -0.0673925     -2.1164280
 H      1.2290732      1.8186837      0.8508600
 H      0.0441343      3.6558831      1.8940512
  21
  -641.85172076476954     
 N      2.1656525     -0.2431853     -0.8733452
 C      1.9820891     -0.7385215      0.3947348
 C      3.2838895     -1.1296071      0.9419672
 N      4.1606715     -0.8082126     -0.0941895
 C      3.4236703     -0.2883590     -1.1088775
 C      0.6990826     -0.8636282      1.0826759
 C      0.0599372      0.2425698      1.7185380
 C     -0.9408933      0.0381609      2.6962594
 C     -1.5850495      1.0591479      3.3238622
 C     -1.2961318      2.4422148      3.0377397
 C     -0.2781769      2.6346504      2.0380117
 C      0.3508034      1.5933583      1.4238886
 O     -1.8747544      3.3815778      3.6028590
 O      3.6060296     -1.6333125      1.9793107
 H     -2.3388735      0.8572060      4.0667334
 H     -1.1957354     -0.9780444      2.9569494
 H      0.4679536     -1.8532678      1.4386755
 H      5.1443718     -0.9177454     -0.0548102
 H      3.8806267      0.0449989     -2.0202436
 H      1.0954762      1.8099282      0.6760746
 H     -0.0286942      3.6506399      1.7800749
  21
  -641.85162507054702     
 N      2.1371291     -0.2950128     -0.8714763
 C      2.0044058     -0.7393328      0.4232314
 C      3.3321869     -1.0923833      0.9372938
 N      4.1660630     -0.8036727     -0.1419143
 C      3.3853689     -0.3354100     -1.1501179
 C      0.7433563     -0.8598035      1.1506103
 C      0.0826408      0.2461608      1.7610694
 C     -0.9738180      0.0415162      2.6782486
 C     -1.6446214      1.0628920      3.2782332
 C     -1.3259384      2.4454407      3.0270117
 C     -0.2498159      2.6381695      2.0911373
 C      0.4032825      1.5971242      1.5006654
 O     -1.9290865      3.3844888      3.5670080
 O      3.6994688     -1.5482474      1.9812188
 H     -2.4443172      0.8600363      3.9709688
 H     -1.2554373     -0.9747056      2.9101264
 H      0.4785152     -1.8552854      1.4626977
 H      5.1511982     -0.9074803     -0.1381393
 H      3.8060721     -0.0335114     -2.0895448
 H      1.1906384      1.8155038      0.7980197
 H      0.0246538      3.6540821      1.8605412
  21
  -641.85162340960869     
 N      2.1290812     -0.3076324     -0.8694769
 C      2.0100748     -0.7399736      0.4310945
 C      3.3442872     -1.0835876      0.9357010
 N      4.1666088     -0.8018442     -0.1539940
 C      3.3744348     -0.3470169     -1.1596833
 C      0.7556550     -0.8587997      1.1693839
 C      0.0886331      0.2468559      1.7721130
 C     -0.9819116      0.0423526      2.6728108
 C     -1.6591323      1.0638534      3.2655217
 C     -1.3333721      2.4461958      3.0231091
 C     -0.2425862      2.6387256      2.1044146
 C      0.4166404      1.5976902      1.5206379
 O     -1.9423760      3.3853634      3.5565259
 O      3.7234452     -1.5271239      1.9806328
 H     -2.4698911      0.8609546      3.9452762
 H     -1.2699976     -0.9737758      2.8971603
 H      0.4815688     -1.8554640      1.4691040
 H      5.1518901     -0.9038799     -0.1594433
 H      3.7852936     -0.0531476     -2.1060186
 H      1.2153017      1.8162824      0.8307932
 H      0.0382972      3.6545406      1.8812262
  21
  -641.85162158121966     
 N      2.1284562     -0.3085286     -0.8691238
 C      2.0105150     -0.7401035      0.4317886
 C      3.3452773     -1.0830812      0.9355170
 N      4.1666513     -0.8017063     -0.1549177
 C      3.3735706     -0.3476551     -1.1602874
 C      0.7565061     -0.8588352      1.1708411
 C      0.0891931      0.2468779      1.7730391
 C     -0.9824720      0.0424142      2.6724530
 C     -1.6603397      1.0639629      3.2644023
 C     -1.3338563      2.4462835      3.0228520
 C     -0.2419029      2.6387755      2.1055385
 C      0.4176930      1.5977265      1.5221152
 O     -1.9434400      3.3854497      3.5556132
 O      3.7255213     -1.5258349      1.9804011
 H     -2.4720556      0.8610654      3.9429894
 H     -1.2710307     -0.9736819      2.8963297
 H      0.4818334     -1.8554762      1.4700258
 H      5.1519326     -0.9037900     -0.1612719
 H      3.7836609     -0.0542262     -2.1070910
 H      1.2167788      1.8163750      0.8327936
 H      0.0394524      3.6545574      1.8828814
  21
  -641.85162100695379     
 N      2.1281668     -0.3088293     -0.8689999
 C      2.0106227     -0.7402174      0.4319946
 C      3.3455445     -1.0828424      0.9355346
 N      4.1666000     -0.8014941     -0.1551664
 C      3.3732110     -0.3479020     -1.1604863
 C      0.7566470     -0.8589053      1.1711183
 C      0.0893473      0.2468393      1.7732483
 C     -0.9826597      0.0424343      2.6722995
 C     -1.6606668      1.0639780      3.2640596
 C     -1.3339719      2.4462905      3.0227081
 C     -0.2416054      2.6387432      2.1058742
 C      0.4180793      1.5976855      1.5225828
 O     -1.9436722      3.3854741      3.5553104
 O      3.7261771     -1.5252652      1.9804314
 H     -2.4727152      0.8610972      3.9422643
 H     -1.2714669     -0.9736540      2.8959018
 H      0.4820201     -1.8555165      1.4704415
 H      5.1518735     -0.9035212     -0.1617621
 H      3.7830053     -0.0546618     -2.1074779
 H      1.2174394      1.8163176      0.8335740
 H      0.0399692      3.6545185      1.8834382
  21
  -641.85162126765022     
 N      2.1282682     -0.3087563     -0.8689863
 C      2.0106577     -0.7401721      0.4319779
 C      3.3455623     -1.0829528      0.9355011
 N      4.1666611     -0.8016296     -0.1551754
 C      3.3733275     -0.3478248     -1.1604337
 C      0.7566735     -0.8588199      1.1711002
 C      0.0893463      0.2469223      1.7732554
 C     -0.9826002      0.0424666      2.6723427
 C     -1.6606119      1.0639756      3.2641612
 C     -1.3340105      2.4463030      3.0227839
 C     -0.2417570      2.6388116      2.1058316
 C      0.4179608      1.5977747      1.5225356
 O     -1.9438057      3.3854676      3.5553169
 O      3.7261040     -1.5256122      1.9803189
 H     -2.4726300      0.8610483      3.9423930
 H     -1.2713476     -0.9736378      2.8959516
 H      0.4821219     -1.8554393      1.4704598
 H      5.1519107     -0.9038922     -0.1618147
 H      3.7831539     -0.0545202     -2.1073931
 H      1.2172570      1.8164519      0.8334597
 H      0.0397030      3.6546044      1.8833027
 [FORCES]
point    1
  21
      0.0080028      0.0290713     -0.0429719
      0.1237541      0.0067860     -0.0935520
     -0.0389541     -0.0459410      0.1043278
     -0.0034824      0.0133163     -0.0420829
     -0.0585512     -0.0072092      0.0238105
     -0.0540839      0.0313993      0.0950027
      0.0242529     -0.0800969     -0.0514088
     -0.0105199      0.0260544      0.0104004
     -0.0052995     -0.0699440     -0.0040372
     -0.1226788      0.2126972      0.1128171
      0.0522434     -0.0146355     -0.0396610
     -0.0213238      0.0212966      0.0073898
      0.0781830     -0.1361363     -0.0741729
      0.0079182      0.0109578     -0.0469498
      0.0066741      0.0090377     -0.0024430
      0.0040797      0.0021471     -0.0030058
     -0.0197648      0.0024483      0.0108997
      0.0427332      0.0002803      0.0081306
      0.0006233     -0.0052806      0.0148794
     -0.0060887     -0.0013431      0.0053726
     -0.0077176     -0.0049057      0.0072548
point    2
  21
      0.0192345      0.0189529     -0.0145427
      0.0244848     -0.0127586     -0.0051378
     -0.0343879     -0.0234259      0.0236223
      0.0063716      0.0064747     -0.0260148
     -0.0188012      0.0057514     -0.0021519
     -0.0081069      0.0400066      0.0433930
      0.0221977     -0.0613228     -0.0433196
     -0.0181765      0.0147188      0.0170194
     -0.0003285     -0.0505716     -0.0063842
     -0.0716025      0.1237045      0.0683594
      0.0357255     -0.0153698     -0.0306372
     -0.0109930      0.0350084      0.0085181
      0.0469999     -0.0810820     -0.0456881
      0.0074663     -0.0001238     -0.0041671
      0.0002563      0.0011166      0.0001338
     -0.0005425      0.0007659      0.0000975
     -0.0082828      0.0014106      0.0097946
      0.0100077     -0.0006908      0.0016085
      0.0017659     -0.0026475      0.0035969
     -0.0024992      0.0000026      0.0011881
     -0.0007893      0.0000799      0.0007120
point    3
  21
      0.0050939      0.0335870     -0.0069133
     -0.0052195     -0.0196701      0.0118246
     -0.0309591     -0.0290363     -0.0191146
     -0.0005367      0.0116887      0.0033096
     -0.0067156     -0.0057924     -0.0142382
      0.0311338      0.0448943      0.0151263
      0.0115107     -0.0457635     -0.0301688
     -0.0248148      0.0072613      0.0143807
      0.0015174     -0.0293045      0.0003260
     -0.0136023      0.0120840     -0.0009076
      0.0226282     -0.0096004     -0.0155011
     -0.0026462      0.0332049     -0.0017043
      0.0012386      0.0006925      0.0030660
      0.0152779     -0.0024129      0.0286311
     -0.0005298     -0.0019605      0.0017234
     -0.0008839      0.0008977      0.0012069
     -0.0011258     -0.0000346      0.0094337
     -0.0025415      0.0009770      0.0016199
     -0.0007418     -0.0017672     -0.0022842
     -0.0007586     -0.0003944      0.0005538
      0.0026750      0.0004495     -0.0003699
point    4
  21
      0.0067785      0.0220385     -0.0085697
     -0.0129278     -0.0162941      0.0107143
     -0.0270898     -0.0172019     -0.0205961
     -0.0048417      0.0006688      0.0088840
     -0.0083808      0.0101618     -0.0091217
      0.0388734      0.0431432      0.0142899
      0.0047665     -0.0422942     -0.0311738
     -0.0213701      0.0050086      0.0108832
     -0.0011348     -0.0171149     -0.0003942
     -0.0044685      0.0070038      0.0063475
      0.0122699     -0.0052481     -0.0117705
      0.0006667      0.0269840     -0.0027397
      0.0039746     -0.0071060     -0.0047538
      0.0125428     -0.0038566      0.0225863
      0.0011605     -0.0003531      0.0004520
      0.0006810      0.0012516      0.0009313
      0.0000184      0.0009695      0.0116339
     -0.0001421     -0.0011273      0.0009291
     -0.0009998     -0.0039405     -0.0012822
     -0.0011808     -0.0015353      0.0021733
      0.0008037     -0.0011579      0.0005770
point    5
  21
      0.0110944      0.0255277     -0.0022388
     -0.0182344     -0.0158646      0.0135531
     -0.0257168     -0.0176163     -0.0275323
     -0.0055748      0.0035398      0.0124306
     -0.0085674      0.0031104     -0.0140681
      0.0373700      0.0398051      0.0124944
      0.0020685     -0.0381599     -0.0310862
     -0.0178365      0.0035269      0.0098403
      0.0012688     -0.0122622      0.0008716
     -0.0136568      0.0143648      0.0041521
      0.0100511     -0.0049683     -0.0080264
      0.0024248      0.0239932     -0.0005262
      0.0130481     -0.0182501     -0.0082937
      0.0099868     -0.0030643      0.0213536
      0.0019657      0.0007102     -0.0000625
      0.0005696      0.0011137     -0.0003965
      0.0020308      0.0011483      0.0138522
      0.0004090     -0.0001057      0.0006461
     -0.0003996     -0.0029438     -0.0000337
     -0.0019671     -0.0019906      0.0018029
     -0.0003342     -0.0016143      0.0012676
point    6
  21
      0.0102923      0.0244565     -0.0014896
     -0.0156497     -0.0152245      0.0130255
     -0.0255326     -0.0179320     -0.0295150
     -0.0063832      0.0040587      0.0122859
     -0.0083220      0.0043104     -0.0155643
      0.0345605      0.0395139      0.0093234
      0.0026071     -0.0367530     -0.0299729
     -0.0189710      0.0041248      0.0096151
      0.0017336     -0.0152024     -0.0009873
     -0.0122462      0.0158152      0.0087416
      0.0117406     -0.0069067     -0.0109191
      0.0015478      0.0251242      0.0001467
      0.0114380     -0.0172047     -0.0091653
      0.0107640     -0.0046052      0.0259474
      0.0014138      0.0003900      0.0002582
      0.0003518      0.0009232     -0.0001817
      0.0035782      0.0005869      0.0154790
     -0.0010694      0.0000277      0.0006720
     -0.0004441     -0.0027491     -0.0004506
     -0.0014123     -0.0017010      0.0018554
      0.0000028     -0.0010529      0.0008955
point    7
  21
      0.0088442      0.0234644     -0.0018448
     -0.0133707     -0.0170807      0.0125092
     -0.0267353     -0.0153127     -0.0291615
     -0.0049430      0.0025623      0.0118965
     -0.0082095      0.0069267     -0.0140119
      0.0318842      0.0410216      0.0069432
      0.0046259     -0.0383931     -0.0296677
     -0.0203801      0.0049372      0.0102547
      0.0021330     -0.0182980      0.0003397
     -0.0153110      0.0161294      0.0057115
      0.0148540     -0.0070882     -0.0119565
      0.0006691      0.0265104      0.0002717
      0.0113885     -0.0153578     -0.0068411
      0.0114181     -0.0056080      0.0259648
      0.0010077     -0.0000671      0.0005928
     -0.0000324      0.0011160     -0.0001904
      0.0042991      0.0000658      0.0170151
     -0.0012334     -0.0002013      0.0005107
     -0.0004404     -0.0032100     -0.0008859
     -0.0010867     -0.0014157      0.0019407
      0.0006186     -0.0007013      0.0006091
point    8
  21
      0.0091522      0.0243527     -0.0014322
     -0.0136533     -0.0173529      0.0128331
     -0.0273951     -0.0164143     -0.0292108
     -0.0046456      0.0034270      0.0121726
     -0.0081006      0.0055602     -0.0141189
      0.0312660      0.0412046      0.0067137
      0.0049591     -0.0389045     -0.0301846
     -0.0204316      0.0046315      0.0100975
      0.0011670     -0.0177560     -0.0000694
     -0.0131322      0.0157124      0.0083092
      0.0139167     -0.0063756     -0.0125343
      0.0007810      0.0264881      0.0001789
      0.0107236     -0.0154438     -0.0080125
      0.0113256     -0.0049042      0.0247541
      0.0011273     -0.0000190      0.0004035
      0.0001560      0.0011837     -0.0000102
      0.0043836      0.0000758      0.0175067
     -0.0007293     -0.0000565      0.0005197
     -0.0004384     -0.0030915     -0.0007578
     -0.0009185     -0.0014435      0.0022711
      0.0004863     -0.0008741      0.0005706
point    9
  21
      0.0095153      0.0240235     -0.0019094
     -0.0137829     -0.0170505      0.0127706
     -0.0278079     -0.0171018     -0.0285189
     -0.0054254      0.0038392      0.0115444
     -0.0077944      0.0057971     -0.0140831
      0.0313355      0.0413013      0.0070349
      0.0052498     -0.0391629     -0.0305426
     -0.0204197      0.0041317      0.0099847
      0.0011269     -0.0170087      0.0000543
     -0.0132321      0.0154804      0.0080379
      0.0134497     -0.0061113     -0.0121602
      0.0010978      0.0265917      0.0001316
      0.0109451     -0.0156537     -0.0081399
      0.0115122     -0.0048977      0.0248915
      0.0013377      0.0000441      0.0003268
      0.0001858      0.0011571     -0.0000017
      0.0043997      0.0002112      0.0177164
     -0.0005931     -0.0000952      0.0006184
     -0.0005953     -0.0029891     -0.0007319
     -0.0009081     -0.0014586      0.0023150
      0.0004035     -0.0010480      0.0006612
point   10
  21
      0.0096826      0.0242154     -0.0020676
     -0.0144950     -0.0177743      0.0125792
     -0.0280107     -0.0164660     -0.0282796
     -0.0054614      0.0040741      0.0106623
     -0.0074878      0.0057397     -0.0140684
      0.0322964      0.0416699      0.0078965
      0.0050597     -0.0392406     -0.0307307
     -0.0205623      0.0041095      0.0099896
      0.0014901     -0.0167498     -0.0001798
     -0.0132984      0.0153584      0.0080525
      0.0133179     -0.0065744     -0.0121175
      0.0010514      0.0268039      0.0001396
      0.0109350     -0.0156878     -0.0082722
      0.0115518     -0.0054303      0.0255076
      0.0014097      0.0000893      0.0004038
      0.0001870      0.0010892     -0.0000373
      0.0043078      0.0003618      0.0175333
     -0.0008455     -0.0000983      0.0007532
     -0.0007031     -0.0029791     -0.0007611
     -0.0008160     -0.0014691      0.0022614
      0.0003907     -0.0010417      0.0007353
point   11
  21
      0.0093515      0.0237937     -0.0018345
     -0.0151596     -0.0176447      0.0126661
     -0.0280404     -0.0167163     -0.0296364
     -0.0046816      0.0040544      0.0109271
     -0.0075191      0.0059337     -0.0138513
      0.0338293      0.0418785      0.0089385
      0.0043125     -0.0390158     -0.0309816
     -0.0205854      0.0046081      0.0100582
      0.0017867     -0.0173433     -0.0002404
     -0.0135257      0.0155184      0.0082100
      0.0138270     -0.0070056     -0.0125870
      0.0006549      0.0269025      0.0003612
      0.0109037     -0.0156645     -0.0082772
      0.0112740     -0.0054089      0.0257531
      0.0012352      0.0000422      0.0005323
      0.0001521      0.0011018     -0.0001110
      0.0041565      0.0003088      0.0171580
     -0.0010420     -0.0000626      0.0007501
     -0.0006083     -0.0029840     -0.0007780
     -0.0007780     -0.0014568      0.0022826
      0.0004567     -0.0008397      0.0006603
point   12
  21
      0.0096769      0.0239234     -0.0017202
     -0.0154930     -0.0179488      0.0118186
     -0.0276017     -0.0167183     -0.0294290
     -0.0054567      0.0039844      0.0115680
     -0.0078085      0.0060885     -0.0143380
      0.0353607      0.0418142      0.0105754
      0.0037305     -0.0389451     -0.0315362
     -0.0204098      0.0043435      0.0099606
      0.0016130     -0.0173136     -0.0000596
     -0.0136111      0.0155403      0.0085338
      0.0138888     -0.0066986     -0.0127942
      0.0006090      0.0268663      0.0003333
      0.0109273     -0.0156680     -0.0084257
      0.0110147     -0.0054596      0.0254691
      0.0012521      0.0000393      0.0004528
      0.0001439      0.0011466     -0.0001110
      0.0038924      0.0003578      0.0168558
     -0.0008294     -0.0000791      0.0006986
     -0.0006012     -0.0029826     -0.0008104
     -0.0007588     -0.0014257      0.0023254
      0.0004608     -0.0008649      0.0006325
point   13
  21
      0.0101043      0.0238133     -0.0018513
     -0.0162652     -0.0180948      0.0114394
     -0.0273444     -0.0167442     -0.0296893
     -0.0055630      0.0038551      0.0118564
     -0.0080045      0.0063109     -0.0145415
      0.0365853      0.0420045      0.0119777
      0.0032845     -0.0390450     -0.0317596
     -0.0204526      0.0040622      0.0098472
      0.0015979     -0.0170000     -0.0000019
     -0.0135714      0.0154401      0.0086033
      0.0136706     -0.0066704     -0.0127292
      0.0007676      0.0268352      0.0001596
      0.0108381     -0.0155561     -0.0084059
      0.0109561     -0.0055337      0.0255374
      0.0013546      0.0000657      0.0004367
      0.0001236      0.0011260     -0.0001045
      0.0036215      0.0005345      0.0164545
     -0.0008124     -0.0001010      0.0006443
     -0.0005560     -0.0029462     -0.0007859
     -0.0007674     -0.0014030      0.0022627
      0.0004328     -0.0009531      0.0006499
point   14
  21
      0.0125049      0.0226294     -0.0015302
     -0.0236821     -0.0202603      0.0064030
     -0.0241934     -0.0161698     -0.0316696
     -0.0058874      0.0026796      0.0136189
     -0.0093287      0.0076508     -0.0151373
      0.0495330      0.0427403      0.0256091
     -0.0021753     -0.0375850     -0.0344884
     -0.0194828      0.0022467      0.0090902
      0.0012219     -0.0142214      0.0002414
     -0.0124062      0.0142072      0.0101833
      0.0117897     -0.0060892     -0.0127322
      0.0010485      0.0265468      0.0003752
      0.0097784     -0.0150960     -0.0092380
      0.0097324     -0.0064831      0.0248915
      0.0016069      0.0000730      0.0001581
     -0.0001591      0.0010121     -0.0003446
      0.0016086      0.0012588      0.0126523
     -0.0008178     -0.0002462      0.0002502
     -0.0003316     -0.0025078     -0.0007163
     -0.0008086     -0.0012229      0.0016689
      0.0004487     -0.0011631      0.0007145
point   15
  21
      0.0107771      0.0238242     -0.0019127
     -0.0186713     -0.0190068      0.0100658
     -0.0265813     -0.0170561     -0.0302958
     -0.0056583      0.0038110      0.0122532
     -0.0084215      0.0065319     -0.0148475
      0.0408973      0.0429497      0.0163033
      0.0017237     -0.0391228     -0.0327528
     -0.0203780      0.0037622      0.0096336
      0.0016897     -0.0164417      0.0000540
     -0.0133314      0.0149315      0.0089078
      0.0133320     -0.0067594     -0.0128766
      0.0006571      0.0269064      0.0002356
      0.0104960     -0.0152919     -0.0085662
      0.0106617     -0.0057823      0.0257336
      0.0013944      0.0000276      0.0004453
      0.0000397      0.0010952     -0.0001759
      0.0030406      0.0008611      0.0152582
     -0.0009314     -0.0001256      0.0005993
     -0.0005197     -0.0028393     -0.0008318
     -0.0007139     -0.0013306      0.0021253
      0.0004975     -0.0009442      0.0006442
point   16
  21
      0.0103248      0.0237886     -0.0019243
     -0.0172670     -0.0184314      0.0108942
     -0.0270424     -0.0168499     -0.0298567
     -0.0055697      0.0037890      0.0119347
     -0.0081470      0.0064211     -0.0145851
      0.0383177      0.0424607      0.0137170
      0.0027182     -0.0391907     -0.0322379
     -0.0204575      0.0039922      0.0098238
      0.0015940     -0.0167936     -0.0000181
     -0.0133836      0.0152132      0.0087541
      0.0135167     -0.0067086     -0.0127873
      0.0007162      0.0269279      0.0002283
      0.0106687     -0.0154697     -0.0085021
      0.0108713     -0.0056190      0.0256097
      0.0013602      0.0000404      0.0004383
      0.0000970      0.0011192     -0.0001294
      0.0033859      0.0006808      0.0159594
     -0.0008647     -0.0001295      0.0006314
     -0.0005513     -0.0029166     -0.0008038
     -0.0007523     -0.0013811      0.0022066
      0.0004648     -0.0009432      0.0006471
point   17
  21
      0.0102562      0.0238623     -0.0019878
     -0.0171797     -0.0184538      0.0109794
     -0.0270470     -0.0168693     -0.0297184
     -0.0055494      0.0038359      0.0118131
     -0.0081077      0.0063484     -0.0145288
      0.0382487      0.0424666      0.0135487
      0.0027254     -0.0391553     -0.0321975
     -0.0204590      0.0040760      0.0098330
      0.0016775     -0.0168485     -0.0000043
     -0.0134446      0.0152075      0.0086783
      0.0135514     -0.0067670     -0.0128069
      0.0006190      0.0269195      0.0002570
      0.0107109     -0.0154683     -0.0084694
      0.0108329     -0.0056027      0.0255819
      0.0013412      0.0000419      0.0004550
      0.0000962      0.0011129     -0.0001447
      0.0034153      0.0006450      0.0159752
     -0.0008865     -0.0001254      0.0006617
     -0.0005632     -0.0029170     -0.0008086
     -0.0006992     -0.0013914      0.0022461
      0.0004618     -0.0009174      0.0006368
point   18
  21
      0.0102963      0.0238191     -0.0020316
     -0.0172314     -0.0184141      0.0110096
     -0.0270313     -0.0168558     -0.0297177
     -0.0055514      0.0038014      0.0118291
     -0.0081274      0.0063883     -0.0145246
      0.0382751      0.0424443      0.0135917
      0.0027014     -0.0391388     -0.0321756
     -0.0204512      0.0040434      0.0097952
      0.0016623     -0.0168283     -0.0000078
     -0.0134306      0.0152132      0.0087023
      0.0135437     -0.0067540     -0.0128049
      0.0006284      0.0268966      0.0002433
      0.0107075     -0.0154664     -0.0084742
      0.0108155     -0.0055852      0.0255421
      0.0013523      0.0000454      0.0004536
      0.0001032      0.0011124     -0.0001351
      0.0033992      0.0006423      0.0159627
     -0.0008624     -0.0001291      0.0006577
     -0.0005570     -0.0029172     -0.0008029
     -0.0006999     -0.0013908      0.0022482
      0.0004576     -0.0009266      0.0006387
point   19
  21
      0.0000000      0.0000000      0.0000000
      0.0000000      0.0000000      0.0000000
      0.0000000      0.0000000      0.0000000
      0.0000000      0.0000000      0.0000000
      0.0000000      0.0000000      0.0000000
      0.0000000      0.0000000      0.0000000
      0.0000000      0.0000000      0.0000000
      0.0000000      0.0000000      0.0000000
      0.0000000      0.0000000      0.0000000
      0.0000000      0.0000000      0.0000000
      0.0000000      0.0000000      0.0000000
      0.0000000      0.0000000      0.0000000
      0.0000000      0.0000000      0.0000000
      0.0000000      0.0000000      0.0000000
      0.0000000      0.0000000      0.0000000
      0.0000000      0.0000000      0.0000000
      0.0000000      0.0000000      0.0000000
      0.0000000      0.0000000      0.0000000
      0.0000000      0.0000000      0.0000000
      0.0000000      0.0000000      0.0000000
      0.0000000      0.0000000      0.0000000
