# Supplementary material for: Smooth Things Come in Threes: A Diabatic Surrogate Model for Conical Intersection Optimization
Source: J Chem Theory Comput. 2023 May 16;19(11):3418–27. doi: 10.1021/acs.jctc.3c00389 (PMC10269327; doi:10.1021/acs.jctc.3c00389)
Supplement: Supplementary file 1 — ct3c00389_si_002.zip [file ct3c00389_si_002.zip › SI/RVO/ISC/o/MECP.geo.molden]

 [Molden Format]
 [N_GEO]
                    7
 [GEOCONV]
 energy
-0.45941750146152594E+03
-0.45943677267539977E+03
-0.45943973587201174E+03
-0.45944053860476151E+03
-0.45944052238233201E+03
-0.45944052263386845E+03
-0.45944052334307406E+03
 max-force
   0.0685020
   0.0364722
   0.0212439
   0.0113113
   0.0112380
   0.0110960
   0.0000000
 rms-force
   0.0108448
   0.0056669
   0.0024727
   0.0012877
   0.0012763
   0.0012711
   0.0000000
 [GEOMETRIES] (XYZ)
  20
  -459.41750146152594     
 C      0.0000000      0.0000000      0.0000000
 C      1.3671200      0.0000000      0.0000000
 C      2.1583000      0.0000000      1.2414600
 C      1.5211700      0.0000000      2.5247400
 C      0.1540500      0.0000000      2.5245500
 C     -0.6372400      0.0000000      1.2832100
 C      2.3272300      0.0000000     -1.1092100
 C      3.5878900      0.0000000     -0.5698300
 C      3.4970100      0.0000000      0.8840700
 C     -1.9758800      0.0000000      1.6407700
 C     -2.0666200      0.0000000      3.0946500
 C     -0.8058800      0.0000000      3.6339200
 H     -0.5980200      0.0000000     -0.9173200
 H      2.1191600      0.0000000      3.4420500
 H      2.0527300      0.0000000     -2.1568400
 H      4.5272400      0.0000000     -1.1103400
 H      4.3548700      0.0000000      1.5492700
 H     -2.8338000      0.0000000      0.9756700
 H     -3.0059300      0.0000000      3.6352500
 H     -0.5312700      0.0000000      4.6815200
  20
  -459.43677267539977     
 C     -0.0107296      0.0000000      0.0356981
 C      1.3772006     -0.0000000      0.0146605
 C      2.1622486     -0.0000000      1.2304104
 C      1.5319325      0.0000000      2.4890616
 C      0.1439999      0.0000000      2.5100704
 C     -0.6410484      0.0000000      1.2943450
 C      2.3343944     -0.0000000     -1.0790839
 C      3.6221768     -0.0000000     -0.5617551
 C      3.5382524     -0.0000000      0.8606965
 C     -2.0170364      0.0000000      1.6640802
 C     -2.1009635     -0.0000000      3.0865218
 C     -0.8131641      0.0000000      3.6038413
 H     -0.5970465      0.0000000     -0.8715331
 H      2.1182460     -0.0000000      3.3962815
 H      2.0632242     -0.0000000     -2.1187934
 H      4.5400593      0.0000000     -1.1209880
 H      4.3810997     -0.0000000      1.5273281
 H     -2.8598875     -0.0000000      0.9974584
 H     -3.0188553     -0.0000000      3.6457451
 H     -0.5419730      0.0000000      4.6435444
  20
  -459.43973587201174     
 C     -0.0117741     -0.0000000      0.0477419
 C      1.3871612     -0.0000000      0.0219662
 C      2.1529286      0.0000000      1.2335334
 C      1.5329925     -0.0000000      2.4770257
 C      0.1340550     -0.0000000      2.5028092
 C     -0.6317063     -0.0000000      1.2912402
 C      2.3187251      0.0000000     -1.0775867
 C      3.6173071      0.0000000     -0.5430366
 C      3.5504364      0.0000000      0.8548686
 C     -2.0292199     -0.0000000      1.6698830
 C     -2.0961021      0.0000000      3.0677853
 C     -0.7975198     -0.0000000      3.6023495
 H     -0.5840883     -0.0000000     -0.8611723
 H      2.1053104      0.0000000      3.3859394
 H      2.0593470      0.0000000     -2.1174456
 H      4.5220950      0.0000000     -1.1156756
 H      4.3812116      0.0000000      1.5303379
 H     -2.8599890     -0.0000000      0.9944039
 H     -3.0008954      0.0000000      3.6404136
 H     -0.5381452     -0.0000000      4.6422090
  20
  -459.44053860476151     
 C     -0.0116161     -0.0000000      0.0428677
 C      1.3841026     -0.0000000      0.0165981
 C      2.1548398     -0.0000000      1.2343116
 C      1.5328307     -0.0000000      2.4818937
 C      0.1371108     -0.0000000      2.5081663
 C     -0.6336212     -0.0000000      1.2904526
 C      2.3186742      0.0000000     -1.0795279
 C      3.6167937      0.0000000     -0.5459540
 C      3.5455852      0.0000000      0.8575873
 C     -2.0243696      0.0000000      1.6671717
 C     -2.0955856     -0.0000000      3.0707087
 C     -0.7974633     -0.0000000      3.6042879
 H     -0.5855599     -0.0000000     -0.8661290
 H      2.1067749      0.0000000      3.3908901
 H      2.0599801     -0.0000000     -2.1195599
 H      4.5231770      0.0000000     -1.1180790
 H      4.3769625     -0.0000000      1.5334602
 H     -2.8557438      0.0000000      0.9912946
 H     -3.0019716     -0.0000000      3.6428292
 H     -0.5387706      0.0000000      4.6443202
  20
  -459.44052238233201     
 C     -0.0113277     -0.0000000      0.0425066
 C      1.3837629     -0.0000000      0.0158475
 C      2.1542783     -0.0000000      1.2338858
 C      1.5325442     -0.0000000      2.4822541
 C      0.1374504     -0.0000000      2.5089138
 C     -0.6330654     -0.0000000      1.2908760
 C      2.3193620      0.0000000     -1.0799092
 C      3.6181125      0.0000000     -0.5465547
 C      3.5449473      0.0000000      0.8563396
 C     -2.0237389     -0.0000000      1.6684184
 C     -2.0969014      0.0000000      3.0713095
 C     -0.7981467     -0.0000000      3.6046692
 H     -0.5856580     -0.0000000     -0.8666500
 H      2.1068779     -0.0000000      3.3914086
 H      2.0621142      0.0000000     -2.1203985
 H      4.5243110      0.0000000     -1.1194886
 H      4.3760030      0.0000000      1.5330965
 H     -2.8547953     -0.0000000      0.9916608
 H     -3.0030988      0.0000000      3.6442447
 H     -0.5409015     -0.0000000      4.6451598
  20
  -459.44052263386845     
 C     -0.0115760      0.0000000      0.0424868
 C      1.3832021     -0.0000000      0.0154456
 C      2.1542757     -0.0000000      1.2333705
 C      1.5327913     -0.0000000      2.4822734
 C      0.1380113      0.0000000      2.5093151
 C     -0.6330611      0.0000000      1.2913904
 C      2.3194862     -0.0000000     -1.0799384
 C      3.6185577     -0.0000000     -0.5463651
 C      3.5451491     -0.0000000      0.8562341
 C     -2.0239371      0.0000000      1.6685274
 C     -2.0973486     -0.0000000      3.0711211
 C     -0.7982714      0.0000000      3.6046954
 H     -0.5865575      0.0000000     -0.8663673
 H      2.1077724      0.0000000      3.3911276
 H      2.0627931     -0.0000000     -2.1205789
 H      4.5245645      0.0000000     -1.1197071
 H      4.3760315     -0.0000000      1.5333809
 H     -2.8548176     -0.0000000      0.9913787
 H     -3.0033553     -0.0000000      3.6444637
 H     -0.5415801      0.0000000      4.6453362
  20
  -459.44052334307406     
 C     -0.0113919     -0.0000000      0.0424016
 C      1.3832448     -0.0000000      0.0152661
 C      2.1540383      0.0000000      1.2333082
 C      1.5326053     -0.0000000      2.4823599
 C      0.1379707     -0.0000000      2.5094938
 C     -0.6328202     -0.0000000      1.2914521
 C      2.3193799     -0.0000000     -1.0804516
 C      3.6182370      0.0000000     -0.5461828
 C      3.5449621     -0.0000000      0.8563235
 C     -2.0237473      0.0000000      1.6684410
 C     -2.0970300     -0.0000000      3.0709389
 C     -0.7981667      0.0000000      3.6052052
 H     -0.5864909     -0.0000000     -0.8662727
 H      2.1077012     -0.0000000      3.3910360
 H      2.0630635     -0.0000000     -2.1211452
 H      4.5240698      0.0000000     -1.1196642
 H      4.3755179     -0.0000000      1.5337871
 H     -2.8542991      0.0000000      0.9909749
 H     -3.0028633     -0.0000000      3.6444202
 H     -0.5418513      0.0000000      4.6458979
 [FORCES]
point    1
  20
     -0.0970600     -0.0000000      0.0548291
      0.0962898      0.0000000     -0.0096097
     -0.1292881     -0.0000000      0.0442392
      0.0969756      0.0000000     -0.0550290
     -0.0962749     -0.0000000      0.0098315
      0.1294500      0.0000000     -0.0442178
     -0.0864047     -0.0000000      0.0147410
      0.0725858      0.0000000      0.0855741
      0.1152464      0.0000000     -0.0912643
     -0.1152685     -0.0000000      0.0912280
     -0.0725690     -0.0000000     -0.0855025
      0.0863119      0.0000000     -0.0148090
      0.0166545      0.0000000      0.0214660
     -0.0166461     -0.0000000     -0.0214519
      0.0066920      0.0000000      0.0144374
     -0.0154086      0.0000000      0.0055111
     -0.0168872     -0.0000000     -0.0098262
      0.0168711      0.0000000      0.0098137
      0.0154177     -0.0000000     -0.0055215
     -0.0066880     -0.0000000     -0.0144391
point    2
  20
     -0.0438452      0.0000000      0.0245116
      0.0551394     -0.0000000     -0.0280792
     -0.0437165      0.0000000      0.0359986
      0.0438379     -0.0000000     -0.0245505
     -0.0551221      0.0000000      0.0281250
      0.0437259     -0.0000000     -0.0360035
     -0.0689224      0.0000000     -0.0018954
      0.0295454     -0.0000000      0.0626005
      0.0425546      0.0000000     -0.0435661
     -0.0425733     -0.0000000      0.0435560
     -0.0295347      0.0000000     -0.0625891
      0.0689038     -0.0000000      0.0018816
      0.0058997     -0.0000000      0.0043913
     -0.0058947      0.0000000     -0.0043780
      0.0026081     -0.0000000      0.0019225
     -0.0054146     -0.0000000      0.0001494
     -0.0053592     -0.0000000      0.0001054
      0.0053552     -0.0000000     -0.0001089
      0.0054201      0.0000000     -0.0001490
     -0.0026075      0.0000000     -0.0019220
point    3
  20
      0.0150357      0.0000000     -0.0117873
     -0.0180506      0.0000000     -0.0271718
      0.0401452      0.0000000      0.0042129
     -0.0150361      0.0000000      0.0118031
      0.0180523     -0.0000000      0.0271632
     -0.0401443      0.0000000     -0.0042324
     -0.0019232     -0.0000000      0.0032362
     -0.0030345      0.0000000     -0.0148035
     -0.0244579     -0.0000000      0.0213882
      0.0244561      0.0000000     -0.0213792
      0.0030355     -0.0000000      0.0148022
      0.0019236      0.0000000     -0.0032349
     -0.0005932     -0.0000000     -0.0014414
      0.0005915     -0.0000000      0.0014405
      0.0001879     -0.0000000      0.0002110
      0.0016802      0.0000000     -0.0018008
      0.0008200      0.0000000      0.0010907
     -0.0008176      0.0000000     -0.0010894
     -0.0016807     -0.0000000      0.0018028
     -0.0001898      0.0000000     -0.0002101
point    4
  20
      0.0011579     -0.0000000     -0.0023532
     -0.0016574      0.0000000     -0.0213747
      0.0195651     -0.0000000      0.0078965
     -0.0011479     -0.0000000      0.0023521
      0.0016551      0.0000000      0.0213752
     -0.0195712      0.0000000     -0.0078970
     -0.0112315     -0.0000000      0.0042677
      0.0018504     -0.0000000      0.0013066
     -0.0093381      0.0000000      0.0059147
      0.0093328     -0.0000000     -0.0059180
     -0.0018489      0.0000000     -0.0013060
      0.0112346     -0.0000000     -0.0042650
     -0.0000948      0.0000000     -0.0002581
      0.0000959      0.0000000      0.0002580
      0.0001652      0.0000000     -0.0000304
      0.0003123      0.0000000     -0.0006286
      0.0001073      0.0000000      0.0004103
     -0.0001092     -0.0000000     -0.0004113
     -0.0003116     -0.0000000      0.0006292
     -0.0001660     -0.0000000      0.0000320
point    5
  20
     -0.0004136     -0.0000000     -0.0020764
     -0.0001766      0.0000000     -0.0212341
      0.0196031      0.0000000      0.0078341
      0.0004114     -0.0000000      0.0020766
      0.0001766     -0.0000000      0.0212368
     -0.0196024     -0.0000000     -0.0078373
     -0.0111738     -0.0000000      0.0038010
      0.0003511      0.0000000      0.0009898
     -0.0080034     -0.0000000      0.0075947
      0.0080062      0.0000000     -0.0075924
     -0.0003520     -0.0000000     -0.0009890
      0.0111735      0.0000000     -0.0038040
      0.0000494      0.0000000      0.0002236
     -0.0000502     -0.0000000     -0.0002235
     -0.0001139      0.0000000      0.0001255
      0.0000242     -0.0000000     -0.0001469
     -0.0001376      0.0000000      0.0001770
      0.0001391     -0.0000000     -0.0001762
     -0.0000248     -0.0000000      0.0001471
      0.0001136     -0.0000000     -0.0001264
point    6
  20
     -0.0009661      0.0000000     -0.0017785
      0.0009389     -0.0000000     -0.0209685
      0.0193840      0.0000000      0.0083829
      0.0009555      0.0000000      0.0017853
     -0.0009300      0.0000000      0.0209653
     -0.0193775      0.0000000     -0.0083894
     -0.0108113      0.0000000      0.0036712
     -0.0003091     -0.0000000      0.0002983
     -0.0082875     -0.0000000      0.0080004
      0.0082854     -0.0000000     -0.0079973
      0.0003103      0.0000000     -0.0002984
      0.0108068     -0.0000000     -0.0036707
      0.0001705     -0.0000000      0.0003020
     -0.0001704     -0.0000000     -0.0003021
     -0.0001369     -0.0000000      0.0001305
     -0.0000174     -0.0000000     -0.0000399
     -0.0002748     -0.0000000      0.0000801
      0.0002756      0.0000000     -0.0000794
      0.0000174      0.0000000      0.0000400
      0.0001368      0.0000000     -0.0001317
point    7
  20
      0.0000000      0.0000000      0.0000000
      0.0000000      0.0000000      0.0000000
      0.0000000      0.0000000      0.0000000
      0.0000000      0.0000000      0.0000000
      0.0000000      0.0000000      0.0000000
      0.0000000      0.0000000      0.0000000
      0.0000000      0.0000000      0.0000000
      0.0000000      0.0000000      0.0000000
      0.0000000      0.0000000      0.0000000
      0.0000000      0.0000000      0.0000000
      0.0000000      0.0000000      0.0000000
      0.0000000      0.0000000      0.0000000
      0.0000000      0.0000000      0.0000000
      0.0000000      0.0000000      0.0000000
      0.0000000      0.0000000      0.0000000
      0.0000000      0.0000000      0.0000000
      0.0000000      0.0000000      0.0000000
      0.0000000      0.0000000      0.0000000
      0.0000000      0.0000000      0.0000000
      0.0000000      0.0000000      0.0000000
