# Supplementary material for: Smooth Things Come in Threes: A Diabatic Surrogate Model for Conical Intersection Optimization
Source: J Chem Theory Comput. 2023 May 16;19(11):3418–27. doi: 10.1021/acs.jctc.3c00389 (PMC10269327; doi:10.1021/acs.jctc.3c00389)
Supplement: Supplementary file 1 — ct3c00389_si_002.zip [file ct3c00389_si_002.zip › SI/RVO/ISC/m/MECP.geo.molden]

 [Molden Format]
 [N_GEO]
                   12
 [GEOCONV]
 energy
-0.23082846905764416E+03
-0.23083211975707400E+03
-0.23081382112735236E+03
-0.23081654445465006E+03
-0.23081667648301672E+03
-0.23081677685667472E+03
-0.23081680649535181E+03
-0.23081681648598925E+03
-0.23081683126359394E+03
-0.23081683564957444E+03
-0.23081683649089626E+03
-0.23081683670214781E+03
 max-force
   0.0505662
   0.0380807
   0.1413512
   0.0926549
   0.0870957
   0.0880289
   0.0885635
   0.0886168
   0.0887640
   0.0887891
   0.0887719
   0.0000000
 rms-force
   0.0107652
   0.0066138
   0.0199797
   0.0169175
   0.0165718
   0.0166996
   0.0167440
   0.0167184
   0.0167360
   0.0167563
   0.0167601
   0.0000000
 [GEOMETRIES] (XYZ)
  12
  -230.82846905764416     
 C     -0.4403200      1.2809800      0.0000000
 C      0.7476100      2.1743100      0.0000000
 C      1.9155900      1.2817100      0.0000000
 C      1.4760000      0.0000000      0.0000000
 C      0.0000000      0.0000000      0.0000000
 C      0.7459300      3.5233100      0.0000000
 H      1.5272280      4.1178290     -0.4515100
 H     -0.1441210      4.1156570      0.1568100
 H      2.0542800     -0.9022000      0.0000000
 H     -0.5782100     -0.9021900      0.0000000
 H      2.9216700      1.6458200      0.0000000
 H     -1.4457300      1.6464800      0.0000000
  12
  -230.83211975707400     
 C     -0.3679510      1.2889890     -0.0115835
 C      0.7395642      2.2235042     -0.0136384
 C      1.8395710      1.2990052     -0.0071196
 C      1.4234247     -0.0601847     -0.0202864
 C      0.0487143     -0.0644138      0.0244391
 C      0.7407212      3.5950965     -0.0006449
 H      1.5890468      4.1621600     -0.3468456
 H     -0.1817724      4.1470025      0.0739052
 H      2.0378969     -0.9354461     -0.0385814
 H     -0.5614127     -0.9423032      0.0632151
 H      2.8536483      1.6385633     -0.0142011
 H     -1.3815244      1.6297330     -0.0033584
  12
  -230.81382112735236     
 C     -0.3738970      1.3320498      0.0113266
 C      0.7345482      2.1885984     -0.0225927
 C      1.8436165      1.3369801     -0.0408461
 C      1.3794569     -0.0836926     -0.0035096
 C      0.0973175     -0.0846851      0.0137516
 C      0.7310458      3.6014541     -0.0070531
 H      1.6193285      4.1482216     -0.2586429
 H     -0.2018510      4.1316197      0.0093855
 H      2.0337379     -0.9307285     -0.0007056
 H     -0.5525295     -0.9346395      0.0380037
 H      2.8735507      1.6413754     -0.0643823
 H     -1.4043975      1.6351526      0.0305651
  12
  -230.81654445465006     
 C     -0.3875064      1.3382390      0.0154982
 C      0.7333404      2.1784185     -0.0207692
 C      1.8570015      1.3435027     -0.0380403
 C      1.3969985     -0.1024823     -0.0107080
 C      0.0798201     -0.1044737      0.0221618
 C      0.7274744      3.6097571     -0.0150182
 H      1.6229365      4.1634736     -0.2239971
 H     -0.1995927      4.1508829     -0.0257969
 H      2.0528636     -0.9490544     -0.0188202
 H     -0.5712413     -0.9542497      0.0505879
 H      2.8831741      1.6589350     -0.0661458
 H     -1.4153416      1.6487574      0.0363478
  12
  -230.81667648301672     
 C     -0.3850607      1.3355049      0.0175353
 C      0.7311897      2.1807669     -0.0233262
 C      1.8526384      1.3423373     -0.0430835
 C      1.3992035     -0.1058003     -0.0111790
 C      0.0777057     -0.1095526      0.0245485
 C      0.7259759      3.6151258     -0.0209232
 H      1.6309236      4.1668507     -0.1945794
 H     -0.2010663      4.1569728     -0.0454597
 H      2.0591420     -0.9500249     -0.0189128
 H     -0.5762399     -0.9579352      0.0547958
 H      2.8770438      1.6601426     -0.0754134
 H     -1.4115287      1.6473179      0.0412978
  12
  -230.81677685667472     
 C     -0.3848141      1.3337945      0.0196158
 C      0.7287501      2.1800476     -0.0275611
 C      1.8500482      1.3421416     -0.0493809
 C      1.3993132     -0.1058247     -0.0143369
 C      0.0783334     -0.1109139      0.0301338
 C      0.7235521      3.6157836     -0.0324111
 H      1.6394895      4.1648125     -0.1454242
 H     -0.2019717      4.1585099     -0.0772873
 H      2.0640702     -0.9466921     -0.0240259
 H     -0.5794551     -0.9565369      0.0659341
 H      2.8736661      1.6611718     -0.0874144
 H     -1.4110550      1.6454121      0.0474581
  12
  -230.81680649535181     
 C     -0.3853507      1.3340974      0.0220916
 C      0.7286268      2.1801265     -0.0297274
 C      1.8502182      1.3425284     -0.0538697
 C      1.3989915     -0.1058083     -0.0129112
 C      0.0786549     -0.1109970      0.0299625
 C      0.7228513      3.6147528     -0.0408148
 H      1.6396178      4.1661034     -0.1275628
 H     -0.2005824      4.1600382     -0.0842438
 H      2.0625158     -0.9473431     -0.0196831
 H     -0.5776403     -0.9574708      0.0648594
 H      2.8742422      1.6610761     -0.0942696
 H     -1.4122182      1.6446024      0.0514688
  12
  -230.81681648598925     
 C     -0.3855905      1.3343593      0.0202258
 C      0.7287877      2.1808909     -0.0318908
 C      1.8502903      1.3427772     -0.0547408
 C      1.3987494     -0.1061955     -0.0132013
 C      0.0787623     -0.1111777      0.0315270
 C      0.7228542      3.6144187     -0.0481075
 H      1.6397178      4.1677085     -0.1216522
 H     -0.2005524      4.1607284     -0.0795937
 H      2.0607508     -0.9488372     -0.0197887
 H     -0.5757185     -0.9588800      0.0688100
 H      2.8743399      1.6611391     -0.0949784
 H     -1.4124639      1.6447743      0.0486906
  12
  -230.81683126359394     
 C     -0.3856276      1.3344546      0.0178595
 C      0.7288329      2.1808317     -0.0356162
 C      1.8504524      1.3429378     -0.0559251
 C      1.3987121     -0.1064447     -0.0116424
 C      0.0787273     -0.1113282      0.0315288
 C      0.7227226      3.6140125     -0.0590388
 H      1.6406204      4.1672718     -0.1209747
 H     -0.2016428      4.1599071     -0.0647071
 H      2.0614775     -0.9486425     -0.0158985
 H     -0.5764630     -0.9585764      0.0702503
 H      2.8742275      1.6616371     -0.0953654
 H     -1.4121124      1.6456452      0.0448295
  12
  -230.81683564957444     
 C     -0.3854012      1.3342032      0.0165304
 C      0.7287434      2.1805421     -0.0374453
 C      1.8502752      1.3426255     -0.0563907
 C      1.3988209     -0.1065679     -0.0110379
 C      0.0788098     -0.1114014      0.0320498
 C      0.7224010      3.6140601     -0.0646902
 H      1.6401236      4.1678143     -0.1188232
 H     -0.2010215      4.1609363     -0.0587981
 H      2.0621073     -0.9483449     -0.0146843
 H     -0.5770511     -0.9580565      0.0716528
 H      2.8742701      1.6609500     -0.0960008
 H     -1.4121504      1.6449452      0.0429373
  12
  -230.81683649089626     
 C     -0.3854133      1.3341742      0.0161209
 C      0.7286725      2.1804456     -0.0381956
 C      1.8502320      1.3425887     -0.0567144
 C      1.3988041     -0.1064956     -0.0107442
 C      0.0787937     -0.1114193      0.0322660
 C      0.7223726      3.6140565     -0.0670929
 H      1.6403150      4.1679637     -0.1171558
 H     -0.2009841      4.1610881     -0.0570666
 H      2.0620378     -0.9483063     -0.0140471
 H     -0.5769304     -0.9581679      0.0720879
 H      2.8742274      1.6609337     -0.0966322
 H     -1.4122002      1.6448447      0.0424741
  12
  -230.81683670214781     
 C     -0.3854396      1.3341884      0.0159696
 C      0.7286496      2.1803996     -0.0384899
 C      1.8502088      1.3425414     -0.0568263
 C      1.3988371     -0.1064872     -0.0106151
 C      0.0788320     -0.1113945      0.0323453
 C      0.7223353      3.6140582     -0.0679474
 H      1.6403637      4.1680061     -0.1165057
 H     -0.2010025      4.1611493     -0.0564768
 H      2.0619746     -0.9483768     -0.0137681
 H     -0.5768025     -0.9582065      0.0721926
 H      2.8741764      1.6609239     -0.0969232
 H     -1.4122058      1.6449039      0.0423450
 [FORCES]
point    1
  12
      0.0191461      0.0940584      0.0180896
     -0.0111638     -0.0508682      0.0014421
     -0.0060696      0.0955562     -0.0141864
     -0.0948878     -0.0869439      0.0008515
      0.0919016     -0.0821584     -0.0002352
     -0.0104854      0.0610218     -0.0264578
      0.0186612     -0.0115894      0.0265017
     -0.0076755     -0.0162389     -0.0052980
      0.0053034      0.0028698      0.0009875
     -0.0052341      0.0025689     -0.0016218
      0.0042847     -0.0046387     -0.0003210
     -0.0037806     -0.0036377      0.0002479
point    2
  12
     -0.0668628      0.0127588      0.0192733
     -0.0059282     -0.0650644      0.0030899
      0.0719620     -0.0000569     -0.0155712
      0.0456583      0.0331492      0.0066489
     -0.0417962      0.0323622     -0.0067063
     -0.0100002     -0.0014140     -0.0232341
      0.0076930     -0.0044296      0.0200819
     -0.0009467     -0.0048095     -0.0024276
      0.0103597      0.0042583      0.0020165
     -0.0099983      0.0045756     -0.0030396
      0.0109968     -0.0058076     -0.0005490
     -0.0111374     -0.0055220      0.0004172
point    3
  12
     -0.0672750     -0.1055753      0.0069987
     -0.0019843      0.0925713      0.0039992
      0.0717514     -0.1090568     -0.0016968
      0.2662205      0.0935939     -0.0079882
     -0.2671150      0.0897154      0.0052535
     -0.0043133     -0.0648794     -0.0188407
      0.0042690      0.0028612      0.0112923
     -0.0011392      0.0030962      0.0013818
      0.0039592     -0.0004426     -0.0002024
     -0.0044603     -0.0005919     -0.0004618
     -0.0021408     -0.0003924      0.0000684
      0.0022278     -0.0008996      0.0001962
point    4
  12
     -0.0466622     -0.1307890      0.0067730
     -0.0017877      0.1195737      0.0026744
      0.0491019     -0.1313888     -0.0021894
      0.1745256      0.1141401     -0.0054913
     -0.1750925      0.1118331      0.0028064
     -0.0019016     -0.0822649     -0.0159219
      0.0044911     -0.0003424      0.0089216
     -0.0024706     -0.0005605      0.0024915
      0.0025898      0.0005658      0.0002401
     -0.0028885      0.0005338     -0.0006159
     -0.0027168     -0.0007275      0.0000560
      0.0028114     -0.0005734      0.0002555
point    5
  12
     -0.0507998     -0.1298652      0.0058533
     -0.0006766      0.1176471      0.0021165
      0.0521211     -0.1300506     -0.0009468
      0.1640796      0.1155021     -0.0061350
     -0.1645870      0.1141225      0.0029390
     -0.0013055     -0.0869739     -0.0139327
      0.0025174     -0.0006764      0.0071898
     -0.0012473     -0.0006920      0.0029390
      0.0017705      0.0013289      0.0000588
     -0.0018847      0.0013808     -0.0004017
     -0.0009175     -0.0008876      0.0001091
      0.0009297     -0.0008358      0.0002107
point    6
  12
     -0.0528638     -0.1298699      0.0050536
      0.0000689      0.1205178      0.0011098
      0.0535986     -0.1293537      0.0000709
      0.1653086      0.1149762     -0.0066787
     -0.1663505      0.1139735      0.0029591
     -0.0001092     -0.0904811     -0.0101532
      0.0011619     -0.0000756      0.0040435
     -0.0008562     -0.0001226      0.0035744
      0.0007570      0.0012339      0.0000159
     -0.0007087      0.0011827     -0.0002763
     -0.0004882     -0.0009423      0.0001403
      0.0004815     -0.0010389      0.0001406
point    7
  12
     -0.0526215     -0.1304875      0.0037293
     -0.0003653      0.1200308      0.0002071
      0.0535799     -0.1297526      0.0014872
      0.1662964      0.1154435     -0.0077832
     -0.1673608      0.1144314      0.0038357
      0.0003574     -0.0894094     -0.0074787
      0.0018604     -0.0002132      0.0024985
     -0.0017998     -0.0003066      0.0034849
      0.0012331      0.0010930     -0.0002949
     -0.0012029      0.0010412      0.0000866
     -0.0010355     -0.0009513      0.0002020
      0.0010590     -0.0009194      0.0000255
point    8
  12
     -0.0521210     -0.1304773      0.0041879
     -0.0006345      0.1181740     -0.0005977
      0.0534758     -0.1300093      0.0013164
      0.1664118      0.1160300     -0.0076562
     -0.1674614      0.1147534      0.0033844
      0.0002885     -0.0880278     -0.0052191
      0.0017350     -0.0005681      0.0018071
     -0.0016832     -0.0005469      0.0027868
      0.0016142      0.0012488     -0.0002054
     -0.0016510      0.0012498      0.0000085
     -0.0009771     -0.0009393      0.0001372
      0.0010031     -0.0008872      0.0000502
point    9
  12
     -0.0517027     -0.1305268      0.0043375
     -0.0005858      0.1181140     -0.0015152
      0.0529945     -0.1304051      0.0012580
      0.1667988      0.1162683     -0.0078413
     -0.1677397      0.1148649      0.0032521
      0.0001717     -0.0881604     -0.0018736
      0.0011729     -0.0004225      0.0010871
     -0.0010705     -0.0003671      0.0013664
      0.0013755      0.0012753     -0.0001531
     -0.0014174      0.0013075     -0.0000217
     -0.0006899     -0.0009692      0.0000580
      0.0006927     -0.0009788      0.0000456
point   10
  12
     -0.0522612     -0.1305546      0.0045531
     -0.0005792      0.1188896     -0.0020475
      0.0534714     -0.1302921      0.0011467
      0.1667598      0.1161876     -0.0078738
     -0.1677870      0.1148007      0.0030446
      0.0003466     -0.0887901     -0.0001264
      0.0016302     -0.0003600      0.0006228
     -0.0015720     -0.0004008      0.0007270
      0.0012949      0.0012035     -0.0000916
     -0.0013121      0.0011832     -0.0000332
     -0.0008497     -0.0009280      0.0000467
      0.0008582     -0.0009389      0.0000315
point   11
  12
     -0.0523933     -0.1305986      0.0045873
     -0.0005144      0.1191397     -0.0022791
      0.0535172     -0.1302693      0.0011631
      0.1667763      0.1160891     -0.0079209
     -0.1677546      0.1148053      0.0029863
      0.0003462     -0.0888303      0.0005974
      0.0015302     -0.0004341      0.0004018
     -0.0015009     -0.0004421      0.0004945
      0.0013193      0.0012021     -0.0000836
     -0.0013319      0.0011999     -0.0000164
     -0.0008767     -0.0009360      0.0000509
      0.0008827     -0.0009256      0.0000187
point   12
  12
      0.0000000      0.0000000      0.0000000
      0.0000000      0.0000000      0.0000000
      0.0000000      0.0000000      0.0000000
      0.0000000      0.0000000      0.0000000
      0.0000000      0.0000000      0.0000000
      0.0000000      0.0000000      0.0000000
      0.0000000      0.0000000      0.0000000
      0.0000000      0.0000000      0.0000000
      0.0000000      0.0000000      0.0000000
      0.0000000      0.0000000      0.0000000
      0.0000000      0.0000000      0.0000000
      0.0000000      0.0000000      0.0000000
