# Supplementary material for: Smooth Things Come in Threes: A Diabatic Surrogate Model for Conical Intersection Optimization
Source: J Chem Theory Comput. 2023 May 16;19(11):3418–27. doi: 10.1021/acs.jctc.3c00389 (PMC10269327; doi:10.1021/acs.jctc.3c00389)
Supplement: Supplementary file 1 — ct3c00389_si_002.zip [file ct3c00389_si_002.zip › SI/RVO/ISC/n/MECP.geo.molden]

 [Molden Format]
 [N_GEO]
                    7
 [GEOCONV]
 energy
-0.38359624498187577E+03
-0.38360669227917646E+03
-0.38361056042375469E+03
-0.38361148755614943E+03
-0.38361156750523287E+03
-0.38361157265152644E+03
-0.38361157354763174E+03
 max-force
   0.0498868
   0.0343088
   0.0191089
   0.0076189
   0.0071651
   0.0071753
   0.0000000
 rms-force
   0.0074896
   0.0044705
   0.0021508
   0.0010598
   0.0010156
   0.0010112
   0.0000000
 [GEOMETRIES] (XYZ)
  18
  -383.59624498187577     
 C      0.0000000      0.0000000      0.0000000
 C      1.4076200      0.0000000      0.0000000
 C      1.8859300      0.0000000      1.3237400
 C      0.7735700      0.0000000      2.1998400
 C      0.8549100      0.0000000      3.5871400
 C     -0.2020300      0.0000000      4.4984300
 C     -1.5752700      0.0000000      4.2514600
 C     -2.2747400      0.0000000      3.0441400
 C     -1.7781300      0.0000000      1.7401000
 C     -0.4460900      0.0000000      1.3436900
 H     -0.6334600      0.0000000     -0.8769900
 H      2.0320500      0.0000000     -0.8897200
 H      2.9259500      0.0000000      1.6216200
 H      1.8744000      0.0000000      4.0151400
 H      0.0866400      0.0000000      5.5642100
 H     -2.2116700      0.0000000      5.1584400
 H     -3.3751700      0.0000000      3.1356300
 H     -2.5278700      0.0000000      0.9274100
  18
  -383.60669227917646     
 C      0.0286720      0.0000000     -0.0185332
 C      1.4129017     -0.0000000     -0.0466066
 C      1.8662273     -0.0000000      1.3069069
 C      0.7658521      0.0000000      2.2036294
 C      0.8541400      0.0000000      3.6010008
 C     -0.2165362      0.0000000      4.5257780
 C     -1.5812074      0.0000000      4.2849502
 C     -2.2819506      0.0000000      3.0437286
 C     -1.7714973      0.0000000      1.7520660
 C     -0.4235120      0.0000000      1.3532800
 H     -0.6133001      0.0000000     -0.8796407
 H      2.0326046     -0.0000000     -0.9255030
 H      2.8959284     -0.0000000      1.6120429
 H      1.8534774     -0.0000000      4.0191644
 H      0.0692906      0.0000000      5.5712495
 H     -2.2104744     -0.0000000      5.1678744
 H     -3.3620925     -0.0000000      3.1228377
 H     -2.5018836      0.0000000      0.9500547
  18
  -383.61056042375469     
 C      0.0438430     -0.0000000     -0.0159389
 C      1.4201224     -0.0000000     -0.0528569
 C      1.8774333     -0.0000000      1.3008299
 C      0.7482721      0.0000000      2.1819643
 C      0.8489742     -0.0000000      3.5961462
 C     -0.2187652      0.0000000      4.5216989
 C     -1.5861360      0.0000000      4.2967726
 C     -2.2903372     -0.0000000      3.0397544
 C     -1.7853102      0.0000000      1.7604029
 C     -0.4137289      0.0000000      1.3700052
 H     -0.6121650      0.0000000     -0.8632550
 H      2.0409932     -0.0000000     -0.9228187
 H      2.9019345      0.0000000      1.6168924
 H      1.8394301     -0.0000000      4.0066611
 H      0.0763615      0.0000000      5.5546225
 H     -2.2082521     -0.0000000      5.1697158
 H     -3.3608518     -0.0000000      3.1199870
 H     -2.5051779      0.0000000      0.9636961
  18
  -383.61148755614943     
 C      0.0446800      0.0000000     -0.0244721
 C      1.4172624      0.0000000     -0.0603981
 C      1.8736576     -0.0000000      1.2924709
 C      0.7389803      0.0000000      2.1816556
 C      0.8438142      0.0000000      3.6094481
 C     -0.2157866      0.0000000      4.5251007
 C     -1.5866317      0.0000000      4.2977353
 C     -2.2855870     -0.0000000      3.0347928
 C     -1.7816279     -0.0000000      1.7669874
 C     -0.3943807     -0.0000000      1.3801232
 H     -0.6194813      0.0000000     -0.8670022
 H      2.0377148      0.0000000     -0.9321002
 H      2.8971352     -0.0000000      1.6129291
 H      1.8357993     -0.0000000      4.0207145
 H      0.0781577      0.0000000      5.5605278
 H     -2.2141181     -0.0000000      5.1689135
 H     -3.3585787     -0.0000000      3.1144189
 H     -2.4943693      0.0000000      0.9624348
  18
  -383.61156750523287     
 C      0.0478693      0.0000000     -0.0254029
 C      1.4204285     -0.0000000     -0.0594733
 C      1.8759974      0.0000000      1.2928931
 C      0.7382516      0.0000000      2.1803132
 C      0.8423306      0.0000000      3.6080846
 C     -0.2147713     -0.0000000      4.5239174
 C     -1.5862140     -0.0000000      4.2972213
 C     -2.2888144     -0.0000000      3.0363424
 C     -1.7869038      0.0000000      1.7686659
 C     -0.3986862      0.0000000      1.3782297
 H     -0.6144469      0.0000000     -0.8692085
 H      2.0424902     -0.0000000     -0.9312033
 H      2.8998530      0.0000000      1.6129322
 H      1.8370239      0.0000000      4.0165220
 H      0.0785008     -0.0000000      5.5608762
 H     -2.2126691     -0.0000000      5.1712033
 H     -3.3627391     -0.0000000      3.1191455
 H     -2.5008605      0.0000000      0.9632214
  18
  -383.61157265152644     
 C      0.0479309     -0.0000000     -0.0262465
 C      1.4202814      0.0000000     -0.0584593
 C      1.8765912     -0.0000000      1.2933572
 C      0.7383323     -0.0000000      2.1806606
 C      0.8425616     -0.0000000      3.6086188
 C     -0.2138736     -0.0000000      4.5236031
 C     -1.5859597      0.0000000      4.2967520
 C     -2.2891918     -0.0000000      3.0362740
 C     -1.7886479     -0.0000000      1.7684152
 C     -0.3993774     -0.0000000      1.3778533
 H     -0.6135155     -0.0000000     -0.8707298
 H      2.0425840      0.0000000     -0.9301117
 H      2.9005925      0.0000000      1.6130798
 H      1.8379331     -0.0000000      4.0159671
 H      0.0782871     -0.0000000      5.5610291
 H     -2.2120846      0.0000000      5.1712805
 H     -3.3631454      0.0000000      3.1202992
 H     -2.5026583      0.0000000      0.9626375
  18
  -383.61157354763174     
 C      0.0480610     -0.0000000     -0.0260596
 C      1.4203165      0.0000000     -0.0584999
 C      1.8763880     -0.0000000      1.2933909
 C      0.7383029      0.0000000      2.1807205
 C      0.8426623     -0.0000000      3.6086317
 C     -0.2137417     -0.0000000      4.5235489
 C     -1.5859307      0.0000000      4.2966776
 C     -2.2891904      0.0000000      3.0362261
 C     -1.7888295     -0.0000000      1.7683196
 C     -0.3993870      0.0000000      1.3779452
 H     -0.6133862     -0.0000000     -0.8705281
 H      2.0425712      0.0000000     -0.9301182
 H      2.9003654     -0.0000000      1.6131371
 H      1.8379301      0.0000000      4.0159237
 H      0.0782732     -0.0000000      5.5609011
 H     -2.2119788      0.0000000      5.1710959
 H     -3.3630420     -0.0000000      3.1203710
 H     -2.5027443     -0.0000000      0.9625963
 [FORCES]
point    1
  18
      0.0596928     -0.0000000     -0.0501570
     -0.0188457     -0.0000000     -0.0717375
      0.0087133     -0.0000000      0.0123506
     -0.0644206      0.0000000     -0.0424801
      0.0599092     -0.0000000      0.0293971
     -0.0222660      0.0000000      0.0480943
      0.0107946      0.0000000      0.0942724
     -0.0594079     -0.0000000     -0.0638637
     -0.0685674      0.0000000      0.0014568
      0.0744184      0.0000000      0.0728574
      0.0077255      0.0000000      0.0120609
     -0.0119119     -0.0000000      0.0163321
     -0.0142753      0.0000000     -0.0021476
     -0.0345719     -0.0000000     -0.0140280
     -0.0101041      0.0000000     -0.0342126
      0.0233011     -0.0000000     -0.0321640
      0.0357001     -0.0000000     -0.0039478
      0.0241157     -0.0000000      0.0279167
point    2
  18
      0.0206220     -0.0000000     -0.0202510
     -0.0112019     -0.0000000     -0.0076434
      0.0235811      0.0000000     -0.0045152
     -0.0648341     -0.0000000     -0.0593739
      0.0113186      0.0000000      0.0340671
      0.0050374     -0.0000000      0.0006147
      0.0012344     -0.0000000      0.0326120
     -0.0070834     -0.0000000     -0.0401466
     -0.0475869     -0.0000000      0.0177004
      0.0631817     -0.0000000      0.0512426
     -0.0012034      0.0000000      0.0034215
     -0.0024042      0.0000000      0.0066133
     -0.0007437     -0.0000000      0.0000025
     -0.0095469      0.0000000     -0.0029683
     -0.0012521      0.0000000     -0.0095958
      0.0057998      0.0000000     -0.0091399
      0.0091632      0.0000000     -0.0009195
      0.0059184      0.0000000      0.0082794
point    3
  18
      0.0009104      0.0000000     -0.0120069
     -0.0002844      0.0000000      0.0068226
      0.0020218     -0.0000000     -0.0117971
     -0.0293076      0.0000000     -0.0156668
     -0.0163413      0.0000000      0.0243426
      0.0200617      0.0000000     -0.0143159
     -0.0057459     -0.0000000     -0.0073410
      0.0102169      0.0000000     -0.0079390
     -0.0135087     -0.0000000      0.0153461
      0.0361106     -0.0000000      0.0186049
     -0.0011538     -0.0000000     -0.0018915
      0.0009429     -0.0000000     -0.0027533
      0.0005055     -0.0000000      0.0008572
      0.0040731      0.0000000      0.0024211
      0.0014920     -0.0000000      0.0042575
     -0.0033591      0.0000000      0.0040037
     -0.0046111     -0.0000000      0.0007149
     -0.0020229      0.0000000     -0.0036590
point    4
  18
     -0.0066966      0.0000000      0.0060672
      0.0123753     -0.0000000      0.0094566
      0.0060828      0.0000000     -0.0129425
     -0.0025134     -0.0000000      0.0000314
     -0.0086832     -0.0000000      0.0064845
      0.0143977      0.0000000     -0.0048767
     -0.0099325     -0.0000000     -0.0102221
      0.0027101     -0.0000000      0.0095683
      0.0004115      0.0000000     -0.0004487
     -0.0079830      0.0000000     -0.0049067
     -0.0001286      0.0000000      0.0005519
      0.0010651      0.0000000     -0.0008124
      0.0007876      0.0000000     -0.0005553
      0.0022042      0.0000000     -0.0000327
      0.0001987     -0.0000000      0.0018830
     -0.0013617      0.0000000      0.0020268
     -0.0016998      0.0000000      0.0006142
     -0.0012341     -0.0000000     -0.0018868
point    5
  18
     -0.0097093     -0.0000000      0.0057005
      0.0124850      0.0000000      0.0079655
      0.0032255     -0.0000000     -0.0116111
     -0.0057973      0.0000000     -0.0019156
     -0.0046496      0.0000000      0.0065412
      0.0135402     -0.0000000     -0.0026333
     -0.0124325     -0.0000000     -0.0079336
      0.0019471      0.0000000      0.0118606
      0.0021773     -0.0000000     -0.0062492
     -0.0009357      0.0000000     -0.0018009
     -0.0000808      0.0000000      0.0000100
      0.0000062      0.0000000      0.0001555
      0.0001544      0.0000000     -0.0001304
      0.0001975      0.0000000     -0.0000471
      0.0000466     -0.0000000     -0.0000006
     -0.0001498      0.0000000      0.0000833
      0.0000233     -0.0000000      0.0003028
     -0.0000481      0.0000000     -0.0002974
point    6
  18
     -0.0101017      0.0000000      0.0072306
      0.0135593     -0.0000000      0.0067975
      0.0022014      0.0000000     -0.0114422
     -0.0070414     -0.0000000     -0.0026980
     -0.0035467     -0.0000000      0.0053261
      0.0119223      0.0000000     -0.0015911
     -0.0119236     -0.0000000     -0.0075778
      0.0013720      0.0000000      0.0123610
      0.0036222     -0.0000000     -0.0071379
     -0.0003952      0.0000000     -0.0012901
     -0.0000614     -0.0000000      0.0000725
      0.0000180     -0.0000000      0.0001773
      0.0000238     -0.0000000     -0.0001406
     -0.0001632      0.0000000      0.0000672
      0.0001540      0.0000000     -0.0002320
      0.0000167     -0.0000000     -0.0002479
      0.0001532     -0.0000000      0.0002328
      0.0001904     -0.0000000      0.0000927
point    7
  18
      0.0000000      0.0000000      0.0000000
      0.0000000      0.0000000      0.0000000
      0.0000000      0.0000000      0.0000000
      0.0000000      0.0000000      0.0000000
      0.0000000      0.0000000      0.0000000
      0.0000000      0.0000000      0.0000000
      0.0000000      0.0000000      0.0000000
      0.0000000      0.0000000      0.0000000
      0.0000000      0.0000000      0.0000000
      0.0000000      0.0000000      0.0000000
      0.0000000      0.0000000      0.0000000
      0.0000000      0.0000000      0.0000000
      0.0000000      0.0000000      0.0000000
      0.0000000      0.0000000      0.0000000
      0.0000000      0.0000000      0.0000000
      0.0000000      0.0000000      0.0000000
      0.0000000      0.0000000      0.0000000
      0.0000000      0.0000000      0.0000000
