# Supplementary material for: Smooth Things Come in Threes: A Diabatic Surrogate Model for Conical Intersection Optimization
Source: J Chem Theory Comput. 2023 May 16;19(11):3418–27. doi: 10.1021/acs.jctc.3c00389 (PMC10269327; doi:10.1021/acs.jctc.3c00389)
Supplement: Supplementary file 1 — ct3c00389_si_002.zip [file ct3c00389_si_002.zip › SI/RVO/ISC/r/MECP.geo.molden]

 [Molden Format]
 [N_GEO]
                   15
 [GEOCONV]
 energy
-0.53739150387918289E+03
-0.53741239441478012E+03
-0.53742673890397077E+03
-0.53743104489587358E+03
-0.53743466792825973E+03
-0.53743713382360511E+03
-0.53743819116179304E+03
-0.53743850251795834E+03
-0.53743858558879094E+03
-0.53743860733333270E+03
-0.53743861003100449E+03
-0.53743861148268979E+03
-0.53743861210502837E+03
-0.53743861220828262E+03
-0.53743861215463153E+03
 max-force
   0.0785793
   0.0620382
   0.0439451
   0.0246177
   0.0104381
   0.0121831
   0.0141041
   0.0141458
   0.0134153
   0.0134154
   0.0136501
   0.0138906
   0.0138864
   0.0138446
   0.0000000
 rms-force
   0.0068222
   0.0043661
   0.0026482
   0.0017510
   0.0010516
   0.0009837
   0.0010503
   0.0010635
   0.0010619
   0.0010745
   0.0010769
   0.0010834
   0.0010837
   0.0010814
   0.0000000
 [GEOMETRIES] (XYZ)
  26
  -537.39150387918289     
 C      1.6232370      2.2506290      1.1437150
 C      1.1461500      1.5301200      0.0000000
 C      1.8955900      1.6658840     -1.2214840
 C      3.0483620      2.4709470     -1.2937240
 C      3.4861470      3.1529640     -0.1810110
 C      2.7838920      3.0512870      1.0409520
 C     -0.0020400      0.7045100      0.0000000
 C      0.0020400     -0.7045100      0.0000000
 C     -1.1461500     -1.5301200      0.0000000
 C     -2.4934000     -1.0404800      0.0000000
 C     -3.5758700     -1.9498690      0.0000000
 C     -3.3484300     -3.3444900      0.0000000
 C     -2.0640700     -3.8398200      0.0000000
 C     -0.9662600     -2.9583200      0.0000000
 H     -0.5406740      0.7029500     -0.9329460
 H      0.9504800     -1.2153700      0.0000000
 H      1.5567130      1.1330810     -2.0975680
 H      0.0391600     -3.3524900      0.0000000
 H      3.5846000      2.5478720     -2.2289730
 H     -1.8887500     -4.9063200      0.0000000
 H      4.3712550      3.7716980     -0.2346610
 H     -4.1927200     -4.0199890      0.0000000
 H      3.1362360      3.5908420      1.9081540
 H     -4.5880000     -1.5718490      0.0000000
 H      1.1065940      2.1898690      2.0852540
 H     -2.6931000      0.0165100      0.0000000
  26
  -537.41239441478012     
 C      1.5536241      2.1645245      1.0572834
 C      1.1740743      1.5358552     -0.1402279
 C      1.9604290      1.7619712     -1.2866033
 C      3.0882658      2.5774229     -1.2353493
 C      3.4393049      3.1983720     -0.0524593
 C      2.6716244      2.9918098      1.0953572
 C      0.0230812      0.6633169     -0.2815910
 C      0.0544733     -0.8222357     -0.1344637
 C     -1.1076561     -1.6225910      0.0075776
 C     -2.4124474     -1.0717406      0.0355882
 C     -3.5271205     -1.8976401      0.1291360
 C     -3.3874151     -3.2845730      0.1715363
 C     -2.1226763     -3.8445513      0.1115992
 C     -0.9986765     -3.0358540      0.0210013
 H     -0.3819826      0.7638822     -1.2718995
 H      0.9874923     -1.3262032     -0.2977581
 H      1.6723045      1.3012461     -2.2176514
 H     -0.0201182     -3.4818192     -0.0399988
 H      3.6711347      2.7336107     -2.1270251
 H     -2.0028924     -4.9147953      0.1289644
 H      4.3000918      3.8438869     -0.0099290
 H     -4.2615085     -3.9100565      0.2343609
 H      2.9446344      3.4762269      2.0178081
 H     -4.5108893     -1.4589479      0.1552239
 H      0.9744383      2.0109797      1.9506159
 H     -2.5505981     -0.0065613     -0.0333880
  26
  -537.42673890397077     
 C      1.4712838      1.9539753      0.9242120
 C      1.2157027      1.4720895     -0.3503454
 C      2.0430277      1.8796862     -1.3900073
 C      3.1034507      2.7369827     -1.1618649
 C      3.3439105      3.2133803      0.1138742
 C      2.5199848      2.8214121      1.1542066
 C      0.0954858      0.5606082     -0.6683401
 C      0.1174736     -0.8938071     -0.3153822
 C     -1.0767174     -1.6567447     -0.0788590
 C     -2.3350602     -1.0535906      0.0206895
 C     -3.4668463     -1.8075774      0.2469182
 C     -3.3830405     -3.1817930      0.3791536
 C     -2.1442629     -3.7965793      0.2784334
 C     -1.0108802     -3.0476738      0.0534556
 H     -0.3407926      0.7471079     -1.6338196
 H      1.0285128     -1.4200606     -0.5393527
 H      1.8539422      1.5222522     -2.3871216
 H     -0.0557976     -3.5367371     -0.0227177
 H      3.7350466      3.0349432     -1.9790508
 H     -2.0639680     -4.8646193      0.3727645
 H      4.1612487      3.8866376      0.2973429
 H     -4.2683962     -3.7651374      0.5530491
 H      2.6957376      3.1938686      2.1472948
 H     -4.4229015     -1.3200456      0.3167306
 H      0.8368828      1.6544882      1.7392966
 H     -2.4220350      0.0124700     -0.0828523
  26
  -537.43104489587358     
 C      1.4116234      1.7343544      0.7996491
 C      1.2417557      1.4060460     -0.5363310
 C      2.0821439      1.9900689     -1.4753660
 C      3.0668150      2.8789429     -1.0900901
 C      3.2238009      3.2023810      0.2455762
 C      2.3935062      2.6251538      1.1872949
 C      0.1885343      0.4556506     -0.9680816
 C      0.1722244     -0.9386552     -0.4754478
 C     -1.0423179     -1.6535804     -0.1294834
 C     -2.2686676     -1.0051352     -0.0097709
 C     -3.4107462     -1.7058092      0.3214390
 C     -3.3571348     -3.0686642      0.5429108
 C     -2.1421909     -3.7261380      0.4356902
 C     -1.0021019     -3.0277594      0.1043000
 H     -0.2513950      0.6566645     -1.9349770
 H      1.0585111     -1.5254926     -0.6626722
 H      1.9673400      1.7437286     -2.5158041
 H     -0.0653730     -3.5491917      0.0204609
 H      3.7105401      3.3185360     -1.8305074
 H     -2.0868712     -4.7857050      0.6091514
 H      3.9860807      3.8968580      0.5484946
 H     -4.2470114     -3.6137556      0.7992201
 H      2.5065445      2.8724726      2.2272208
 H     -4.3464760     -1.1836378      0.4072632
 H      0.7673948      1.2936236      1.5389549
 H     -2.3255370      0.0545794     -0.1713868
  26
  -537.43466792825973     
 C      1.4428027      1.4761665      0.7019198
 C      1.2848028      1.3112171     -0.6723734
 C      2.0312821      2.1173930     -1.5277172
 C      2.9210729      3.0486044     -1.0238262
 C      3.0723637      3.2001466      0.3435214
 C      2.3250508      2.4155547      1.2048707
 C      0.3515405      0.3037269     -1.2010288
 C      0.2465800     -1.0248419     -0.6029860
 C     -0.9910924     -1.6556247     -0.1680903
 C     -2.1898836     -0.9495659     -0.0845941
 C     -3.3529728     -1.5770684      0.3244165
 C     -3.3425940     -2.9188035      0.6623633
 C     -2.1572335     -3.6318363      0.5890073
 C     -0.9956215     -3.0087235      0.1799643
 H     -0.0652154      0.4729117     -2.1838040
 H      1.1229005     -1.6545563     -0.6392262
 H      1.9224680      2.0037887     -2.5918863
 H     -0.0805284     -3.5710338      0.1217916
 H      3.4968849      3.6552477     -1.6997947
 H     -2.1397605     -4.6747622      0.8505834
 H      3.7621820      3.9263830      0.7341334
 H     -4.2478235     -3.4048793      0.9787845
 H      2.4290921      2.5337646      2.2687728
 H     -4.2682664     -1.0152473      0.3807107
 H      0.8626959      0.8727054      1.3764592
 H     -2.2097349      0.0948688     -0.3342636
  26
  -537.43713382360511     
 C      1.5809569      1.2851469      0.6706657
 C      1.3398878      1.2170916     -0.7018314
 C      1.9094208      2.1907541     -1.5199269
 C      2.7027617      3.1886165     -0.9875044
 C      2.9431282      3.2366573      0.3745738
 C      2.3776744      2.2803697      1.2008939
 C      0.5094422      0.1642389     -1.2729134
 C      0.3241900     -1.1335723     -0.6282062
 C     -0.9467031     -1.6838621     -0.1968194
 C     -2.1170383     -0.9243440     -0.1765976
 C     -3.3096056     -1.4726035      0.2543766
 C     -3.3633358     -2.7894629      0.6748994
 C     -2.2078023     -3.5541367      0.6694060
 C     -1.0158258     -3.0093904      0.2400419
 H      0.1395822      0.2998114     -2.2751120
 H      1.1955504     -1.7569094     -0.5114181
 H      1.7348497      2.1575136     -2.5807600
 H     -0.1243321     -3.6112843      0.2368796
 H      3.1389581      3.9264226     -1.6369141
 H     -2.2386529     -4.5772594      0.9990068
 H      3.5627029      4.0121035      0.7872926
 H     -4.2926598     -3.2142212      1.0084953
 H      2.5494634      2.3167763      2.2618052
 H     -4.1995876     -0.8689796      0.2644074
 H      1.1238223      0.5626175      1.3216553
 H     -2.0858556      0.1034421     -0.4886879
  26
  -537.43819116179304     
 C      1.7274490      1.1945429      0.6658578
 C      1.3779071      1.1693357     -0.6857222
 C      1.7990556      2.2281214     -1.4921541
 C      2.5491593      3.2633829     -0.9725394
 C      2.8925160      3.2712201      0.3684074
 C      2.4716715      2.2350057      1.1843640
 C      0.5942547      0.0892427     -1.2542139
 C      0.3689414     -1.1943138     -0.5893053
 C     -0.9241868     -1.7030103     -0.1794023
 C     -2.0786589     -0.9204813     -0.2318686
 C     -3.2974863     -1.4298151      0.1711517
 C     -3.3958240     -2.7290430      0.6367779
 C     -2.2598679     -3.5201409      0.6902986
 C     -1.0413360     -3.0144096      0.2892322
 H      0.2406202      0.2111240     -2.2644231
 H      1.2275055     -1.8156129     -0.3949006
 H      1.5420227      2.2294672     -2.5365765
 H     -0.1655825     -3.6374275      0.3331408
 H      2.8669865      4.0659040     -1.6138779
 H     -2.3257309     -4.5324332      1.0471075
 H      3.4764664      4.0776621      0.7734609
 H     -4.3450302     -3.1216980      0.9532364
 H      2.7243410      2.2381013      2.2295290
 H     -4.1733324     -0.8075663      0.1268126
 H      1.3942827      0.4043197      1.3128290
 H     -2.0151517      0.0940581     -0.5795140
  26
  -537.43850251795834     
 C      1.8243191      1.1526922      0.6600823
 C      1.3988149      1.1490424     -0.6694543
 C      1.7298411      2.2472051     -1.4671673
 C      2.4574233      3.3025663     -0.9581273
 C      2.8745320      3.2902732      0.3626378
 C      2.5549650      2.2097660      1.1659544
 C      0.6296274      0.0548032     -1.2301728
 C      0.3911153     -1.2188285     -0.5492491
 C     -0.9188361     -1.7097085     -0.1648093
 C     -2.0661281     -0.9221471     -0.2680356
 C     -3.2997755     -1.4165445      0.1083049
 C     -3.4200216     -2.7064581      0.5940273
 C     -2.2894208     -3.4989344      0.7066476
 C     -1.0561552     -3.0079880      0.3323182
 H      0.2783237      0.1676678     -2.2426219
 H      1.2380089     -1.8499959     -0.3358541
 H      1.4126028      2.2657239     -2.4948240
 H     -0.1852249     -3.6332663      0.4194548
 H      2.7008195      4.1364938     -1.5918130
 H     -2.3709425     -4.5022827      1.0846692
 H      3.4409285      4.1125767      0.7604577
 H     -4.3814478     -3.0891511      0.8847409
 H      2.8720351      2.1922287      2.1933456
 H     -4.1704684     -0.7913010      0.0228128
 H      1.5738097      0.3270143      1.3000543
 H     -1.9877535      0.0840886     -0.6356712
  26
  -537.43858558879094     
 C      1.8763597      1.1395168      0.6563631
 C      1.4080071      1.1476936     -0.6579044
 C      1.6967387      2.2615459     -1.4506868
 C      2.4237506      3.3213814     -0.9506098
 C      2.8836803      3.2974852      0.3560395
 C      2.6043893      2.2027941      1.1545633
 C      0.6362654      0.0488480     -1.2085450
 C      0.3939206     -1.2193732     -0.5189973
 C     -0.9216003     -1.7111994     -0.1519069
 C     -2.0691083     -0.9295266     -0.2899385
 C     -3.3087674     -1.4240280      0.0665858
 C     -3.4340866     -2.7065803      0.5702778
 C     -2.3038332     -3.4942752      0.7146733
 C     -1.0647999     -3.0033320      0.3593868
 H      0.2790369      0.1560606     -2.2193017
 H      1.2345125     -1.8621675     -0.3171698
 H      1.3462340      2.2887689     -2.4672722
 H     -0.1934431     -3.6234128      0.4743393
 H      2.6342982      4.1674842     -1.5799796
 H     -2.3898426     -4.4925358      1.1050770
 H      3.4506241      4.1230089      0.7464301
 H     -4.3998166     -3.0882498      0.8478389
 H      2.9530380      2.1768557      2.1715067
 H     -4.1798690     -0.8035553     -0.0456744
 H      1.6622580      0.3001081      1.2916042
 H     -1.9869543      0.0722204     -0.6689914
  26
  -537.43860733333270     
 C      1.8928047      1.1388818      0.6579213
 C      1.4079659      1.1516419     -0.6503525
 C      1.6867609      2.2678678     -1.4432703
 C      2.4207747      3.3256213     -0.9489280
 C      2.8958172      3.2980506      0.3521606
 C      2.6274611      2.2003383      1.1503425
 C      0.6318566      0.0542718     -1.1967563
 C      0.3889947     -1.2125361     -0.5050506
 C     -0.9267309     -1.7083753     -0.1473393
 C     -2.0779913     -0.9347373     -0.3011073
 C     -3.3175062     -1.4341772      0.0489329
 C     -3.4394966     -2.7144198      0.5595382
 C     -2.3055787     -3.4936256      0.7204115
 C     -1.0665748     -2.9980185      0.3716110
 H      0.2710069      0.1611342     -2.2064422
 H      1.2281250     -1.8613907     -0.3160107
 H      1.3235509      2.2985308     -2.4552993
 H     -0.1925385     -3.6121826      0.4978204
 H      2.6235705      4.1739469     -1.5778871
 H     -2.3889137     -4.4894997      1.1174665
 H      3.4672038      4.1226829      0.7380305
 H     -4.4053721     -3.1003869      0.8306422
 H      2.9898175      2.1706534      2.1623767
 H     -4.1915393     -0.8201975     -0.0755689
 H      1.6863521      0.2973284      1.2927091
 H     -1.9988285      0.0641333     -0.6882429
  26
  -537.43861003100449     
 C      1.8921260      1.1393146      0.6580190
 C      1.4065241      1.1537040     -0.6502394
 C      1.6873269      2.2699636     -1.4424438
 C      2.4233829      3.3261219     -0.9476526
 C      2.9006279      3.2958705      0.3524656
 C      2.6301260      2.1982491      1.1502542
 C      0.6284099      0.0583306     -1.1965023
 C      0.3861283     -1.2092801     -0.5056266
 C     -0.9285599     -1.7072814     -0.1485729
 C     -2.0818155     -0.9370915     -0.3054068
 C     -3.3203064     -1.4386051      0.0449482
 C     -3.4393863     -2.7171774      0.5604154
 C     -2.3036582     -3.4931246      0.7242742
 C     -1.0656680     -2.9953917      0.3751046
 H      0.2675768      0.1665347     -2.2060929
 H      1.2257222     -1.8587398     -0.3199522
 H      1.3233935      2.3021857     -2.4541524
 H     -0.1901306     -3.6067474      0.5044808
 H      2.6270928      4.1746814     -1.5759770
 H     -2.3847366     -4.4879805      1.1243073
 H      3.4747740      4.1185377      0.7383776
 H     -4.4044358     -3.1045204      0.8324471
 H      2.9934781      2.1669985      2.1618844
 H     -4.1958348     -0.8274599     -0.0829075
 H      1.6838741      0.2979230      1.2924802
 H     -2.0050393      0.0605207     -0.6962241
  26
  -537.43861148268979     
 C      1.8913113      1.1383184      0.6571612
 C      1.4054899      1.1548262     -0.6511432
 C      1.6877592      2.2717141     -1.4418653
 C      2.4257822      3.3260784     -0.9460795
 C      2.9027016      3.2938868      0.3540511
 C      2.6304549      2.1956946      1.1506079
 C      0.6254293      0.0614207     -1.1982507
 C      0.3843639     -1.2074005     -0.5088061
 C     -0.9295032     -1.7065051     -0.1500154
 C     -2.0841315     -0.9390729     -0.3098949
 C     -3.3217233     -1.4413949      0.0422937
 C     -3.4387069     -2.7183011      0.5622588
 C     -2.3016220     -3.4916743      0.7288844
 C     -1.0645497     -2.9931365      0.3777501
 H      0.2647969      0.1707302     -2.2077124
 H      1.2247057     -1.8561129     -0.3240840
 H      1.3235753      2.3057919     -2.4534298
 H     -0.1880140     -3.6025777      0.5092925
 H      2.6309858      4.1747804     -1.5737017
 H     -2.3808973     -4.4851577      1.1326459
 H      3.4780172      4.1152127      0.7410316
 H     -4.4030799     -3.1062774      0.8357389
 H      2.9934285      2.1629848      2.1623241
 H     -4.1981968     -0.8320416     -0.0875765
 H      1.6818293      0.2965816      1.2908038
 H     -2.0092144      0.0571676     -0.7045763
  26
  -537.43861210502837     
 C      1.8912198      1.1369663      0.6564444
 C      1.4047683      1.1554746     -0.6515332
 C      1.6874826      2.2729238     -1.4411878
 C      2.4262840      3.3263603     -0.9444567
 C      2.9036297      3.2924508      0.3554475
 C      2.6312372      2.1933925      1.1507831
 C      0.6237449      0.0630508     -1.1996612
 C      0.3832415     -1.2066272     -0.5117628
 C     -0.9302020     -1.7059869     -0.1515335
 C     -2.0856250     -0.9403160     -0.3138190
 C     -3.3226685     -1.4430154      0.0399663
 C     -3.4381883     -2.7184722      0.5638200
 C     -2.3002217     -3.4900658      0.7326639
 C     -1.0636892     -2.9911983      0.3800291
 H      0.2638795      0.1730411     -2.2093159
 H      1.2240970     -1.8544205     -0.3264543
 H      1.3231601      2.3083147     -2.4526632
 H     -0.1864671     -3.5992652      0.5133987
 H      2.6315820      4.1757155     -1.5711850
 H     -2.3783719     -4.4824502      1.1393623
 H      3.4794513      4.1131073      0.7431370
 H     -4.4021213     -3.1067719      0.8384235
 H      2.9947671      2.1591799      2.1622495
 H     -4.1998713     -0.8351372     -0.0918950
 H      1.6817626      0.2945587      1.2891466
 H     -2.0118893      0.0547265     -0.7116961
  26
  -537.43861220828262     
 C      1.8913153      1.1365155      0.6561955
 C      1.4048193      1.1554254     -0.6517221
 C      1.6872114      2.2732509     -1.4409704
 C      2.4260404      3.3265210     -0.9439598
 C      2.9036645      3.2920638      0.3558469
 C      2.6314289      2.1927665      1.1508515
 C      0.6236261      0.0631960     -1.2001759
 C      0.3830798     -1.2066362     -0.5126524
 C     -0.9302229     -1.7059431     -0.1519799
 C     -2.0858107     -0.9406228     -0.3148739
 C     -3.3227710     -1.4432366      0.0393370
 C     -3.4380273     -2.7182925      0.5642316
 C     -2.2999436     -3.4895674      0.7337406
 C     -1.0635183     -2.9907815      0.3805998
 H      0.2640688      0.1735826     -2.2099177
 H      1.2239913     -1.8542726     -0.3269711
 H      1.3226245      2.3090203     -2.4523287
 H     -0.1861780     -3.5985804      0.5143890
 H      2.6312222      4.1761569     -1.5703467
 H     -2.3779515     -4.4816169      1.1412867
 H      3.4795601      4.1125868      0.7437112
 H     -4.4018887     -3.1065110      0.8391991
 H      2.9951388      2.1581831      2.1622447
 H     -4.2001067     -0.8356477     -0.0930038
 H      1.6818645      0.2939080      1.2886359
 H     -2.0122451      0.0540679     -0.7136589
  26
  -537.43861215463153     
 C      1.8911662      1.1364056      0.6561278
 C      1.4046642      1.1554728     -0.6517789
 C      1.6872242      2.2733167     -1.4409655
 C      2.4261097      3.3264801     -0.9438532
 C      2.9036354      3.2919218      0.3559997
 C      2.6312944      2.1925957      1.1509072
 C      0.6234887      0.0632843     -1.2003649
 C      0.3830473     -1.2066686     -0.5130246
 C     -0.9302016     -1.7059352     -0.1521748
 C     -2.0858348     -0.9406895     -0.3151457
 C     -3.3227475     -1.4432753      0.0392611
 C     -3.4379232     -2.7182159      0.5644397
 C     -2.2997949     -3.4894276      0.7339937
 C     -1.0634135     -2.9906724      0.3806894
 H      0.2639780      0.1737534     -2.2101091
 H      1.2240259     -1.8541730     -0.3271857
 H      1.3226898      2.3091631     -2.4523403
 H     -0.1860351     -3.5983991      0.5145698
 H      2.6314139      4.1761393     -1.5701649
 H     -2.3777420     -4.4813942      1.1417474
 H      3.4795600      4.1123839      0.7439461
 H     -4.4017494     -3.1064004      0.8395791
 H      2.9949201      2.1579406      2.1623266
 H     -4.2001122     -0.8357407     -0.0931266
 H      1.6816541      0.2937449      1.2884859
 H     -2.0123256      0.0539259     -0.7141315
 [FORCES]
point    1
  26
      0.0258677     -0.0063365     -0.0629935
      0.1484933      0.0959062      0.0003822
     -0.0070013      0.0179477      0.0571612
     -0.0382945     -0.0295887     -0.0016680
     -0.0141900      0.0057605      0.0488369
     -0.0198446     -0.0251139     -0.0341640
     -0.0735509     -0.0782771     -0.0782100
      0.0720583     -0.0267859      0.0737815
     -0.0815326     -0.0785746     -0.0068269
      0.0030237     -0.0610683      0.0000113
      0.0500616     -0.0009963     -0.0017301
     -0.0219036      0.0416042      0.0000377
      0.0445179      0.0268802     -0.0001396
     -0.0382954      0.0346921     -0.0015598
     -0.0467367      0.0836328     -0.0088247
      0.0030044     -0.0031351      0.0097348
      0.0022509      0.0046459      0.0044400
     -0.0068159      0.0018906      0.0004772
     -0.0043265     -0.0009757      0.0067878
     -0.0009221      0.0082761      0.0000721
     -0.0072899     -0.0046020      0.0008154
      0.0065262      0.0057650      0.0004729
     -0.0029759     -0.0039291     -0.0062326
      0.0077459     -0.0023703      0.0001012
     -0.0023781     -0.0021535     -0.0031956
      0.0025078     -0.0030942      0.0024326
point    2
  26
      0.0049878     -0.0078275     -0.0228790
      0.0670908      0.0304021      0.0111223
     -0.0018226      0.0120434      0.0248459
     -0.0174260     -0.0097466     -0.0020158
     -0.0088080     -0.0013776      0.0213205
     -0.0007145     -0.0050909     -0.0177972
     -0.0054172     -0.1172353     -0.0540640
      0.0327054      0.0834993      0.0284411
     -0.0621603     -0.0403629     -0.0194394
      0.0092518     -0.0241591      0.0046446
      0.0150704     -0.0027914     -0.0039776
     -0.0000704      0.0165421     -0.0009401
      0.0107079      0.0072425     -0.0009469
     -0.0108546      0.0251676      0.0052117
     -0.0477201      0.0371368     -0.0004558
      0.0108571      0.0003441      0.0180126
      0.0028799      0.0017050      0.0026329
     -0.0023225      0.0001668      0.0016909
     -0.0004031     -0.0003239      0.0021507
     -0.0007760      0.0024269     -0.0003010
     -0.0016522     -0.0019410     -0.0005834
      0.0028866      0.0008121      0.0012560
     -0.0007410     -0.0012691     -0.0024754
      0.0029424     -0.0009570     -0.0001580
     -0.0008519     -0.0008690     -0.0016090
      0.0023603     -0.0035374      0.0063135
point    3
  26
     -0.0077437     -0.0091879      0.0041448
      0.0061828     -0.0055013     -0.0091389
      0.0032641      0.0071147     -0.0006683
     -0.0007435     -0.0005591     -0.0006228
     -0.0011951      0.0000303      0.0026419
      0.0063377      0.0039169     -0.0004624
      0.0230334     -0.0789935     -0.0006532
      0.0034636      0.0830441     -0.0205257
     -0.0214195     -0.0112574     -0.0045431
      0.0079410      0.0013258     -0.0002545
     -0.0047748     -0.0008872     -0.0014945
      0.0052294     -0.0014567     -0.0012222
     -0.0065208     -0.0027441      0.0010858
      0.0050418      0.0059490     -0.0007089
     -0.0279876      0.0116959      0.0045931
      0.0082805     -0.0010465      0.0228825
      0.0004031      0.0004749      0.0001782
     -0.0000014     -0.0001914      0.0002279
      0.0005428      0.0002649     -0.0002002
     -0.0004048     -0.0002865      0.0004256
      0.0004309      0.0002979     -0.0002592
      0.0000095     -0.0006087      0.0008498
      0.0000138     -0.0002602      0.0003317
      0.0000505      0.0001312      0.0003164
      0.0000444     -0.0003107      0.0000045
      0.0005219     -0.0009543      0.0030717
point    4
  26
     -0.0008212     -0.0059277      0.0050737
     -0.0044518     -0.0144259     -0.0120170
      0.0003913      0.0064340     -0.0028324
      0.0006058      0.0006429     -0.0012579
      0.0009189      0.0000307      0.0004755
      0.0016885      0.0031908      0.0028724
      0.0258585     -0.0424268      0.0088809
     -0.0112694      0.0465207     -0.0286998
      0.0011296      0.0004735     -0.0090585
     -0.0012219      0.0026420      0.0006822
     -0.0030421      0.0013009     -0.0013981
      0.0019587     -0.0028480      0.0007010
     -0.0035898     -0.0019067      0.0007782
      0.0032886     -0.0022728     -0.0006743
     -0.0178181      0.0022172      0.0111548
      0.0065908      0.0053041      0.0235695
     -0.0005883      0.0002071     -0.0006237
      0.0005912     -0.0000400      0.0001907
      0.0002149      0.0000098     -0.0002818
     -0.0000465     -0.0003481      0.0000085
      0.0002582      0.0002191      0.0001656
     -0.0003618      0.0000520      0.0006724
      0.0001498      0.0001688      0.0006232
     -0.0006196      0.0001297      0.0000452
      0.0001249     -0.0002707     -0.0002111
      0.0000609      0.0009236      0.0011610
point    5
  26
      0.0031098     -0.0012844      0.0005279
      0.0012349     -0.0134263     -0.0083121
      0.0003235      0.0054728      0.0020964
     -0.0025506     -0.0011720     -0.0034579
     -0.0016794     -0.0005137      0.0021828
      0.0008090     -0.0005605     -0.0021412
      0.0126902     -0.0197251      0.0100796
     -0.0096695      0.0169486     -0.0151464
      0.0048330      0.0001365     -0.0163184
     -0.0041667     -0.0012077      0.0014382
      0.0024208      0.0006563     -0.0012397
     -0.0008056      0.0004184     -0.0005912
      0.0022468      0.0007914      0.0003266
     -0.0025654     -0.0003087      0.0006283
     -0.0123411      0.0037145      0.0102557
      0.0048250      0.0088682      0.0192214
     -0.0000752      0.0003583      0.0001069
     -0.0000942      0.0000947      0.0002448
      0.0001329     -0.0000758      0.0001924
      0.0000145      0.0000586     -0.0001169
     -0.0001629      0.0000362     -0.0001155
      0.0002894      0.0002728      0.0004959
     -0.0000122     -0.0000793     -0.0003723
      0.0001456     -0.0001118      0.0001438
      0.0006462      0.0002435     -0.0006302
      0.0004010      0.0003946      0.0005011
point    6
  26
      0.0000549     -0.0033099     -0.0002579
      0.0059690     -0.0106361     -0.0070564
      0.0012716      0.0056877      0.0002327
     -0.0013822     -0.0011753     -0.0031550
      0.0001176     -0.0015333      0.0020003
      0.0005870      0.0028389     -0.0006337
      0.0024343     -0.0230228      0.0142930
     -0.0001254      0.0222005     -0.0121687
      0.0007564     -0.0036552     -0.0125176
      0.0006018      0.0013720     -0.0010520
     -0.0002888     -0.0006849     -0.0014239
      0.0004492      0.0001474      0.0005319
      0.0000417     -0.0003529     -0.0001387
     -0.0010927     -0.0002093      0.0002732
     -0.0128504      0.0062042      0.0046865
      0.0025728      0.0060618      0.0152316
     -0.0001522      0.0002148     -0.0000435
     -0.0001855     -0.0000834      0.0002192
     -0.0001687      0.0001092      0.0000092
      0.0000122     -0.0000062     -0.0000440
     -0.0003271      0.0001490      0.0002021
      0.0001171      0.0000262      0.0004806
      0.0000098     -0.0000881     -0.0001156
      0.0001970      0.0000359     -0.0001169
      0.0014003     -0.0000260     -0.0000778
     -0.0000196     -0.0002643      0.0006415
point    7
  26
     -0.0022539     -0.0012135     -0.0007593
      0.0110130     -0.0077760     -0.0048291
      0.0009753      0.0022342     -0.0003371
     -0.0013757      0.0000832     -0.0017233
     -0.0007077     -0.0007894      0.0017100
      0.0029318      0.0008734     -0.0002166
     -0.0030654     -0.0266529      0.0122887
      0.0060175      0.0261530     -0.0104479
     -0.0020669     -0.0055142     -0.0154694
      0.0007977      0.0006228     -0.0006239
     -0.0008566     -0.0002760      0.0000334
      0.0002134      0.0000439     -0.0013117
      0.0003002     -0.0000464      0.0013879
      0.0001951      0.0000369      0.0006983
     -0.0134508      0.0056996      0.0051041
      0.0016802      0.0058907      0.0129176
     -0.0003787      0.0001472     -0.0000389
      0.0000336      0.0000255      0.0002380
      0.0001061     -0.0001495     -0.0000936
      0.0000428      0.0000290     -0.0000008
     -0.0004418      0.0002030      0.0001967
     -0.0000021      0.0001217      0.0002052
      0.0000579     -0.0000300      0.0000692
     -0.0000726      0.0000468      0.0000417
      0.0002667      0.0002397     -0.0000071
      0.0000410     -0.0000028      0.0009678
point    8
  26
      0.0000015     -0.0011111     -0.0002851
      0.0110280     -0.0079488     -0.0058070
     -0.0001379      0.0010078      0.0002103
     -0.0007926      0.0005987     -0.0003984
      0.0003146     -0.0009881     -0.0000914
      0.0005604      0.0004421      0.0001443
     -0.0018466     -0.0263881      0.0136480
      0.0031026      0.0267317     -0.0127233
      0.0017281     -0.0054050     -0.0148380
     -0.0000339      0.0006686     -0.0003475
     -0.0004393     -0.0005433     -0.0013868
      0.0004472      0.0003399      0.0002873
      0.0003640     -0.0005142      0.0002596
     -0.0007638     -0.0005944      0.0009450
     -0.0140507      0.0055066      0.0058080
      0.0014336      0.0068010      0.0127977
      0.0000311      0.0000419      0.0000140
     -0.0000248      0.0000812      0.0001816
      0.0000503      0.0001216      0.0000487
     -0.0001122     -0.0000548      0.0000356
     -0.0002277      0.0002451     -0.0000100
      0.0000509      0.0001185      0.0004421
     -0.0001163      0.0000471      0.0000327
     -0.0000171     -0.0000076      0.0000354
     -0.0008147      0.0006588     -0.0000848
      0.0002654      0.0001448      0.0010820
point    9
  26
      0.0002061      0.0003130      0.0010673
      0.0102499     -0.0093322     -0.0066111
     -0.0002180      0.0004901     -0.0000712
     -0.0002246      0.0002517      0.0000202
     -0.0003280     -0.0001250     -0.0004950
      0.0008364     -0.0010124     -0.0002205
     -0.0011337     -0.0253512      0.0144746
      0.0018056      0.0249580     -0.0145671
      0.0026649     -0.0044108     -0.0151798
     -0.0008669      0.0005118      0.0000531
     -0.0000280      0.0000008     -0.0006226
      0.0001908     -0.0001014     -0.0006479
      0.0005650      0.0000950      0.0009332
     -0.0004238     -0.0006501      0.0007334
     -0.0143933      0.0060408      0.0056256
      0.0023290      0.0071649      0.0139290
     -0.0000231      0.0000657      0.0000030
      0.0000172     -0.0000772     -0.0000522
      0.0000143      0.0000205      0.0000487
     -0.0000132      0.0000175      0.0000008
     -0.0003637      0.0002279      0.0001074
      0.0000379      0.0001171      0.0003573
      0.0000525     -0.0000119     -0.0000428
      0.0000171     -0.0000226      0.0000307
     -0.0011670      0.0008543      0.0000950
      0.0001965     -0.0000343      0.0010309
point   10
  26
      0.0002021      0.0005508      0.0009983
      0.0103908     -0.0092796     -0.0069470
      0.0002618      0.0006194      0.0000513
     -0.0007374      0.0005710      0.0000824
      0.0001275     -0.0002406     -0.0005998
      0.0005339     -0.0010611     -0.0002391
     -0.0016083     -0.0253515      0.0146119
      0.0024399      0.0244539     -0.0164580
      0.0019591     -0.0048030     -0.0146222
     -0.0005616      0.0003547      0.0004313
     -0.0000043     -0.0002085     -0.0011352
      0.0003627      0.0001156     -0.0001553
      0.0003894     -0.0001243      0.0005503
     -0.0005601     -0.0003627      0.0007134
     -0.0143706      0.0061711      0.0058895
      0.0024031      0.0074099      0.0147854
      0.0000227      0.0000141      0.0000325
     -0.0000394      0.0000104      0.0000495
      0.0000115     -0.0000191      0.0000267
     -0.0000212      0.0000050     -0.0000530
     -0.0003430      0.0001427      0.0001287
      0.0000728      0.0001576      0.0004208
     -0.0000530      0.0000325     -0.0000037
      0.0000310     -0.0000039     -0.0000010
     -0.0010811      0.0007620      0.0002025
      0.0001718      0.0000836      0.0012397
point   11
  26
      0.0000506      0.0002378      0.0006634
      0.0108315     -0.0087748     -0.0063987
     -0.0000488      0.0005942      0.0000939
     -0.0004323      0.0003988     -0.0000523
     -0.0000779     -0.0002245     -0.0003768
      0.0006900     -0.0007963     -0.0002296
     -0.0018665     -0.0257949      0.0144048
      0.0028713      0.0244542     -0.0169399
      0.0014808     -0.0047269     -0.0140183
     -0.0003981      0.0003316      0.0001338
     -0.0000380     -0.0001798     -0.0009610
      0.0003557     -0.0000046     -0.0003469
      0.0003055     -0.0000314      0.0007142
     -0.0004140     -0.0003758      0.0003944
     -0.0144210      0.0060367      0.0059505
      0.0023362      0.0075456      0.0149246
      0.0000133      0.0000334      0.0000056
     -0.0000403     -0.0000177      0.0000119
      0.0000272     -0.0000179      0.0000048
     -0.0000209      0.0000176      0.0000137
     -0.0003584      0.0001943      0.0001272
      0.0000535      0.0001316      0.0003797
     -0.0000421      0.0000198     -0.0000073
      0.0000284      0.0000151      0.0000609
     -0.0010646      0.0008045      0.0001919
      0.0001792      0.0001293      0.0012555
point   12
  26
     -0.0001621      0.0000726      0.0005310
      0.0108551     -0.0085169     -0.0061846
     -0.0000142      0.0005249     -0.0000110
     -0.0005051      0.0004392     -0.0000461
     -0.0000659     -0.0003713     -0.0003527
      0.0008261     -0.0005971     -0.0001875
     -0.0016999     -0.0262495      0.0145074
      0.0027011      0.0246038     -0.0169213
      0.0015036     -0.0046992     -0.0142707
     -0.0003989      0.0004576      0.0002092
     -0.0000912     -0.0001279     -0.0009970
      0.0004024     -0.0000592     -0.0002645
      0.0002145     -0.0000477      0.0006726
     -0.0002692     -0.0003541      0.0004759
     -0.0144742      0.0060665      0.0058860
      0.0023686      0.0075175      0.0149583
      0.0000380      0.0000308     -0.0000036
     -0.0000198     -0.0000251      0.0000118
      0.0000120      0.0000202      0.0000178
     -0.0000326     -0.0000055     -0.0000090
     -0.0003514      0.0002212      0.0001099
      0.0000419      0.0001293      0.0003907
     -0.0000236      0.0000044     -0.0000041
      0.0000045     -0.0000057      0.0000239
     -0.0010512      0.0008320      0.0001551
      0.0001917      0.0001392      0.0013027
point   13
  26
     -0.0000541      0.0002640      0.0005962
      0.0107149     -0.0087782     -0.0063762
      0.0000519      0.0006790      0.0000082
     -0.0005868      0.0004175     -0.0001120
     -0.0000482     -0.0003838     -0.0003282
      0.0007796     -0.0006632     -0.0001959
     -0.0014817     -0.0262415      0.0144107
      0.0025776      0.0247141     -0.0166780
      0.0016940     -0.0046953     -0.0143535
     -0.0005471      0.0003734      0.0002900
     -0.0000239     -0.0000918     -0.0010516
      0.0004165     -0.0000728     -0.0002869
      0.0002270     -0.0000635      0.0006943
     -0.0003696     -0.0003827      0.0004583
     -0.0145119      0.0061339      0.0058905
      0.0023800      0.0074500      0.0149555
      0.0000126      0.0000203      0.0000203
     -0.0000273     -0.0000079      0.0000023
      0.0000311      0.0000011      0.0000268
     -0.0000338      0.0000064     -0.0000083
     -0.0003534      0.0001923      0.0001160
      0.0000542      0.0001435      0.0003935
     -0.0000260      0.0000182     -0.0000002
      0.0000082      0.0000005      0.0000362
     -0.0010807      0.0008083      0.0001759
      0.0001968      0.0001583      0.0013163
point   14
  26
     -0.0000078      0.0002532      0.0006475
      0.0105946     -0.0087871     -0.0064003
      0.0000805      0.0006615      0.0000078
     -0.0005708      0.0004042     -0.0000905
     -0.0000331     -0.0003248     -0.0003438
      0.0007450     -0.0007170     -0.0002220
     -0.0014095     -0.0261625      0.0143579
      0.0026368      0.0246810     -0.0165973
      0.0015848     -0.0047239     -0.0143646
     -0.0005432      0.0003735      0.0002859
      0.0000044     -0.0001075     -0.0010557
      0.0003919     -0.0000735     -0.0002579
      0.0002272     -0.0000337      0.0006596
     -0.0003336     -0.0003555      0.0004521
     -0.0145291      0.0061024      0.0059205
      0.0023700      0.0074692      0.0149319
      0.0000178      0.0000231      0.0000069
     -0.0000251     -0.0000158      0.0000100
      0.0000212     -0.0000018      0.0000244
     -0.0000252      0.0000100     -0.0000129
     -0.0003519      0.0001932      0.0001187
      0.0000514      0.0001402      0.0003926
     -0.0000358      0.0000194     -0.0000064
      0.0000177     -0.0000002      0.0000326
     -0.0010699      0.0008055      0.0001758
      0.0001917      0.0001670      0.0013270
point   15
  26
      0.0000000      0.0000000      0.0000000
      0.0000000      0.0000000      0.0000000
      0.0000000      0.0000000      0.0000000
      0.0000000      0.0000000      0.0000000
      0.0000000      0.0000000      0.0000000
      0.0000000      0.0000000      0.0000000
      0.0000000      0.0000000      0.0000000
      0.0000000      0.0000000      0.0000000
      0.0000000      0.0000000      0.0000000
      0.0000000      0.0000000      0.0000000
      0.0000000      0.0000000      0.0000000
      0.0000000      0.0000000      0.0000000
      0.0000000      0.0000000      0.0000000
      0.0000000      0.0000000      0.0000000
      0.0000000      0.0000000      0.0000000
      0.0000000      0.0000000      0.0000000
      0.0000000      0.0000000      0.0000000
      0.0000000      0.0000000      0.0000000
      0.0000000      0.0000000      0.0000000
      0.0000000      0.0000000      0.0000000
      0.0000000      0.0000000      0.0000000
      0.0000000      0.0000000      0.0000000
      0.0000000      0.0000000      0.0000000
      0.0000000      0.0000000      0.0000000
      0.0000000      0.0000000      0.0000000
      0.0000000      0.0000000      0.0000000
