# Supplementary material for: Smooth Things Come in Threes: A Diabatic Surrogate Model for Conical Intersection Optimization
Source: J Chem Theory Comput. 2023 May 16;19(11):3418–27. doi: 10.1021/acs.jctc.3c00389 (PMC10269327; doi:10.1021/acs.jctc.3c00389)
Supplement: Supplementary file 1 — ct3c00389_si_002.zip [file ct3c00389_si_002.zip › SI/RVO/ISC/q/MECP.geo.molden]

 [Molden Format]
 [N_GEO]
                   32
 [GEOCONV]
 energy
-0.44136616766666094E+03
-0.44137866728134543E+03
-0.44138355208594146E+03
-0.44138718896832404E+03
-0.44138779873558616E+03
-0.44138793494553875E+03
-0.44138794851748560E+03
-0.44138795246692530E+03
-0.44138795463883827E+03
-0.44138796018683576E+03
-0.44138797028947135E+03
-0.44138799139153178E+03
-0.44138803833045500E+03
-0.44138809429076980E+03
-0.44138815870545960E+03
-0.44138824156458372E+03
-0.44138833829132943E+03
-0.44138844968543958E+03
-0.44138856498973428E+03
-0.44138867081618628E+03
-0.44138876595566728E+03
-0.44138882669482359E+03
-0.44138885042334880E+03
-0.44138886508577201E+03
-0.44138886742695354E+03
-0.44138886684654165E+03
-0.44138886673697209E+03
-0.44138886675383947E+03
-0.44138886676616971E+03
-0.44138886674540743E+03
-0.44138886700822979E+03
-0.44138886676786422E+03
 max-force
   0.0942430
   0.0586844
   0.0391454
   0.0143200
   0.0047777
   0.0011342
   0.0012451
   0.0013394
   0.0012956
   0.0014306
   0.0012633
   0.0014370
   0.0013582
   0.0016046
   0.0014597
   0.0016381
   0.0015843
   0.0017293
   0.0017134
   0.0016285
   0.0016551
   0.0014382
   0.0014756
   0.0013272
   0.0013865
   0.0013394
   0.0013550
   0.0013525
   0.0013561
   0.0013644
   0.0013631
   0.0000000
 rms-force
   0.0066188
   0.0048037
   0.0031588
   0.0011107
   0.0004117
   0.0000987
   0.0000948
   0.0000993
   0.0001015
   0.0001064
   0.0000965
   0.0001066
   0.0001100
   0.0001171
   0.0001155
   0.0001203
   0.0001201
   0.0001260
   0.0001231
   0.0001225
   0.0001172
   0.0001125
   0.0001093
   0.0001040
   0.0001032
   0.0001017
   0.0001023
   0.0001024
   0.0001025
   0.0001027
   0.0001025
   0.0000000
 [GEOMETRIES] (XYZ)
  25
  -441.36616766666094     
 C      0.0000000      0.0000000      0.0000000
 C      1.3510600      0.0000000      0.0000000
 C      2.0840000      0.0000000      1.2449700
 C      3.4566300      0.0021700      1.2594500
 C      4.1334800      0.0021600      2.5155400
 C      5.4875200     -0.0027200      2.7784300
 C      6.3821800     -1.1091800      2.9357600
 C      7.7192800     -0.7747400      3.1952100
 C      8.7386800     -1.7279500      3.3792300
 N      9.9875100     -1.3434400      3.6220500
 C      5.9250700     -2.5199100      2.8299300
 H     -0.5654700     -0.0002500     -0.9230500
 H     -0.5746000      0.0005400      0.9202000
 H      1.9203000     -0.0009100     -0.9354300
 H      1.5055500     -0.0003100      2.1821200
 H      4.0042900      0.0013500      0.3179200
 H      3.4735700      0.0039800      3.4054400
 H      5.9555700      0.9886500      2.8823700
 H      7.9933200      0.2817200      3.2607100
 H      8.5160200     -2.8120200      3.3241800
 H     10.2452700     -0.3718300      3.6822800
 H     10.7362500     -2.0014800      3.7598500
 H      6.7423700     -3.2425300      2.9805700
 H      5.1757500     -2.7007100      3.6030600
 H      5.5209900     -2.6798900      1.8286000
  25
  -441.37866728134543     
 C      0.0214487     -0.0288400     -0.1006982
 C      1.3602873     -0.0189074     -0.0043128
 C      2.0792441     -0.0336653      1.2608818
 C      3.4259009     -0.0198370      1.3693655
 C      4.1162504     -0.0148376      2.6217929
 C      5.5154945      0.0381270      2.8321957
 C      6.4177013     -1.0730473      2.9577583
 C      7.7403438     -0.7704331      3.1791603
 C      8.7688997     -1.7178707      3.3331961
 N     10.0085409     -1.3685312      3.5448207
 C      5.8739162     -2.4621723      2.8592638
 H     -0.4801188     -0.0171995     -1.0534032
 H     -0.6041601     -0.0484069      0.7772568
 H      1.9593286      0.0022514     -0.9049429
 H      1.4820446     -0.0544127      2.1639958
 H      4.0091976      0.0046483      0.4616018
 H      3.5079630     -0.0129366      3.5199378
 H      5.9615919      1.0184054      2.9503293
 H      8.0261095      0.2698296      3.2401451
 H      8.5805461     -2.7809439      3.2846428
 H     10.2781557     -0.4057112      3.6060603
 H     10.7388177     -2.0438353      3.6564535
 H      6.6153898     -3.2404761      2.9752618
 H      5.1161686     -2.6184682      3.6207444
 H      5.3955281     -2.6100291      1.8978828
  25
  -441.38355208594146     
 C      0.0618996     -0.0687282     -0.1357100
 C      1.3990706     -0.0346337      0.0008172
 C      2.0754907     -0.0515183      1.2832262
 C      3.4304499     -0.0113484      1.4242655
 C      4.0869503     -0.0137020      2.6755814
 C      5.5212999      0.0727871      2.8590331
 C      6.4083168     -1.0379586      2.9678693
 C      7.7395459     -0.7549438      3.1679514
 C      8.7606459     -1.7185834      3.3002886
 N     10.0014468     -1.4022263      3.4938760
 C      5.8418687     -2.4253439      2.8711013
 H     -0.4038335     -0.0513509     -1.1038869
 H     -0.5901134     -0.1126542      0.7195066
 H      2.0185328      0.0114138     -0.8802054
 H      1.4614996     -0.0961033      2.1669835
 H      4.0362139      0.0367037      0.5347125
 H      3.4872022     -0.0255432      3.5719086
 H      5.9594769      1.0518407      2.9730264
 H      8.0416288      0.2757611      3.2278603
 H      8.5550710     -2.7700862      3.2466603
 H     10.2939415     -0.4480809      3.5592116
 H     10.7118936     -2.0986219      3.5868922
 H      6.5782738     -3.2080320      2.9753969
 H      5.0935934     -2.5669083      3.6445838
 H      5.3442243     -2.5594391      1.9184396
  25
  -441.38718896832404     
 C      0.0902318     -0.1139543     -0.1767544
 C      1.4325893     -0.0559114      0.0087984
 C      2.0567144     -0.0652273      1.2974486
 C      3.4516422      0.0027393      1.4858253
 C      4.0549089      0.0127238      2.7189338
 C      5.5280838      0.1010518      2.9110146
 C      6.3906784     -1.0004521      2.9794920
 C      7.7489618     -0.7346370      3.1624493
 C      8.7599035     -1.7234008      3.2647500
 N     10.0018506     -1.4378878      3.4371352
 C      5.8113649     -2.3889628      2.8816559
 H     -0.3378743     -0.1058286     -1.1614493
 H     -0.5931053     -0.1688856      0.6541073
 H      2.0822282      0.0031172     -0.8512560
 H      1.4142534     -0.1226597      2.1629564
 H      4.0830271      0.0618672      0.6104001
 H      3.4407995      0.0074949      3.6094155
 H      5.9661915      1.0801353      3.0435222
 H      8.0690176      0.2908213      3.2302486
 H      8.5265137     -2.7699734      3.1962400
 H     10.3190705     -0.4930542      3.5131487
 H     10.6932100     -2.1542453      3.5018135
 H      6.5472755     -3.1827194      2.9669405
 H      5.0778693     -2.5366662      3.6694338
 H      5.2991836     -2.5127849      1.9331200
  25
  -441.38779873558616     
 C      0.1005428     -0.1083159     -0.1855655
 C      1.4454041     -0.0629970      0.0173216
 C      2.0548381     -0.0543287      1.3044802
 C      3.4546882     -0.0043990      1.5024177
 C      4.0566572      0.0188293      2.7313199
 C      5.5232907      0.0940118      2.9208702
 C      6.3787401     -1.0104114      2.9847665
 C      7.7380841     -0.7421480      3.1627528
 C      8.7564306     -1.7189226      3.2549686
 N     10.0036322     -1.4213436      3.4266872
 C      5.8031354     -2.4012809      2.8762056
 H     -0.3155960     -0.1105888     -1.1758946
 H     -0.5909130     -0.1417763      0.6385138
 H      2.0992026     -0.0290822     -0.8400348
 H      1.4154870     -0.0842323      2.1716608
 H      4.0792683      0.0241116      0.6223476
 H      3.4517196      0.0297559      3.6253092
 H      5.9594679      1.0724547      3.0495663
 H      8.0511770      0.2856806      3.2341704
 H      8.5325313     -2.7661994      3.1860411
 H     10.3130012     -0.4737294      3.5036033
 H     10.7018764     -2.1324182      3.4897266
 H      6.5402348     -3.1890482      2.9555841
 H      5.0721406     -2.5569818      3.6622052
 H      5.2895487     -2.5239403      1.9303662
  25
  -441.38793494553875     
 C      0.1016447     -0.1030016     -0.1864421
 C      1.4486490     -0.0691415      0.0257324
 C      2.0508640     -0.0459650      1.3094795
 C      3.4534348     -0.0122378      1.5093235
 C      4.0566569      0.0171976      2.7345886
 C      5.5198136      0.0888827      2.9191173
 C      6.3763244     -1.0128957      2.9845917
 C      7.7354339     -0.7447466      3.1668566
 C      8.7536722     -1.7168350      3.2559503
 N     10.0026451     -1.4147726      3.4276532
 C      5.8044303     -2.4056089      2.8675500
 H     -0.3063285     -0.1177150     -1.1799342
 H     -0.5952367     -0.1137245      0.6330194
 H      2.1041347     -0.0566797     -0.8299435
 H      1.4121460     -0.0524598      2.1760982
 H      4.0761081     -0.0051506      0.6284963
 H      3.4562505      0.0394977      3.6298233
 H      5.9562253      1.0667634      3.0420795
 H      8.0445590      0.2830767      3.2453548
 H      8.5360517     -2.7643620      3.1824358
 H     10.3087345     -0.4660821      3.5080231
 H     10.7038004     -2.1241162      3.4861875
 H      6.5472389     -3.1860805      2.9455825
 H      5.0712247     -2.5683565      3.6491698
 H      5.2961126     -2.5227865      1.9185966
  25
  -441.38794851748560     
 C      0.0961000     -0.0989375     -0.1808430
 C      1.4445439     -0.0711704      0.0281590
 C      2.0493345     -0.0426765      1.3093162
 C      3.4528666     -0.0152846      1.5056077
 C      4.0584714      0.0148032      2.7296675
 C      5.5214413      0.0864779      2.9133491
 C      6.3779219     -1.0150734      2.9825248
 C      7.7358685     -0.7451059      3.1696242
 C      8.7549300     -1.7155290      3.2600963
 N     10.0027087     -1.4118844      3.4364712
 C      5.8086655     -2.4085598      2.8602638
 H     -0.3133797     -0.1175726     -1.1735883
 H     -0.5995538     -0.1004303      0.6398663
 H      2.0977358     -0.0682907     -0.8294078
 H      1.4121724     -0.0396632      2.1772619
 H      4.0745112     -0.0144363      0.6239433
 H      3.4586349      0.0433842      3.6254350
 H      5.9587560      1.0646307      3.0331304
 H      8.0430878      0.2829516      3.2512894
 H      8.5399938     -2.7636146      3.1857360
 H     10.3073524     -0.4628812      3.5184750
 H     10.7044971     -2.1202919      3.4972805
 H      6.5503108     -3.1901625      2.9401043
 H      5.0713991     -2.5735397      3.6377261
 H      5.3062200     -2.5244432      1.9079011
  25
  -441.38795246692530     
 C      0.0909713     -0.0978090     -0.1762793
 C      1.4401627     -0.0726919      0.0292053
 C      2.0481289     -0.0409082      1.3087668
 C      3.4521668     -0.0154649      1.5022487
 C      4.0597221      0.0140337      2.7254456
 C      5.5230885      0.0857877      2.9085318
 C      6.3800558     -1.0154217      2.9800901
 C      7.7372263     -0.7450055      3.1716703
 C      8.7564752     -1.7154265      3.2647625
 N     10.0038083     -1.4124038      3.4445918
 C      5.8118385     -2.4088817      2.8538431
 H     -0.3210058     -0.1189309     -1.1679770
 H     -0.6026719     -0.0945226      0.6461614
 H      2.0909692     -0.0749659     -0.8302534
 H      1.4132523     -0.0333747      2.1784413
 H      4.0719666     -0.0173212      0.6192456
 H      3.4611488      0.0457658      3.6220976
 H      5.9595426      1.0645056      3.0273115
 H      8.0442199      0.2830102      3.2552509
 H      8.5413620     -2.7633415      3.1892948
 H     10.3087940     -0.4636885      3.5277885
 H     10.7050077     -2.1211362      3.5069185
 H      6.5539343     -3.1899856      2.9372525
 H      5.0697279     -2.5749794      3.6264221
 H      5.3146982     -2.5241434      1.8985592
  25
  -441.38795463883827     
 C      0.0883651     -0.0976320     -0.1732154
 C      1.4376839     -0.0735256      0.0303662
 C      2.0474926     -0.0399622      1.3092493
 C      3.4518554     -0.0152184      1.5006456
 C      4.0608150      0.0139863      2.7229810
 C      5.5244912      0.0859209      2.9050461
 C      6.3812378     -1.0153940      2.9775362
 C      7.7380458     -0.7450943      3.1718132
 C      8.7570691     -1.7157804      3.2676853
 N     10.0040334     -1.4127579      3.4499851
 C      5.8132461     -2.4087197      2.8490926
 H     -0.3251693     -0.1206912     -1.1642404
 H     -0.6039910     -0.0916327      0.6502422
 H      2.0873765     -0.0782792     -0.8298927
 H      1.4140113     -0.0304932      2.1798484
 H      4.0701538     -0.0184103      0.6166403
 H      3.4636376      0.0462781      3.6204607
 H      5.9605167      1.0647231      3.0240324
 H      8.0448641      0.2829637      3.2560151
 H      8.5416876     -2.7636042      3.1922950
 H     10.3090485     -0.4640392      3.5333145
 H     10.7049462     -2.1216777      3.5141326
 H      6.5545321     -3.1898562      2.9372911
 H      5.0666337     -2.5743206      3.6173152
 H      5.3220068     -2.5240835      1.8907506
  25
  -441.38796018683576     
 C      0.0845814     -0.0988676     -0.1675873
 C      1.4339758     -0.0742771      0.0329741
 C      2.0466715     -0.0399378      1.3108357
 C      3.4515076     -0.0146537      1.4988877
 C      4.0633514      0.0154796      2.7195850
 C      5.5272124      0.0870977      2.8995122
 C      6.3831921     -1.0145763      2.9728391
 C      7.7399288     -0.7454080      3.1697601
 C      8.7574192     -1.7168897      3.2717361
 N     10.0038155     -1.4140877      3.4588275
 C      5.8146748     -2.4073310      2.8403387
 H     -0.3314170     -0.1222613     -1.1575284
 H     -0.6057785     -0.0931452      0.6575027
 H      2.0822932     -0.0791493     -0.8282300
 H      1.4148258     -0.0303373      2.1825546
 H      4.0677093     -0.0175152      0.6135373
 H      3.4680720      0.0471531      3.6182532
 H      5.9638536      1.0654699      3.0192530
 H      8.0472388      0.2825411      3.2531586
 H      8.5412335     -2.7648403      3.1992065
 H     10.3089875     -0.4652064      3.5404553
 H     10.7039251     -2.1233445      3.5288672
 H      6.5528264     -3.1892753      2.9445003
 H      5.0546101     -2.5681865      3.5960809
 H      5.3398798     -2.5257511      1.8740697
  25
  -441.38797028947135     
 C      0.0841929     -0.1021394     -0.1644876
 C      1.4339263     -0.0739021      0.0350858
 C      2.0472600     -0.0416752      1.3124583
 C      3.4520460     -0.0133800      1.4999587
 C      4.0645584      0.0183740      2.7203789
 C      5.5283377      0.0895587      2.8992281
 C      6.3832135     -1.0129141      2.9709614
 C      7.7403484     -0.7450582      3.1669025
 C      8.7561690     -1.7174216      3.2736231
 N     10.0030742     -1.4164426      3.4601589
 C      5.8140857     -2.4053129      2.8360951
 H     -0.3322501     -0.1232506     -1.1542785
 H     -0.6057129     -0.1016776      0.6610851
 H      2.0813475     -0.0735084     -0.8268699
 H      1.4160076     -0.0362837      2.1847649
 H      4.0680257     -0.0135317      0.6143796
 H      3.4695018      0.0481186      3.6194418
 H      5.9658175      1.0676347      3.0190973
 H      8.0492878      0.2824871      3.2482498
 H      8.5386948     -2.7652902      3.2044345
 H     10.3096609     -0.4678610      3.5385389
 H     10.7019934     -2.1263815      3.5330615
 H      6.5467163     -3.1888556      2.9671127
 H      5.0333171     -2.5581751      3.5718856
 H      5.3649706     -2.5304116      1.8581234
  25
  -441.38799139153178     
 C      0.0860179     -0.1043299     -0.1643361
 C      1.4360052     -0.0743668      0.0367916
 C      2.0480690     -0.0423787      1.3141090
 C      3.4527019     -0.0127853      1.5032275
 C      4.0630902      0.0200878      2.7247084
 C      5.5268096      0.0908989      2.9054391
 C      6.3819035     -1.0116506      2.9751817
 C      7.7396396     -0.7441554      3.1677900
 C      8.7550414     -1.7176861      3.2707706
 N     10.0027867     -1.4180758      3.4529839
 C      5.8132385     -2.4036366      2.8352043
 H     -0.3290694     -0.1258303     -1.1547784
 H     -0.6049102     -0.1045580      0.6603741
 H      2.0835673     -0.0723940     -0.8251485
 H      1.4162861     -0.0387184      2.1860510
 H      4.0698280     -0.0137624      0.6183269
 H      3.4668382      0.0502597      3.6230156
 H      5.9644019      1.0689842      3.0248079
 H      8.0493195      0.2832811      3.2490271
 H      8.5360217     -2.7652620      3.2036481
 H     10.3111065     -0.4698597      3.5292597
 H     10.7009129     -2.1289799      3.5248376
 H      6.5376118     -3.1870990      3.0064588
 H      5.0031531     -2.5448367      3.5406639
 H      5.4042192     -2.5404461      1.8409762
  25
  -441.38803833045500     
 C      0.0915793     -0.1021339     -0.1696101
 C      1.4407398     -0.0748290      0.0362485
 C      2.0483392     -0.0418074      1.3156682
 C      3.4524759     -0.0150281      1.5098588
 C      4.0587746      0.0177854      2.7334496
 C      5.5220689      0.0894281      2.9181973
 C      6.3782902     -1.0123342      2.9859305
 C      7.7364515     -0.7435302      3.1738251
 C      8.7540659     -1.7163401      3.2636683
 N     10.0035276     -1.4157831      3.4326354
 C      5.8129857     -2.4053287      2.8427577
 H     -0.3201201     -0.1229988     -1.1614227
 H     -0.6022547     -0.1007583      0.6526238
 H      2.0916435     -0.0762381     -0.8230758
 H      1.4131705     -0.0351602      2.1850163
 H      4.0727813     -0.0184488      0.6273314
 H      3.4592955      0.0502783      3.6293120
 H      5.9590402      1.0677376      3.0379045
 H      8.0451347      0.2840434      3.2571167
 H      8.5350712     -2.7639026      3.1935264
 H     10.3120089     -0.4675272      3.5087623
 H     10.7031125     -2.1263649      3.4933592
 H      6.5217356     -3.1867641      3.0768325
 H      4.9616788     -2.5280866      3.5005146
 H      5.4629936     -2.5632085      1.8289595
  25
  -441.38809429076980     
 C      0.0994856     -0.0998543     -0.1773076
 C      1.4474568     -0.0765126      0.0352522
 C      2.0485588     -0.0410073      1.3180774
 C      3.4517895     -0.0168980      1.5184026
 C      4.0531486      0.0159867      2.7442604
 C      5.5158258      0.0874708      2.9328402
 C      6.3732556     -1.0126578      2.9990659
 C      7.7321756     -0.7419194      3.1808399
 C      8.7516247     -1.7140842      3.2506399
 N     10.0026938     -1.4140457      3.4084908
 C      5.8128936     -2.4075243      2.8530606
 H     -0.3073804     -0.1250278     -1.1710085
 H     -0.5983730     -0.0907631      0.6414857
 H      2.1029272     -0.0830266     -0.8205903
 H      1.4093675     -0.0296433      2.1844980
 H      4.0756505     -0.0224317      0.6383654
 H      3.4506483      0.0515034      3.6380337
 H      5.9515897      1.0663962      3.0522119
 H      8.0401374      0.2853956      3.2687540
 H      8.5323126     -2.7612312      3.1736982
 H     10.3111291     -0.4662139      3.4894279
 H     10.7034301     -2.1244690      3.4552837
 H      6.5056190     -3.1827014      3.1494785
 H      4.9245606     -2.5142634      3.4623867
 H      5.5240632     -2.5897779      1.8237426
  25
  -441.38815870545960     
 C      0.1028362     -0.0997718     -0.1808767
 C      1.4501481     -0.0775024      0.0352476
 C      2.0485349     -0.0391029      1.3195478
 C      3.4511799     -0.0166337      1.5237113
 C      4.0496854      0.0164916      2.7510488
 C      5.5120635      0.0876939      2.9428404
 C      6.3699236     -1.0110900      3.0072973
 C      7.7299206     -0.7399609      3.1860904
 C      8.7493192     -1.7129703      3.2413431
 N     10.0017305     -1.4150722      3.3929483
 C      5.8150977     -2.4083097      2.8595798
 H     -0.3016083     -0.1252222     -1.1755805
 H     -0.5971276     -0.0899804      0.6360657
 H      2.1080360     -0.0877978     -0.8186963
 H      1.4068502     -0.0246550      2.1840424
 H      4.0774121     -0.0246041      0.6453906
 H      3.4453632      0.0525781      3.6435190
 H      5.9477105      1.0666671      3.0627082
 H      8.0377261      0.2869857      3.2788920
 H      8.5288121     -2.7590195      3.1533446
 H     10.3109136     -0.4681420      3.4814968
 H     10.7027003     -2.1260985      3.4266091
 H      6.4857218     -3.1756863      3.2207112
 H      4.8901437     -2.4995556      3.4134364
 H      5.5914965     -2.6165410      1.8186728
  25
  -441.38824156458372     
 C      0.1027981     -0.1009702     -0.1783403
 C      1.4500628     -0.0774049      0.0373480
 C      2.0476479     -0.0386039      1.3219697
 C      3.4501633     -0.0154350      1.5260451
 C      4.0477583      0.0188799      2.7537799
 C      5.5101317      0.0886872      2.9461563
 C      6.3678147     -1.0089379      3.0097454
 C      7.7286292     -0.7369106      3.1866110
 C      8.7465117     -1.7119093      3.2326844
 N      9.9996714     -1.4184992      3.3875596
 C      5.8201385     -2.4089436      2.8595601
 H     -0.3016074     -0.1288296     -1.1729732
 H     -0.5971034     -0.0897967      0.6386892
 H      2.1078338     -0.0864025     -0.8167083
 H      1.4059004     -0.0245577      2.1864529
 H      4.0767838     -0.0230130      0.6480369
 H      3.4428085      0.0557766      3.6457815
 H      5.9455546      1.0678518      3.0655279
 H      8.0372972      0.2893827      3.2834491
 H      8.5225998     -2.7566886      3.1361854
 H     10.3110386     -0.4731552      3.4848552
 H     10.6988833     -2.1314555      3.4158648
 H      6.4629292     -3.1639143      3.2919513
 H      4.8582186     -2.4850680      3.3479245
 H      5.6721254     -2.6473824      1.8112336
  25
  -441.38833829132943     
 C      0.0982914     -0.0993064     -0.1761508
 C      1.4457854     -0.0758271      0.0393493
 C      2.0450355     -0.0366549      1.3231529
 C      3.4477301     -0.0145536      1.5272801
 C      4.0460627      0.0197539      2.7546653
 C      5.5085350      0.0883636      2.9473039
 C      6.3673629     -1.0072348      3.0105438
 C      7.7288883     -0.7340522      3.1871975
 C      8.7449726     -1.7110015      3.2289565
 N      9.9988383     -1.4212277      3.3849188
 C      5.8285429     -2.4108460      2.8597182
 H     -0.3067328     -0.1253046     -1.1706018
 H     -0.6012318     -0.0899642      0.6411668
 H      2.1030533     -0.0853875     -0.8150554
 H      1.4037623     -0.0222307      2.1879502
 H      4.0739659     -0.0240667      0.6490160
 H      3.4414952      0.0569822      3.6469061
 H      5.9439466      1.0676269      3.0665019
 H      8.0379340      0.2918529      3.2864442
 H      8.5183465     -2.7545230      3.1238053
 H     10.3122300     -0.4772613      3.4892271
 H     10.6966609     -2.1358242      3.4069897
 H      6.4368753     -3.1504471      3.3635909
 H      4.8328469     -2.4741680      3.2757743
 H      5.7613926     -2.6819980      1.8107391
  25
  -441.38844968543958     
 C      0.0952268     -0.0942397     -0.1723146
 C      1.4429190     -0.0730749      0.0419280
 C      2.0415775     -0.0351880      1.3257078
 C      3.4446165     -0.0154549      1.5278097
 C      4.0432313      0.0177887      2.7548497
 C      5.5058279      0.0858889      2.9466047
 C      6.3659445     -1.0072325      3.0099365
 C      7.7277252     -0.7304463      3.1853127
 C      8.7428292     -1.7084670      3.2232613
 N      9.9971644     -1.4218813      3.3820566
 C      5.8390593     -2.4157055      2.8597248
 H     -0.3101136     -0.1208814     -1.1666077
 H     -0.6038414     -0.0821795      0.6454319
 H      2.0997386     -0.0835572     -0.8128556
 H      1.4008034     -0.0200057      2.1909240
 H      4.0703325     -0.0258320      0.6491865
 H      3.4392638      0.0557539      3.6474508
 H      5.9402890      1.0657954      3.0647707
 H      8.0361573      0.2954536      3.2862987
 H      8.5133340     -2.7513049      3.1156244
 H     10.3124539     -0.4789181      3.4897706
 H     10.6933152     -2.1381296      3.4037173
 H      6.4065800     -3.1346781      3.4370962
 H      4.8136147     -2.4692202      3.1957067
 H      5.8565410     -2.7215838      1.8179983
  25
  -441.38856498973428     
 C      0.0878162     -0.0882296     -0.1706620
 C      1.4357978     -0.0687925      0.0430315
 C      2.0370947     -0.0337734      1.3258188
 C      3.4403116     -0.0152575      1.5283838
 C      4.0404146      0.0146269      2.7548860
 C      5.5032899      0.0825054      2.9457940
 C      6.3665576     -1.0067693      3.0088623
 C      7.7288361     -0.7272116      3.1841687
 C      8.7420724     -1.7069662      3.2227248
 N      9.9974551     -1.4235867      3.3793915
 C      5.8514911     -2.4200159      2.8610338
 H     -0.3186648     -0.1119476     -1.1645546
 H     -0.6105399     -0.0776458      0.6476354
 H      2.0917364     -0.0781999     -0.8123690
 H      1.3972492     -0.0195704      2.1916669
 H      4.0652580     -0.0243354      0.6492681
 H      3.4372661      0.0514273      3.6480404
 H      5.9359741      1.0632798      3.0637586
 H      8.0374807      0.2986022      3.2844281
 H      8.5091454     -2.7491635      3.1142204
 H     10.3151751     -0.4814825      3.4874647
 H     10.6919868     -2.1414548      3.3987104
 H      6.3723087     -3.1153794      3.5081682
 H      4.8023764     -2.4658151      3.1138768
 H      5.9567007     -2.7621446      1.8356424
  25
  -441.38867081618628     
 C      0.0844088     -0.0819600     -0.1664242
 C      1.4325439     -0.0638951      0.0456263
 C      2.0336158     -0.0323391      1.3284257
 C      3.4370789     -0.0155530      1.5279434
 C      4.0379856      0.0102145      2.7540139
 C      5.5011144      0.0791147      2.9430842
 C      6.3659161     -1.0075841      3.0050428
 C      7.7281445     -0.7237132      3.1797946
 C      8.7402035     -1.7045017      3.2200805
 N      9.9959232     -1.4230041      3.3771633
 C      5.8619303     -2.4254684      2.8610045
 H     -0.3227423     -0.1027377     -1.1601331
 H     -0.6131771     -0.0733638      0.6526183
 H      2.0878139     -0.0720472     -0.8103689
 H      1.3944842     -0.0198152      2.1949171
 H      4.0612082     -0.0234233      0.6481422
 H      3.4360997      0.0444477      3.6481254
 H      5.9325375      1.0605226      3.0614264
 H      8.0358203      0.3025190      3.2789530
 H      8.5046884     -2.7466860      3.1159302
 H     10.3153901     -0.4810485      3.4816573
 H     10.6889716     -2.1422587      3.4007055
 H      6.3309853     -3.0966410      3.5711003
 H      4.7966774     -2.4668410      3.0316833
 H      6.0469679     -2.8012378      1.8588779
  25
  -441.38876595566728     
 C      0.0764230     -0.0767117     -0.1629867
 C      1.4249310     -0.0592752      0.0471370
 C      2.0292030     -0.0322312      1.3286972
 C      3.4328946     -0.0152670      1.5273581
 C      4.0360585      0.0064406      2.7525669
 C      5.4994839      0.0760345      2.9399256
 C      6.3677211     -1.0069683      3.0002669
 C      7.7302663     -0.7212997      3.1762467
 C      8.7406344     -1.7036900      3.2213377
 N      9.9971955     -1.4251300      3.3780579
 C      5.8731684     -2.4284262      2.8594188
 H     -0.3325677     -0.0952642     -1.1559651
 H     -0.6198285     -0.0697227      0.6571664
 H      2.0787217     -0.0640810     -0.8099601
 H      1.3915022     -0.0229089      2.1962122
 H      4.0557537     -0.0193409      0.6467147
 H      3.4354037      0.0383675      3.6475132
 H      5.9285967      1.0583067      3.0596471
 H      8.0381970      0.3049610      3.2738095
 H      8.5018262     -2.7456287      3.1208902
 H     10.3191288     -0.4837303      3.4798921
 H     10.6883729     -2.1460990      3.4036356
 H      6.2886824     -3.0742656      3.6251644
 H      4.7980635     -2.4654683      2.9494988
 H      6.1347577     -2.8359016      1.8871450
  25
  -441.38882669482359     
 C      0.0710560     -0.0710563     -0.1572948
 C      1.4199559     -0.0543747      0.0499215
 C      2.0263054     -0.0314466      1.3305562
 C      3.4304171     -0.0153728      1.5255930
 C      4.0359321      0.0020049      2.7496432
 C      5.4996903      0.0726642      2.9341032
 C      6.3690311     -1.0087161      2.9928277
 C      7.7308598     -0.7191765      3.1704912
 C      8.7403383     -1.7020055      3.2219688
 N      9.9965928     -1.4236496      3.3809588
 C      5.8812069     -2.4330836      2.8567510
 H     -0.3399384     -0.0849528     -1.1495253
 H     -0.6234425     -0.0682056      0.6643877
 H      2.0720020     -0.0565972     -0.8085340
 H      1.3904191     -0.0247900      2.1994659
 H      4.0514373     -0.0170509      0.6436083
 H      3.4372912      0.0307259      3.6460410
 H      5.9277633      1.0553191      3.0550743
 H      8.0377791      0.3075684      3.2663141
 H      8.5005740     -2.7442698      3.1263167
 H     10.3191053     -0.4819376      3.4783062
 H     10.6870188     -2.1451425      3.4126485
 H      6.2423260     -3.0558194      3.6683144
 H      4.8027216     -2.4687857      2.8741170
 H      6.2081474     -2.8691493      1.9173353
  25
  -441.38885042334880     
 C      0.0652526     -0.0689737     -0.1525845
 C      1.4145574     -0.0517163      0.0519628
 C      2.0236142     -0.0313960      1.3313934
 C      3.4280823     -0.0143396      1.5238428
 C      4.0360538     -0.0000229      2.7467541
 C      5.5000831      0.0714066      2.9289838
 C      6.3713932     -1.0083089      2.9867244
 C      7.7332321     -0.7188555      3.1665335
 C      8.7420326     -1.7021632      3.2236174
 N      9.9981168     -1.4249729      3.3865510
 C      5.8865629     -2.4337973      2.8525417
 H     -0.3477624     -0.0820149     -1.1439926
 H     -0.6275887     -0.0674390      0.6704950
 H      2.0648905     -0.0514321     -0.8077933
 H      1.3894336     -0.0275751      2.2015662
 H      4.0473840     -0.0130737      0.6406530
 H      3.4391022      0.0256606      3.6443736
 H      5.9269700      1.0544794      3.0505499
 H      8.0401363      0.3079137      3.2616753
 H      8.5012556     -2.7444298      3.1303261
 H     10.3213716     -0.4834538      3.4831323
 H     10.6876292     -2.1471483      3.4220376
 H      6.2098880     -3.0409112      3.6919067
 H      4.8082856     -2.4666021      2.8206615
 H      6.2546136     -2.8881338      1.9374784
  25
  -441.38886508577201     
 C      0.0605799     -0.0665125     -0.1475864
 C      1.4102821     -0.0490675      0.0542935
 C      2.0220710     -0.0315291      1.3324787
 C      3.4269263     -0.0141863      1.5220742
 C      4.0376061     -0.0018919      2.7436778
 C      5.5019427      0.0698724      2.9232842
 C      6.3734073     -1.0097093      2.9800121
 C      7.7345481     -0.7185892      3.1619877
 C      8.7429647     -1.7017821      3.2255517
 N      9.9983163     -1.4239200      3.3923759
 C      5.8899522     -2.4359837      2.8483920
 H     -0.3544607     -0.0767990     -1.1381751
 H     -0.6305896     -0.0679155      0.6768951
 H      2.0588647     -0.0462814     -0.8067709
 H      1.3897229     -0.0298482      2.2039841
 H      4.0443186     -0.0105462      0.6375641
 H      3.4425541      0.0218810      3.6426067
 H      5.9286399      1.0529691      3.0458204
 H      8.0408939      0.3084688      3.2559130
 H      8.5025044     -2.7443362      3.1344917
 H     10.3211305     -0.4820399      3.4869809
 H     10.6877451     -2.1459222      3.4327930
 H      6.1777593     -3.0298253      3.7101131
 H      4.8138453     -2.4674254      2.7739970
 H      6.2930648     -2.9063804      1.9566358
  25
  -441.38886742695354     
 C      0.0574198     -0.0661042     -0.1439483
 C      1.4073849     -0.0477276      0.0559797
 C      2.0208459     -0.0318057      1.3333648
 C      3.4259700     -0.0135076      1.5207126
 C      4.0383783     -0.0023568      2.7414308
 C      5.5029019      0.0696899      2.9193687
 C      6.3749719     -1.0095553      2.9756629
 C      7.7360534     -0.7188167      3.1590509
 C      8.7441344     -1.7021357      3.2268992
 N      9.9990921     -1.4245218      3.3971399
 C      5.8918288     -2.4359817      2.8446527
 H     -0.3590017     -0.0749216     -1.1339728
 H     -0.6325606     -0.0697439      0.6815275
 H      2.0547346     -0.0428010     -0.8060079
 H      1.3897712     -0.0321055      2.2058071
 H      4.0420530     -0.0083046      0.6352886
 H      3.4445518      0.0197914      3.6412274
 H      5.9292568      1.0528534      3.0424293
 H      8.0424647      0.3082576      3.2523336
 H      8.5034644     -2.7447876      3.1374313
 H     10.3219846     -0.4826141      3.4911030
 H     10.6880926     -2.1467160      3.4410640
 H      6.1574259     -3.0216774      3.7191686
 H      4.8178238     -2.4656570      2.7438161
 H      6.3155475     -2.9160506      1.9678603
  25
  -441.38886684654165     
 C      0.0555439     -0.0655445     -0.1419084
 C      1.4057067     -0.0469801      0.0567437
 C      2.0204875     -0.0317750      1.3335139
 C      3.4257796     -0.0133161      1.5197270
 C      4.0392075     -0.0027723      2.7399444
 C      5.5038208      0.0693126      2.9170697
 C      6.3758395     -1.0099860      2.9733077
 C      7.7366539     -0.7189226      3.1577956
 C      8.7446474     -1.7021597      3.2280844
 N      9.9993169     -1.4242440      3.3999527
 C      5.8926511     -2.4364434      2.8427364
 H     -0.3618572     -0.0741400     -1.1315223
 H     -0.6336330     -0.0695601      0.6842323
 H      2.0522171     -0.0413620     -0.8058644
 H      1.3902247     -0.0328126      2.2065385
 H      4.0410977     -0.0075579      0.6337828
 H      3.4460793      0.0186153      3.6402200
 H      5.9302234      1.0524271      3.0403932
 H      8.0428325      0.3082578      3.2508227
 H      8.5042231     -2.7449214      3.1391867
 H     10.3219426     -0.4822130      3.4936525
 H     10.6883452     -2.1463223      3.4454480
 H      6.1480483     -3.0186854      3.7226271
 H      4.8198114     -2.4655506      2.7302110
 H      6.3253801     -2.9206438      1.9726948
  25
  -441.38886673697209     
 C      0.0561435     -0.0658048     -0.1425184
 C      1.4062541     -0.0473573      0.0564915
 C      2.0206625     -0.0317184      1.3334308
 C      3.4259112     -0.0133421      1.5199684
 C      4.0390448     -0.0025373      2.7403288
 C      5.5036288      0.0694800      2.9177193
 C      6.3755709     -1.0098790      2.9741187
 C      7.7364473     -0.7189541      3.1583726
 C      8.7445067     -1.7021819      3.2278457
 N      9.9992482     -1.4242960      3.3992609
 C      5.8922318     -2.4362510      2.8432193
 H     -0.3609807     -0.0746693     -1.1322468
 H     -0.6332617     -0.0694532      0.6834348
 H      2.0530020     -0.0422046     -0.8059434
 H      1.3901711     -0.0323680      2.2062916
 H      4.0414463     -0.0078733      0.6341713
 H      3.4457075      0.0191316      3.6404612
 H      5.9300751      1.0525953      3.0408593
 H      8.0426780      0.3081934      3.2515679
 H      8.5040870     -2.7449127      3.1386047
 H     10.3218915     -0.4822931      3.4931812
 H     10.6883159     -2.1463727      3.4441789
 H      6.1521190     -3.0202545      3.7205923
 H      4.8188476     -2.4654642      2.7359513
 H      6.3208415     -2.9185127      1.9700480
  25
  -441.38886675383947     
 C      0.0558734     -0.0658375     -0.1421836
 C      1.4060284     -0.0474983      0.0565479
 C      2.0206719     -0.0316035      1.3333688
 C      3.4259534     -0.0133013      1.5196825
 C      4.0392215     -0.0024083      2.7399733
 C      5.5038055      0.0695183      2.9173650
 C      6.3756686     -1.0099051      2.9739159
 C      7.7365166     -0.7190364      3.1584571
 C      8.7445917     -1.7022368      3.2281228
 N      9.9992673     -1.4242989      3.3999443
 C      5.8922584     -2.4362305      2.8427896
 H     -0.3614537     -0.0749526     -1.1318248
 H     -0.6333618     -0.0691457      0.6839122
 H      2.0526044     -0.0426738     -0.8060180
 H      1.3903352     -0.0320189      2.2063426
 H      4.0413635     -0.0079970      0.6337988
 H      3.4459496      0.0193368      3.6401506
 H      5.9303000      1.0526157      3.0404751
 H      8.0427176      0.3081063      3.2517919
 H      8.5042499     -2.7449722      3.1386859
 H     10.3218245     -0.4822873      3.4940873
 H     10.6883633     -2.1463422      3.4449932
 H      6.1528076     -3.0206913      3.7196533
 H      4.8187955     -2.4653966      2.7363065
 H      6.3202377     -2.9180428      1.9690516
  25
  -441.38886676616971     
 C      0.0553340     -0.0659482     -0.1415121
 C      1.4055647     -0.0476354      0.0566973
 C      2.0206597     -0.0314974      1.3332989
 C      3.4259956     -0.0132087      1.5191833
 C      4.0395228     -0.0022151      2.7393404
 C      5.5041178      0.0696283      2.9166345
 C      6.3758906     -1.0098565      2.9734066
 C      7.7366968     -0.7190831      3.1584414
 C      8.7446928     -1.7023347      3.2285901
 N      9.9992668     -1.4244464      3.4012023
 C      5.8924285     -2.4361376      2.8419827
 H     -0.3623815     -0.0752272     -1.1309879
 H     -0.6335773     -0.0690747      0.6848543
 H      2.0518167     -0.0430330     -0.8061117
 H      1.3906126     -0.0317285      2.2064826
 H      4.0411729     -0.0080142      0.6331389
 H      3.4463899      0.0195928      3.6396126
 H      5.9306634      1.0527052      3.0397301
 H      8.0429130      0.3080392      3.2519472
 H      8.5043621     -2.7450573      3.1389267
 H     10.3217859     -0.4824517      3.4956347
 H     10.6883194     -2.1465078      3.4466108
 H      6.1531338     -3.0208886      3.7186054
 H      4.8189488     -2.4652558      2.7356715
 H      6.3202601     -2.9176637      1.9680095
  25
  -441.38886674540743     
 C      0.0550202     -0.0660917     -0.1411361
 C      1.4052873     -0.0477346      0.0568100
 C      2.0206273     -0.0314350      1.3332938
 C      3.4259926     -0.0131353      1.5189276
 C      4.0397038     -0.0020555      2.7389912
 C      5.5043122      0.0697506      2.9161518
 C      6.3760273     -1.0097625      2.9730989
 C      7.7368117     -0.7190591      3.1584334
 C      8.7447102     -1.7023947      3.2288767
 N      9.9992368     -1.4246326      3.4020131
 C      5.8925714     -2.4360279      2.8414582
 H     -0.3628931     -0.0754866     -1.1305270
 H     -0.6337282     -0.0691391      0.6853662
 H      2.0513742     -0.0432233     -0.8061230
 H      1.3907401     -0.0315535      2.2065928
 H      4.0410256     -0.0080124      0.6327832
 H      3.4466844      0.0198170      3.6393373
 H      5.9308914      1.0528150      3.0392298
 H      8.0430754      0.3080417      3.2520222
 H      8.5043225     -2.7450877      3.1390290
 H     10.3218005     -0.4826757      3.4966601
 H     10.6882165     -2.1467520      3.4475838
 H      6.1535503     -3.0210137      3.7178392
 H      4.8190609     -2.4651682      2.7354579
 H      6.3201688     -2.9172831      1.9672196
  25
  -441.38886700822979     
 C      0.0557859     -0.0659288     -0.1420988
 C      1.4059384     -0.0475637      0.0566317
 C      2.0206132     -0.0316223      1.3334411
 C      3.4259028     -0.0132975      1.5196710
 C      4.0392787     -0.0023025      2.7399068
 C      5.5038785      0.0696084      2.9171552
 C      6.3757157     -1.0098230      2.9737998
 C      7.7365649     -0.7189941      3.1584406
 C      8.7445565     -1.7022688      3.2282632
 N      9.9992301     -1.4244330      3.4002486
 C      5.8923418     -2.4361520      2.8425537
 H     -0.3615405     -0.0750154     -1.1317405
 H     -0.6334510     -0.0692871      0.6839954
 H      2.0525070     -0.0427275     -0.8059395
 H      1.3903108     -0.0319853      2.2064388
 H      4.0412454     -0.0080286      0.6337401
 H      3.4460940      0.0195327      3.6401398
 H      5.9303927      1.0526993      3.0402575
 H      8.0428234      0.3081356      3.2517336
 H      8.5041416     -2.7449823      3.1387790
 H     10.3218465     -0.4824484      3.4944441
 H     10.6882715     -2.1465246      3.4453274
 H      6.1530409     -3.0207127      3.7193078
 H      4.8188670     -2.4653694      2.7362069
 H      6.3202341     -2.9178089      1.9686869
  25
  -441.38886676786422     
 C      0.0557618     -0.0659123     -0.1420953
 C      1.4059096     -0.0475857      0.0566732
 C      2.0205664     -0.0315822      1.3334888
 C      3.4258599     -0.0132889      1.5196972
 C      4.0392851     -0.0023010      2.7399059
 C      5.5038957      0.0695965      2.9170784
 C      6.3757285     -1.0098358      2.9737664
 C      7.7365737     -0.7189996      3.1584277
 C      8.7445696     -1.7022675      3.2282907
 N      9.9992343     -1.4244243      3.4003360
 C      5.8923713     -2.4361674      2.8424889
 H     -0.3615306     -0.0750681     -1.1317502
 H     -0.6335046     -0.0691678      0.6839756
 H      2.0525010     -0.0428412     -0.8058816
 H      1.3902612     -0.0318758      2.2064847
 H      4.0411795     -0.0080584      0.6337499
 H      3.4461485      0.0195279      3.6401708
 H      5.9304221      1.0526895      3.0401216
 H      8.0428244      0.3081321      3.2517223
 H      8.5041664     -2.7449814      3.1387811
 H     10.3218398     -0.4824382      3.4945576
 H     10.6882799     -2.1465112      3.4454355
 H      6.1530875     -3.0207578      3.7192170
 H      4.8188961     -2.4653974      2.7361489
 H      6.3202628     -2.9177840      1.9685988
 [FORCES]
point    1
  25
     -0.0215100     -0.0002163     -0.0175857
      0.0054689     -0.0001514      0.0142385
     -0.0450220      0.0008452     -0.0215942
      0.0627924     -0.0023163      0.0676908
     -0.1780935     -0.0197394     -0.0390619
      0.1768249      0.0041076      0.0174187
      0.0056233      0.0622306      0.0006940
     -0.0139734      0.0116018     -0.0015828
      0.0542133      0.0004036      0.0103317
     -0.0409229     -0.0288136     -0.0080830
      0.0036415     -0.0250178     -0.0001289
      0.0048212      0.0000391      0.0089282
      0.0088906      0.0001004     -0.0095747
     -0.0153527      0.0002806      0.0204818
      0.0213545      0.0003162     -0.0281702
     -0.0049508      0.0004013      0.0179320
      0.0200386      0.0027745     -0.0270493
     -0.0059582     -0.0247421      0.0016238
     -0.0043039     -0.0244865     -0.0010483
      0.0257509      0.0476735      0.0055533
     -0.0097678     -0.0113028     -0.0019381
     -0.0139458      0.0034369     -0.0027855
     -0.0281312      0.0148541     -0.0051100
     -0.0005838     -0.0059724     -0.0168637
     -0.0069038     -0.0063065      0.0156837
point    2
  25
     -0.0207397     -0.0003554      0.0000538
      0.0317311     -0.0002055      0.0118547
     -0.0826413     -0.0010485     -0.0123322
      0.0979504      0.0007936      0.0458759
     -0.1108975     -0.0128934     -0.0403373
      0.1062693     -0.0141127      0.0045626
     -0.0458238      0.0358360     -0.0075197
      0.0172429      0.0133553      0.0030026
      0.0265661     -0.0050912      0.0048284
     -0.0139448     -0.0054109     -0.0025029
     -0.0084399     -0.0150117     -0.0016081
      0.0027679      0.0000872      0.0021892
      0.0010687      0.0000670     -0.0021141
     -0.0035331     -0.0000164      0.0041787
      0.0033040      0.0005515     -0.0065018
      0.0030071     -0.0004318      0.0027307
      0.0013309      0.0025613     -0.0059709
     -0.0008377     -0.0047887      0.0012844
     -0.0006105     -0.0064939     -0.0000887
      0.0031876      0.0119444      0.0007140
     -0.0021245     -0.0027483     -0.0003982
     -0.0050837     -0.0001395     -0.0010038
      0.0002602      0.0017931      0.0002350
      0.0006336      0.0008210     -0.0011183
     -0.0006430      0.0009376     -0.0000140
point    3
  25
     -0.0170663     -0.0005474     -0.0018589
      0.0246563      0.0002107      0.0177231
     -0.0621494     -0.0019418     -0.0219772
      0.0739742      0.0021354      0.0429432
     -0.0508034     -0.0041388     -0.0355863
      0.0498356     -0.0176102      0.0031969
     -0.0398806      0.0224890     -0.0063473
      0.0207670      0.0057009      0.0027639
      0.0038985     -0.0021824      0.0008665
      0.0017987      0.0015031      0.0001922
     -0.0056567     -0.0054799      0.0008669
      0.0001175     -0.0000358     -0.0000724
     -0.0002471      0.0000348     -0.0001705
     -0.0000387      0.0000215      0.0003461
     -0.0008350      0.0003757     -0.0003254
      0.0022330     -0.0003813     -0.0007700
     -0.0011152      0.0008338     -0.0001348
     -0.0002100      0.0003310     -0.0000806
      0.0006108      0.0003951      0.0003578
     -0.0004341      0.0006623      0.0000274
      0.0001886     -0.0000830      0.0000159
     -0.0013193     -0.0006904     -0.0003248
      0.0002021     -0.0007499      0.0000717
      0.0012876     -0.0008043     -0.0010060
      0.0001862     -0.0000481     -0.0007176
point    4
  25
     -0.0092551     -0.0005664     -0.0016285
      0.0167398      0.0003181      0.0130043
     -0.0143608      0.0002761     -0.0131907
      0.0110111      0.0003831      0.0073539
      0.0073819      0.0020011      0.0005655
     -0.0078178      0.0003734     -0.0007738
     -0.0021534      0.0041843      0.0014282
      0.0033663     -0.0073623      0.0003903
     -0.0270609     -0.0007145     -0.0046062
      0.0194423      0.0053590      0.0028656
      0.0007682     -0.0087717     -0.0009904
     -0.0002739      0.0002069     -0.0007642
      0.0015545     -0.0000417     -0.0009494
     -0.0026756     -0.0002402      0.0007619
      0.0045445      0.0007198     -0.0014182
     -0.0042574     -0.0017446      0.0009440
      0.0050877      0.0004025     -0.0025708
     -0.0039253     -0.0025322     -0.0006145
     -0.0003958     -0.0004468      0.0002705
      0.0004970      0.0030336      0.0005347
      0.0008929      0.0009447      0.0000112
      0.0023276     -0.0015055      0.0004023
     -0.0044357      0.0055135     -0.0007117
      0.0019678      0.0003288     -0.0028227
      0.0010300     -0.0001192      0.0025089
point    5
  25
     -0.0043712     -0.0002654     -0.0006733
      0.0077875      0.0002550      0.0061923
     -0.0051460     -0.0000084     -0.0049954
      0.0027526     -0.0010672      0.0015610
      0.0032316      0.0000741      0.0003616
     -0.0045641     -0.0004038     -0.0011062
      0.0005550      0.0028918     -0.0011818
      0.0036146     -0.0029831      0.0003107
     -0.0090286      0.0011085     -0.0005926
      0.0039355      0.0011687      0.0003372
     -0.0004976     -0.0030674      0.0002405
      0.0002473     -0.0000479     -0.0000092
      0.0003132      0.0001076     -0.0003257
     -0.0010053      0.0000165      0.0005975
      0.0011033      0.0004851     -0.0010570
     -0.0007164     -0.0007459      0.0008412
      0.0012007      0.0014471     -0.0011667
     -0.0007804     -0.0013166      0.0009434
     -0.0005779     -0.0009500      0.0003044
      0.0007173      0.0008976      0.0001862
      0.0002441      0.0004645      0.0000414
      0.0006352     -0.0005814     -0.0000604
     -0.0004020      0.0017497     -0.0000926
      0.0003650      0.0000655     -0.0006440
      0.0003868      0.0007053     -0.0000127
point    6
  25
     -0.0008416      0.0000037     -0.0000087
      0.0013632      0.0002386      0.0008716
     -0.0005682     -0.0002233     -0.0006560
     -0.0002003     -0.0018311     -0.0003832
      0.0006866     -0.0005016      0.0000754
      0.0000017      0.0001014     -0.0002203
      0.0000072      0.0001018     -0.0018473
     -0.0002028      0.0000574      0.0002401
      0.0001576      0.0004020      0.0000166
     -0.0003422     -0.0002595     -0.0000960
      0.0003384      0.0002412      0.0000480
      0.0001024     -0.0000251      0.0000045
     -0.0001848     -0.0000019      0.0000731
      0.0000240     -0.0000746     -0.0001115
     -0.0002032      0.0002867      0.0001142
      0.0002040     -0.0001300     -0.0000116
     -0.0002878      0.0021434      0.0001720
     -0.0001165      0.0002179      0.0018561
      0.0000169     -0.0000423      0.0001284
      0.0001843     -0.0000303      0.0002087
      0.0000047     -0.0001074     -0.0000189
     -0.0001814      0.0001375     -0.0000317
     -0.0001646     -0.0005396     -0.0000891
     -0.0000110     -0.0001315     -0.0000204
      0.0002133     -0.0000334     -0.0003141
point    7
  25
      0.0000370      0.0000544      0.0000369
     -0.0000895      0.0002496     -0.0001919
     -0.0000725     -0.0002825      0.0000980
      0.0001751     -0.0019749      0.0001295
     -0.0001370      0.0000111      0.0001258
      0.0002383     -0.0001192     -0.0001286
      0.0003339     -0.0000208     -0.0023529
     -0.0004003      0.0001256      0.0000521
      0.0004274     -0.0003106      0.0004833
      0.0001460      0.0000217     -0.0001010
     -0.0001699      0.0000574      0.0000919
     -0.0000270     -0.0000670     -0.0000372
      0.0000193      0.0000148     -0.0000020
     -0.0000241     -0.0000462     -0.0000614
      0.0000929      0.0001821      0.0000806
     -0.0001157     -0.0001073     -0.0000921
     -0.0000012      0.0021204     -0.0000246
     -0.0004680     -0.0000737      0.0020854
      0.0000725      0.0000426      0.0000482
     -0.0001069      0.0001069      0.0000529
      0.0000021     -0.0000857      0.0000052
     -0.0000606      0.0000492     -0.0000795
      0.0002177      0.0000397      0.0001292
     -0.0000694     -0.0000765     -0.0002552
     -0.0000201      0.0000890     -0.0000926
point    8
  25
      0.0002224      0.0000625      0.0000474
     -0.0002976      0.0002584     -0.0002481
     -0.0000110     -0.0002001      0.0002820
      0.0001980     -0.0022685      0.0001179
      0.0001479      0.0002236      0.0001137
     -0.0000183     -0.0000661     -0.0001650
     -0.0000122      0.0002645     -0.0025312
      0.0001644      0.0000054      0.0000773
     -0.0000881     -0.0002168      0.0003570
      0.0000478      0.0001475     -0.0000846
     -0.0000106     -0.0002019      0.0001107
     -0.0000127     -0.0000898      0.0000108
      0.0000586      0.0000261     -0.0000288
     -0.0000140      0.0000046      0.0000608
      0.0000396      0.0001200     -0.0000650
     -0.0000511     -0.0000884      0.0000209
      0.0000114      0.0020421     -0.0001915
     -0.0003735     -0.0001913      0.0022184
     -0.0000425      0.0000254      0.0000065
     -0.0000530      0.0000136      0.0000633
      0.0000116      0.0000535      0.0000164
      0.0000495     -0.0000726     -0.0000594
     -0.0001772      0.0001248      0.0001239
      0.0000817     -0.0000539     -0.0001260
      0.0001288      0.0000772     -0.0001275
point    9
  25
     -0.0000143      0.0000540      0.0000036
      0.0000143      0.0002705      0.0000125
     -0.0000099     -0.0001768     -0.0000181
     -0.0000658     -0.0024383     -0.0000426
      0.0006730      0.0003488      0.0002392
     -0.0003861     -0.0002367     -0.0001535
      0.0000864      0.0003560     -0.0024483
      0.0003615     -0.0001494      0.0000945
     -0.0003784      0.0001901      0.0002604
      0.0001071     -0.0000095     -0.0000717
     -0.0000334     -0.0000345      0.0000406
      0.0000136     -0.0000654      0.0000273
     -0.0000078      0.0000030      0.0000016
      0.0000172      0.0000100      0.0000391
     -0.0000464      0.0001056     -0.0000326
      0.0000447     -0.0000261      0.0000413
     -0.0001385      0.0020648     -0.0001649
     -0.0002594     -0.0001450      0.0022386
     -0.0000224     -0.0000406     -0.0000061
      0.0000139     -0.0000565      0.0000649
     -0.0000216      0.0000130      0.0000057
      0.0000195      0.0000105     -0.0000454
     -0.0000260     -0.0000287      0.0001336
      0.0000049     -0.0000215     -0.0001182
      0.0000541      0.0000029     -0.0001015
point   10
  25
     -0.0004560      0.0000224     -0.0000351
      0.0007388      0.0003040      0.0004907
     -0.0001235     -0.0002174     -0.0004293
     -0.0001858     -0.0023434     -0.0001813
      0.0006444      0.0003070      0.0003725
     -0.0003272     -0.0001607     -0.0000075
      0.0001767      0.0001330     -0.0027034
     -0.0000529     -0.0000728      0.0000217
     -0.0001308      0.0002146      0.0005118
      0.0001055     -0.0001912     -0.0001600
     -0.0000369      0.0001354      0.0002392
      0.0000226     -0.0000771     -0.0000394
     -0.0000633      0.0000274      0.0000326
     -0.0000255      0.0000254     -0.0001201
     -0.0000003      0.0001013      0.0000831
      0.0000783     -0.0000667     -0.0000946
     -0.0002100      0.0021124     -0.0000328
     -0.0003133     -0.0000209      0.0021984
      0.0000594     -0.0000300      0.0000550
      0.0000822      0.0000726     -0.0000351
     -0.0000342     -0.0001104      0.0000036
     -0.0000419      0.0001243     -0.0000954
      0.0000797     -0.0002066      0.0002177
     -0.0000005     -0.0001339     -0.0001048
      0.0000144      0.0000515     -0.0001875
point   11
  25
     -0.0001227      0.0000278      0.0000137
      0.0002147      0.0003099      0.0002643
     -0.0001369     -0.0002353     -0.0001000
      0.0001515     -0.0020812     -0.0001270
      0.0000859      0.0000978      0.0002845
     -0.0002531     -0.0000431     -0.0000779
      0.0003088     -0.0000357     -0.0023874
      0.0000026      0.0001439      0.0003595
      0.0001827     -0.0004669      0.0000742
     -0.0001446      0.0002303     -0.0001154
     -0.0000395     -0.0001119     -0.0000019
     -0.0000230     -0.0000884     -0.0000454
      0.0000275      0.0000411     -0.0000281
     -0.0000252     -0.0000155     -0.0000157
      0.0000249      0.0001370     -0.0000574
      0.0000024     -0.0001579     -0.0000605
     -0.0000505      0.0021327     -0.0001739
     -0.0003455     -0.0001568      0.0021605
     -0.0000315      0.0001249      0.0000743
     -0.0000659      0.0000048     -0.0000266
      0.0001031      0.0000820      0.0000139
      0.0000537     -0.0001243     -0.0000498
     -0.0001094      0.0001871      0.0001755
      0.0000827      0.0000407     -0.0000612
      0.0001071     -0.0000431     -0.0000920
point   12
  25
      0.0004651      0.0000797      0.0000626
     -0.0006886      0.0002508     -0.0005491
      0.0000167     -0.0001865      0.0003813
      0.0001908     -0.0022555      0.0000169
      0.0003755      0.0000330      0.0002132
     -0.0001259     -0.0001056     -0.0002483
     -0.0000721      0.0004469     -0.0027155
      0.0001316     -0.0000763      0.0003833
     -0.0002129     -0.0000206      0.0003591
      0.0002467      0.0001808     -0.0001265
      0.0001681     -0.0002929      0.0000602
      0.0000081     -0.0000495      0.0000809
      0.0000404     -0.0000171     -0.0000203
      0.0000416     -0.0000616      0.0001466
     -0.0000247      0.0002150     -0.0000934
     -0.0000362     -0.0000677      0.0001157
     -0.0000717      0.0021680     -0.0002974
     -0.0003350     -0.0001604      0.0022814
     -0.0000529     -0.0000411      0.0000988
     -0.0001109     -0.0001444     -0.0001992
      0.0000370      0.0000605      0.0000268
      0.0000163     -0.0000433     -0.0001124
     -0.0001481      0.0000468      0.0003487
      0.0001346     -0.0000065     -0.0002321
      0.0000067      0.0000474      0.0000190
point   13
  25
      0.0002188      0.0000706      0.0000304
     -0.0003140      0.0002246     -0.0004424
      0.0001694     -0.0003056      0.0003810
      0.0000811     -0.0024397      0.0001842
      0.0004178      0.0003370      0.0000019
     -0.0000714     -0.0006726     -0.0003482
     -0.0003324      0.0006900     -0.0025665
      0.0005988     -0.0001096      0.0004743
     -0.0004195      0.0003099     -0.0000706
      0.0001710     -0.0000947      0.0000002
     -0.0002715     -0.0000612     -0.0001690
     -0.0000069     -0.0001514      0.0000073
      0.0000251      0.0000888      0.0000134
      0.0000269      0.0000514     -0.0000056
     -0.0000128      0.0002099      0.0000778
     -0.0000022     -0.0000219     -0.0000476
     -0.0000962      0.0022627     -0.0000502
     -0.0004068     -0.0001311      0.0023610
      0.0000112     -0.0000657      0.0000722
     -0.0000062     -0.0000173     -0.0001106
     -0.0001007     -0.0000446      0.0000340
      0.0000004      0.0000461     -0.0000540
      0.0001805      0.0000018      0.0003786
     -0.0000349     -0.0000615      0.0000181
      0.0001744     -0.0001159     -0.0001698
point   14
  25
     -0.0000349      0.0000817     -0.0000020
     -0.0000951      0.0003175      0.0000445
      0.0001023     -0.0001473     -0.0000168
     -0.0000962     -0.0025689     -0.0000178
      0.0004726      0.0004569      0.0002893
     -0.0000190     -0.0004526     -0.0000915
     -0.0006261      0.0008281     -0.0030323
      0.0006194     -0.0000883      0.0001490
     -0.0002988     -0.0000730      0.0005478
      0.0001054     -0.0000247     -0.0000696
      0.0001551     -0.0002817      0.0001708
     -0.0000167     -0.0000268     -0.0000035
      0.0000119     -0.0000712     -0.0000218
      0.0000109     -0.0000785      0.0000352
     -0.0000192      0.0001400     -0.0000683
      0.0000145     -0.0001098      0.0000201
     -0.0000589      0.0022726     -0.0001555
     -0.0003034     -0.0001686      0.0024702
     -0.0000377      0.0000568      0.0000234
      0.0000132      0.0000518     -0.0002591
     -0.0000329      0.0000136      0.0000643
      0.0000756     -0.0000238     -0.0000921
     -0.0000945      0.0000553      0.0003844
      0.0000449     -0.0001440     -0.0003421
      0.0001079     -0.0000151     -0.0000264
point   15
  25
     -0.0001013      0.0000317      0.0000708
      0.0004375      0.0002851      0.0001377
     -0.0003124     -0.0003082     -0.0000707
      0.0000390     -0.0027493     -0.0000844
      0.0004438      0.0006180      0.0003568
     -0.0000585     -0.0004571     -0.0001918
     -0.0002807      0.0003252     -0.0027585
      0.0002111      0.0001159      0.0001439
     -0.0001160      0.0000261      0.0000453
      0.0001067     -0.0000037      0.0000397
     -0.0000733     -0.0001278     -0.0001281
      0.0000457     -0.0001540      0.0000109
     -0.0000288      0.0001012      0.0000221
     -0.0000417      0.0001118     -0.0000477
      0.0000210      0.0001305      0.0000471
      0.0000054     -0.0000296     -0.0000076
     -0.0001291      0.0024189     -0.0001565
     -0.0004258     -0.0001414      0.0024919
      0.0000591     -0.0000055      0.0000035
     -0.0001200     -0.0000870     -0.0000270
      0.0000138     -0.0000258      0.0000664
     -0.0000178      0.0000390     -0.0000296
      0.0001415      0.0000596      0.0004519
     -0.0000372     -0.0000771     -0.0002810
      0.0002181     -0.0000966     -0.0001051
point   16
  25
     -0.0002700      0.0000491     -0.0001645
      0.0001211      0.0003674      0.0003827
     -0.0000450     -0.0001663     -0.0003939
      0.0000533     -0.0025991      0.0002885
      0.0005642      0.0005116      0.0002811
     -0.0004514     -0.0002858     -0.0000266
     -0.0001179      0.0005314     -0.0030956
      0.0004435     -0.0000425     -0.0000516
     -0.0001519     -0.0001198      0.0007381
     -0.0000404      0.0000593     -0.0001607
      0.0001210     -0.0001511      0.0000565
     -0.0000510     -0.0000175     -0.0000059
      0.0000268     -0.0000545     -0.0000244
     -0.0000039     -0.0000771      0.0000546
      0.0000029      0.0001222     -0.0000550
     -0.0000158     -0.0001665     -0.0000152
     -0.0000792      0.0024206     -0.0001554
     -0.0003047     -0.0001697      0.0025742
     -0.0000203     -0.0000042      0.0000147
     -0.0000179     -0.0000113     -0.0001337
      0.0000327      0.0000182      0.0000417
      0.0000122     -0.0000251     -0.0001223
     -0.0001079      0.0000412      0.0003731
     -0.0000043     -0.0001548     -0.0004120
      0.0003042     -0.0000756      0.0000118
point   17
  25
      0.0000169      0.0000485      0.0002114
      0.0004330      0.0003323     -0.0000441
     -0.0004380     -0.0003084      0.0001513
      0.0001491     -0.0027302     -0.0001904
      0.0002934      0.0004239      0.0003507
     -0.0001151     -0.0002947     -0.0001222
     -0.0002351      0.0003179     -0.0029939
      0.0000944      0.0001023      0.0001373
     -0.0001722     -0.0000202     -0.0000098
      0.0001262     -0.0000002     -0.0000355
      0.0001892     -0.0002623     -0.0001350
      0.0000831     -0.0001445      0.0000000
     -0.0000435      0.0000909      0.0000331
      0.0000027      0.0000541     -0.0000624
     -0.0000289      0.0001715      0.0000626
      0.0000453     -0.0000721     -0.0000070
     -0.0000911      0.0025282     -0.0001485
     -0.0004290     -0.0001059      0.0025994
      0.0000310      0.0000036      0.0000640
     -0.0000767     -0.0000476      0.0001609
      0.0000041     -0.0000209     -0.0000152
     -0.0000177      0.0000240     -0.0000259
     -0.0000093      0.0000708      0.0005931
      0.0000091     -0.0001209     -0.0005473
      0.0001791     -0.0000400     -0.0000266
point   18
  25
     -0.0001627      0.0000686     -0.0002605
     -0.0002828      0.0003230      0.0001821
      0.0002909     -0.0002656     -0.0003799
     -0.0001067     -0.0026558      0.0003722
      0.0006637      0.0004160      0.0005282
     -0.0004062     -0.0004887      0.0000629
     -0.0000648      0.0005793     -0.0032680
      0.0004778     -0.0000686     -0.0000215
     -0.0001722     -0.0000561      0.0007610
      0.0000638      0.0000060     -0.0002222
      0.0000111     -0.0000602     -0.0001495
     -0.0000885     -0.0000562      0.0000175
      0.0000521     -0.0000193     -0.0000432
     -0.0000179     -0.0000381      0.0000882
      0.0000660      0.0001806     -0.0000735
     -0.0000796     -0.0000833      0.0000033
     -0.0000943      0.0025395     -0.0001902
     -0.0003821     -0.0001764      0.0026425
      0.0000118     -0.0000366      0.0000309
     -0.0000472     -0.0000210      0.0000027
     -0.0000056     -0.0000083     -0.0000046
      0.0000134      0.0000211     -0.0001446
     -0.0001288      0.0001019      0.0003643
     -0.0000985     -0.0000590     -0.0003911
      0.0004875     -0.0001428      0.0000929
point   19
  25
      0.0001512      0.0000712      0.0003142
      0.0003730      0.0003492     -0.0002144
     -0.0002703     -0.0002229      0.0005339
     -0.0000198     -0.0026854     -0.0004906
      0.0002175      0.0001690      0.0004085
     -0.0000354     -0.0001062     -0.0000301
     -0.0002155      0.0001847     -0.0032378
      0.0000246      0.0002223      0.0001625
     -0.0002065     -0.0001927     -0.0000038
      0.0000507      0.0000546     -0.0000488
      0.0003027     -0.0001515     -0.0001068
      0.0000926     -0.0000928     -0.0000233
     -0.0000407      0.0000159      0.0000381
      0.0000215     -0.0000198     -0.0000891
     -0.0000946      0.0001587      0.0000703
      0.0001245     -0.0001090     -0.0000497
     -0.0000604      0.0024908     -0.0001089
     -0.0003577     -0.0000872      0.0026403
     -0.0000084      0.0000872      0.0000714
     -0.0000081     -0.0000001      0.0002068
      0.0000145      0.0000470     -0.0000545
      0.0000353     -0.0000562     -0.0000159
     -0.0003176      0.0000759      0.0005670
      0.0001127     -0.0001801     -0.0006534
      0.0001143     -0.0000226      0.0001142
point   20
  25
     -0.0000960      0.0000504     -0.0002108
     -0.0003365      0.0002913      0.0001004
      0.0002484     -0.0003212     -0.0003691
     -0.0001385     -0.0026808      0.0003446
      0.0007719      0.0003759      0.0005565
     -0.0005827     -0.0004176      0.0000550
      0.0001934      0.0004456     -0.0030774
      0.0002284     -0.0002598     -0.0000310
     -0.0001186      0.0000048      0.0006106
      0.0002694     -0.0000197     -0.0001378
     -0.0000065     -0.0000117     -0.0002566
     -0.0000634     -0.0001180      0.0000355
      0.0000291      0.0000585     -0.0000367
     -0.0000062      0.0000410      0.0000919
      0.0000710      0.0001698     -0.0000796
     -0.0000961     -0.0000097      0.0000443
     -0.0001046      0.0024902     -0.0002130
     -0.0004099     -0.0001896      0.0025355
      0.0000012     -0.0000485      0.0000221
     -0.0000467     -0.0000129      0.0000595
     -0.0000044     -0.0000272      0.0000125
      0.0000060      0.0000444     -0.0001386
     -0.0000451      0.0001318      0.0003968
     -0.0001394      0.0001173     -0.0004897
      0.0003758     -0.0001045      0.0001751
point   21
  25
      0.0000637      0.0000710      0.0001565
      0.0002403      0.0003237     -0.0001126
     -0.0001655     -0.0001717      0.0003090
     -0.0000020     -0.0026110     -0.0002556
      0.0003661      0.0001356      0.0003587
     -0.0001261      0.0001575     -0.0000311
      0.0003619     -0.0001612     -0.0031277
     -0.0000663      0.0002902      0.0001022
     -0.0000984     -0.0000969      0.0002824
     -0.0001622      0.0000834     -0.0000730
      0.0000820     -0.0000117     -0.0001076
      0.0000444     -0.0000381     -0.0000125
     -0.0000100     -0.0000384      0.0000189
      0.0000018     -0.0000585     -0.0000488
     -0.0000515      0.0001472      0.0000538
      0.0000612     -0.0001166     -0.0000449
     -0.0000668      0.0023873     -0.0000791
     -0.0003371     -0.0000829      0.0025320
      0.0000148      0.0000314      0.0000469
      0.0000472     -0.0000026      0.0000839
      0.0000109      0.0000232     -0.0000369
     -0.0000070     -0.0000252     -0.0000394
     -0.0004660      0.0000246      0.0002273
      0.0001208     -0.0002071     -0.0004040
      0.0001438     -0.0000531      0.0002016
point   22
  25
     -0.0000487      0.0000499     -0.0000331
     -0.0000412      0.0002984      0.0000536
      0.0000342     -0.0002986     -0.0001106
     -0.0000819     -0.0025766      0.0000643
      0.0005843      0.0003031      0.0003835
     -0.0007865     -0.0001171     -0.0000928
      0.0004908      0.0003819     -0.0027178
      0.0001001     -0.0004726      0.0000249
      0.0000422      0.0001214      0.0004096
      0.0002225     -0.0000521     -0.0000537
      0.0000877     -0.0000390     -0.0002168
     -0.0000145     -0.0001277      0.0000036
      0.0000063      0.0000660     -0.0000096
      0.0000058      0.0000357      0.0000263
      0.0000037      0.0001485     -0.0000213
     -0.0000189     -0.0000486     -0.0000026
     -0.0000959      0.0023541     -0.0001201
     -0.0003703     -0.0001845      0.0023989
     -0.0000500     -0.0000715     -0.0000033
      0.0000099      0.0000405      0.0000951
     -0.0000167     -0.0000441      0.0000343
      0.0000090      0.0000473     -0.0000960
     -0.0000505      0.0000520      0.0002392
     -0.0001037      0.0001670     -0.0004076
      0.0000825     -0.0000333      0.0001522
point   23
  25
     -0.0000269      0.0000574      0.0000013
      0.0000598      0.0002961      0.0000381
     -0.0000487     -0.0002149     -0.0000257
     -0.0000245     -0.0025567     -0.0000123
      0.0005037      0.0001614      0.0003177
     -0.0001540      0.0001245     -0.0001025
      0.0004645     -0.0001692     -0.0027885
     -0.0000575      0.0001805      0.0000666
     -0.0000631     -0.0000349      0.0004605
     -0.0000948      0.0000721     -0.0000982
     -0.0001346      0.0000110     -0.0000878
      0.0000035     -0.0000557      0.0000066
      0.0000022     -0.0000111     -0.0000028
     -0.0000029     -0.0000165      0.0000113
     -0.0000010      0.0001466     -0.0000057
     -0.0000006     -0.0000514     -0.0000068
     -0.0000826      0.0022846     -0.0001131
     -0.0003123     -0.0000778      0.0023852
      0.0000294      0.0000129      0.0000111
      0.0000345      0.0000060      0.0000344
     -0.0000031      0.0000051     -0.0000080
     -0.0000135     -0.0000009     -0.0000565
     -0.0002925     -0.0000544      0.0000117
      0.0000739     -0.0000973     -0.0001341
      0.0001409     -0.0000173      0.0000975
point   24
  25
     -0.0000236      0.0000508      0.0000463
      0.0001085      0.0002948      0.0000104
     -0.0000785     -0.0002341      0.0000344
      0.0000071     -0.0024406     -0.0000928
      0.0004108      0.0002351      0.0002820
     -0.0004662     -0.0001165     -0.0001870
      0.0002693      0.0003298     -0.0025080
      0.0000857     -0.0002851      0.0001049
     -0.0001078      0.0000688      0.0003267
      0.0002367     -0.0000035     -0.0000584
      0.0000311     -0.0000001     -0.0001844
      0.0000117     -0.0000848     -0.0000032
     -0.0000035      0.0000214      0.0000027
     -0.0000010      0.0000017     -0.0000062
     -0.0000144      0.0001299      0.0000063
      0.0000225     -0.0000904     -0.0000187
     -0.0000977      0.0022433     -0.0000993
     -0.0003399     -0.0001770      0.0023162
     -0.0000335     -0.0000409     -0.0000029
     -0.0000030      0.0000093      0.0001084
     -0.0000080     -0.0000062      0.0000216
      0.0000194      0.0000128     -0.0000605
     -0.0000457      0.0000128      0.0000379
     -0.0000273      0.0000769     -0.0001431
      0.0000472     -0.0000084      0.0000667
point   25
  25
     -0.0000513      0.0000485     -0.0000086
      0.0000355      0.0002914      0.0000501
     -0.0000271     -0.0002185     -0.0000673
      0.0000234     -0.0024097     -0.0000158
      0.0004466      0.0001721      0.0002814
     -0.0001614     -0.0001025     -0.0001383
      0.0001808      0.0001297     -0.0026201
      0.0000740      0.0000216      0.0001378
     -0.0001687     -0.0000231      0.0004077
      0.0000769      0.0000429     -0.0000986
     -0.0000118      0.0000076     -0.0000988
     -0.0000045     -0.0000929      0.0000031
      0.0000043      0.0000313     -0.0000051
     -0.0000023      0.0000033      0.0000135
      0.0000039      0.0001346     -0.0000143
     -0.0000017     -0.0000843     -0.0000080
     -0.0000845      0.0022056     -0.0001123
     -0.0003061     -0.0001359      0.0022871
      0.0000007      0.0000169      0.0000187
      0.0000050     -0.0000060      0.0000741
     -0.0000020      0.0000025      0.0000148
      0.0000071     -0.0000001     -0.0000718
     -0.0001085     -0.0000364     -0.0000254
      0.0000111     -0.0000282     -0.0000174
      0.0000607      0.0000296      0.0000133
point   26
  25
     -0.0000218      0.0000534      0.0000260
      0.0000789      0.0002841      0.0000298
     -0.0000581     -0.0002112     -0.0000028
      0.0000080     -0.0023940     -0.0000798
      0.0004032      0.0001888      0.0002684
     -0.0002238     -0.0001544     -0.0001731
      0.0000618      0.0002502     -0.0025311
      0.0001513     -0.0000814      0.0001780
     -0.0000936      0.0000227      0.0003481
      0.0000739      0.0000109     -0.0000852
      0.0000460      0.0000042     -0.0001498
      0.0000068     -0.0000744      0.0000017
     -0.0000003      0.0000132     -0.0000009
     -0.0000015     -0.0000142      0.0000005
     -0.0000067      0.0001417     -0.0000041
      0.0000193     -0.0000723     -0.0000107
     -0.0000999      0.0022002     -0.0001101
     -0.0003240     -0.0001440      0.0022590
     -0.0000036     -0.0000121      0.0000135
     -0.0000159     -0.0000053      0.0000838
     -0.0000009     -0.0000122      0.0000066
      0.0000034      0.0000151     -0.0000600
     -0.0000472     -0.0000276     -0.0000226
     -0.0000095      0.0000100      0.0000080
      0.0000541      0.0000087      0.0000071
point   27
  25
     -0.0000287      0.0000521      0.0000177
      0.0000654      0.0002846      0.0000333
     -0.0000498     -0.0002135     -0.0000204
      0.0000143     -0.0024009     -0.0000618
      0.0004071      0.0001862      0.0002702
     -0.0002117     -0.0001456     -0.0001626
      0.0000751      0.0002282     -0.0025607
      0.0001507     -0.0000583      0.0001680
     -0.0001192      0.0000153      0.0003574
      0.0000765      0.0000154     -0.0000860
      0.0000312     -0.0000002     -0.0001330
      0.0000036     -0.0000800      0.0000020
      0.0000016      0.0000184     -0.0000018
     -0.0000023     -0.0000066      0.0000045
     -0.0000036      0.0001414     -0.0000065
      0.0000132     -0.0000749     -0.0000113
     -0.0000951      0.0022052     -0.0001107
     -0.0003174     -0.0001417      0.0022730
     -0.0000021     -0.0000063      0.0000136
     -0.0000145     -0.0000077      0.0000807
     -0.0000035     -0.0000094      0.0000083
      0.0000028      0.0000118     -0.0000623
     -0.0000562     -0.0000265     -0.0000123
      0.0000012     -0.0000009     -0.0000034
      0.0000614      0.0000138      0.0000039
point   28
  25
     -0.0000256      0.0000524      0.0000150
      0.0000604      0.0002824      0.0000319
     -0.0000446     -0.0002131     -0.0000180
      0.0000167     -0.0024061     -0.0000618
      0.0004003      0.0001821      0.0002803
     -0.0002097     -0.0001532     -0.0001706
      0.0000724      0.0002342     -0.0025559
      0.0001549     -0.0000530      0.0001692
     -0.0001280      0.0000125      0.0003526
      0.0000758      0.0000120     -0.0000824
      0.0000404     -0.0000013     -0.0001461
      0.0000034     -0.0000775      0.0000030
      0.0000011      0.0000155     -0.0000015
     -0.0000017     -0.0000037      0.0000059
     -0.0000041      0.0001415     -0.0000083
      0.0000147     -0.0000731     -0.0000108
     -0.0000972      0.0022102     -0.0001129
     -0.0003150     -0.0001428      0.0022776
      0.0000008     -0.0000047      0.0000123
     -0.0000142     -0.0000047      0.0000815
     -0.0000041     -0.0000117      0.0000059
      0.0000017      0.0000137     -0.0000641
     -0.0000563     -0.0000192     -0.0000049
      0.0000000     -0.0000054     -0.0000051
      0.0000579      0.0000130      0.0000071
point   29
  25
     -0.0000249      0.0000509      0.0000130
      0.0000585      0.0002849      0.0000355
     -0.0000410     -0.0002168     -0.0000209
      0.0000124     -0.0024067     -0.0000624
      0.0004020      0.0001804      0.0002864
     -0.0002073     -0.0001560     -0.0001691
      0.0000697      0.0002396     -0.0025627
      0.0001482     -0.0000490      0.0001666
     -0.0001243      0.0000081      0.0003553
      0.0000693      0.0000090     -0.0000845
      0.0000536     -0.0000019     -0.0001447
      0.0000034     -0.0000795      0.0000034
      0.0000003      0.0000178     -0.0000022
     -0.0000004     -0.0000008      0.0000065
     -0.0000053      0.0001407     -0.0000095
      0.0000170     -0.0000747     -0.0000088
     -0.0000974      0.0022125     -0.0001152
     -0.0003152     -0.0001442      0.0022800
      0.0000011     -0.0000035      0.0000121
     -0.0000137     -0.0000017      0.0000812
     -0.0000014     -0.0000124      0.0000050
      0.0000026      0.0000149     -0.0000665
     -0.0000621     -0.0000167     -0.0000054
     -0.0000022     -0.0000066     -0.0000036
      0.0000573      0.0000114      0.0000103
point   30
  25
     -0.0000268      0.0000518      0.0000114
      0.0000653      0.0002894      0.0000376
     -0.0000502     -0.0002201     -0.0000257
      0.0000201     -0.0024045     -0.0000593
      0.0003954      0.0001764      0.0002772
     -0.0002134     -0.0001478     -0.0001439
      0.0000850      0.0002286     -0.0025783
      0.0001478     -0.0000540      0.0001644
     -0.0001336      0.0000085      0.0003688
      0.0000768      0.0000158     -0.0001085
      0.0000470      0.0000009     -0.0001319
      0.0000062     -0.0000780      0.0000020
     -0.0000017      0.0000171     -0.0000031
      0.0000008      0.0000005      0.0000071
     -0.0000065      0.0001372     -0.0000098
      0.0000179     -0.0000748     -0.0000085
     -0.0000974      0.0022120     -0.0001143
     -0.0003159     -0.0001435      0.0022818
     -0.0000003     -0.0000038      0.0000127
     -0.0000118     -0.0000022      0.0000850
     -0.0000009     -0.0000101      0.0000008
      0.0000032      0.0000132     -0.0000681
     -0.0000668     -0.0000166     -0.0000033
     -0.0000018     -0.0000036     -0.0000084
      0.0000617      0.0000076      0.0000141
point   31
  25
     -0.0000257      0.0000514      0.0000172
      0.0000611      0.0002871      0.0000356
     -0.0000420     -0.0002153     -0.0000212
      0.0000142     -0.0024013     -0.0000646
      0.0003992      0.0001818      0.0002697
     -0.0002100     -0.0001509     -0.0001461
      0.0000795      0.0002336     -0.0025760
      0.0001442     -0.0000508      0.0001667
     -0.0001061      0.0000108      0.0003534
      0.0000644      0.0000146     -0.0000951
      0.0000390      0.0000015     -0.0001341
      0.0000045     -0.0000823      0.0000032
     -0.0000000      0.0000208     -0.0000022
     -0.0000007     -0.0000055      0.0000061
     -0.0000060      0.0001407     -0.0000092
      0.0000175     -0.0000779     -0.0000086
     -0.0000967      0.0022085     -0.0001141
     -0.0003174     -0.0001437      0.0022746
     -0.0000023     -0.0000052      0.0000195
     -0.0000137     -0.0000068      0.0000822
     -0.0000011     -0.0000117      0.0000063
      0.0000023      0.0000136     -0.0000594
     -0.0000613     -0.0000211     -0.0000093
     -0.0000013     -0.0000025     -0.0000039
      0.0000585      0.0000105      0.0000094
point   32
  25
      0.0000000      0.0000000      0.0000000
      0.0000000      0.0000000      0.0000000
      0.0000000      0.0000000      0.0000000
      0.0000000      0.0000000      0.0000000
      0.0000000      0.0000000      0.0000000
      0.0000000      0.0000000      0.0000000
      0.0000000      0.0000000      0.0000000
      0.0000000      0.0000000      0.0000000
      0.0000000      0.0000000      0.0000000
      0.0000000      0.0000000      0.0000000
      0.0000000      0.0000000      0.0000000
      0.0000000      0.0000000      0.0000000
      0.0000000      0.0000000      0.0000000
      0.0000000      0.0000000      0.0000000
      0.0000000      0.0000000      0.0000000
      0.0000000      0.0000000      0.0000000
      0.0000000      0.0000000      0.0000000
      0.0000000      0.0000000      0.0000000
      0.0000000      0.0000000      0.0000000
      0.0000000      0.0000000      0.0000000
      0.0000000      0.0000000      0.0000000
      0.0000000      0.0000000      0.0000000
      0.0000000      0.0000000      0.0000000
      0.0000000      0.0000000      0.0000000
      0.0000000      0.0000000      0.0000000
