# Supplementary material for: Smooth Things Come in Threes: A Diabatic Surrogate Model for Conical Intersection Optimization
Source: J Chem Theory Comput. 2023 May 16;19(11):3418–27. doi: 10.1021/acs.jctc.3c00389 (PMC10269327; doi:10.1021/acs.jctc.3c00389)
Supplement: Supplementary file 1 — ct3c00389_si_002.zip [file ct3c00389_si_002.zip › SI/RVO/ISC/e/MECP.geo.molden]

 [Molden Format]
 [N_GEO]
                    8
 [GEOCONV]
 energy
-0.94315185124385522E+02
-0.94314225219755428E+02
-0.94323182677559245E+02
-0.94325664602411535E+02
-0.94326260850475578E+02
-0.94326444231895891E+02
-0.94326442895614449E+02
-0.94326443111545530E+02
 max-force
   0.0521224
   0.0473922
   0.0283737
   0.0227869
   0.0231737
   0.0230947
   0.0233845
   0.0000000
 rms-force
   0.0164964
   0.0165157
   0.0079109
   0.0070965
   0.0075375
   0.0070963
   0.0070748
   0.0000000
 [GEOMETRIES] (XYZ)
   6
  -94.315185124385522     
 N      0.7710600      0.0000000      0.0000010
 C     -0.7710600      0.0000000     -0.0000010
 H     -1.1562190      0.8777400     -0.5067610
 H     -1.1562210      0.0000000      1.0135290
 H     -1.1562190     -0.8777400     -0.5067610
 H      1.1562210      0.7166730      0.7166730
   6
  -94.314225219755428     
 N      0.7063672     -0.0323192     -0.0424375
 C     -0.7633816     -0.0305886      0.0276345
 H     -1.0149321      0.9192660     -0.4621920
 H     -1.0833977      0.0491022      1.0663671
 H     -1.0903611     -0.8952452     -0.5386223
 H      0.9332674      0.7064578      0.6659302
   6
  -94.323182677559245     
 N      0.6653568      0.0128934     -0.0231604
 C     -0.7378142     -0.0661131      0.0300937
 H     -0.9721335      0.9038617     -0.4593977
 H     -1.0897605      0.0374393      1.0569998
 H     -1.1295877     -0.8875997     -0.5407530
 H      0.9515011      0.7161914      0.6528976
   6
  -94.325664602411535     
 N      0.6321942      0.0446159     -0.0270417
 C     -0.7319500     -0.0765317      0.0420916
 H     -0.9724431      0.8995041     -0.4571480
 H     -1.1267477      0.0391489      1.0502311
 H     -1.1209295     -0.8958115     -0.5421678
 H      1.0074382      0.7057473      0.6507148
   6
  -94.326260850475578     
 N      0.6189813      0.0737734     -0.0381732
 C     -0.7395543     -0.0774152      0.0574394
 H     -0.9770421      0.8873832     -0.4772891
 H     -1.1468462      0.0349151      1.0592920
 H     -1.1146498     -0.8929653     -0.5445247
 H      1.0466731      0.6909817      0.6599356
   6
  -94.326444231895891     
 N      0.6128497      0.0975278     -0.0460561
 C     -0.7469922     -0.0718413      0.0636219
 H     -0.9777305      0.8811836     -0.4961614
 H     -1.1510313      0.0267296      1.0646363
 H     -1.1125510     -0.8922867     -0.5383205
 H      1.0630174      0.6753600      0.6689599
   6
  -94.326442895614449     
 N      0.6137024      0.0970738     -0.0453707
 C     -0.7456765     -0.0726646      0.0641106
 H     -0.9796688      0.8785287     -0.4950950
 H     -1.1502235      0.0290660      1.0643214
 H     -1.1130775     -0.8906719     -0.5403794
 H      1.0625059      0.6753410      0.6690930
   6
  -94.326443111545530     
 N      0.6137145      0.0969997     -0.0455972
 C     -0.7455608     -0.0722585      0.0638982
 H     -0.9801135      0.8787033     -0.4954646
 H     -1.1497645      0.0290122      1.0643941
 H     -1.1128881     -0.8907461     -0.5400630
 H      1.0621744      0.6749623      0.6695125
 [FORCES]
point    1
   6
     -0.0984971      0.0822624      0.0785886
      0.0257298     -0.0448899     -0.0201063
      0.0259237      0.0156461     -0.0065569
      0.0263009      0.0051776      0.0133258
      0.0192979     -0.0000139     -0.0051071
      0.0012448     -0.0581822     -0.0601441
point    2
   6
     -0.0831254      0.0810922      0.0895582
      0.0341798     -0.0420800     -0.0572243
      0.0001127     -0.0048300     -0.0067634
      0.0099167     -0.0129341     -0.0011301
     -0.0242278      0.0098607      0.0109375
      0.0631441     -0.0311089     -0.0353779
point    3
   6
     -0.0383058      0.0209173      0.0411724
     -0.0064950      0.0039903     -0.0331878
     -0.0068126     -0.0087861     -0.0024471
      0.0056200     -0.0111080     -0.0008700
     -0.0076251     -0.0059145      0.0008961
      0.0536184      0.0009010     -0.0055636
point    4
   6
      0.0108315      0.0136171      0.0369696
     -0.0430609      0.0141880     -0.0315442
     -0.0080227     -0.0134154     -0.0018357
      0.0086002     -0.0109776      0.0024350
     -0.0032797     -0.0020126      0.0020320
      0.0349317     -0.0013995     -0.0080567
point    5
   6
      0.0205110      0.0124614      0.0437919
     -0.0398236      0.0201007     -0.0387359
     -0.0103264     -0.0139931      0.0036790
      0.0100182     -0.0094112      0.0017539
     -0.0026288     -0.0026706      0.0048954
      0.0222496     -0.0064872     -0.0153844
point    6
   6
      0.0167598      0.0040031      0.0430103
     -0.0289396      0.0199448     -0.0436427
     -0.0147125     -0.0125714      0.0072322
      0.0087612     -0.0057165      0.0034499
     -0.0020233     -0.0027598      0.0039767
      0.0201544     -0.0029002     -0.0140264
point    7
   6
      0.0162087      0.0035941      0.0420070
     -0.0300041      0.0197430     -0.0441903
     -0.0140687     -0.0112874      0.0066504
      0.0086328     -0.0064693      0.0039072
     -0.0015929     -0.0032556      0.0048456
      0.0208242     -0.0023249     -0.0132198
point    8
   6
      0.0000000      0.0000000      0.0000000
      0.0000000      0.0000000      0.0000000
      0.0000000      0.0000000      0.0000000
      0.0000000      0.0000000      0.0000000
      0.0000000      0.0000000      0.0000000
      0.0000000      0.0000000      0.0000000
