# Supplementary material for: Smooth Things Come in Threes: A Diabatic Surrogate Model for Conical Intersection Optimization
Source: J Chem Theory Comput. 2023 May 16;19(11):3418–27. doi: 10.1021/acs.jctc.3c00389 (PMC10269327; doi:10.1021/acs.jctc.3c00389)
Supplement: Supplementary file 1 — ct3c00389_si_002.zip [file ct3c00389_si_002.zip › SI/RVO/ISC/j/MECP.geo.molden]

 [Molden Format]
 [N_GEO]
                   16
 [GEOCONV]
 energy
-0.15485293166638252E+03
-0.15488996259265252E+03
-0.15490316058799380E+03
-0.15487562231989364E+03
-0.15491303652795176E+03
-0.15491712617268502E+03
-0.15491770706270322E+03
-0.15491903297262786E+03
-0.15492112542819939E+03
-0.15492309293934429E+03
-0.15492379048109260E+03
-0.15492397332157333E+03
-0.15492400756897729E+03
-0.15492401262374554E+03
-0.15492401479837000E+03
-0.15492401482711796E+03
 max-force
   0.0454158
   0.0532092
   0.0547317
   0.1644630
   0.0429928
   0.0185559
   0.0152215
   0.0095637
   0.0085146
   0.0057572
   0.0034107
   0.0022975
   0.0009122
   0.0004701
   0.0005238
   0.0000000
 rms-force
   0.0093006
   0.0099868
   0.0107565
   0.0274108
   0.0061154
   0.0024664
   0.0019718
   0.0018799
   0.0016290
   0.0010205
   0.0006623
   0.0004771
   0.0001895
   0.0001200
   0.0001007
   0.0000000
 [GEOMETRIES] (XYZ)
  10
  -154.85293166638252     
 C      0.0000000      0.0000000      0.0000000
 C      1.4800000      0.0000000      0.0000000
 C      1.4800000      0.0000000      1.4700000
 C      1.3460200      1.2747000      2.2100000
 H     -0.5405000     -0.9360300     -0.0163400
 H     -0.5405000      0.9360300      0.0163400
 H      2.0302700     -0.7573800     -0.5405000
 H      1.9480900     -0.8107500      2.0105000
 H      0.4054700      1.8074800      2.2029600
 H      2.1887300      1.6729600      2.7575400
  10
  -154.88996259265252     
 C      0.0841099     -0.0305405      0.1273279
 C      1.5519633      0.0640490     -0.0293909
 C      1.4036781      0.0359607      1.3715801
 C      1.3153135      1.2882780      2.1264038
 H     -0.4100983     -0.9841550      0.0879903
 H     -0.5052260      0.8552403      0.2756892
 H      2.0766219     -0.6890877     -0.5917749
 H      1.6849260     -0.8623734      1.9111831
 H      0.4808907      1.9552344      2.0336251
 H      2.1154011      1.5544042      2.7978664
  10
  -154.90316058799380     
 C      0.1811214     -0.0057864      0.2253030
 C      1.5999591      0.0943649     -0.1138174
 C      1.3352866      0.0821686      1.3126939
 C      1.2809891      1.2435490      2.0826067
 H     -0.2680426     -0.9774786      0.3114418
 H     -0.4461547      0.8588310      0.3032874
 H      2.0854749     -0.6784913     -0.6710434
 H      1.4948672     -0.8270648      1.8778669
 H      0.4689525      1.9372484      1.9962111
 H      2.0651265      1.4596691      2.7859499
  10
  -154.87562231989364     
 C      0.2015958      0.0165807      0.2877363
 C      1.5982418      0.0723656     -0.1131601
 C      1.3849644      0.1787323      1.2788103
 C      1.2742860      1.2007529      2.0559523
 H     -0.3121033     -0.9212387      0.2822464
 H     -0.4067398      0.8932194      0.2625687
 H      2.0551507     -0.7645719     -0.5864482
 H      1.5516800     -0.7522686      1.8329489
 H      0.3910769      1.7993633      2.0693678
 H      2.0594274      1.4640749      2.7404777
  10
  -154.91303652795176     
 C      0.1558958     -0.0556912      0.2986416
 C      1.5438544      0.0221496     -0.1469288
 C      1.3231182      0.1597145      1.2956280
 C      1.2941396      1.2954356      2.1678946
 H     -0.3625023     -0.9737963      0.0923146
 H     -0.4553530      0.8123959      0.1466915
 H      2.0525345     -0.8083875     -0.5981207
 H      1.6812171     -0.7262477      1.8092845
 H      0.4674759      1.9714509      2.1937751
 H      2.0971997      1.4899862      2.8513197
  10
  -154.91712617268502     
 C      0.1673825     -0.0687700      0.2820201
 C      1.5494501      0.0341897     -0.1897706
 C      1.3116604      0.1613987      1.2669578
 C      1.2889610      1.3095371      2.1707711
 H     -0.3955669     -0.9837268      0.2221337
 H     -0.4401004      0.8104663      0.1305328
 H      2.1002409     -0.7904080     -0.6085642
 H      1.6750141     -0.7304479      1.7620428
 H      0.4777461      2.0114606      2.1694578
 H      2.0627923      1.4333102      2.9049187
  10
  -154.91770706270322     
 C      0.1675389     -0.0784019      0.2765413
 C      1.5456553      0.0340414     -0.2045110
 C      1.3074795      0.1650284      1.2654133
 C      1.2959065      1.3238636      2.1702042
 H     -0.3853448     -1.0042883      0.2509883
 H     -0.4425053      0.8038074      0.1440683
 H      2.0995496     -0.7802633     -0.6411584
 H      1.6758766     -0.7237075      1.7598469
 H      0.5078645      2.0528742      2.1336370
 H      2.0255592      1.3940558      2.9554701
  10
  -154.91903297262786     
 C      0.1578915     -0.0851637      0.2938818
 C      1.5187555      0.0498848     -0.2189263
 C      1.3230019      0.1613461      1.2702825
 C      1.3261592      1.3402488      2.1499930
 H     -0.3542410     -1.0352905      0.2740426
 H     -0.4781576      0.7751448      0.1702552
 H      2.0828500     -0.7426114     -0.6791961
 H      1.7046638     -0.7195503      1.7662457
 H      0.6113799      2.1327991      2.0310535
 H      1.9052768      1.3102023      3.0528680
  10
  -154.92112542819939     
 C      0.1565043     -0.1015669      0.3230591
 C      1.4987744      0.0846419     -0.2159468
 C      1.3513065      0.1450917      1.2721761
 C      1.3778878      1.3463508      2.1201823
 H     -0.3265328     -1.0638389      0.2789412
 H     -0.5214374      0.7319775      0.2838451
 H      2.0590699     -0.6766691     -0.7293593
 H      1.7294162     -0.7372257      1.7639760
 H      0.7919212      2.2109057      1.8683464
 H      1.6806699      1.2473429      3.1452799
  10
  -154.92309293934429     
 C      0.1443462     -0.1143042      0.3644932
 C      1.4714796      0.1228709     -0.1939258
 C      1.3688589      0.1148389      1.2859441
 C      1.4283343      1.3338538      2.1130393
 H     -0.3034043     -1.0941070      0.3021072
 H     -0.5644687      0.6965221      0.3490596
 H      2.0327848     -0.5820717     -0.7808004
 H      1.7792029     -0.7603358      1.7612847
 H      1.0086305      2.2477347      1.7262248
 H      1.4318157      1.2220082      3.1830734
  10
  -154.92379048109260     
 C      0.1372136     -0.1307760      0.3923224
 C      1.4565826      0.1418224     -0.1843391
 C      1.3732404      0.0997951      1.2878980
 C      1.4464019      1.3257519      2.1101562
 H     -0.2813041     -1.1219166      0.3111259
 H     -0.5901377      0.6635045      0.4016384
 H      2.0380966     -0.5034240     -0.8164401
 H      1.7574815     -0.7866371      1.7662689
 H      1.1537997      2.2637577      1.6673354
 H      1.3062056      1.2351322      3.1745339
  10
  -154.92397332157333     
 C      0.1314879     -0.1388911      0.4072908
 C      1.4485064      0.1478577     -0.1761944
 C      1.3669539      0.0927072      1.2916535
 C      1.4417072      1.3155271      2.1165757
 H     -0.2694236     -1.1367110      0.3275228
 H     -0.6112584      0.6398520      0.4155782
 H      2.0291979     -0.4603612     -0.8431305
 H      1.7771868     -0.7899300      1.7588731
 H      1.2726093      2.2691978      1.6451116
 H      1.2106125      1.2477615      3.1672192
  10
  -154.92400756897729     
 C      0.1329234     -0.1419489      0.4061535
 C      1.4440398      0.1496347     -0.1781519
 C      1.3664679      0.0924586      1.2936534
 C      1.4381242      1.3177175      2.1159072
 H     -0.2710480     -1.1386654      0.3260668
 H     -0.6089531      0.6385252      0.4077270
 H      2.0301606     -0.4593137     -0.8397167
 H      1.7726698     -0.7914730      1.7612455
 H      1.2691268      2.2726878      1.6486245
 H      1.2240686      1.2473872      3.1689906
  10
  -154.92401262374554     
 C      0.1314290     -0.1436733      0.4035347
 C      1.4439543      0.1496923     -0.1785847
 C      1.3629602      0.0954347      1.2930824
 C      1.4377369      1.3182613      2.1170285
 H     -0.2714631     -1.1409596      0.3218117
 H     -0.6122400      0.6353467      0.4081868
 H      2.0323288     -0.4609915     -0.8368233
 H      1.7707891     -0.7872952      1.7608068
 H      1.2724177      2.2740380      1.6504122
 H      1.2296671      1.2471566      3.1710449
  10
  -154.92401479837000     
 C      0.1321024     -0.1426151      0.4040864
 C      1.4446326      0.1494412     -0.1788661
 C      1.3645271      0.0949407      1.2926148
 C      1.4372293      1.3176348      2.1164360
 H     -0.2710939     -1.1399781      0.3253470
 H     -0.6108185      0.6371669      0.4080923
 H      2.0322876     -0.4606500     -0.8382495
 H      1.7703376     -0.7885828      1.7608228
 H      1.2700652      2.2731205      1.6498879
 H      1.2283106      1.2465319      3.1703283
  10
  -154.92401482711796     
 C      0.1319966     -0.1427068      0.4042679
 C      1.4445737      0.1493658     -0.1786138
 C      1.3645000      0.0948815      1.2928831
 C      1.4375262      1.3177291      2.1163858
 H     -0.2710942     -1.1400608      0.3249105
 H     -0.6108590      0.6370878      0.4080716
 H      2.0321614     -0.4604187     -0.8383322
 H      1.7704101     -0.7887073      1.7609103
 H      1.2701916      2.2732004      1.6498122
 H      1.2281737      1.2466389      3.1702047
 [FORCES]
point    1
  10
      0.0858234     -0.0220497      0.0843081
     -0.0067291     -0.0171505     -0.0001028
     -0.0500979      0.0642401     -0.0817283
     -0.0186236     -0.0098933      0.0006001
      0.0000473      0.0105219     -0.0137920
      0.0021430     -0.0109208      0.0150467
     -0.0045189     -0.0003939      0.0027688
     -0.0194698     -0.0129322     -0.0104538
      0.0192030      0.0046890      0.0012517
     -0.0077773     -0.0061106      0.0021015
point    2
  10
      0.0889555     -0.0034563      0.1005509
     -0.0089212     -0.0175806     -0.0924161
     -0.0859426      0.0020609     -0.0039695
      0.0084021      0.0069382      0.0246013
     -0.0021985      0.0023808     -0.0148280
     -0.0014820     -0.0040402     -0.0069219
      0.0069411      0.0037820      0.0000207
     -0.0055352      0.0065938     -0.0060765
      0.0041670      0.0029570     -0.0020327
     -0.0043863      0.0003645      0.0010718
point    3
  10
      0.0327653     -0.0132127      0.0758191
     -0.0052808     -0.0186815     -0.0358462
     -0.0508239     -0.0841977     -0.0561974
      0.0157994      0.1034280      0.0794215
     -0.0162360      0.0005961     -0.0338197
     -0.0083795     -0.0011670     -0.0180568
      0.0173816      0.0021779     -0.0046883
      0.0132850     -0.0020280     -0.0118077
      0.0034475      0.0076271      0.0013612
     -0.0019588      0.0054578      0.0038143
point    4
  10
      0.0111974     -0.0114659      0.0096577
      0.0081045     -0.0045019     -0.0963771
     -0.0425114     -0.3107901     -0.1155134
     -0.0026668      0.3040771      0.2288296
     -0.0085255     -0.0070265     -0.0100104
     -0.0069082      0.0078300     -0.0093639
      0.0182920     -0.0054373     -0.0080745
      0.0232299      0.0054109     -0.0131457
      0.0004018      0.0172972      0.0054249
     -0.0006138      0.0046065      0.0085727
point    5
  10
      0.0147106     -0.0007343     -0.0142130
      0.0073923      0.0242819     -0.0267495
     -0.0244211     -0.0812446     -0.0073066
      0.0060450      0.0524503      0.0242380
     -0.0034363     -0.0090707      0.0229328
     -0.0025117      0.0096381      0.0033589
      0.0084195      0.0029312     -0.0001958
     -0.0049862     -0.0004046      0.0004057
     -0.0054635      0.0058632     -0.0041280
      0.0042514     -0.0037105      0.0016576
point    6
  10
     -0.0032735      0.0104447     -0.0033074
      0.0014038      0.0034538     -0.0070653
     -0.0107986     -0.0350657      0.0083673
      0.0059089      0.0184344     -0.0002152
      0.0050389     -0.0059588      0.0038860
     -0.0004866      0.0002229      0.0013950
      0.0041363      0.0069716     -0.0037760
     -0.0028414      0.0001506      0.0027345
      0.0006056      0.0021565     -0.0026282
      0.0003067     -0.0008099      0.0006092
point    7
  10
     -0.0033254      0.0122691      0.0060476
     -0.0027694      0.0050090      0.0039483
     -0.0027375     -0.0287645      0.0010652
      0.0030683      0.0077772     -0.0096625
      0.0047255     -0.0006765     -0.0000610
     -0.0021475     -0.0040834     -0.0022163
      0.0038837      0.0071659     -0.0006268
     -0.0022884     -0.0004055      0.0030272
      0.0026285      0.0015064     -0.0013732
     -0.0010378      0.0002022     -0.0001484
point    8
  10
      0.0043265      0.0000180      0.0083519
      0.0016599      0.0062849      0.0180728
     -0.0070797     -0.0180608     -0.0158123
      0.0036256      0.0030468     -0.0083967
      0.0008051      0.0022223     -0.0006251
     -0.0043956     -0.0008892      0.0006786
      0.0025938      0.0050498     -0.0019244
     -0.0029203     -0.0004879      0.0005430
      0.0017403      0.0013713     -0.0022294
     -0.0003556      0.0014448      0.0013416
point    9
  10
     -0.0004879      0.0044020      0.0107509
      0.0014750      0.0022898      0.0135242
     -0.0067065     -0.0160902     -0.0140241
      0.0017903      0.0024735     -0.0030959
      0.0014771     -0.0016526      0.0007639
     -0.0031371      0.0017883     -0.0044301
      0.0026482      0.0050521     -0.0022498
      0.0018587      0.0005630      0.0008589
      0.0012439      0.0018181     -0.0037760
     -0.0001617     -0.0006440      0.0016781
point   10
  10
     -0.0007053      0.0003707      0.0108440
      0.0035781     -0.0043469      0.0032619
     -0.0042300      0.0005612     -0.0108795
     -0.0034338      0.0002396     -0.0021602
      0.0015615      0.0004273     -0.0007065
     -0.0003563     -0.0002380      0.0002334
      0.0022981      0.0048676     -0.0015277
     -0.0019712     -0.0027718      0.0007003
      0.0031759      0.0002628     -0.0005714
      0.0000830      0.0006275      0.0008058
point   11
  10
      0.0028714      0.0038345      0.0030023
      0.0017044     -0.0043730      0.0013930
     -0.0064453      0.0008087     -0.0000276
     -0.0043369     -0.0023240     -0.0008006
      0.0004966      0.0007561      0.0009929
     -0.0008294     -0.0008292     -0.0017107
     -0.0003378      0.0022574     -0.0016426
      0.0033938      0.0000251     -0.0006611
      0.0024651     -0.0005266     -0.0003014
      0.0010181      0.0003708     -0.0002443
point   12
  10
      0.0043416     -0.0021039     -0.0003316
     -0.0040152      0.0016504     -0.0026217
      0.0012905     -0.0013513      0.0038440
     -0.0015638      0.0016305     -0.0003170
     -0.0006588     -0.0001395     -0.0000488
     -0.0002774      0.0010781     -0.0006325
      0.0005942      0.0000891      0.0006169
     -0.0014626     -0.0000060      0.0000643
      0.0006004     -0.0003935      0.0005802
      0.0011512     -0.0004538     -0.0011537
point   13
  10
     -0.0005139     -0.0003379      0.0002439
      0.0017238     -0.0009892      0.0003965
     -0.0014820      0.0017120     -0.0006257
     -0.0001664     -0.0009754      0.0001436
      0.0000123     -0.0002030     -0.0000414
     -0.0004238      0.0002072      0.0005492
      0.0003157      0.0004244     -0.0002849
     -0.0001773      0.0005027     -0.0001224
      0.0001395     -0.0003633     -0.0002406
      0.0005720      0.0000225     -0.0000183
point   14
  10
     -0.0001992      0.0006369      0.0007626
      0.0005252     -0.0003846      0.0004656
     -0.0003631     -0.0008884     -0.0005973
     -0.0006838     -0.0000018     -0.0007238
      0.0003850      0.0000261      0.0004724
     -0.0001219      0.0001676     -0.0004092
      0.0001504      0.0005801     -0.0001724
     -0.0000738     -0.0002136      0.0000179
     -0.0000129      0.0000260      0.0001471
      0.0003941      0.0000518      0.0000372
point   15
  10
     -0.0000713      0.0002412      0.0006807
      0.0005320     -0.0005466      0.0003397
     -0.0009898     -0.0006664     -0.0003352
     -0.0002182      0.0003407     -0.0002939
      0.0002086      0.0000744      0.0000218
     -0.0001136      0.0000477     -0.0002347
      0.0001592      0.0005152     -0.0001404
      0.0000675      0.0000210     -0.0000843
      0.0000198      0.0000070      0.0000570
      0.0004057     -0.0000341     -0.0000107
point   16
  10
      0.0000000      0.0000000      0.0000000
      0.0000000      0.0000000      0.0000000
      0.0000000      0.0000000      0.0000000
      0.0000000      0.0000000      0.0000000
      0.0000000      0.0000000      0.0000000
      0.0000000      0.0000000      0.0000000
      0.0000000      0.0000000      0.0000000
      0.0000000      0.0000000      0.0000000
      0.0000000      0.0000000      0.0000000
      0.0000000      0.0000000      0.0000000
