# Supplementary material for: Smooth Things Come in Threes: A Diabatic Surrogate Model for Conical Intersection Optimization
Source: J Chem Theory Comput. 2023 May 16;19(11):3418–27. doi: 10.1021/acs.jctc.3c00389 (PMC10269327; doi:10.1021/acs.jctc.3c00389)
Supplement: Supplementary file 1 — ct3c00389_si_002.zip [file ct3c00389_si_002.zip › SI/RVO/ISC/c/MECP.geo.molden]

 [Molden Format]
 [N_GEO]
                   11
 [GEOCONV]
 energy
-0.78003838015462534E+02
-0.78003828010274049E+02
-0.78004299419590424E+02
-0.78004335738847544E+02
-0.78004348057868469E+02
-0.78004379717116578E+02
-0.78004390271978821E+02
-0.78004393254374321E+02
-0.78004394276022708E+02
-0.78004394560342973E+02
-0.78004394579771855E+02
 max-force
   0.0327601
   0.0210345
   0.0138145
   0.0138633
   0.0134094
   0.0122720
   0.0134453
   0.0139567
   0.0142429
   0.0143338
   0.0000000
 rms-force
   0.0074066
   0.0057834
   0.0038939
   0.0040615
   0.0040641
   0.0039929
   0.0040289
   0.0040303
   0.0040294
   0.0040290
   0.0000000
 [GEOMETRIES] (XYZ)
   6
  -78.003838015462534     
 C      0.7710600      0.0000000      0.0000010
 C     -0.7710600      0.0000000     -0.0000010
 H     -1.1562190      0.8777400     -0.5067610
 H     -1.1562210      0.0000000      1.0135290
 H     -1.1562190     -0.8777400     -0.5067610
 H      1.1562210      0.7166730      0.7166730
   6
  -78.003828010274049     
 C      0.7581147     -0.0176308     -0.0125034
 C     -0.7557652     -0.0227345      0.0104580
 H     -1.0989087      0.8850972     -0.4851666
 H     -1.1476821      0.0072247      1.0254973
 H     -1.1636518     -0.8756352     -0.5211983
 H      1.0954550      0.7403516      0.6995929
   6
  -78.004299419590424     
 C      0.7421007     -0.0196886     -0.0030751
 C     -0.7457194     -0.0403567      0.0140304
 H     -1.0597123      0.8875646     -0.4747536
 H     -1.1514776     -0.0050151      1.0252049
 H     -1.1833756     -0.8709669     -0.5268709
 H      1.0857462      0.7651356      0.6821442
   6
  -78.004335738847544     
 C      0.7427485     -0.0236900     -0.0017367
 C     -0.7466417     -0.0358715      0.0144318
 H     -1.0668942      0.8894651     -0.4740719
 H     -1.1538070     -0.0038108      1.0247941
 H     -1.1751687     -0.8715546     -0.5266519
 H      1.0873251      0.7621348      0.6799146
   6
  -78.004348057868469     
 C      0.7429129     -0.0291896      0.0035007
 C     -0.7458618     -0.0352868      0.0137207
 H     -1.0678592      0.8907160     -0.4720082
 H     -1.1526384     -0.0046796      1.0244551
 H     -1.1744307     -0.8702087     -0.5285001
 H      1.0854391      0.7653216      0.6755117
   6
  -78.004379717116578     
 C      0.7446317     -0.0485721      0.0257662
 C     -0.7448638     -0.0348934      0.0085033
 H     -1.0649423      0.8981845     -0.4634587
 H     -1.1481291     -0.0126318      1.0218373
 H     -1.1782930     -0.8673284     -0.5336486
 H      1.0791584      0.7819143      0.6576805
   6
  -78.004390271978821     
 C      0.7447991     -0.0596888      0.0399891
 C     -0.7448300     -0.0343067      0.0072976
 H     -1.0643279      0.9009228     -0.4590925
 H     -1.1475879     -0.0173753      1.0215564
 H     -1.1785869     -0.8640602     -0.5385336
 H      1.0780956      0.7911812      0.6454629
   6
  -78.004393254374321     
 C      0.7447793     -0.0649101      0.0472758
 C     -0.7446073     -0.0336056      0.0058571
 H     -1.0647130      0.9028957     -0.4568319
 H     -1.1468583     -0.0198718      1.0205573
 H     -1.1788013     -0.8630709     -0.5399720
 H      1.0777626      0.7952357      0.6397936
   6
  -78.004394276022708     
 C      0.7445503     -0.0678868      0.0516394
 C     -0.7445489     -0.0331581      0.0051274
 H     -1.0649543      0.9039343     -0.4557776
 H     -1.1462560     -0.0213669      1.0202660
 H     -1.1788419     -0.8623723     -0.5410243
 H      1.0776128      0.7975227      0.6364491
   6
  -78.004394560342973     
 C      0.7445066     -0.0689016      0.0531640
 C     -0.7445123     -0.0330275      0.0048679
 H     -1.0650653      0.9042870     -0.4553322
 H     -1.1461319     -0.0218511      1.0201040
 H     -1.1788564     -0.8621493     -0.5413865
 H      1.0776213      0.7983155      0.6352629
   6
  -78.004394579771855     
 C      0.7444897     -0.0691436      0.0535320
 C     -0.7445083     -0.0329860      0.0048124
 H     -1.0650810      0.9043761     -0.4552483
 H     -1.1461042     -0.0219938      1.0200764
 H     -1.1788596     -0.8620877     -0.5414658
 H      1.0776254      0.7985080      0.6349732
 [FORCES]
point    1
   6
     -0.0619076      0.0090119      0.0078797
      0.0463036     -0.0226261     -0.0080456
      0.0025286      0.0072006     -0.0019088
     -0.0000370      0.0026524      0.0056216
     -0.0021502      0.0009962     -0.0029591
      0.0152625      0.0027651     -0.0005878
point    2
   6
     -0.0397495      0.0205975      0.0263105
      0.0210190     -0.0127727     -0.0175170
     -0.0013228      0.0010141     -0.0016485
      0.0028003     -0.0038536      0.0001810
     -0.0053405      0.0011710      0.0017399
      0.0225935     -0.0061563     -0.0090659
point    3
   6
     -0.0104531      0.0170354      0.0261057
     -0.0052510      0.0019175     -0.0148246
     -0.0051623     -0.0035516      0.0004165
      0.0034854     -0.0036954     -0.0007715
     -0.0005153     -0.0015107      0.0002361
      0.0178963     -0.0101951     -0.0111621
point    4
   6
     -0.0129069      0.0188971      0.0261979
     -0.0038083     -0.0020852     -0.0163431
     -0.0038392     -0.0033706     -0.0000480
      0.0038119     -0.0037382     -0.0002140
     -0.0025985     -0.0004712      0.0005774
      0.0193410     -0.0092319     -0.0101702
point    5
   6
     -0.0126510      0.0199747      0.0253400
     -0.0049391     -0.0030540     -0.0159603
     -0.0029897     -0.0032358     -0.0002516
      0.0035363     -0.0039362     -0.0002849
     -0.0029322     -0.0005196      0.0007767
      0.0199757     -0.0092291     -0.0096200
point    6
   6
     -0.0141804      0.0231906      0.0218296
     -0.0045603     -0.0052595     -0.0111786
     -0.0016678     -0.0037487     -0.0012497
      0.0022493     -0.0036378     -0.0008483
     -0.0026100      0.0000629     -0.0000251
      0.0207693     -0.0106075     -0.0085278
point    7
   6
     -0.0148032      0.0254080      0.0199144
     -0.0040363     -0.0068440     -0.0094392
     -0.0008280     -0.0031828     -0.0014972
      0.0015140     -0.0036025     -0.0014406
     -0.0028019     -0.0001821      0.0002872
      0.0209554     -0.0115966     -0.0078245
point    8
   6
     -0.0149348      0.0263744      0.0187371
     -0.0040799     -0.0077515     -0.0080589
     -0.0003402     -0.0031382     -0.0018062
      0.0011133     -0.0034435     -0.0014556
     -0.0027914     -0.0000843      0.0000153
      0.0210330     -0.0119568     -0.0074317
point    9
   6
     -0.0148406      0.0269152      0.0180185
     -0.0041693     -0.0082949     -0.0073119
     -0.0000722     -0.0030843     -0.0018728
      0.0008189     -0.0033369     -0.0016194
     -0.0027964     -0.0000425     -0.0000251
      0.0210597     -0.0121567     -0.0071894
point   10
   6
     -0.0148438      0.0270870      0.0177629
     -0.0041946     -0.0084617     -0.0070407
      0.0000289     -0.0030617     -0.0019275
      0.0007350     -0.0033196     -0.0016473
     -0.0027892     -0.0000274     -0.0000463
      0.0210637     -0.0122166     -0.0071011
point   11
   6
      0.0000000      0.0000000      0.0000000
      0.0000000      0.0000000      0.0000000
      0.0000000      0.0000000      0.0000000
      0.0000000      0.0000000      0.0000000
      0.0000000      0.0000000      0.0000000
      0.0000000      0.0000000      0.0000000
