# Supplementary material for: Smooth Things Come in Threes: A Diabatic Surrogate Model for Conical Intersection Optimization
Source: J Chem Theory Comput. 2023 May 16;19(11):3418–27. doi: 10.1021/acs.jctc.3c00389 (PMC10269327; doi:10.1021/acs.jctc.3c00389)
Supplement: Supplementary file 1 — ct3c00389_si_002.zip [file ct3c00389_si_002.zip › SI/RVO/ISC/i/MECP.geo.molden]

 [Molden Format]
 [N_GEO]
                   14
 [GEOCONV]
 energy
-0.15485670816562612E+03
-0.15487688165482516E+03
-0.15488922270218615E+03
-0.15491132514642396E+03
-0.15492001692820944E+03
-0.15492258101591938E+03
-0.15492329928890396E+03
-0.15492361230386476E+03
-0.15492394619809485E+03
-0.15492398878737623E+03
-0.15492400727705837E+03
-0.15492401425064241E+03
-0.15492401489936222E+03
-0.15492401489799983E+03
 max-force
   0.0374219
   0.0620007
   0.0439785
   0.0379877
   0.0342335
   0.0150810
   0.0050060
   0.0049733
   0.0025280
   0.0007474
   0.0007435
   0.0006190
   0.0006238
   0.0000000
 rms-force
   0.0059908
   0.0093232
   0.0094965
   0.0095206
   0.0056277
   0.0025712
   0.0009206
   0.0007363
   0.0004459
   0.0001574
   0.0001490
   0.0001057
   0.0001023
   0.0000000
 [GEOMETRIES] (XYZ)
  10
  -154.85670816562612     
 C      0.0000000      0.0000000      0.0000000
 C      1.5100000      0.0000000      0.0000000
 C      2.2050000      0.0000000      1.2037800
 C      1.3486900      1.1520300      1.5207400
 H     -0.5405000     -0.6384700      0.6846700
 H     -0.5405000      0.6384700     -0.6846700
 H      2.0493900      0.0490000     -0.9355300
 H      3.2860000      0.0000000      1.2037800
 H      1.6423300      2.1452000      1.2109700
 H      0.4253500      1.0060300      2.0635800
  10
  -154.87688165482516     
 C     -0.0169275     -0.1026807     -0.0730861
 C      1.4406118      0.0489614      0.0255067
 C      2.1449365     -0.0257568      1.2198159
 C      1.4211072      1.2044078      1.5502057
 H     -0.5485356     -0.7184058      0.6286410
 H     -0.5622806      0.4286476     -0.8328652
 H      1.9532283      0.2192697     -0.9141978
 H      3.2204257     -0.0505073      1.2103964
 H      1.8072580      2.1823217      1.3132375
 H      0.5259362      1.1660024      2.1396660
  10
  -154.88922270218615     
 C     -0.0082352     -0.1036471     -0.0505646
 C      1.3872921      0.1259617      0.0710893
 C      2.1309773     -0.0325964      1.2694625
 C      1.4489741      1.1609567      1.4842785
 H     -0.5076759     -0.8070842      0.5870723
 H     -0.5769478      0.4413801     -0.7809122
 H      1.8936425      0.3724958     -0.8555204
 H      3.2029019     -0.0858895      1.3088762
 H      1.8667242      2.1137781      1.1797930
 H      0.5481067      1.1669049      2.0537453
  10
  -154.91132514642396     
 C     -0.0318422     -0.1942339     -0.0721573
 C      1.2857745      0.2425207      0.1398090
 C      2.0900593     -0.0561590      1.3096756
 C      1.5136194      1.2130830      1.4195976
 H     -0.4646685     -1.0085266      0.4703543
 H     -0.6389322      0.3062205     -0.7986987
 H      1.7993835      0.6240743     -0.7283501
 H      3.1454104     -0.2332333      1.3482169
 H      2.0618006      2.1161042      1.1890630
 H      0.6251552      1.3424101      1.9898098
  10
  -154.92001692820944     
 C     -0.0218758     -0.2085057     -0.0747269
 C      1.2694740      0.3343547      0.1512951
 C      2.0717303     -0.0786826      1.2998067
 C      1.4827876      1.2469440      1.3703569
 H     -0.4014577     -1.0376711      0.4841510
 H     -0.6641240      0.2347329     -0.8092302
 H      1.8100592      0.6678632     -0.7196417
 H      3.1101721     -0.3428070      1.3368066
 H      2.0894539      2.1273086      1.2260133
 H      0.6395405      1.4087231      2.0024892
  10
  -154.92258101591938     
 C     -0.0403636     -0.2304800     -0.1038560
 C      1.2640923      0.3523227      0.1478698
 C      2.0807389     -0.0711597      1.2945444
 C      1.4879826      1.2677952      1.3773774
 H     -0.4231831     -1.0245245      0.5046193
 H     -0.6832192      0.1830075     -0.8573860
 H      1.8005332      0.6544523     -0.7396395
 H      3.1209333     -0.3324691      1.3254746
 H      2.1351144      2.1270251      1.2965968
 H      0.6431313      1.4262905      2.0217193
  10
  -154.92329928890396     
 C     -0.0444839     -0.2364415     -0.1169688
 C      1.2880719      0.3459060      0.1473342
 C      2.0979582     -0.0774274      1.3029337
 C      1.4807566      1.2539200      1.3720707
 H     -0.4469636     -0.9931219      0.5301641
 H     -0.6907482      0.1997704     -0.8562780
 H      1.8177464      0.6652145     -0.7385425
 H      3.1420974     -0.3231425      1.3354377
 H      2.1090244      2.1244561      1.2678150
 H      0.6323008      1.3931263      2.0233538
  10
  -154.92361230386476     
 C     -0.0376693     -0.2520922     -0.1249384
 C      1.2893170      0.3488879      0.1446871
 C      2.1024644     -0.0769067      1.2982210
 C      1.4808690      1.2505704      1.3776493
 H     -0.4612902     -0.9638795      0.5597112
 H     -0.6811143      0.1964611     -0.8598842
 H      1.8245000      0.6643637     -0.7390921
 H      3.1473327     -0.3223598      1.3186553
 H      2.1041720      2.1257392      1.2835449
 H      0.6171788      1.3814759      2.0087659
  10
  -154.92394619809485     
 C     -0.0186245     -0.2744386     -0.1418703
 C      1.2979440      0.3456452      0.1300418
 C      2.1147187     -0.0784912      1.2824963
 C      1.4665627      1.2343698      1.3694286
 H     -0.4826624     -0.8697399      0.6244249
 H     -0.6682523      0.1903718     -0.8632083
 H      1.8412623      0.6615072     -0.7467998
 H      3.1620130     -0.3134178      1.3114556
 H      2.0728270      2.1234281      1.3013843
 H      0.5999715      1.3330256      1.9999670
  10
  -154.92398878737623     
 C     -0.0164715     -0.2728572     -0.1414839
 C      1.2977940      0.3452716      0.1301667
 C      2.1160442     -0.0798564      1.2809403
 C      1.4678375      1.2333110      1.3716094
 H     -0.4857336     -0.8601609      0.6286665
 H     -0.6652427      0.1782999     -0.8731403
 H      1.8359716      0.6700133     -0.7467116
 H      3.1619976     -0.3184794      1.3122678
 H      2.0706434      2.1245057      1.2986685
 H      0.6029195      1.3322124      2.0063366
  10
  -154.92400727705837     
 C     -0.0160374     -0.2749227     -0.1411817
 C      1.2971688      0.3420355      0.1305417
 C      2.1192749     -0.0800310      1.2794104
 C      1.4682397      1.2301671      1.3749524
 H     -0.4962569     -0.8437637      0.6366002
 H     -0.6561173      0.1697953     -0.8845246
 H      1.8318627      0.6728240     -0.7465227
 H      3.1661903     -0.3146022      1.3077821
 H      2.0676357      2.1237613      1.2994763
 H      0.6037995      1.3269964      2.0107860
  10
  -154.92401425064241     
 C     -0.0177538     -0.2751699     -0.1403216
 C      1.2960312      0.3402506      0.1326123
 C      2.1214138     -0.0804939      1.2795480
 C      1.4686557      1.2278170      1.3769692
 H     -0.5057152     -0.8341915      0.6394181
 H     -0.6495468      0.1643807     -0.8933610
 H      1.8300486      0.6708312     -0.7450457
 H      3.1703806     -0.3072487      1.3023358
 H      2.0664059      2.1225299      1.3009524
 H      0.6058401      1.3235546      2.0142124
  10
  -154.92401489936222     
 C     -0.0178294     -0.2750075     -0.1400632
 C      1.2959602      0.3400307      0.1330865
 C      2.1217684     -0.0809126      1.2798754
 C      1.4688328      1.2274789      1.3771846
 H     -0.5072749     -0.8310605      0.6408089
 H     -0.6483486      0.1623656     -0.8954147
 H      1.8298920      0.6706832     -0.7444756
 H      3.1711052     -0.3062403      1.3002692
 H      2.0660640      2.1225471      1.3019559
 H      0.6055902      1.3223754      2.0140931
  10
  -154.92401489799983     
 C     -0.0179056     -0.2748117     -0.1398852
 C      1.2959847      0.3400138      0.1329907
 C      2.1219258     -0.0809869      1.2798257
 C      1.4688268      1.2273975      1.3772341
 H     -0.5076346     -0.8304049      0.6412203
 H     -0.6481370      0.1621388     -0.8957436
 H      1.8301472      0.6703841     -0.7445390
 H      3.1713402     -0.3060048      1.2999747
 H      2.0657793      2.1226523      1.3021643
 H      0.6054333      1.3218817      2.0140780
 [FORCES]
point    1
  10
      0.0514703     -0.0248623     -0.0308394
     -0.0707171     -0.0006711      0.0315790
     -0.0038086     -0.0156633      0.0009567
      0.0222346     -0.0020247     -0.0089081
      0.0062897      0.0141912     -0.0011057
      0.0047340     -0.0119608      0.0025592
     -0.0088288      0.0184074     -0.0089418
     -0.0106090      0.0064326      0.0028075
     -0.0056771      0.0006410      0.0137498
      0.0149119      0.0155098     -0.0018572
point    2
  10
      0.0360752     -0.0280423     -0.0159188
     -0.1171643      0.0341604     -0.0150967
      0.0398325      0.0038407      0.0725721
      0.0389420     -0.0336602     -0.0484588
     -0.0023359      0.0105363      0.0065036
      0.0020865     -0.0065050     -0.0005907
      0.0022830      0.0202000      0.0095888
      0.0010334      0.0020506     -0.0030621
      0.0123008     -0.0012412      0.0151895
     -0.0130532     -0.0013393     -0.0207270
point    3
  10
     -0.0380621     -0.0477336     -0.0232643
     -0.0251359      0.0412828      0.0104611
      0.0777000     -0.0831072      0.0386211
     -0.0079045      0.0666707     -0.0609324
     -0.0071612      0.0074138      0.0071320
     -0.0009945     -0.0042441     -0.0007185
      0.0062051      0.0197061      0.0160633
      0.0034060     -0.0067278     -0.0117021
      0.0091719      0.0002983      0.0352073
     -0.0172248      0.0064410     -0.0108676
point    4
  10
     -0.0693677     -0.0403307     -0.0192046
      0.0587794      0.0680205      0.0241210
      0.0562927     -0.0717864      0.0155814
     -0.0411733      0.0596384     -0.0448383
     -0.0040746     -0.0006474      0.0075245
     -0.0053043      0.0006840     -0.0033181
      0.0060749     -0.0055433     -0.0016659
      0.0050912     -0.0122423     -0.0061125
      0.0064849     -0.0038240      0.0176253
     -0.0128031      0.0060312      0.0102873
point    5
  10
     -0.0646920     -0.0315671     -0.0253861
      0.0521309      0.0331737      0.0086918
      0.0223669     -0.0109936      0.0106565
      0.0022384      0.0192180     -0.0064206
     -0.0020929     -0.0021188      0.0063108
     -0.0053066      0.0016695     -0.0022824
      0.0012960     -0.0031469     -0.0047217
      0.0015359     -0.0031075     -0.0000203
      0.0057414     -0.0028246      0.0047538
     -0.0132181     -0.0003025      0.0084181
point    6
  10
     -0.0247527     -0.0140685     -0.0090177
      0.0284989      0.0208723      0.0060579
      0.0025012      0.0012779      0.0058671
      0.0007667     -0.0057458     -0.0032382
     -0.0024626     -0.0004237      0.0047241
     -0.0015441      0.0021276     -0.0004287
      0.0011523      0.0009298      0.0006961
      0.0003424     -0.0019499     -0.0011443
     -0.0000349     -0.0003123     -0.0049907
     -0.0044674     -0.0027073      0.0014744
point    7
  10
      0.0058088     -0.0075274     -0.0015029
     -0.0094601      0.0059447     -0.0008138
      0.0016805      0.0042460     -0.0023081
      0.0013228     -0.0020750      0.0022823
     -0.0018864      0.0021695      0.0018753
      0.0001943      0.0019940      0.0008125
      0.0019197     -0.0016984      0.0019957
      0.0000213     -0.0022987     -0.0000578
      0.0002252      0.0000629      0.0012475
      0.0001739     -0.0008176     -0.0035308
point    8
  10
      0.0093982     -0.0009890     -0.0011844
     -0.0068618      0.0006079      0.0006946
      0.0005794      0.0025384     -0.0025956
     -0.0017940     -0.0030182     -0.0027438
     -0.0013213      0.0024934      0.0012979
     -0.0014692      0.0004871      0.0007821
      0.0004319     -0.0008112      0.0014944
     -0.0002109     -0.0009440      0.0012362
     -0.0002684      0.0001829      0.0008074
      0.0015161     -0.0005474      0.0002112
point    9
  10
      0.0047773      0.0031439      0.0002224
     -0.0015160     -0.0045411      0.0001188
     -0.0004505     -0.0001190     -0.0008089
      0.0015679     -0.0009107      0.0009477
     -0.0008264     -0.0001178      0.0005367
     -0.0007951     -0.0006019     -0.0009257
     -0.0009844      0.0013702     -0.0006424
     -0.0006202      0.0002508      0.0002620
     -0.0005259      0.0007665     -0.0007924
     -0.0006267      0.0007592      0.0010818
point   10
  10
      0.0002745      0.0002539      0.0001928
     -0.0005512     -0.0011572      0.0005228
     -0.0008012      0.0010324     -0.0006284
      0.0003867     -0.0014124      0.0009426
     -0.0002105      0.0001615      0.0001129
      0.0007323     -0.0001199     -0.0003755
     -0.0001727      0.0004915     -0.0003353
     -0.0000397      0.0002550     -0.0000408
     -0.0000247      0.0002443     -0.0003167
      0.0004065      0.0002508     -0.0000743
point   11
  10
     -0.0010266     -0.0001174      0.0003883
      0.0005974      0.0012458      0.0014049
     -0.0003818      0.0000882     -0.0003773
     -0.0003404     -0.0009683     -0.0006571
      0.0000993      0.0001869     -0.0003100
      0.0005896     -0.0003830     -0.0001900
     -0.0000156     -0.0000985      0.0000122
      0.0000412      0.0001207     -0.0000930
     -0.0001153     -0.0000819     -0.0000813
      0.0005522      0.0000074     -0.0000969
point   12
  10
     -0.0001573      0.0001046      0.0003966
      0.0003410      0.0011697      0.0006796
      0.0004313     -0.0004650     -0.0002305
     -0.0002179      0.0001518     -0.0008612
      0.0000334      0.0000240     -0.0000460
      0.0001382     -0.0003762     -0.0002475
     -0.0000745     -0.0000391      0.0001449
     -0.0002134     -0.0003663     -0.0000161
     -0.0001012     -0.0001462     -0.0000867
     -0.0001795     -0.0000573      0.0002670
point   13
  10
     -0.0002305      0.0000496      0.0004534
      0.0003681      0.0011788      0.0005516
      0.0004447     -0.0001667     -0.0005827
     -0.0004818     -0.0000233     -0.0004900
     -0.0000200     -0.0000525     -0.0000149
      0.0001832     -0.0003174     -0.0002443
      0.0000417     -0.0000934      0.0000293
     -0.0002044     -0.0004346      0.0001701
     -0.0000491     -0.0001470     -0.0001668
     -0.0000520      0.0000065      0.0002942
point   14
  10
      0.0000000      0.0000000      0.0000000
      0.0000000      0.0000000      0.0000000
      0.0000000      0.0000000      0.0000000
      0.0000000      0.0000000      0.0000000
      0.0000000      0.0000000      0.0000000
      0.0000000      0.0000000      0.0000000
      0.0000000      0.0000000      0.0000000
      0.0000000      0.0000000      0.0000000
      0.0000000      0.0000000      0.0000000
      0.0000000      0.0000000      0.0000000
