# Supplementary material for: Smooth Things Come in Threes: A Diabatic Surrogate Model for Conical Intersection Optimization
Source: J Chem Theory Comput. 2023 May 16;19(11):3418–27. doi: 10.1021/acs.jctc.3c00389 (PMC10269327; doi:10.1021/acs.jctc.3c00389)
Supplement: Supplementary file 1 — ct3c00389_si_002.zip [file ct3c00389_si_002.zip › SI/RVO/ISC/p/MECP.geo.molden]

 [Molden Format]
 [N_GEO]
                   11
 [GEOCONV]
 energy
-0.24835221777190975E+03
-0.24835883518753130E+03
-0.24835978360083715E+03
-0.24836314609443104E+03
-0.24836561755182572E+03
-0.24836510000956241E+03
-0.24836516308582065E+03
-0.24836516821561830E+03
-0.24836516886319677E+03
-0.24836516908056413E+03
-0.24836516918823273E+03
 max-force
   0.0921253
   0.0607340
   0.0494034
   0.0323978
   0.0078287
   0.0047262
   0.0036064
   0.0038256
   0.0038329
   0.0038315
   0.0000000
 rms-force
   0.0096578
   0.0072867
   0.0065047
   0.0041802
   0.0010714
   0.0005763
   0.0004721
   0.0004713
   0.0004763
   0.0004776
   0.0000000
 [GEOMETRIES] (XYZ)
  14
  -248.35221777190975     
 C      0.0000000      0.0000000      0.0000000
 C      1.3544900      0.0000000      0.0000000
 C      2.0596600      0.0000000      1.2544600
 C      3.4285900      0.0001600      1.3972200
 C      4.1860300     -1.2092500      1.4548800
 N      5.4926100     -1.1661800      1.5921100
 H     -0.5626600     -0.0001400     -0.9258300
 H     -0.5778400      0.0002800      0.9192200
 H      1.9067100     -0.0002400     -0.9444700
 H      1.4477900      0.0003300      2.1717600
 H      3.9626100      0.9483700      1.4699600
 H      3.6710500     -2.1871300      1.3837700
 H      5.9992400     -0.2926500      1.6603400
 H      6.0636700     -1.9998700      1.6370400
  14
  -248.35883518753130     
 C     -0.0310328     -0.0003174     -0.0312023
 C      1.3074176     -0.0021100      0.0307742
 C      2.0352355     -0.0064042      1.2769612
 C      3.4389170      0.0041199      1.4022875
 C      4.2204686     -1.1896178      1.4662380
 N      5.5123160     -1.1776458      1.5823742
 H     -0.5479990      0.0091942     -0.9747748
 H     -0.6370953     -0.0062072      0.8600437
 H      1.8782164      0.0088678     -0.8861093
 H      1.4659579      0.0115527      2.1981818
 H      3.9785986      0.9386586      1.4718525
 H      3.7295617     -2.1560839      1.4159280
 H      6.0288359     -0.3182713      1.6312288
 H      6.0525518     -2.0220556      1.6266766
  14
  -248.35978360083715     
 C     -0.0248304     -0.0096974     -0.0372427
 C      1.3064458     -0.0014030      0.0410947
 C      2.0227010     -0.0087271      1.2940838
 C      3.4431481      0.0185117      1.4037513
 C      4.2198240     -1.1790856      1.4667912
 N      5.5034769     -1.1819764      1.5712314
 H     -0.5213038      0.0001508     -0.9882288
 H     -0.6422750     -0.0255991      0.8428325
 H      1.8844577      0.0188886     -0.8655928
 H      1.4731344      0.0173146      2.2199766
 H      3.9807114      0.9513429      1.4703910
 H      3.7340085     -2.1388810      1.4267599
 H      6.0294399     -0.3315077      1.6112045
 H      6.0230115     -2.0356513      1.6134074
  14
  -248.36314609443104     
 C     -0.0289403     -0.0212359     -0.0402144
 C      1.3174512     -0.0189404      0.0582164
 C      2.0100471     -0.0013862      1.3081026
 C      3.4496947      0.0243710      1.4153873
 C      4.2200404     -1.1730078      1.4447309
 N      5.5056817     -1.1839844      1.5565016
 H     -0.5101386     -0.0177932     -0.9989484
 H     -0.6604329     -0.0207891      0.8295818
 H      1.9081446     -0.0141211     -0.8418558
 H      1.4520650      0.0755776      2.2263133
 H      3.9848655      0.9562810      1.5157127
 H      3.7287315     -2.1298393      1.3972117
 H      6.0381851     -0.3377094      1.6102495
 H      6.0165552     -2.0437428      1.5894707
  14
  -248.36561755182572     
 C     -0.0344131     -0.0185958     -0.0511336
 C      1.3377048     -0.0303913      0.0868892
 C      1.9884315      0.0023235      1.3216588
 C      3.4523154      0.0206151      1.4496481
 C      4.2164720     -1.1706952      1.4616404
 N      5.5100512     -1.1811952      1.5340183
 H     -0.4913951     -0.0543317     -1.0217226
 H     -0.6841244      0.0286398      0.8040425
 H      1.9422436     -0.0695876     -0.8053935
 H      1.4220133      0.1138128      2.2320198
 H      3.9798219      0.9562721      1.5592332
 H      3.7261797     -2.1263901      1.3851339
 H      6.0440217     -0.3354589      1.5982169
 H      6.0226275     -2.0413376      1.5162085
  14
  -248.36510000956241     
 C     -0.0439747     -0.0004938     -0.0516780
 C      1.3351988     -0.0257973      0.0883881
 C      1.9861471     -0.0116110      1.3142693
 C      3.4524572      0.0122429      1.4378340
 C      4.2226322     -1.1739311      1.4645695
 N      5.5153790     -1.1762882      1.5409225
 H     -0.4998590     -0.0292824     -1.0225687
 H     -0.6903832      0.0468125      0.8056503
 H      1.9319403     -0.0684605     -0.8079205
 H      1.4297613      0.0604818      2.2338032
 H      3.9748558      0.9524273      1.5233507
 H      3.7408870     -2.1336176      1.4055459
 H      6.0429603     -0.3262581      1.5926228
 H      6.0339480     -2.0325445      1.5456709
  14
  -248.36516308582065     
 C     -0.0482005     -0.0023921     -0.0476381
 C      1.3329698     -0.0263542      0.0871892
 C      1.9877018     -0.0103093      1.3101685
 C      3.4550444      0.0114126      1.4264752
 C      4.2254007     -1.1745871      1.4552956
 N      5.5170865     -1.1773173      1.5478378
 H     -0.5064633     -0.0221194     -1.0176085
 H     -0.6927167      0.0372155      0.8115158
 H      1.9274546     -0.0593274     -0.8111984
 H      1.4326641      0.0618451      2.2306591
 H      3.9785418      0.9512427      1.5120307
 H      3.7434189     -2.1344119      1.3966962
 H      6.0440599     -0.3272660      1.6063517
 H      6.0349880     -2.0339511      1.5626853
  14
  -248.36516821561830     
 C     -0.0501287     -0.0051896     -0.0455581
 C      1.3321413     -0.0253825      0.0859525
 C      1.9898648     -0.0068975      1.3074661
 C      3.4575408      0.0137873      1.4220738
 C      4.2255741     -1.1738279      1.4526350
 N      5.5166438     -1.1786782      1.5521501
 H     -0.5104028     -0.0229927     -1.0146102
 H     -0.6929391      0.0306318      0.8150187
 H      1.9246986     -0.0551803     -0.8138232
 H      1.4363305      0.0632867      2.2290591
 H      3.9829438      0.9526086      1.5078605
 H      3.7423535     -2.1326735      1.3875104
 H      6.0444044     -0.3295519      1.6167841
 H      6.0329251     -2.0362603      1.5679413
  14
  -248.36516886319677     
 C     -0.0503721     -0.0061102     -0.0449690
 C      1.3320202     -0.0245324      0.0855090
 C      1.9903829     -0.0053044      1.3065621
 C      3.4581533      0.0149050      1.4210896
 C      4.2255133     -1.1732413      1.4515641
 N      5.5164526     -1.1792705      1.5531788
 H     -0.5113858     -0.0250695     -1.0136626
 H     -0.6924148      0.0296301      0.8161928
 H      1.9238942     -0.0544343     -0.8147122
 H      1.4374302      0.0632992      2.2286383
 H      3.9838741      0.9534328      1.5075206
 H      3.7416690     -2.1316207      1.3844963
 H      6.0447560     -0.3307080      1.6204588
 H      6.0319771     -2.0372958      1.5685935
  14
  -248.36516908056413     
 C     -0.0503790     -0.0064943     -0.0447288
 C      1.3319898     -0.0242284      0.0853752
 C      1.9905958     -0.0046786      1.3061929
 C      3.4583838      0.0153045      1.4206545
 C      4.2254595     -1.1730184      1.4510729
 N      5.5163076     -1.1794750      1.5535975
 H     -0.5117489     -0.0259070     -1.0132291
 H     -0.6921421      0.0293240      0.8166295
 H      1.9236420     -0.0539185     -0.8149837
 H      1.4378394      0.0630746      2.2284590
 H      3.9841770      0.9537405      1.5074175
 H      3.7414184     -2.1312382      1.3832861
 H      6.0448796     -0.3311166      1.6214269
 H      6.0315270     -2.0376885      1.5692897
  14
  -248.36516918823273     
 C     -0.0504583     -0.0067034     -0.0445671
 C      1.3319462     -0.0241353      0.0852558
 C      1.9907475     -0.0043471      1.3059597
 C      3.4585248      0.0155120      1.4203169
 C      4.2254532     -1.1729054      1.4508300
 N      5.5162465     -1.1795941      1.5539232
 H     -0.5120031     -0.0260683     -1.0129865
 H     -0.6920456      0.0288537      0.8169361
 H      1.9234152     -0.0536427     -0.8152215
 H      1.4381355      0.0631125      2.2283249
 H      3.9844323      0.9538785      1.5071442
 H      3.7413128     -2.1310419      1.3827249
 H      6.0449198     -0.3313518      1.6223388
 H      6.0313233     -2.0378867      1.5694804
 [FORCES]
point    1
  14
     -0.0544198     -0.0004198     -0.0160697
      0.0545087     -0.0026171      0.0361903
     -0.1740916     -0.0037717     -0.0295096
      0.1428174     -0.0071506      0.0098045
      0.0233222      0.0077080     -0.0001316
     -0.0163701     -0.0168171     -0.0017026
      0.0069440      0.0003465      0.0108158
      0.0102242      0.0003531     -0.0116478
     -0.0094553      0.0007463      0.0225037
      0.0180192      0.0049776     -0.0245263
      0.0010868     -0.0152563      0.0037010
      0.0283378      0.0335741      0.0034997
     -0.0152855     -0.0121390     -0.0017587
     -0.0156380      0.0104660     -0.0011688
point    2
  14
     -0.0637909     -0.0002052     -0.0020707
      0.0884928     -0.0015439      0.0368902
     -0.1147706     -0.0043534     -0.0340753
      0.0950549     -0.0096945      0.0011604
     -0.0079567      0.0030698     -0.0041395
     -0.0017424      0.0001639      0.0002931
      0.0019368      0.0000893      0.0026751
      0.0011716      0.0002896     -0.0030409
     -0.0006775     -0.0003102      0.0036697
      0.0025750      0.0037225     -0.0047741
     -0.0004227     -0.0006413      0.0029854
      0.0089828      0.0101386      0.0007853
     -0.0031928     -0.0018659     -0.0001006
     -0.0056602      0.0011406     -0.0002582
point    3
  14
     -0.0709784     -0.0008004     -0.0036859
      0.0933588     -0.0010217      0.0451182
     -0.0808205     -0.0011454     -0.0384938
      0.0691621     -0.0153907      0.0007327
     -0.0205240      0.0108636     -0.0048941
      0.0119514      0.0012987      0.0012839
     -0.0019577      0.0001608     -0.0005613
     -0.0013348      0.0003090     -0.0004469
      0.0033798     -0.0004485     -0.0013301
     -0.0040942      0.0029399     -0.0003668
      0.0002813      0.0022866      0.0022833
      0.0000207      0.0010292     -0.0002135
      0.0013788      0.0017244      0.0003333
      0.0001769     -0.0018056      0.0002409
point    4
  14
     -0.0440262     -0.0001284     -0.0045782
      0.0612230     -0.0061402      0.0362016
     -0.0470468      0.0010273     -0.0303686
      0.0374987     -0.0117714      0.0003544
     -0.0137557      0.0083740     -0.0067365
      0.0075269     -0.0001366      0.0005142
     -0.0014655      0.0002397     -0.0008196
     -0.0003036      0.0005304      0.0003692
      0.0008866     -0.0014727     -0.0008079
     -0.0008618      0.0074278     -0.0005115
     -0.0015313      0.0007905      0.0076213
      0.0008256      0.0011597     -0.0019689
      0.0005567      0.0006891      0.0002772
      0.0004732     -0.0005892      0.0004534
point    5
  14
     -0.0095038      0.0002769     -0.0019523
      0.0129809     -0.0098692      0.0067986
     -0.0028773      0.0034853     -0.0028944
      0.0000604     -0.0019688      0.0005186
      0.0005552      0.0020055     -0.0147942
     -0.0006040     -0.0013486      0.0017258
      0.0002755      0.0011555      0.0001657
      0.0004257      0.0001535      0.0000495
     -0.0012396     -0.0010862      0.0005912
      0.0011125      0.0067937     -0.0012544
     -0.0015694     -0.0008394      0.0083174
      0.0014889      0.0011933      0.0008378
     -0.0008318     -0.0006091     -0.0000841
     -0.0002733      0.0006577      0.0019749
point    6
  14
     -0.0026964     -0.0003748      0.0005760
      0.0024099     -0.0075986      0.0002701
      0.0005268      0.0015029      0.0018234
     -0.0000702     -0.0013433     -0.0014509
      0.0009143      0.0009204     -0.0089313
      0.0002558     -0.0001263      0.0013465
      0.0001107      0.0009872     -0.0000207
     -0.0003214      0.0001181     -0.0001540
      0.0005286      0.0005735     -0.0000204
     -0.0009036      0.0055757     -0.0006498
     -0.0003061      0.0000068      0.0056968
     -0.0002323     -0.0002204      0.0003792
     -0.0000668      0.0001325      0.0001070
     -0.0001493     -0.0001536      0.0010283
point    7
  14
     -0.0008780     -0.0004278      0.0000742
      0.0004300     -0.0062845     -0.0001796
      0.0010762      0.0007299      0.0014073
     -0.0001377     -0.0003656     -0.0008895
      0.0000644      0.0003106     -0.0068151
      0.0002350      0.0000027      0.0008374
     -0.0000022      0.0007143     -0.0000290
     -0.0000193      0.0002007     -0.0000349
      0.0000382     -0.0000862      0.0000056
     -0.0000759      0.0053922     -0.0004632
     -0.0005085     -0.0001734      0.0057091
      0.0000284     -0.0000086     -0.0003120
     -0.0000643     -0.0000149     -0.0000221
     -0.0001863      0.0000107      0.0007115
point    8
  14
      0.0001856     -0.0003801      0.0000875
     -0.0001188     -0.0059229      0.0001605
      0.0008058      0.0006101      0.0010094
     -0.0003860     -0.0005978     -0.0007821
     -0.0000468      0.0005838     -0.0072293
      0.0003347     -0.0001580      0.0008848
      0.0000086      0.0005967     -0.0000348
      0.0000454      0.0002555      0.0000171
     -0.0000436     -0.0001900     -0.0000121
     -0.0000265      0.0053729     -0.0004496
     -0.0007058     -0.0002163      0.0057370
      0.0000629      0.0000603     -0.0000198
     -0.0000325     -0.0000596     -0.0000387
     -0.0000829      0.0000454      0.0006702
point    9
  14
      0.0001498     -0.0003343      0.0000856
     -0.0001316     -0.0060419      0.0000874
      0.0009959      0.0005285      0.0011579
     -0.0004138     -0.0007137     -0.0008174
     -0.0000068      0.0006535     -0.0072431
      0.0001732     -0.0001087      0.0009083
      0.0000038      0.0006133     -0.0000052
      0.0000171      0.0002439     -0.0000161
     -0.0000116     -0.0001298      0.0000107
     -0.0000896      0.0054438     -0.0004900
     -0.0006674     -0.0001769      0.0057548
      0.0000654      0.0000304     -0.0000235
     -0.0000145     -0.0000274     -0.0000950
     -0.0000701      0.0000194      0.0006855
point   10
  14
      0.0000201     -0.0003133      0.0000988
     -0.0000659     -0.0060504     -0.0000145
      0.0010684      0.0004721      0.0012931
     -0.0004542     -0.0006970     -0.0008409
     -0.0000228      0.0006551     -0.0072405
      0.0002331     -0.0001127      0.0009078
      0.0000083      0.0006231     -0.0000277
      0.0000036      0.0002263     -0.0000077
      0.0000013     -0.0001306     -0.0000059
     -0.0001008      0.0054776     -0.0004999
     -0.0006378     -0.0001714      0.0057572
      0.0000521      0.0000207     -0.0000026
     -0.0000278     -0.0000315     -0.0000809
     -0.0000776      0.0000321      0.0006637
point   11
  14
      0.0000000      0.0000000      0.0000000
      0.0000000      0.0000000      0.0000000
      0.0000000      0.0000000      0.0000000
      0.0000000      0.0000000      0.0000000
      0.0000000      0.0000000      0.0000000
      0.0000000      0.0000000      0.0000000
      0.0000000      0.0000000      0.0000000
      0.0000000      0.0000000      0.0000000
      0.0000000      0.0000000      0.0000000
      0.0000000      0.0000000      0.0000000
      0.0000000      0.0000000      0.0000000
      0.0000000      0.0000000      0.0000000
      0.0000000      0.0000000      0.0000000
      0.0000000      0.0000000      0.0000000
