# Supplementary material for: Smooth Things Come in Threes: A Diabatic Surrogate Model for Conical Intersection Optimization
Source: J Chem Theory Comput. 2023 May 16;19(11):3418–27. doi: 10.1021/acs.jctc.3c00389 (PMC10269327; doi:10.1021/acs.jctc.3c00389)
Supplement: Supplementary file 1 — ct3c00389_si_002.zip [file ct3c00389_si_002.zip › SI/RVO/ISC/b/MECP.geo.molden]

 [Molden Format]
 [N_GEO]
                   15
 [GEOCONV]
 energy
-0.77972874283903806E+02
-0.78004926382169288E+02
-0.78011654796407555E+02
-0.78015527673517624E+02
-0.78015782803516089E+02
-0.78015904912176524E+02
-0.78015953231586479E+02
-0.78015965612998031E+02
-0.78015969464472249E+02
-0.78015974569711517E+02
-0.78015986558497474E+02
-0.78015989936935114E+02
-0.78015991131071999E+02
-0.78015991224084871E+02
-0.78015991208621571E+02
 max-force
   0.0715130
   0.0353508
   0.0201830
   0.0065733
   0.0058012
   0.0052757
   0.0049908
   0.0049272
   0.0049105
   0.0048742
   0.0049502
   0.0050315
   0.0050602
   0.0050655
   0.0000000
 rms-force
   0.0196518
   0.0106915
   0.0065651
   0.0022048
   0.0018776
   0.0018174
   0.0016634
   0.0016079
   0.0016021
   0.0016063
   0.0016192
   0.0016240
   0.0016294
   0.0016309
   0.0000000
 [GEOMETRIES] (XYZ)
   6
  -77.972874283903806     
 C      0.0000000      0.0000000      0.7250000
 C      0.0000000      0.0000000     -0.7250000
 H      0.9431020      0.1000000      1.2695000
 H     -0.9391500     -0.0995810      1.2763630
 H      0.2622490     -0.9114090     -1.2695000
 H      0.5652870      0.9461390     -0.5695000
   6
  -78.004926382169288     
 C     -0.0031397     -0.0223804      0.7724327
 C      0.0741529      0.0056450     -0.6562525
 H      0.9115879      0.0179931      1.3480979
 H     -0.9444628     -0.0917567      1.3078990
 H      0.2695635     -0.8550149     -1.2733349
 H      0.5237862      0.9806630     -0.7919793
   6
  -78.011654796407555     
 C     -0.0160871     -0.0372873      0.8055065
 C      0.0499973      0.0906373     -0.6238421
 H      0.8802347     -0.0906416      1.3872009
 H     -0.9366801     -0.1085575      1.3467796
 H      0.3411435     -0.7683938     -1.1790632
 H      0.5128797      0.9493920     -1.0297187
   6
  -78.015527673517624     
 C      0.0021057     -0.0383866      0.8229085
 C      0.1077849      0.0811761     -0.6281349
 H      0.8854880     -0.0846133      1.4379192
 H     -0.9466171     -0.1125551      1.3208765
 H      0.2933055     -0.8115462     -1.2046935
 H      0.4894210      1.0010742     -1.0420127
   6
  -78.015782803516089     
 C      0.0125467     -0.0379403      0.8351445
 C      0.1328445      0.0792537     -0.6244532
 H      0.8845251     -0.0923178      1.4670632
 H     -0.9495284     -0.1093692      1.3097443
 H      0.2808869     -0.8117506     -1.2177818
 H      0.4702132      1.0072732     -1.0628538
   6
  -78.015904912176524     
 C      0.0193566     -0.0355336      0.8389444
 C      0.1541404      0.0755889     -0.6195258
 H      0.8821324     -0.0947191      1.4805239
 H     -0.9498400     -0.1077784      1.3000923
 H      0.2697471     -0.8091560     -1.2248355
 H      0.4559515      1.0067471     -1.0683363
   6
  -78.015953231586479     
 C      0.0225861     -0.0324629      0.8387811
 C      0.1707150      0.0740675     -0.6155960
 H      0.8798552     -0.0975476      1.4868158
 H     -0.9493953     -0.1083462      1.2939693
 H      0.2611816     -0.8095550     -1.2249835
 H      0.4465455      1.0089932     -1.0721238
   6
  -78.015965612998031     
 C      0.0245058     -0.0293822      0.8395087
 C      0.1810442      0.0732368     -0.6132120
 H      0.8787814     -0.0998746      1.4916978
 H     -0.9494246     -0.1094258      1.2903048
 H      0.2557157     -0.8100292     -1.2257336
 H      0.4408656      1.0106239     -1.0757027
   6
  -78.015969464472249     
 C      0.0255183     -0.0261745      0.8402277
 C      0.1867690      0.0731141     -0.6118980
 H      0.8780912     -0.1018288      1.4940686
 H     -0.9493772     -0.1108813      1.2881412
 H      0.2526578     -0.8100253     -1.2256312
 H      0.4378289      1.0109448     -1.0780454
   6
  -78.015974569711517     
 C      0.0264865     -0.0190748      0.8412549
 C      0.1913656      0.0742522     -0.6110612
 H      0.8774802     -0.1058983      1.4957513
 H     -0.9491777     -0.1149013      1.2854335
 H      0.2496068     -0.8106804     -1.2228592
 H      0.4357265      1.0114516     -1.0816563
   6
  -78.015986558497474     
 C      0.0262899      0.0020470      0.8433163
 C      0.1926674      0.0793768     -0.6101222
 H      0.8763764     -0.1172408      1.4942457
 H     -0.9479467     -0.1279128      1.2823104
 H      0.2470607     -0.8123023     -1.2124510
 H      0.4370403      1.0111811     -1.0904363
   6
  -78.015989936935114     
 C      0.0248707      0.0082295      0.8436880
 C      0.1870783      0.0814548     -0.6106868
 H      0.8768631     -0.1200644      1.4909809
 H     -0.9477722     -0.1321488      1.2836831
 H      0.2493869     -0.8126908     -1.2088203
 H      0.4410612      1.0103686     -1.0919819
   6
  -78.015991131071999     
 C      0.0237090      0.0098876      0.8435129
 C      0.1822900      0.0824676     -0.6114472
 H      0.8771828     -0.1205870      1.4884892
 H     -0.9475622     -0.1335622      1.2854044
 H      0.2516937     -0.8128012     -1.2073220
 H      0.4441747      1.0097443     -1.0917741
   6
  -78.015991224084871     
 C      0.0233501      0.0102615      0.8434779
 C      0.1808582      0.0827349     -0.6116431
 H      0.8773838     -0.1206694      1.4876619
 H     -0.9475956     -0.1339064      1.2858698
 H      0.2523941     -0.8128297     -1.2068858
 H      0.4450975      1.0095581     -1.0916177
   6
  -78.015991208621571     
 C      0.0232493      0.0102660      0.8434447
 C      0.1804626      0.0827603     -0.6117197
 H      0.8774103     -0.1206284      1.4874651
 H     -0.9475856     -0.1339255      1.2860591
 H      0.2526085     -0.8128272     -1.2068697
 H      0.4453429      1.0095039     -1.0915165
 [FORCES]
point    1
   6
     -0.0736480     -0.0652866      0.0649296
      0.0617866      0.0459670      0.0867692
     -0.0240329      0.0133579     -0.0083767
      0.0260377     -0.0132619      0.0056866
     -0.0111693      0.0357629     -0.0138687
      0.0210258     -0.0165394     -0.1351400
point    2
   6
     -0.0332845     -0.0402642      0.0584042
      0.0193811      0.0425741      0.0169596
     -0.0077490      0.0166490      0.0021943
      0.0131618     -0.0156690     -0.0016815
     -0.0116826      0.0088888     -0.0090733
      0.0201733     -0.0121786     -0.0668033
point    3
   6
     -0.0105859     -0.0000831      0.0381403
      0.0128970     -0.0083125     -0.0154863
      0.0105310      0.0088732      0.0067175
     -0.0083348     -0.0085524     -0.0007754
     -0.0159432     -0.0295173     -0.0189179
      0.0114358      0.0375921     -0.0096782
point    4
   6
     -0.0007561      0.0003638      0.0087493
      0.0096875     -0.0001212      0.0010079
     -0.0000143      0.0099899      0.0013712
     -0.0024288     -0.0093924     -0.0010515
     -0.0124218      0.0010429     -0.0073825
      0.0059336     -0.0018829     -0.0026944
point    5
   6
      0.0001865      0.0013685     -0.0041423
      0.0069479     -0.0009031      0.0055968
     -0.0012387      0.0092418     -0.0004269
     -0.0005557     -0.0087337     -0.0002505
     -0.0109627      0.0033133     -0.0024542
      0.0056226     -0.0042868      0.0016771
point    6
   6
     -0.0014620      0.0006880     -0.0062906
      0.0032522     -0.0011459      0.0068386
      0.0002407      0.0090526      0.0006476
      0.0001833     -0.0087685      0.0000302
     -0.0099695      0.0005474     -0.0019702
      0.0077554     -0.0003736      0.0007444
point    7
   6
     -0.0010988      0.0003771     -0.0029264
      0.0015124     -0.0003087      0.0039825
      0.0005563      0.0090841      0.0010188
      0.0000678     -0.0088354     -0.0004328
     -0.0094312      0.0000376     -0.0023285
      0.0083934     -0.0003547      0.0006863
point    8
   6
     -0.0003692      0.0001455     -0.0014994
      0.0011194      0.0003888      0.0017737
      0.0000778      0.0091280      0.0007203
      0.0001508     -0.0088434     -0.0007066
     -0.0093111      0.0005453     -0.0016484
      0.0083322     -0.0013644      0.0013604
point    9
   6
     -0.0001356      0.0000196     -0.0013470
      0.0007888      0.0003906      0.0011433
      0.0000800      0.0091287      0.0008249
      0.0001093     -0.0088508     -0.0007721
     -0.0092796      0.0005734     -0.0013169
      0.0084370     -0.0012615      0.0014679
point   10
   6
     -0.0001767     -0.0000698     -0.0017383
      0.0005273      0.0003917      0.0014769
      0.0001745      0.0091368      0.0009543
      0.0001689     -0.0088323     -0.0007537
     -0.0092109      0.0006301     -0.0013230
      0.0085170     -0.0012566      0.0013838
point   11
   6
     -0.0003069     -0.0006186     -0.0019904
      0.0003438      0.0003274      0.0018184
      0.0004879      0.0093546      0.0011820
      0.0001291     -0.0086546     -0.0007949
     -0.0092441      0.0006525     -0.0014475
      0.0085901     -0.0010613      0.0012325
point   12
   6
     -0.0005257     -0.0009807     -0.0018661
      0.0006578      0.0006241      0.0017894
      0.0003097      0.0095081      0.0010599
      0.0004604     -0.0085205     -0.0008818
     -0.0093669      0.0005848     -0.0014442
      0.0084648     -0.0012159      0.0013428
point   13
   6
     -0.0005958     -0.0010379     -0.0018882
      0.0009080      0.0006144      0.0019126
      0.0003728      0.0095624      0.0010318
      0.0003900     -0.0084960     -0.0008880
     -0.0094620      0.0005706     -0.0015013
      0.0083871     -0.0012135      0.0013331
point   14
   6
     -0.0006233     -0.0010487     -0.0019127
      0.0009885      0.0006246      0.0019254
      0.0003421      0.0095724      0.0010448
      0.0004252     -0.0084901     -0.0008703
     -0.0094915      0.0005670     -0.0015205
      0.0083590     -0.0012252      0.0013333
point   15
   6
      0.0000000      0.0000000      0.0000000
      0.0000000      0.0000000      0.0000000
      0.0000000      0.0000000      0.0000000
      0.0000000      0.0000000      0.0000000
      0.0000000      0.0000000      0.0000000
      0.0000000      0.0000000      0.0000000
