# Supplementary material for: Smooth Things Come in Threes: A Diabatic Surrogate Model for Conical Intersection Optimization
Source: J Chem Theory Comput. 2023 May 16;19(11):3418–27. doi: 10.1021/acs.jctc.3c00389 (PMC10269327; doi:10.1021/acs.jctc.3c00389)
Supplement: Supplementary file 1 — ct3c00389_si_002.zip [file ct3c00389_si_002.zip › SI/RVO/ISC/k/MECP.geo.molden]

 [Molden Format]
 [N_GEO]
                   12
 [GEOCONV]
 energy
-0.15486230299808895E+03
-0.15488975028793013E+03
-0.15490399493188255E+03
-0.15492052702010096E+03
-0.15492240915479249E+03
-0.15492241667485126E+03
-0.15492237439408285E+03
-0.15492245459736364E+03
-0.15492252766428112E+03
-0.15492254138946217E+03
-0.15492254332776488E+03
-0.15492254350447831E+03
 max-force
   0.0352601
   0.0529476
   0.0288658
   0.0168865
   0.0182214
   0.0093369
   0.0059485
   0.0053395
   0.0042767
   0.0031583
   0.0033433
   0.0000000
 rms-force
   0.0073391
   0.0088338
   0.0076888
   0.0040255
   0.0030146
   0.0015824
   0.0010760
   0.0008978
   0.0007078
   0.0005109
   0.0005443
   0.0000000
 [GEOMETRIES] (XYZ)
  10
  -154.86230299808895     
 C      0.0000000      0.0000000      0.0000000
 C      1.4700000      0.0000000      0.0000000
 C      1.4700000      0.0000000      1.4100000
 C      2.0913900      1.1210200      2.1500000
 H     -0.5405000      0.9361700      0.0000000
 H     -0.5405000     -0.9361700      0.0000000
 H      1.9238700      0.8188000     -0.5405000
 H      1.0743600     -0.8484600      1.9505000
 H      1.5715600      2.0647400      2.2378700
 H      3.0650800      0.9960900      2.6026300
  10
  -154.88975028793013     
 C      0.0857635      0.0586289      0.0906112
 C      1.5114350     -0.0526660     -0.1095048
 C      1.4377617      0.0099921      1.3249210
 C      1.9696766      1.1067690      2.1071251
 H     -0.4097620      1.0113828      0.0176676
 H     -0.5147026     -0.8147195      0.2806926
 H      2.0348511      0.7110195     -0.6635510
 H      1.1215984     -0.8617579      1.8772148
 H      1.3750377      1.9533068      2.3969771
 H      2.9736006      1.0302343      2.4883464
  10
  -154.90399493188255     
 C      0.2307987      0.1198863      0.2478598
 C      1.5725342     -0.1092542     -0.1901899
 C      1.3770117     -0.0415241      1.2362743
 C      1.8302834      1.0861125      2.0181248
 H     -0.1861819      1.1095065      0.2867273
 H     -0.4203065     -0.7046597      0.4670952
 H      2.0841849      0.6572985     -0.7515564
 H      1.0800982     -0.9302660      1.7736791
 H      1.1885932      1.8969004      2.3032962
 H      2.8282441      1.0681897      2.4191896
  10
  -154.92052702010096     
 C      0.1724080      0.1510909      0.3234135
 C      1.5246317     -0.1106407     -0.1372060
 C      1.3128085     -0.0302954      1.3057675
 C      1.8487167      1.0941425      2.0411141
 H     -0.2586647      1.1075291      0.1040583
 H     -0.5153811     -0.6658951      0.3095513
 H      2.1194629      0.6003483     -0.6853646
 H      1.2855795     -0.9843644      1.7980166
 H      1.2140834      1.8781372      2.4099259
 H      2.8816152      1.1121376      2.3412235
  10
  -154.92240915479249     
 C      0.1693770      0.1438410      0.3236579
 C      1.5392741     -0.1104824     -0.1507317
 C      1.3105741     -0.0289370      1.3052274
 C      1.8399271      1.1045771      2.0394372
 H     -0.2542144      1.1201447      0.1726015
 H     -0.5423814     -0.6598487      0.2703635
 H      2.1547273      0.5617762     -0.7266514
 H      1.2969811     -0.9782871      1.8173631
 H      1.1953613      1.8698488      2.4299374
 H      2.8756337      1.1295573      2.3292951
  10
  -154.92241667485126     
 C      0.1704339      0.1498292      0.3139234
 C      1.5340926     -0.1314513     -0.1756065
 C      1.3234154     -0.0184968      1.2868415
 C      1.8294816      1.1260688      2.0655643
 H     -0.2355164      1.1395062      0.1727233
 H     -0.5617384     -0.6406149      0.2718997
 H      2.1580903      0.4843976     -0.7954466
 H      1.3337962     -0.9643843      1.8125866
 H      1.1659174      1.8435370      2.5129291
 H      2.8672874      1.1637985      2.3450854
  10
  -154.92237439408285     
 C      0.1688215      0.1446863      0.3107941
 C      1.5321338     -0.1250118     -0.1743176
 C      1.3202845     -0.0095528      1.2830998
 C      1.8412617      1.1362597      2.0720257
 H     -0.2341452      1.1331580      0.1512178
 H     -0.5639011     -0.6442425      0.2717648
 H      2.1516339      0.4699064     -0.8158805
 H      1.3249955     -0.9533318      1.8130636
 H      1.1657710      1.8270878      2.5437510
 H      2.8784044      1.1732308      2.3549815
  10
  -154.92245459736364     
 C      0.1699335      0.1464826      0.3097613
 C      1.5342065     -0.1261846     -0.1713760
 C      1.3208866     -0.0113851      1.2839653
 C      1.8378431      1.1411081      2.0640178
 H     -0.2322350      1.1359073      0.1573197
 H     -0.5655327     -0.6398867      0.2717203
 H      2.1564668      0.4655779     -0.8141108
 H      1.3273099     -0.9550603      1.8134555
 H      1.1610872      1.8210942      2.5498928
 H      2.8752940      1.1745365      2.3458540
  10
  -154.92252766428112     
 C      0.1697649      0.1478167      0.3090200
 C      1.5345699     -0.1269412     -0.1670798
 C      1.3196548     -0.0122564      1.2859647
 C      1.8376168      1.1513555      2.0463013
 H     -0.2322942      1.1375960      0.1603361
 H     -0.5640153     -0.6398007      0.2623295
 H      2.1606424      0.4621401     -0.8088443
 H      1.3230943     -0.9515164      1.8222108
 H      1.1618782      1.8062955      2.5674643
 H      2.8743484      1.1775008      2.3327975
  10
  -154.92254138946217     
 C      0.1691080      0.1485004      0.3063436
 C      1.5346088     -0.1270772     -0.1686207
 C      1.3171440     -0.0118316      1.2857940
 C      1.8390774      1.1537461      2.0403450
 H     -0.2358030      1.1368416      0.1551317
 H     -0.5619401     -0.6420611      0.2645661
 H      2.1629145      0.4653752     -0.8048649
 H      1.3199474     -0.9479057      1.8276709
 H      1.1645709      1.8008577      2.5739122
 H      2.8756320      1.1757446      2.3302221
  10
  -154.92254332776488     
 C      0.1694654      0.1481663      0.3064582
 C      1.5348409     -0.1278806     -0.1685937
 C      1.3170744     -0.0114292      1.2858172
 C      1.8397701      1.1543050      2.0402161
 H     -0.2368082      1.1357496      0.1552025
 H     -0.5610015     -0.6426519      0.2633447
 H      2.1619693      0.4670299     -0.8039357
 H      1.3182702     -0.9472729      1.8280629
 H      1.1653515      1.8017855      2.5737045
 H      2.8763279      1.1743883      2.3302232
  10
  -154.92254350447831     
 C      0.1694391      0.1480622      0.3064874
 C      1.5349696     -0.1279059     -0.1685527
 C      1.3170326     -0.0114161      1.2858521
 C      1.8398048      1.1543948      2.0402851
 H     -0.2368470      1.1355702      0.1545223
 H     -0.5610149     -0.6428797      0.2636296
 H      2.1618496      0.4675418     -0.8037304
 H      1.3179523     -0.9473367      1.8279696
 H      1.1657468      1.8019820      2.5739200
 H      2.8763270      1.1741773      2.3301171
 [FORCES]
point    1
  10
      0.0645853      0.0132001      0.0627674
     -0.0204616      0.0103678     -0.0666318
     -0.0551518     -0.0064511     -0.0002949
     -0.0300297     -0.0010334     -0.0026262
     -0.0005392     -0.0102495     -0.0128891
     -0.0010535      0.0094232      0.0186654
      0.0149895     -0.0063737      0.0104845
      0.0232213     -0.0045400     -0.0057680
      0.0139492     -0.0034262     -0.0038186
     -0.0095095     -0.0009171      0.0001114
point    2
  10
      0.0498045      0.0217031      0.0909788
      0.0212305     -0.0010845     -0.0413270
     -0.1000564     -0.0365228     -0.0327792
      0.0025615      0.0298644      0.0062249
     -0.0040681     -0.0043476     -0.0142818
      0.0006390      0.0039427     -0.0039147
      0.0042831     -0.0056234      0.0022242
      0.0236957     -0.0112175     -0.0075709
      0.0034002      0.0033159     -0.0034484
     -0.0014901     -0.0000304      0.0038942
point    3
  10
     -0.0478306      0.0183307      0.0515674
      0.0346221      0.0062158     -0.0545484
     -0.0412483     -0.0319169      0.0379793
      0.0355076      0.0216043      0.0180718
     -0.0153985     -0.0010130     -0.0299417
     -0.0196041      0.0039199     -0.0332942
      0.0105886     -0.0132245      0.0026246
      0.0470078     -0.0112938      0.0051714
     -0.0032062      0.0030927     -0.0041517
     -0.0004383      0.0042848      0.0065214
point    4
  10
     -0.0139524     -0.0101337     -0.0010008
      0.0299369      0.0143932     -0.0294450
     -0.0186101     -0.0245331     -0.0007161
      0.0190397      0.0319109      0.0212189
     -0.0034909      0.0092947      0.0098690
     -0.0134877     -0.0073698     -0.0046708
      0.0012692     -0.0085158     -0.0058044
      0.0003246     -0.0054178      0.0108490
     -0.0007638      0.0027823     -0.0028759
     -0.0002657     -0.0024109      0.0025761
point    5
  10
      0.0000102     -0.0020348     -0.0032266
      0.0055595      0.0130478     -0.0066797
     -0.0142810     -0.0344334     -0.0107874
      0.0147504      0.0289991      0.0167901
     -0.0017849      0.0043418      0.0018640
     -0.0025199     -0.0027702     -0.0009342
     -0.0028231     -0.0065217     -0.0009359
      0.0022256     -0.0018859      0.0037657
     -0.0005319      0.0030784     -0.0022450
     -0.0006050     -0.0018212      0.0023890
point    6
  10
      0.0021121     -0.0041094     -0.0004189
      0.0001598      0.0144823      0.0071639
     -0.0089657     -0.0176442      0.0000565
      0.0100530      0.0087932     -0.0033128
      0.0004660     -0.0011084     -0.0001635
      0.0006128      0.0007351     -0.0003146
     -0.0008399     -0.0011744     -0.0024267
     -0.0020522      0.0005320     -0.0003328
     -0.0016648      0.0001575     -0.0025900
      0.0001189     -0.0006636      0.0023391
point    7
  10
     -0.0011209      0.0056236     -0.0027278
      0.0020884      0.0035488      0.0024101
      0.0020954     -0.0096561      0.0112410
     -0.0019775      0.0014327     -0.0100871
     -0.0010866     -0.0012414      0.0014099
      0.0006374     -0.0005839      0.0001767
      0.0000569      0.0015162     -0.0010700
     -0.0003833      0.0001329     -0.0011162
      0.0002991      0.0012952     -0.0010894
     -0.0006088     -0.0020679      0.0008528
point    8
  10
     -0.0007816      0.0036263     -0.0006419
      0.0018191      0.0042105     -0.0007833
     -0.0001550     -0.0080951      0.0100902
     -0.0001933      0.0001906     -0.0085520
     -0.0007307     -0.0006652      0.0006108
      0.0008973     -0.0009410     -0.0004731
     -0.0002663      0.0010901     -0.0004433
     -0.0006884      0.0003968     -0.0000864
      0.0003253      0.0011334     -0.0012183
     -0.0002264     -0.0009464      0.0014973
point    9
  10
     -0.0007788      0.0025966     -0.0003848
      0.0025762      0.0032912     -0.0038061
     -0.0024573     -0.0063111      0.0080818
      0.0010754     -0.0003141     -0.0042640
     -0.0007401     -0.0005443      0.0001828
      0.0006924     -0.0006853      0.0003799
     -0.0001740      0.0008706     -0.0000967
     -0.0001537      0.0002343      0.0004527
     -0.0003034      0.0013992     -0.0015436
      0.0002632     -0.0005372      0.0009981
point   10
  10
     -0.0004001      0.0016455      0.0003666
      0.0017321      0.0026537     -0.0011638
     -0.0010483     -0.0049836      0.0059682
      0.0009301      0.0002726     -0.0026377
     -0.0005278     -0.0007235      0.0004446
      0.0004468     -0.0002850     -0.0004541
     -0.0002416      0.0008492     -0.0005492
     -0.0005428     -0.0000240     -0.0004256
     -0.0001224      0.0013433     -0.0019303
     -0.0002261     -0.0007483      0.0003814
point   11
  10
     -0.0007756      0.0015792     -0.0000008
      0.0018617      0.0035314     -0.0011673
     -0.0010652     -0.0052619      0.0063179
      0.0006598     -0.0001638     -0.0029253
     -0.0003627     -0.0004184      0.0002245
      0.0002834     -0.0005084     -0.0000987
     -0.0001423      0.0005462     -0.0005457
     -0.0002734      0.0000049     -0.0003139
      0.0000921      0.0012610     -0.0019766
     -0.0002778     -0.0005701      0.0004860
point   12
  10
      0.0000000      0.0000000      0.0000000
      0.0000000      0.0000000      0.0000000
      0.0000000      0.0000000      0.0000000
      0.0000000      0.0000000      0.0000000
      0.0000000      0.0000000      0.0000000
      0.0000000      0.0000000      0.0000000
      0.0000000      0.0000000      0.0000000
      0.0000000      0.0000000      0.0000000
      0.0000000      0.0000000      0.0000000
      0.0000000      0.0000000      0.0000000
