# Supplementary material for: Smooth Things Come in Threes: A Diabatic Surrogate Model for Conical Intersection Optimization
Source: J Chem Theory Comput. 2023 May 16;19(11):3418–27. doi: 10.1021/acs.jctc.3c00389 (PMC10269327; doi:10.1021/acs.jctc.3c00389)
Supplement: Supplementary file 1 — ct3c00389_si_002.zip [file ct3c00389_si_002.zip › SI/RVO/ISC/g/MECP.geo.molden]

 [Molden Format]
 [N_GEO]
                    7
 [GEOCONV]
 energy
-0.15181194673238781E+03
-0.15181279341958731E+03
-0.15180613548945036E+03
-0.15180289675023263E+03
-0.15180378453647131E+03
-0.15180378672657875E+03
-0.15180378676303286E+03
 max-force
   0.0922547
   0.0728812
   0.0616810
   0.0743710
   0.0747916
   0.0747836
   0.0000000
 rms-force
   0.0265760
   0.0266263
   0.0204472
   0.0201445
   0.0199988
   0.0198659
   0.0000000
 [GEOMETRIES] (XYZ)
   5
  -151.81194673238781     
 C      0.0000000      0.0000000      0.0000000
 H      1.0641400      0.0000000      0.0000000
 H     -0.5491900      0.0000000     -0.9115000
 C     -0.6532100      0.0000000      1.1561700
 O     -1.3335100      0.0000000      2.1473000
   5
  -151.81279341958731     
 C     -0.0306870     -0.0000000      0.0453929
 H      1.0309337      0.0000000     -0.0578500
 H     -0.5203343      0.0000000     -0.9052009
 C     -0.5929967     -0.0000000      1.2477517
 O     -1.3586857      0.0000000      2.0618763
   5
  -151.80613548945036     
 C     -0.0311741     -0.0000027      0.0634677
 H      1.0302256     -0.0000002     -0.1051082
 H     -0.5652888      0.0000010     -0.8868691
 C     -0.4586444      0.0000035      1.3775223
 O     -1.4468883     -0.0000017      1.9429573
   5
  -151.80289675023263     
 C      0.0122254      0.0000069      0.0508084
 H      1.0718379     -0.0000052     -0.1314705
 H     -0.6380031     -0.0000029     -0.8126937
 C     -0.4251896      0.0000065      1.4161646
 O     -1.4926407     -0.0000053      1.8691613
   5
  -151.80378453647131     
 C      0.0424106      0.0000188      0.0458938
 H      1.0956424     -0.0000266     -0.1564845
 H     -0.6638776     -0.0000004     -0.7663617
 C     -0.4320492      0.0000397      1.4182281
 O     -1.5138961     -0.0000315      1.8506943
   5
  -151.80378672657875     
 C      0.0429372      0.0000163      0.0462503
 H      1.0955143     -0.0000230     -0.1553465
 H     -0.6661070     -0.0000007     -0.7642625
 C     -0.4309754      0.0000349      1.4176442
 O     -1.5131391     -0.0000275      1.8476845
   5
  -151.80378676303286     
 C      0.0430380      0.0000011      0.0464535
 H      1.0953566      0.0000072     -0.1553576
 H     -0.6662854     -0.0000056     -0.7639180
 C     -0.4307248     -0.0000123      1.4175642
 O     -1.5131544      0.0000096      1.8472278
 [FORCES]
point    1
   5
      0.0043215      0.0000000     -0.0170794
      0.0180180      0.0000000     -0.0076377
     -0.0035214      0.0000000     -0.0236535
     -0.0970219      0.0000000      0.1743362
      0.0782038     -0.0000000     -0.1259655
point    2
   5
      0.0485239      0.0000004     -0.0670769
      0.0152668     -0.0000000      0.0118348
     -0.0307596      0.0000000     -0.0036347
      0.1046943     -0.0000005     -0.0788311
     -0.1377255      0.0000001      0.1377078
point    3
   5
      0.0914509     -0.0000044     -0.0228437
      0.0041458     -0.0000010      0.0070379
     -0.0296174      0.0000031      0.0406487
     -0.0041005      0.0000014     -0.1165602
     -0.0618788      0.0000010      0.0917174
point    4
   5
      0.0662432     -0.0000013      0.0573908
     -0.0033653     -0.0000013     -0.0011691
     -0.0148178      0.0000027      0.0257029
     -0.0647200      0.0000011     -0.1405408
      0.0166600     -0.0000013      0.0586164
point    5
   5
      0.0342423     -0.0000080      0.0832637
     -0.0026061      0.0000014      0.0011745
     -0.0077043      0.0000070      0.0129419
     -0.0628171     -0.0000024     -0.1413356
      0.0388852      0.0000019      0.0439554
point    6
   5
      0.0332806     -0.0000042      0.0822493
     -0.0016502      0.0000018      0.0003938
     -0.0066740      0.0000075      0.0131027
     -0.0613752     -0.0000131     -0.1413206
      0.0364188      0.0000080      0.0455748
point    7
   5
      0.0000000      0.0000000      0.0000000
      0.0000000      0.0000000      0.0000000
      0.0000000      0.0000000      0.0000000
      0.0000000      0.0000000      0.0000000
      0.0000000      0.0000000      0.0000000
