# Supplementary material for: Smooth Things Come in Threes: A Diabatic Surrogate Model for Conical Intersection Optimization
Source: J Chem Theory Comput. 2023 May 16;19(11):3418–27. doi: 10.1021/acs.jctc.3c00389 (PMC10269327; doi:10.1021/acs.jctc.3c00389)
Supplement: Supplementary file 1 — ct3c00389_si_002.zip [file ct3c00389_si_002.zip › SI/readme.txt]

RS-RFO: Conventional optimization with RS-RFO
  CI: S0/S1 MECP
    - directories a to s
  ISC: S0/T1 MECP (S1/T1 for cases n and o)
    - directories a to s

RVO: New optimization with RVO
  CI: S0/S1 MECP
    - directories a to s
  ISC: S0/T1 MECP (S1/T1 for cases n and o)
    - directories a to s

Files in each directory:
  - MECP.input        input file for the optimization
  - *.xyz             initial geometry for the optimization
  - init.Orb          initial orbitals for the optimization
  - MECP.geo.molden   geometries for each macroiteration
  - MECP.rasscf.h5    final CASSCF result, including geometry, energies and orbitals (for S0/S1 optimizations)
  - MECP.S.rasscf.h5  final singlet CASSCF result, including geometry, energies and orbitals (for S0/T1 optimizations)
  - MECP.T.rasscf.h5  final triplet CASSCF result, including geometry, energies and orbitals (for S0/T1 optimizations)
