# Supplementary material for: Smooth Things Come in Threes: A Diabatic Surrogate Model for Conical Intersection Optimization
Source: J Chem Theory Comput. 2023 May 16;19(11):3418–27. doi: 10.1021/acs.jctc.3c00389 (PMC10269327; doi:10.1021/acs.jctc.3c00389)
Supplement: Supplementary file 1 — ct3c00389_si_002.zip [file ct3c00389_si_002.zip › SI/RS-RFO/CI/f/MECP.geo.molden]

 [Molden Format]
 [N_GEO]
                   17
 [GEOCONV]
 energy
-0.94282715794215349E+02
-0.94293984613962181E+02
-0.94293456867081247E+02
-0.94287712795747126E+02
-0.94280646328226112E+02
-0.94274535807307558E+02
-0.94269358214964569E+02
-0.94266598233930381E+02
-0.94260201969134215E+02
-0.94264810221234910E+02
-0.94268127724795221E+02
-0.94269655243401900E+02
-0.94270054146634124E+02
-0.94270069069685974E+02
-0.94270074925525961E+02
-0.94270076014294744E+02
-0.94270076288948687E+02
 max-force
   0.0470815
   0.0272914
   0.0207736
   0.0367059
   0.0483451
   0.0281322
   0.0260052
   0.0215445
   0.0395205
   0.0310852
   0.0249103
   0.0329371
   0.0350166
   0.0358333
   0.0354424
   0.0355542
   0.0000000
 rms-force
   0.0164421
   0.0076963
   0.0071358
   0.0088285
   0.0113590
   0.0095142
   0.0073852
   0.0060557
   0.0103827
   0.0071605
   0.0079628
   0.0087739
   0.0092289
   0.0093782
   0.0094237
   0.0095214
   0.0000000
 [GEOMETRIES] (XYZ)
   6
  -94.282715794215349     
 C      0.7710600      0.0000000      0.0000010
 N     -0.7710600      0.0000000     -0.0000010
 H     -1.1562190      0.8777400     -0.5067610
 H     -1.1562210      0.0000000      1.0135290
 H     -1.1562190     -0.8777400     -0.5067610
 H      1.1562210      0.7166730      0.7166730
   6
  -94.293984613962181     
 C      0.7318334      0.0275256      0.0274537
 N     -0.7791507     -0.0007453     -0.0031664
 H     -1.1776754      0.8265259     -0.4931183
 H     -1.1749300     -0.0064746      0.9584655
 H     -1.1409879     -0.8326087     -0.4829653
 H      1.2284726      0.7024501      0.7100108
   6
  -94.293456867081247     
 C      0.6634489      0.0580377      0.0558861
 N     -0.7963586      0.0103695     -0.0006387
 H     -1.1933451      0.8055853     -0.4912907
 H     -1.1922754     -0.0086085      0.9337792
 H     -1.0868559     -0.8191022     -0.4718747
 H      1.2929481      0.6703912      0.6908188
   6
  -94.287712795747126     
 C      0.6067193      0.0890033      0.0836411
 N     -0.8050786      0.0242436      0.0053351
 H     -1.2096480      0.8148070     -0.5029880
 H     -1.2173702     -0.0092796      0.9429838
 H     -1.0331285     -0.8381468     -0.4789438
 H      1.3460682      0.6360455      0.6666518
   6
  -94.280646328226112     
 C      0.5800391      0.1287470      0.1196588
 N     -0.8020044      0.0336296      0.0110702
 H     -1.2278934      0.8068849     -0.5128015
 H     -1.2487936     -0.0205952      0.9357645
 H     -1.0114540     -0.8376366     -0.4775084
 H      1.3976682      0.6056434      0.6404964
   6
  -94.274535807307558     
 C      0.5913681      0.1787635      0.1650681
 N     -0.7979596      0.0335522      0.0136872
 H     -1.2500548      0.7915796     -0.5222817
 H     -1.2885154     -0.0360163      0.9203269
 H     -1.0325623     -0.8388696     -0.4801209
 H      1.4652860      0.5876637      0.6200005
   6
  -94.269358214964569     
 C      0.5825969      0.2230847      0.2033243
 N     -0.8011557      0.0376272      0.0173694
 H     -1.2638444      0.7752709     -0.5247867
 H     -1.3117855     -0.0448641      0.9016765
 H     -1.0248595     -0.8331368     -0.4760646
 H      1.5066102      0.5586911      0.5951611
   6
  -94.266598233930381     
 C      0.5470764      0.2528001      0.2281263
 N     -0.8100802      0.0528131      0.0344933
 H     -1.2623166      0.7740644     -0.5338178
 H     -1.3392381     -0.0541638      0.9016710
 H     -0.9666656     -0.8274182     -0.4697954
 H      1.5187862      0.5185773      0.5560025
   6
  -94.260201969134215     
 C      0.5080143      0.2517891      0.2348163
 N     -0.8479390      0.0627456      0.0872242
 H     -1.2220655      0.7636254     -0.5363244
 H     -1.4116632     -0.0641515      0.9005275
 H     -0.8625171     -0.7884569     -0.4597835
 H      1.5237325      0.4911212      0.4902199
   6
  -94.264810221234910     
 C      0.5241506      0.2575393      0.2180371
 N     -0.8386126      0.0548681      0.0603805
 H     -1.2497457      0.7634327     -0.5323684
 H     -1.3707908     -0.0508967      0.9074625
 H     -0.9016890     -0.8044427     -0.4700487
 H      1.5242495      0.4961722      0.5332169
   6
  -94.268127724795221     
 C      0.5469712      0.2880216      0.1731920
 N     -0.8353434      0.0674795      0.0128174
 H     -1.3203271      0.7682552     -0.5307002
 H     -1.2956763     -0.0477795      0.9080423
 H     -0.9227893     -0.8233317     -0.4545625
 H      1.5147268      0.4640279      0.6078910
   6
  -94.269655243401900     
 C      0.5512241      0.2981953      0.1594587
 N     -0.8228730      0.0415983     -0.0080307
 H     -1.3148222      0.7752740     -0.5161504
 H     -1.2555323     -0.0265778      0.9165821
 H     -0.9673544     -0.8484455     -0.4738359
 H      1.4969198      0.4766287      0.6386562
   6
  -94.270054146634124     
 C      0.5564789      0.3001115      0.1551811
 N     -0.8119137      0.0330062     -0.0118725
 H     -1.3047604      0.7710237     -0.5105104
 H     -1.2419053     -0.0245299      0.9142045
 H     -0.9958116     -0.8498867     -0.4781802
 H      1.4854741      0.4869482      0.6478574
   6
  -94.270069069685974     
 C      0.5563949      0.2998276      0.1542602
 N     -0.8088979      0.0351459     -0.0123212
 H     -1.3039979      0.7703005     -0.5105889
 H     -1.2390117     -0.0263741      0.9127678
 H     -0.9983713     -0.8492394     -0.4760879
 H      1.4814459      0.4870125      0.6486501
   6
  -94.270074925525961     
 C      0.5554248      0.2991882      0.1538161
 N     -0.8092377      0.0362441     -0.0123218
 H     -1.3051722      0.7706645     -0.5109406
 H     -1.2387471     -0.0261394      0.9132684
 H     -0.9958328     -0.8492665     -0.4757811
 H      1.4811271      0.4859820      0.6486391
   6
  -94.270076014294744     
 C      0.5549344      0.2991884      0.1532213
 N     -0.8083988      0.0363521     -0.0125227
 H     -1.3048081      0.7704789     -0.5109113
 H     -1.2372058     -0.0260861      0.9133812
 H     -0.9966047     -0.8492381     -0.4757498
 H      1.4796449      0.4859779      0.6492613
   6
  -94.270076288948687     
 C      0.5547571      0.2991690      0.1533066
 N     -0.8086681      0.0360941     -0.0124002
 H     -1.3048101      0.7704917     -0.5108917
 H     -1.2373642     -0.0257737      0.9135983
 H     -0.9962567     -0.8492575     -0.4760881
 H      1.4799040      0.4859494      0.6491552
 [FORCES]
point    1
   6
     -0.0819016      0.0041161      0.0025470
     -0.0268688     -0.0134093     -0.0007991
      0.0315727     -0.0748392      0.0430170
      0.0293966      0.0015151     -0.0889711
      0.0349235      0.0810935      0.0438912
      0.0128777      0.0015237      0.0003149
point    2
   6
     -0.0515733     -0.0160639     -0.0194488
      0.0089839      0.0159483      0.0227418
      0.0189758     -0.0265323      0.0174057
      0.0126233      0.0028659     -0.0341532
      0.0176701      0.0160925      0.0068275
     -0.0066796      0.0076896      0.0066269
point    3
   6
      0.0058959     -0.0230155     -0.0309631
      0.0328957      0.0268666      0.0392564
      0.0011220      0.0042431     -0.0012719
     -0.0081932      0.0035076      0.0007672
     -0.0064919     -0.0214228     -0.0163971
     -0.0252286      0.0098211      0.0086085
point    4
   6
      0.0693640     -0.0199692     -0.0328295
     -0.0108699      0.0064119      0.0361236
      0.0014533     -0.0073126      0.0043860
     -0.0085507      0.0038926     -0.0143107
     -0.0124461      0.0070758     -0.0020666
     -0.0389507      0.0099014      0.0086972
point    5
   6
      0.0913591     -0.0251866     -0.0410105
     -0.0478521     -0.0034057      0.0324836
      0.0053340     -0.0081747      0.0079787
     -0.0049118      0.0070586     -0.0166568
     -0.0086663      0.0126171      0.0002392
     -0.0352629      0.0170912      0.0169658
point    6
   6
      0.0309901     -0.0387807     -0.0531621
     -0.0492301     -0.0031225      0.0275930
      0.0161583     -0.0103301      0.0141275
      0.0069960      0.0101309     -0.0187457
      0.0136788      0.0188473      0.0051708
     -0.0185932      0.0232550      0.0250165
point    7
   6
     -0.0016614     -0.0334720     -0.0491428
     -0.0339752     -0.0064614      0.0194878
      0.0147739     -0.0008578      0.0093018
      0.0049582      0.0100346     -0.0051883
      0.0181577      0.0105627      0.0013747
     -0.0022531      0.0201939      0.0241668
point    8
   6
      0.0280258     -0.0073154     -0.0251351
     -0.0407133     -0.0266689     -0.0034065
      0.0073220      0.0000187      0.0103921
      0.0019556      0.0111568     -0.0018457
      0.0033361      0.0118711      0.0029815
      0.0000738      0.0109377      0.0170136
point    9
   6
      0.0746830      0.0181408      0.0080042
      0.0153668     -0.0241678     -0.0568690
     -0.0206511      0.0136121      0.0063038
     -0.0152037      0.0055356      0.0301296
     -0.0347303     -0.0157298     -0.0007155
     -0.0194647      0.0026091      0.0131468
point   10
   6
      0.0587426      0.0121882     -0.0117841
      0.0080701     -0.0185480     -0.0209704
     -0.0105700      0.0117502      0.0033237
     -0.0112071      0.0036405      0.0157084
     -0.0233948     -0.0113988     -0.0006481
     -0.0216408      0.0023679      0.0143705
point   11
   6
      0.0281428      0.0185874     -0.0470736
      0.0217535     -0.0275558      0.0423874
      0.0027217      0.0088943     -0.0043599
     -0.0146598      0.0075749      0.0032300
     -0.0153532     -0.0058450     -0.0141218
     -0.0226051     -0.0016558      0.0199378
point   12
   6
      0.0324298      0.0104902     -0.0581221
     -0.0010602     -0.0012665      0.0622420
      0.0084200     -0.0048524     -0.0042497
     -0.0132299     -0.0028150     -0.0129527
     -0.0037950      0.0022483     -0.0072237
     -0.0227647     -0.0038045      0.0203062
point   13
   6
      0.0284716      0.0038165     -0.0661718
     -0.0141268      0.0044845      0.0646278
      0.0077672     -0.0023974     -0.0058197
     -0.0135049     -0.0043035     -0.0113109
      0.0056189      0.0007592     -0.0065689
     -0.0142260     -0.0023593      0.0252435
point   14
   6
      0.0299144      0.0038807     -0.0677150
     -0.0194224     -0.0011560      0.0639425
      0.0072061     -0.0004020     -0.0064343
     -0.0138808     -0.0028736     -0.0098819
      0.0072437      0.0021501     -0.0068138
     -0.0110612     -0.0015991      0.0269025
point   15
   6
      0.0325109      0.0048676     -0.0669764
     -0.0202243     -0.0026905      0.0639713
      0.0072994     -0.0004714     -0.0064123
     -0.0140004     -0.0027735     -0.0103162
      0.0064410      0.0027630     -0.0066506
     -0.0120267     -0.0016952      0.0263843
point   16
   6
      0.0342748      0.0050910     -0.0671877
     -0.0222754     -0.0034924      0.0638649
      0.0071851     -0.0002449     -0.0064370
     -0.0142528     -0.0027057     -0.0102758
      0.0067829      0.0029955     -0.0065328
     -0.0117146     -0.0016435      0.0265683
point   17
   6
      0.0000000      0.0000000      0.0000000
      0.0000000      0.0000000      0.0000000
      0.0000000      0.0000000      0.0000000
      0.0000000      0.0000000      0.0000000
      0.0000000      0.0000000      0.0000000
      0.0000000      0.0000000      0.0000000
