# Supplementary material for: Smooth Things Come in Threes: A Diabatic Surrogate Model for Conical Intersection Optimization
Source: J Chem Theory Comput. 2023 May 16;19(11):3418–27. doi: 10.1021/acs.jctc.3c00389 (PMC10269327; doi:10.1021/acs.jctc.3c00389)
Supplement: Supplementary file 1 — ct3c00389_si_002.zip [file ct3c00389_si_002.zip › SI/RS-RFO/CI/l/MECP.geo.molden]

 [Molden Format]
 [N_GEO]
                    8
 [GEOCONV]
 energy
-0.23071742333331304E+03
-0.23072692837066404E+03
-0.23072870611780365E+03
-0.23072907064920003E+03
-0.23072910995681406E+03
-0.23072912033685145E+03
-0.23072912176673742E+03
-0.23072912181361852E+03
 max-force
   0.0650596
   0.0547701
   0.0523625
   0.0512177
   0.0510165
   0.0510805
   0.0511384
   0.0000000
 rms-force
   0.0117280
   0.0083863
   0.0076847
   0.0074631
   0.0074255
   0.0074363
   0.0074409
   0.0000000
 [GEOMETRIES] (XYZ)
  12
  -230.71742333331304     
 C      0.0000000      0.0000000      0.0000000
 C      1.3900000      0.0000000      0.0000000
 C      2.0344100      0.0000000      1.3212300
 C      1.4639300     -0.9356500      2.2859700
 C      0.3819500      0.0415800      2.3629800
 C     -0.5321500      0.0483700      1.2117800
 H     -0.5350000      0.0000000     -0.9266500
 H      1.9851700     -0.0807600     -0.8855200
 H      2.9918900      0.4407500      1.5052200
 H      2.0361500     -1.2424000      3.1364800
 H      0.1515200      0.5122300      3.2958700
 H     -1.5899200      0.0092000      1.3683000
  12
  -230.72692837066404     
 C      0.0104548     -0.0217796     -0.0154526
 C      1.4050808      0.0020892     -0.0138832
 C      2.0262452     -0.0469831      1.3181022
 C      1.4849162     -0.9721400      2.2989181
 C      0.3823473     -0.0155313      2.3541604
 C     -0.5484167      0.0505375      1.2259542
 H     -0.5459252     -0.0514059     -0.9304971
 H      2.0062637     -0.0101706     -0.9020955
 H      2.9487964      0.4720964      1.5086463
 H      2.0446592     -1.2338996      3.1785699
 H      0.1697792      0.5154889      3.2641070
 H     -1.6062508      0.1050183      1.3891303
  12
  -230.72870611780365     
 C      0.0115123     -0.0461333     -0.0313652
 C      1.4073385     -0.0209119     -0.0137704
 C      2.0231927     -0.0753052      1.3161914
 C      1.4871464     -0.9892983      2.3074359
 C      0.3869429     -0.0360776      2.3483080
 C     -0.5526465      0.0323761      1.2271899
 H     -0.5588235     -0.0610125     -0.9403528
 H      2.0111316      0.0571319     -0.8971869
 H      2.9299271      0.4715509      1.5133018
 H      2.0441526     -1.2116606      3.2007384
 H      0.1939284      0.5241736      3.2474918
 H     -1.6058525      0.1484869      1.3976782
  12
  -230.72907064920003     
 C      0.0130333     -0.0510550     -0.0401189
 C      1.4063013     -0.0253520     -0.0151907
 C      2.0159089     -0.0892303      1.3148948
 C      1.4881571     -0.9996043      2.3153998
 C      0.3869400     -0.0524832      2.3465899
 C     -0.5539559      0.0237190      1.2275947
 H     -0.5628236     -0.0754425     -0.9460155
 H      2.0152055      0.0910526     -0.8921510
 H      2.9161559      0.4673106      1.5135922
 H      2.0493283     -1.1993566      3.2116759
 H      0.2060287      0.5277002      3.2358977
 H     -1.6023295      0.1760615      1.4034913
  12
  -230.72910995681406     
 C      0.0131335     -0.0574572     -0.0417468
 C      1.4051509     -0.0274233     -0.0155670
 C      2.0145454     -0.0939388      1.3139452
 C      1.4893643     -1.0011889      2.3190430
 C      0.3872801     -0.0557698      2.3466195
 C     -0.5539351      0.0187579      1.2276835
 H     -0.5627443     -0.0640158     -0.9476990
 H      2.0148454      0.0930265     -0.8914370
 H      2.9115337      0.4676949      1.5138457
 H      2.0530947     -1.1944484      3.2149954
 H      0.2069388      0.5301572      3.2322048
 H     -1.6012574      0.1779257      1.4037727
  12
  -230.72912033685145     
 C      0.0131733     -0.0545172     -0.0413983
 C      1.4050105     -0.0272165     -0.0155832
 C      2.0148430     -0.0939781      1.3137966
 C      1.4894268     -1.0010151      2.3189540
 C      0.3873771     -0.0553714      2.3468249
 C     -0.5540530      0.0184307      1.2278757
 H     -0.5622938     -0.0658996     -0.9474139
 H      2.0144621      0.0925021     -0.8915398
 H      2.9120231      0.4673973      1.5139512
 H      2.0535010     -1.1950706      3.2144367
 H      0.2058339      0.5302879      3.2323176
 H     -1.6013539      0.1777705      1.4034384
  12
  -230.72912176673742     
 C      0.0132255     -0.0534216     -0.0413949
 C      1.4050380     -0.0270014     -0.0156435
 C      2.0148863     -0.0937439      1.3138538
 C      1.4895208     -1.0010214      2.3189568
 C      0.3872757     -0.0555639      2.3469728
 C     -0.5540910      0.0190247      1.2279259
 H     -0.5621796     -0.0666229     -0.9474074
 H      2.0143777      0.0923860     -0.8916858
 H      2.9125146      0.4670056      1.5137926
 H      2.0533908     -1.1953404      3.2145171
 H      0.2055657      0.5305706      3.2321656
 H     -1.6015745      0.1770486      1.4036070
  12
  -230.72912181361852     
 C      0.0132878     -0.0530884     -0.0414005
 C      1.4050916     -0.0268597     -0.0157540
 C      2.0148912     -0.0937122      1.3138153
 C      1.4894873     -1.0010324      2.3189574
 C      0.3872518     -0.0555432      2.3470875
 C     -0.5540745      0.0191593      1.2279667
 H     -0.5621371     -0.0668180     -0.9473977
 H      2.0144412      0.0921427     -0.8918572
 H      2.9125124      0.4670574      1.5137561
 H      2.0533739     -1.1954298      3.2144999
 H      0.2054065      0.5305237      3.2323069
 H     -1.6015821      0.1769206      1.4036797
 [FORCES]
point    1
  12
      0.0619041     -0.0188235     -0.0959635
      0.0412455      0.0222971      0.0178398
      0.0148034     -0.0831846     -0.0634353
      0.0141723      0.1113449      0.0025636
     -0.0604253     -0.0788585     -0.0001253
     -0.0555973      0.0245502      0.1229448
     -0.0122585     -0.0091032      0.0007932
      0.0047115      0.0199297     -0.0056369
      0.0172184     -0.0051739     -0.0112516
      0.0010104      0.0004845      0.0139001
     -0.0189013     -0.0043046      0.0098480
     -0.0078832      0.0208417      0.0085231
point    2
  12
      0.0295101     -0.0142367     -0.0388952
      0.0129143      0.0062360      0.0312981
      0.0375203     -0.0542856     -0.0691638
     -0.0032736      0.1035005      0.0002315
     -0.0686781     -0.0569841      0.0100987
     -0.0046663      0.0085549      0.0542692
     -0.0067394     -0.0023544     -0.0006765
      0.0023288      0.0160797      0.0006307
      0.0142077     -0.0130502     -0.0074683
      0.0007126      0.0032285      0.0042076
     -0.0124136     -0.0117927      0.0101519
     -0.0014229      0.0151040      0.0053159
point    3
  12
      0.0165287     -0.0110884     -0.0083650
      0.0087979      0.0076525      0.0242294
      0.0395140     -0.0475263     -0.0693075
     -0.0016813      0.0989508      0.0013191
     -0.0764628     -0.0488183      0.0114966
      0.0091110      0.0072662      0.0323195
     -0.0014519     -0.0017517      0.0000212
      0.0019620      0.0115200      0.0018834
      0.0136491     -0.0152636     -0.0076740
      0.0012771      0.0012815      0.0018642
     -0.0128349     -0.0138710      0.0089941
      0.0015912      0.0116484      0.0032190
point    4
  12
      0.0065568     -0.0123590      0.0048306
      0.0110131      0.0070058      0.0222193
      0.0423689     -0.0451096     -0.0670802
     -0.0007361      0.0967874     -0.0036636
     -0.0787909     -0.0418927      0.0119221
      0.0141428      0.0061833      0.0228338
      0.0001966      0.0004847      0.0000455
      0.0007261      0.0091111      0.0030595
      0.0144622     -0.0152897     -0.0070158
      0.0010404      0.0004383      0.0012434
     -0.0136231     -0.0146536      0.0098666
      0.0026433      0.0092940      0.0017389
point    5
  12
      0.0044735     -0.0094450      0.0073915
      0.0125039      0.0057081      0.0220077
      0.0430107     -0.0440974     -0.0660649
     -0.0009800      0.0964072     -0.0053250
     -0.0792578     -0.0413275      0.0118841
      0.0148545      0.0057042      0.0210740
      0.0000645     -0.0010252     -0.0001145
      0.0006416      0.0090728      0.0030411
      0.0146605     -0.0155777     -0.0072060
      0.0009423      0.0003145      0.0014117
     -0.0135865     -0.0147823      0.0102643
      0.0026728      0.0090482      0.0016361
point    6
  12
      0.0044675     -0.0109394      0.0070589
      0.0128101      0.0061580      0.0222528
      0.0428915     -0.0440037     -0.0659625
     -0.0011337      0.0965281     -0.0053409
     -0.0793227     -0.0415687      0.0117909
      0.0149243      0.0063360      0.0211850
     -0.0001363     -0.0005065     -0.0002343
      0.0007987      0.0091075      0.0028658
      0.0146038     -0.0156409     -0.0073064
      0.0009319      0.0003453      0.0015261
     -0.0133920     -0.0148284      0.0103558
      0.0025570      0.0090128      0.0018089
point    7
  12
      0.0043773     -0.0113181      0.0071470
      0.0127963      0.0062748      0.0224254
      0.0429059     -0.0441484     -0.0659591
     -0.0012475      0.0966376     -0.0054357
     -0.0793621     -0.0413073      0.0117161
      0.0150697      0.0061896      0.0210836
     -0.0001658     -0.0003309     -0.0002525
      0.0008619      0.0091080      0.0028528
      0.0145538     -0.0156029     -0.0072920
      0.0009572      0.0003682      0.0014938
     -0.0133119     -0.0149510      0.0104080
      0.0025650      0.0090803      0.0018125
point    8
  12
      0.0000000      0.0000000      0.0000000
      0.0000000      0.0000000      0.0000000
      0.0000000      0.0000000      0.0000000
      0.0000000      0.0000000      0.0000000
      0.0000000      0.0000000      0.0000000
      0.0000000      0.0000000      0.0000000
      0.0000000      0.0000000      0.0000000
      0.0000000      0.0000000      0.0000000
      0.0000000      0.0000000      0.0000000
      0.0000000      0.0000000      0.0000000
      0.0000000      0.0000000      0.0000000
      0.0000000      0.0000000      0.0000000
