# Supplementary material for: Smooth Things Come in Threes: A Diabatic Surrogate Model for Conical Intersection Optimization
Source: J Chem Theory Comput. 2023 May 16;19(11):3418–27. doi: 10.1021/acs.jctc.3c00389 (PMC10269327; doi:10.1021/acs.jctc.3c00389)
Supplement: Supplementary file 1 — ct3c00389_si_002.zip [file ct3c00389_si_002.zip › SI/RS-RFO/CI/d/MECP.geo.molden]

 [Molden Format]
 [N_GEO]
                    6
 [GEOCONV]
 energy
-0.94325443978194045E+02
-0.94326154350636045E+02
-0.94323938778387600E+02
-0.94324519539354242E+02
-0.94324582691796707E+02
-0.94324582847358315E+02
 max-force
   0.0678207
   0.0249628
   0.0646399
   0.0625413
   0.0630336
   0.0000000
 rms-force
   0.0156891
   0.0058883
   0.0120740
   0.0117986
   0.0120600
   0.0000000
 [GEOMETRIES] (XYZ)
   6
  -94.325443978194045     
 C      0.0000000      0.0000000      0.0000000
 N      1.2945000      0.0000000      0.0000000
 H     -0.5703400      0.0000000     -0.9338800
 H      1.8421700     -0.8605900     -0.0150200
 H     -0.5703200      0.0000000      0.9339000
 H      1.8421700      0.8605900      0.0150200
   6
  -94.326154350636045     
 C     -0.0551360     -0.0000008      0.0000001
 N      1.2845139     -0.0000000     -0.0000027
 H     -0.5248669      0.0036780     -0.9669192
 H      1.8292539     -0.8546030     -0.0108977
 H     -0.5248382     -0.0036772      0.9669362
 H      1.8292533      0.8546031      0.0109033
   6
  -94.323938778387600     
 C     -0.0899969      0.0000005      0.0000038
 N      1.3047665      0.0000001      0.0000019
 H     -0.5358195      0.0072266     -0.9679929
 H      1.8475147     -0.8558576     -0.0069054
 H     -0.5357997     -0.0072272      0.9680096
 H      1.8475150      0.8558577      0.0069030
   6
  -94.324519539354242     
 C     -0.0867337      0.0000081      0.0000120
 N      1.3162088      0.0000021      0.0000259
 H     -0.5522473      0.0074590     -0.9659946
 H      1.8566021     -0.8577084     -0.0066518
 H     -0.5522599     -0.0074691      0.9660124
 H      1.8566100      0.8577083      0.0066160
   6
  -94.324582691796707     
 C     -0.0854982      0.0000161     -0.0000007
 N      1.3220744      0.0000039     -0.0000376
 H     -0.5611253      0.0074271     -0.9620017
 H      1.8618988     -0.8579520     -0.0066129
 H     -0.5610814     -0.0074457      0.9620215
 H      1.8619116      0.8579506      0.0066515
   6
  -94.324582847358315     
 C     -0.0854235      0.0000327      0.0000145
 N      1.3223319      0.0000075      0.0000349
 H     -0.5613722      0.0074150     -0.9616925
 H      1.8620051     -0.8579322     -0.0066554
 H     -0.5613941     -0.0074532      0.9617100
 H      1.8620327      0.8579302      0.0066085
 [FORCES]
point    1
   6
     -0.1202650     -0.0000008      0.0000114
      0.1281625      0.0000007     -0.0000028
      0.0061447      0.0001900      0.0074647
     -0.0100938      0.0134884      0.0004403
      0.0061455     -0.0001899     -0.0074732
     -0.0100939     -0.0134884     -0.0004404
point    2
   6
      0.0231341      0.0000007      0.0000071
      0.0471729     -0.0000004     -0.0000031
     -0.0278078      0.0000935      0.0011590
     -0.0073444      0.0044469      0.0001671
     -0.0278104     -0.0000939     -0.0011627
     -0.0073444     -0.0044467     -0.0001674
point    3
   6
      0.1221518     -0.0000005      0.0000023
     -0.0353154      0.0000005     -0.0000021
     -0.0328932      0.0000700     -0.0084100
     -0.0105237      0.0048092      0.0000468
     -0.0328957     -0.0000698      0.0084097
     -0.0105237     -0.0048093     -0.0000468
point    4
   6
      0.1181859     -0.0000047      0.0000019
     -0.0506621      0.0000019     -0.0000026
     -0.0229763      0.0000150     -0.0018053
     -0.0107856      0.0057784      0.0000456
     -0.0229765     -0.0000121      0.0018043
     -0.0107854     -0.0057785     -0.0000440
point    5
   6
      0.1191162     -0.0000096     -0.0000040
     -0.0588236      0.0000041      0.0000042
     -0.0191519      0.0000190     -0.0020962
     -0.0109947      0.0056951      0.0000430
     -0.0191522     -0.0000133      0.0020981
     -0.0109939     -0.0056953     -0.0000451
point    6
   6
      0.0000000      0.0000000      0.0000000
      0.0000000      0.0000000      0.0000000
      0.0000000      0.0000000      0.0000000
      0.0000000      0.0000000      0.0000000
      0.0000000      0.0000000      0.0000000
      0.0000000      0.0000000      0.0000000
