# Supplementary material for: Smooth Things Come in Threes: A Diabatic Surrogate Model for Conical Intersection Optimization
Source: J Chem Theory Comput. 2023 May 16;19(11):3418–27. doi: 10.1021/acs.jctc.3c00389 (PMC10269327; doi:10.1021/acs.jctc.3c00389)
Supplement: Supplementary file 1 — ct3c00389_si_002.zip [file ct3c00389_si_002.zip › SI/RS-RFO/CI/h/MECP.geo.molden]

 [Molden Format]
 [N_GEO]
                   11
 [GEOCONV]
 energy
-0.14794152229375669E+03
-0.14793198995369141E+03
-0.14791398183399230E+03
-0.14790368344380084E+03
-0.14791647962803256E+03
-0.14792703758848387E+03
-0.14793221689361883E+03
-0.14793233872750139E+03
-0.14793232053633182E+03
-0.14793232700620626E+03
-0.14793232702333552E+03
 max-force
   0.0303355
   0.0425743
   0.0606141
   0.1201048
   0.0831422
   0.0989832
   0.0569932
   0.0539144
   0.0565406
   0.0552739
   0.0000000
 rms-force
   0.0092371
   0.0138164
   0.0236190
   0.0373469
   0.0244100
   0.0252862
   0.0156615
   0.0148991
   0.0145643
   0.0147074
   0.0000000
 [GEOMETRIES] (XYZ)
   5
  -147.94152229375669     
 C      0.0000000      0.0000000      0.0000000
 H      1.0710400      0.0000000      0.0000000
 H     -0.5540900      0.0000000     -0.9163400
 N     -0.6440800      0.0000000      1.1420400
 N     -1.2940200      0.0000000      2.0904900
   5
  -147.93198995369141     
 C     -0.0129883      0.0000006      0.0106500
 H      1.0555140     -0.0000003     -0.1097813
 H     -0.4737467     -0.0000003     -0.9631889
 N     -0.6191579      0.0000006      1.2576793
 N     -1.3707711     -0.0000004      2.1208309
   5
  -147.91398183399230     
 C      0.0058429      0.0000008      0.0035351
 H      1.0694117     -0.0000004     -0.1873043
 H     -0.4947040     -0.0000005     -0.9643861
 N     -0.5186510      0.0000007      1.3938916
 N     -1.4830496     -0.0000006      2.0704537
   5
  -147.90368344380084     
 C      0.0311464      0.0000012     -0.0392804
 H      1.1112356     -0.0000007     -0.1396653
 H     -0.5987607     -0.0000008     -0.9392775
 N     -0.4421124      0.0000014      1.4298545
 N     -1.5226590     -0.0000011      2.0045588
   5
  -147.91647962803256     
 C      0.0148282      0.0000013     -0.0136475
 H      1.0894772     -0.0000008     -0.1389313
 H     -0.6017068     -0.0000009     -0.9127641
 N     -0.4312802      0.0000017      1.4447519
 N     -1.4924684     -0.0000013      1.9367810
   5
  -147.92703758848387     
 C      0.0282562     -0.0000098      0.0178378
 H      1.0909585      0.0000096     -0.1309713
 H     -0.6727763      0.0000010     -0.7972574
 N     -0.3952837     -0.0000092      1.4303786
 N     -1.4723047      0.0000084      1.7962023
   5
  -147.93221689361883     
 C      0.0454275      0.0000042      0.0449670
 H      1.0941444     -0.0000141     -0.1380629
 H     -0.7198743      0.0000046     -0.6961153
 N     -0.3578544      0.0000245      1.4012046
 N     -1.4829932     -0.0000191      1.7041967
   5
  -147.93233872750139     
 C      0.0384226      0.0000113      0.0555590
 H      1.0868442     -0.0000155     -0.1429014
 H     -0.7091583      0.0000012     -0.7100880
 N     -0.3539057      0.0000204      1.4057283
 N     -1.4833528     -0.0000173      1.7078922
   5
  -147.93232053633182     
 C      0.0365485      0.0000024      0.0566383
 H      1.0863531     -0.0000021     -0.1420705
 H     -0.7082773     -0.0000009     -0.7147358
 N     -0.3549822      0.0000032      1.4075174
 N     -1.4807921     -0.0000026      1.7088406
   5
  -147.93232700620626     
 C      0.0372968      0.0000057      0.0556276
 H      1.0872214     -0.0000071     -0.1413933
 H     -0.7096392     -0.0000001     -0.7132255
 N     -0.3542454      0.0000098      1.4065081
 N     -1.4817836     -0.0000083      1.7086732
   5
  -147.93232702333552     
 C      0.0372938      0.0000013      0.0556495
 H      1.0872344     -0.0000012     -0.1413044
 H     -0.7097850     -0.0000007     -0.7130838
 N     -0.3541661      0.0000025      1.4064539
 N     -1.4817270     -0.0000019      1.7084748
 [FORCES]
point    1
   5
      0.0014765      0.0000003     -0.0084175
      0.0024093     -0.0000000      0.0039539
     -0.0048247     -0.0000000     -0.0028420
     -0.0287107      0.0000008      0.0573257
      0.0296496     -0.0000010     -0.0500201
point    2
   5
     -0.0132744     -0.0000007      0.0474819
      0.0011919      0.0000001      0.0435701
     -0.0467633      0.0000001      0.0256039
      0.0427377      0.0000001     -0.0804538
      0.0161080      0.0000004     -0.0362021
point    3
   5
     -0.0172701     -0.0000001      0.0895896
     -0.0042106      0.0000001      0.0539383
     -0.0495467     -0.0000000      0.0494823
     -0.0435167     -0.0000010     -0.0985003
      0.1145441      0.0000011     -0.0945099
point    4
   5
     -0.0261990      0.0000002      0.1318580
     -0.0231031      0.0000001      0.0173890
     -0.0071570     -0.0000000      0.0529569
     -0.1705061     -0.0000007     -0.0716995
      0.2269651      0.0000005     -0.1305044
point    5
   5
      0.0038858     -0.0000006      0.1222011
     -0.0178647      0.0000003      0.0191953
     -0.0197143      0.0000001      0.0476653
     -0.0488243     -0.0000040     -0.1571160
      0.0825174      0.0000043     -0.0319457
point    6
   5
      0.0124297     -0.0000016      0.1101222
     -0.0083311     -0.0000007      0.0069287
     -0.0104635      0.0000009      0.0214267
      0.0612667      0.0000020     -0.1870512
     -0.0549017     -0.0000006      0.0485735
point    7
   5
      0.0081794      0.0000038      0.0826849
      0.0025922      0.0000019     -0.0014198
     -0.0015464     -0.0000016     -0.0060689
     -0.0381344     -0.0000098     -0.1077016
      0.0289092      0.0000057      0.0325053
point    8
   5
      0.0169047      0.0000029      0.0639164
      0.0007493      0.0000016      0.0027314
     -0.0024267     -0.0000014      0.0038730
     -0.0519876     -0.0000080     -0.1018835
      0.0367604      0.0000049      0.0313626
point    9
   5
      0.0192989      0.0000006      0.0602731
     -0.0011153      0.0000002      0.0034274
     -0.0013824     -0.0000002      0.0073061
     -0.0401961      0.0000003     -0.1068463
      0.0233948     -0.0000008      0.0358397
point   10
   5
      0.0182304      0.0000008      0.0618543
     -0.0010285      0.0000009      0.0027651
     -0.0009875     -0.0000006      0.0063123
     -0.0464338     -0.0000038     -0.1044526
      0.0302194      0.0000027      0.0335209
point   11
   5
      0.0000000      0.0000000      0.0000000
      0.0000000      0.0000000      0.0000000
      0.0000000      0.0000000      0.0000000
      0.0000000      0.0000000      0.0000000
      0.0000000      0.0000000      0.0000000
