# Supplementary material for: Smooth Things Come in Threes: A Diabatic Surrogate Model for Conical Intersection Optimization
Source: J Chem Theory Comput. 2023 May 16;19(11):3418–27. doi: 10.1021/acs.jctc.3c00389 (PMC10269327; doi:10.1021/acs.jctc.3c00389)
Supplement: Supplementary file 1 — ct3c00389_si_002.zip [file ct3c00389_si_002.zip › SI/RS-RFO/CI/a/MECP.geo.molden]

 [Molden Format]
 [N_GEO]
                   35
 [GEOCONV]
 energy
-0.77890879943172934E+02
-0.77901130602803363E+02
-0.77898930152249676E+02
-0.77900899040051542E+02
-0.77900933512348701E+02
-0.77900973033858833E+02
-0.77901015309966908E+02
-0.77900961490608367E+02
-0.77901017516819451E+02
-0.77900982576358615E+02
-0.77901011327524628E+02
-0.77901014467663231E+02
-0.77901019154404821E+02
-0.77901019807366112E+02
-0.77901019912711774E+02
-0.77901015031232902E+02
-0.77900182177231244E+02
-0.77901336110472371E+02
-0.77901274728886079E+02
-0.77902137157287257E+02
-0.77902417854370668E+02
-0.77897239632224171E+02
-0.77905427583282659E+02
-0.77905723214934909E+02
-0.77906113982033929E+02
-0.77905077046967875E+02
-0.77906106306487018E+02
-0.77906355212827492E+02
-0.77906233028724657E+02
-0.77905733244406520E+02
-0.77906410017186971E+02
-0.77906399833236335E+02
-0.77906401766451324E+02
-0.77906402175897227E+02
-0.77906402235562894E+02
 max-force
   0.0600539
   0.0529678
   0.0806903
   0.0774763
   0.0772121
   0.0762120
   0.0768230
   0.0798520
   0.0772828
   0.0765175
   0.0790894
   0.0770793
   0.0773163
   0.0773620
   0.0778659
   0.0779671
   0.0726764
   0.0703524
   0.0705416
   0.0697457
   0.0684201
   0.0640805
   0.0577478
   0.0509921
   0.0467834
   0.0372668
   0.0335345
   0.0351497
   0.0368336
   0.0354336
   0.0369475
   0.0372736
   0.0370769
   0.0368917
   0.0000000
 rms-force
   0.0158874
   0.0133018
   0.0189043
   0.0182005
   0.0182513
   0.0184157
   0.0184054
   0.0184368
   0.0183619
   0.0183685
   0.0183722
   0.0183542
   0.0183747
   0.0183822
   0.0184511
   0.0184960
   0.0195173
   0.0186151
   0.0180549
   0.0175575
   0.0171458
   0.0192186
   0.0140444
   0.0128945
   0.0122706
   0.0116377
   0.0108295
   0.0110187
   0.0114508
   0.0108302
   0.0114012
   0.0114758
   0.0113952
   0.0113677
   0.0000000
 [GEOMETRIES] (XYZ)
   6
  -77.890879943172934     
 C      0.0000000      0.0000000      0.0000000
 C      1.4164800      0.0000000      0.0000000
 H     -0.5419900      0.0000000     -0.9325500
 H      1.9584700      0.5994300      0.7143800
 H     -0.5419900      0.0000000      0.9325500
 H      1.9584700     -0.5994300      0.7143800
   6
  -77.901130602803363     
 C      0.0773639      0.0000000      0.0198465
 C      1.4669964      0.0000000     -0.0874759
 H     -0.5152799      0.0000000     -0.8828571
 H      1.8595374      0.6583733      0.7210078
 H     -0.4987152     -0.0000000      0.9372310
 H      1.8595374     -0.6583733      0.7210078
   6
  -77.898930152249676     
 C      0.1498713      0.0000000      0.0170771
 C      1.5156070     -0.0000000     -0.1227467
 H     -0.5025585      0.0000000     -0.8482959
 H      1.7502745      0.7272651      0.7162341
 H     -0.4140288     -0.0000000      0.9502572
 H      1.7502745     -0.7272651      0.7162341
   6
  -77.900899040051542     
 C      0.1483624      0.0000001      0.0112001
 C      1.5172378     -0.0000000     -0.1156337
 H     -0.5121121     -0.0000000     -0.8514615
 H      1.7526028      0.7320566      0.7174029
 H     -0.4092537     -0.0000001      0.9498493
 H      1.7526028     -0.7320566      0.7174030
   6
  -77.900933512348701     
 C      0.1497227     -0.0000026      0.0114510
 C      1.5186474     -0.0000002     -0.1151638
 H     -0.5116885      0.0000015     -0.8518384
 H      1.7502260      0.7338779      0.7165884
 H     -0.4076954      0.0000010      0.9511343
 H      1.7502278     -0.7338776      0.7165886
   6
  -77.900973033858833     
 C      0.1576084      0.0000727      0.0120437
 C      1.5274776      0.0000056     -0.1128689
 H     -0.5102186     -0.0000426     -0.8494359
 H      1.7373579      0.7444940      0.7124365
 H     -0.4000889     -0.0000283      0.9541539
 H      1.7373037     -0.7445014      0.7124307
   6
  -77.901015309966908     
 C      0.1570747     -0.0003916      0.0118055
 C      1.5272075     -0.0000375     -0.1132142
 H     -0.5110821      0.0002366     -0.8481735
 H      1.7387852      0.7444095      0.7130019
 H     -0.4016334      0.0001498      0.9523009
 H      1.7390882     -0.7443669      0.7130394
   6
  -77.900961490608367     
 C      0.1554454      0.0010472      0.0100300
 C      1.5270086     -0.0000477     -0.1152349
 H     -0.5157406     -0.0004961     -0.8418662
 H      1.7450341      0.7443588      0.7160221
 H     -0.4069023     -0.0003998      0.9437638
 H      1.7445949     -0.7444623      0.7160451
   6
  -77.901017516819451     
 C      0.1575444     -0.0019179      0.0104564
 C      1.5287118     -0.0010505     -0.1133889
 H     -0.5130888      0.0018181     -0.8471251
 H      1.7365489      0.7457406      0.7134501
 H     -0.3999738      0.0007026      0.9513203
 H      1.7396975     -0.7452930      0.7140472
   6
  -77.900982576358615     
 C      0.1581151      0.0102318      0.0107294
 C      1.5289634     -0.0004561     -0.1128024
 H     -0.5118419     -0.0049784     -0.8488129
 H      1.7382895      0.7456548      0.7129551
 H     -0.3976087     -0.0039421      0.9537711
 H      1.7335227     -0.7465100      0.7129197
   6
  -77.901011327524628     
 C      0.1597835     -0.0012413      0.0068946
 C      1.5334986     -0.0015624     -0.1136653
 H     -0.5187412      0.0017808     -0.8426803
 H      1.7333143      0.7512200      0.7151847
 H     -0.3956089      0.0005435      0.9472567
 H      1.7371937     -0.7507406      0.7157696
   6
  -77.901014467663231     
 C      0.1570584     -0.0001818      0.0110344
 C      1.5280681     -0.0013720     -0.1134003
 H     -0.5122367      0.0013357     -0.8479893
 H      1.7368400      0.7448132      0.7130267
 H     -0.4005062      0.0000365      0.9520569
 H      1.7402163     -0.7446315      0.7140316
   6
  -77.901019154404821     
 C      0.1570205     -0.0010784      0.0108590
 C      1.5278823     -0.0017664     -0.1135104
 H     -0.5125982      0.0021849     -0.8474193
 H      1.7366199      0.7449583      0.7130654
 H     -0.4009675      0.0003621      0.9513008
 H      1.7414830     -0.7446605      0.7144644
   6
  -77.901019807366112     
 C      0.1573381     -0.0000985      0.0107791
 C      1.5283988     -0.0022245     -0.1134422
 H     -0.5127354      0.0020726     -0.8473835
 H      1.7357282      0.7455574      0.7128239
 H     -0.4004018     -0.0000184      0.9514569
 H      1.7411120     -0.7452886      0.7145259
   6
  -77.901019912711774     
 C      0.1578298     -0.0001374      0.0106734
 C      1.5288516     -0.0045700     -0.1135203
 H     -0.5131297      0.0042413     -0.8464194
 H      1.7326516      0.7469789      0.7119078
 H     -0.4005714     -0.0000324      0.9505958
 H      1.7438081     -0.7464804      0.7155227
   6
  -77.901015031232902     
 C      0.1569309     -0.0060340      0.0113611
 C      1.5269360     -0.0067188     -0.1137563
 H     -0.5125602      0.0093216     -0.8455843
 H      1.7314463      0.7455217      0.7110528
 H     -0.4044529      0.0021715      0.9490386
 H      1.7511399     -0.7442621      0.7166481
   6
  -77.900182177231244     
 C      0.1613041     -0.0061716      0.0347566
 C      1.5236630     -0.0512983     -0.1081065
 H     -0.4772214      0.0510799     -0.8576638
 H      1.6638672      0.7547593      0.6727173
 H     -0.4193112      0.0021509      0.9714381
 H      1.7971383     -0.7505202      0.7156183
   6
  -77.901336110472371     
 C      0.1580488     -0.0123848      0.0286085
 C      1.5241110     -0.0556840     -0.1047309
 H     -0.4851126      0.0566951     -0.8590842
 H      1.6575607      0.7525160      0.6762364
 H     -0.4132192      0.0076710      0.9695444
 H      1.8080514     -0.7488132      0.7181858
   6
  -77.901274728886079     
 C      0.1738702      0.0072104      0.0229145
 C      1.5508534     -0.0772238     -0.0954200
 H     -0.4957948      0.0669565     -0.8449382
 H      1.6024212      0.7870373      0.6609635
 H     -0.3945954      0.0041524      0.9631895
 H      1.8126853     -0.7881327      0.7220508
   6
  -77.902137157287257     
 C      0.1690432      0.0112723      0.0286047
 C      1.5440433     -0.0899083     -0.0918378
 H     -0.4888013      0.0732742     -0.8405160
 H      1.5936350      0.7862734      0.6566362
 H     -0.4117048      0.0097413      0.9568590
 H      1.8432246     -0.7906529      0.7190138
   6
  -77.902417854370668     
 C      0.1670457      0.0148463      0.0230938
 C      1.5420856     -0.0965499     -0.0905978
 H     -0.4955354      0.0781943     -0.8416871
 H      1.5911924      0.7835325      0.6569549
 H     -0.4060585      0.0067866      0.9553257
 H      1.8507102     -0.7868099      0.7256705
   6
  -77.897239632224171     
 C      0.1248456      0.0028684      0.0903092
 C      1.4566030     -0.1753323     -0.0710955
 H     -0.3936826      0.1295440     -0.8177811
 H      1.5904212      0.7487829      0.6191515
 H     -0.5576939      0.0321688      0.9217009
 H      2.0289468     -0.7380318      0.6864750
   6
  -77.905427583282659     
 C      0.1327041     -0.0453396      0.0364235
 C      1.5052420     -0.1584188     -0.0731967
 H     -0.4642403      0.1507900     -0.8384365
 H      1.5564840      0.7568642      0.6280242
 H     -0.4564260      0.0408903      0.9450099
 H      1.9756763     -0.7447861      0.7309357
   6
  -77.905723214934909     
 C      0.1443582     -0.0343816      0.0283637
 C      1.5223699     -0.1764505     -0.0590085
 H     -0.4711763      0.1669462     -0.8389051
 H      1.4966681      0.7813271      0.6087726
 H     -0.4289024      0.0387823      0.9517963
 H      1.9861225     -0.7762235      0.7377409
   6
  -77.906113982033929     
 C      0.1410394     -0.0444059      0.0300589
 C      1.5187685     -0.1809594     -0.0526250
 H     -0.4621798      0.1748369     -0.8435472
 H      1.4811263      0.7809646      0.6054526
 H     -0.4259283      0.0467578      0.9572911
 H      1.9966139     -0.7771941      0.7321296
   6
  -77.905077046967875     
 C      0.1226256     -0.0394265      0.0264635
 C      1.4894425     -0.2162984     -0.0445361
 H     -0.4582681      0.2011349     -0.8522949
 H      1.4959806      0.7533214      0.5985273
 H     -0.4340843      0.0335595      0.9579683
 H      2.0337436     -0.7322910      0.7426318
   6
  -77.906106306487018     
 C      0.1324249     -0.0377722      0.0321141
 C      1.5075345     -0.2030834     -0.0358337
 H     -0.4492234      0.1923124     -0.8572116
 H      1.4570291      0.7734056      0.5912381
 H     -0.4230181      0.0439796      0.9694614
 H      2.0246929     -0.7688421      0.7289917
   6
  -77.906355212827492     
 C      0.1357736     -0.0388282      0.0383595
 C      1.5097262     -0.2022852     -0.0317772
 H     -0.4453639      0.1897907     -0.8473779
 H      1.4521799      0.7809948      0.5887837
 H     -0.4400623      0.0511092      0.9599493
 H      2.0371865     -0.7807813      0.7208226
   6
  -77.906233028724657     
 C      0.1427302     -0.0101878      0.0291124
 C      1.5207941     -0.1884123     -0.0364782
 H     -0.4673993      0.1674724     -0.8523080
 H      1.4702404      0.7882763      0.5969921
 H     -0.4233159      0.0337771      0.9617169
 H      2.0063906     -0.7909257      0.7297247
   6
  -77.905733244406520     
 C      0.1255327     -0.0538534      0.0294115
 C      1.5058690     -0.1986831     -0.0465885
 H     -0.4492785      0.1980755     -0.8631568
 H      1.4723046      0.7600265      0.5971067
 H     -0.4139376      0.0419392      0.9758922
 H      2.0089498     -0.7475047      0.7360949
   6
  -77.906410017186971     
 C      0.1421493     -0.0306544      0.0338262
 C      1.5153184     -0.1929018     -0.0333743
 H     -0.4540760      0.1788325     -0.8478343
 H      1.4561454      0.7877091      0.5934676
 H     -0.4302140      0.0464311      0.9603918
 H      2.0201169     -0.7894165      0.7222831
   6
  -77.906399833236335     
 C      0.1399276     -0.0331489      0.0361067
 C      1.5134936     -0.1951877     -0.0352560
 H     -0.4527546      0.1811644     -0.8465097
 H      1.4608965      0.7843106      0.5936635
 H     -0.4372086      0.0471794      0.9582381
 H      2.0250855     -0.7843178      0.7225173
   6
  -77.906401766451324     
 C      0.1404758     -0.0331907      0.0352900
 C      1.5150214     -0.1943686     -0.0347858
 H     -0.4535335      0.1809890     -0.8469277
 H      1.4581589      0.7855880      0.5935050
 H     -0.4346825      0.0475887      0.9589643
 H      2.0239999     -0.7866064      0.7227142
   6
  -77.906402175897227     
 C      0.1400626     -0.0330857      0.0358658
 C      1.5145247     -0.1950081     -0.0343240
 H     -0.4525164      0.1813614     -0.8472409
 H      1.4574687      0.7855361      0.5930133
 H     -0.4354652      0.0478302      0.9592760
 H      2.0253656     -0.7866340      0.7221697
   6
  -77.906402235562894     
 C      0.1399417     -0.0332415      0.0358033
 C      1.5145380     -0.1952496     -0.0342631
 H     -0.4526121      0.1816755     -0.8472182
 H      1.4573299      0.7854092      0.5929290
 H     -0.4354683      0.0478739      0.9592102
 H      2.0257108     -0.7864676      0.7222987
 [FORCES]
point    1
   6
      0.0709295     -0.0000000      0.0141458
     -0.0207969      0.0000000     -0.0158046
     -0.0050231     -0.0000000      0.0075410
     -0.0141004      0.1134854     -0.0015868
     -0.0169086      0.0000000     -0.0027087
     -0.0141004     -0.1134854     -0.0015868
point    2
   6
     -0.0171295     -0.0000000     -0.0381695
      0.0186264     -0.0000000      0.1000946
     -0.0079300      0.0000000      0.0035950
     -0.0006284      0.0635660     -0.0346367
      0.0076899      0.0000000      0.0037534
     -0.0006284     -0.0635660     -0.0346367
point    3
   6
     -0.1003317      0.0000000     -0.0586459
      0.0322341      0.0000000      0.1524826
     -0.0042219      0.0000000      0.0017204
      0.0276494      0.0293253     -0.0478954
      0.0170207     -0.0000000      0.0002338
      0.0276494     -0.0293253     -0.0478954
point    4
   6
     -0.0985631     -0.0000004     -0.0532971
      0.0302293      0.0000003      0.1464090
      0.0004706      0.0000000      0.0037278
      0.0260527      0.0280889     -0.0473213
      0.0157578      0.0000000     -0.0021972
      0.0260527     -0.0280889     -0.0473213
point    5
   6
     -0.1004096      0.0000015     -0.0539803
      0.0292724     -0.0000005      0.1459098
      0.0011808     -0.0000005      0.0048789
      0.0269303      0.0278485     -0.0468286
      0.0160956     -0.0000005     -0.0031511
      0.0269306     -0.0278484     -0.0468286
point    6
   6
     -0.1070796     -0.0000418     -0.0562503
      0.0229157      0.0000147      0.1440199
      0.0034579      0.0000152      0.0066183
      0.0316172      0.0258775     -0.0445838
      0.0174809      0.0000149     -0.0052199
      0.0316078     -0.0258804     -0.0445842
point    7
   6
     -0.1055940      0.0002211     -0.0558837
      0.0230815     -0.0000716      0.1451745
      0.0031149     -0.0000822      0.0052398
      0.0309859      0.0253606     -0.0453092
      0.0173763     -0.0000793     -0.0039173
      0.0310353     -0.0253486     -0.0453042
point    8
   6
     -0.0987985     -0.0006251     -0.0540605
      0.0231588      0.0002270      0.1508985
      0.0017023      0.0002259     -0.0013788
      0.0286345      0.0226532     -0.0487678
      0.0168330      0.0002045      0.0020851
      0.0284699     -0.0226854     -0.0487764
point    9
   6
     -0.1041172      0.0009259     -0.0551336
      0.0213310      0.0000429      0.1460433
      0.0035284     -0.0003190      0.0043978
      0.0309354      0.0243777     -0.0460658
      0.0171866     -0.0004188     -0.0035031
      0.0311358     -0.0246087     -0.0457386
point   10
   6
     -0.1057639     -0.0061815     -0.0555403
      0.0211703      0.0024457      0.1445971
      0.0038761      0.0022630      0.0061601
      0.0325414      0.0246457     -0.0451031
      0.0171355      0.0020495     -0.0051538
      0.0310405     -0.0252223     -0.0449599
point   11
   6
     -0.1008557      0.0004167     -0.0534652
      0.0171176      0.0005083      0.1494573
      0.0046505     -0.0001107      0.0011819
      0.0311997      0.0206068     -0.0483044
      0.0166219     -0.0003133     -0.0011540
      0.0312660     -0.0211079     -0.0477155
point   12
   6
     -0.1041575     -0.0002012     -0.0556097
      0.0216013      0.0002875      0.1456588
      0.0033731      0.0000879      0.0050518
      0.0311123      0.0249702     -0.0456866
      0.0171862     -0.0000897     -0.0038454
      0.0308846     -0.0250548     -0.0455690
point   13
   6
     -0.1040945      0.0002218     -0.0553215
      0.0221149      0.0001498      0.1461067
      0.0032743     -0.0000721      0.0044637
      0.0308675      0.0247087     -0.0459876
      0.0171690     -0.0002794     -0.0033731
      0.0306687     -0.0247288     -0.0458882
point   14
   6
     -0.1041503     -0.0004281     -0.0554585
      0.0216070      0.0004699      0.1461929
      0.0034621      0.0001725      0.0046140
      0.0311650      0.0244466     -0.0460151
      0.0171783     -0.0001068     -0.0034698
      0.0307379     -0.0245541     -0.0458635
point   15
   6
     -0.1043800     -0.0009597     -0.0554253
      0.0217977      0.0009148      0.1471452
      0.0035175      0.0003892      0.0039925
      0.0313726      0.0235548     -0.0465229
      0.0172423     -0.0002085     -0.0028734
      0.0304499     -0.0236905     -0.0463160
point   16
   6
     -0.1049050      0.0020293     -0.0549557
      0.0243469     -0.0000490      0.1473365
      0.0028201     -0.0006805      0.0028532
      0.0303398      0.0241836     -0.0467062
      0.0176410     -0.0014691     -0.0019743
      0.0297573     -0.0240142     -0.0465535
point   17
   6
     -0.1264026     -0.0075253     -0.0705658
      0.0285023      0.0057721      0.1373386
      0.0008526      0.0033925      0.0201744
      0.0410066      0.0292195     -0.0378799
      0.0237495     -0.0031581     -0.0128670
      0.0322916     -0.0277007     -0.0362004
point   18
   6
     -0.1182872     -0.0050446     -0.0655002
      0.0246614      0.0069023      0.1329469
      0.0029152      0.0022672      0.0192541
      0.0395182      0.0293658     -0.0386459
      0.0209396     -0.0048389     -0.0127315
      0.0302528     -0.0286517     -0.0353233
point   19
   6
     -0.1088310     -0.0229059     -0.0625734
     -0.0033202      0.0166618      0.1333043
      0.0103698      0.0093170      0.0131193
      0.0503497      0.0130670     -0.0401600
      0.0203254     -0.0029188     -0.0084160
      0.0311063     -0.0132210     -0.0352742
point   20
   6
     -0.1023440     -0.0287854     -0.0603678
      0.0018266      0.0203798      0.1318003
      0.0058179      0.0119341      0.0067651
      0.0494606      0.0119170     -0.0409083
      0.0202189     -0.0031578     -0.0025530
      0.0250201     -0.0122877     -0.0347363
point   21
   6
     -0.0987705     -0.0320276     -0.0550019
      0.0031085      0.0233020      0.1292953
      0.0073329      0.0127280      0.0058240
      0.0482143      0.0115844     -0.0419057
      0.0181631     -0.0024673     -0.0027933
      0.0219517     -0.0131195     -0.0354184
point   22
   6
     -0.0978530     -0.0386196     -0.0448169
      0.0988994      0.0309701      0.1210946
     -0.0374783      0.0227619     -0.0340850
      0.0274686      0.0186825     -0.0436998
      0.0187223     -0.0051815      0.0291617
     -0.0097590     -0.0286134     -0.0276547
point   23
   6
     -0.0701622     -0.0116139     -0.0379376
      0.0267315      0.0288784      0.1091275
     -0.0055334      0.0048360     -0.0065037
      0.0332544      0.0189840     -0.0432070
      0.0121124     -0.0135756      0.0071839
      0.0035974     -0.0275088     -0.0286632
point   24
   6
     -0.0675453     -0.0221046     -0.0290922
      0.0089436      0.0357859      0.0963610
      0.0043881      0.0071307     -0.0021335
      0.0430136      0.0079321     -0.0406618
      0.0097363     -0.0130902      0.0015047
      0.0014636     -0.0156540     -0.0259783
point   25
   6
     -0.0672149     -0.0172995     -0.0275341
      0.0107512      0.0356146      0.0884078
      0.0035904      0.0051826      0.0013457
      0.0434848      0.0084971     -0.0391903
      0.0075260     -0.0150926     -0.0014615
      0.0018625     -0.0169022     -0.0215677
point   26
   6
     -0.0593867     -0.0244191     -0.0137340
      0.0310401      0.0501060      0.0704241
      0.0004199      0.0051906      0.0005767
      0.0327482      0.0156849     -0.0409248
      0.0010096     -0.0107991     -0.0017989
     -0.0058312     -0.0357632     -0.0145432
point   27
   6
     -0.0601574     -0.0251332     -0.0204127
      0.0100543      0.0442404      0.0633711
      0.0036676      0.0056641      0.0091450
      0.0432192      0.0133550     -0.0344602
      0.0026576     -0.0126445     -0.0083051
      0.0005587     -0.0254818     -0.0093381
point   28
   6
     -0.0638700     -0.0254499     -0.0220659
      0.0126321      0.0420573      0.0664232
      0.0028557      0.0069103      0.0026899
      0.0447763      0.0099829     -0.0337385
      0.0058337     -0.0138264     -0.0020640
     -0.0022280     -0.0196742     -0.0112447
point   29
   6
     -0.0608172     -0.0396258     -0.0220352
     -0.0000193      0.0445449      0.0696054
      0.0078052      0.0113246      0.0050274
      0.0474692      0.0089356     -0.0333573
      0.0061625     -0.0084850     -0.0052229
     -0.0006004     -0.0166944     -0.0140174
point   30
   6
     -0.0534399     -0.0141706     -0.0258074
      0.0049029      0.0420921      0.0669599
      0.0026987      0.0009301      0.0153744
      0.0391217      0.0194249     -0.0364506
      0.0007545     -0.0144122     -0.0114202
      0.0059622     -0.0338643     -0.0086561
point   31
   6
     -0.0698207     -0.0281150     -0.0213330
      0.0117310      0.0412967      0.0678562
      0.0050035      0.0082571      0.0028978
      0.0468988      0.0082450     -0.0335037
      0.0063916     -0.0127734     -0.0037960
     -0.0002041     -0.0169104     -0.0121213
point   32
   6
     -0.0682162     -0.0270439     -0.0235891
      0.0122174      0.0416794      0.0704370
      0.0045553      0.0077506      0.0025393
      0.0454173      0.0088337     -0.0344464
      0.0071394     -0.0130187     -0.0019002
     -0.0011131     -0.0182011     -0.0130407
point   33
   6
     -0.0674364     -0.0270340     -0.0232172
      0.0104714      0.0412683      0.0700651
      0.0050156      0.0076839      0.0029368
      0.0460819      0.0084949     -0.0341712
      0.0068714     -0.0131552     -0.0024790
     -0.0010039     -0.0172579     -0.0131345
point   34
   6
     -0.0671023     -0.0272349     -0.0232993
      0.0105923      0.0413876      0.0697153
      0.0047989      0.0077418      0.0031088
      0.0460551      0.0085236     -0.0340714
      0.0068319     -0.0131103     -0.0025289
     -0.0011759     -0.0173077     -0.0129245
point   35
   6
      0.0000000      0.0000000      0.0000000
      0.0000000      0.0000000      0.0000000
      0.0000000      0.0000000      0.0000000
      0.0000000      0.0000000      0.0000000
      0.0000000      0.0000000      0.0000000
      0.0000000      0.0000000      0.0000000
