# Supplementary material for: Smooth Things Come in Threes: A Diabatic Surrogate Model for Conical Intersection Optimization
Source: J Chem Theory Comput. 2023 May 16;19(11):3418–27. doi: 10.1021/acs.jctc.3c00389 (PMC10269327; doi:10.1021/acs.jctc.3c00389)
Supplement: Supplementary file 1 — ct3c00389_si_002.zip [file ct3c00389_si_002.zip › SI/RS-RFO/CI/s/MECP.geo.molden]

 [Molden Format]
 [N_GEO]
                   18
 [GEOCONV]
 energy
-0.64178632538697150E+03
-0.64180739439815261E+03
-0.64182779222103215E+03
-0.64183362075602008E+03
-0.64183470981554501E+03
-0.64183513071675975E+03
-0.64183536588677703E+03
-0.64183539778707359E+03
-0.64183540329985760E+03
-0.64183540565154328E+03
-0.64183540982672503E+03
-0.64183540930479353E+03
-0.64183540934693929E+03
-0.64183541014400055E+03
-0.64183541002737093E+03
-0.64183540965251439E+03
-0.64183541003879486E+03
-0.64183541013649779E+03
 max-force
   0.1258673
   0.0841599
   0.0365636
   0.0237850
   0.0189793
   0.0194616
   0.0192294
   0.0189786
   0.0189912
   0.0190174
   0.0190690
   0.0190198
   0.0190166
   0.0190482
   0.0190338
   0.0190629
   0.0190638
   0.0000000
 rms-force
   0.0127834
   0.0106112
   0.0054323
   0.0031410
   0.0028065
   0.0028803
   0.0027994
   0.0027478
   0.0027424
   0.0027460
   0.0027496
   0.0027473
   0.0027484
   0.0027477
   0.0027471
   0.0027464
   0.0027456
   0.0000000
 [GEOMETRIES] (XYZ)
  21
  -641.78632538697150     
 N      2.0129110     -0.5036010     -0.9019870
 C      1.8875130     -0.7787170      0.4313820
 C      3.2622070     -0.8499870      0.9554740
 N      4.0608200     -0.6065010     -0.1071620
 C      3.2697060     -0.4002020     -1.2021520
 C      0.7178700     -0.9580900      1.1371600
 C      0.0618640      0.1880270      1.7710420
 C     -1.0694160     -0.0053220      2.5765650
 C     -1.6793130      1.0713950      3.1668210
 C     -1.1779500      2.3535020      2.9679140
 C     -0.0592780      2.5523010      2.1657640
 C      0.5625000      1.4830320      1.5744300
 O     -1.7862280      3.4153660      3.5545200
 O      3.6057380     -1.0795640      2.1011630
 H     -2.5504850      0.9237660      3.7877440
 H     -1.4594190     -1.0004060      2.7320500
 H      0.6899080     -1.9272590      1.6128600
 H      5.0304250     -0.5823440     -0.0948900
 H      3.6437610     -0.1832060     -2.1918180
 H      1.4335060      1.6381860      0.9549970
 H      0.3253050      3.5501930      2.0150120
  21
  -641.80739439815261     
 N      2.0453789     -0.5934905     -0.9608531
 C      1.9434892     -0.7521477      0.4063648
 C      3.3121048     -0.8498749      0.9550521
 N      4.1020593     -0.7151017     -0.1445554
 C      3.2905532     -0.5472005     -1.2399386
 C      0.7836145     -0.8444565      1.1278650
 C      0.1101905      0.2594952      1.7780441
 C     -1.0270035      0.0250034      2.5626673
 C     -1.7022293      1.0531994      3.1727508
 C     -1.2718921      2.3820295      3.0397959
 C     -0.1354569      2.6182893      2.2469940
 C      0.5308801      1.5892262      1.6312122
 O     -1.9105130      3.3622404      3.6166198
 O      3.6721636     -1.0329149      2.0638775
 H     -2.5769689      0.8566660      3.7681366
 H     -1.3744419     -0.9897035      2.6794866
 H      0.6290374     -1.8346769      1.5207257
 H      5.0871238     -0.7284497     -0.1409485
 H      3.6785532     -0.3937417     -2.2296090
 H      1.3922428      1.8028019      1.0210136
 H      0.2030593      3.6333758      2.1321879
  21
  -641.82779222103215     
 N      2.0707934     -0.6734385     -1.0022938
 C      1.9677404     -0.7280737      0.3771766
 C      3.3120222     -0.7757618      0.9586570
 N      4.1157790     -0.7221084     -0.1598996
 C      3.3130889     -0.6358185     -1.2706925
 C      0.7628543     -0.8010121      1.1165689
 C      0.1196736      0.2694419      1.7722270
 C     -1.0306868      0.0302937      2.5583745
 C     -1.7110249      1.0309319      3.1812490
 C     -1.2891972      2.3899988      3.0834443
 C     -0.1294591      2.6274720      2.2844771
 C      0.5337186      1.6167974      1.6563829
 O     -1.9090724      3.3086679      3.6471894
 O      3.6837942     -0.8904756      2.0850630
 H     -2.5875534      0.8224489      3.7664061
 H     -1.3750448     -0.9866036      2.6532602
 H      0.5134990     -1.7918011      1.4618140
 H      5.1084199     -0.7314759     -0.1429669
 H      3.7173456     -0.5444310     -2.2574558
 H      1.3914829      1.8412888      1.0486177
 H      0.2037717      3.6442278      2.1892899
  21
  -641.83362075602008     
 N      2.0689107     -0.6399834     -0.9694560
 C      1.9835480     -0.7385683      0.4010560
 C      3.3362953     -0.7909006      0.9478236
 N      4.1382432     -0.6930756     -0.1796107
 C      3.3140058     -0.6277010     -1.2667267
 C      0.7595073     -0.8312968      1.1640010
 C      0.1135464      0.2442807      1.7797206
 C     -1.0544050      0.0305999      2.5638358
 C     -1.7233041      1.0363007      3.1772293
 C     -1.3059564      2.4110157      3.0653841
 C     -0.1234287      2.6194643      2.2715185
 C      0.5323501      1.5975001      1.6631419
 O     -1.9028319      3.3332424      3.6322400
 O      3.7405009     -0.8865244      2.0767912
 H     -2.5969961      0.8373449      3.7727351
 H     -1.4105431     -0.9823038      2.6655704
 H      0.4422168     -1.8296906      1.4216301
 H      5.1287215     -0.6847467     -0.1742685
 H      3.7035219     -0.5482164     -2.2620515
 H      1.4086187      1.8119395      1.0757929
 H      0.2294238      3.6318883      2.1805320
  21
  -641.83470981554501     
 N      2.0563222     -0.6023466     -0.9277165
 C      2.0030664     -0.7443531      0.4347559
 C      3.3639595     -0.8178559      0.9496720
 N      4.1425365     -0.6892466     -0.1965993
 C      3.2980318     -0.5649804     -1.2551406
 C      0.7790763     -0.8577341      1.2193209
 C      0.1170000      0.2249073      1.7970534
 C     -1.0618780      0.0296244      2.5780572
 C     -1.7353848      1.0457446      3.1656749
 C     -1.3059530      2.4235320      3.0565080
 C     -0.1258047      2.6142380      2.2474035
 C      0.5389574      1.5792721      1.6731402
 O     -1.9226832      3.3608319      3.5796123
 O      3.8041638     -0.9691570      2.0627452
 H     -2.6165129      0.8551164      3.7557136
 H     -1.4197740     -0.9809869      2.7017224
 H      0.4137260     -1.8559175      1.3981886
 H      5.1304754     -0.6888619     -0.2107324
 H      3.6639924     -0.4736053     -2.2598112
 H      1.4292247      1.7871049      1.1024449
 H      0.2294034      3.6252426      2.1348759
  21
  -641.83513071675975     
 N      2.0437986     -0.5860752     -0.9021066
 C      2.0156959     -0.7509819      0.4574175
 C      3.3795925     -0.8420040      0.9557529
 N      4.1354185     -0.6916903     -0.2046958
 C      3.2796701     -0.5391559     -1.2480751
 C      0.7997509     -0.8650481      1.2524121
 C      0.1291701      0.2189933      1.8169401
 C     -1.0579927      0.0288266      2.5878161
 C     -1.7385212      1.0499609      3.1599281
 C     -1.3267479      2.4295219      3.0141025
 C     -0.1215119      2.6122621      2.2421353
 C      0.5511703      1.5725704      1.6846028
 O     -1.9341764      3.3668310      3.5470465
 O      3.8423299     -1.0278669      2.0527176
 H     -2.6275461      0.8620750      3.7394047
 H     -1.4170819     -0.9804320      2.7197883
 H      0.4042709     -1.8578597      1.3882058
 H      5.1229713     -0.6925637     -0.2320935
 H      3.6285413     -0.4084303     -2.2544293
 H      1.4424081      1.7790138      1.1152110
 H      0.2307348      3.6226221      2.1148083
  21
  -641.83536588677703     
 N      2.0388486     -0.5870722     -0.8964991
 C      2.0174165     -0.7568938      0.4624653
 C      3.3832550     -0.8505484      0.9535627
 N      4.1343149     -0.6875582     -0.2093623
 C      3.2728401     -0.5472793     -1.2491208
 C      0.8040775     -0.8667108      1.2617590
 C      0.1346318      0.2176717      1.8250738
 C     -1.0576164      0.0289753      2.5880432
 C     -1.7440758      1.0516298      3.1506011
 C     -1.3214695      2.4292833      3.0197188
 C     -0.1173082      2.6114391      2.2463036
 C      0.5573400      1.5708644      1.6922562
 O     -1.9436702      3.3675840      3.5281689
 O      3.8529510     -1.0254774      2.0482325
 H     -2.6375010      0.8650223      3.7231105
 H     -1.4164920     -0.9800870      2.7211393
 H      0.3987400     -1.8564920      1.3894495
 H      5.1226850     -0.6803068     -0.2398906
 H      3.6160149     -0.4009751     -2.2548014
 H      1.4495866      1.7765597      1.1248476
 H      0.2373763      3.6209406      2.1218312
  21
  -641.83539778707359     
 N      2.0379906     -0.5904199     -0.8972894
 C      2.0176281     -0.7578915      0.4623762
 C      3.3846409     -0.8475337      0.9511051
 N      4.1359798     -0.6894690     -0.2128009
 C      3.2715856     -0.5468103     -1.2501201
 C      0.8060889     -0.8646268      1.2641861
 C      0.1364980      0.2195275      1.8269122
 C     -1.0568096      0.0294927      2.5871993
 C     -1.7462402      1.0511917      3.1474793
 C     -1.3244926      2.4294930      3.0196769
 C     -0.1170938      2.6124641      2.2513017
 C      0.5592459      1.5729456      1.6974571
 O     -1.9484670      3.3662211      3.5264460
 O      3.8551720     -1.0210111      2.0452924
 H     -2.6415762      0.8645389      3.7162798
 H     -1.4161124     -0.9798793      2.7154861
 H      0.4000254     -1.8538213      1.3956038
 H      5.1251260     -0.6831225     -0.2445932
 H      3.6132775     -0.4117623     -2.2574747
 H      1.4523954      1.7788372      1.1321199
 H      0.2370828      3.6222050      2.1302455
  21
  -641.83540329985760     
 N      2.0363688     -0.5926513     -0.8965262
 C      2.0185681     -0.7594030      0.4635969
 C      3.3864704     -0.8473335      0.9501691
 N      4.1358190     -0.6898271     -0.2156885
 C      3.2690993     -0.5486049     -1.2513812
 C      0.8083452     -0.8646074      1.2675486
 C      0.1386478      0.2200264      1.8297398
 C     -1.0569786      0.0299843      2.5859450
 C     -1.7477272      1.0513867      3.1451139
 C     -1.3263026      2.4299149      3.0182555
 C     -0.1163823      2.6128448      2.2537476
 C      0.5618244      1.5733591      1.7020451
 O     -1.9524555      3.3664523      3.5222077
 O      3.8588063     -1.0214048      2.0433918
 H     -2.6454237      0.8650958      3.7100450
 H     -1.4162951     -0.9795283      2.7126010
 H      0.4010741     -1.8531661      1.4002112
 H      5.1251885     -0.6818359     -0.2489729
 H      3.6086249     -0.4116763     -2.2590648
 H      1.4573772      1.7788257      1.1405108
 H      0.2372962      3.6227176      2.1333936
  21
  -641.83540565154328     
 N      2.0322297     -0.6000816     -0.8950553
 C      2.0206994     -0.7612239      0.4664564
 C      3.3905996     -0.8455996      0.9478582
 N      4.1347208     -0.6892345     -0.2225369
 C      3.2629879     -0.5538929     -1.2549903
 C      0.8133039     -0.8650270      1.2751569
 C      0.1425509      0.2206831      1.8353098
 C     -1.0580672      0.0308069      2.5831636
 C     -1.7530491      1.0519827      3.1372962
 C     -1.3302224      2.4306191      3.0145100
 C     -0.1132825      2.6131064      2.2607622
 C      0.5685142      1.5735555      1.7136602
 O     -1.9602972      3.3672990      3.5135323
 O      3.8674693     -1.0149868      2.0399058
 H     -2.6558514      0.8662790      3.6940815
 H     -1.4191383     -0.9786363      2.7049461
 H      0.4053251     -1.8528728      1.4106511
 H      5.1240671     -0.6762827     -0.2595036
 H      3.5975324     -0.4169783     -2.2642627
 H      1.4699848      1.7781561      1.1613128
 H      0.2418679      3.6228974      2.1446347
  21
  -641.83540982672503     
 N      2.0337470     -0.5971194     -0.8957071
 C      2.0194697     -0.7602685      0.4651794
 C      3.3884791     -0.8453570      0.9490473
 N      4.1347376     -0.6890265     -0.2193050
 C      3.2654476     -0.5506858     -1.2533199
 C      0.8106137     -0.8652838      1.2714769
 C      0.1401903      0.2199863      1.8322301
 C     -1.0576513      0.0302175      2.5849895
 C     -1.7505626      1.0517341      3.1411065
 C     -1.3277293      2.4300795      3.0160930
 C     -0.1139442      2.6125896      2.2574709
 C      0.5659639      1.5728546      1.7084718
 O     -1.9565437      3.3671412      3.5162989
 O      3.8632940     -1.0171243      2.0416539
 H     -2.6514779      0.8659597      3.7011552
 H     -1.4190406     -0.9789867      2.7082435
 H      0.4042106     -1.8538271      1.4063972
 H      5.1239548     -0.6777478     -0.2547018
 H      3.6023167     -0.4144790     -2.2620133
 H      1.4654696      1.7775890      1.1528651
 H      0.2409999      3.6223232      2.1392571
  21
  -641.83540930479353     
 N      2.0324285     -0.5991567     -0.8949114
 C      2.0200163     -0.7610888      0.4662390
 C      3.3897082     -0.8445568      0.9482736
 N      4.1344852     -0.6885222     -0.2212064
 C      3.2635834     -0.5527260     -1.2542235
 C      0.8118358     -0.8654979      1.2735722
 C      0.1413894      0.2199683      1.8340706
 C     -1.0586119      0.0304223      2.5833614
 C     -1.7523281      1.0519568      3.1384436
 C     -1.3290274      2.4302421      3.0144874
 C     -0.1128550      2.6124703      2.2595793
 C      0.5676685      1.5727565      1.7113323
 O     -1.9582007      3.3673153      3.5141725
 O      3.8661250     -1.0133374      2.0406239
 H     -2.6542940      0.8663239      3.6968038
 H     -1.4202434     -0.9787741      2.7058735
 H      0.4050955     -1.8538195      1.4091154
 H      5.1236654     -0.6754017     -0.2577815
 H      3.5989814     -0.4172165     -2.2634885
 H      1.4689938      1.7772304      1.1585872
 H      0.2435291      3.6219807      2.1439647
  21
  -641.83540934693929     
 N      2.0324106     -0.5988259     -0.8947310
 C      2.0197510     -0.7608770      0.4662125
 C      3.3894160     -0.8434377      0.9484536
 N      4.1343209     -0.6882672     -0.2206920
 C      3.2637320     -0.5526220     -1.2539426
 C      0.8112325     -0.8656912      1.2728676
 C      0.1406187      0.2195994      1.8331549
 C     -1.0592023      0.0302447      2.5829464
 C     -1.7523598      1.0520179      3.1383881
 C     -1.3282590      2.4300211      3.0149951
 C     -0.1124409      2.6120599      2.2595850
 C      0.5675359      1.5722782      1.7107962
 O     -1.9569746      3.3672922      3.5149801
 O      3.8659397     -1.0110564      2.0409436
 H     -2.6540180      0.8664164      3.6973291
 H     -1.4209263     -0.9788641      2.7060749
 H      0.4052865     -1.8543441      1.4084177
 H      5.1234104     -0.6750854     -0.2572124
 H      3.5994705     -0.4185142     -2.2633332
 H      1.4685498      1.7767822      1.1575327
 H      0.2444515      3.6214421      2.1441228
  21
  -641.83541014400055     
 N      2.0326990     -0.5986377     -0.8949923
 C      2.0196690     -0.7605605      0.4659717
 C      3.3891771     -0.8437066      0.9486436
 N      4.1343065     -0.6886019     -0.2203790
 C      3.2640935     -0.5520090     -1.2538257
 C      0.8110083     -0.8656852      1.2724441
 C      0.1403323      0.2196008      1.8326892
 C     -1.0588773      0.0302230      2.5834331
 C     -1.7519203      1.0519895      3.1390069
 C     -1.3282525      2.4300847      3.0149482
 C     -0.1126807      2.6120974      2.2591433
 C      0.5672599      1.5722792      1.7103583
 O     -1.9567622      3.3673229      3.5153119
 O      3.8652947     -1.0121753      2.0412321
 H     -2.6532827      0.8663950      3.6984105
 H     -1.4206894     -0.9788697      2.7064106
 H      0.4052316     -1.8544045      1.4080307
 H      5.1234222     -0.6754046     -0.2565748
 H      3.6001227     -0.4176672     -2.2630789
 H      1.4679536      1.7767627      1.1565920
 H      0.2438399      3.6215362      2.1431134
  21
  -641.83541002737093     
 N      2.0320838     -0.5992281     -0.8945474
 C      2.0198597     -0.7609914      0.4664755
 C      3.3896643     -0.8435716      0.9483356
 N      4.1341598     -0.6883060     -0.2211013
 C      3.2632621     -0.5527673     -1.2541167
 C      0.8115026     -0.8658620      1.2734177
 C      0.1408905      0.2195004      1.8336071
 C     -1.0590935      0.0302563      2.5831439
 C     -1.7525653      1.0521002      3.1380228
 C     -1.3284219      2.4301019      3.0146030
 C     -0.1122074      2.6120077      2.2597908
 C      0.5679142      1.5721519      1.7113361
 O     -1.9574970      3.3674629      3.5140006
 O      3.8664873     -1.0111693      2.0407264
 H     -2.6546084      0.8666393      3.6963746
 H     -1.4211923     -0.9787863      2.7056807
 H      0.4055457     -1.8544904      1.4091199
 H      5.1232438     -0.6744651     -0.2578259
 H      3.5986722     -0.4178503     -2.2634992
 H      1.4694430      1.7764785      1.1588620
 H      0.2448015      3.6213578      2.1444830
  21
  -641.83540965251439     
 N      2.0323790     -0.5989270     -0.8947885
 C      2.0198133     -0.7608178      0.4662549
 C      3.3894845     -0.8441156      0.9484335
 N      4.1342323     -0.6885592     -0.2208901
 C      3.2635972     -0.5520571     -1.2540149
 C      0.8114565     -0.8658203      1.2732404
 C      0.1409022      0.2195661      1.8335394
 C     -1.0588007      0.0302869      2.5834634
 C     -1.7520922      1.0520386      3.1386951
 C     -1.3286990      2.4302200      3.0142584
 C     -0.1125722      2.6121411      2.2592863
 C      0.5676658      1.5722619      1.7109894
 O     -1.9575692      3.3674820      3.5141068
 O      3.8658485     -1.0128026      2.0408905
 H     -2.6538232      0.8665561      3.6975132
 H     -1.4207498     -0.9787908      2.7060834
 H      0.4052526     -1.8543785      1.4087041
 H      5.1233659     -0.6747761     -0.2573158
 H      3.5992109     -0.4170675     -2.2632946
 H      1.4689635      1.7765696      1.1581527
 H      0.2440792      3.6215591      2.1435814
  21
  -641.83541003879486     
 N      2.0318760     -0.5990361     -0.8942386
 C      2.0197399     -0.7609014      0.4666753
 C      3.3895987     -0.8434178      0.9484288
 N      4.1338912     -0.6884148     -0.2209527
 C      3.2630517     -0.5520663     -1.2539012
 C      0.8112973     -0.8662273      1.2734141
 C      0.1406302      0.2190900      1.8334031
 C     -1.0593105      0.0301510      2.5831523
 C     -1.7523427      1.0521988      3.1382080
 C     -1.3283317      2.4301428      3.0139737
 C     -0.1118906      2.6116977      2.2595125
 C      0.5680971      1.5716514      1.7112561
 O     -1.9571176      3.3676857      3.5134930
 O      3.8665581     -1.0110621      2.0408178
 H     -2.6542435      0.8669271      3.6968675
 H     -1.4216850     -0.9787842      2.7057951
 H      0.4055553     -1.8549889      1.4088183
 H      5.1229289     -0.6733884     -0.2576092
 H      3.5985041     -0.4174038     -2.2633146
 H      1.4697496      1.7757624      1.1589302
 H      0.2453886      3.6209535      2.1441595
  21
  -641.83541013649779     
 N      2.0320884     -0.5989058     -0.8944960
 C      2.0197124     -0.7609120      0.4664453
 C      3.3894659     -0.8437796      0.9484654
 N      4.1339884     -0.6886461     -0.2208617
 C      3.2633050     -0.5518706     -1.2538972
 C      0.8112550     -0.8661173      1.2732278
 C      0.1406705      0.2192362      1.8333534
 C     -1.0590911      0.0301968      2.5833064
 C     -1.7521868      1.0521502      3.1384344
 C     -1.3282333      2.4301508      3.0143506
 C     -0.1121494      2.6118483      2.2593133
 C      0.5679365      1.5718332      1.7111100
 O     -1.9572770      3.3676428      3.5135932
 O      3.8661218     -1.0118910      2.0409083
 H     -2.6540003      0.8668215      3.6971920
 H     -1.4211463     -0.9788138      2.7062144
 H      0.4053554     -1.8548050      1.4086594
 H      5.1230701     -0.6737098     -0.2573000
 H      3.5988912     -0.4170382     -2.2632261
 H      1.4693337      1.7760116      1.1584011
 H      0.2448350      3.6211671      2.1436951
 [FORCES]
point    1
  21
      0.0125394      0.0132032     -0.0483296
      0.1472426      0.0130189     -0.0879778
     -0.0753630     -0.0205652      0.0764232
     -0.0139037      0.0069739     -0.0358122
     -0.0585055     -0.0040806      0.0037253
     -0.0460458      0.0789429      0.1235174
      0.0509984     -0.1303672     -0.0691202
     -0.0347004      0.0330532      0.0343017
     -0.0086481     -0.0970349     -0.0063987
     -0.1325592      0.2378547      0.1253614
      0.0701774     -0.0213512     -0.0514072
     -0.0168424      0.0558360      0.0025923
      0.0897088     -0.1589062     -0.0865375
      0.0232776      0.0002542     -0.0097101
      0.0070087      0.0091638     -0.0034165
      0.0046698      0.0035587     -0.0031735
     -0.0434423     -0.0060842     -0.0019182
      0.0414742      0.0001326      0.0088939
      0.0001919     -0.0031459      0.0158464
     -0.0092461     -0.0044273      0.0058726
     -0.0080325     -0.0060294      0.0072672
point    2
  21
      0.0027244      0.0105924     -0.0041922
      0.1319130      0.0169583     -0.0719908
     -0.0999268      0.0061234     -0.0609496
      0.0036648      0.0099418     -0.0391186
     -0.0039383     -0.0050146     -0.0145187
     -0.0778770      0.0562488      0.1216989
      0.0471316     -0.0979279     -0.0615965
     -0.0454872      0.0234440      0.0394702
      0.0021177     -0.0849688     -0.0108866
     -0.0993539      0.1590393      0.0859690
      0.0593259     -0.0197068     -0.0438992
     -0.0097429      0.0591309      0.0043017
      0.0700486     -0.1079601     -0.0618778
      0.0477330     -0.0158270      0.1038049
      0.0018260      0.0021609     -0.0003577
      0.0004475      0.0024877      0.0001452
     -0.0395416     -0.0084499      0.0011815
      0.0096587      0.0003646      0.0032612
      0.0033048     -0.0026587      0.0049688
     -0.0023781     -0.0023075      0.0025194
     -0.0016504     -0.0016706      0.0020670
point    3
  21
     -0.0102195      0.0094208      0.0107864
      0.0548251      0.0087680     -0.0185571
     -0.0690951     -0.0043917     -0.0611122
      0.0119778      0.0087060     -0.0186263
      0.0142058     -0.0075846     -0.0063585
     -0.0166487      0.0303717      0.0657568
      0.0286693     -0.0552434     -0.0428325
     -0.0333058      0.0130007      0.0290513
      0.0064882     -0.0536232     -0.0103482
     -0.0379764      0.0563530      0.0293689
      0.0365171     -0.0137865     -0.0274131
     -0.0087548      0.0410534      0.0041429
      0.0198704     -0.0251360     -0.0155109
      0.0314936     -0.0021683      0.0656530
     -0.0010870      0.0001941      0.0015266
     -0.0004572      0.0004529      0.0005020
     -0.0262999     -0.0058700     -0.0080598
     -0.0051702      0.0010555      0.0012738
      0.0037620     -0.0023568     -0.0013248
      0.0005535     -0.0011210      0.0014623
      0.0006520      0.0019055      0.0006197
point    4
  21
      0.0025071     -0.0059041     -0.0067940
      0.0343292      0.0028780      0.0043677
     -0.0449472      0.0073419     -0.0191276
     -0.0116718     -0.0040324     -0.0036556
     -0.0020296      0.0076533     -0.0126203
      0.0140247      0.0298083      0.0229545
      0.0125217     -0.0390143     -0.0243659
     -0.0212692      0.0059077      0.0186751
     -0.0024405     -0.0279902     -0.0060938
     -0.0125673      0.0288967      0.0242380
      0.0189651     -0.0071145     -0.0177527
      0.0017425      0.0296862      0.0013952
      0.0114914     -0.0205452     -0.0153504
      0.0199608     -0.0048179      0.0340460
     -0.0005861     -0.0003612     -0.0003669
      0.0000872      0.0009476      0.0016111
     -0.0164360     -0.0000617     -0.0036639
     -0.0020689     -0.0009775      0.0018959
     -0.0002977     -0.0002739     -0.0004307
     -0.0015311     -0.0016685      0.0019108
      0.0002157     -0.0003585     -0.0008724
point    5
  21
      0.0088087      0.0021687     -0.0162984
      0.0225985     -0.0031422      0.0200208
     -0.0358657     -0.0000895     -0.0134762
     -0.0153594      0.0007898      0.0069509
     -0.0125860     -0.0025466     -0.0169312
      0.0196454      0.0350881     -0.0009845
      0.0099251     -0.0351757     -0.0104483
     -0.0173419      0.0038709      0.0132439
     -0.0005739     -0.0195213      0.0038016
     -0.0239952      0.0285421      0.0029798
      0.0183525     -0.0054357     -0.0059497
      0.0053131      0.0269214     -0.0010736
      0.0198878     -0.0290874     -0.0115620
      0.0151500     -0.0024541      0.0251348
      0.0008701     -0.0000394     -0.0014661
     -0.0003452      0.0017877     -0.0002126
     -0.0109221      0.0009990      0.0026375
      0.0027399     -0.0000599      0.0016119
     -0.0017318      0.0019815      0.0015865
     -0.0042363     -0.0023701      0.0008794
     -0.0003338     -0.0022272     -0.0004445
point    6
  21
      0.0083122      0.0064478     -0.0161162
      0.0171587     -0.0055440      0.0256750
     -0.0367771     -0.0011306     -0.0259284
     -0.0066121      0.0019513      0.0091874
     -0.0136815     -0.0024379     -0.0156739
      0.0126039      0.0349309     -0.0070846
      0.0101531     -0.0347428     -0.0103582
     -0.0174672      0.0049373      0.0134423
     -0.0050821     -0.0205533     -0.0060852
     -0.0094426      0.0258445      0.0265491
      0.0139764     -0.0056390     -0.0157272
      0.0038642      0.0280284      0.0000204
      0.0138583     -0.0265223     -0.0191596
      0.0156978     -0.0023672      0.0291389
      0.0017448      0.0005936     -0.0009023
      0.0009387      0.0015736      0.0003673
     -0.0084022     -0.0002838      0.0067804
      0.0034800      0.0000592      0.0008267
     -0.0008640      0.0001008      0.0018433
     -0.0029979     -0.0030446      0.0024267
     -0.0004614     -0.0022018      0.0007782
point    7
  21
      0.0080092      0.0026662     -0.0165980
      0.0170272     -0.0061002      0.0259335
     -0.0363382      0.0061034     -0.0274586
     -0.0058629     -0.0026097      0.0095597
     -0.0134272      0.0046101     -0.0155405
      0.0119262      0.0335062     -0.0083576
      0.0100558     -0.0337867     -0.0104616
     -0.0180680      0.0054932      0.0137931
     -0.0011629     -0.0219942     -0.0016664
     -0.0155662      0.0233645      0.0122990
      0.0174432     -0.0069036     -0.0120816
      0.0035011      0.0285298      0.0009973
      0.0144139     -0.0225326     -0.0118941
      0.0166403     -0.0050548      0.0318417
      0.0011945      0.0005498     -0.0009408
      0.0003631      0.0015052     -0.0003950
     -0.0077543     -0.0007868      0.0073102
      0.0015831     -0.0006591      0.0005912
     -0.0006097     -0.0012703      0.0009465
     -0.0027187     -0.0029616      0.0019320
     -0.0006494     -0.0016689      0.0001899
point    8
  21
      0.0080239      0.0039193     -0.0158673
      0.0185100     -0.0048104      0.0252408
     -0.0358643      0.0041688     -0.0271106
     -0.0071828     -0.0011771      0.0099985
     -0.0126494      0.0013876     -0.0168683
      0.0115998      0.0323659     -0.0084745
      0.0103218     -0.0331697     -0.0101531
     -0.0187192      0.0054177      0.0132054
     -0.0011114     -0.0215804     -0.0013505
     -0.0139704      0.0211132      0.0113837
      0.0172178     -0.0068767     -0.0120825
      0.0032185      0.0283450      0.0007517
      0.0132365     -0.0207073     -0.0109374
      0.0170995     -0.0047293      0.0330407
      0.0007340      0.0001813     -0.0006881
      0.0002533      0.0013771      0.0000578
     -0.0075240     -0.0007038      0.0069839
     -0.0001427     -0.0003758      0.0006507
     -0.0005213     -0.0002133      0.0004422
     -0.0022531     -0.0026590      0.0018266
     -0.0002765     -0.0012728     -0.0000497
point    9
  21
      0.0076443      0.0038157     -0.0152796
      0.0185620     -0.0043717      0.0252416
     -0.0358881      0.0035329     -0.0278568
     -0.0070645     -0.0011432      0.0105877
     -0.0121362      0.0017665     -0.0167522
      0.0113006      0.0324211     -0.0084669
      0.0104496     -0.0332836     -0.0105288
     -0.0186602      0.0053072      0.0137000
     -0.0013052     -0.0213680     -0.0017462
     -0.0137124      0.0204914      0.0109345
      0.0171823     -0.0069538     -0.0120126
      0.0033520      0.0283636      0.0008718
      0.0130606     -0.0202868     -0.0106307
      0.0172578     -0.0044134      0.0331127
      0.0006275      0.0000178     -0.0005289
      0.0000643      0.0013529      0.0000659
     -0.0073766     -0.0007542      0.0068687
     -0.0006949     -0.0004176      0.0005809
     -0.0003879     -0.0004099      0.0002084
     -0.0022225     -0.0025097      0.0016690
     -0.0000526     -0.0011573     -0.0000386
point   10
  21
      0.0069146      0.0041730     -0.0140574
      0.0184445     -0.0047168      0.0251772
     -0.0359376      0.0039017     -0.0286809
     -0.0069544     -0.0014501      0.0116125
     -0.0114467      0.0019869     -0.0164264
      0.0107795      0.0331298     -0.0087248
      0.0109506     -0.0338994     -0.0106606
     -0.0189652      0.0050767      0.0136114
     -0.0012749     -0.0208093     -0.0016681
     -0.0136591      0.0203584      0.0109271
      0.0169115     -0.0069037     -0.0117418
      0.0034876      0.0283382      0.0004198
      0.0133429     -0.0205813     -0.0107167
      0.0174656     -0.0042533      0.0324313
      0.0005854     -0.0001369     -0.0004368
     -0.0000001      0.0013219      0.0002450
     -0.0072347     -0.0008780      0.0067074
     -0.0009559     -0.0004913      0.0004284
     -0.0002378     -0.0006702      0.0000917
     -0.0023488     -0.0023623      0.0014890
      0.0001327     -0.0011338     -0.0000274
point   11
  21
      0.0073779      0.0042943     -0.0147017
      0.0183803     -0.0045736      0.0251823
     -0.0360352      0.0032829     -0.0281766
     -0.0069284     -0.0010028      0.0109776
     -0.0119958      0.0014157     -0.0165559
      0.0112087      0.0328642     -0.0085466
      0.0109505     -0.0337423     -0.0101187
     -0.0190077      0.0052235      0.0131432
     -0.0011372     -0.0211147     -0.0016064
     -0.0142479      0.0209500      0.0108717
      0.0170877     -0.0069050     -0.0117294
      0.0033641      0.0282873      0.0005052
      0.0135141     -0.0207532     -0.0107066
      0.0173658     -0.0041436      0.0326122
      0.0007639      0.0000301     -0.0004825
      0.0001938      0.0013367      0.0002269
     -0.0074540     -0.0008089      0.0067490
     -0.0005637     -0.0004190      0.0005313
     -0.0003433     -0.0004833      0.0002578
     -0.0024601     -0.0024942      0.0015032
     -0.0000333     -0.0012441      0.0000641
point   12
  21
      0.0073277      0.0040369     -0.0146667
      0.0184510     -0.0044701      0.0249969
     -0.0359421      0.0036664     -0.0280471
     -0.0071258     -0.0012597      0.0110504
     -0.0118958      0.0017401     -0.0165478
      0.0111509      0.0328695     -0.0084294
      0.0106970     -0.0337516     -0.0106960
     -0.0187968      0.0051985      0.0135232
     -0.0013053     -0.0210583     -0.0018305
     -0.0138704      0.0208672      0.0112912
      0.0169989     -0.0068910     -0.0118128
      0.0035839      0.0282311      0.0007890
      0.0133887     -0.0207188     -0.0108269
      0.0174198     -0.0042717      0.0326501
      0.0006932      0.0000097     -0.0005329
      0.0001380      0.0013353      0.0001918
     -0.0074154     -0.0008348      0.0067044
     -0.0006208     -0.0004783      0.0005394
     -0.0003347     -0.0005222      0.0002214
     -0.0024696     -0.0024811      0.0014792
     -0.0000724     -0.0012173     -0.0000471
point   13
  21
      0.0075773      0.0038914     -0.0150482
      0.0185027     -0.0042928      0.0250046
     -0.0359361      0.0034616     -0.0277017
     -0.0071886     -0.0011557      0.0106433
     -0.0121357      0.0016416     -0.0166351
      0.0112704      0.0326979     -0.0083428
      0.0106722     -0.0336340     -0.0104595
     -0.0187116      0.0053056      0.0135313
     -0.0012336     -0.0212968     -0.0017009
     -0.0140779      0.0211063      0.0111591
      0.0171439     -0.0068948     -0.0118126
      0.0034100      0.0282528      0.0007016
      0.0134333     -0.0207875     -0.0107806
      0.0173722     -0.0042848      0.0328166
      0.0007313      0.0000654     -0.0005620
      0.0001493      0.0013550      0.0001007
     -0.0075142     -0.0007853      0.0067091
     -0.0004490     -0.0004535      0.0005951
     -0.0004022     -0.0004104      0.0003012
     -0.0024817     -0.0025359      0.0015084
     -0.0001319     -0.0012461     -0.0000276
point   14
  21
      0.0075014      0.0041584     -0.0149674
      0.0184454     -0.0044970      0.0250517
     -0.0359959      0.0033523     -0.0277541
     -0.0069896     -0.0010092      0.0107267
     -0.0121261      0.0013735     -0.0165742
      0.0112803      0.0327802     -0.0083880
      0.0107938     -0.0336412     -0.0102368
     -0.0188443      0.0052853      0.0133292
     -0.0012591     -0.0212502     -0.0017242
     -0.0139749      0.0210693      0.0113812
      0.0170835     -0.0068749     -0.0118739
      0.0033254      0.0282595      0.0005668
      0.0134303     -0.0208290     -0.0109010
      0.0173317     -0.0041980      0.0326263
      0.0007260      0.0000497     -0.0005512
      0.0001818      0.0013480      0.0001797
     -0.0075088     -0.0007763      0.0066997
     -0.0004691     -0.0004346      0.0005808
     -0.0003913     -0.0004075      0.0003038
     -0.0024505     -0.0025161      0.0015241
     -0.0000899     -0.0012421      0.0000008
point   15
  21
      0.0075181      0.0039757     -0.0149737
      0.0184608     -0.0044189      0.0249777
     -0.0359688      0.0035145     -0.0277079
     -0.0071070     -0.0011733      0.0107108
     -0.0120977      0.0017072     -0.0165632
      0.0112802      0.0327380     -0.0083600
      0.0107014     -0.0336393     -0.0104343
     -0.0188115      0.0052816      0.0133705
     -0.0012189     -0.0212497     -0.0016637
     -0.0141280      0.0211134      0.0111202
      0.0171191     -0.0068870     -0.0117960
      0.0034787      0.0282232      0.0007736
      0.0134844     -0.0208206     -0.0107660
      0.0173581     -0.0042680      0.0326999
      0.0007293      0.0000537     -0.0005492
      0.0001758      0.0013468      0.0001680
     -0.0074966     -0.0007871      0.0067012
     -0.0004630     -0.0004693      0.0005858
     -0.0003885     -0.0004860      0.0002837
     -0.0025060     -0.0025166      0.0014537
     -0.0001198     -0.0012383     -0.0000313
point   16
  21
      0.0073707      0.0042166     -0.0148485
      0.0184774     -0.0045846      0.0250319
     -0.0360236      0.0034388     -0.0277703
     -0.0069551     -0.0010719      0.0108661
     -0.0120453      0.0014467     -0.0165163
      0.0112212      0.0328384     -0.0084522
      0.0107019     -0.0336483     -0.0104666
     -0.0188064      0.0052297      0.0134050
     -0.0013364     -0.0211375     -0.0018392
     -0.0138618      0.0209849      0.0115182
      0.0170175     -0.0068702     -0.0118896
      0.0034652      0.0282302      0.0007211
      0.0134212     -0.0208215     -0.0109360
      0.0173698     -0.0041936      0.0325160
      0.0007125      0.0000291     -0.0005384
      0.0001832      0.0013384      0.0002172
     -0.0074498     -0.0007961      0.0067222
     -0.0005288     -0.0004548      0.0005589
     -0.0003663     -0.0004531      0.0002614
     -0.0024790     -0.0024910      0.0014749
     -0.0000881     -0.0012301     -0.0000357
point   17
  21
      0.0075787      0.0041485     -0.0151326
      0.0184782     -0.0045366      0.0250062
     -0.0360254      0.0033592     -0.0274545
     -0.0069691     -0.0009977      0.0105445
     -0.0122082      0.0014492     -0.0165409
      0.0113365      0.0326932     -0.0083993
      0.0106586     -0.0335275     -0.0103053
     -0.0187629      0.0052937      0.0133493
     -0.0013416     -0.0212934     -0.0018100
     -0.0139813      0.0211816      0.0115103
      0.0170959     -0.0068609     -0.0119071
      0.0033933      0.0282067      0.0007484
      0.0134539     -0.0208854     -0.0109152
      0.0172968     -0.0042163      0.0325958
      0.0007350      0.0000661     -0.0005593
      0.0002041      0.0013482      0.0001878
     -0.0075144     -0.0007612      0.0067242
     -0.0003961     -0.0004663      0.0006039
     -0.0004172     -0.0004353      0.0003138
     -0.0024892     -0.0025221      0.0014598
     -0.0001257     -0.0012435     -0.0000197
point   18
  21
      0.0000000      0.0000000      0.0000000
      0.0000000      0.0000000      0.0000000
      0.0000000      0.0000000      0.0000000
      0.0000000      0.0000000      0.0000000
      0.0000000      0.0000000      0.0000000
      0.0000000      0.0000000      0.0000000
      0.0000000      0.0000000      0.0000000
      0.0000000      0.0000000      0.0000000
      0.0000000      0.0000000      0.0000000
      0.0000000      0.0000000      0.0000000
      0.0000000      0.0000000      0.0000000
      0.0000000      0.0000000      0.0000000
      0.0000000      0.0000000      0.0000000
      0.0000000      0.0000000      0.0000000
      0.0000000      0.0000000      0.0000000
      0.0000000      0.0000000      0.0000000
      0.0000000      0.0000000      0.0000000
      0.0000000      0.0000000      0.0000000
      0.0000000      0.0000000      0.0000000
      0.0000000      0.0000000      0.0000000
      0.0000000      0.0000000      0.0000000
