# Supplementary material for: Smooth Things Come in Threes: A Diabatic Surrogate Model for Conical Intersection Optimization
Source: J Chem Theory Comput. 2023 May 16;19(11):3418–27. doi: 10.1021/acs.jctc.3c00389 (PMC10269327; doi:10.1021/acs.jctc.3c00389)
Supplement: Supplementary file 1 — ct3c00389_si_002.zip [file ct3c00389_si_002.zip › SI/RS-RFO/CI/o/MECP.geo.molden]

 [Molden Format]
 [N_GEO]
                    7
 [GEOCONV]
 energy
-0.45944046106237414E+03
-0.45944726395484952E+03
-0.45944803618851682E+03
-0.45944877569866890E+03
-0.45944878432186022E+03
-0.45944878532059903E+03
-0.45944878535621484E+03
 max-force
   0.0377242
   0.0272547
   0.0355759
   0.0296903
   0.0282301
   0.0284004
   0.0000000
 rms-force
   0.0064144
   0.0043296
   0.0036148
   0.0032322
   0.0031644
   0.0031724
   0.0000000
 [GEOMETRIES] (XYZ)
  20
  -459.44046106237414     
 C      0.0000000      0.0000000      0.0000000
 C      1.3671200      0.0000000      0.0000000
 C      2.1583000      0.0000000      1.2414600
 C      1.5211700      0.0000000      2.5247400
 C      0.1540500      0.0000000      2.5245500
 C     -0.6372400      0.0000000      1.2832100
 C      2.3272300      0.0000000     -1.1092100
 C      3.5878900      0.0000000     -0.5698300
 C      3.4970100      0.0000000      0.8840700
 C     -1.9758800      0.0000000      1.6407700
 C     -2.0666200      0.0000000      3.0946500
 C     -0.8058800      0.0000000      3.6339200
 H     -0.5980200      0.0000000     -0.9173200
 H      2.1191600      0.0000000      3.4420500
 H      2.0527300      0.0000000     -2.1568400
 H      4.5272400      0.0000000     -1.1103400
 H      4.3548700      0.0000000      1.5492700
 H     -2.8338000      0.0000000      0.9756700
 H     -3.0059300      0.0000000      3.6352500
 H     -0.5312700      0.0000000      4.6815200
  20
  -459.44726395484952     
 C     -0.0158602     -0.0000001      0.0172213
 C      1.3601500     -0.0000001     -0.0069633
 C      2.1698325     -0.0000001      1.2419786
 C      1.5370575     -0.0000001      2.5075375
 C      0.1610474     -0.0000001      2.5316963
 C     -0.6486331     -0.0000001      1.2827799
 C      2.2975103     -0.0000001     -1.0831584
 C      3.5726389      0.0000001     -0.5352703
 C      3.5196649      0.0000001      0.8980342
 C     -1.9984556      0.0000001      1.6267391
 C     -2.0514213      0.0000002      3.0600358
 C     -0.7762721     -0.0000000      3.6079192
 H     -0.6035549     -0.0000001     -0.8880096
 H      2.1247482     -0.0000001      3.4127577
 H      2.0349633     -0.0000001     -2.1244235
 H      4.4915692      0.0000002     -1.0935815
 H      4.3630136      0.0000002      1.5636897
 H     -2.8418067      0.0000000      0.9610913
 H     -2.9703602      0.0000003      3.6183387
 H     -0.5137019     -0.0000003      4.6491772
  20
  -459.44803618851682     
 C     -0.0228313     -0.0000001      0.0213544
 C      1.3698651     -0.0000001     -0.0171263
 C      2.1755286     -0.0000000      1.2577633
 C      1.5440519     -0.0000001      2.5034154
 C      0.1513554     -0.0000001      2.5419367
 C     -0.6542794     -0.0000000      1.2670291
 C      2.2797890     -0.0000000     -1.0683076
 C      3.5815209      0.0000001     -0.5216401
 C      3.5253736      0.0000001      0.8913891
 C     -2.0041429      0.0000001      1.6333473
 C     -2.0603246      0.0000001      3.0463821
 C     -0.7586020     -0.0000000      3.5930788
 H     -0.5959650     -0.0000001     -0.8820468
 H      2.1171913     -0.0000001      3.4068181
 H      2.0353438     -0.0000001     -2.1084793
 H      4.4834363      0.0000001     -1.0989209
 H      4.3602493      0.0000002      1.5559167
 H     -2.8389996      0.0000001      0.9687899
 H     -2.9622548      0.0000002      3.6236358
 H     -0.5141755     -0.0000001      4.6332544
  20
  -459.44877569866890     
 C     -0.0253507     -0.0000000      0.0178184
 C      1.3713737     -0.0000000     -0.0162119
 C      2.1760907     -0.0000000      1.2590278
 C      1.5465635     -0.0000001      2.5069386
 C      0.1498371     -0.0000001      2.5409712
 C     -0.6548793      0.0000000      1.2657316
 C      2.2833913     -0.0000000     -1.0750726
 C      3.5890791      0.0000001     -0.5274531
 C      3.5249875      0.0000001      0.8875755
 C     -2.0037759      0.0000000      1.6371834
 C     -2.0678675      0.0000000      3.0522129
 C     -0.7621770     -0.0000001      3.5998308
 H     -0.6001175     -0.0000001     -0.8900709
 H      2.1213307     -0.0000001      3.4148287
 H      2.0405388     -0.0000001     -2.1182700
 H      4.4948235      0.0000001     -1.1025034
 H      4.3633472      0.0000001      1.5537618
 H     -2.8421343      0.0000001      0.9709953
 H     -2.9736087      0.0000001      3.6272680
 H     -0.5193223     -0.0000000      4.6430278
  20
  -459.44878432186022     
 C     -0.0270082     -0.0000000      0.0174145
 C      1.3708001     -0.0000000     -0.0158074
 C      2.1766651      0.0000000      1.2584484
 C      1.5482213     -0.0000000      2.5073439
 C      0.1504113     -0.0000000      2.5405625
 C     -0.6554566     -0.0000000      1.2663090
 C      2.2832322     -0.0000000     -1.0762736
 C      3.5895753      0.0000000     -0.5275723
 C      3.5255945      0.0000000      0.8878120
 C     -2.0043841      0.0000001      1.6369483
 C     -2.0683615      0.0000000      3.0523324
 C     -0.7620160     -0.0000000      3.6010309
 H     -0.6023547     -0.0000000     -0.8912122
 H      2.1235676     -0.0000000      3.4159707
 H      2.0401953     -0.0000001     -2.1199755
 H      4.4964708      0.0000001     -1.1014049
 H      4.3646444      0.0000001      1.5545443
 H     -2.8434348      0.0000001      0.9702175
 H     -2.9752547      0.0000000      3.6261690
 H     -0.5189775     -0.0000000      4.6447325
  20
  -459.44878532059903     
 C     -0.0269361     -0.0000000      0.0176771
 C      1.3707519     -0.0000000     -0.0157681
 C      2.1767710     -0.0000000      1.2582194
 C      1.5481495     -0.0000000      2.5070818
 C      0.1504604     -0.0000000      2.5405274
 C     -0.6555584     -0.0000000      1.2665400
 C      2.2831534     -0.0000000     -1.0759633
 C      3.5892889      0.0000000     -0.5273797
 C      3.5257006      0.0000000      0.8878969
 C     -2.0044875      0.0000000      1.6368620
 C     -2.0680763      0.0000000      3.0521386
 C     -0.7619400     -0.0000000      3.6007223
 H     -0.6020223     -0.0000001     -0.8907382
 H      2.1232355     -0.0000000      3.4154971
 H      2.0398985     -0.0000001     -2.1194220
 H      4.4960561      0.0000001     -1.1011479
 H      4.3644798      0.0000001      1.5545585
 H     -2.8432660      0.0000001      0.9701998
 H     -2.9748434      0.0000001      3.6259071
 H     -0.5186857     -0.0000000      4.6441812
  20
  -459.44878535621484     
 C     -0.0269550     -0.0000000      0.0176722
 C      1.3708007     -0.0000000     -0.0157272
 C      2.1768282     -0.0000000      1.2582165
 C      1.5481685     -0.0000000      2.5070871
 C      0.1504120     -0.0000000      2.5404868
 C     -0.6556153     -0.0000000      1.2665431
 C      2.2831462     -0.0000000     -1.0760093
 C      3.5893101      0.0000000     -0.5274123
 C      3.5257128      0.0000000      0.8878650
 C     -2.0044995      0.0000000      1.6368938
 C     -2.0680976      0.0000000      3.0521710
 C     -0.7619331      0.0000000      3.6007683
 H     -0.6019113     -0.0000000     -0.8907834
 H      2.1231247      0.0000000      3.4155427
 H      2.0398449     -0.0000000     -2.1194347
 H      4.4960898      0.0000000     -1.1011282
 H      4.3644554      0.0000000      1.5545292
 H     -2.8432416      0.0000001      0.9702290
 H     -2.9748774      0.0000000      3.6258867
 H     -0.5186324     -0.0000000      4.6441939
 [FORCES]
point    1
  20
     -0.0569136     -0.0000000      0.0280327
      0.0611885      0.0000000     -0.0344048
     -0.0451897     -0.0000000      0.0288949
      0.0568257      0.0000000     -0.0282337
     -0.0611698     -0.0000000      0.0346349
      0.0453581     -0.0000000     -0.0288705
     -0.0712884     -0.0000000      0.0151746
      0.0515252      0.0000000      0.0530344
      0.0547787     -0.0000000     -0.0461799
     -0.0548132      0.0000000      0.0461426
     -0.0515095     -0.0000000     -0.0529699
      0.0712025      0.0000000     -0.0152446
      0.0170111      0.0000000      0.0215554
     -0.0170026     -0.0000000     -0.0215412
      0.0066602      0.0000000      0.0145981
     -0.0154018      0.0000000      0.0050349
     -0.0167855      0.0000000     -0.0091049
      0.0167694     -0.0000000      0.0090923
      0.0154110      0.0000000     -0.0050456
     -0.0066562     -0.0000000     -0.0145999
point    2
  20
     -0.0318178      0.0000000      0.0231895
      0.0497854     -0.0000000      0.0129290
     -0.0514978      0.0000000      0.0206535
      0.0318158     -0.0000000     -0.0232226
     -0.0497635     -0.0000000     -0.0128938
      0.0515040      0.0000000     -0.0206650
     -0.0302239      0.0000000      0.0081744
      0.0476680     -0.0000000      0.0201371
      0.0090641      0.0000000     -0.0476453
     -0.0090720      0.0000000      0.0476401
     -0.0476568     -0.0000000     -0.0201183
      0.0301879     -0.0000000     -0.0081920
      0.0044729     -0.0000000      0.0033096
     -0.0044680      0.0000000     -0.0032958
      0.0053338     -0.0000000      0.0017013
     -0.0038196     -0.0000000     -0.0013679
     -0.0044605     -0.0000000     -0.0027148
      0.0044566      0.0000000      0.0027126
      0.0038251     -0.0000000      0.0013692
     -0.0053338      0.0000000     -0.0017007
point    3
  20
      0.0002189     -0.0000000      0.0094147
      0.0038662      0.0000000      0.0671774
     -0.0485971     -0.0000000     -0.0245191
     -0.0001964      0.0000000     -0.0093648
     -0.0038625      0.0000000     -0.0672286
      0.0485590      0.0000000      0.0244898
      0.0265835     -0.0000000     -0.0094509
      0.0119752      0.0000000     -0.0045596
      0.0027988     -0.0000000     -0.0248072
     -0.0027897     -0.0000000      0.0248257
     -0.0119715      0.0000000      0.0045479
     -0.0265835     -0.0000000      0.0094669
     -0.0048849     -0.0000000     -0.0077314
      0.0048828      0.0000000      0.0077295
      0.0005299      0.0000000     -0.0054117
      0.0028487      0.0000000     -0.0012382
      0.0058513     -0.0000000      0.0034140
     -0.0058461      0.0000000     -0.0034105
     -0.0028496     -0.0000000      0.0012423
     -0.0005330      0.0000000      0.0054140
point    4
  20
      0.0035719      0.0000000      0.0075989
      0.0025195     -0.0000000      0.0561026
     -0.0464436     -0.0000000     -0.0275227
     -0.0035747      0.0000000     -0.0075940
     -0.0025141     -0.0000000     -0.0561064
      0.0464445     -0.0000000      0.0275199
      0.0258492      0.0000000     -0.0021515
      0.0039069     -0.0000000     -0.0020217
      0.0110604     -0.0000000     -0.0223305
     -0.0110610      0.0000000      0.0223312
     -0.0039040     -0.0000000      0.0020220
     -0.0258535      0.0000000      0.0021535
     -0.0010828      0.0000000     -0.0017526
      0.0010822     -0.0000000      0.0017516
      0.0002295      0.0000000     -0.0012637
     -0.0000192     -0.0000000      0.0004744
      0.0016267      0.0000000      0.0005138
     -0.0016267     -0.0000000     -0.0005133
      0.0000187     -0.0000000     -0.0004753
     -0.0002298     -0.0000000      0.0012638
point    5
  20
      0.0049935     -0.0000000      0.0077898
      0.0026941      0.0000000      0.0533472
     -0.0468732     -0.0000000     -0.0258543
     -0.0049983      0.0000000     -0.0077924
     -0.0026917      0.0000000     -0.0533440
      0.0468794      0.0000000      0.0258536
      0.0258082     -0.0000000     -0.0001448
      0.0034739      0.0000000     -0.0023383
      0.0116098      0.0000000     -0.0229588
     -0.0116108     -0.0000000      0.0229584
     -0.0034732      0.0000000      0.0023399
     -0.0258113     -0.0000000      0.0001448
     -0.0002805     -0.0000000     -0.0005591
      0.0002804      0.0000000      0.0005589
      0.0004329      0.0000000     -0.0004456
     -0.0005665     -0.0000000      0.0004151
      0.0005467     -0.0000000     -0.0002761
     -0.0005471     -0.0000000      0.0002759
      0.0005664      0.0000000     -0.0004156
     -0.0004327     -0.0000000      0.0004455
point    6
  20
      0.0049774      0.0000000      0.0080712
      0.0027671     -0.0000000      0.0536684
     -0.0471725      0.0000000     -0.0253514
     -0.0049790      0.0000000     -0.0080704
     -0.0027650     -0.0000000     -0.0536691
      0.0471735     -0.0000000      0.0253506
      0.0256646      0.0000000     -0.0003849
      0.0038559     -0.0000000     -0.0023900
      0.0111840     -0.0000000     -0.0231198
     -0.0111843      0.0000000      0.0231200
     -0.0038554     -0.0000000      0.0023903
     -0.0256662      0.0000000      0.0003853
     -0.0005507      0.0000000     -0.0009379
      0.0005508     -0.0000000      0.0009380
      0.0004495     -0.0000000     -0.0007413
     -0.0004012     -0.0000000      0.0002597
      0.0008368     -0.0000000     -0.0000806
     -0.0008370     -0.0000000      0.0000806
      0.0004013     -0.0000000     -0.0002598
     -0.0004494     -0.0000000      0.0007413
point    7
  20
      0.0000000      0.0000000      0.0000000
      0.0000000      0.0000000      0.0000000
      0.0000000      0.0000000      0.0000000
      0.0000000      0.0000000      0.0000000
      0.0000000      0.0000000      0.0000000
      0.0000000      0.0000000      0.0000000
      0.0000000      0.0000000      0.0000000
      0.0000000      0.0000000      0.0000000
      0.0000000      0.0000000      0.0000000
      0.0000000      0.0000000      0.0000000
      0.0000000      0.0000000      0.0000000
      0.0000000      0.0000000      0.0000000
      0.0000000      0.0000000      0.0000000
      0.0000000      0.0000000      0.0000000
      0.0000000      0.0000000      0.0000000
      0.0000000      0.0000000      0.0000000
      0.0000000      0.0000000      0.0000000
      0.0000000      0.0000000      0.0000000
      0.0000000      0.0000000      0.0000000
      0.0000000      0.0000000      0.0000000
