# Supplementary material for: Smooth Things Come in Threes: A Diabatic Surrogate Model for Conical Intersection Optimization
Source: J Chem Theory Comput. 2023 May 16;19(11):3418–27. doi: 10.1021/acs.jctc.3c00389 (PMC10269327; doi:10.1021/acs.jctc.3c00389)
Supplement: Supplementary file 1 — ct3c00389_si_002.zip [file ct3c00389_si_002.zip › SI/RS-RFO/CI/m/MECP.geo.molden]

 [Molden Format]
 [N_GEO]
                   18
 [GEOCONV]
 energy
-0.23080213291403606E+03
-0.23080314995595188E+03
-0.23079086211743018E+03
-0.23078801142969434E+03
-0.23078994631388858E+03
-0.23079092691957732E+03
-0.23079142877744263E+03
-0.23079175342742667E+03
-0.23079175963912706E+03
-0.23079182751165558E+03
-0.23079183276388238E+03
-0.23079184301197859E+03
-0.23079184285402934E+03
-0.23079183642151307E+03
-0.23079184777352086E+03
-0.23079185037303591E+03
-0.23079185037609071E+03
-0.23079185047350350E+03
 max-force
   0.0888608
   0.0893577
   0.0786578
   0.0751890
   0.0570685
   0.0562802
   0.0453380
   0.0444783
   0.0420452
   0.0415198
   0.0418701
   0.0442352
   0.0434034
   0.0431024
   0.0428883
   0.0431018
   0.0431292
   0.0000000
 rms-force
   0.0147509
   0.0125172
   0.0140653
   0.0147249
   0.0116455
   0.0107875
   0.0078520
   0.0080531
   0.0081528
   0.0076901
   0.0077053
   0.0080853
   0.0080247
   0.0079046
   0.0079185
   0.0079416
   0.0079504
   0.0000000
 [GEOMETRIES] (XYZ)
  12
  -230.80213291403606     
 C     -0.4403200      1.2809800      0.0000000
 C      0.7476100      2.1743100      0.0000000
 C      1.9155900      1.2817100      0.0000000
 C      1.4760000      0.0000000      0.0000000
 C      0.0000000      0.0000000      0.0000000
 C      0.7459300      3.5233100      0.0000000
 H      1.5272280      4.1178290     -0.4515100
 H     -0.1441210      4.1156570      0.1568100
 H      2.0542800     -0.9022000      0.0000000
 H     -0.5782100     -0.9021900      0.0000000
 H      2.9216700      1.6458200      0.0000000
 H     -1.4457300      1.6464800      0.0000000
  12
  -230.80314995595188     
 C     -0.3734269      1.2905264     -0.0234759
 C      0.7553089      2.1932306      0.0069891
 C      1.8635531      1.2849861      0.0230063
 C      1.4556745     -0.0165424      0.0054324
 C      0.0190229     -0.0109671     -0.0077664
 C      0.7626799      3.5479854      0.0141393
 H      1.4486193      4.1036189     -0.5956208
 H     -0.1135615      4.1045269      0.2859419
 H      2.0638087     -0.8976122      0.0076110
 H     -0.5964115     -0.8868597     -0.0105957
 H      2.8792171      1.6254108      0.0417899
 H     -1.3845577      1.6434024     -0.0421512
  12
  -230.79086211743018     
 C     -0.3184971      1.3130550     -0.0289046
 C      0.7557020      2.1665681      0.0100138
 C      1.8168575      1.3018328      0.0316317
 C      1.4064433     -0.0873853      0.0095068
 C      0.0712216     -0.0768392     -0.0118580
 C      0.7662365      3.6307590      0.0163446
 H      1.4032269      4.1597633     -0.6600323
 H     -0.0918242      4.1737142      0.3413899
 H      2.0387932     -0.9490709      0.0155221
 H     -0.5718705     -0.9302049     -0.0203908
 H      2.8404612      1.6263145      0.0604186
 H     -1.3368234      1.6531994     -0.0583417
  12
  -230.78801142969434     
 C     -0.3536700      1.3281601     -0.0425324
 C      0.7615964      2.1464640      0.0124704
 C      1.8594801      1.3105925      0.0488599
 C      1.4064875     -0.1060478      0.0226075
 C      0.0730979     -0.0927031     -0.0280920
 C      0.7735385      3.6587889      0.0165739
 H      1.3483845      4.1574889     -0.7467704
 H     -0.0647678      4.1923564      0.4237529
 H      2.0415739     -0.9673236      0.0336654
 H     -0.5775283     -0.9423151     -0.0434327
 H      2.8844199      1.6300677      0.0810258
 H     -1.3726855      1.6661771     -0.0728284
  12
  -230.78994631388858     
 C     -0.3629487      1.3305448     -0.0588263
 C      0.7671593      2.1467243      0.0044939
 C      1.8758205      1.3063600      0.0658710
 C      1.4152739     -0.0990957      0.0398492
 C      0.0642830     -0.0828071     -0.0449127
 C      0.7859225      3.6506493     -0.0046265
 H      1.2294449      4.1533324     -0.8497523
 H      0.0249488      4.1754231      0.5471266
 H      2.0552925     -0.9574174      0.0715910
 H     -0.5956946     -0.9260077     -0.0770688
 H      2.9012720      1.6175031      0.1168843
 H     -1.3808470      1.6664971     -0.1053294
  12
  -230.79092691957732     
 C     -0.3599170      1.3260935     -0.0672165
 C      0.7660227      2.1454592      0.0062196
 C      1.8723810      1.3015652      0.0622700
 C      1.4161972     -0.0928713      0.0345179
 C      0.0645724     -0.0766972     -0.0354198
 C      0.7808561      3.6400288     -0.0098729
 H      1.1991472      4.1531829     -0.8591746
 H      0.0599625      4.1826359      0.5751555
 H      2.0527144     -0.9534691      0.0759623
 H     -0.5918386     -0.9225132     -0.0700645
 H      2.8966813      1.6153007      0.1255160
 H     -1.3768522      1.6629906     -0.1325929
  12
  -230.79142877744263     
 C     -0.3666310      1.3179196     -0.0823315
 C      0.7626816      2.1434215     -0.0061023
 C      1.8754219      1.2960486      0.0700953
 C      1.4210681     -0.0790518      0.0493098
 C      0.0598197     -0.0663623     -0.0456156
 C      0.7765061      3.6233114     -0.0299208
 H      1.0950262      4.1510090     -0.9105685
 H      0.1780074      4.1871287      0.6621367
 H      2.0555621     -0.9411723      0.1043637
 H     -0.5925386     -0.9157239     -0.0865339
 H      2.8970917      1.6125180      0.1531216
 H     -1.3820881      1.6526596     -0.1726546
  12
  -230.79175342742667     
 C     -0.3714083      1.3174825     -0.0835031
 C      0.7586817      2.1453943     -0.0101885
 C      1.8744665      1.3002081      0.0717042
 C      1.4213935     -0.0810998      0.0459700
 C      0.0588417     -0.0710692     -0.0435441
 C      0.7716875      3.6270172     -0.0339201
 H      1.1253349      4.1528779     -0.9036142
 H      0.1673576      4.1857253      0.6586236
 H      2.0563667     -0.9425560      0.1015656
 H     -0.5906010     -0.9225132     -0.0831650
 H      2.8956213      1.6191071      0.1487987
 H     -1.3878149      1.6511317     -0.1634271
  12
  -230.79175963912706     
 C     -0.3800809      1.3171269     -0.0874182
 C      0.7514855      2.1489666     -0.0160701
 C      1.8737875      1.3072586      0.0703809
 C      1.4220185     -0.0829361      0.0523171
 C      0.0572541     -0.0770363     -0.0470379
 C      0.7641887      3.6293968     -0.0415445
 H      1.1519582      4.1537187     -0.8981259
 H      0.1723175      4.1813470      0.6677127
 H      2.0602504     -0.9417297      0.1080454
 H     -0.5898916     -0.9302337     -0.0833885
 H      2.8944024      1.6284655      0.1386718
 H     -1.3977632      1.6473616     -0.1582428
  12
  -230.79182751165558     
 C     -0.3809731      1.3143357     -0.0879824
 C      0.7500875      2.1473545     -0.0209523
 C      1.8722865      1.3061148      0.0678508
 C      1.4221962     -0.0791357      0.0535102
 C      0.0570065     -0.0742084     -0.0447392
 C      0.7620543      3.6244641     -0.0446893
 H      1.1330382      4.1549076     -0.9033167
 H      0.1990937      4.1819857      0.6818580
 H      2.0599667     -0.9382966      0.1105359
 H     -0.5884592     -0.9286624     -0.0826594
 H      2.8917717      1.6289834      0.1470125
 H     -1.3981419      1.6438632     -0.1711279
  12
  -230.79183276388238     
 C     -0.3814737      1.3136593     -0.0901076
 C      0.7490198      2.1470707     -0.0226008
 C      1.8717226      1.3067060      0.0655299
 C      1.4218554     -0.0787196      0.0556237
 C      0.0570692     -0.0744236     -0.0447290
 C      0.7602134      3.6235507     -0.0446246
 H      1.1349397      4.1556064     -0.9003718
 H      0.2023443      4.1821053      0.6846477
 H      2.0605033     -0.9372684      0.1122792
 H     -0.5886436     -0.9288514     -0.0799403
 H      2.8911948      1.6298901      0.1441526
 H     -1.3988181      1.6423807     -0.1745590
  12
  -230.79184301197859     
 C     -0.3810257      1.3124329     -0.0918458
 C      0.7470230      2.1465056     -0.0248505
 C      1.8692201      1.3078473      0.0639700
 C      1.4207399     -0.0794392      0.0516231
 C      0.0579132     -0.0763216     -0.0410855
 C      0.7556680      3.6235478     -0.0454298
 H      1.1522427      4.1580521     -0.8893938
 H      0.1955959      4.1850078      0.6795736
 H      2.0606404     -0.9368523      0.1114949
 H     -0.5878812     -0.9308264     -0.0741586
 H      2.8889132      1.6317682      0.1388323
 H     -1.3991226      1.6399838     -0.1734299
  12
  -230.79184285402934     
 C     -0.3821304      1.3124567     -0.0898293
 C      0.7464291      2.1468553     -0.0243480
 C      1.8692206      1.3081759      0.0657238
 C      1.4211819     -0.0795663      0.0526912
 C      0.0576573     -0.0767095     -0.0426684
 C      0.7547984      3.6241959     -0.0484900
 H      1.1518581      4.1582207     -0.8926176
 H      0.1987627      4.1841848      0.6810678
 H      2.0614174     -0.9366873      0.1136100
 H     -0.5877811     -0.9312781     -0.0801303
 H      2.8888780      1.6320488      0.1396176
 H     -1.4003650      1.6398091     -0.1693268
  12
  -230.79183642151307     
 C     -0.3845183      1.3097029     -0.0966309
 C      0.7424939      2.1456655     -0.0294250
 C      1.8671455      1.3096881      0.0600000
 C      1.4208795     -0.0774846      0.0600452
 C      0.0574384     -0.0768476     -0.0430510
 C      0.7469823      3.6219393     -0.0511117
 H      1.1541427      4.1598455     -0.8875647
 H      0.2164354      4.1841172      0.6945537
 H      2.0638309     -0.9326903      0.1206171
 H     -0.5881208     -0.9316669     -0.0752622
 H      2.8865263      1.6349173      0.1327038
 H     -1.4033087      1.6345195     -0.1795743
  12
  -230.79184777352086     
 C     -0.3835938      1.3110775     -0.0922264
 C      0.7443426      2.1463990     -0.0257581
 C      1.8681316      1.3088692      0.0660454
 C      1.4212120     -0.0783630      0.0559060
 C      0.0574325     -0.0769460     -0.0440809
 C      0.7508965      3.6234024     -0.0513550
 H      1.1530815      4.1585084     -0.8921577
 H      0.2078189      4.1845474      0.6869666
 H      2.0627171     -0.9347004      0.1152075
 H     -0.5876753     -0.9319057     -0.0793285
 H      2.8876940      1.6334443      0.1378705
 H     -1.4021306      1.6373729     -0.1717893
  12
  -230.79185037303591     
 C     -0.3834263      1.3105908     -0.0930355
 C      0.7439967      2.1462175     -0.0268208
 C      1.8676583      1.3088425      0.0637473
 C      1.4211633     -0.0783130      0.0544292
 C      0.0574934     -0.0770546     -0.0425946
 C      0.7497575      3.6235095     -0.0508241
 H      1.1544827      4.1587356     -0.8904850
 H      0.2086129      4.1854725      0.6881687
 H      2.0624590     -0.9346275      0.1159083
 H     -0.5873214     -0.9322551     -0.0768703
 H      2.8869672      1.6338349      0.1378596
 H     -1.4019164      1.6367528     -0.1741829
  12
  -230.79185037609071     
 C     -0.3838126      1.3102513     -0.0927001
 C      0.7434406      2.1462183     -0.0274541
 C      1.8672491      1.3091082      0.0636877
 C      1.4211225     -0.0782508      0.0546314
 C      0.0574806     -0.0773552     -0.0421283
 C      0.7487033      3.6235363     -0.0516219
 H      1.1560554      4.1589175     -0.8898712
 H      0.2099424      4.1859091      0.6886488
 H      2.0626234     -0.9344377      0.1156488
 H     -0.5870158     -0.9327626     -0.0769265
 H      2.8864641      1.6343924      0.1378291
 H     -1.4023260      1.6361792     -0.1744436
  12
  -230.79185047350350     
 C     -0.3839058      1.3102120     -0.0931922
 C      0.7433192      2.1462175     -0.0274568
 C      1.8672033      1.3091886      0.0638407
 C      1.4210990     -0.0781918      0.0544692
 C      0.0574832     -0.0774015     -0.0420347
 C      0.7486559      3.6233946     -0.0516255
 H      1.1565466      4.1590031     -0.8893890
 H      0.2099039      4.1858721      0.6885110
 H      2.0625917     -0.9343991      0.1152234
 H     -0.5869420     -0.9328967     -0.0760652
 H      2.8864119      1.6345694      0.1377465
 H     -1.4024401      1.6361378     -0.1747275
 [FORCES]
point    1
  12
      0.0473176      0.1130297      0.0116347
     -0.0154678     -0.1679226      0.0009883
     -0.0335528      0.1059980     -0.0090933
     -0.0966507     -0.0842297      0.0011128
      0.0967573     -0.0835690     -0.0006826
     -0.0069093      0.1473635     -0.0187076
      0.0123796     -0.0120133      0.0154733
     -0.0044694     -0.0155370     -0.0001837
      0.0053858      0.0029122      0.0009537
     -0.0053528      0.0026061     -0.0015169
      0.0052593     -0.0048281      0.0003126
     -0.0046968     -0.0038097     -0.0002912
point    2
  12
     -0.0451295      0.0982910      0.0198525
     -0.0126507     -0.1688617      0.0004236
      0.0541683      0.0811065     -0.0141330
     -0.0564599     -0.0611064      0.0029905
      0.0608169     -0.0655208     -0.0032415
     -0.0124634      0.1171978     -0.0174982
      0.0212763      0.0026091      0.0144096
     -0.0095366     -0.0025624     -0.0021383
      0.0052623      0.0025842      0.0020192
     -0.0051657      0.0025672     -0.0029516
      0.0067268     -0.0035920      0.0005485
     -0.0068447     -0.0027125     -0.0002811
point    3
  12
     -0.1465979     -0.0631531      0.0141700
     -0.0039165      0.0796479      0.0002386
      0.1486417     -0.0742879     -0.0093485
      0.1265888      0.0582943      0.0060690
     -0.1231231      0.0545826     -0.0062560
     -0.0064327     -0.0545942     -0.0144433
      0.0223563      0.0034042      0.0075378
     -0.0165398      0.0003210      0.0023187
      0.0090564      0.0024775      0.0021175
     -0.0095835      0.0024024     -0.0029495
      0.0040890     -0.0045381      0.0001338
     -0.0045384     -0.0045566      0.0004121
point    4
  12
     -0.0685191     -0.1009263      0.0137209
     -0.0059267      0.1254167      0.0011262
      0.0710943     -0.1079514     -0.0095999
      0.1420866      0.0880420      0.0060420
     -0.1394732      0.0869531     -0.0055836
     -0.0053754     -0.0896130     -0.0163692
      0.0121145      0.0031544      0.0146690
     -0.0058991     -0.0020880     -0.0036971
      0.0049792      0.0012971      0.0024377
     -0.0049970      0.0013553     -0.0033660
     -0.0010080     -0.0028836      0.0005491
      0.0009239     -0.0027563      0.0000710
point    5
  12
     -0.0384769     -0.0885452      0.0121546
      0.0001312      0.0941631      0.0000616
      0.0384105     -0.0945106     -0.0107635
      0.1078439      0.0787397      0.0052366
     -0.1049166      0.0791544     -0.0036951
     -0.0115008     -0.0711563     -0.0082350
      0.0132521      0.0028339      0.0137292
     -0.0046139     -0.0000206     -0.0079096
      0.0010804      0.0002374      0.0020227
     -0.0010640      0.0004086     -0.0027992
     -0.0008640     -0.0005594      0.0003649
      0.0007179     -0.0007450     -0.0001671
point    6
  12
     -0.0454544     -0.0785409      0.0157765
     -0.0003773      0.0848218     -0.0035165
      0.0452954     -0.0814586     -0.0096357
      0.1063541      0.0671534      0.0087209
     -0.1047943      0.0673370     -0.0092804
     -0.0091820     -0.0571122     -0.0060887
      0.0161430      0.0013555      0.0102450
     -0.0079188     -0.0024497     -0.0057728
      0.0014601      0.0006079      0.0015626
     -0.0015330      0.0005306     -0.0025402
     -0.0008008     -0.0010505     -0.0003705
      0.0008077     -0.0011943      0.0008999
point    7
  12
     -0.0347790     -0.0560275      0.0125047
      0.0007842      0.0535612     -0.0027018
      0.0330239     -0.0550640     -0.0085340
      0.0856765      0.0440492      0.0069128
     -0.0847365      0.0468081     -0.0073474
     -0.0065857     -0.0285081     -0.0015275
      0.0179697     -0.0004522      0.0041247
     -0.0115461     -0.0041838     -0.0032633
      0.0002622      0.0006493      0.0016261
     -0.0002006      0.0004520     -0.0023182
     -0.0005746     -0.0006849     -0.0009852
      0.0007060     -0.0005993      0.0015091
point    8
  12
     -0.0297097     -0.0604076      0.0139938
      0.0006293      0.0531124     -0.0018016
      0.0284635     -0.0605667     -0.0115791
      0.0840518      0.0511843      0.0084276
     -0.0828805      0.0534382     -0.0082062
     -0.0062132     -0.0334786     -0.0012212
      0.0159448     -0.0000642      0.0072312
     -0.0104362     -0.0030031     -0.0063185
      0.0007440      0.0006370      0.0015983
     -0.0006870      0.0005762     -0.0022707
     -0.0003595     -0.0007580     -0.0006654
      0.0004527     -0.0006699      0.0008116
point    9
  12
     -0.0197772     -0.0662293      0.0146425
      0.0018249      0.0463389     -0.0020413
      0.0187568     -0.0677686     -0.0122847
      0.0794539      0.0611705      0.0057440
     -0.0783993      0.0620459     -0.0060365
     -0.0058209     -0.0361762      0.0003574
      0.0136547      0.0009635      0.0096745
     -0.0096513     -0.0004373     -0.0094780
      0.0007444      0.0004090      0.0018843
     -0.0007667      0.0005040     -0.0023778
     -0.0000855     -0.0003723     -0.0000933
      0.0000662     -0.0004481      0.0000090
point   10
  12
     -0.0207581     -0.0608942      0.0131652
      0.0009898      0.0429142     -0.0011577
      0.0205875     -0.0622705     -0.0112049
      0.0784611      0.0549804      0.0057824
     -0.0778514      0.0557770     -0.0065628
     -0.0049118     -0.0300886      0.0004299
      0.0148874      0.0005910      0.0071500
     -0.0114239     -0.0009225     -0.0073421
      0.0006743      0.0004814      0.0020028
     -0.0007121      0.0004522     -0.0021893
     -0.0002312     -0.0005141     -0.0008407
      0.0002885     -0.0005063      0.0007671
point   11
  12
     -0.0210605     -0.0608827      0.0134221
      0.0008214      0.0429621     -0.0013086
      0.0207675     -0.0624538     -0.0104014
      0.0791231      0.0549035      0.0048091
     -0.0784291      0.0553836     -0.0063039
     -0.0044124     -0.0293496      0.0000273
      0.0149738      0.0005742      0.0069314
     -0.0118076     -0.0010428     -0.0070134
      0.0005655      0.0004210      0.0021660
     -0.0005748      0.0003979     -0.0023589
     -0.0002996     -0.0004761     -0.0007915
      0.0003328     -0.0004374      0.0008218
point   12
  12
     -0.0244481     -0.0629598      0.0146889
      0.0003876      0.0469678     -0.0009663
      0.0237635     -0.0646909     -0.0116649
      0.0835924      0.0564118      0.0068467
     -0.0826240      0.0564985     -0.0081876
     -0.0035626     -0.0307124     -0.0004915
      0.0151133      0.0003188      0.0068971
     -0.0122718     -0.0016707     -0.0067867
      0.0006196      0.0004655      0.0018903
     -0.0005702      0.0004769     -0.0023112
     -0.0004635     -0.0006106     -0.0006322
      0.0004638     -0.0004949      0.0007175
point   13
  12
     -0.0229665     -0.0631570      0.0139417
      0.0008089      0.0462026     -0.0010689
      0.0225623     -0.0647515     -0.0119724
      0.0820206      0.0569764      0.0065887
     -0.0813516      0.0570309     -0.0075399
     -0.0038762     -0.0313590      0.0006048
      0.0148018      0.0002548      0.0071242
     -0.0119984     -0.0011312     -0.0073963
      0.0005352      0.0004549      0.0017571
     -0.0005704      0.0004317     -0.0019837
     -0.0003584     -0.0004832     -0.0005517
      0.0003928     -0.0004694      0.0004965
point   14
  12
     -0.0226955     -0.0621684      0.0144950
      0.0000789      0.0461800     -0.0018057
      0.0225888     -0.0638321     -0.0096034
      0.0814517      0.0557418      0.0038105
     -0.0810675      0.0546658     -0.0068057
     -0.0020518     -0.0295781     -0.0004051
      0.0146707      0.0001349      0.0067767
     -0.0129919     -0.0010786     -0.0065438
      0.0001265      0.0003381      0.0022077
     -0.0001260      0.0002345     -0.0022514
     -0.0005305     -0.0003339     -0.0004852
      0.0005464     -0.0003040      0.0006103
point   15
  12
     -0.0224629     -0.0625166      0.0139634
      0.0007728      0.0457689     -0.0013155
      0.0220977     -0.0638141     -0.0116933
      0.0810471      0.0559878      0.0055464
     -0.0805092      0.0561099     -0.0068662
     -0.0034120     -0.0306603      0.0009035
      0.0146560      0.0001764      0.0069782
     -0.0121829     -0.0010371     -0.0073944
      0.0003624      0.0004129      0.0020349
     -0.0003871      0.0003745     -0.0021778
     -0.0003875     -0.0003990     -0.0003888
      0.0004057     -0.0004033      0.0004095
point   16
  12
     -0.0232284     -0.0623284      0.0142665
      0.0003586      0.0464423     -0.0012416
      0.0229465     -0.0636053     -0.0113178
      0.0814505      0.0558289      0.0060286
     -0.0809387      0.0557361     -0.0075449
     -0.0028100     -0.0309174      0.0002209
      0.0145422      0.0001781      0.0071456
     -0.0123430     -0.0012591     -0.0072446
      0.0004515      0.0004426      0.0018833
     -0.0004607      0.0003931     -0.0021762
     -0.0003846     -0.0004714     -0.0005899
      0.0004159     -0.0004396      0.0005700
point   17
  12
     -0.0232048     -0.0623747      0.0141024
      0.0002375      0.0464805     -0.0010207
      0.0230378     -0.0636538     -0.0114380
      0.0815024      0.0559505      0.0059707
     -0.0810336      0.0558191     -0.0075534
     -0.0026140     -0.0310730      0.0001197
      0.0145199      0.0001595      0.0071555
     -0.0124575     -0.0012231     -0.0071631
      0.0004741      0.0004512      0.0019436
     -0.0004872      0.0003912     -0.0021189
     -0.0003765     -0.0004772     -0.0005933
      0.0004021     -0.0004501      0.0005955
point   18
  12
      0.0000000      0.0000000      0.0000000
      0.0000000      0.0000000      0.0000000
      0.0000000      0.0000000      0.0000000
      0.0000000      0.0000000      0.0000000
      0.0000000      0.0000000      0.0000000
      0.0000000      0.0000000      0.0000000
      0.0000000      0.0000000      0.0000000
      0.0000000      0.0000000      0.0000000
      0.0000000      0.0000000      0.0000000
      0.0000000      0.0000000      0.0000000
      0.0000000      0.0000000      0.0000000
      0.0000000      0.0000000      0.0000000
