# Supplementary material for: Smooth Things Come in Threes: A Diabatic Surrogate Model for Conical Intersection Optimization
Source: J Chem Theory Comput. 2023 May 16;19(11):3418–27. doi: 10.1021/acs.jctc.3c00389 (PMC10269327; doi:10.1021/acs.jctc.3c00389)
Supplement: Supplementary file 1 — ct3c00389_si_002.zip [file ct3c00389_si_002.zip › SI/RS-RFO/CI/n/MECP.geo.molden]

 [Molden Format]
 [N_GEO]
                   10
 [GEOCONV]
 energy
-0.38363360470042431E+03
-0.38363019673117793E+03
-0.38360885807890611E+03
-0.38359712550630223E+03
-0.38359784715514706E+03
-0.38359808289362263E+03
-0.38359813333225890E+03
-0.38359817684161857E+03
-0.38359817528668464E+03
-0.38359817537715259E+03
 max-force
   0.0270232
   0.0441289
   0.1291832
   0.1644813
   0.1567517
   0.1529765
   0.1515462
   0.1527658
   0.1527745
   0.0000000
 rms-force
   0.0049284
   0.0049877
   0.0130923
   0.0165022
   0.0160565
   0.0159314
   0.0157924
   0.0159079
   0.0159100
   0.0000000
 [GEOMETRIES] (XYZ)
  18
  -383.63360470042431     
 C      0.0000000      0.0000000      0.0000000
 C      1.4076200      0.0000000      0.0000000
 C      1.8859300      0.0000000      1.3237400
 C      0.7735700      0.0000000      2.1998400
 C      0.8549100      0.0000000      3.5871400
 C     -0.2020300      0.0000000      4.4984300
 C     -1.5752700      0.0000000      4.2514600
 C     -2.2747400      0.0000000      3.0441400
 C     -1.7781300      0.0000000      1.7401000
 C     -0.4460900      0.0000000      1.3436900
 H     -0.6334600      0.0000000     -0.8769900
 H      2.0320500      0.0000000     -0.8897200
 H      2.9259500      0.0000000      1.6216200
 H      1.8744000      0.0000000      4.0151400
 H      0.0866400      0.0000000      5.5642100
 H     -2.2116700      0.0000000      5.1584400
 H     -3.3751700      0.0000000      3.1356300
 H     -2.5278700      0.0000000      0.9274100
  18
  -383.63019673117793     
 C      0.0389560      0.0000000      0.0539804
 C      1.4438330      0.0000000     -0.0517977
 C      1.8221783      0.0000000      1.3051905
 C      0.7303036      0.0000000      2.2034227
 C      0.8619750      0.0000000      3.5859221
 C     -0.2047333      0.0000000      4.4867459
 C     -1.5862900     -0.0000000      4.2670350
 C     -2.2629618     -0.0000000      3.0425766
 C     -1.7791482      0.0000000      1.7329846
 C     -0.4343232      0.0000000      1.3861129
 H     -0.6131460      0.0000000     -0.7999353
 H      2.0603310     -0.0000000     -0.9304995
 H      2.8469459     -0.0000000      1.6280719
 H      1.8648961      0.0000000      3.9893842
 H      0.0796231      0.0000000      5.5342187
 H     -2.2071070     -0.0000000      5.1517927
 H     -3.3446937     -0.0000000      3.1317125
 H     -2.4999986      0.0000000      0.9273619
  18
  -383.60885807890611     
 C      0.0666035      0.0000000      0.0436893
 C      1.4692748      0.0000000     -0.0882367
 C      1.8226621     -0.0000000      1.2755182
 C      0.6790708      0.0000000      2.1789826
 C      0.8615306      0.0000000      3.6041127
 C     -0.1973302      0.0000000      4.4943251
 C     -1.6011411     -0.0000000      4.2880653
 C     -2.2728029     -0.0000000      3.0381309
 C     -1.7959275      0.0000000      1.7395793
 C     -0.3936372      0.0000000      1.4264109
 H     -0.6196189      0.0000000     -0.7805767
 H      2.0771611      0.0000000     -0.9548352
 H      2.8312845     -0.0000001      1.6402131
 H      1.8489196      0.0000000      3.9893435
 H      0.0836126      0.0000000      5.5275389
 H     -2.2089486     -0.0000000      5.1543495
 H     -3.3399487     -0.0000000      3.1254990
 H     -2.4941246      0.0000000      0.9421703
  18
  -383.59712550630223     
 C      0.0809818      0.0000000     -0.0305906
 C      1.4801627      0.0000000     -0.1037562
 C      1.8875948      0.0000000      1.2367944
 C      0.6823888      0.0000000      2.1589320
 C      0.8416726      0.0000000      3.6456495
 C     -0.1949199      0.0000000      4.5311385
 C     -1.6154848     -0.0000000      4.3084767
 C     -2.3082901     -0.0000000      3.0484606
 C     -1.8282563      0.0000000      1.7724569
 C     -0.3760505      0.0000000      1.4164403
 H     -0.6009317     -0.0000000     -0.8614953
 H      2.0918344     -0.0000000     -0.9756863
 H      2.9009653     -0.0000001      1.5952461
 H      1.8374829      0.0000000      4.0380390
 H      0.0852565      0.0000000      5.5712411
 H     -2.2300806     -0.0000000      5.1844988
 H     -3.3816623     -0.0000000      3.1388993
 H     -2.5360236      0.0000000      0.9695352
  18
  -383.59784715514706     
 C      0.0832397     -0.0000000     -0.0317513
 C      1.4754049      0.0000001     -0.0969419
 C      1.8877444     -0.0000001      1.2343296
 C      0.6843924      0.0000000      2.1615212
 C      0.8396903      0.0000000      3.6517209
 C     -0.1945209      0.0000000      4.5316444
 C     -1.6150835     -0.0000000      4.3079735
 C     -2.3088039     -0.0000000      3.0482839
 C     -1.8332883      0.0000000      1.7763468
 C     -0.3792341     -0.0000000      1.4152553
 H     -0.5874809     -0.0000000     -0.8712829
 H      2.0888861      0.0000000     -0.9713343
 H      2.9053657     -0.0000001      1.5794712
 H      1.8397354      0.0000000      4.0412146
 H      0.0853486      0.0000000      5.5734870
 H     -2.2312113     -0.0000000      5.1861496
 H     -3.3837040     -0.0000000      3.1396786
 H     -2.5398404      0.0000000      0.9685138
  18
  -383.59808289362263     
 C      0.0833179      0.0000000     -0.0350134
 C      1.4714692      0.0000000     -0.0913074
 C      1.8907162     -0.0000000      1.2330745
 C      0.6859636     -0.0000000      2.1618022
 C      0.8364726      0.0000000      3.6544643
 C     -0.1940077     -0.0000000      4.5335163
 C     -1.6150080     -0.0000000      4.3078369
 C     -2.3106983     -0.0000000      3.0484273
 C     -1.8347033      0.0000000      1.7803220
 C     -0.3799716      0.0000001      1.4139363
 H     -0.5818573     -0.0000000     -0.8782300
 H      2.0857436     -0.0000001     -0.9667960
 H      2.9099376     -0.0000000      1.5716914
 H      1.8393539      0.0000000      4.0398233
 H      0.0856428      0.0000000      5.5755385
 H     -2.2316777     -0.0000000      5.1867611
 H     -3.3857015     -0.0000000      3.1399988
 H     -2.5383517      0.0000000      0.9684338
  18
  -383.59813333225890     
 C      0.0808965      0.0000000     -0.0454532
 C      1.4724192      0.0000001     -0.0926299
 C      1.9014517     -0.0000000      1.2318132
 C      0.6890308      0.0000001      2.1588177
 C      0.8343332      0.0000001      3.6547987
 C     -0.1943361     -0.0000000      4.5382420
 C     -1.6164267     -0.0000000      4.3098165
 C     -2.3151230     -0.0000000      3.0503744
 C     -1.8343501      0.0000000      1.7824885
 C     -0.3782789     -0.0000000      1.4100886
 H     -0.5880008     -0.0000001     -0.8859371
 H      2.0865640     -0.0000001     -0.9679529
 H      2.9193808     -0.0000001      1.5748311
 H      1.8369139      0.0000001      4.0418759
 H      0.0851440     -0.0000000      5.5802759
 H     -2.2334257     -0.0000001      5.1892813
 H     -3.3900780     -0.0000000      3.1421127
 H     -2.5394747      0.0000001      0.9714365
  18
  -383.59817684161857     
 C      0.0810000      0.0000001     -0.0423254
 C      1.4706954      0.0000001     -0.0902161
 C      1.8984794     -0.0000001      1.2327811
 C      0.6876256     -0.0000001      2.1598064
 C      0.8340985      0.0000000      3.6542120
 C     -0.1943519      0.0000001      4.5365767
 C     -1.6159875     -0.0000000      4.3092020
 C     -2.3135050     -0.0000000      3.0497942
 C     -1.8337046      0.0000000      1.7824671
 C     -0.3786616      0.0000001      1.4117336
 H     -0.5855344     -0.0000000     -0.8842723
 H      2.0850381      0.0000000     -0.9658568
 H      2.9169864     -0.0000002      1.5730540
 H      1.8374123      0.0000001      4.0390592
 H      0.0850709      0.0000001      5.5783867
 H     -2.2328096     -0.0000000      5.1883917
 H     -3.3882289     -0.0000001      3.1415120
 H     -2.5369831      0.0000000      0.9699739
  18
  -383.59817528668464     
 C      0.0813449      0.0000000     -0.0416484
 C      1.4703916      0.0000001     -0.0897956
 C      1.8977260      0.0000000      1.2327089
 C      0.6873134      0.0000001      2.1602343
 C      0.8341225      0.0000001      3.6542406
 C     -0.1942732      0.0000000      4.5363403
 C     -1.6157588     -0.0000000      4.3088889
 C     -2.3133023     -0.0000000      3.0496388
 C     -1.8337567      0.0000000      1.7824476
 C     -0.3789546     -0.0000001      1.4121529
 H     -0.5847204     -0.0000000     -0.8838066
 H      2.0848370      0.0000000     -0.9655780
 H      2.9162703     -0.0000003      1.5724745
 H      1.8376702      0.0000001      4.0386354
 H      0.0850247     -0.0000000      5.5781755
 H     -2.2325946     -0.0000000      5.1880885
 H     -3.3880071     -0.0000000      3.1414972
 H     -2.5366931      0.0000000      0.9695852
  18
  -383.59817537715259     
 C      0.0813517     -0.0000006     -0.0416589
 C      1.4704345     -0.0000004     -0.0898577
 C      1.8977130      0.0000007      1.2327229
 C      0.6872503      0.0000013      2.1603182
 C      0.8342897      0.0000003      3.6542521
 C     -0.1942162     -0.0000002      4.5363608
 C     -1.6156825      0.0000000      4.3088002
 C     -2.3133291      0.0000002      3.0495962
 C     -1.8338442     -0.0000002      1.7822897
 C     -0.3790315     -0.0000014      1.4122068
 H     -0.5848119     -0.0000004     -0.8837398
 H      2.0848931      0.0000009     -0.9656300
 H      2.9162080     -0.0000004      1.5726322
 H      1.8378217     -0.0000001      4.0386829
 H      0.0849662     -0.0000006      5.5782369
 H     -2.2325271      0.0000001      5.1880076
 H     -3.3880319      0.0000008      3.1415989
 H     -2.5368139      0.0000001      0.9694610
 [FORCES]
point    1
  18
      0.0142871     -0.0000000     -0.0086250
      0.0188264     -0.0000000     -0.0270181
      0.0030402      0.0000000     -0.0163084
     -0.0392942      0.0000000     -0.0400623
      0.0289178     -0.0000000      0.0405779
      0.0269328      0.0000000      0.0351580
     -0.0342907     -0.0000000      0.0488759
     -0.0424243      0.0000000     -0.0130947
     -0.0478113      0.0000000     -0.0139264
      0.0510665      0.0000000      0.0240006
      0.0068617     -0.0000000      0.0125034
     -0.0113261     -0.0000000      0.0161399
     -0.0140932     -0.0000000     -0.0022085
     -0.0344757      0.0000000     -0.0138668
     -0.0092928      0.0000000     -0.0344118
      0.0227656     -0.0000000     -0.0324508
      0.0355588     -0.0000000     -0.0029942
      0.0247513     -0.0000000      0.0277111
point    2
  18
     -0.0200276      0.0000000     -0.0815928
     -0.0477833      0.0000000      0.0679218
      0.0833916     -0.0000000     -0.0087153
      0.0221319      0.0000000     -0.0215647
     -0.0156716      0.0000000      0.0248789
      0.0234883     -0.0000000      0.0355200
      0.0030544      0.0000000     -0.0044654
     -0.0414618     -0.0000000     -0.0098148
     -0.0179175     -0.0000000      0.0230059
      0.0125958     -0.0000000     -0.0277883
     -0.0058463      0.0000000      0.0012469
     -0.0046897     -0.0000000      0.0066969
      0.0008228      0.0000000      0.0059126
     -0.0086957      0.0000000     -0.0011390
     -0.0014328      0.0000000     -0.0094373
      0.0046228      0.0000000     -0.0065898
      0.0093729      0.0000000     -0.0018650
      0.0040455      0.0000000      0.0077893
point    3
  18
     -0.0441134      0.0000000     -0.0486982
     -0.0740212     -0.0000000      0.1054192
      0.0607453      0.0000000      0.0250615
      0.2441208     -0.0000000      0.1234708
     -0.0564026     -0.0000000     -0.0584827
     -0.0155801      0.0000000      0.0323589
      0.0433290      0.0000000     -0.0619138
     -0.0250533     -0.0000000      0.0257209
      0.0742465     -0.0000000      0.0332388
     -0.1993018      0.0000000     -0.1875461
     -0.0053220     -0.0000000     -0.0031151
      0.0075110     -0.0000000     -0.0106987
      0.0047362     -0.0000000      0.0039474
      0.0188402      0.0000000      0.0055126
      0.0033546      0.0000000      0.0118231
     -0.0132468     -0.0000000      0.0188826
     -0.0122747      0.0000000      0.0008731
     -0.0115678      0.0000000     -0.0158543
point    4
  18
     -0.0525572      0.0000000      0.0402240
     -0.0418646     -0.0000000      0.0596911
     -0.0200307     -0.0000000      0.0631004
      0.3108246     -0.0000000      0.1758236
     -0.0123284      0.0000000     -0.1257743
     -0.0610996     -0.0000000      0.0360055
      0.0353601      0.0000000     -0.0504386
     -0.0130184     -0.0000000      0.0697086
      0.1224324      0.0000000     -0.0311800
     -0.2710025      0.0000000     -0.2324925
      0.0001341      0.0000000      0.0019379
      0.0037693      0.0000000     -0.0053746
     -0.0018746      0.0000000      0.0005367
      0.0064774     -0.0000000     -0.0030898
     -0.0008675     -0.0000000      0.0020695
     -0.0034166     -0.0000000      0.0048760
     -0.0016501     -0.0000000      0.0015181
      0.0007120      0.0000000     -0.0071417
point    5
  18
     -0.0632465      0.0000000      0.0426155
     -0.0298369     -0.0000000      0.0424830
     -0.0185691      0.0000000      0.0740117
      0.2962178     -0.0000000      0.1672869
      0.0000626      0.0000000     -0.1350562
     -0.0665491      0.0000000      0.0443902
      0.0325960      0.0000000     -0.0464935
     -0.0190533     -0.0000000      0.0776674
      0.1268900      0.0000000     -0.0460022
     -0.2580373      0.0000000     -0.2215740
     -0.0018398     -0.0000000      0.0029515
      0.0014337      0.0000000     -0.0020411
     -0.0021443     -0.0000000      0.0027241
      0.0022221      0.0000000     -0.0034779
     -0.0019186     -0.0000000      0.0001922
     -0.0012122     -0.0000000      0.0017299
      0.0004736      0.0000000      0.0018542
      0.0025113     -0.0000000     -0.0032617
point    6
  18
     -0.0680199      0.0000000      0.0485995
     -0.0208023     -0.0000000      0.0293740
     -0.0224115     -0.0000000      0.0806836
      0.2890836      0.0000000      0.1643872
      0.0088376     -0.0000000     -0.1405370
     -0.0717065      0.0000000      0.0464254
      0.0308646     -0.0000000     -0.0439598
     -0.0192566      0.0000000      0.0831966
      0.1290568      0.0000000     -0.0561124
     -0.2529503     -0.0000000     -0.2159266
     -0.0026510      0.0000000      0.0029815
      0.0006307      0.0000000     -0.0008950
     -0.0018930     -0.0000000      0.0035016
      0.0004915     -0.0000000     -0.0029565
     -0.0021595      0.0000000     -0.0000592
     -0.0005265     -0.0000000      0.0007548
      0.0007922     -0.0000000      0.0020102
      0.0026200      0.0000000     -0.0014678
point    7
  18
     -0.0599701     -0.0000000      0.0606051
     -0.0197054     -0.0000000      0.0278448
     -0.0365325      0.0000000      0.0771408
      0.2863808     -0.0000000      0.1637892
      0.0095068     -0.0000000     -0.1387866
     -0.0727533      0.0000000      0.0402334
      0.0296159      0.0000000     -0.0421479
     -0.0130646     -0.0000000      0.0820514
      0.1271801     -0.0000000     -0.0561578
     -0.2513322      0.0000000     -0.2136184
     -0.0007476      0.0000000      0.0028274
      0.0011531      0.0000000     -0.0016499
     -0.0024091      0.0000000      0.0016709
      0.0004974      0.0000000     -0.0034965
     -0.0019142     -0.0000000     -0.0005033
     -0.0001553     -0.0000000      0.0002254
      0.0011276      0.0000000      0.0016280
      0.0031227     -0.0000000     -0.0016560
point    8
  18
     -0.0625974      0.0000000      0.0584126
     -0.0178913     -0.0000000      0.0253384
     -0.0335790      0.0000000      0.0788410
      0.2886855      0.0000000      0.1648698
      0.0103151     -0.0000000     -0.1394990
     -0.0729191     -0.0000000      0.0424279
      0.0300116      0.0000000     -0.0427194
     -0.0150894     -0.0000000      0.0829562
      0.1276254      0.0000000     -0.0571279
     -0.2532347     -0.0000000     -0.2153948
     -0.0016319      0.0000000      0.0027567
      0.0008269      0.0000000     -0.0011772
     -0.0020359     -0.0000000      0.0024760
      0.0003973     -0.0000000     -0.0029322
     -0.0018104      0.0000000     -0.0000738
     -0.0003814     -0.0000000      0.0005415
      0.0006843      0.0000000      0.0016775
      0.0026244      0.0000000     -0.0013734
point    9
  18
     -0.0638431     -0.0000000      0.0579772
     -0.0172806      0.0000000      0.0245331
     -0.0327636      0.0000000      0.0798230
      0.2887020     -0.0000000      0.1644685
      0.0107017      0.0000000     -0.1396307
     -0.0729946     -0.0000000      0.0428638
      0.0298971      0.0000000     -0.0425712
     -0.0154762     -0.0000000      0.0831865
      0.1276417     -0.0000000     -0.0575451
     -0.2528835      0.0000001     -0.2155303
     -0.0018635      0.0000000      0.0026464
      0.0006729      0.0000000     -0.0009569
     -0.0018539      0.0000000      0.0026547
      0.0002706      0.0000000     -0.0028579
     -0.0018171     -0.0000000     -0.0000471
     -0.0003676     -0.0000000      0.0005222
      0.0006618      0.0000000      0.0016926
      0.0025959     -0.0000000     -0.0012290
point   10
  18
      0.0000000      0.0000000      0.0000000
      0.0000000      0.0000000      0.0000000
      0.0000000      0.0000000      0.0000000
      0.0000000      0.0000000      0.0000000
      0.0000000      0.0000000      0.0000000
      0.0000000      0.0000000      0.0000000
      0.0000000      0.0000000      0.0000000
      0.0000000      0.0000000      0.0000000
      0.0000000      0.0000000      0.0000000
      0.0000000      0.0000000      0.0000000
      0.0000000      0.0000000      0.0000000
      0.0000000      0.0000000      0.0000000
      0.0000000      0.0000000      0.0000000
      0.0000000      0.0000000      0.0000000
      0.0000000      0.0000000      0.0000000
      0.0000000      0.0000000      0.0000000
      0.0000000      0.0000000      0.0000000
      0.0000000      0.0000000      0.0000000
