# Supplementary material for: Smooth Things Come in Threes: A Diabatic Surrogate Model for Conical Intersection Optimization
Source: J Chem Theory Comput. 2023 May 16;19(11):3418–27. doi: 10.1021/acs.jctc.3c00389 (PMC10269327; doi:10.1021/acs.jctc.3c00389)
Supplement: Supplementary file 1 — ct3c00389_si_002.zip [file ct3c00389_si_002.zip › SI/RS-RFO/CI/r/MECP.geo.molden]

 [Molden Format]
 [N_GEO]
                   35
 [GEOCONV]
 energy
-0.53732907290154731E+03
-0.53732961288918477E+03
-0.53731877144815940E+03
-0.53730712240734056E+03
-0.53730657195247306E+03
-0.53731486601458278E+03
-0.53731845399052452E+03
-0.53731934470419333E+03
-0.53731993285838428E+03
-0.53732042972180852E+03
-0.53732093780723130E+03
-0.53731923508021850E+03
-0.53732096209980682E+03
-0.53732211634439693E+03
-0.53732213593756626E+03
-0.53732229221974751E+03
-0.53732236028945533E+03
-0.53732244849756762E+03
-0.53732248864348708E+03
-0.53732253767753218E+03
-0.53732255130971487E+03
-0.53732256252390960E+03
-0.53732257246689301E+03
-0.53732257513571744E+03
-0.53732257614147863E+03
-0.53732257837579505E+03
-0.53732257363365011E+03
-0.53732247595889282E+03
-0.53732257941985813E+03
-0.53732257337173314E+03
-0.53732257834971256E+03
-0.53732257872065179E+03
-0.53732257993786789E+03
-0.53732257882321073E+03
-0.53732257893113467E+03
 max-force
   0.0587833
   0.0378083
   0.0415919
   0.0479744
   0.0508565
   0.0444134
   0.0417725
   0.0457186
   0.0439622
   0.0385031
   0.0450819
   0.0454550
   0.0463877
   0.0397380
   0.0420403
   0.0435511
   0.0407959
   0.0415670
   0.0416329
   0.0426652
   0.0416947
   0.0436161
   0.0423576
   0.0424862
   0.0425784
   0.0421943
   0.0430665
   0.0439927
   0.0419604
   0.0424240
   0.0427987
   0.0424725
   0.0425545
   0.0425772
   0.0000000
 rms-force
   0.0058557
   0.0039922
   0.0030946
   0.0032316
   0.0030859
   0.0026253
   0.0031448
   0.0032998
   0.0033675
   0.0032701
   0.0034627
   0.0032548
   0.0033475
   0.0034498
   0.0035513
   0.0034762
   0.0033893
   0.0033365
   0.0033694
   0.0033197
   0.0033503
   0.0033622
   0.0033802
   0.0033580
   0.0033693
   0.0033788
   0.0033909
   0.0033208
   0.0034137
   0.0033945
   0.0033847
   0.0033830
   0.0033807
   0.0033799
   0.0000000
 [GEOMETRIES] (XYZ)
  26
  -537.32907290154731     
 C      1.6232370      2.2506290      1.1437150
 C      1.1461500      1.5301200      0.0000000
 C      1.8955900      1.6658840     -1.2214840
 C      3.0483620      2.4709470     -1.2937240
 C      3.4861470      3.1529640     -0.1810110
 C      2.7838920      3.0512870      1.0409520
 C     -0.0020400      0.7045100      0.0000000
 C      0.0020400     -0.7045100      0.0000000
 C     -1.1461500     -1.5301200      0.0000000
 C     -2.4934000     -1.0404800      0.0000000
 C     -3.5758700     -1.9498690      0.0000000
 C     -3.3484300     -3.3444900      0.0000000
 C     -2.0640700     -3.8398200      0.0000000
 C     -0.9662600     -2.9583200      0.0000000
 H     -0.5406740      0.7029500     -0.9329460
 H      0.9504800     -1.2153700      0.0000000
 H      1.5567130      1.1330810     -2.0975680
 H      0.0391600     -3.3524900      0.0000000
 H      3.5846000      2.5478720     -2.2289730
 H     -1.8887500     -4.9063200      0.0000000
 H      4.3712550      3.7716980     -0.2346610
 H     -4.1927200     -4.0199890      0.0000000
 H      3.1362360      3.5908420      1.9081540
 H     -4.5880000     -1.5718490      0.0000000
 H      1.1065940      2.1898690      2.0852540
 H     -2.6931000      0.0165100      0.0000000
  26
  -537.32961288918477     
 C      1.6391497      2.2734143      1.1293587
 C      1.1761743      1.5474551      0.0053793
 C      1.9162531      1.6832338     -1.1990322
 C      3.0533816      2.4902298     -1.2787077
 C      3.4802010      3.1825580     -0.1699247
 C      2.7830994      3.0816581      1.0350052
 C      0.0208747      0.6869999      0.0098510
 C     -0.0137397     -0.7135931     -0.0056953
 C     -1.1727173     -1.5644186     -0.0046789
 C     -2.5038869     -1.0743879      0.0147783
 C     -3.5842039     -1.9693183      0.0290235
 C     -3.3746684     -3.3502220      0.0170818
 C     -2.1019250     -3.8450263     -0.0058675
 C     -1.0032090     -2.9759337     -0.0196192
 H     -0.3541635      0.6590230     -1.0233755
 H      0.9416402     -1.2148646     -0.0335777
 H      1.5806646      1.1401688     -2.0678899
 H     -0.0016845     -3.3750766     -0.0386186
 H      3.5897751      2.5651384     -2.2117504
 H     -1.9334250     -4.9109156     -0.0152136
 H      4.3569190      3.8095630     -0.2241181
 H     -4.2211331     -4.0190270      0.0225918
 H      3.1243911      3.6295658      1.8992811
 H     -4.5914158     -1.5821561      0.0444363
 H      1.1122703      2.2075187      2.0640810
 H     -2.6876300     -0.0160507      0.0149094
  26
  -537.31877144815940     
 C      1.6291623      2.3131410      1.0964386
 C      1.2210886      1.5584145     -0.0025686
 C      1.9706447      1.6823600     -1.1752573
 C      3.0761194      2.5087497     -1.2532386
 C      3.4586979      3.2374997     -0.1502696
 C      2.7429458      3.1428561      1.0221623
 C      0.0724232      0.6445599      0.0107157
 C     -0.0296336     -0.7578644     -0.0295479
 C     -1.2038677     -1.6115405     -0.0132432
 C     -2.5077041     -1.1080998      0.0651863
 C     -3.5919223     -1.9703554      0.1008414
 C     -3.4137168     -3.3404587      0.0468851
 C     -2.1527268     -3.8482745     -0.0383325
 C     -1.0517682     -2.9999111     -0.0720246
 H     -0.0702383      0.5485655     -1.1004768
 H      0.9255811     -1.2609069     -0.1097905
 H      1.6678846      1.1102160     -2.0348395
 H     -0.0590240     -3.4105200     -0.1404179
 H      3.6291421      2.5765075     -2.1740805
 H     -1.9992973     -4.9132013     -0.0823201
 H      4.3170515      3.8856687     -0.1979927
 H     -4.2675073     -3.9946337      0.0666748
 H      3.0444752      3.7154356      1.8822657
 H     -4.5870972     -1.5631556      0.1642034
 H      1.0743629      2.2475892      2.0140207
 H     -2.6640839     -0.0471055      0.0927145
  26
  -537.30712240734056     
 C      1.5705487      2.3252013      1.0463739
 C      1.2547315      1.5417324     -0.0536439
 C      2.0534276      1.6753187     -1.1853548
 C      3.1210913      2.5415867     -1.2200906
 C      3.4186582      3.3018444     -0.1071834
 C      2.6462667      3.1906812      1.0225904
 C      0.1305516      0.5810951     -0.0433403
 C     -0.0169246     -0.8299918     -0.0959046
 C     -1.2068764     -1.6540896     -0.0334160
 C     -2.4797722     -1.1125877      0.1304376
 C     -3.5807146     -1.9316066      0.2101334
 C     -3.4503939     -3.3019270      0.1132423
 C     -2.2039596     -3.8471852     -0.0600156
 C     -1.0907170     -3.0341948     -0.1365649
 H      0.1754184      0.3943660     -1.1681744
 H      0.9231906     -1.3529203     -0.2512781
 H      1.8237981      1.0812897     -2.0510110
 H     -0.1172408     -3.4699782     -0.2739784
 H      3.7171445      2.6200551     -2.1108505
 H     -2.0847272     -4.9126426     -0.1397754
 H      4.2508666      3.9819993     -0.1212499
 H     -4.3192654     -3.9308217      0.1664504
 H      2.8756816      3.7827884      1.8896716
 H     -4.5542751     -1.4939859      0.3413863
 H      0.9669285      2.2471613      1.9310229
 H     -2.5924448     -0.0476520      0.1882311
  26
  -537.30657195247306     
 C      1.4623030      2.3103972      0.9765586
 C      1.2673909      1.5002557     -0.1378365
 C      2.1528397      1.6517965     -1.2081439
 C      3.1849391      2.5602895     -1.1636706
 C      3.3647109      3.3445293     -0.0369972
 C      2.5006426      3.2110680      1.0305063
 C      0.1687599      0.5157711     -0.1612421
 C      0.0263378     -0.8946257     -0.1768345
 C     -1.1794867     -1.6772801     -0.0667955
 C     -2.4245683     -1.0836962      0.1404058
 C     -3.5480233     -1.8583865      0.2768637
 C     -3.4657635     -3.2372052      0.1923702
 C     -2.2361707     -3.8356723     -0.0271334
 C     -1.1057454     -3.0639928     -0.1583877
 H      0.3043510      0.2428291     -1.2705161
 H      0.9453466     -1.4556750     -0.3496014
 H      2.0240700      1.0444920     -2.0853981
 H     -0.1541013     -3.5336120     -0.3297888
 H      3.8491011      2.6547143     -2.0027032
 H     -2.1580891     -4.9046944     -0.0980179
 H      4.1694911      4.0546835      0.0069928
 H     -4.3513216     -3.8361374      0.2900407
 H      2.6334922      3.8178471      1.9070322
 H     -4.4985651     -1.3860485      0.4439092
 H      0.7883169      2.2180637      1.8074222
 H     -2.4892658     -0.0141748      0.1886733
  26
  -537.31486601458278     
 C      1.3704735      2.2673849      0.9237186
 C      1.2621951      1.4583340     -0.2070213
 C      2.2147494      1.6300181     -1.2092141
 C      3.2320822      2.5541285     -1.0847844
 C      3.3348681      3.3242943      0.0565431
 C      2.4019634      3.1731681      1.0617844
 C      0.1569102      0.5088121     -0.3699957
 C      0.0578433     -0.8740619     -0.2976767
 C     -1.1606737     -1.6560777     -0.1151059
 C     -2.3959649     -1.0507087      0.1005726
 C     -3.5227456     -1.8189498      0.3065035
 C     -3.4424814     -3.1970269      0.2946524
 C     -2.2303292     -3.8103363      0.0685583
 C     -1.1002489     -3.0473950     -0.1443061
 H      0.3396035      0.1815396     -1.4682065
 H      0.9518386     -1.4648778     -0.5049113
 H      2.1473053      1.0329591     -2.1018821
 H     -0.1556438     -3.5284626     -0.3241560
 H      3.9499692      2.6648221     -1.8778065
 H     -2.1640858     -4.8831561      0.0545725
 H      4.1288727      4.0417378      0.1590024
 H     -4.3248335     -3.7898491      0.4544098
 H      2.4690714      3.7764251      1.9495776
 H     -4.4702870     -1.3398913      0.4752491
 H      0.6291569      2.1732542      1.6950296
 H     -2.4486169      0.0194512      0.0926007
  26
  -537.31845399052452     
 C      1.2756445      2.1518532      0.8449496
 C      1.2567634      1.4121352     -0.3424617
 C      2.2718665      1.6592915     -1.2675279
 C      3.2592077      2.5960366     -1.0176924
 C      3.2701029      3.3042584      0.1678010
 C      2.2740141      3.0690013      1.1014750
 C      0.1650892      0.4744770     -0.6038671
 C      0.0931760     -0.8865131     -0.4531508
 C     -1.1291171     -1.6429036     -0.1693177
 C     -2.3331436     -0.9967210      0.0993391
 C     -3.4629109     -1.7331928      0.4000936
 C     -3.4064651     -3.1152857      0.4310030
 C     -2.2188321     -3.7694184      0.1592752
 C     -1.0893868     -3.0374399     -0.1456857
 H      0.3485848      0.0874220     -1.6810541
 H      0.9433144     -1.5424349     -0.6641093
 H      2.2870325      1.1135005     -2.1952414
 H     -0.1660546     -3.5439995     -0.3637291
 H      4.0230004      2.7703616     -1.7552060
 H     -2.1777762     -4.8431531      0.1822200
 H      4.0375930      4.0318069      0.3609759
 H     -4.2892502     -3.6842953      0.6621627
 H      2.2653356      3.6203730      2.0253536
 H     -4.3908960     -1.2302510      0.6032326
 H      0.4810630      2.0073268      1.5537136
 H     -2.3569634      0.0733004      0.0551563
  26
  -537.31934470419333     
 C      1.2607879      2.1087316      0.8090507
 C      1.2584575      1.4160856     -0.4049324
 C      2.2846614      1.6945972     -1.3058038
 C      3.2656557      2.6242204     -1.0104537
 C      3.2662412      3.2827689      0.2037668
 C      2.2580646      3.0104339      1.1141791
 C      0.1571357      0.4862029     -0.6839571
 C      0.0811748     -0.8664855     -0.4692595
 C     -1.1378488     -1.6300389     -0.1739477
 C     -2.3413634     -0.9844622      0.0896939
 C     -3.4639438     -1.7214456      0.4062103
 C     -3.3949250     -3.1032008      0.4618221
 C     -2.2018171     -3.7558941      0.2015453
 C     -1.0805785     -3.0204415     -0.1215689
 H      0.3513760      0.0455114     -1.7354354
 H      0.9245803     -1.5427549     -0.6595018
 H      2.3167206      1.1817830     -2.2512205
 H     -0.1529877     -3.5229331     -0.3308140
 H      4.0438008      2.8182036     -1.7276061
 H     -2.1517720     -4.8282074      0.2444949
 H      4.0307037      4.0020956      0.4341907
 H     -4.2733563     -3.6739674      0.7033807
 H      2.2369089      3.5230844      2.0597995
 H     -4.3935133     -1.2215710      0.6080004
 H      0.4578140      1.9390582      1.5028967
 H     -2.3709853      0.0841617      0.0231775
  26
  -537.31993285838428     
 C      1.2576706      2.0549133      0.7781720
 C      1.2521410      1.4338455     -0.4731929
 C      2.2825211      1.7494247     -1.3554780
 C      3.2751974      2.6474504     -1.0051333
 C      3.2741698      3.2456951      0.2398459
 C      2.2606139      2.9324470      1.1317597
 C      0.1437316      0.5104623     -0.7779845
 C      0.0517357     -0.8329884     -0.4938628
 C     -1.1560784     -1.6072490     -0.1756854
 C     -2.3727633     -0.9742315      0.0554072
 C     -3.4808050     -1.7210365      0.3929782
 C     -3.3827738     -3.1009994      0.4905172
 C     -2.1760279     -3.7399332      0.2570780
 C     -1.0655791     -2.9911799     -0.0744100
 H      0.3772887      0.0075679     -1.7883401
 H      0.9074683     -1.5153112     -0.6116096
 H      2.3155895      1.2869201     -2.3258857
 H     -0.1251742     -3.4799460     -0.2574542
 H      4.0478460      2.8834545     -1.7155907
 H     -2.1033491     -4.8086727      0.3366036
 H      4.0461872      3.9415629      0.5125791
 H     -4.2511614     -3.6801368      0.7472813
 H      2.2418855      3.3891609      2.1057111
 H     -4.4221345     -1.2347215      0.5709897
 H      0.4531261      1.8572738      1.4628357
 H     -2.4203336      0.0917636     -0.0394238
  26
  -537.32042972180852     
 C      1.2747953      2.0197380      0.7792284
 C      1.2461967      1.4411809     -0.4934696
 C      2.2573530      1.7896933     -1.3876224
 C      3.2578911      2.6742139     -1.0235383
 C      3.2859314      3.2229608      0.2442735
 C      2.2865364      2.8819848      1.1440130
 C      0.1379670      0.5190770     -0.8050214
 C      0.0388112     -0.8161108     -0.4743412
 C     -1.1666195     -1.5912112     -0.1692604
 C     -2.3993183     -0.9708323      0.0230774
 C     -3.5024586     -1.7260677      0.3539229
 C     -3.3843755     -3.1038594      0.4846468
 C     -2.1626373     -3.7294526      0.2931933
 C     -1.0565899     -2.9713768     -0.0331323
 H      0.4242158     -0.0231887     -1.7847302
 H      0.9143494     -1.4822595     -0.5378335
 H      2.2654010      1.3689993     -2.3771773
 H     -0.1051613     -3.4487352     -0.1853662
 H      4.0216687      2.9275319     -1.7375135
 H     -2.0760990     -4.7954544      0.3930910
 H      4.0638703      3.9081634      0.5270811
 H     -4.2496254     -3.6902095      0.7356989
 H      2.2866972      3.3044321      2.1335516
 H     -4.4542161     -1.2514415      0.5053970
 H      0.4875568      1.7952946      1.4755200
 H     -2.4611484      0.0924655     -0.0959807
  26
  -537.32093780723130     
 C      1.2933349      1.9486456      0.7893228
 C      1.2553781      1.4036590     -0.5002874
 C      2.2273555      1.8224273     -1.4077679
 C      3.2025318      2.7335929     -1.0379715
 C      3.2510418      3.2349147      0.2486653
 C      2.2858390      2.8292057      1.1601307
 C      0.1655490      0.4778953     -0.8320236
 C      0.0769908     -0.8398925     -0.4594275
 C     -1.1413989     -1.5977444     -0.1724473
 C     -2.3681396     -0.9557653     -0.0058826
 C     -3.4875357     -1.6878715      0.3248545
 C     -3.3927047     -3.0632116      0.4894338
 C     -2.1790275     -3.7117813      0.3266715
 C     -1.0587585     -2.9787721     -0.0085346
 H      0.4925485     -0.0894969     -1.7949490
 H      0.9473558     -1.5113801     -0.5125719
 H      2.2213047      1.4372354     -2.4120959
 H     -0.1137263     -3.4738062     -0.1409046
 H      3.9390962      3.0379549     -1.7608047
 H     -2.1100808     -4.7748044      0.4651512
 H      4.0172283      3.9309139      0.5372910
 H     -4.2705481     -3.6316505      0.7390844
 H      2.2974081      3.2188739      2.1631604
 H     -4.4342275     -1.1967886      0.4539302
 H      0.5264782      1.6787198      1.4924552
 H     -2.4123012      0.1044630     -0.1567746
  26
  -537.31923508021850     
 C      1.3982465      1.9237274      0.8910025
 C      1.2422017      1.3976198     -0.4035338
 C      2.1192923      1.8523239     -1.3927790
 C      3.1302439      2.7538754     -1.0913893
 C      3.2739569      3.2574587      0.1850570
 C      2.3988480      2.8327488      1.1770653
 C      0.1734889      0.4655997     -0.7388922
 C      0.0927400     -0.8743697     -0.4184402
 C     -1.1302429     -1.6118354     -0.1604467
 C     -2.3798474     -0.9778293     -0.0987589
 C     -3.5160472     -1.7071929      0.1991007
 C     -3.4310589     -3.0767564      0.4148205
 C     -2.2155218     -3.7222201      0.3304738
 C     -1.0712211     -2.9956402      0.0489935
 H      0.5995222     -0.0599391     -1.6880734
 H      1.0057446     -1.4740206     -0.3510148
 H      2.0053913      1.4946292     -2.4019457
 H     -0.1199938     -3.4922672     -0.0107966
 H      3.7642510      3.1129612     -1.8840129
 H     -2.1547149     -4.7801166      0.5144507
 H      4.0592023      3.9559564      0.4141640
 H     -4.3200249     -3.6384844      0.6448685
 H      2.4995097      3.2154214      2.1784596
 H     -4.4738561     -1.2208758      0.2429541
 H      0.7040819      1.6349623      1.6588584
 H     -2.4232003      0.0797994     -0.2724774
  26
  -537.32096209980682     
 C      1.3433472      1.8255173      0.7764251
 C      1.2503166      1.4145389     -0.5593356
 C      2.1764516      1.9333210     -1.4620030
 C      3.1679334      2.8064339     -1.0449911
 C      3.2530625      3.2030100      0.2746694
 C      2.3307931      2.6993460      1.1818676
 C      0.1751504      0.4813842     -0.9407003
 C      0.0536088     -0.8249935     -0.4963564
 C     -1.1548121     -1.5828928     -0.1767623
 C     -2.4021362     -0.9594324     -0.1145859
 C     -3.5144603     -1.6897504      0.2409829
 C     -3.3943500     -3.0488931      0.5110123
 C     -2.1654487     -3.6802057      0.4343242
 C     -1.0460083     -2.9434816      0.0968941
 H      0.5965482     -0.1444528     -1.8145131
 H      0.9393635     -1.4684643     -0.3876360
 H      2.1230446      1.6545969     -2.4991434
 H     -0.0846572     -3.4218898      0.0412672
 H      3.8483350      3.2116626     -1.7738049
 H     -2.0783536     -4.7287968      0.6512252
 H      4.0218848      3.8816598      0.5958364
 H     -4.2670501     -3.6141051      0.7851149
 H      2.3792335      2.9933282      2.2161027
 H     -4.4772626     -1.2159472      0.2932042
 H      0.6192525      1.4752719      1.4897827
 H     -2.4627948      0.0887708     -0.3311689
  26
  -537.32211634439693     
 C      1.4016722      1.8046122      0.8127802
 C      1.2741222      1.3827589     -0.5174358
 C      2.1417616      1.9403828     -1.4559133
 C      3.1036103      2.8621384     -1.0803646
 C      3.2383389      3.2491550      0.2391541
 C      2.3727643      2.7110300      1.1808050
 C      0.2091411      0.4351754     -0.8641513
 C      0.0882439     -0.8572340     -0.4160291
 C     -1.1406260     -1.6024652     -0.1591585
 C     -2.3781302     -0.9592848     -0.1181731
 C     -3.5126099     -1.6743268      0.1975523
 C     -3.4240849     -3.0342202      0.4648706
 C     -2.2017534     -3.6837351      0.4240896
 C     -1.0641211     -2.9672491      0.1112046
 H      0.6314098     -0.1860058     -1.7527614
 H      0.9659570     -1.5151577     -0.3400813
 H      2.0567117      1.6585941     -2.4904898
 H     -0.1108237     -3.4631109      0.0730129
 H      3.7611876      3.2688787     -1.8288846
 H     -2.1411767     -4.7379766      0.6211770
 H      3.9866655      3.9639603      0.5282903
 H     -4.3134444     -3.5883274      0.7058847
 H      2.4489773      3.0102613      2.2117872
 H     -4.4670195     -1.1825336      0.2340281
 H      0.7205897      1.4228606      1.5520246
 H     -2.4163713      0.0873555     -0.3455107
  26
  -537.32213593756626     
 C      1.4425794      1.7696312      0.8288940
 C      1.2856629      1.3659404     -0.5033189
 C      2.1136760      1.9588902     -1.4554082
 C      3.0596364      2.9009699     -1.0934832
 C      3.2174650      3.2774774      0.2266691
 C      2.3999670      2.6964135      1.1835967
 C      0.2342238      0.4058598     -0.8450973
 C      0.1136142     -0.8840265     -0.3985669
 C     -1.1264240     -1.6153926     -0.1412968
 C     -2.3562300     -0.9596047     -0.1392179
 C     -3.5056587     -1.6579640      0.1632601
 C     -3.4399196     -3.0143674      0.4453698
 C     -2.2261744     -3.6797306      0.4290427
 C     -1.0734894     -2.9794354      0.1364549
 H      0.6531892     -0.2180754     -1.7320271
 H      0.9815219     -1.5520932     -0.3124703
 H      2.0089625      1.6863887     -2.4908881
 H     -0.1256991     -3.4873182      0.1225269
 H      3.6744250      3.3474926     -1.8556359
 H     -2.1806835     -4.7288103      0.6555774
 H      3.9576648      4.0045489      0.5058779
 H     -4.3409996     -3.5566775      0.6690346
 H      2.5005129      2.9792277      2.2171669
 H     -4.4546883     -1.1544331      0.1712366
 H      0.7951646      1.3566218      1.5815500
 H     -2.3773071      0.0840028     -0.3811391
  26
  -537.32229221974751     
 C      1.4680570      1.7474863      0.8416204
 C      1.2884662      1.3587802     -0.4920312
 C      2.0876910      1.9752259     -1.4545408
 C      3.0277795      2.9251691     -1.1001903
 C      3.2108605      3.2854365      0.2216934
 C      2.4170891      2.6870691      1.1871617
 C      0.2474137      0.3922790     -0.8408361
 C      0.1261996     -0.9007451     -0.3982863
 C     -1.1200759     -1.6235839     -0.1434186
 C     -2.3465425     -0.9613387     -0.1584676
 C     -3.5040349     -1.6516838      0.1327674
 C     -3.4483535     -3.0041786      0.4333929
 C     -2.2365031     -3.6729281      0.4491786
 C     -1.0775012     -2.9839162      0.1545518
 H      0.6748364     -0.2306331     -1.7211948
 H      0.9936635     -1.5657315     -0.2944097
 H      1.9599055      1.7178776     -2.4913079
 H     -0.1318737     -3.4958587      0.1622647
 H      3.6316552      3.3770580     -1.8678367
 H     -2.2004504     -4.7221411      0.6770361
 H      3.9438416      4.0224781      0.4937709
 H     -4.3537349     -3.5373926      0.6615681
 H      2.5367759      2.9574330      2.2220317
 H     -4.4503282     -1.1429077      0.1242637
 H      0.8466925      1.3132932      1.6041647
 H     -2.3605370      0.0789888     -0.4152380
  26
  -537.32236028945533     
 C      1.4851821      1.7317853      0.8443653
 C      1.2900632      1.3595212     -0.4909468
 C      2.0739505      1.9903267     -1.4578192
 C      3.0171498      2.9360828     -1.1041644
 C      3.2103858      3.2877170      0.2195409
 C      2.4300483      2.6770317      1.1874678
 C      0.2528720      0.3871770     -0.8383898
 C      0.1277071     -0.9027788     -0.3856418
 C     -1.1223856     -1.6266562     -0.1499747
 C     -2.3484772     -0.9643850     -0.1752708
 C     -3.5074508     -1.6514919      0.1163222
 C     -3.4524962     -3.0006539      0.4320684
 C     -2.2396219     -3.6686638      0.4614405
 C     -1.0791236     -2.9818146      0.1692744
 H      0.6891166     -0.2422702     -1.7069602
 H      0.9963128     -1.5662192     -0.2779604
 H      1.9319889      1.7459379     -2.4956810
 H     -0.1338777     -3.4942712      0.1842751
 H      3.6136246      3.3944721     -1.8736060
 H     -2.2047485     -4.7172673      0.6920019
 H      3.9396040      4.0289191      0.4901275
 H     -4.3597082     -3.5338970      0.6523229
 H      2.5550304      2.9423913      2.2229366
 H     -4.4536499     -1.1429320      0.0969409
 H      0.8803101      1.2826188      1.6114971
 H     -2.3608146      0.0748563     -0.4364581
  26
  -537.32244849756762     
 C      1.5033983      1.7106243      0.8440003
 C      1.2960422      1.3566375     -0.4934835
 C      2.0609540      2.0098740     -1.4615975
 C      3.0014123      2.9564793     -1.1056865
 C      3.2092124      3.2884295      0.2217577
 C      2.4463359      2.6574784      1.1900260
 C      0.2596504      0.3836476     -0.8462482
 C      0.1268115     -0.9051113     -0.3865618
 C     -1.1252424     -1.6261821     -0.1504199
 C     -2.3526291     -0.9678401     -0.1982589
 C     -3.5124276     -1.6532710      0.0932142
 C     -3.4568607     -2.9982945      0.4273886
 C     -2.2419393     -3.6620547      0.4789601
 C     -1.0809758     -2.9774907      0.1835143
 H      0.7029403     -0.2532113     -1.7039926
 H      0.9950312     -1.5659021     -0.2611542
 H      1.9095090      1.7767501     -2.5004408
 H     -0.1344672     -3.4866279      0.2169725
 H      3.5824443      3.4334209     -1.8755871
 H     -2.2046863     -4.7037061      0.7388155
 H      3.9390886      4.0280729      0.4947228
 H     -4.3641743     -3.5296713      0.6515625
 H      2.5832237      2.9066294      2.2279639
 H     -4.4592758     -1.1466315      0.0609774
 H      0.9127768      1.2451060      1.6124694
 H     -2.3651605      0.0683805     -0.4712062
  26
  -537.32248864348708     
 C      1.5532269      1.6684063      0.8469206
 C      1.3108808      1.3459428     -0.4909854
 C      2.0336288      2.0383419     -1.4658695
 C      2.9596377      2.9991219     -1.1158588
 C      3.2000942      3.3043469      0.2138813
 C      2.4860374      2.6289683      1.1873519
 C      0.2788378      0.3641354     -0.8324717
 C      0.1346559     -0.9153047     -0.3570025
 C     -1.1244969     -1.6297741     -0.1358738
 C     -2.3487253     -0.9720655     -0.2289652
 C     -3.5163513     -1.6503916      0.0482358
 C     -3.4709407     -2.9878567      0.4115815
 C     -2.2587437     -3.6543638      0.4963500
 C     -1.0901073     -2.9753833      0.2214634
 H      0.7312597     -0.2836746     -1.6768832
 H      1.0002172     -1.5769961     -0.2115687
 H      1.8547181      1.8268296     -2.5049486
 H     -0.1455819     -3.4850612      0.2873291
 H      3.4978023      3.5168384     -1.8905334
 H     -2.2293924     -4.6911101      0.7760361
 H      3.9233712      4.0518065      0.4829589
 H     -4.3838227     -3.5143931      0.6240659
 H      2.6520193      2.8522813      2.2268701
 H     -4.4614535     -1.1443767     -0.0213593
 H      0.9969845      1.1713275      1.6211779
 H     -2.3527642      0.0579405     -0.5241944
  26
  -537.32253767753218     
 C      1.5565989      1.6605514      0.8469938
 C      1.3071565      1.3474502     -0.4920093
 C      2.0245629      2.0470000     -1.4659734
 C      2.9581217      2.9995519     -1.1133744
 C      3.2010396      3.2995940      0.2172660
 C      2.4888459      2.6211967      1.1899903
 C      0.2776505      0.3666459     -0.8446800
 C      0.1337871     -0.9139948     -0.3665903
 C     -1.1240492     -1.6278618     -0.1377463
 C     -2.3500266     -0.9735325     -0.2391898
 C     -3.5169564     -1.6522204      0.0399727
 C     -3.4698450     -2.9876202      0.4119530
 C     -2.2565207     -3.6498250      0.5082870
 C     -1.0884067     -2.9714689      0.2276585
 H      0.7357323     -0.2837247     -1.6830399
 H      0.9995772     -1.5722800     -0.2107385
 H      1.8388250      1.8432012     -2.5052975
 H     -0.1431292     -3.4789921      0.2984220
 H      3.4952851      3.5198151     -1.8870514
 H     -2.2254980     -4.6826862      0.8020121
 H      3.9261460      4.0448467      0.4877606
 H     -4.3824291     -3.5143681      0.6255237
 H      2.6578253      2.8398808      2.2300607
 H     -4.4628298     -1.1480318     -0.0330154
 H      1.0053499      1.1575411      1.6209164
 H     -2.3558214      0.0548676     -0.5404023
  26
  -537.32255130971487     
 C      1.5664428      1.6551873      0.8489543
 C      1.3057834      1.3475799     -0.4894023
 C      2.0144173      2.0526164     -1.4657233
 C      2.9487255      3.0056355     -1.1163193
 C      3.2035239      3.2995505      0.2134639
 C      2.5016180      2.6148384      1.1886678
 C      0.2786467      0.3646295     -0.8414198
 C      0.1336210     -0.9097865     -0.3529422
 C     -1.1237099     -1.6256867     -0.1309728
 C     -2.3500658     -0.9733014     -0.2422886
 C     -3.5178418     -1.6532862      0.0311360
 C     -3.4718155     -2.9886903      0.4028418
 C     -2.2585928     -3.6479866      0.5129925
 C     -1.0893970     -2.9680855      0.2400295
 H      0.7411957     -0.2917877     -1.6751317
 H      0.9978211     -1.5706720     -0.1976653
 H      1.8185331      1.8551515     -2.5046143
 H     -0.1440206     -3.4749219      0.3147059
 H      3.4840795      3.5250660     -1.8918892
 H     -2.2289721     -4.6820264      0.8027562
 H      3.9248303      4.0496308      0.4809593
 H     -4.3855864     -3.5177794      0.6055510
 H      2.6767124      2.8317178      2.2281836
 H     -4.4640441     -1.1507662     -0.0491390
 H      1.0245477      1.1454976      1.6250285
 H     -2.3554602      0.0532117     -0.5500545
  26
  -537.32256252390960     
 C      1.5751453      1.6407611      0.8471253
 C      1.3062762      1.3442837     -0.4920180
 C      2.0050735      2.0617695     -1.4666425
 C      2.9355913      3.0174430     -1.1151086
 C      3.1997947      3.2986870      0.2157741
 C      2.5061583      2.6038769      1.1894768
 C      0.2820753      0.3607768     -0.8503077
 C      0.1362128     -0.9132817     -0.3595654
 C     -1.1215934     -1.6257392     -0.1306243
 C     -2.3474763     -0.9739715     -0.2526370
 C     -3.5169646     -1.6526440      0.0167944
 C     -3.4728413     -2.9831604      0.4057472
 C     -2.2607492     -3.6427911      0.5234461
 C     -1.0897785     -2.9649527      0.2522672
 H      0.7532157     -0.2961335     -1.6787360
 H      1.0001678     -1.5697930     -0.1877125
 H      1.8027443      1.8718984     -2.5057002
 H     -0.1445369     -3.4697122      0.3415242
 H      3.4600853      3.5497295     -1.8894136
 H     -2.2331294     -4.6751613      0.8193443
 H      3.9240216      4.0453485      0.4850430
 H     -4.3874839     -3.5086397      0.6139910
 H      2.6923216      2.8075019      2.2297591
 H     -4.4629547     -1.1520017     -0.0769277
 H      1.0408292      1.1216081      1.6222343
 H     -2.3512128      0.0498336     -0.5694255
  26
  -537.32257246689301     
 C      1.5752007      1.6408587      0.8465485
 C      1.3079184      1.3430986     -0.4924546
 C      2.0063523      2.0608918     -1.4670823
 C      2.9362552      3.0170908     -1.1158312
 C      3.1985801      3.3004313      0.2149791
 C      2.5055573      2.6046998      1.1883611
 C      0.2825142      0.3587458     -0.8458892
 C      0.1374706     -0.9137910     -0.3536292
 C     -1.1214766     -1.6267919     -0.1314122
 C     -2.3466300     -0.9738100     -0.2520240
 C     -3.5164491     -1.6509990      0.0192505
 C     -3.4732216     -2.9824015      0.4047759
 C     -2.2614863     -3.6434092      0.5206649
 C     -1.0902317     -2.9662309      0.2500050
 H      0.7523202     -0.2975781     -1.6754776
 H      1.0012711     -1.5727841     -0.1885710
 H      1.8055259      1.8699967     -2.5062816
 H     -0.1454064     -3.4721406      0.3376384
 H      3.4591923      3.5507204     -1.8902550
 H     -2.2342271     -4.6754219      0.8176620
 H      3.9220312      4.0477795      0.4842539
 H     -4.3882404     -3.5079086      0.6110141
 H      2.6889016      2.8107450      2.2286369
 H     -4.4619650     -1.1492420     -0.0730055
 H      1.0404933      1.1222041      1.6217978
 H     -2.3492582      0.0507822     -0.5659668
  26
  -537.32257513571744     
 C      1.5763030      1.6353759      0.8447226
 C      1.3060517      1.3438330     -0.4951136
 C      2.0020126      2.0664171     -1.4680601
 C      2.9343261      3.0193640     -1.1143563
 C      3.1987109      3.2972138      0.2172785
 C      2.5079947      2.5970033      1.1891769
 C      0.2819164      0.3594991     -0.8536915
 C      0.1368323     -0.9124133     -0.3569680
 C     -1.1214617     -1.6257556     -0.1328066
 C     -2.3474287     -0.9749142     -0.2591909
 C     -3.5167548     -1.6519215      0.0141329
 C     -3.4725283     -2.9818410      0.4052488
 C     -2.2600972     -3.6401868      0.5282135
 C     -1.0891806     -2.9635151      0.2542390
 H      0.7573049     -0.2992205     -1.6778089
 H      1.0008965     -1.5688064     -0.1849626
 H      1.7976633      1.8810962     -2.5075032
 H     -0.1439918     -3.4682629      0.3444711
 H      3.4565222      3.5555637     -1.8874857
 H     -2.2318182     -4.6698588      0.8331374
 H      3.9222284      4.0438224      0.4884428
 H     -4.3873251     -3.5073088      0.6125653
 H      2.6924363      2.7992964      2.2300020
 H     -4.4625459     -1.1507249     -0.0784374
 H      1.0437598      1.1131412      1.6190751
 H     -2.3508348      0.0486396     -0.5766131
  26
  -537.32257614147863     
 C      1.5789112      1.6312802      0.8437364
 C      1.3063007      1.3429693     -0.4962931
 C      1.9996470      2.0688780     -1.4686094
 C      2.9310927      3.0223700     -1.1142943
 C      3.1981812      3.2967529      0.2175382
 C      2.5093314      2.5939677      1.1888118
 C      0.2824296      0.3581545     -0.8552257
 C      0.1374251     -0.9127969     -0.3563140
 C     -1.1210192     -1.6258987     -0.1324244
 C     -2.3466624     -0.9749352     -0.2612053
 C     -3.5164176     -1.6513036      0.0116988
 C     -3.4728485     -2.9803451      0.4058163
 C     -2.2607449     -3.6388605      0.5310446
 C     -1.0893636     -2.9627066      0.2578814
 H      0.7609661     -0.3006018     -1.6773939
 H      1.0014359     -1.5684264     -0.1808077
 H      1.7928871      1.8866006     -2.5081197
 H     -0.1443936     -3.4675416      0.3499546
 H      3.4520493      3.5602985     -1.8870565
 H     -2.2331731     -4.6686658      0.8355577
 H      3.9202685      4.0445505      0.4892319
 H     -4.3879919     -3.5053881      0.6126300
 H      2.6956774      2.7935822      2.2298122
 H     -4.4620977     -1.1506180     -0.0845963
 H      1.0484620      1.1065235      1.6178317
 H     -2.3493607      0.0476963     -0.5814972
  26
  -537.32257837579505     
 C      1.5815791      1.6292062      0.8436222
 C      1.3062475      1.3427895     -0.4962807
 C      1.9970268      2.0707928     -1.4687801
 C      2.9283581      3.0245434     -1.1148661
 C      3.1982033      3.2970198      0.2168206
 C      2.5126854      2.5914830      1.1883251
 C      0.2826576      0.3574328     -0.8552206
 C      0.1370877     -0.9112459     -0.3521258
 C     -1.1212105     -1.6252459     -0.1309330
 C     -2.3468737     -0.9749927     -0.2628260
 C     -3.5167972     -1.6517232      0.0086199
 C     -3.4733278     -2.9803340      0.4041226
 C     -2.2612580     -3.6383124      0.5319605
 C     -1.0897116     -2.9616882      0.2607263
 H      0.7636382     -0.3033056     -1.6748294
 H      1.0008837     -1.5671219     -0.1759296
 H      1.7883268      1.8899588     -2.5081911
 H     -0.1446443     -3.4659053      0.3551122
 H      3.4464270      3.5649423     -1.8878556
 H     -2.2338921     -4.6680276      0.8368004
 H      3.9215068      4.0437725      0.4881784
 H     -4.3885991     -3.5056809      0.6096414
 H      2.7010963      2.7896010      2.2292520
 H     -4.4625693     -1.1516636     -0.0899393
 H      1.0535501      1.1024120      1.6179589
 H     -2.3493990      0.0468292     -0.5856552
  26
  -537.32257363365011     
 C      1.5824847      1.6247478      0.8418850
 C      1.3071481      1.3411737     -0.4985280
 C      1.9968292      2.0723058     -1.4694996
 C      2.9266708      3.0267099     -1.1138394
 C      3.1969127      3.2961137      0.2183996
 C      2.5101087      2.5896847      1.1883485
 C      0.2832730      0.3560156     -0.8583452
 C      0.1383993     -0.9141248     -0.3574042
 C     -1.1203370     -1.6263984     -0.1325228
 C     -2.3453541     -0.9749036     -0.2640099
 C     -3.5157293     -1.6498630      0.0094657
 C     -3.4732196     -2.9776260      0.4078850
 C     -2.2616858     -3.6368791      0.5352084
 C     -1.0896289     -2.9616865      0.2629073
 H      0.7668137     -0.3014648     -1.6779972
 H      1.0023842     -1.5681348     -0.1749754
 H      1.7872017      1.8943321     -2.5091803
 H     -0.1450612     -3.4668417      0.3573168
 H      3.4459971      3.5673831     -1.8857750
 H     -2.2352423     -4.6668306      0.8393013
 H      3.9166079      4.0457784      0.4912703
 H     -4.3888512     -3.5019029      0.6143609
 H      2.6984356      2.7856368      2.2296782
 H     -4.4612305     -1.1500953     -0.0929814
 H      1.0549026      1.0960861      1.6152926
 H     -2.3468373      0.0463199     -0.5885530
  26
  -537.32247595889282     
 C      1.5637686      1.6478900      0.8461459
 C      1.3063591      1.3454757     -0.4938079
 C      2.0136774      2.0576783     -1.4663337
 C      2.9495503      3.0068616     -1.1114924
 C      3.1988133      3.2973563      0.2203177
 C      2.4975163      2.6066923      1.1919921
 C      0.2796725      0.3656778     -0.8572746
 C      0.1334418     -0.9133195     -0.3740360
 C     -1.1238566     -1.6257950     -0.1399998
 C     -2.3511649     -0.9754157     -0.2546893
 C     -3.5178796     -1.6531109      0.0284411
 C     -3.4700051     -2.9857987      0.4100115
 C     -2.2559674     -3.6439977      0.5201193
 C     -1.0877520     -2.9660851      0.2379968
 H      0.7472813     -0.2880523     -1.6874865
 H      0.9983641     -1.5686243     -0.2029344
 H      1.8220905      1.8606239     -2.5059221
 H     -0.1415264     -3.4700380      0.3205286
 H      3.4771917      3.5386351     -1.8839629
 H     -2.2238462     -4.6709337      0.8339583
 H      3.9279082      4.0381759      0.4924013
 H     -4.3826579     -3.5123556      0.6239300
 H      2.6705024      2.8195509      2.2326606
 H     -4.4644425     -1.1509795     -0.0504812
 H      1.0215960      1.1341042      1.6193753
 H     -2.3576428      0.0513199     -0.5617498
  26
  -537.32257941985813     
 C      1.5804127      1.6336148      0.8450315
 C      1.3084761      1.3412841     -0.4941030
 C      2.0012293      2.0653869     -1.4678100
 C      2.9307208      3.0216022     -1.1159329
 C      3.1965693      3.3010402      0.2150564
 C      2.5090107      2.5991957      1.1875570
 C      0.2823142      0.3562407     -0.8489517
 C      0.1381054     -0.9129142     -0.3489856
 C     -1.1212037     -1.6265538     -0.1306646
 C     -2.3457517     -0.9737881     -0.2565741
 C     -3.5161692     -1.6497384      0.0154159
 C     -3.4737498     -2.9800743      0.4044867
 C     -2.2624800     -3.6413998      0.5242898
 C     -1.0907370     -2.9648534      0.2549154
 H      0.7605034     -0.3000035     -1.6724050
 H      1.0014928     -1.5719448     -0.1784592
 H      1.7967597      1.8789366     -2.5071609
 H     -0.1461918     -3.4705973      0.3457583
 H      3.4493670      3.5599026     -1.8900144
 H     -2.2364310     -4.6728115      0.8235275
 H      3.9209592      4.0472774      0.4848927
 H     -4.3891383     -3.5055722      0.6090147
 H      2.6940101      2.8028911      2.2280126
 H     -4.4615886     -1.1487187     -0.0813754
 H      1.0515166      1.1087187      1.6199328
 H     -2.3470141      0.0484149     -0.5777463
  26
  -537.32257337173314     
 C      1.5812844      1.6291533      0.8436069
 C      1.3061480      1.3425353     -0.4962923
 C      1.9974524      2.0700862     -1.4685932
 C      2.9285188      3.0240492     -1.1145104
 C      3.1977827      3.2970533      0.2172087
 C      2.5137115      2.5901068      1.1886302
 C      0.2819386      0.3576765     -0.8576696
 C      0.1359377     -0.9097565     -0.3524869
 C     -1.1218808     -1.6246975     -0.1314787
 C     -2.3476589     -0.9752817     -0.2648248
 C     -3.5173076     -1.6523995      0.0073812
 C     -3.4730890     -2.9808031      0.4033175
 C     -2.2606728     -3.6381653      0.5321074
 C     -1.0896705     -2.9614484      0.2593039
 H      0.7660606     -0.3029451     -1.6747955
 H      0.9998436     -1.5651225     -0.1733391
 H      1.7893347      1.8890120     -2.5080984
 H     -0.1442891     -3.4648733      0.3543331
 H      3.4458578      3.5651777     -1.8874833
 H     -2.2330377     -4.6674482      0.8384158
 H      3.9204998      4.0443403      0.4886601
 H     -4.3878778     -3.5058992      0.6116841
 H      2.7023166      2.7880371      2.2295743
 H     -4.4631116     -1.1515003     -0.0863619
 H      1.0531581      1.1023793      1.6178019
 H     -2.3502577      0.0462694     -0.5883831
  26
  -537.32257834971256     
 C      1.5809743      1.6263345      0.8421008
 C      1.3052729      1.3428323     -0.4983143
 C      1.9963936      2.0723304     -1.4694663
 C      2.9281777      3.0249261     -1.1137608
 C      3.1976537      3.2951064      0.2185252
 C      2.5117997      2.5881524      1.1887873
 C      0.2818345      0.3577291     -0.8608625
 C      0.1363440     -0.9105319     -0.3560804
 C     -1.1213821     -1.6247968     -0.1325092
 C     -2.3472865     -0.9754046     -0.2659508
 C     -3.5168660     -1.6518146      0.0078802
 C     -3.4725439     -2.9795139      0.4062818
 C     -2.2601227     -3.6370830      0.5343279
 C     -1.0889598     -2.9604696      0.2617638
 H      0.7674582     -0.3024622     -1.6772490
 H      1.0008177     -1.5638862     -0.1733853
 H      1.7875388      1.8935737     -2.5091596
 H     -0.1436069     -3.4639884      0.3568430
 H      3.4462441      3.5667191     -1.8857652
 H     -2.2322325     -4.6655170      0.8433916
 H      3.9204577      4.0418121      0.4913232
 H     -4.3875083     -3.5047417      0.6135017
 H      2.7010060      2.7834314      2.2301066
 H     -4.4629176     -1.1524274     -0.0913682
 H      1.0524087      1.0988384      1.6156010
 H     -2.3499631      0.0463872     -0.5888544
  26
  -537.32257872065179     
 C      1.5800840      1.6284349      0.8427511
 C      1.3060841      1.3424348     -0.4973906
 C      1.9975882      2.0708170     -1.4691255
 C      2.9291490      3.0238956     -1.1142364
 C      3.1975303      3.2961830      0.2178205
 C      2.5101303      2.5913667      1.1885195
 C      0.2819355      0.3574291     -0.8576008
 C      0.1372591     -0.9117931     -0.3549997
 C     -1.1210670     -1.6255047     -0.1326263
 C     -2.3466362     -0.9748837     -0.2628553
 C     -3.5165006     -1.6511682      0.0100425
 C     -3.4727520     -2.9796471      0.4057608
 C     -2.2605647     -3.6379164      0.5325370
 C     -1.0892348     -2.9618319      0.2594450
 H      0.7649214     -0.3013783     -1.6764292
 H      1.0016281     -1.5665373     -0.1764552
 H      1.7901353      1.8898917     -2.5087388
 H     -0.1441078     -3.4659398      0.3537162
 H      3.4484197      3.5639788     -1.8866356
 H     -2.2331758     -4.6674251      0.8380456
 H      3.9210139      4.0424454      0.4900172
 H     -4.3878471     -3.5046092      0.6130262
 H      2.6971034      2.7896229      2.2296657
 H     -4.4623163     -1.1511426     -0.0882439
 H      1.0512507      1.1016251      1.6165419
 H     -2.3490387      0.0471882     -0.5848439
  26
  -537.32257993786789     
 C      1.5797628      1.6283791      0.8424993
 C      1.3060747      1.3424750     -0.4977256
 C      1.9979489      2.0707821     -1.4692435
 C      2.9291088      3.0241640     -1.1140578
 C      3.1975842      3.2959521      0.2180772
 C      2.5102987      2.5907239      1.1885660
 C      0.2820313      0.3574936     -0.8582592
 C      0.1371645     -0.9117666     -0.3555200
 C     -1.1210537     -1.6254535     -0.1326229
 C     -2.3466664     -0.9749949     -0.2633431
 C     -3.5164770     -1.6512288      0.0098541
 C     -3.4726948     -2.9795016      0.4063256
 C     -2.2605293     -3.6378340      0.5327648
 C     -1.0891952     -2.9616557      0.2598660
 H      0.7651169     -0.3016346     -1.6768178
 H      1.0015333     -1.5662242     -0.1762159
 H      1.7903595      1.8902715     -2.5089041
 H     -0.1440875     -3.4658467      0.3538736
 H      3.4484061      3.5644681     -1.8862815
 H     -2.2330928     -4.6672660      0.8385369
 H      3.9202893      4.0428865      0.4905098
 H     -4.3877820     -3.5045188      0.6134881
 H      2.6975931      2.7883743      2.2297693
 H     -4.4622547     -1.1510146     -0.0878043
 H      1.0506890      1.1015612      1.6161114
 H     -2.3491359      0.0469448     -0.5857385
  26
  -537.32257882321073     
 C      1.5800548      1.6270523      0.8419133
 C      1.3056259      1.3426539     -0.4985110
 C      1.9973187      2.0717535     -1.4695589
 C      2.9285341      3.0248552     -1.1137365
 C      3.1975778      3.2952338      0.2185788
 C      2.5108218      2.5889140      1.1886489
 C      0.2819783      0.3575769     -0.8599800
 C      0.1368821     -0.9111305     -0.3558167
 C     -1.1210481     -1.6251338     -0.1326544
 C     -2.3468128     -0.9752163     -0.2649074
 C     -3.5164927     -1.6513607      0.0089932
 C     -3.4725360     -2.9792800      0.4067150
 C     -2.2602795     -3.6372298      0.5340648
 C     -1.0889979     -2.9609519      0.2611045
 H      0.7663983     -0.3024293     -1.6772595
 H      1.0013173     -1.5649301     -0.1749262
 H      1.7890473      1.8925249     -2.5092999
 H     -0.1438176     -3.4649175      0.3556016
 H      3.4472296      3.5662350     -1.8856051
 H     -2.2326486     -4.6662655      0.8411529
 H      3.9200368      4.0422318      0.4915007
 H     -4.3875592     -3.5042096      0.6143843
 H      2.6991541      2.7848826      2.2299863
 H     -4.4623718     -1.1515455     -0.0897113
 H      1.0509971      1.0997795      1.6152282
 H     -2.3494175      0.0464432     -0.5881976
  26
  -537.32257893113467     
 C      1.5803650      1.6268399      0.8419295
 C      1.3057015      1.3425405     -0.4984772
 C      1.9970499      2.0719030     -1.4695689
 C      2.9283646      3.0249226     -1.1138253
 C      3.1975977      3.2952492      0.2184627
 C      2.5109084      2.5889540      1.1885857
 C      0.2820210      0.3574625     -0.8598383
 C      0.1369053     -0.9109971     -0.3552232
 C     -1.1210667     -1.6250495     -0.1325227
 C     -2.3468315     -0.9751199     -0.2647270
 C     -3.5165423     -1.6513936      0.0087204
 C     -3.4725658     -2.9792447      0.4066581
 C     -2.2603140     -3.6372285      0.5339030
 C     -1.0890254     -2.9609007      0.2611038
 H      0.7666065     -0.3027276     -1.6769314
 H      1.0013023     -1.5649441     -0.1746438
 H      1.7886417      1.8927200     -2.5092904
 H     -0.1438312     -3.4648013      0.3558070
 H      3.4471101      3.5661918     -1.8857386
 H     -2.2326732     -4.6662615      0.8409967
 H      3.9200976      4.0422337      0.4913116
 H     -4.3876179     -3.5043358      0.6137936
 H      2.6991617      2.7850969      2.2299043
 H     -4.4624047     -1.1514870     -0.0896831
 H      1.0514723      1.0994586      1.6152845
 H     -2.3494413      0.0464547     -0.5882828
 [FORCES]
point    1
  26
      0.0397136      0.0007026     -0.0518702
      0.1110844      0.0737520     -0.0032059
      0.0000325      0.0286238      0.0434185
     -0.0392380     -0.0305840     -0.0048717
     -0.0121427      0.0062089      0.0449192
     -0.0260664     -0.0294394     -0.0273638
     -0.0470318     -0.1079468     -0.0514500
      0.0257571      0.0287535      0.0715314
     -0.0508757     -0.0654669     -0.0101237
     -0.0145252     -0.0544668      0.0019325
      0.0516435      0.0035080      0.0004588
     -0.0275541      0.0436088      0.0000551
      0.0583814      0.0258378      0.0013792
     -0.0411177      0.0172892     -0.0038208
     -0.0332833      0.0631207     -0.0209584
      0.0084310     -0.0068499      0.0078528
      0.0023649      0.0044987      0.0054078
     -0.0070338      0.0015373     -0.0002834
     -0.0036326     -0.0012574      0.0068103
     -0.0007373      0.0085672      0.0004415
     -0.0073943     -0.0044180      0.0006426
      0.0066944      0.0058156     -0.0005343
     -0.0030135     -0.0036648     -0.0063541
      0.0081074     -0.0023112      0.0000159
     -0.0034188     -0.0021664     -0.0048668
      0.0048549     -0.0032526      0.0008373
point    2
  26
      0.0235563      0.0011430     -0.0261958
      0.0714473      0.0317144      0.0096673
     -0.0000133      0.0171058      0.0208717
     -0.0287151     -0.0234921     -0.0083819
      0.0025979      0.0113043      0.0277032
     -0.0242508     -0.0222702     -0.0112181
     -0.0357294     -0.0445972     -0.0646265
      0.0186835     -0.0024273      0.0668294
     -0.0277919     -0.0316476     -0.0072090
     -0.0117804     -0.0359509      0.0019724
      0.0296964      0.0186715     -0.0016769
     -0.0338797      0.0286162      0.0008486
      0.0623644      0.0061550     -0.0005010
     -0.0217301      0.0129484     -0.0018344
     -0.0311243      0.0430706     -0.0112094
      0.0065065     -0.0131947      0.0032936
      0.0034727      0.0039070      0.0013355
     -0.0049297     -0.0005608     -0.0000119
     -0.0024161     -0.0007087      0.0045689
      0.0005879      0.0060260      0.0002404
     -0.0045414     -0.0029661     -0.0003506
      0.0042474      0.0034996      0.0001552
     -0.0027136     -0.0030890     -0.0038153
      0.0060808     -0.0011159     -0.0000514
     -0.0022255     -0.0009691     -0.0020946
      0.0026000     -0.0011722      0.0016904
point    3
  26
      0.0071067      0.0028330      0.0061619
      0.0286356     -0.0162772      0.0307900
      0.0018163      0.0050864     -0.0077988
     -0.0116194     -0.0107553     -0.0086402
      0.0179015      0.0146425      0.0028015
     -0.0201385     -0.0108587      0.0079451
     -0.0310489     -0.0068819     -0.0785974
      0.0358715      0.0010206      0.0610909
     -0.0034863      0.0061289     -0.0049436
     -0.0117156     -0.0048970      0.0023436
      0.0027025      0.0237215     -0.0016354
     -0.0313921      0.0099247      0.0021638
      0.0514256     -0.0115137     -0.0031029
     -0.0012535     -0.0050912     -0.0015237
     -0.0400627      0.0205446     -0.0061430
      0.0016868     -0.0189877     -0.0009855
      0.0044979      0.0027895     -0.0029075
     -0.0025001     -0.0020078      0.0001592
     -0.0005315     -0.0000745      0.0016584
      0.0008869      0.0024913      0.0001464
     -0.0011796     -0.0011439     -0.0013561
      0.0013179      0.0004808      0.0005490
     -0.0019026     -0.0015951     -0.0006008
      0.0028800     -0.0002709     -0.0002033
     -0.0013204     -0.0000953      0.0004710
      0.0014221      0.0007860      0.0021573
point    4
  26
     -0.0027953      0.0011980      0.0169377
      0.0099985     -0.0343507      0.0447427
     -0.0019750     -0.0022091     -0.0141864
     -0.0003636      0.0005037     -0.0020647
      0.0184004      0.0110862     -0.0078070
     -0.0109779     -0.0007776      0.0106166
     -0.0201779     -0.0109257     -0.0906585
      0.0556558      0.0232982      0.0578833
      0.0024470      0.0201267     -0.0054610
     -0.0032911      0.0109674      0.0029145
     -0.0115310      0.0128916     -0.0003433
     -0.0149880      0.0003128      0.0018129
      0.0227508     -0.0144259     -0.0033703
      0.0067615     -0.0109018     -0.0026213
     -0.0486156      0.0105868     -0.0089224
     -0.0042187     -0.0168940      0.0007258
      0.0031347      0.0013024     -0.0041954
     -0.0007134     -0.0015618      0.0002113
      0.0006598      0.0001628     -0.0002106
     -0.0001489     -0.0001604      0.0000970
      0.0006980      0.0002054     -0.0013425
     -0.0004437     -0.0013765      0.0007386
     -0.0007224      0.0000343      0.0011148
      0.0001332     -0.0002185     -0.0001874
     -0.0010465      0.0000919      0.0014070
      0.0013692      0.0010338      0.0021686
point    5
  26
     -0.0057057     -0.0048247      0.0089178
      0.0099291     -0.0252883      0.0472662
     -0.0100059     -0.0053045     -0.0055363
      0.0017367      0.0060327      0.0059213
      0.0081655      0.0033769     -0.0055894
      0.0008309      0.0056901      0.0026469
     -0.0004629     -0.0170589     -0.0961048
      0.0532221      0.0238582      0.0569823
     -0.0031472      0.0136136     -0.0061392
      0.0065558      0.0097751      0.0015219
     -0.0122905     -0.0020225     -0.0006116
      0.0016455     -0.0017114     -0.0002906
     -0.0038758     -0.0064695      0.0001963
      0.0056067     -0.0038982     -0.0024039
     -0.0462901      0.0146245     -0.0124761
     -0.0059982     -0.0087722      0.0044906
      0.0009059      0.0001277     -0.0027813
      0.0003890     -0.0004839      0.0003164
      0.0009320      0.0000820     -0.0008111
     -0.0012870     -0.0012878      0.0002521
      0.0009838      0.0007295     -0.0007375
     -0.0008347     -0.0017395      0.0008184
      0.0001001      0.0009853      0.0013047
     -0.0013526     -0.0004180     -0.0001493
     -0.0008679      0.0001867      0.0011250
      0.0011153      0.0001970      0.0018712
point    6
  26
     -0.0038218     -0.0078702      0.0074784
      0.0058498     -0.0004482      0.0276178
     -0.0005940      0.0006367     -0.0075995
      0.0027286     -0.0028576     -0.0014724
      0.0077449      0.0052810     -0.0022113
     -0.0059331      0.0008409      0.0040332
      0.0213176     -0.0026250     -0.0839292
      0.0032422     -0.0336451      0.0559633
      0.0099345      0.0088094     -0.0092521
     -0.0033289      0.0041497      0.0012262
     -0.0030928      0.0115706     -0.0004545
     -0.0114083     -0.0024255      0.0019156
      0.0140783     -0.0067700     -0.0033831
      0.0040594     -0.0069808     -0.0000570
     -0.0390938      0.0328941     -0.0046259
     -0.0016764     -0.0039874      0.0111292
      0.0020715      0.0023789     -0.0013316
      0.0001561     -0.0013851      0.0003964
     -0.0001648     -0.0001004     -0.0001112
      0.0009370      0.0000797     -0.0003169
      0.0001111     -0.0001120     -0.0005796
     -0.0001020      0.0001017      0.0005550
     -0.0010662     -0.0005285      0.0003028
      0.0001945      0.0005182     -0.0002270
     -0.0001760      0.0006927      0.0022904
     -0.0019674      0.0017821      0.0026429
point    7
  26
     -0.0006690     -0.0061768     -0.0010574
      0.0065832      0.0129876      0.0208528
     -0.0029889      0.0002611     -0.0030763
      0.0006480     -0.0027717     -0.0017887
     -0.0002949     -0.0007201      0.0016265
     -0.0014360      0.0018570      0.0009893
      0.0410744      0.0072162     -0.0789386
     -0.0273425     -0.0773395      0.0667123
      0.0143166      0.0076179     -0.0103665
     -0.0054182     -0.0035641      0.0011524
      0.0018373      0.0061518     -0.0024663
     -0.0067349     -0.0018541      0.0019893
      0.0069734      0.0008988     -0.0022259
     -0.0009336     -0.0046430     -0.0003819
     -0.0279878      0.0475352     -0.0095403
      0.0048136      0.0098001      0.0110947
     -0.0005742      0.0022962     -0.0002521
      0.0002426     -0.0004152      0.0006537
     -0.0003451     -0.0008935      0.0003018
      0.0007608      0.0000304     -0.0002758
     -0.0004189     -0.0001971     -0.0000135
      0.0001101      0.0006496      0.0004173
     -0.0005287     -0.0005709     -0.0002832
      0.0000571      0.0002551      0.0003992
      0.0010185     -0.0001739      0.0021283
     -0.0027630      0.0017630      0.0023491
point    8
  26
      0.0017761     -0.0036669      0.0004226
     -0.0044021      0.0079088      0.0219638
     -0.0049920     -0.0011209     -0.0065899
      0.0036032     -0.0040625      0.0009328
     -0.0019925     -0.0008586     -0.0003268
     -0.0013229      0.0040391      0.0028729
      0.0488404      0.0037735     -0.0751189
     -0.0297078     -0.0863957      0.0649608
      0.0212607      0.0180273     -0.0090344
     -0.0061288     -0.0026544     -0.0008596
      0.0005861      0.0028196     -0.0009583
     -0.0053486     -0.0029813      0.0017414
      0.0027214      0.0031783     -0.0023712
     -0.0015721     -0.0077451      0.0002303
     -0.0245936      0.0514322     -0.0148664
      0.0054063      0.0156213      0.0122322
     -0.0015504      0.0015608     -0.0006553
      0.0002768      0.0001048      0.0005674
     -0.0009491      0.0000412     -0.0003628
      0.0002401     -0.0004528      0.0000310
      0.0000770     -0.0002333      0.0002611
     -0.0002094      0.0002117      0.0008505
      0.0000571     -0.0001858     -0.0001234
     -0.0006586     -0.0000638     -0.0000460
      0.0011149     -0.0004201      0.0015862
     -0.0025322      0.0021227      0.0026602
point    9
  26
      0.0036496      0.0020126      0.0006641
     -0.0129840     -0.0024166      0.0234342
     -0.0045954     -0.0026989     -0.0071490
     -0.0005089      0.0005498     -0.0013784
     -0.0012114     -0.0032335      0.0007229
     -0.0014133      0.0032258      0.0038081
      0.0530360     -0.0039677     -0.0685353
     -0.0242628     -0.0830765      0.0732915
      0.0240162      0.0267794     -0.0135791
     -0.0052065     -0.0024334      0.0010399
      0.0002078     -0.0014409     -0.0023543
     -0.0055305     -0.0018499      0.0016664
      0.0020474      0.0054183      0.0001510
     -0.0040646     -0.0104996     -0.0004089
     -0.0218591      0.0532516     -0.0238019
      0.0032615      0.0199390      0.0094294
     -0.0023496      0.0011131     -0.0011104
      0.0000430      0.0005352      0.0004626
      0.0004368     -0.0015564      0.0006623
     -0.0004346     -0.0006521     -0.0001135
     -0.0001503      0.0003108      0.0000060
     -0.0004547     -0.0001232      0.0005264
      0.0002963      0.0005000     -0.0003643
     -0.0007837     -0.0002698      0.0006904
      0.0012127     -0.0015004      0.0010495
     -0.0023976      0.0020834      0.0011906
point   10
  26
      0.0054641      0.0017027     -0.0002114
     -0.0148597     -0.0035214      0.0237076
     -0.0062067     -0.0008150     -0.0044137
      0.0003584     -0.0018689     -0.0002426
     -0.0036686     -0.0023716      0.0005729
     -0.0004894      0.0036089      0.0024399
      0.0574128     -0.0084575     -0.0681955
     -0.0190866     -0.0727604      0.0726883
      0.0215593      0.0235137     -0.0120446
     -0.0013234     -0.0017936     -0.0006283
      0.0012140     -0.0054233     -0.0012826
     -0.0048205     -0.0001282      0.0016161
      0.0005393      0.0061732     -0.0014939
     -0.0062304     -0.0095256      0.0004449
     -0.0242693      0.0534264     -0.0250720
     -0.0011774      0.0186042      0.0095036
     -0.0019828      0.0002256     -0.0006420
      0.0000686      0.0004458      0.0004799
     -0.0000882     -0.0003784      0.0002884
     -0.0006234     -0.0005797      0.0006422
      0.0001849     -0.0001704     -0.0000322
     -0.0003439     -0.0002084      0.0005208
      0.0006903      0.0003979     -0.0003816
     -0.0008456     -0.0001704      0.0002133
      0.0006153     -0.0015434      0.0004652
     -0.0020914      0.0016177      0.0010574
point   11
  26
      0.0041460     -0.0019228     -0.0016047
     -0.0126822      0.0094473      0.0199785
     -0.0044652      0.0005003     -0.0029966
      0.0028962     -0.0044212     -0.0008843
     -0.0052250     -0.0034715      0.0005716
      0.0004358      0.0046159      0.0023892
      0.0670388     -0.0052848     -0.0714733
     -0.0314141     -0.0851924      0.0667312
      0.0181119      0.0171238     -0.0062611
     -0.0009010     -0.0029899     -0.0031980
      0.0013414     -0.0042227     -0.0009365
     -0.0051704     -0.0005363      0.0008628
      0.0013243      0.0065266     -0.0012291
     -0.0046934     -0.0067503      0.0016778
     -0.0273638      0.0576203     -0.0198581
      0.0003935      0.0180521      0.0125160
     -0.0016257      0.0007478     -0.0000229
      0.0006563     -0.0000654      0.0008695
     -0.0005040     -0.0002111      0.0000244
     -0.0002671     -0.0006416     -0.0011015
     -0.0003778      0.0002290     -0.0002434
     -0.0000271      0.0003154      0.0012643
      0.0003930      0.0000708     -0.0004868
     -0.0007503      0.0002151     -0.0001298
      0.0012206     -0.0013879      0.0010394
     -0.0024907      0.0016334      0.0025015
point   12
  26
     -0.0023838     -0.0004661     -0.0073783
      0.0055315      0.0196572      0.0177194
      0.0062666      0.0053285      0.0076814
     -0.0120398      0.0038952     -0.0132792
     -0.0007522     -0.0068214      0.0084573
     -0.0001788     -0.0037701     -0.0019800
      0.0636111     -0.0191289     -0.0684234
     -0.0253270     -0.0413017      0.0858974
     -0.0039120     -0.0115405     -0.0120280
      0.0030070     -0.0056059      0.0043926
      0.0068426     -0.0000923     -0.0064504
     -0.0128947      0.0061234     -0.0003731
      0.0176468      0.0030773      0.0039260
     -0.0063946      0.0009423     -0.0016313
     -0.0367203      0.0480254     -0.0225930
     -0.0053816      0.0047310      0.0038566
      0.0010433      0.0024188      0.0018876
      0.0005282     -0.0017512      0.0008805
      0.0034047     -0.0049410      0.0019995
      0.0011285      0.0006912     -0.0028385
     -0.0024919      0.0007288     -0.0011412
      0.0010719      0.0014212     -0.0004965
     -0.0013283     -0.0005681     -0.0014237
      0.0013432      0.0014983      0.0016590
      0.0012574     -0.0024100      0.0015973
     -0.0028778     -0.0001415      0.0000821
point   13
  26
      0.0024759      0.0061133     -0.0025679
     -0.0150793     -0.0032759      0.0220700
     -0.0008690      0.0000677     -0.0026120
     -0.0068571      0.0043950     -0.0081010
     -0.0034790     -0.0071870      0.0043591
      0.0011325      0.0011300      0.0034252
      0.0664937     -0.0256599     -0.0521788
     -0.0243486     -0.0564854      0.0876600
      0.0149474      0.0221004     -0.0189040
     -0.0005198     -0.0037174      0.0034977
      0.0019608     -0.0070607     -0.0034149
     -0.0085167      0.0027113      0.0010880
      0.0059432      0.0080288      0.0012738
     -0.0070527     -0.0092407      0.0002401
     -0.0240596      0.0538288     -0.0377556
     -0.0004759      0.0185119      0.0020543
     -0.0012405     -0.0003924     -0.0000293
      0.0000095      0.0001206      0.0003991
      0.0023400     -0.0036437      0.0013422
     -0.0004755     -0.0004348     -0.0007409
     -0.0009400      0.0007789     -0.0003237
     -0.0002361     -0.0000521     -0.0003708
      0.0002917      0.0005940     -0.0007540
     -0.0004259      0.0002495      0.0014099
      0.0012092     -0.0023923     -0.0003618
     -0.0022280      0.0009121     -0.0007045
point   14
  26
      0.0017817      0.0006078     -0.0027877
     -0.0137288      0.0070716      0.0240039
     -0.0034993      0.0006604     -0.0037012
      0.0026199     -0.0044563     -0.0040416
     -0.0070728     -0.0029140      0.0015506
      0.0014372      0.0032164      0.0041168
      0.0733724     -0.0095271     -0.0669111
     -0.0296074     -0.0750939      0.0736337
      0.0155249      0.0172397     -0.0054830
     -0.0006268     -0.0042184     -0.0022223
      0.0011952     -0.0040374     -0.0007885
     -0.0062743      0.0005443      0.0019685
      0.0026673      0.0056106     -0.0045372
     -0.0047034     -0.0069279      0.0004331
     -0.0293692      0.0550217     -0.0282762
     -0.0007935      0.0169136      0.0086106
     -0.0006983     -0.0002525      0.0004188
      0.0002622      0.0000483      0.0008888
     -0.0009018     -0.0000034      0.0001900
      0.0001164     -0.0002222      0.0013071
      0.0001593     -0.0004335      0.0000240
     -0.0002473      0.0002157      0.0001911
      0.0005291     -0.0001163     -0.0004523
     -0.0007215      0.0002010     -0.0001304
      0.0011651     -0.0010356      0.0001506
     -0.0025862      0.0018877      0.0018437
point   15
  26
      0.0004161     -0.0002049     -0.0020111
     -0.0110648      0.0076018      0.0232438
     -0.0025353      0.0003776     -0.0052264
      0.0006609     -0.0009066     -0.0052418
     -0.0036794     -0.0052595      0.0013089
     -0.0000869      0.0032077      0.0052712
      0.0728609     -0.0070488     -0.0665352
     -0.0357494     -0.0789791      0.0794446
      0.0169948      0.0165610     -0.0116442
     -0.0030021     -0.0040199      0.0009838
      0.0009192     -0.0011111     -0.0027324
     -0.0073524     -0.0012675      0.0001027
      0.0045389      0.0056643      0.0007914
     -0.0032170     -0.0073579      0.0011416
     -0.0278520      0.0547311     -0.0297721
      0.0013808      0.0176473      0.0074930
     -0.0008475      0.0003993      0.0005802
      0.0001927      0.0000310      0.0009220
      0.0003110     -0.0015022      0.0003941
     -0.0000086     -0.0007751     -0.0012836
     -0.0005677      0.0003721     -0.0000826
     -0.0002029      0.0004715      0.0010803
      0.0002201     -0.0001351     -0.0004781
     -0.0006784      0.0001974      0.0001618
      0.0012288     -0.0008115      0.0002654
     -0.0028797      0.0021170      0.0018227
point   16
  26
     -0.0007544     -0.0005048     -0.0022265
     -0.0094721      0.0081696      0.0201933
     -0.0025545      0.0023167     -0.0037395
      0.0037338     -0.0035291     -0.0054519
     -0.0058390     -0.0027521      0.0007994
      0.0013821      0.0010843      0.0052997
      0.0711159     -0.0107241     -0.0615601
     -0.0384456     -0.0731648      0.0822997
      0.0175067      0.0154363     -0.0108937
     -0.0034431     -0.0043200     -0.0020104
      0.0016176     -0.0002798     -0.0011475
     -0.0070086     -0.0006760      0.0033017
      0.0042185      0.0040566     -0.0044003
     -0.0030838     -0.0066962      0.0026182
     -0.0265789      0.0537966     -0.0325009
      0.0012624      0.0168958      0.0060356
     -0.0002314     -0.0000701      0.0008407
      0.0001623     -0.0002222      0.0001737
     -0.0008424      0.0001220      0.0002509
      0.0003078     -0.0002554      0.0008660
      0.0000523     -0.0003234     -0.0000066
     -0.0003024      0.0001037     -0.0003147
     -0.0001229      0.0001016     -0.0005426
     -0.0006094      0.0001137     -0.0001688
      0.0006655     -0.0006798      0.0000048
     -0.0027362      0.0020008      0.0022796
point   17
  26
     -0.0005777      0.0008204     -0.0020125
     -0.0099844      0.0055461      0.0196645
     -0.0029408      0.0011891     -0.0025808
      0.0035643     -0.0020617     -0.0047295
     -0.0058868     -0.0029090      0.0000482
      0.0012103      0.0012296      0.0054754
      0.0709423     -0.0096066     -0.0589892
     -0.0385207     -0.0715881      0.0770930
      0.0199888      0.0169342     -0.0048447
     -0.0030068     -0.0035985     -0.0024062
      0.0016881     -0.0010345     -0.0006603
     -0.0062079     -0.0014125      0.0014413
      0.0026792      0.0039994     -0.0047186
     -0.0038226     -0.0075436     -0.0004120
     -0.0261653      0.0527426     -0.0346463
      0.0001458      0.0165069      0.0075029
     -0.0000513     -0.0005933      0.0007247
      0.0002612      0.0000776      0.0007614
     -0.0009859      0.0006000      0.0002282
      0.0001934     -0.0001626      0.0018148
      0.0004252     -0.0005446      0.0000047
     -0.0002582      0.0001173      0.0004732
      0.0004633     -0.0001928     -0.0003999
     -0.0006630      0.0000792     -0.0000528
      0.0001946     -0.0004850     -0.0004279
     -0.0026849      0.0018904      0.0016482
point   18
  26
     -0.0000021      0.0009422     -0.0012141
     -0.0119285      0.0053422      0.0180002
     -0.0023741     -0.0003319     -0.0016043
      0.0032298     -0.0013194     -0.0039738
     -0.0053761     -0.0031425     -0.0002973
      0.0012147      0.0010217      0.0049733
      0.0701609     -0.0128209     -0.0557547
     -0.0381474     -0.0666770      0.0785503
      0.0211607      0.0167640     -0.0084316
     -0.0026982     -0.0028950     -0.0011880
      0.0016722     -0.0020023     -0.0011574
     -0.0055064     -0.0009050      0.0025879
      0.0021024      0.0041329     -0.0040775
     -0.0043868     -0.0073641      0.0017792
     -0.0251150      0.0521529     -0.0368263
     -0.0002281      0.0162122      0.0066600
     -0.0004632     -0.0002611      0.0003793
      0.0002701      0.0001360      0.0005421
     -0.0006336      0.0004015      0.0003329
     -0.0001031     -0.0004869      0.0003911
      0.0002062     -0.0002055     -0.0000394
     -0.0002704      0.0000318      0.0003224
      0.0005085     -0.0000382     -0.0004096
     -0.0007291     -0.0000316     -0.0003204
     -0.0000104     -0.0005422     -0.0006437
     -0.0025531      0.0018863      0.0014192
point   19
  26
      0.0008865      0.0035048     -0.0003867
     -0.0123769      0.0038468      0.0195450
     -0.0045701     -0.0017563     -0.0021428
      0.0029335      0.0007329     -0.0027070
     -0.0040010     -0.0043668     -0.0017276
      0.0006631      0.0001084      0.0063725
      0.0708830     -0.0093437     -0.0585776
     -0.0372284     -0.0679078      0.0786748
      0.0229038      0.0162738     -0.0084257
     -0.0031923     -0.0026348     -0.0006204
      0.0015356     -0.0018558     -0.0012137
     -0.0050381     -0.0020967      0.0003208
      0.0012661      0.0049125     -0.0011500
     -0.0041113     -0.0075474      0.0009446
     -0.0251736      0.0506864     -0.0379236
     -0.0014980      0.0162380      0.0068750
     -0.0006067     -0.0002892      0.0003310
      0.0003072      0.0002575      0.0003760
      0.0001449     -0.0005958      0.0002723
     -0.0001632     -0.0005811      0.0000878
     -0.0002976      0.0003069     -0.0000033
     -0.0003827      0.0001540      0.0004090
      0.0004554      0.0002424     -0.0002949
     -0.0008003      0.0001037      0.0002503
      0.0001639     -0.0005112     -0.0006140
     -0.0027027      0.0021184      0.0013281
point   20
  26
     -0.0003981      0.0031856     -0.0004947
     -0.0113279      0.0044516      0.0170819
     -0.0027863     -0.0020359     -0.0009529
      0.0014063      0.0019717     -0.0031085
     -0.0034896     -0.0046281     -0.0015044
      0.0009261     -0.0004384      0.0053848
      0.0697211     -0.0133824     -0.0540914
     -0.0380284     -0.0641183      0.0806255
      0.0217348      0.0154628     -0.0111764
     -0.0028605     -0.0025008      0.0001567
      0.0017186     -0.0022161     -0.0012869
     -0.0052982     -0.0011939      0.0011872
      0.0019563      0.0047682     -0.0017634
     -0.0043741     -0.0070134      0.0020793
     -0.0243367      0.0509946     -0.0391890
     -0.0010101      0.0161451      0.0059124
     -0.0003972     -0.0002986      0.0002518
      0.0003366      0.0001873      0.0005249
      0.0002307     -0.0005390      0.0003534
     -0.0001343     -0.0006891     -0.0005573
     -0.0002756      0.0002427     -0.0000616
     -0.0002681      0.0002031      0.0005352
      0.0003681      0.0001275     -0.0004104
     -0.0007433     -0.0000056     -0.0001307
     -0.0000690     -0.0005990     -0.0006283
     -0.0026013      0.0019183      0.0012629
point   21
  26
      0.0001128      0.0024176     -0.0007455
     -0.0101980      0.0051467      0.0167550
     -0.0029123     -0.0011070     -0.0011979
      0.0027874      0.0007715     -0.0036599
     -0.0042124     -0.0038330     -0.0017226
     -0.0006176     -0.0000086      0.0056528
      0.0706023     -0.0110939     -0.0547989
     -0.0382846     -0.0689989      0.0787916
      0.0202618      0.0156415     -0.0093658
     -0.0030709     -0.0030300      0.0001198
      0.0017341     -0.0018111     -0.0020431
     -0.0058973     -0.0008409      0.0020923
      0.0026792      0.0043277     -0.0033800
     -0.0039400     -0.0069129      0.0013313
     -0.0250393      0.0520105     -0.0379363
     -0.0006898      0.0166766      0.0070012
      0.0000025     -0.0005557      0.0005284
      0.0003244      0.0002268      0.0010686
     -0.0006066      0.0001721      0.0003138
      0.0000317     -0.0004780     -0.0000173
      0.0002626     -0.0004010     -0.0000772
     -0.0002381      0.0003658      0.0008006
      0.0005511     -0.0003279     -0.0004554
     -0.0007113     -0.0000338     -0.0003606
     -0.0002700     -0.0003170     -0.0004471
     -0.0026614      0.0019928      0.0017522
point   22
  26
     -0.0012935      0.0029613     -0.0006236
     -0.0092084      0.0059658      0.0162182
     -0.0032367     -0.0007235     -0.0010574
      0.0028769      0.0007025     -0.0036489
     -0.0043408     -0.0034320     -0.0017791
      0.0011339     -0.0018937      0.0054232
      0.0708253     -0.0135627     -0.0537991
     -0.0390964     -0.0661639      0.0824224
      0.0197123      0.0151408     -0.0103505
     -0.0030843     -0.0035292     -0.0013766
      0.0018445     -0.0011564     -0.0003697
     -0.0062377     -0.0011383      0.0005639
      0.0032212      0.0045568     -0.0022280
     -0.0038778     -0.0068489      0.0014135
     -0.0249365      0.0517138     -0.0386658
     -0.0004431      0.0163613      0.0054772
     -0.0000137     -0.0003380      0.0004842
      0.0002359     -0.0000586      0.0002021
     -0.0002321     -0.0002578      0.0003400
      0.0001251     -0.0003009      0.0005236
     -0.0002208      0.0000387     -0.0000678
     -0.0002361      0.0001984      0.0001533
     -0.0000157      0.0001279     -0.0004924
     -0.0006388      0.0001141      0.0001289
     -0.0001681     -0.0003683     -0.0004343
     -0.0026946      0.0018908      0.0015428
point   23
  26
     -0.0005277      0.0032924     -0.0005688
     -0.0102269      0.0057683      0.0173200
     -0.0033420     -0.0015703     -0.0015411
      0.0024756      0.0013916     -0.0034695
     -0.0039783     -0.0040226     -0.0019480
      0.0006537     -0.0013371      0.0060136
      0.0720491     -0.0110128     -0.0553814
     -0.0393253     -0.0684732      0.0800442
      0.0205690      0.0154388     -0.0088982
     -0.0029910     -0.0031304     -0.0007131
      0.0017498     -0.0014462     -0.0013293
     -0.0060480     -0.0014644      0.0006611
      0.0027982      0.0046460     -0.0018774
     -0.0038795     -0.0071525      0.0011843
     -0.0253578      0.0514458     -0.0383531
     -0.0008190      0.0166226      0.0063726
     -0.0001501     -0.0003335      0.0005139
      0.0002142      0.0000776      0.0003908
     -0.0000628     -0.0004525      0.0003137
      0.0000166     -0.0004814      0.0001808
     -0.0002844      0.0001458     -0.0000349
     -0.0002771      0.0002226      0.0004543
      0.0002553      0.0000217     -0.0004261
     -0.0006718      0.0001255      0.0002012
     -0.0000986     -0.0002953     -0.0005292
     -0.0027413      0.0019737      0.0014193
point   24
  26
     -0.0006579      0.0028579     -0.0006214
     -0.0100385      0.0059715      0.0166062
     -0.0029426     -0.0016657     -0.0010985
      0.0020596      0.0016443     -0.0034887
     -0.0037417     -0.0042458     -0.0018103
      0.0003111     -0.0007815      0.0055931
      0.0719799     -0.0128948     -0.0533429
     -0.0398475     -0.0665234      0.0802874
      0.0203587      0.0153930     -0.0101220
     -0.0027351     -0.0029785     -0.0000645
      0.0017475     -0.0016749     -0.0012319
     -0.0060288     -0.0010518      0.0012411
      0.0028960      0.0044765     -0.0023987
     -0.0040752     -0.0070298      0.0016700
     -0.0251679      0.0514459     -0.0390475
     -0.0005821      0.0165069      0.0060415
     -0.0000245     -0.0004344      0.0004245
      0.0002282      0.0001318      0.0005876
     -0.0001134     -0.0003235      0.0003473
     -0.0000266     -0.0005715     -0.0001061
     -0.0001762      0.0000617     -0.0000563
     -0.0002469      0.0002172      0.0005550
      0.0003769     -0.0000823     -0.0004639
     -0.0006846     -0.0000080     -0.0002140
     -0.0001843     -0.0003398     -0.0006258
     -0.0026840      0.0018991      0.0013389
point   25
  26
     -0.0008506      0.0031425     -0.0006467
     -0.0101040      0.0060025      0.0169392
     -0.0032470     -0.0015819     -0.0012293
      0.0025169      0.0013204     -0.0034944
     -0.0042447     -0.0038154     -0.0018594
      0.0007294     -0.0011828      0.0057483
      0.0726355     -0.0127153     -0.0534903
     -0.0400436     -0.0666303      0.0804616
      0.0204231      0.0155542     -0.0096915
     -0.0027405     -0.0031468     -0.0003876
      0.0017050     -0.0016549     -0.0011968
     -0.0060596     -0.0011525      0.0010315
      0.0028843      0.0044880     -0.0024380
     -0.0040426     -0.0071382      0.0013784
     -0.0253660      0.0512029     -0.0391743
     -0.0006272      0.0165851      0.0058537
      0.0000521     -0.0005157      0.0004143
      0.0002320      0.0001429      0.0005762
     -0.0002440     -0.0001992      0.0003347
     -0.0000149     -0.0005013      0.0001480
     -0.0000522     -0.0000649     -0.0000494
     -0.0002689      0.0002076      0.0005268
      0.0003118     -0.0000045     -0.0004507
     -0.0006904      0.0000389     -0.0000452
     -0.0001693     -0.0003307     -0.0006370
     -0.0027247      0.0019493      0.0013777
point   26
  26
     -0.0007545      0.0029788     -0.0007142
     -0.0101052      0.0061563      0.0169436
     -0.0031776     -0.0014919     -0.0013253
      0.0023769      0.0014996     -0.0035852
     -0.0039087     -0.0041603     -0.0019137
      0.0003735     -0.0009878      0.0058151
      0.0731940     -0.0119288     -0.0535156
     -0.0401430     -0.0679902      0.0797357
      0.0203029      0.0157066     -0.0091934
     -0.0028403     -0.0033351     -0.0006015
      0.0016999     -0.0015523     -0.0011875
     -0.0061496     -0.0011863      0.0009973
      0.0029512      0.0045096     -0.0024610
     -0.0039456     -0.0071244      0.0013620
     -0.0255896      0.0513369     -0.0390084
     -0.0006337      0.0167123      0.0062007
      0.0000427     -0.0004906      0.0004613
      0.0002391      0.0001340      0.0005877
     -0.0001615     -0.0002986      0.0003285
      0.0000077     -0.0004779      0.0001945
     -0.0002037      0.0000670     -0.0000621
     -0.0002744      0.0002377      0.0005200
      0.0003598     -0.0000958     -0.0004566
     -0.0006963      0.0000420     -0.0000710
     -0.0002087     -0.0002839     -0.0005914
     -0.0027554      0.0020230      0.0015406
point   27
  26
     -0.0011970      0.0036543     -0.0006819
     -0.0104208      0.0061079      0.0175872
     -0.0036606     -0.0016018     -0.0014691
      0.0031875      0.0008665     -0.0034693
     -0.0050725     -0.0031381     -0.0019376
      0.0015393     -0.0018829      0.0060035
      0.0737069     -0.0126782     -0.0537004
     -0.0403344     -0.0663083      0.0813839
      0.0206720      0.0157968     -0.0092268
     -0.0027501     -0.0033776     -0.0007773
      0.0016150     -0.0017209     -0.0014140
     -0.0060530     -0.0013756      0.0006237
      0.0027907      0.0045932     -0.0022349
     -0.0040062     -0.0073592      0.0008190
     -0.0255852      0.0506084     -0.0395925
     -0.0007547      0.0167164      0.0052256
      0.0001291     -0.0006001      0.0003841
      0.0002485      0.0001601      0.0005294
     -0.0004225     -0.0000454      0.0003141
     -0.0000021     -0.0004032      0.0004879
      0.0001163     -0.0002315     -0.0000365
     -0.0003163      0.0002012      0.0004995
      0.0002228      0.0001096     -0.0004195
     -0.0006958      0.0001658      0.0003738
     -0.0001598     -0.0003002     -0.0006465
     -0.0027971      0.0020429      0.0013745
point   28
  26
     -0.0003326      0.0017241     -0.0004692
     -0.0107727      0.0063271      0.0151244
     -0.0011527     -0.0028177     -0.0004481
     -0.0002282      0.0035627     -0.0033412
     -0.0016597     -0.0060800     -0.0014450
     -0.0007013      0.0006742      0.0047413
      0.0694517     -0.0158912     -0.0511546
     -0.0389747     -0.0625270      0.0831342
      0.0205912      0.0145969     -0.0137044
     -0.0025978     -0.0020854      0.0019780
      0.0018278     -0.0023847     -0.0024940
     -0.0055981     -0.0007655      0.0019116
      0.0025888      0.0049467     -0.0008783
     -0.0043785     -0.0066852      0.0027240
     -0.0238537      0.0512080     -0.0401436
     -0.0006248      0.0161601      0.0048850
     -0.0005175      0.0001025      0.0002890
      0.0002865      0.0000630      0.0004791
      0.0006610     -0.0009976      0.0004012
     -0.0001253     -0.0009892     -0.0016807
     -0.0007957      0.0007357     -0.0000629
     -0.0002095      0.0002726      0.0007309
      0.0007005     -0.0004529     -0.0004723
     -0.0006253     -0.0000272     -0.0003598
     -0.0003596     -0.0003829     -0.0005611
     -0.0025999      0.0017129      0.0008166
point   29
  26
     -0.0003886      0.0034007     -0.0006791
     -0.0112867      0.0059450      0.0177353
     -0.0031772     -0.0017344     -0.0019755
      0.0023674      0.0018892     -0.0035974
     -0.0035774     -0.0045949     -0.0021941
      0.0003227     -0.0013167      0.0064214
      0.0746299     -0.0094997     -0.0545493
     -0.0402496     -0.0702155      0.0792936
      0.0210831      0.0155942     -0.0080924
     -0.0031908     -0.0035227     -0.0010105
      0.0017212     -0.0015247     -0.0017620
     -0.0060721     -0.0016958      0.0006334
      0.0025962      0.0047863     -0.0018291
     -0.0038045     -0.0071791      0.0011494
     -0.0257263      0.0506710     -0.0391272
     -0.0011234      0.0173579      0.0062896
     -0.0001416     -0.0003367      0.0005606
      0.0003170      0.0000943      0.0004740
     -0.0000074     -0.0005335      0.0002795
      0.0000695     -0.0004437      0.0001627
     -0.0005481      0.0003828     -0.0000494
     -0.0003613      0.0003358      0.0005844
      0.0004295     -0.0002289     -0.0003945
     -0.0006927      0.0001857      0.0002634
     -0.0003102     -0.0001184     -0.0003848
     -0.0028785      0.0023016      0.0017982
point   30
  26
     -0.0006074      0.0024027     -0.0007632
     -0.0105558      0.0062545      0.0164922
     -0.0028942     -0.0012928     -0.0013397
      0.0021616      0.0017717     -0.0036442
     -0.0035301     -0.0045133     -0.0019760
     -0.0001941     -0.0005110      0.0057191
      0.0739212     -0.0110602     -0.0526765
     -0.0402918     -0.0690852      0.0801697
      0.0204776      0.0156244     -0.0100430
     -0.0030617     -0.0034516     -0.0003879
      0.0017881     -0.0013207     -0.0006963
     -0.0061084     -0.0011381      0.0016343
      0.0027468      0.0044281     -0.0030410
     -0.0038425     -0.0068545      0.0020616
     -0.0255236      0.0511543     -0.0394111
     -0.0007823      0.0169483      0.0060486
      0.0000151     -0.0004719      0.0005013
      0.0002853      0.0001028      0.0005583
     -0.0000892     -0.0003448      0.0003439
      0.0000468     -0.0004743      0.0001240
     -0.0001691      0.0000444     -0.0000838
     -0.0002986      0.0002472      0.0003580
      0.0003412     -0.0001651     -0.0004785
     -0.0007352     -0.0000967     -0.0006312
     -0.0002709     -0.0003196     -0.0004978
     -0.0028287      0.0021214      0.0016592
point   31
  26
     -0.0012393      0.0030544     -0.0007023
     -0.0102167      0.0060380      0.0165893
     -0.0030999     -0.0014660     -0.0011596
      0.0022305      0.0016309     -0.0035195
     -0.0039799     -0.0040567     -0.0018773
      0.0007731     -0.0011835      0.0056112
      0.0736681     -0.0121090     -0.0525289
     -0.0403385     -0.0673852      0.0808779
      0.0204966      0.0156885     -0.0099295
     -0.0028491     -0.0031936     -0.0000591
      0.0017541     -0.0016418     -0.0013421
     -0.0060902     -0.0013483      0.0007768
      0.0027909      0.0047397     -0.0018773
     -0.0040095     -0.0071124      0.0012388
     -0.0254759      0.0509763     -0.0396882
     -0.0007857      0.0167112      0.0056281
      0.0000351     -0.0005191      0.0004091
      0.0002506      0.0001399      0.0006163
     -0.0001108     -0.0002985      0.0003524
     -0.0000076     -0.0005608     -0.0000547
     -0.0001162      0.0000087     -0.0000697
     -0.0002605      0.0002411      0.0005599
      0.0002347      0.0000430     -0.0004753
     -0.0006874      0.0000658     -0.0000039
     -0.0001637     -0.0004025     -0.0006325
     -0.0028028      0.0019398      0.0012600
point   32
  26
     -0.0008830      0.0032216     -0.0006322
     -0.0105984      0.0061382      0.0169214
     -0.0030901     -0.0017535     -0.0013168
      0.0023878      0.0015439     -0.0034838
     -0.0040184     -0.0040491     -0.0019242
      0.0006954     -0.0012275      0.0058130
      0.0737612     -0.0118429     -0.0530369
     -0.0403629     -0.0674365      0.0802613
      0.0206719      0.0155732     -0.0092408
     -0.0028480     -0.0032220     -0.0006147
      0.0017735     -0.0016332     -0.0013431
     -0.0060431     -0.0013061      0.0011192
      0.0027162      0.0045180     -0.0024934
     -0.0040122     -0.0070625      0.0015034
     -0.0255130      0.0508413     -0.0396102
     -0.0008850      0.0167816      0.0058207
     -0.0000238     -0.0004506      0.0004149
      0.0002380      0.0001045      0.0004834
     -0.0001530     -0.0002933      0.0003363
      0.0000056     -0.0004900      0.0001966
     -0.0002296      0.0001083     -0.0000475
     -0.0002786      0.0002027      0.0004643
      0.0003774     -0.0000741     -0.0004427
     -0.0006807      0.0000844      0.0000525
     -0.0002218     -0.0002806     -0.0006215
     -0.0027856      0.0020045      0.0014210
point   33
  26
     -0.0007789      0.0031043     -0.0006365
     -0.0105684      0.0061143      0.0168877
     -0.0031923     -0.0016098     -0.0013156
      0.0024692      0.0014262     -0.0034865
     -0.0041267     -0.0039593     -0.0019180
      0.0006482     -0.0011735      0.0058014
      0.0736380     -0.0120932     -0.0529568
     -0.0403095     -0.0671715      0.0804164
      0.0206124      0.0155953     -0.0094018
     -0.0028470     -0.0032458     -0.0005723
      0.0017523     -0.0015806     -0.0011344
     -0.0060654     -0.0013345      0.0008913
      0.0027620      0.0045685     -0.0023077
     -0.0040049     -0.0071144      0.0013615
     -0.0254634      0.0508729     -0.0396374
     -0.0008332      0.0167416      0.0057605
      0.0000210     -0.0004826      0.0004195
      0.0002459      0.0001216      0.0005260
     -0.0001826     -0.0002687      0.0003355
      0.0000069     -0.0004939      0.0001762
     -0.0001468      0.0000223     -0.0000488
     -0.0002766      0.0002284      0.0005177
      0.0003340     -0.0000418     -0.0004421
     -0.0006953      0.0000559     -0.0000365
     -0.0002187     -0.0002906     -0.0006144
     -0.0027801      0.0020090      0.0014150
point   34
  26
     -0.0009340      0.0031043     -0.0006591
     -0.0103608      0.0060717      0.0168146
     -0.0032627     -0.0014895     -0.0012698
      0.0024305      0.0014433     -0.0034978
     -0.0041520     -0.0039129     -0.0019069
      0.0007410     -0.0012104      0.0057468
      0.0736238     -0.0122754     -0.0527801
     -0.0403316     -0.0671209      0.0804593
      0.0205018      0.0156647     -0.0095989
     -0.0028284     -0.0032328     -0.0003337
      0.0017135     -0.0016371     -0.0012880
     -0.0060743     -0.0012833      0.0009201
      0.0028053      0.0046104     -0.0021955
     -0.0039917     -0.0071403      0.0012813
     -0.0255024      0.0509530     -0.0396284
     -0.0007541      0.0166791      0.0057472
      0.0000562     -0.0005157      0.0004130
      0.0002499      0.0001416      0.0005827
     -0.0001592     -0.0002823      0.0003328
      0.0000007     -0.0005067      0.0001245
     -0.0000980     -0.0000225     -0.0000597
     -0.0002782      0.0002224      0.0004960
      0.0002615      0.0000279     -0.0004520
     -0.0006991      0.0000615     -0.0000027
     -0.0001761     -0.0003416     -0.0006186
     -0.0027815      0.0019918      0.0013731
point   35
  26
      0.0000000      0.0000000      0.0000000
      0.0000000      0.0000000      0.0000000
      0.0000000      0.0000000      0.0000000
      0.0000000      0.0000000      0.0000000
      0.0000000      0.0000000      0.0000000
      0.0000000      0.0000000      0.0000000
      0.0000000      0.0000000      0.0000000
      0.0000000      0.0000000      0.0000000
      0.0000000      0.0000000      0.0000000
      0.0000000      0.0000000      0.0000000
      0.0000000      0.0000000      0.0000000
      0.0000000      0.0000000      0.0000000
      0.0000000      0.0000000      0.0000000
      0.0000000      0.0000000      0.0000000
      0.0000000      0.0000000      0.0000000
      0.0000000      0.0000000      0.0000000
      0.0000000      0.0000000      0.0000000
      0.0000000      0.0000000      0.0000000
      0.0000000      0.0000000      0.0000000
      0.0000000      0.0000000      0.0000000
      0.0000000      0.0000000      0.0000000
      0.0000000      0.0000000      0.0000000
      0.0000000      0.0000000      0.0000000
      0.0000000      0.0000000      0.0000000
      0.0000000      0.0000000      0.0000000
      0.0000000      0.0000000      0.0000000
