# Supplementary material for: Smooth Things Come in Threes: A Diabatic Surrogate Model for Conical Intersection Optimization
Source: J Chem Theory Comput. 2023 May 16;19(11):3418–27. doi: 10.1021/acs.jctc.3c00389 (PMC10269327; doi:10.1021/acs.jctc.3c00389)
Supplement: Supplementary file 1 — ct3c00389_si_002.zip [file ct3c00389_si_002.zip › SI/RS-RFO/CI/q/MECP.geo.molden]

 [Molden Format]
 [N_GEO]
                   33
 [GEOCONV]
 energy
-0.44134398766932753E+03
-0.44136106346607050E+03
-0.44136430442945732E+03
-0.44136449101871449E+03
-0.44136449139895706E+03
-0.44136452279583841E+03
-0.44136452541700658E+03
-0.44136452775935948E+03
-0.44136453067269565E+03
-0.44136453583739637E+03
-0.44136455282184841E+03
-0.44136456009361990E+03
-0.44136463727037335E+03
-0.44136479339538187E+03
-0.44136490332976075E+03
-0.44136506926861733E+03
-0.44136385883171698E+03
-0.44136547339398703E+03
-0.44136576612411000E+03
-0.44136596189795966E+03
-0.44136615814089305E+03
-0.44136625227889351E+03
-0.44136628573078315E+03
-0.44136629983061539E+03
-0.44136631060061063E+03
-0.44136631378986294E+03
-0.44136631433072637E+03
-0.44136631426356848E+03
-0.44136631432429903E+03
-0.44136631436883067E+03
-0.44136631446673516E+03
-0.44136631447994250E+03
-0.44136631448307003E+03
 max-force
   0.0960010
   0.0426930
   0.0067542
   0.0053057
   0.0055911
   0.0050925
   0.0050153
   0.0049549
   0.0048634
   0.0048214
   0.0049017
   0.0061870
   0.0064029
   0.0062746
   0.0082975
   0.0089143
   0.0087069
   0.0091488
   0.0114218
   0.0125056
   0.0134909
   0.0133684
   0.0133722
   0.0133526
   0.0134136
   0.0133466
   0.0133335
   0.0133348
   0.0133402
   0.0133318
   0.0133245
   0.0133354
   0.0000000
 rms-force
   0.0066796
   0.0030050
   0.0007261
   0.0004172
   0.0003755
   0.0003554
   0.0003517
   0.0003534
   0.0003553
   0.0003551
   0.0003600
   0.0004546
   0.0004633
   0.0004989
   0.0006601
   0.0007002
   0.0011274
   0.0007613
   0.0008691
   0.0009054
   0.0009457
   0.0009367
   0.0009206
   0.0009210
   0.0009197
   0.0009211
   0.0009208
   0.0009215
   0.0009213
   0.0009204
   0.0009203
   0.0009208
   0.0000000
 [GEOMETRIES] (XYZ)
  25
  -441.34398766932753     
 C      0.0000000      0.0000000      0.0000000
 C      1.3510600      0.0000000      0.0000000
 C      2.0840000      0.0000000      1.2449700
 C      3.4566300      0.0021700      1.2594500
 C      4.1334800      0.0021600      2.5155400
 C      5.4875200     -0.0027200      2.7784300
 C      6.3821800     -1.1091800      2.9357600
 C      7.7192800     -0.7747400      3.1952100
 C      8.7386800     -1.7279500      3.3792300
 N      9.9875100     -1.3434400      3.6220500
 C      5.9250700     -2.5199100      2.8299300
 H     -0.5654700     -0.0002500     -0.9230500
 H     -0.5746000      0.0005400      0.9202000
 H      1.9203000     -0.0009100     -0.9354300
 H      1.5055500     -0.0003100      2.1821200
 H      4.0042900      0.0013500      0.3179200
 H      3.4735700      0.0039800      3.4054400
 H      5.9555700      0.9886500      2.8823700
 H      7.9933200      0.2817200      3.2607100
 H      8.5160200     -2.8120200      3.3241800
 H     10.2452700     -0.3718300      3.6822800
 H     10.7362500     -2.0014800      3.7598500
 H      6.7423700     -3.2425300      2.9805700
 H      5.1757500     -2.7007100      3.6030600
 H      5.5209900     -2.6798900      1.8286000
  25
  -441.36106346607050     
 C      0.0051945     -0.0310094     -0.0321530
 C      1.3577124     -0.0207852      0.0052898
 C      2.0855968     -0.0197646      1.2441020
 C      3.4667609     -0.0075769      1.3234023
 C      4.1142709     -0.0155036      2.5632960
 C      5.5200857      0.0173373      2.7979777
 C      6.3910722     -1.0658454      2.9402827
 C      7.7513287     -0.7739891      3.1931957
 C      8.7645358     -1.7046320      3.3643907
 N     10.0288853     -1.3641356      3.6025702
 C      5.8599686     -2.4633317      2.8204515
 H     -0.5338786     -0.0280952     -0.9640914
 H     -0.5844897     -0.0406044      0.8703087
 H      1.9309064     -0.0110574     -0.9114467
 H      1.5036172     -0.0294551      2.1576051
 H      4.0491597      0.0047836      0.4147802
 H      3.4643606     -0.0277372      3.4371087
 H      5.9543531      1.0081038      2.8910085
 H      8.0356463      0.2670063      3.2621381
 H      8.5694520     -2.7660851      3.3121201
 H     10.3073286     -0.4089391      3.6692869
 H     10.7465956     -2.0437354      3.7268053
 H      6.6146003     -3.2275072      2.9493482
 H      5.0948041     -2.6398049      3.5698676
 H      5.4167224     -2.6149364      1.8417450
  25
  -441.36430442945732     
 C      0.0390464     -0.0580105     -0.0728718
 C      1.3922051     -0.0358075      0.0143456
 C      2.0808662     -0.0428889      1.2633773
 C      3.4702347     -0.0198436      1.3917687
 C      4.0929547     -0.0294431      2.6194512
 C      5.5351375      0.0514304      2.8178619
 C      6.3838774     -1.0234707      2.9422855
 C      7.7548782     -0.7521622      3.1768072
 C      8.7485304     -1.6945302      3.3312902
 N     10.0174705     -1.3955195      3.5553092
 C      5.8345480     -2.4254487      2.8301237
 H     -0.4606665     -0.0553346     -1.0230613
 H     -0.5786709     -0.0786191      0.8066709
 H      1.9832748     -0.0117212     -0.8831738
 H      1.4874095     -0.0647469      2.1587729
 H      4.0724341      0.0117427      0.5011504
 H      3.4677101     -0.0521157      3.4970201
 H      5.9450127      1.0431341      2.9114486
 H      8.0478419      0.2798593      3.2448783
 H      8.5434315     -2.7421809      3.2802056
 H     10.3240029     -0.4517799      3.6252049
 H     10.7056391     -2.1036675      3.6651733
 H      6.5847803     -3.1896607      2.9490809
 H      5.0734111     -2.5942413      3.5835834
 H      5.3692301     -2.5722739      1.8626869
  25
  -441.36449101871449     
 C      0.0491731     -0.0699859     -0.0847927
 C      1.4031398     -0.0392368      0.0148313
 C      2.0756565     -0.0495429      1.2672778
 C      3.4680893     -0.0139873      1.4045544
 C      4.0834864     -0.0238166      2.6322534
 C      5.5333506      0.0626173      2.8257165
 C      6.3806053     -1.0131751      2.9457830
 C      7.7570701     -0.7485832      3.1715998
 C      8.7476326     -1.6955784      3.3225769
 N     10.0197477     -1.4059991      3.5394502
 C      5.8279669     -2.4162033      2.8382284
 H     -0.4401344     -0.0516549     -1.0404667
 H     -0.5770950     -0.1084047      0.7885094
 H      2.0010089     -0.0047128     -0.8787807
 H      1.4764175     -0.0818668      2.1602198
 H      4.0729771      0.0247218      0.5152778
 H      3.4626715     -0.0518932      3.5137798
 H      5.9383527      1.0561455      2.9245048
 H      8.0527396      0.2836741      3.2372526
 H      8.5343283     -2.7433633      3.2719238
 H     10.3362292     -0.4652113      3.6086069
 H     10.6998033     -2.1228176      3.6452018
 H      6.5785884     -3.1817349      2.9566706
 H      5.0714697     -2.5817308      3.5980020
 H      5.3613150     -2.5649599      1.8712089
  25
  -441.36449139895706     
 C      0.0546392     -0.0741133     -0.0929082
 C      1.4093995     -0.0354225      0.0146144
 C      2.0733952     -0.0503050      1.2682897
 C      3.4676833     -0.0070539      1.4113501
 C      4.0786286     -0.0192212      2.6403253
 C      5.5310469      0.0665291      2.8353831
 C      6.3781829     -1.0111899      2.9498272
 C      7.7575924     -0.7477551      3.1701991
 C      8.7480117     -1.6964867      3.3165934
 N     10.0228283     -1.4101446      3.5275559
 C      5.8231185     -2.4140907      2.8442867
 H     -0.4280070     -0.0850957     -1.0524562
 H     -0.5773313     -0.1069891      0.7769468
 H      2.0114668      0.0121954     -0.8765722
 H      1.4699268     -0.0923792      2.1596504
 H      4.0741372      0.0399850      0.5228566
 H      3.4579316     -0.0514221      3.5233787
 H      5.9358492      1.0608935      2.9363658
 H      8.0540118      0.2855445      3.2335590
 H      8.5299956     -2.7451413      3.2665798
 H     10.3446572     -0.4709022      3.5962096
 H     10.6991463     -2.1312092      3.6298235
 H      6.5738792     -3.1806254      2.9632374
 H      5.0685414     -2.5781966      3.6067261
 H      5.3558585     -2.5647038      1.8775681
  25
  -441.36452279583841     
 C      0.0544522     -0.0768757     -0.0937978
 C      1.4093158     -0.0369441      0.0140962
 C      2.0743427     -0.0493848      1.2674216
 C      3.4685961     -0.0079021      1.4111745
 C      4.0794444     -0.0194619      2.6404363
 C      5.5309847      0.0652750      2.8369685
 C      6.3779780     -1.0127038      2.9508435
 C      7.7571400     -0.7478412      3.1706240
 C      8.7482028     -1.6957070      3.3164072
 N     10.0234023     -1.4082438      3.5257148
 C      5.8222202     -2.4152393      2.8463826
 H     -0.4292557     -0.0636690     -1.0527506
 H     -0.5771862     -0.1188620      0.7758246
 H      2.0113617      0.0077439     -0.8770937
 H      1.4707972     -0.0916723      2.1584569
 H      4.0754848      0.0387744      0.5230898
 H      3.4575279     -0.0503115      3.5225852
 H      5.9369838      1.0592668      2.9369468
 H      8.0532051      0.2855957      3.2326197
 H      8.5309708     -2.7443203      3.2676664
 H     10.3448093     -0.4688798      3.5933855
 H     10.7002904     -2.1286677      3.6278249
 H      6.5722846     -3.1819246      2.9665320
 H      5.0667155     -2.5784507      3.6078509
 H      5.3545213     -2.5668941      1.8801803
  25
  -441.36452541700658     
 C      0.0562120     -0.0767414     -0.0952305
 C      1.4110028     -0.0366892      0.0139339
 C      2.0749336     -0.0491514      1.2677675
 C      3.4690494     -0.0066079      1.4127903
 C      4.0788890     -0.0190943      2.6423119
 C      5.5302887      0.0658019      2.8390837
 C      6.3770560     -1.0122173      2.9523875
 C      7.7564872     -0.7478430      3.1707298
 C      8.7474903     -1.6958085      3.3151741
 N     10.0230497     -1.4086646      3.5223802
 C      5.8212168     -2.4146973      2.8477146
 H     -0.4265122     -0.0654037     -1.0546472
 H     -0.5759968     -0.1225402      0.7737273
 H      2.0136115      0.0074521     -0.8767384
 H      1.4708714     -0.0913848      2.1581782
 H      4.0768033      0.0395800      0.5253579
 H      3.4562697     -0.0502691      3.5236682
 H      5.9363700      1.0594557      2.9402549
 H      8.0527013      0.2853739      3.2326363
 H      8.5303329     -2.7441553      3.2663089
 H     10.3448693     -0.4694373      3.5896063
 H     10.6998421     -2.1293000      3.6233562
 H      6.5707291     -3.1815931      2.9687152
 H      5.0650426     -2.5771095      3.6086106
 H      5.3539803     -2.5662559      1.8813125
  25
  -441.36452775935948     
 C      0.0592198     -0.0789876     -0.0980565
 C      1.4138458     -0.0369740      0.0133214
 C      2.0756982     -0.0492572      1.2681255
 C      3.4695868     -0.0053616      1.4152020
 C      4.0776431     -0.0186891      2.6454917
 C      5.5285728      0.0661602      2.8432951
 C      6.3754835     -1.0119316      2.9553918
 C      7.7552985     -0.7478425      3.1712264
 C      8.7466109     -1.6958381      3.3128729
 N     10.0228419     -1.4087851      3.5160424
 C      5.8197799     -2.4143786      2.8508107
 H     -0.4219437     -0.0670830     -1.0582232
 H     -0.5743224     -0.1238715      0.7699569
 H      2.0175433      0.0088782     -0.8764214
 H      1.4705006     -0.0919948      2.1575359
 H      4.0786960      0.0411761      0.5287561
 H      3.4535841     -0.0505838      3.5255960
 H      5.9349115      1.0594411      2.9458080
 H      8.0516101      0.2852284      3.2326548
 H      8.5294626     -2.7440236      3.2643346
 H     10.3452103     -0.4696670      3.5822925
 H     10.6997459     -2.1296053      3.6149914
 H      6.5686449     -3.1813943      2.9741628
 H      5.0621760     -2.5753944      3.6105058
 H      5.3541894     -2.5665210      1.8837162
  25
  -441.36453067269565     
 C      0.0637907     -0.0809496     -0.1025937
 C      1.4181369     -0.0367883      0.0122603
 C      2.0767114     -0.0488922      1.2686224
 C      3.4702816     -0.0046148      1.4190233
 C      4.0755717     -0.0180832      2.6506706
 C      5.5259803      0.0665211      2.8503933
 C      6.3732216     -1.0116670      2.9600696
 C      7.7535317     -0.7476427      3.1725614
 C      8.7454220     -1.6957195      3.3089906
 N     10.0227596     -1.4088741      3.5057461
 C      5.8173737     -2.4140032      2.8559463
 H     -0.4148591     -0.0694349     -1.0640241
 H     -0.5719165     -0.1271489      0.7637745
 H      2.0238550      0.0112262     -0.8759754
 H      1.4694505     -0.0931385      2.1564976
 H      4.0813761      0.0438807      0.5340389
 H      3.4495238     -0.0511208      3.5292376
 H      5.9327309      1.0595609      2.9531792
 H      8.0501125      0.2853517      3.2331802
 H      8.5279979     -2.7438625      3.2614223
 H     10.3459266     -0.4699127      3.5705549
 H     10.6998363     -2.1299857      3.6014314
 H      6.5653942     -3.1809771      2.9843949
 H      5.0565780     -2.5730111      3.6128003
 H      5.3558025     -2.5680136      1.8871876
  25
  -441.36453583739637     
 C      0.0688810     -0.0818210     -0.1081236
 C      1.4227148     -0.0362723      0.0106803
 C      2.0777078     -0.0490633      1.2690787
 C      3.4706599     -0.0051107      1.4235274
 C      4.0728993     -0.0184860      2.6569690
 C      5.5228908      0.0662722      2.8590709
 C      6.3707567     -1.0117006      2.9662987
 C      7.7514600     -0.7472230      3.1751027
 C      8.7443820     -1.6952008      3.3041926
 N     10.0229236     -1.4083115      3.4930149
 C      5.8149274     -2.4140227      2.8624299
 H     -0.4069404     -0.0702812     -1.0709859
 H     -0.5694876     -0.1278675      0.7563168
 H      2.0312282      0.0124040     -0.8757035
 H      1.4676498     -0.0939889      2.1551722
 H      4.0841122      0.0448393      0.5401965
 H      3.4447775     -0.0517074      3.5341579
 H      5.9295460      1.0595008      2.9612149
 H      8.0482348      0.2858275      3.2355027
 H      8.5268941     -2.7435147      3.2571668
 H     10.3463946     -0.4693322      3.5561095
 H     10.7007603     -2.1293264      3.5839645
 H      6.5615462     -3.1806557      3.0013825
 H      5.0471536     -2.5701590      3.6127538
 H      5.3625173     -2.5720988      1.8898997
  25
  -441.36455282184841     
 C      0.0806025     -0.0786934     -0.1211958
 C      1.4331121     -0.0359152      0.0070440
 C      2.0797688     -0.0497404      1.2705996
 C      3.4710184     -0.0082184      1.4348796
 C      4.0663276     -0.0206931      2.6724385
 C      5.5160960      0.0654800      2.8792859
 C      6.3651253     -1.0115886      2.9823068
 C      7.7466693     -0.7460485      3.1825780
 C      8.7421870     -1.6936232      3.2928246
 N     10.0232573     -1.4064578      3.4617545
 C      5.8095585     -2.4140724      2.8776217
 H     -0.3882795     -0.0694685     -1.0875215
 H     -0.5640562     -0.1293383      0.7383100
 H      2.0488090      0.0108352     -0.8747045
 H      1.4627589     -0.0943826      2.1523409
 H      4.0902712      0.0424221      0.5555253
 H      3.4342229     -0.0527397      3.5470801
 H      5.9213967      1.0596459      2.9797559
 H      8.0436806      0.2871424      3.2442305
 H      8.5251169     -2.7423176      3.2442585
 H     10.3464540     -0.4672023      3.5215932
 H     10.7034715     -2.1267354      3.5395744
 H      6.5501219     -3.1796368      3.0522774
 H      5.0174878     -2.5609423      3.6040065
 H      5.3894112     -2.5850110      1.8925261
  25
  -441.36456009361990     
 C      0.0713958     -0.0632485     -0.1144094
 C      1.4234270     -0.0438031      0.0080729
 C      2.0761878     -0.0518079      1.2713234
 C      3.4666659     -0.0183381      1.4310071
 C      4.0678337     -0.0254777      2.6671011
 C      5.5213490      0.0645549      2.8683043
 C      6.3695364     -1.0108845      2.9811432
 C      7.7497302     -0.7452837      3.1901470
 C      8.7469927     -1.6927619      3.2932744
 N     10.0253460     -1.4051016      3.4747005
 C      5.8154495     -2.4142724      2.8690838
 H     -0.4014946     -0.0600852     -1.0788691
 H     -0.5707449     -0.1047067      0.7474662
 H      2.0386363     -0.0112186     -0.8752101
 H      1.4602713     -0.0851877      2.1554574
 H      4.0835185      0.0184627      0.5490825
 H      3.4424411     -0.0492009      3.5477980
 H      5.9211999      1.0617896      2.9669188
 H      8.0454720      0.2881697      3.2649651
 H      8.5316191     -2.7418407      3.2298287
 H     10.3428428     -0.4646312      3.5436995
 H     10.7096933     -2.1224903      3.5419234
 H      6.5445196     -3.1788935      3.0933591
 H      4.9880094     -2.5512366      3.5568865
 H      5.4446922     -2.5998061      1.8663355
  25
  -441.36463727037335     
 C      0.0908885     -0.0722575     -0.1328297
 C      1.4413493     -0.0442592      0.0043098
 C      2.0805352     -0.0513663      1.2745497
 C      3.4691195     -0.0169718      1.4481828
 C      4.0590986     -0.0230251      2.6899996
 C      5.5108163      0.0660667      2.8990723
 C      6.3602179     -1.0096399      3.0031772
 C      7.7420320     -0.7445186      3.1996389
 C      8.7419039     -1.6921298      3.2736386
 N     10.0235290     -1.4047992      3.4297598
 C      5.8063028     -2.4127639      2.8900704
 H     -0.3715490     -0.0662132     -1.1023432
 H     -0.5605145     -0.1130751      0.7221274
 H      2.0656996     -0.0097420     -0.8724396
 H      1.4555745     -0.0867420      2.1520977
 H      4.0945365      0.0237893      0.5724269
 H      3.4260298     -0.0482567      3.5649090
 H      5.9120368      1.0626734      2.9976323
 H      8.0385465      0.2884323      3.2764659
 H      8.5259603     -2.7407998      3.2062296
 H     10.3425594     -0.4646628      3.4975794
 H     10.7096791     -2.1222952      3.4752746
 H      6.5210258     -3.1750351      3.1633560
 H      4.9483751     -2.5344249      3.5418701
 H      5.4808370     -2.6152834      1.8746348
  25
  -441.36479339538187     
 C      0.1251984     -0.1047933     -0.1571130
 C      1.4737289     -0.0401385      0.0041623
 C      2.0898900     -0.0463216      1.2827435
 C      3.4771625      0.0012841      1.4767486
 C      4.0480043     -0.0055432      2.7255033
 C      5.4934550      0.0753046      2.9495109
 C      6.3429787     -1.0035635      3.0348312
 C      7.7279633     -0.7431749      3.2120793
 C      8.7266686     -1.6946671      3.2378550
 N     10.0133228     -1.4133607      3.3610948
 C      5.7923982     -2.4065166      2.9178721
 H     -0.3197830     -0.1055919     -1.1345726
 H     -0.5393418     -0.1516503      0.6872780
 H      2.1087185     -0.0040437     -0.8635738
 H      1.4544702     -0.0865545      2.1498823
 H      4.1154655      0.0516067      0.6113432
 H      3.3992725     -0.0348761      3.5863491
 H      5.9046901      1.0661380      3.0512967
 H      8.0269440      0.2867091      3.2963320
 H      8.5055211     -2.7388654      3.1489166
 H     10.3411924     -0.4770636      3.4427539
 H     10.6964955     -2.1354380      3.3652031
 H      6.4735111     -3.1591215      3.2851807
 H      4.8793291     -2.4965176      3.4932556
 H      5.5573340     -2.6405405      1.8844573
  25
  -441.36490332976075     
 C      0.1338897     -0.1150010     -0.1659660
 C      1.4805844     -0.0513133      0.0022231
 C      2.0904627     -0.0471890      1.2858418
 C      3.4756139     -0.0053092      1.4869979
 C      4.0424206     -0.0041271      2.7400855
 C      5.4874730      0.0749335      2.9691137
 C      6.3390493     -1.0034487      3.0529535
 C      7.7232421     -0.7414221      3.2287424
 C      8.7246892     -1.6922977      3.2129912
 N     10.0110115     -1.4118067      3.3324385
 C      5.7926499     -2.4077059      2.9303612
 H     -0.3062210     -0.1080674     -1.1459028
 H     -0.5375126     -0.1181772      0.6746212
 H      2.1223872     -0.0168264     -0.8616437
 H      1.4481674     -0.0795976      2.1500160
 H      4.1177675      0.0414161      0.6236142
 H      3.3915997     -0.0286478      3.6010645
 H      5.8985844      1.0675461      3.0653013
 H      8.0226055      0.2878581      3.3301498
 H      8.5017049     -2.7360846      3.1045591
 H     10.3366420     -0.4759325      3.4298357
 H     10.6977040     -2.1304063      3.3030851
 H      6.4282708     -3.1456977      3.3986116
 H      4.8262505     -2.4772136      3.4130459
 H      5.6655534     -2.6827819      1.8872492
  25
  -441.36506926861733     
 C      0.1517884     -0.1132653     -0.1831387
 C      1.4969762     -0.0534970      0.0000177
 C      2.0940056     -0.0459729      1.2894198
 C      3.4775573     -0.0055009      1.5042139
 C      4.0344049     -0.0044294      2.7613817
 C      5.4783480      0.0755654      2.9975606
 C      6.3307555     -1.0021663      3.0763314
 C      7.7160093     -0.7385780      3.2367074
 C      8.7165409     -1.6898402      3.1955885
 N     10.0050004     -1.4108651      3.2836688
 C      5.7885167     -2.4078929      2.9533750
 H     -0.2780047     -0.0956931     -1.1674449
 H     -0.5280511     -0.1405956      0.6500725
 H      2.1476095     -0.0204257     -0.8570836
 H      1.4435446     -0.0791191      2.1470481
 H      4.1272680      0.0413496      0.6466116
 H      3.3776544     -0.0278273      3.6173506
 H      5.8901625      1.0676064      3.0936989
 H      8.0166835      0.2897059      3.3415420
 H      8.4907520     -2.7316828      3.0765725
 H     10.3336862     -0.4762731      3.3836760
 H     10.6900902     -2.1300081      3.2351914
 H      6.3861934     -3.1303143      3.4912440
 H      4.7888889     -2.4631840      3.3635438
 H      5.7382095     -2.7143963      1.9122411
  25
  -441.36385883171698     
 C      0.0283392     -0.0612012     -0.0871618
 C      1.3888268     -0.0577292      0.0258941
 C      2.0546434     -0.0384236      1.2705870
 C      3.4566370     -0.0046089      1.4139570
 C      4.0689356     -0.0125634      2.6380757
 C      5.5134892      0.0705384      2.8562597
 C      6.3725939     -0.9978195      2.9702947
 C      7.7483460     -0.7081540      3.1734460
 C      8.7200352     -1.6820158      3.2828958
 N     10.0059351     -1.4414487      3.4719217
 C      5.8906956     -2.4263105      2.8724308
 H     -0.4512459      0.0123998     -1.0456696
 H     -0.6081128     -0.1570510      0.7745358
 H      1.9880567      0.0032133     -0.8662026
 H      1.4548187     -0.0738300      2.1643305
 H      4.0555994      0.0375615      0.5207201
 H      3.4422688     -0.0194926      3.5173424
 H      5.9240948      1.0619956      2.9628359
 H      8.0482221      0.3197250      3.2845533
 H      8.4739000     -2.7171979      3.1318332
 H     10.3519770     -0.5226269      3.6363427
 H     10.6567279     -2.1888188      3.5461431
 H      6.5327797     -3.0735201      3.4594813
 H      4.8750604     -2.5464402      3.2248468
 H      5.9219662     -2.7834811      1.8496963
  25
  -441.36547339398703     
 C      0.1051003     -0.0826877     -0.1517481
 C      1.4561408     -0.0497402      0.0108024
 C      2.0753784     -0.0430719      1.2861707
 C      3.4660787     -0.0076226      1.4774396
 C      4.0423532     -0.0117750      2.7228061
 C      5.4883970      0.0720373      2.9491647
 C      6.3449078     -1.0004108      3.0426227
 C      7.7272600     -0.7266648      3.2140525
 C      8.7210903     -1.6860477      3.2202820
 N     10.0095540     -1.4212534      3.3371389
 C      5.8302880     -2.4166804      2.9279013
 H     -0.3389167     -0.0694201     -1.1297507
 H     -0.5616817     -0.1324356      0.6907603
 H      2.0909314     -0.0070354     -0.8575783
 H      1.4413374     -0.0766432      2.1559134
 H      4.0990039      0.0333622      0.6073295
 H      3.3977839     -0.0278549      3.5882338
 H      5.8971913      1.0647037      3.0501614
 H      8.0266441      0.3014910      3.3227412
 H      8.4874577     -2.7246859      3.0860537
 H     10.3453494     -0.4928734      3.4669071
 H     10.6841057     -2.1517571      3.3399560
 H      6.3985206     -3.0998439      3.5452312
 H      4.7984832     -2.4830221      3.2454399
 H      5.8818314     -2.7673681      1.9013586
  25
  -441.36576612411000     
 C      0.0970737     -0.0877592     -0.1446573
 C      1.4484198     -0.0470815      0.0157776
 C      2.0702388     -0.0415332      1.2896700
 C      3.4619147     -0.0026464      1.4774026
 C      4.0415799     -0.0055081      2.7213387
 C      5.4877589      0.0748335      2.9460834
 C      6.3465392     -0.9966768      3.0398149
 C      7.7276860     -0.7230099      3.2191316
 C      8.7200606     -1.6860768      3.2042943
 N     10.0068715     -1.4294060      3.3436157
 C      5.8445395     -2.4168431      2.9205096
 H     -0.3485592     -0.0802205     -1.1220600
 H     -0.5685911     -0.1223027      0.6996745
 H      2.0816051     -0.0144589     -0.8544894
 H      1.4381130     -0.0696035      2.1612990
 H      4.0925347      0.0315772      0.6050754
 H      3.3994934     -0.0210194      3.5889819
 H      5.8980813      1.0675806      3.0442747
 H      8.0282477      0.3036047      3.3393467
 H      8.4796292     -2.7223901      3.0591039
 H     10.3454860     -0.5045135      3.4921697
 H     10.6795836     -2.1619725      3.3306481
 H      6.3391111     -3.0703074      3.6288284
 H      4.7841981     -2.4733491      3.1224344
 H      6.0129742     -2.8082176      1.9211215
  25
  -441.36596189795966     
 C      0.0825527     -0.0824247     -0.1310871
 C      1.4348472     -0.0395752      0.0221565
 C      2.0633860     -0.0374496      1.2922100
 C      3.4567711      0.0021244      1.4722009
 C      4.0425291     -0.0054491      2.7119298
 C      5.4911070      0.0747612      2.9281610
 C      6.3517209     -0.9942599      3.0226006
 C      7.7320093     -0.7206973      3.2104857
 C      8.7217202     -1.6874366      3.2104041
 N     10.0064289     -1.4360379      3.3686924
 C      5.8600760     -2.4181500      2.9065463
 H     -0.3678915     -0.0847276     -1.1060775
 H     -0.5775329     -0.1227860      0.7172069
 H      2.0622588     -0.0088941     -0.8518880
 H      1.4372370     -0.0678385      2.1672456
 H      4.0832041      0.0348834      0.5969555
 H      3.4061272     -0.0261966      3.5828242
 H      5.9001818      1.0674052      3.0287041
 H      8.0325978      0.3054563      3.3297266
 H      8.4788261     -2.7222480      3.0647121
 H     10.3471178     -0.5119922      3.5179629
 H     10.6768043     -2.1708651      3.3585754
 H      6.2958774     -3.0478635      3.6730525
 H      4.7867973     -2.4692326      3.0198828
 H      6.1098362     -2.8378060      1.9362068
  25
  -441.36615814089305     
 C      0.0575744     -0.0753468     -0.1092128
 C      1.4110634     -0.0321729      0.0310903
 C      2.0518913     -0.0361802      1.2950323
 C      3.4473948      0.0004648      1.4617528
 C      4.0451729     -0.0142555      2.6945102
 C      5.4979664      0.0682088      2.8959418
 C      6.3620608     -0.9959852      2.9926460
 C      7.7405850     -0.7181005      3.1895793
 C      8.7273802     -1.6875948      3.2286521
 N     10.0077593     -1.4378029      3.4130594
 C      5.8831290     -2.4247587      2.8842103
 H     -0.4027381     -0.0588852     -1.0791758
 H     -0.5936828     -0.1116711      0.7458411
 H      2.0293696      0.0051250     -0.8487558
 H      1.4350723     -0.0709801      2.1758470
 H      4.0659380      0.0373051      0.5812610
 H      3.4197381     -0.0393541      3.5724469
 H      5.9032843      1.0620112      2.9972602
 H      8.0397989      0.3091630      3.2986672
 H      8.4844309     -2.7232797      3.0964564
 H     10.3484191     -0.5115830      3.5479058
 H     10.6769220     -2.1737658      3.4203578
 H      6.2304933     -3.0178623      3.7223900
 H      4.8043333     -2.4751561      2.8736764
 H      6.2412336     -2.8848429      1.9679500
  25
  -441.36625227889351     
 C      0.0362256     -0.0519375     -0.0903170
 C      1.3907306     -0.0185817      0.0383227
 C      2.0431604     -0.0363378      1.2969259
 C      3.4397140     -0.0020729      1.4521134
 C      4.0497034     -0.0271980      2.6789905
 C      5.5052169      0.0575234      2.8691269
 C      6.3722535     -1.0033884      2.9643606
 C      7.7489774     -0.7186745      3.1647046
 C      8.7337843     -1.6867602      3.2507768
 N     10.0106017     -1.4319583      3.4506633
 C      5.8979066     -2.4340988      2.8618375
 H     -0.4318240     -0.0540773     -1.0566929
 H     -0.6076706     -0.0961493      0.7698446
 H      2.0022010      0.0299453     -0.8458601
 H      1.4335582     -0.0782944      2.1827357
 H      4.0502945      0.0455489      0.5666590
 H      3.4344199     -0.0573410      3.5640676
 H      5.9072557      1.0528135      2.9704534
 H      8.0466524      0.3109551      3.2565701
 H      8.4924915     -2.7263409      3.1490586
 H     10.3493063     -0.5016006      3.5586518
 H     10.6791025     -2.1671731      3.4938980
 H      6.1879821     -3.0019959      3.7391033
 H      4.8227208     -2.4884655      2.7748463
 H      6.3198252     -2.9216402      1.9885494
  25
  -441.36628573078315     
 C      0.0322663     -0.0490841     -0.0851462
 C      1.3866516     -0.0173624      0.0400145
 C      2.0425611     -0.0360118      1.2979066
 C      3.4385186     -0.0021484      1.4499903
 C      4.0523314     -0.0303872      2.6761557
 C      5.5079052      0.0546191      2.8634432
 C      6.3753557     -1.0069485      2.9558340
 C      7.7514674     -0.7213511      3.1566551
 C      8.7370815     -1.6870498      3.2584846
 N     10.0128909     -1.4272519      3.4599005
 C      5.8966319     -2.4361707      2.8544052
 H     -0.4391358     -0.0295502     -1.0498495
 H     -0.6095620     -0.1078989      0.7758088
 H      1.9971826      0.0302832     -0.8452396
 H      1.4340985     -0.0815114      2.1849815
 H      4.0469860      0.0488086      0.5631063
 H      3.4396375     -0.0652546      3.5634234
 H      5.9092765      1.0503449      2.9666147
 H      8.0490388      0.3095257      3.2388839
 H      8.4971982     -2.7292509      3.1760221
 H     10.3497118     -0.4943249      3.5504108
 H     10.6831242     -2.1600148      3.5164051
 H      6.1655624     -2.9995661      3.7416652
 H      4.8231256     -2.4869599      2.7448999
 H      6.3346840     -2.9327837      1.9946138
  25
  -441.36629983061539     
 C      0.0320203     -0.0539117     -0.0839135
 C      1.3863998     -0.0181012      0.0402272
 C      2.0433132     -0.0352994      1.2978125
 C      3.4390441      0.0003504      1.4488895
 C      4.0532592     -0.0292985      2.6753695
 C      5.5077053      0.0552239      2.8639567
 C      6.3752685     -1.0072503      2.9561459
 C      7.7511211     -0.7221276      3.1578005
 C      8.7369202     -1.6877990      3.2604073
 N     10.0130869     -1.4274994      3.4603875
 C      5.8964753     -2.4361805      2.8524906
 H     -0.4403019     -0.0359454     -1.0483045
 H     -0.6096435     -0.1015292      0.7779692
 H      1.9963648      0.0312445     -0.8454942
 H      1.4351669     -0.0816038      2.1853228
 H      4.0469323      0.0520085      0.5615412
 H      3.4395145     -0.0655500      3.5621599
 H      5.9095220      1.0507703      2.9689484
 H      8.0488132      0.3088689      3.2395638
 H      8.4967114     -2.7303989      3.1778363
 H     10.3498660     -0.4943456      3.5493430
 H     10.6839391     -2.1598370      3.5158644
 H      6.1593252     -2.9987062      3.7424638
 H      4.8236953     -2.4863834      2.7362891
 H      6.3400707     -2.9339995      1.9963130
  25
  -441.36631060061063     
 C      0.0306154     -0.0516965     -0.0822196
 C      1.3850543     -0.0136771      0.0412049
 C      2.0427243     -0.0375700      1.2982076
 C      3.4385298     -0.0004387      1.4478486
 C      4.0533429     -0.0308629      2.6741347
 C      5.5070829      0.0538539      2.8625613
 C      6.3754209     -1.0084248      2.9551794
 C      7.7511719     -0.7226639      3.1565858
 C      8.7373740     -1.6878019      3.2617937
 N     10.0138387     -1.4260512      3.4589881
 C      5.8988551     -2.4380203      2.8507301
 H     -0.4421772     -0.0324641     -1.0463966
 H     -0.6105736     -0.1003905      0.7800022
 H      1.9943372      0.0351893     -0.8450312
 H      1.4352683     -0.0848118      2.1861181
 H      4.0456032      0.0530271      0.5600215
 H      3.4390600     -0.0675089      3.5606338
 H      5.9090651      1.0494304      2.9669460
 H      8.0485239      0.3086897      3.2345518
 H      8.4963748     -2.7309377      3.1865765
 H     10.3503908     -0.4924236      3.5443772
 H     10.6840502     -2.1582417      3.5242776
 H      6.1496865     -2.9959287      3.7471885
 H      4.8275202     -2.4879789      2.7228209
 H      6.3534505     -2.9395972      2.0022891
  25
  -441.36631378986294     
 C      0.0309895     -0.0488016     -0.0829743
 C      1.3855443     -0.0129849      0.0409982
 C      2.0427199     -0.0391685      1.2980253
 C      3.4386227     -0.0023918      1.4478073
 C      4.0528435     -0.0326060      2.6743458
 C      5.5059948      0.0527315      2.8634719
 C      6.3750005     -1.0092130      2.9562202
 C      7.7506892     -0.7227567      3.1572333
 C      8.7373012     -1.6874059      3.2635071
 N     10.0146883     -1.4242604      3.4534451
 C      5.8994477     -2.4392364      2.8522168
 H     -0.4413130     -0.0268997     -1.0473367
 H     -0.6105193     -0.0997925      0.7788825
 H      1.9948194      0.0386617     -0.8450421
 H      1.4352025     -0.0879859      2.1856985
 H      4.0458153      0.0514784      0.5600882
 H      3.4374955     -0.0701659      3.5600403
 H      5.9080291      1.0482668      2.9676634
 H      8.0477311      0.3088376      3.2322722
 H      8.4960797     -2.7307965      3.1927987
 H     10.3509661     -0.4903089      3.5367477
 H     10.6845058     -2.1562484      3.5252793
 H      6.1484784     -2.9961302      3.7497611
 H      4.8282246     -2.4888934      2.7237279
 H      6.3552332     -2.9412294      2.0045122
  25
  -441.36631433072637     
 C      0.0303370     -0.0471927     -0.0831201
 C      1.3849480     -0.0121307      0.0408801
 C      2.0422070     -0.0398114      1.2977190
 C      3.4382374     -0.0034962      1.4476573
 C      4.0524682     -0.0342370      2.6739978
 C      5.5058591      0.0516221      2.8628578
 C      6.3752719     -1.0096971      2.9559394
 C      7.7509201     -0.7224544      3.1564672
 C      8.7375009     -1.6868729      3.2645014
 N     10.0149775     -1.4234163      3.4529781
 C      5.9003113     -2.4400452      2.8530297
 H     -0.4419608     -0.0231539     -1.0473966
 H     -0.6111359     -0.0985067      0.7787083
 H      1.9940827      0.0408657     -0.8451169
 H      1.4348319     -0.0895999      2.1853516
 H      4.0454419      0.0504248      0.5599795
 H      3.4373603     -0.0718354      3.5597400
 H      5.9073708      1.0472791      2.9673137
 H      8.0477904      0.3092512      3.2301147
 H      8.4962460     -2.7303193      3.1968497
 H     10.3513796     -0.4893281      3.5339740
 H     10.6846215     -2.1553525      3.5266672
 H      6.1483441     -2.9958696      3.7514693
 H      4.8294285     -2.4906804      2.7220877
 H      6.3577504     -2.9427432      2.0067400
  25
  -441.36631426356848     
 C      0.0304171     -0.0464282     -0.0835195
 C      1.3850333     -0.0115030      0.0407294
 C      2.0420888     -0.0398598      1.2976167
 C      3.4381284     -0.0038251      1.4478505
 C      4.0521357     -0.0349002      2.6742718
 C      5.5055245      0.0511795      2.8633272
 C      6.3751692     -1.0099341      2.9564755
 C      7.7508206     -0.7224344      3.1565436
 C      8.7375206     -1.6866813      3.2650865
 N     10.0151587     -1.4230484      3.4521730
 C      5.9004846     -2.4403675      2.8535978
 H     -0.4416999     -0.0224359     -1.0478872
 H     -0.6112395     -0.0978053      0.7781723
 H      1.9943306      0.0415575     -0.8451609
 H      1.4345633     -0.0902173      2.1851394
 H      4.0454855      0.0501789      0.5602747
 H      3.4369572     -0.0726447      3.5599549
 H      5.9067383      1.0469456      2.9679450
 H      8.0476553      0.3093664      3.2291557
 H      8.4963001     -2.7302188      3.1986652
 H     10.3517340     -0.4888603      3.5312168
 H     10.6848651     -2.1549064      3.5259824
 H      6.1476202     -2.9958881      3.7524950
 H      4.8297756     -2.4912713      2.7211812
 H      6.3590228     -2.9432981      2.0081034
  25
  -441.36631432429903     
 C      0.0311060     -0.0464452     -0.0843544
 C      1.3856903     -0.0117101      0.0404504
 C      2.0421816     -0.0399538      1.2976080
 C      3.4381795     -0.0040471      1.4483821
 C      4.0517325     -0.0350452      2.6750287
 C      5.5050865      0.0511192      2.8644224
 C      6.3748176     -1.0099484      2.9574614
 C      7.7505171     -0.7224135      3.1571169
 C      8.7374051     -1.6865664      3.2648173
 N     10.0152132     -1.4228961      3.4507251
 C      5.9001946     -2.4403779      2.8544899
 H     -0.4406407     -0.0214140     -1.0488850
 H     -0.6109134     -0.0981020      0.7770588
 H      1.9953776      0.0412340     -0.8451939
 H      1.4342794     -0.0903339      2.1848998
 H      4.0458666      0.0499615      0.5610229
 H      3.4363145     -0.0727614      3.5605638
 H      5.9061692      1.0469639      2.9689318
 H      8.0473429      0.3094295      3.2293510
 H      8.4961959     -2.7301490      3.1987767
 H     10.3519478     -0.4886829      3.5287802
 H     10.6850464     -2.1547309      3.5235660
 H      6.1477618     -2.9961888      3.7530948
 H      4.8293916     -2.4912298      2.7226766
 H      6.3583264     -2.9430118      2.0085986
  25
  -441.36631436883067     
 C      0.0320750     -0.0462225     -0.0855529
 C      1.3865954     -0.0117910      0.0400898
 C      2.0422874     -0.0400400      1.2976434
 C      3.4382162     -0.0041686      1.4492157
 C      4.0511811     -0.0352564      2.6761367
 C      5.5045360      0.0509840      2.8659080
 C      6.3743545     -1.0100022      2.9586931
 C      7.7501281     -0.7223500      3.1577302
 C      8.7372069     -1.6864113      3.2642954
 N     10.0152207     -1.4227018      3.4487278
 C      5.8997839     -2.4404378      2.8557076
 H     -0.4390390     -0.0221114     -1.0504184
 H     -0.6104908     -0.0974326      0.7754804
 H      1.9968346      0.0413737     -0.8451651
 H      1.4338577     -0.0903797      2.1845835
 H      4.0463723      0.0498959      0.5621789
 H      3.4354640     -0.0730185      3.5614634
 H      5.9054813      1.0468934      2.9703921
 H      8.0469093      0.3095210      3.2298237
 H      8.4959930     -2.7300212      3.1987510
 H     10.3521413     -0.4884673      3.5256748
 H     10.6852218     -2.1545155      3.5201489
 H      6.1482355     -2.9966162      3.7538337
 H      4.8288550     -2.4913684      2.7248872
 H      6.3571688     -2.9426556      2.0091611
  25
  -441.36631446673516     
 C      0.0318545     -0.0462609     -0.0852961
 C      1.3863781     -0.0114498      0.0401900
 C      2.0422655     -0.0401884      1.2976366
 C      3.4382051     -0.0041446      1.4490176
 C      4.0513001     -0.0352604      2.6758749
 C      5.5046221      0.0509585      2.8655537
 C      6.3744351     -1.0100348      2.9584030
 C      7.7502054     -0.7223628      3.1574937
 C      8.7372294     -1.6864486      3.2643660
 N     10.0152194     -1.4226716      3.4489127
 C      5.8999559     -2.4405173      2.8554716
 H     -0.4393844     -0.0217783     -1.0500861
 H     -0.6105887     -0.0976134      0.7758149
 H      1.9964759      0.0415409     -0.8451593
 H      1.4339741     -0.0905103      2.1846441
 H      4.0462542      0.0499431      0.5619158
 H      3.4355780     -0.0730093      3.5611859
 H      5.9056620      1.0468157      2.9700606
 H      8.0469648      0.3094947      3.2296588
 H      8.4959625     -2.7300452      3.1989595
 H     10.3520608     -0.4884265      3.5261218
 H     10.6851359     -2.1544830      3.5212279
 H      6.1481706     -2.9964197      3.7538284
 H      4.8290757     -2.4914911      2.7244417
 H      6.3575783     -2.9429369      2.0091521
  25
  -441.36631447994250     
 C      0.0315204     -0.0463682     -0.0848461
 C      1.3860694     -0.0115664      0.0402958
 C      2.0422559     -0.0400632      1.2976031
 C      3.4382177     -0.0040099      1.4487127
 C      4.0515111     -0.0350843      2.6754750
 C      5.5048544      0.0510809      2.8650122
 C      6.3746080     -1.0099545      2.9579013
 C      7.7503494     -0.7223605      3.1572978
 C      8.7372793     -1.6865236      3.2644081
 N     10.0151627     -1.4228483      3.4497865
 C      5.9000653     -2.4404233      2.8550150
 H     -0.4399688     -0.0220561     -1.0495154
 H     -0.6106837     -0.0978753      0.7764317
 H      1.9959506      0.0414881     -0.8451947
 H      1.4341593     -0.0903539      2.1847402
 H      4.0461118      0.0500785      0.5615071
 H      3.4359056     -0.0728346      3.5608632
 H      5.9059641      1.0469023      2.9695517
 H      8.0471367      0.3094646      3.2297633
 H      8.4959934     -2.7300862      3.1985939
 H     10.3519694     -0.4886372      3.5275709
 H     10.6850128     -2.1547018      3.5223095
 H      6.1482427     -2.9962595      3.7534208
 H      4.8291940     -2.4913776      2.7239297
 H      6.3577085     -2.9429298      2.0087568
  25
  -441.36631448307003     
 C      0.0314881     -0.0463806     -0.0848265
 C      1.3860446     -0.0116266      0.0402809
 C      2.0422455     -0.0400415      1.2975756
 C      3.4382139     -0.0040464      1.4486889
 C      4.0514980     -0.0351154      2.6754534
 C      5.5048481      0.0510687      2.8649987
 C      6.3746205     -1.0099492      2.9578846
 C      7.7503556     -0.7223465      3.1573042
 C      8.7372870     -1.6865069      3.2644515
 N     10.0151536     -1.4228531      3.4499516
 C      5.9001002     -2.4404241      2.8550066
 H     -0.4400308     -0.0219918     -1.0494793
 H     -0.6107066     -0.0977003      0.7764704
 H      1.9959091      0.0414340     -0.8452231
 H      1.4341533     -0.0903446      2.1847208
 H      4.0461134      0.0500342      0.5614850
 H      3.4359070     -0.0728780      3.5608518
 H      5.9059271      1.0469037      2.9695411
 H      8.0471458      0.3094827      3.2297403
 H      8.4960179     -2.7300697      3.1985530
 H     10.3519879     -0.4886408      3.5275925
 H     10.6850230     -2.1547062      3.5222903
 H      6.1482916     -2.9962503      3.7534171
 H      4.8292308     -2.4914140      2.7238891
 H      6.3577654     -2.9429371      2.0087717
 [FORCES]
point    1
  25
     -0.0194340     -0.0002147     -0.0102242
      0.0122952     -0.0007672      0.0111467
     -0.0430965      0.0012867     -0.0177881
      0.0610528      0.0001925      0.0612702
     -0.1629106     -0.0184561     -0.0363178
      0.1814156     -0.0269283      0.0152690
     -0.0454382      0.0880446     -0.0087118
      0.0493480     -0.0239812      0.0102411
     -0.0318833      0.0226205     -0.0057646
      0.0250979     -0.0149133      0.0045171
      0.0034403     -0.0254808     -0.0001226
      0.0058657      0.0001566      0.0091391
      0.0088387      0.0000267     -0.0098854
     -0.0152977      0.0002236      0.0221512
      0.0212819      0.0003944     -0.0278281
     -0.0048044      0.0001871      0.0201014
      0.0135256      0.0029568     -0.0287863
     -0.0131656     -0.0226498     -0.0004738
     -0.0047290     -0.0246731     -0.0011441
      0.0257317      0.0493807      0.0055502
     -0.0112535     -0.0204603     -0.0022508
     -0.0200706      0.0105608     -0.0038253
     -0.0290453      0.0172623     -0.0052936
     -0.0005623     -0.0071161     -0.0155466
     -0.0062024     -0.0076527      0.0145770
point    2
  25
     -0.0089173     -0.0000680     -0.0013456
      0.0170001      0.0001882      0.0095080
     -0.0316194     -0.0000324     -0.0127170
      0.0374393      0.0000045      0.0285839
     -0.0745700     -0.0121897     -0.0194944
      0.0806780     -0.0071511      0.0035989
     -0.0295374      0.0345412     -0.0052867
      0.0230165     -0.0056048      0.0041228
     -0.0065558      0.0061029     -0.0009342
     -0.0001306     -0.0023936     -0.0002081
     -0.0021354     -0.0136277     -0.0007810
      0.0027695     -0.0001234      0.0023059
      0.0025056      0.0001097     -0.0023013
     -0.0054331      0.0000713      0.0051922
      0.0070814      0.0002487     -0.0064027
     -0.0015676      0.0002854      0.0044258
      0.0070262      0.0014830     -0.0077666
     -0.0050746     -0.0064252      0.0006814
     -0.0035424     -0.0061894     -0.0006685
      0.0056273      0.0121133      0.0012476
     -0.0029880     -0.0039050     -0.0005162
     -0.0070836      0.0000688     -0.0013596
     -0.0014076      0.0030981      0.0001573
     -0.0011124     -0.0002827     -0.0016018
     -0.0014687     -0.0003220      0.0015600
point    3
  25
     -0.0023628     -0.0001112      0.0017780
      0.0087300      0.0000412      0.0061188
     -0.0099498     -0.0002541     -0.0078295
      0.0094547      0.0005672      0.0021203
     -0.0127636     -0.0000615     -0.0053956
      0.0104714     -0.0023689     -0.0001318
     -0.0094732      0.0032698     -0.0012497
      0.0103926     -0.0055665      0.0011662
     -0.0072256      0.0042578     -0.0008214
      0.0092826      0.0032282      0.0014767
     -0.0022353     -0.0001188     -0.0007337
      0.0001352      0.0002480     -0.0008496
     -0.0007767     -0.0001833      0.0007166
      0.0007550     -0.0000645     -0.0017195
     -0.0017902     -0.0003016      0.0031095
      0.0003622      0.0001556     -0.0014560
     -0.0011361     -0.0001571      0.0030720
     -0.0008462      0.0021218      0.0004781
     -0.0001655      0.0023568     -0.0000870
     -0.0018061     -0.0040524     -0.0005312
      0.0006876     -0.0002339      0.0001341
     -0.0013131     -0.0004961     -0.0002515
      0.0012012     -0.0015236      0.0005281
     -0.0001773     -0.0002237      0.0017672
      0.0005489     -0.0005292     -0.0014091
point    4
  25
     -0.0009606      0.0004175      0.0007774
      0.0031183     -0.0002658      0.0024298
     -0.0022318     -0.0002721     -0.0029754
      0.0020245      0.0000782     -0.0005238
     -0.0012354      0.0006789     -0.0012474
      0.0020748     -0.0025132      0.0005017
     -0.0057398      0.0007194     -0.0009543
      0.0077079     -0.0038938      0.0012569
     -0.0100264      0.0027074     -0.0016807
      0.0096068      0.0025312      0.0015324
     -0.0008345      0.0003930     -0.0003017
     -0.0001530     -0.0005864     -0.0003791
     -0.0003462      0.0002485      0.0002424
      0.0003929      0.0004645     -0.0004351
     -0.0008771     -0.0002318      0.0010458
      0.0000813      0.0002390     -0.0003931
     -0.0010710     -0.0002272      0.0012075
     -0.0003685      0.0012350     -0.0000605
      0.0001791      0.0012080     -0.0000949
     -0.0009296     -0.0015926     -0.0002133
      0.0003657     -0.0007579      0.0000540
     -0.0008465      0.0004376     -0.0001404
      0.0001872     -0.0002537      0.0003443
     -0.0001520     -0.0002690      0.0003005
      0.0000338     -0.0004948     -0.0002928
point    5
  25
      0.0005153     -0.0016955      0.0004869
     -0.0002789      0.0005495     -0.0008907
      0.0015839      0.0017554      0.0012127
     -0.0015591     -0.0000041     -0.0011117
      0.0019038      0.0001365      0.0009738
      0.0007016     -0.0026155      0.0000735
     -0.0050440      0.0022134     -0.0004873
      0.0066554     -0.0034698      0.0010505
     -0.0105657      0.0021742     -0.0017030
      0.0080739      0.0011896      0.0012215
      0.0003706     -0.0001176     -0.0000081
     -0.0000657      0.0017884      0.0001064
      0.0001225     -0.0006436     -0.0001398
     -0.0001887     -0.0012088      0.0005212
      0.0003062     -0.0001517     -0.0005880
     -0.0001063     -0.0000349      0.0005160
     -0.0004774     -0.0003510     -0.0007656
     -0.0005163     -0.0001491     -0.0002612
     -0.0000598     -0.0003188     -0.0000517
      0.0002030      0.0008615     -0.0000045
     -0.0001870     -0.0011215     -0.0000563
     -0.0006636      0.0009808     -0.0000988
     -0.0005458      0.0005758      0.0001765
     -0.0000924     -0.0001010     -0.0003353
     -0.0000857     -0.0002421      0.0001629
point    6
  25
      0.0009015      0.0003320      0.0009276
     -0.0000817     -0.0000001     -0.0011533
      0.0011816     -0.0001472      0.0012987
     -0.0012749      0.0005293     -0.0012464
      0.0005247      0.0001804      0.0007835
      0.0015362     -0.0026915     -0.0002687
     -0.0054765      0.0029027     -0.0003037
      0.0067621     -0.0038303      0.0008994
     -0.0096233      0.0024858     -0.0014633
      0.0073811      0.0010082      0.0011042
      0.0002826     -0.0001432     -0.0000732
      0.0001307     -0.0001157      0.0000127
      0.0000310     -0.0001283     -0.0000376
     -0.0001635     -0.0000488      0.0003104
      0.0001839      0.0000330     -0.0002155
     -0.0000387     -0.0001158      0.0003223
     -0.0004486     -0.0003375     -0.0005418
     -0.0006857     -0.0001066     -0.0002091
     -0.0001807     -0.0002693     -0.0000178
      0.0000944      0.0004723     -0.0000638
     -0.0002082     -0.0009530     -0.0000618
     -0.0005867      0.0008162     -0.0000843
     -0.0002849      0.0002931      0.0001939
     -0.0000665     -0.0000121      0.0000631
      0.0001103     -0.0001537     -0.0001755
point    7
  25
      0.0010403     -0.0003525      0.0009891
     -0.0002756     -0.0000512     -0.0011292
      0.0014082      0.0000698      0.0011231
     -0.0014658      0.0001464     -0.0015520
      0.0006523      0.0004082      0.0007275
      0.0014330     -0.0028021     -0.0000464
     -0.0052093      0.0025550     -0.0004441
      0.0066046     -0.0037985      0.0009893
     -0.0094776      0.0026546     -0.0015699
      0.0074709      0.0010508      0.0011457
      0.0000314      0.0001062     -0.0000468
      0.0000872      0.0000693     -0.0000372
     -0.0000429      0.0002024      0.0000097
     -0.0000195      0.0001334      0.0001829
     -0.0000267     -0.0000040      0.0000327
     -0.0000330      0.0000116      0.0002040
     -0.0005248     -0.0003542     -0.0002136
     -0.0006492      0.0001316     -0.0002738
     -0.0000778     -0.0000309     -0.0000030
     -0.0000607      0.0000943     -0.0000470
     -0.0002004     -0.0009057     -0.0000491
     -0.0005397      0.0007896     -0.0000723
     -0.0001443      0.0001936      0.0002102
     -0.0001096     -0.0001124      0.0001135
      0.0001291     -0.0002052     -0.0002435
point    8
  25
      0.0011539      0.0000456      0.0010450
     -0.0005866     -0.0000694     -0.0011601
      0.0016672      0.0002492      0.0009702
     -0.0015687     -0.0000560     -0.0016365
      0.0004018      0.0004790      0.0005445
      0.0018983     -0.0030107      0.0001926
     -0.0051320      0.0024985     -0.0005638
      0.0065313     -0.0037858      0.0010576
     -0.0093634      0.0028746     -0.0016238
      0.0075397      0.0010091      0.0011693
     -0.0002127      0.0002800     -0.0000265
      0.0000617     -0.0000171     -0.0000610
     -0.0000693     -0.0000054      0.0000087
      0.0001037      0.0000122      0.0001160
     -0.0001795     -0.0000717      0.0002039
     -0.0000454      0.0000668      0.0001447
     -0.0005375     -0.0003556      0.0000514
     -0.0006514      0.0003233     -0.0003544
      0.0000180      0.0001551      0.0000194
     -0.0001451     -0.0001463     -0.0000421
     -0.0002569     -0.0009102     -0.0000470
     -0.0005342      0.0008049     -0.0000618
     -0.0000457      0.0001345      0.0002186
     -0.0001764     -0.0002338      0.0001085
      0.0001291     -0.0002709     -0.0002734
point    9
  25
      0.0012574      0.0000666      0.0010388
     -0.0008709      0.0000779     -0.0012852
      0.0018955      0.0000411      0.0010350
     -0.0016910      0.0002752     -0.0016259
      0.0001229      0.0002696      0.0004245
      0.0023998     -0.0030662      0.0001509
     -0.0052956      0.0026666     -0.0004079
      0.0065081     -0.0037998      0.0009099
     -0.0091906      0.0029364     -0.0014892
      0.0075202      0.0009246      0.0011758
     -0.0002141      0.0002604     -0.0000571
      0.0000479      0.0000066     -0.0000485
     -0.0000593     -0.0000400     -0.0000042
      0.0001419     -0.0000781      0.0001164
     -0.0002209     -0.0000448      0.0002482
     -0.0000574     -0.0000594      0.0001503
     -0.0005085     -0.0003241      0.0001652
     -0.0006814      0.0004026     -0.0003592
      0.0000274      0.0002119      0.0000470
     -0.0001542     -0.0001813     -0.0001076
     -0.0003306     -0.0009246     -0.0000525
     -0.0005277      0.0008283     -0.0000507
     -0.0000494      0.0000932      0.0002234
     -0.0002154     -0.0002532      0.0000864
      0.0001460     -0.0002896     -0.0002837
point   10
  25
      0.0010407      0.0002725      0.0009576
     -0.0005274     -0.0000571     -0.0011830
      0.0014986      0.0000056      0.0011334
     -0.0013887      0.0005591     -0.0013556
     -0.0001835      0.0001632      0.0002392
      0.0025963     -0.0029119     -0.0000465
     -0.0056749      0.0028932     -0.0001945
      0.0066916     -0.0038070      0.0007067
     -0.0091111      0.0026749     -0.0013004
      0.0075239      0.0009571      0.0011699
      0.0000342     -0.0000430     -0.0001046
      0.0000585     -0.0000103     -0.0000195
     -0.0000162     -0.0001342     -0.0000126
      0.0000405     -0.0000922      0.0001826
     -0.0000930     -0.0000421      0.0001030
     -0.0000541     -0.0001963      0.0002264
     -0.0004328     -0.0003331      0.0000372
     -0.0007141      0.0003047     -0.0003238
     -0.0000852      0.0000924      0.0000333
     -0.0001164      0.0000466     -0.0001904
     -0.0003396     -0.0009296     -0.0000319
     -0.0005536      0.0008168     -0.0000396
     -0.0001538      0.0001203      0.0002404
     -0.0002238     -0.0001349      0.0000290
      0.0001839     -0.0002146     -0.0002561
point   11
  25
      0.0002928     -0.0008744      0.0007070
      0.0010138      0.0000675     -0.0005344
     -0.0000451     -0.0003352      0.0011448
     -0.0004385      0.0009563     -0.0007535
     -0.0000623      0.0002846     -0.0001510
      0.0016894     -0.0023607     -0.0003252
     -0.0063036      0.0028676      0.0000282
      0.0072456     -0.0037658      0.0004549
     -0.0092630      0.0018284     -0.0013492
      0.0077495      0.0013114      0.0012994
      0.0006305     -0.0007259     -0.0001237
      0.0000724      0.0002954      0.0000129
      0.0000269      0.0004002      0.0000467
     -0.0002709      0.0001373      0.0002956
      0.0002531      0.0000529     -0.0002526
     -0.0000493     -0.0003697      0.0003696
     -0.0003195     -0.0003499     -0.0003639
     -0.0007063     -0.0000034     -0.0002705
     -0.0003763     -0.0002338     -0.0000677
     -0.0001458      0.0005309     -0.0002428
     -0.0001925     -0.0008954      0.0000649
     -0.0006058      0.0007272     -0.0000051
     -0.0003335      0.0002447      0.0003040
     -0.0002117      0.0002006     -0.0001059
      0.0003498      0.0000092     -0.0001826
point   12
  25
     -0.0018493     -0.0032596      0.0003375
      0.0054972      0.0016438      0.0016248
     -0.0041439     -0.0010522      0.0002833
      0.0019530     -0.0000111      0.0004469
      0.0028208      0.0014579     -0.0003282
     -0.0036068     -0.0012673      0.0002811
     -0.0058049      0.0012919     -0.0009252
      0.0084670     -0.0034821      0.0004939
     -0.0116918      0.0003425     -0.0011344
      0.0086351      0.0024932      0.0010318
      0.0013132     -0.0013562      0.0000398
      0.0001805      0.0008503     -0.0000086
      0.0000748      0.0011709      0.0001616
     -0.0010080      0.0000422      0.0005218
      0.0011083      0.0003078     -0.0011500
     -0.0000955      0.0001799      0.0006334
     -0.0003624     -0.0002404     -0.0018233
     -0.0003914     -0.0011097     -0.0002673
     -0.0007638     -0.0011300     -0.0004398
      0.0000083      0.0015617     -0.0002488
      0.0005645     -0.0008523      0.0002621
     -0.0008299      0.0005247      0.0000283
     -0.0005911      0.0009159      0.0002563
     -0.0001261      0.0006899     -0.0003040
      0.0006422      0.0002882      0.0002268
point   13
  25
     -0.0018671     -0.0017949      0.0003458
      0.0052555      0.0009780      0.0017472
     -0.0041141     -0.0013145     -0.0000034
      0.0021524      0.0008177      0.0008419
      0.0018911      0.0009392     -0.0010101
     -0.0020177     -0.0015325      0.0002174
     -0.0067903      0.0018027     -0.0005571
      0.0090258     -0.0036731     -0.0002069
     -0.0120998      0.0006985     -0.0005908
      0.0092503      0.0023795      0.0009858
      0.0011813     -0.0013273     -0.0000197
      0.0001671      0.0003640      0.0000194
      0.0000996      0.0007579      0.0001106
     -0.0009437      0.0001545      0.0005476
      0.0010163      0.0002997     -0.0010312
     -0.0001690     -0.0001766      0.0006587
     -0.0002731     -0.0001160     -0.0015360
     -0.0005152     -0.0009233     -0.0001956
     -0.0007337     -0.0009672     -0.0003570
     -0.0001914      0.0013841     -0.0004575
      0.0003878     -0.0009840      0.0002784
     -0.0009214      0.0006419      0.0001190
     -0.0002342      0.0008620      0.0003086
     -0.0003357      0.0005467     -0.0005075
      0.0007791      0.0001831      0.0002924
point   14
  25
      0.0009994      0.0011864      0.0013787
     -0.0008435     -0.0034416     -0.0003953
      0.0016879      0.0013787     -0.0007140
     -0.0007273      0.0009054     -0.0008350
     -0.0017399     -0.0004011     -0.0016490
      0.0059315     -0.0041008      0.0005227
     -0.0076332      0.0032292      0.0000906
      0.0085411     -0.0050610     -0.0010608
     -0.0118573      0.0051393     -0.0007463
      0.0104506      0.0007457      0.0010195
     -0.0007425      0.0013267     -0.0003692
     -0.0000503     -0.0001383     -0.0001097
     -0.0001908      0.0000892     -0.0000402
      0.0005888      0.0013539     -0.0000278
     -0.0009705     -0.0002886      0.0010720
     -0.0002858     -0.0006957     -0.0001156
     -0.0006939     -0.0000219      0.0014314
     -0.0009737      0.0012286      0.0001053
      0.0004038      0.0011030      0.0002524
     -0.0007441     -0.0013440     -0.0002687
     -0.0006683     -0.0013340      0.0000835
     -0.0008298      0.0011680      0.0004214
      0.0006779     -0.0001088      0.0006156
     -0.0012632     -0.0011279     -0.0005231
      0.0009332     -0.0007904     -0.0001384
point   15
  25
     -0.0009615      0.0072663      0.0009050
      0.0024228     -0.0026947      0.0007568
     -0.0016855      0.0003790     -0.0004280
      0.0018829      0.0024533      0.0015367
     -0.0034153     -0.0011946     -0.0028137
      0.0072025     -0.0039276      0.0001399
     -0.0113139      0.0051221     -0.0002710
      0.0119343     -0.0056796     -0.0029409
     -0.0156799      0.0041295      0.0025025
      0.0125053      0.0011818      0.0001044
      0.0005768     -0.0001011      0.0000435
      0.0002046     -0.0016598      0.0001109
      0.0002375     -0.0030898     -0.0001381
     -0.0003592     -0.0004592      0.0007157
      0.0003503     -0.0002752     -0.0003966
     -0.0003571     -0.0012616      0.0006911
     -0.0002172      0.0003516     -0.0004297
     -0.0013288     -0.0001492      0.0006109
     -0.0003156     -0.0002402      0.0000619
     -0.0004856      0.0007117     -0.0008767
     -0.0006045     -0.0018236      0.0000677
     -0.0013913      0.0014268      0.0005270
      0.0013272      0.0005420      0.0002263
     -0.0014302     -0.0006060     -0.0014221
      0.0009016     -0.0004017      0.0007163
point   16
  25
     -0.0003829      0.0051118      0.0013376
      0.0020516     -0.0017552      0.0004238
     -0.0011361     -0.0016945     -0.0001380
      0.0012223      0.0028010      0.0006734
     -0.0033722     -0.0003025     -0.0026310
      0.0071172     -0.0049788      0.0002321
     -0.0126473      0.0055390     -0.0012221
      0.0131396     -0.0065735     -0.0019747
     -0.0168457      0.0046832      0.0004071
      0.0140558      0.0013604      0.0008193
      0.0004411      0.0001728     -0.0001424
      0.0002489     -0.0021742      0.0000067
      0.0001313     -0.0011038     -0.0000801
     -0.0002606      0.0006872      0.0005265
      0.0000548     -0.0000089     -0.0000071
     -0.0002941     -0.0013374      0.0005368
     -0.0004391      0.0003905      0.0000341
     -0.0015633      0.0003098      0.0006482
     -0.0003313      0.0000753     -0.0000281
     -0.0010768      0.0000206     -0.0000049
     -0.0006531     -0.0019094      0.0001125
     -0.0013662      0.0015032      0.0006326
      0.0020035      0.0001960      0.0003974
     -0.0013245     -0.0006522     -0.0013469
      0.0012270     -0.0003604      0.0007871
point   17
  25
      0.0074082     -0.0041300      0.0024105
     -0.0082254      0.0113060     -0.0101475
      0.0105002     -0.0100842      0.0113865
     -0.0089524      0.0015030     -0.0090241
     -0.0058680      0.0026690      0.0087640
      0.0075666     -0.0084273     -0.0024791
     -0.0133533      0.0125392     -0.0032913
      0.0113061     -0.0131421      0.0102285
     -0.0092745      0.0042701     -0.0164536
      0.0120814      0.0006774      0.0064462
      0.0086040     -0.0032951      0.0014912
      0.0007575     -0.0034232     -0.0001578
      0.0002740      0.0042745      0.0008450
     -0.0000266     -0.0003033     -0.0001308
      0.0000968      0.0007159      0.0002432
      0.0013333     -0.0012726      0.0003178
     -0.0012221     -0.0010944     -0.0001369
     -0.0029368      0.0010063     -0.0009228
     -0.0016201     -0.0004450     -0.0019283
      0.0032096      0.0037196      0.0053321
     -0.0010097     -0.0009980     -0.0012762
      0.0000430      0.0009535     -0.0000496
     -0.0120542     -0.0018471      0.0004425
      0.0003005      0.0033640      0.0024420
      0.0010618      0.0014638     -0.0043515
point   18
  25
      0.0029736     -0.0015858      0.0020656
     -0.0017342      0.0034341     -0.0034094
      0.0032184     -0.0033053      0.0037360
     -0.0032111      0.0013195     -0.0034839
     -0.0020977      0.0016763      0.0016159
      0.0054705     -0.0069108      0.0003654
     -0.0122220      0.0067903     -0.0027144
      0.0138664     -0.0085861      0.0026626
     -0.0172887      0.0050414     -0.0060865
      0.0150131      0.0017592      0.0035563
      0.0012251     -0.0003883     -0.0003238
      0.0003196     -0.0004668      0.0000335
      0.0000777      0.0011401      0.0001806
     -0.0001219     -0.0003361      0.0003112
     -0.0000174      0.0002965      0.0001499
      0.0001764     -0.0008718      0.0004967
     -0.0008074     -0.0001833     -0.0000168
     -0.0019176      0.0006939     -0.0000919
     -0.0005457      0.0000354     -0.0007089
     -0.0004097      0.0003343      0.0021337
     -0.0007226     -0.0017391     -0.0004278
     -0.0010565      0.0015101     -0.0000046
     -0.0007932     -0.0001831      0.0006572
     -0.0006749      0.0004562     -0.0004235
      0.0012799      0.0000692     -0.0002731
point   19
  25
      0.0031615      0.0007083      0.0024154
     -0.0020554      0.0003302     -0.0040384
      0.0039321     -0.0005685      0.0042117
     -0.0036032     -0.0001548     -0.0034733
     -0.0028361      0.0009388      0.0016533
      0.0076626     -0.0077746      0.0003013
     -0.0135127      0.0076643     -0.0038559
      0.0162914     -0.0095130     -0.0001577
     -0.0215841      0.0063241     -0.0007635
      0.0174782      0.0015171      0.0023150
      0.0005387      0.0001395      0.0008194
      0.0003804     -0.0006331      0.0001320
      0.0001944      0.0001628     -0.0000372
     -0.0002266      0.0001512      0.0006520
      0.0001822     -0.0000493     -0.0001543
      0.0000457     -0.0003537      0.0008012
     -0.0007694      0.0001580     -0.0004911
     -0.0021898      0.0003115      0.0005744
     -0.0004644     -0.0002300     -0.0003282
      0.0001591      0.0010659      0.0009138
     -0.0010005     -0.0022581     -0.0006648
     -0.0013762      0.0020388     -0.0000319
     -0.0002755     -0.0000312     -0.0002242
     -0.0010669     -0.0001121     -0.0010968
      0.0009346      0.0001676      0.0005277
point   20
  25
      0.0036348     -0.0008480      0.0027992
     -0.0028767     -0.0004190     -0.0042145
      0.0055769      0.0001996      0.0036214
     -0.0051550     -0.0010324     -0.0048058
     -0.0001629      0.0006773      0.0020452
      0.0061943     -0.0078252      0.0007399
     -0.0120675      0.0057914     -0.0028691
      0.0163716     -0.0097830     -0.0003811
     -0.0236321      0.0080850     -0.0009198
      0.0191762      0.0016945      0.0022748
     -0.0010106      0.0015412     -0.0004116
      0.0001627      0.0001755     -0.0000605
     -0.0001075      0.0006727     -0.0000295
      0.0003025      0.0005689      0.0003989
     -0.0004813      0.0000363      0.0004999
     -0.0000957      0.0002052      0.0005332
     -0.0011262      0.0004271      0.0002686
     -0.0020135      0.0008544      0.0005178
      0.0000460      0.0003988     -0.0000480
     -0.0001785     -0.0001935      0.0008099
     -0.0009575     -0.0023167     -0.0006605
     -0.0013089      0.0022088      0.0001457
     -0.0000006      0.0000080     -0.0001243
     -0.0011213     -0.0008737     -0.0007946
      0.0008307     -0.0002535      0.0006648
point   21
  25
      0.0035160      0.0019523      0.0031336
     -0.0026852     -0.0004542     -0.0037631
      0.0064726     -0.0005899      0.0028125
     -0.0062478     -0.0006755     -0.0059813
      0.0037712      0.0009713      0.0025378
      0.0024776     -0.0070968      0.0007767
     -0.0104354      0.0035332     -0.0020937
      0.0161867     -0.0104422      0.0005358
     -0.0254940      0.0094962     -0.0023313
      0.0211329      0.0021876      0.0023960
     -0.0016406      0.0023514     -0.0017132
     -0.0000116     -0.0009780     -0.0003634
     -0.0003917     -0.0002674      0.0000355
      0.0007053      0.0003421      0.0000969
     -0.0010189      0.0000077      0.0010561
     -0.0002042      0.0002180      0.0001843
     -0.0016450      0.0003021      0.0008013
     -0.0017812      0.0012768      0.0003980
      0.0003173      0.0008579      0.0001314
     -0.0007020     -0.0014662      0.0008166
     -0.0007078     -0.0022990     -0.0004752
     -0.0011945      0.0022790      0.0003571
      0.0002252     -0.0000254      0.0001189
     -0.0012383     -0.0011163     -0.0002006
      0.0005934     -0.0003650      0.0007334
point   22
  25
      0.0031575     -0.0025036      0.0028858
     -0.0013667      0.0014256     -0.0030815
      0.0053728      0.0005128      0.0029141
     -0.0055370     -0.0002728     -0.0058573
      0.0050692      0.0013420      0.0028368
     -0.0001264     -0.0058799     -0.0003038
     -0.0107672      0.0034714     -0.0019274
      0.0161126     -0.0109548      0.0021202
     -0.0252626      0.0086857     -0.0036469
      0.0213866      0.0026497      0.0026588
     -0.0002315      0.0014870     -0.0012412
     -0.0000565      0.0014912     -0.0003620
     -0.0004248      0.0001901      0.0001595
      0.0004804     -0.0008114      0.0000225
     -0.0007956     -0.0001511      0.0008423
     -0.0001146     -0.0001929      0.0000705
     -0.0019599     -0.0002130      0.0003650
     -0.0016925      0.0010678      0.0002480
     -0.0000822      0.0005711     -0.0000408
     -0.0008994     -0.0013104      0.0005915
     -0.0004553     -0.0022337     -0.0002519
     -0.0011294      0.0021681      0.0002188
     -0.0003110     -0.0000618      0.0002077
     -0.0009723     -0.0004565      0.0004125
      0.0006058     -0.0000206      0.0001587
point   23
  25
      0.0023983     -0.0018888      0.0025826
      0.0000742      0.0012949     -0.0023644
      0.0034267     -0.0013176      0.0027155
     -0.0038244      0.0002122     -0.0045412
      0.0037715      0.0012664      0.0020248
      0.0006731     -0.0059308     -0.0006846
     -0.0123827      0.0044584     -0.0013539
      0.0168158     -0.0105264      0.0021874
     -0.0252697      0.0074763     -0.0030804
      0.0209842      0.0029074      0.0023640
      0.0004342      0.0007511     -0.0009615
      0.0001508      0.0001115     -0.0002604
     -0.0002719      0.0011082      0.0001744
      0.0000059      0.0003269      0.0002833
     -0.0002952      0.0001085      0.0003038
     -0.0001039     -0.0002124      0.0002883
     -0.0018268     -0.0000443     -0.0003114
     -0.0017152      0.0005991      0.0000884
     -0.0003610      0.0001157     -0.0000854
     -0.0008720     -0.0005569      0.0000701
     -0.0003957     -0.0022856     -0.0001227
     -0.0013118      0.0020807      0.0001547
     -0.0001914      0.0002882      0.0001787
     -0.0005918     -0.0002923      0.0004982
      0.0006789     -0.0000507     -0.0001484
point   24
  25
      0.0022910     -0.0002521      0.0025794
      0.0001251      0.0011323     -0.0023728
      0.0028613     -0.0009819      0.0027054
     -0.0031924      0.0000141     -0.0039436
      0.0020837      0.0012332      0.0015889
      0.0025696     -0.0066141     -0.0005418
     -0.0131059      0.0053501     -0.0016688
      0.0172650     -0.0103248      0.0023767
     -0.0252328      0.0071667     -0.0035078
      0.0205867      0.0028176      0.0023699
      0.0004699      0.0006046     -0.0004198
      0.0002483     -0.0000593     -0.0001629
     -0.0001109      0.0001105      0.0000623
     -0.0001241     -0.0002048      0.0004089
     -0.0000773      0.0000789      0.0000802
     -0.0001020     -0.0001732      0.0004548
     -0.0015887     -0.0000284     -0.0005147
     -0.0017840      0.0003771      0.0000614
     -0.0003773     -0.0000321     -0.0000389
     -0.0005882      0.0000596      0.0002685
     -0.0004973     -0.0023637     -0.0001082
     -0.0014493      0.0020714      0.0001881
     -0.0002483      0.0003911     -0.0001013
     -0.0006411     -0.0003469      0.0004164
      0.0006191     -0.0000259     -0.0001804
point   25
  25
      0.0023304      0.0001349      0.0025432
     -0.0001924     -0.0002701     -0.0024760
      0.0030108      0.0003415      0.0024906
     -0.0031354     -0.0002311     -0.0036394
      0.0011293      0.0010764      0.0013402
      0.0038325     -0.0069932     -0.0004060
     -0.0129032      0.0055268     -0.0020807
      0.0173303     -0.0101378      0.0020985
     -0.0253481      0.0073037     -0.0029168
      0.0203755      0.0026022      0.0024625
      0.0000704      0.0008774      0.0001386
      0.0002348      0.0000096     -0.0000996
     -0.0000784     -0.0000157      0.0000081
     -0.0000951      0.0001332      0.0004910
     -0.0000660     -0.0001482      0.0000736
     -0.0001132     -0.0002069      0.0005095
     -0.0014004     -0.0001415     -0.0005055
     -0.0018210      0.0003584      0.0001430
     -0.0002706      0.0000008      0.0000394
     -0.0003109      0.0002759      0.0000636
     -0.0005982     -0.0024498     -0.0001333
     -0.0015077      0.0021385     -0.0000301
      0.0000568      0.0002427     -0.0002774
     -0.0007905     -0.0006118     -0.0000018
      0.0002604      0.0001840      0.0001648
point   26
  25
      0.0024928     -0.0001219      0.0025697
     -0.0005845      0.0000992     -0.0026296
      0.0033629      0.0001742      0.0024066
     -0.0033303     -0.0001238     -0.0036351
      0.0005838      0.0009218      0.0012093
      0.0046364     -0.0072762     -0.0003434
     -0.0128427      0.0055349     -0.0018735
      0.0172241     -0.0101669      0.0020407
     -0.0252213      0.0076061     -0.0032779
      0.0202315      0.0023857      0.0028573
     -0.0001856      0.0011649      0.0001900
      0.0002094      0.0000459     -0.0000806
     -0.0000877      0.0000463     -0.0000066
     -0.0000058     -0.0000019      0.0004864
     -0.0001375     -0.0001061      0.0001641
     -0.0001097     -0.0001639      0.0005235
     -0.0012862     -0.0000936     -0.0003822
     -0.0018923      0.0004431      0.0001404
     -0.0001900      0.0000766      0.0000384
     -0.0002116      0.0002562      0.0000952
     -0.0006717     -0.0025043     -0.0001984
     -0.0015278      0.0021963     -0.0001467
      0.0002885      0.0001725     -0.0003026
     -0.0008664     -0.0007772     -0.0002199
      0.0001220      0.0002121      0.0003750
point   27
  25
      0.0025739      0.0000123      0.0026282
     -0.0006520      0.0001773     -0.0027141
      0.0035806      0.0000903      0.0025329
     -0.0035776     -0.0001529     -0.0039234
      0.0010101      0.0009896      0.0013461
      0.0041669     -0.0071007     -0.0003246
     -0.0127692      0.0052952     -0.0017675
      0.0170888     -0.0102964      0.0021034
     -0.0251967      0.0077067     -0.0032423
      0.0203303      0.0024197      0.0028843
     -0.0000678      0.0011749     -0.0000281
      0.0001894     -0.0000165     -0.0001221
     -0.0001213     -0.0000147      0.0000173
      0.0000469     -0.0000594      0.0004276
     -0.0002135     -0.0000781      0.0002435
     -0.0000974     -0.0001169      0.0004844
     -0.0013547     -0.0001264     -0.0002767
     -0.0018781      0.0005338      0.0000707
     -0.0001981      0.0001232     -0.0000088
     -0.0002768      0.0000839     -0.0000108
     -0.0006437     -0.0024739     -0.0001975
     -0.0014847      0.0021856     -0.0001393
      0.0002032      0.0001786     -0.0002219
     -0.0008819     -0.0006850     -0.0000551
      0.0002230      0.0001498      0.0002942
point   28
  25
      0.0025938     -0.0000157      0.0026284
     -0.0006721      0.0001338     -0.0027591
      0.0035916      0.0000659      0.0026139
     -0.0036177     -0.0001581     -0.0039613
      0.0010666      0.0009994      0.0013763
      0.0041392     -0.0070822     -0.0003164
     -0.0128106      0.0052766     -0.0017990
      0.0171335     -0.0102611      0.0021449
     -0.0251991      0.0076600     -0.0033398
      0.0203233      0.0024599      0.0028769
     -0.0000741      0.0011502     -0.0000202
      0.0001940      0.0000168     -0.0001208
     -0.0001114     -0.0000184      0.0000180
      0.0000352     -0.0000464      0.0004316
     -0.0002001     -0.0000404      0.0002223
     -0.0000975     -0.0000947      0.0004942
     -0.0013710     -0.0001341     -0.0002845
     -0.0018617      0.0005241      0.0000505
     -0.0002064      0.0001101      0.0000058
     -0.0002958      0.0000895      0.0000108
     -0.0006407     -0.0024662     -0.0001662
     -0.0014814      0.0021753     -0.0001312
      0.0001686      0.0001996     -0.0002179
     -0.0008581     -0.0006720      0.0000014
      0.0002518      0.0001281      0.0002411
point   29
  25
      0.0026083      0.0000578      0.0026199
     -0.0007196      0.0001417     -0.0027917
      0.0036200     -0.0000347      0.0026575
     -0.0036546     -0.0001227     -0.0039566
      0.0010914      0.0009970      0.0014056
      0.0041458     -0.0070821     -0.0003280
     -0.0128068      0.0052899     -0.0017865
      0.0171669     -0.0102056      0.0020924
     -0.0252093      0.0076086     -0.0032959
      0.0203066      0.0024809      0.0028281
     -0.0001257      0.0011427     -0.0000052
      0.0002015     -0.0000619     -0.0001149
     -0.0001032      0.0000026      0.0000120
      0.0000212     -0.0000105      0.0004475
     -0.0001805     -0.0000252      0.0001944
     -0.0001018     -0.0001013      0.0005061
     -0.0013696     -0.0001328     -0.0003122
     -0.0018489      0.0004983      0.0000578
     -0.0002071      0.0000942      0.0000232
     -0.0002998      0.0001134      0.0000061
     -0.0006450     -0.0024640     -0.0001472
     -0.0014803      0.0021705     -0.0001192
      0.0001863      0.0002149     -0.0002237
     -0.0008336     -0.0006905     -0.0000105
      0.0002381      0.0001187      0.0002411
point   30
  25
      0.0026055     -0.0000469      0.0026164
     -0.0007292      0.0002308     -0.0027971
      0.0036457      0.0000026      0.0026837
     -0.0036868     -0.0001334     -0.0039720
      0.0011715      0.0010024      0.0014310
      0.0040573     -0.0070371     -0.0003388
     -0.0127893      0.0052873     -0.0017596
      0.0171539     -0.0101935      0.0020553
     -0.0251935      0.0075805     -0.0032363
      0.0203034      0.0024912      0.0027820
     -0.0001324      0.0011286     -0.0000337
      0.0001975      0.0000196     -0.0001084
     -0.0001031     -0.0000174      0.0000092
      0.0000197     -0.0000804      0.0004486
     -0.0001755     -0.0000316      0.0001858
     -0.0001053     -0.0001049      0.0005068
     -0.0013710     -0.0001331     -0.0003241
     -0.0018376      0.0004837      0.0000599
     -0.0002090      0.0000867      0.0000147
     -0.0003093      0.0001118     -0.0000214
     -0.0006476     -0.0024588     -0.0001280
     -0.0014725      0.0021663     -0.0000930
      0.0001948      0.0002272     -0.0002177
     -0.0008243     -0.0006847     -0.0000086
      0.0002371      0.0001032      0.0002452
point   31
  25
      0.0026070      0.0000388      0.0026267
     -0.0007308      0.0000727     -0.0027934
      0.0036453      0.0001193      0.0026435
     -0.0036715     -0.0001757     -0.0039689
      0.0011104      0.0010027      0.0014003
      0.0041191     -0.0070630     -0.0003162
     -0.0127652      0.0052814     -0.0017959
      0.0171220     -0.0102218      0.0020749
     -0.0251796      0.0076342     -0.0032382
      0.0203031      0.0024573      0.0028144
     -0.0001225      0.0011531     -0.0000132
      0.0001945     -0.0000082     -0.0001135
     -0.0001076     -0.0000290      0.0000123
      0.0000315     -0.0000258      0.0004411
     -0.0001930     -0.0000565      0.0002119
     -0.0001042     -0.0000973      0.0004982
     -0.0013624     -0.0001389     -0.0002972
     -0.0018484      0.0005047      0.0000585
     -0.0001992      0.0001042      0.0000030
     -0.0002926      0.0000988     -0.0000237
     -0.0006552     -0.0024647     -0.0001364
     -0.0014763      0.0021750     -0.0001103
      0.0001998      0.0002026     -0.0002197
     -0.0008530     -0.0006899     -0.0000263
      0.0002288      0.0001261      0.0002683
point   32
  25
      0.0026042     -0.0000079      0.0026293
     -0.0007067      0.0001200     -0.0027761
      0.0036281      0.0000873      0.0026280
     -0.0036571     -0.0001613     -0.0039656
      0.0011091      0.0009999      0.0013896
      0.0041156     -0.0070656     -0.0003177
     -0.0127704      0.0052748     -0.0017832
      0.0171261     -0.0102390      0.0020786
     -0.0252002      0.0076492     -0.0032379
      0.0203184      0.0024574      0.0028263
     -0.0001103      0.0011550     -0.0000219
      0.0001929      0.0000034     -0.0001162
     -0.0001134     -0.0000102      0.0000131
      0.0000344     -0.0000364      0.0004360
     -0.0001984     -0.0000532      0.0002179
     -0.0001023     -0.0001025      0.0004956
     -0.0013625     -0.0001364     -0.0002909
     -0.0018549      0.0005127      0.0000569
     -0.0001988      0.0001089     -0.0000016
     -0.0002913      0.0000937     -0.0000214
     -0.0006510     -0.0024671     -0.0001434
     -0.0014765      0.0021770     -0.0001172
      0.0001922      0.0001980     -0.0002198
     -0.0008570     -0.0006867     -0.0000245
      0.0002299      0.0001290      0.0002658
point   33
  25
      0.0000000      0.0000000      0.0000000
      0.0000000      0.0000000      0.0000000
      0.0000000      0.0000000      0.0000000
      0.0000000      0.0000000      0.0000000
      0.0000000      0.0000000      0.0000000
      0.0000000      0.0000000      0.0000000
      0.0000000      0.0000000      0.0000000
      0.0000000      0.0000000      0.0000000
      0.0000000      0.0000000      0.0000000
      0.0000000      0.0000000      0.0000000
      0.0000000      0.0000000      0.0000000
      0.0000000      0.0000000      0.0000000
      0.0000000      0.0000000      0.0000000
      0.0000000      0.0000000      0.0000000
      0.0000000      0.0000000      0.0000000
      0.0000000      0.0000000      0.0000000
      0.0000000      0.0000000      0.0000000
      0.0000000      0.0000000      0.0000000
      0.0000000      0.0000000      0.0000000
      0.0000000      0.0000000      0.0000000
      0.0000000      0.0000000      0.0000000
      0.0000000      0.0000000      0.0000000
      0.0000000      0.0000000      0.0000000
      0.0000000      0.0000000      0.0000000
      0.0000000      0.0000000      0.0000000
