# Supplementary material for: Smooth Things Come in Threes: A Diabatic Surrogate Model for Conical Intersection Optimization
Source: J Chem Theory Comput. 2023 May 16;19(11):3418–27. doi: 10.1021/acs.jctc.3c00389 (PMC10269327; doi:10.1021/acs.jctc.3c00389)
Supplement: Supplementary file 1 — ct3c00389_si_002.zip [file ct3c00389_si_002.zip › SI/RS-RFO/CI/e/MECP.geo.molden]

 [Molden Format]
 [N_GEO]
                   15
 [GEOCONV]
 energy
-0.94266610716996354E+02
-0.94285957858154163E+02
-0.94285081794276508E+02
-0.94284332015422379E+02
-0.94284065373735814E+02
-0.94283640666224386E+02
-0.94280750173743243E+02
-0.94283326038172902E+02
-0.94278323962664160E+02
-0.94283224471360228E+02
-0.94283715621748115E+02
-0.94283501627744130E+02
-0.94283551047636536E+02
-0.94283549977017017E+02
-0.94283550367410257E+02
 max-force
   0.0567043
   0.0188077
   0.0130316
   0.0072175
   0.0061454
   0.0041052
   0.0132439
   0.0092692
   0.0305058
   0.0106202
   0.0050460
   0.0118939
   0.0109758
   0.0111170
   0.0000000
 rms-force
   0.0177739
   0.0050844
   0.0046409
   0.0028044
   0.0014414
   0.0012782
   0.0051132
   0.0028876
   0.0088729
   0.0028427
   0.0013345
   0.0023524
   0.0020914
   0.0021098
   0.0000000
 [GEOMETRIES] (XYZ)
   6
  -94.266610716996354     
 N      0.7710600      0.0000000      0.0000010
 C     -0.7710600      0.0000000     -0.0000010
 H     -1.1562190      0.8777400     -0.5067610
 H     -1.1562210      0.0000000      1.0135290
 H     -1.1562190     -0.8777400     -0.5067610
 H      1.1562210      0.7166730      0.7166730
   6
  -94.285957858154163     
 N      0.6418414      0.0519696      0.0495610
 C     -0.7948543     -0.0139312     -0.0034452
 H     -1.1039006      0.9014091     -0.5252357
 H     -1.1023084      0.0012362      1.0445723
 H     -1.1109455     -0.9029885     -0.5275871
 H      1.1577294      0.6789779      0.6788147
   6
  -94.285081794276508     
 N      0.5792002      0.1512493      0.1351489
 C     -0.8092859      0.0026954     -0.0074950
 H     -1.1516165      0.8774003     -0.5599662
 H     -1.1559096     -0.0325169      1.0250427
 H     -1.0918073     -0.9036619     -0.5197442
 H      1.3169812      0.6215068      0.6436936
   6
  -94.284332015422379     
 N      0.5646993      0.2047774      0.1811916
 C     -0.8259507      0.0229690      0.0042478
 H     -1.2095128      0.8655349     -0.5591532
 H     -1.2357933     -0.0314228      1.0096515
 H     -1.0243735     -0.9076403     -0.5204919
 H      1.4184929      0.5624549      0.6012342
   6
  -94.284065373735814     
 N      0.5469123      0.2393956      0.2167651
 C     -0.8369201      0.0303645      0.0191135
 H     -1.2276740      0.8639498     -0.5550206
 H     -1.2940692     -0.0286444      1.0033972
 H     -0.9617702     -0.9072196     -0.5202282
 H      1.4610832      0.5188271      0.5526531
   6
  -94.283640666224386     
 N      0.5395358      0.2633912      0.2449927
 C     -0.8476258      0.0327328      0.0363437
 H     -1.2287050      0.8687027     -0.5519817
 H     -1.3538979     -0.0350172      0.9955618
 H     -0.9128926     -0.9041244     -0.5128605
 H      1.4911475      0.4909878      0.5046239
   6
  -94.280750173743243     
 N      0.5030555      0.3633027      0.2692683
 C     -0.8275920      0.0425921      0.0336499
 H     -1.1996832      0.8545220     -0.5935255
 H     -1.3049969     -0.0900624      0.9993864
 H     -0.9532314     -0.8895665     -0.4912713
 H      1.4700101      0.4358851      0.4991722
   6
  -94.283326038172902     
 N      0.5123450      0.3354289      0.2827772
 C     -0.8456153      0.0253738      0.0490376
 H     -1.2233511      0.8616634     -0.5476614
 H     -1.3793376     -0.0381057      0.9919878
 H     -0.8732213     -0.9008979     -0.5177976
 H      1.4967423      0.4332106      0.4583364
   6
  -94.278323962664160     
 N      0.5874319      0.2815678      0.2421141
 C     -0.8529030      0.0684299      0.0356957
 H     -1.3070748      0.8330968     -0.5650157
 H     -1.3653741     -0.0527087      0.9682505
 H     -0.9492868     -0.8929150     -0.5052986
 H      1.5747689      0.4792023      0.5409341
   6
  -94.283224471360228     
 N      0.5456302      0.2531789      0.2388761
 C     -0.8537245      0.0235539      0.0439670
 H     -1.2303112      0.8638477     -0.5433901
 H     -1.3621296     -0.0177222      0.9986510
 H     -0.9088441     -0.9056430     -0.5277080
 H      1.4969411      0.4994577      0.5062841
   6
  -94.283715621748115     
 N      0.5284309      0.3003763      0.2487754
 C     -0.8436283      0.0268965      0.0366162
 H     -1.2265959      0.8573647     -0.5566572
 H     -1.3375928     -0.0351064      1.0003860
 H     -0.9233049     -0.9033915     -0.5207263
 H      1.4902530      0.4705335      0.5082859
   6
  -94.283501627744130     
 N      0.5324946      0.2842787      0.2504010
 C     -0.8506214      0.0325574      0.0486893
 H     -1.2234660      0.8593676     -0.5590154
 H     -1.3588396     -0.0389804      1.0002395
 H     -0.9073456     -0.8970137     -0.5186522
 H      1.4953400      0.4764634      0.4950178
   6
  -94.283551047636536     
 N      0.5299560      0.2890195      0.2510394
 C     -0.8489278      0.0326767      0.0483226
 H     -1.2247944      0.8557880     -0.5603619
 H     -1.3544544     -0.0377788      1.0024452
 H     -0.9077645     -0.8954155     -0.5212406
 H      1.4935470      0.4723830      0.4964753
   6
  -94.283549977017017     
 N      0.5298316      0.2888715      0.2501660
 C     -0.8484844      0.0330508      0.0482962
 H     -1.2255540      0.8561436     -0.5598587
 H     -1.3546897     -0.0376243      1.0019592
 H     -0.9069724     -0.8957159     -0.5207333
 H      1.4934310      0.4719473      0.4968507
   6
  -94.283550367410257     
 N      0.5295676      0.2894519      0.2498624
 C     -0.8483292      0.0332233      0.0483320
 H     -1.2259387      0.8560056     -0.5602007
 H     -1.3542209     -0.0377623      1.0021529
 H     -0.9068600     -0.8955687     -0.5207026
 H      1.4933431      0.4713231      0.4972359
 [FORCES]
point    1
   6
     -0.1071556      0.0898087      0.0851619
      0.0205799     -0.0540424     -0.0297788
      0.0274986      0.0171609     -0.0092870
      0.0295845      0.0041834      0.0173019
      0.0166677      0.0006521     -0.0046436
      0.0128249     -0.0577626     -0.0587544
point    2
   6
     -0.0355414      0.0166887      0.0133079
      0.0327527     -0.0110546      0.0004700
      0.0009132     -0.0013260      0.0036844
     -0.0072341      0.0034299     -0.0030863
     -0.0017511      0.0003325     -0.0033177
      0.0108607     -0.0080705     -0.0110583
point    3
   6
      0.0116488     -0.0232183     -0.0246262
      0.0000843      0.0008167      0.0215344
     -0.0064483      0.0070245      0.0063471
     -0.0177262      0.0116210      0.0000742
      0.0134569     -0.0060518     -0.0094827
     -0.0010155      0.0098081      0.0061531
point    4
   6
      0.0085601     -0.0075399     -0.0128599
     -0.0022562     -0.0136392      0.0117837
     -0.0006841      0.0093792      0.0002574
     -0.0082468      0.0072380      0.0026724
      0.0098279      0.0019617     -0.0030259
     -0.0072009      0.0026001      0.0011723
point    5
   6
      0.0051427     -0.0000408     -0.0050377
     -0.0023402     -0.0116130      0.0027517
      0.0007735      0.0049964     -0.0016634
     -0.0022018      0.0022703      0.0024262
      0.0013146      0.0031903     -0.0000804
     -0.0026888      0.0011970      0.0016036
point    6
   6
     -0.0043384      0.0025063      0.0040063
      0.0025673     -0.0012061     -0.0077577
      0.0020318     -0.0038041      0.0006212
      0.0060050      0.0009026      0.0034186
     -0.0052102      0.0014676     -0.0012928
     -0.0010554      0.0001337      0.0010045
point    7
   6
      0.0024893     -0.0130817     -0.0047556
     -0.0212646      0.0110792     -0.0085850
     -0.0174397     -0.0014709      0.0144109
     -0.0093981      0.0185643      0.0054063
      0.0205857     -0.0160687     -0.0133891
      0.0250274      0.0009778      0.0069124
point    8
   6
     -0.0074493     -0.0043837      0.0087235
     -0.0024240      0.0174053     -0.0175162
     -0.0047179     -0.0086936      0.0021383
      0.0051284     -0.0021928      0.0044029
     -0.0022161     -0.0028431      0.0008521
      0.0116789      0.0007079      0.0013994
point    9
   6
     -0.0056713      0.0143702      0.0074550
      0.0192416     -0.0576476     -0.0244316
      0.0155700      0.0252348     -0.0063802
      0.0084296      0.0089515      0.0290560
      0.0137137      0.0203227      0.0082813
     -0.0512837     -0.0112316     -0.0139805
point   10
   6
     -0.0029893      0.0049189      0.0065575
      0.0119768      0.0014797     -0.0200693
      0.0040555     -0.0040611     -0.0003496
      0.0058695     -0.0054619      0.0078342
     -0.0090506      0.0051288      0.0067516
     -0.0098620     -0.0020044     -0.0007243
point   11
   6
      0.0009858     -0.0047709      0.0007936
     -0.0021672      0.0076908     -0.0095356
     -0.0032798     -0.0022578      0.0020199
      0.0007520      0.0000278      0.0039649
      0.0026357     -0.0011721      0.0011923
      0.0010736      0.0004822      0.0015648
point   12
   6
     -0.0030102     -0.0000944      0.0051512
      0.0063214      0.0009049     -0.0224762
     -0.0017663     -0.0028932      0.0044877
      0.0022789      0.0009176      0.0081999
     -0.0032380      0.0011844      0.0033111
     -0.0005858     -0.0000193      0.0013262
point   13
   6
     -0.0011939     -0.0004392      0.0042039
      0.0039208      0.0004239     -0.0207412
     -0.0024960     -0.0010671      0.0041669
      0.0017004      0.0005337      0.0066312
     -0.0023135      0.0004041      0.0041383
      0.0003822      0.0001446      0.0016009
point   14
   6
     -0.0002661     -0.0000376      0.0044857
      0.0032515     -0.0000024     -0.0210080
     -0.0022765     -0.0012571      0.0039977
      0.0018624      0.0004975      0.0069134
     -0.0025045      0.0007584      0.0040905
     -0.0000669      0.0000413      0.0015208
point   15
   6
      0.0000000      0.0000000      0.0000000
      0.0000000      0.0000000      0.0000000
      0.0000000      0.0000000      0.0000000
      0.0000000      0.0000000      0.0000000
      0.0000000      0.0000000      0.0000000
      0.0000000      0.0000000      0.0000000
